# Supplementary material for: Redox-mediated domino electrosynthesis of N,N-dimethylformamide with industrial-relevant productivity and modularized cathodic integration
Source: Nat Commun. 2026 Apr 17;17:5349. doi: 10.1038/s41467-026-71637-z (PMC13272958; doi:10.1038/s41467-026-71637-z)
Supplement: Supplementary file 3 — Supplementary Data 1 [file 41467_2026_71637_MOESM3_ESM.zip]

Archive with 119 entries (112 files):
- 1/
- 1/CHG
- 1/CHGCAR
- 1/CONTCAR
- 1/DOSCAR
- 1/EIGENVAL
- 1/IBZKPT
- 1/INCAR
- 1/KPOINTS
- 1/OSZICAR
- 1/OUTCAR
- 1/PCDAT
- 1/POSCAR
- 1/POTCAR
- 1/REPORT
- 1/WAVECAR
- 1/XDATCAR
- 2/
- 2/CHG
- 2/CHGCAR
- 2/CONTCAR
- 2/DOSCAR
- 2/EIGENVAL
- 2/IBZKPT
- 2/INCAR
- 2/KPOINTS
- 2/OSZICAR
- 2/OUTCAR
- 2/PCDAT
- 2/POSCAR
- 2/POTCAR
- 2/REPORT
- 2/WAVECAR
- 2/XDATCAR
- 3/
- 3/CHG
- 3/CHGCAR
- 3/CONTCAR
- 3/DOSCAR
- 3/EIGENVAL
- 3/IBZKPT
- 3/INCAR
- 3/KPOINTS
- 3/OSZICAR
- 3/OUTCAR
- 3/PCDAT
- 3/POSCAR
- 3/POTCAR
- 3/REPORT
- 3/WAVECAR
- 3/XDATCAR
- 4/
- 4/CHG
- 4/CHGCAR
- 4/CONTCAR
- 4/DOSCAR
- 4/EIGENVAL
- 4/IBZKPT
- 4/INCAR
- 4/KPOINTS
- 4/OSZICAR
- 4/OUTCAR
- 4/PCDAT
- 4/POSCAR
- 4/POTCAR
- 4/REPORT
- 4/WAVECAR
- 4/XDATCAR
- 5/
- 5/CHG
- 5/CHGCAR
- 5/CONTCAR
- 5/DOSCAR
- 5/EIGENVAL
- 5/IBZKPT
- 5/INCAR
- 5/KPOINTS
- 5/OSZICAR
- 5/OUTCAR
- 5/PCDAT
- 5/POSCAR
- 5/POTCAR
- 5/REPORT
- 5/WAVECAR
- 5/XDATCAR
- 6/
- 6/CHG
- 6/CHGCAR
- 6/CONTCAR
- 6/DOSCAR
- 6/EIGENVAL
- 6/IBZKPT
- 6/INCAR
- 6/KPOINTS
- 6/OSZICAR
- 6/OUTCAR
- 6/PCDAT
- 6/POSCAR
- 6/POTCAR
- 6/REPORT
- 6/WAVECAR
- 6/XDATCAR
- 7/
- 7/CHG
- 7/CHGCAR
- 7/CONTCAR
- 7/DOSCAR
- 7/EIGENVAL
- 7/IBZKPT
- 7/INCAR
- 7/KPOINTS
- 7/OSZICAR
- 7/OUTCAR
- 7/PCDAT
- 7/POSCAR
- 7/POTCAR
- 7/REPORT
- 7/WAVECAR
- 7/XDATCAR
