# Supplementary material for: Redox-mediated domino electrosynthesis of N,N-dimethylformamide with industrial-relevant productivity and modularized cathodic integration
Source: Nat Commun. 2026 Apr 17;17:5349. doi: 10.1038/s41467-026-71637-z (PMC13272958; doi:10.1038/s41467-026-71637-z)
Supplement: Supplementary file 3 — Supplementary Data 1 [file 41467_2026_71637_MOESM3_ESM.zip › 1/CONTCAR]

Generated by VASPKIT code               
   1.00000000000000     
    25.6690006255999990    0.0000000000000000    0.0000000000000000
     0.0000000000000000   29.6399993895999998    0.0000000000000000
     0.0000000000000000    0.0000000000000000   22.0000000000000000
   C    N    Co   O    H 
   344    12     1     8    52
Selective dynamics
Direct
  0.0000000000000000  0.0000000000000000  0.1363600059090899   F   F   F
  0.0833299988651177  0.0416699981590867  0.1363600059090899   F   F   F
  0.0277799992060821  0.0416699981590867  0.1379099975909099   F   F   F
  0.1111100027071430  0.0000000000000000  0.1379099975909099   F   F   F
  0.1666699918474137  0.0000000000000000  0.1363600059090899   F   F   F
  0.2499999999844178  0.0416699981590867  0.1363600059090899   F   F   F
  0.1944400108830990  0.0416699981590867  0.1379099975909099   F   F   F
  0.2777799945545567  0.0000000000000000  0.1379099975909099   F   F   F
  0.3333299895776491  0.0000000000000000  0.1363600059090899   F   F   F
  0.4166699918318315  0.0416699981590867  0.1363600059090899   F   F   F
  0.3611100027305127  0.0416699981590867  0.1379099975909099   F   F   F
  0.4444400108675168  0.0000000000000000  0.1379099975909099   F   F   F
  0.5000000000077947  0.0000000000000000  0.1363600059090899   F   F   F
  0.5833299710183013  0.0416699981590867  0.1363600059090899   F   F   F
  0.5277800131216992  0.0416699981590867  0.1379099975909099   F   F   F
  0.6111099841322059  0.0000000000000000  0.1379099975909099   F   F   F
  0.6666700103989740  0.0000000000000000  0.1363600059090899   F   F   F
  0.7500000185749371  0.0416699981590867  0.1363600059090899   F   F   F
  0.6944399923081690  0.0416699981590867  0.1379099975909099   F   F   F
  0.7777800317277936  0.0000000000000000  0.1379099975909099   F   F   F
  0.8333299524199944  0.0000000000000000  0.1363600059090899   F   F   F
  0.9166699918396191  0.0416699981590867  0.1363600059090899   F   F   F
  0.8611099655728580  0.0416699981590867  0.1379099975909099   F   F   F
  0.9444399737098550  0.0000000000000000  0.1379099975909099   F   F   F
  0.0000000000000000  0.0833299978361879  0.1363600059090899   F   F   F
  0.0833299988651177  0.1250000000101181  0.1363600059090899   F   F   F
  0.0277799992060821  0.1250000000101181  0.1379099975909099   F   F   F
  0.1111100027071430  0.0833299978361879  0.1379099975909099   F   F   F
  0.1666699918474137  0.0833299978361879  0.1363600059090899   F   F   F
  0.2499999999844178  0.1250000000101181  0.1363600059090899   F   F   F
  0.1944400108830990  0.1250000000101181  0.1379099975909099   F   F   F
  0.2777799945545567  0.0833299978361879  0.1379099975909099   F   F   F
  0.3333299895776491  0.0833299978361879  0.1363600059090899   F   F   F
  0.4166699918318315  0.1250000000101181  0.1363600059090899   F   F   F
  0.3611100027305127  0.1250000000101181  0.1379099975909099   F   F   F
  0.4444400108675168  0.0833299978361879  0.1379099975909099   F   F   F
  0.5000000000077947  0.0833299978361879  0.1363600059090899   F   F   F
  0.5833299710183013  0.1250000000101181  0.1363600059090899   F   F   F
  0.5277800131216992  0.1250000000101181  0.1379099975909099   F   F   F
  0.6111099841322059  0.0833299978361879  0.1379099975909099   F   F   F
  0.6666700103989740  0.0833299978361879  0.1363600059090899   F   F   F
  0.7500000185749371  0.1250000000101181  0.1363600059090899   F   F   F
  0.6944399923081690  0.1250000000101181  0.1379099975909099   F   F   F
  0.7777800317277936  0.0833299978361879  0.1379099975909099   F   F   F
  0.8333299524199944  0.0833299978361879  0.1363600059090899   F   F   F
  0.9166699918396191  0.1250000000101181  0.1363600059090899   F   F   F
  0.8611099655728580  0.1250000000101181  0.1379099975909099   F   F   F
  0.9444399737098550  0.0833299978361879  0.1379099975909099   F   F   F
  0.0000000000000000  0.1666700021840555  0.1363600059090899   F   F   F
  0.0833299988651177  0.2083299978463131  0.1363600059090899   F   F   F
  0.0277799992060821  0.2083299978463131  0.1379099975909099   F   F   F
  0.1111100027071430  0.1666700021840555  0.1379099975909099   F   F   F
  0.1666699918474137  0.1666700021840555  0.1363600059090899   F   F   F
  0.2499999999844178  0.2083299978463131  0.1363600059090899   F   F   F
  0.1944400108830990  0.2083299978463131  0.1379099975909099   F   F   F
  0.2777799945545567  0.1666700021840555  0.1379099975909099   F   F   F
  0.3333299895776491  0.1666700021840555  0.1363600059090899   F   F   F
  0.4166699918318315  0.2083299978463131  0.1363600059090899   F   F   F
  0.3611100027305127  0.2083299978463131  0.1379099975909099   F   F   F
  0.4444400108675168  0.1666700021840555  0.1379099975909099   F   F   F
  0.5000000000077947  0.1666700021840555  0.1363600059090899   F   F   F
  0.5833299710183013  0.2083299978463131  0.1363600059090899   F   F   F
  0.5277800131216992  0.2083299978463131  0.1379099975909099   F   F   F
  0.6111099841322059  0.1666700021840555  0.1379099975909099   F   F   F
  0.6666700103989740  0.1666700021840555  0.1363600059090899   F   F   F
  0.7500000185749371  0.2083299978463131  0.1363600059090899   F   F   F
  0.6944399923081690  0.2083299978463131  0.1379099975909099   F   F   F
  0.7777800317277936  0.1666700021840555  0.1379099975909099   F   F   F
  0.8333299524199944  0.1666700021840555  0.1363600059090899   F   F   F
  0.9166699918396191  0.2083299978463131  0.1363600059090899   F   F   F
  0.8611099655728580  0.2083299978463131  0.1379099975909099   F   F   F
  0.9444399737098550  0.1666700021840555  0.1379099975909099   F   F   F
  0.0000000000000000  0.2499999999865068  0.1363600059090899   F   F   F
  0.0833299988651177  0.2916700021604370  0.1363600059090899   F   F   F
  0.0277799992060821  0.2916700021604370  0.1379099975909099   F   F   F
  0.1111100027071430  0.2499999999865068  0.1379099975909099   F   F   F
  0.1666699918474137  0.2499999999865068  0.1363600059090899   F   F   F
  0.2499999999844178  0.2916700021604370  0.1363600059090899   F   F   F
  0.1944400108830990  0.2916700021604370  0.1379099975909099   F   F   F
  0.2777799945545567  0.2499999999865068  0.1379099975909099   F   F   F
  0.3333299895776491  0.2499999999865068  0.1363600059090899   F   F   F
  0.4166699918318315  0.2916700021604370  0.1363600059090899   F   F   F
  0.3611100027305127  0.2916700021604370  0.1379099975909099   F   F   F
  0.4444400108675168  0.2499999999865068  0.1379099975909099   F   F   F
  0.5000000000077947  0.2499999999865068  0.1363600059090899   F   F   F
  0.5833299710183013  0.2916700021604370  0.1363600059090899   F   F   F
  0.5277800131216992  0.2916700021604370  0.1379099975909099   F   F   F
  0.6111099841322059  0.2499999999865068  0.1379099975909099   F   F   F
  0.6666700103989740  0.2499999999865068  0.1363600059090899   F   F   F
  0.7500000185749371  0.2916700021604370  0.1363600059090899   F   F   F
  0.6944399923081690  0.2916700021604370  0.1379099975909099   F   F   F
  0.7777800317277936  0.2499999999865068  0.1379099975909099   F   F   F
  0.8333299524199944  0.2499999999865068  0.1363600059090899   F   F   F
  0.9166699918396191  0.2916700021604370  0.1363600059090899   F   F   F
  0.8611099655728580  0.2916700021604370  0.1379099975909099   F   F   F
  0.9444399737098550  0.2499999999865068  0.1379099975909099   F   F   F
  0.0000000000000000  0.3333299978226947  0.1363600059090899   F   F   F
  0.0833299988651177  0.3749999999966249  0.1363600059090899   F   F   F
  0.0277799992060821  0.3749999999966249  0.1379099975909099   F   F   F
  0.1111100027071430  0.3333299978226947  0.1379099975909099   F   F   F
  0.1666699918474137  0.3333299978226947  0.1363600059090899   F   F   F
  0.2499999999844178  0.3749999999966249  0.1363600059090899   F   F   F
  0.1944400108830990  0.3749999999966249  0.1379099975909099   F   F   F
  0.2777799945545567  0.3333299978226947  0.1379099975909099   F   F   F
  0.3333299895776491  0.3333299978226947  0.1363600059090899   F   F   F
  0.4166699918318315  0.3749999999966249  0.1363600059090899   F   F   F
  0.3611100027305127  0.3749999999966249  0.1379099975909099   F   F   F
  0.4444400108675168  0.3333299978226947  0.1379099975909099   F   F   F
  0.5000000000077947  0.3333299978226947  0.1363600059090899   F   F   F
  0.5833299710183013  0.3749999999966249  0.1363600059090899   F   F   F
  0.5277800131216992  0.3749999999966249  0.1379099975909099   F   F   F
  0.6111099841322059  0.3333299978226947  0.1379099975909099   F   F   F
  0.6666700103989740  0.3333299978226947  0.1363600059090899   F   F   F
  0.7500000185749371  0.3749999999966249  0.1363600059090899   F   F   F
  0.6944399923081690  0.3749999999966249  0.1379099975909099   F   F   F
  0.7777800317277936  0.3333299978226947  0.1379099975909099   F   F   F
  0.8333299524199944  0.3333299978226947  0.1363600059090899   F   F   F
  0.9166699918396191  0.3749999999966249  0.1363600059090899   F   F   F
  0.8611099655728580  0.3749999999966249  0.1379099975909099   F   F   F
  0.9444399737098550  0.3333299978226947  0.1379099975909099   F   F   F
  0.0000000000000000  0.4166700021705623  0.1363600059090899   F   F   F
  0.0833299988651177  0.4583299978328128  0.1363600059090899   F   F   F
  0.0277799992060821  0.4583299978328128  0.1379099975909099   F   F   F
  0.1111100027071430  0.4166700021705623  0.1379099975909099   F   F   F
  0.1666699918474137  0.4166700021705623  0.1363600059090899   F   F   F
  0.2499999999844178  0.4583299978328128  0.1363600059090899   F   F   F
  0.1944400108830990  0.4583299978328128  0.1379099975909099   F   F   F
  0.2777799945545567  0.4166700021705623  0.1379099975909099   F   F   F
  0.3333299895776491  0.4166700021705623  0.1363600059090899   F   F   F
  0.4166699918318315  0.4583299978328128  0.1363600059090899   F   F   F
  0.3611100027305127  0.4583299978328128  0.1379099975909099   F   F   F
  0.4444400108675168  0.4166700021705623  0.1379099975909099   F   F   F
  0.5000000000077947  0.4166700021705623  0.1363600059090899   F   F   F
  0.5833299710183013  0.4583299978328128  0.1363600059090899   F   F   F
  0.5277800131216992  0.4583299978328128  0.1379099975909099   F   F   F
  0.6111099841322059  0.4166700021705623  0.1379099975909099   F   F   F
  0.6666700103989740  0.4166700021705623  0.1363600059090899   F   F   F
  0.7500000185749371  0.4583299978328128  0.1363600059090899   F   F   F
  0.6944399923081690  0.4583299978328128  0.1379099975909099   F   F   F
  0.7777800317277936  0.4166700021705623  0.1379099975909099   F   F   F
  0.8333299524199944  0.4166700021705623  0.1363600059090899   F   F   F
  0.9166699918396191  0.4583299978328128  0.1363600059090899   F   F   F
  0.8611099655728580  0.4583299978328128  0.1379099975909099   F   F   F
  0.9444399737098550  0.4166700021705623  0.1379099975909099   F   F   F
  0.0000000000000000  0.5000000000067502  0.1363600059090899   F   F   F
  0.0833299988651177  0.5416700343331797  0.1363600059090899   F   F   F
  0.0277799992060821  0.5416700343331797  0.1379099975909099   F   F   F
  0.1111100027071430  0.5000000000067502  0.1379099975909099   F   F   F
  0.1666699918474137  0.5000000000067502  0.1363600059090899   F   F   F
  0.2499999999844178  0.5416700343331797  0.1363600059090899   F   F   F
  0.1944400108830990  0.5416700343331797  0.1379099975909099   F   F   F
  0.2777799945545567  0.5000000000067502  0.1379099975909099   F   F   F
  0.3333299895776491  0.5000000000067502  0.1363600059090899   F   F   F
  0.4166699918318315  0.5416700343331797  0.1363600059090899   F   F   F
  0.3611100027305127  0.5416700343331797  0.1379099975909099   F   F   F
  0.4444400108675168  0.5000000000067502  0.1379099975909099   F   F   F
  0.5000000000077947  0.5000000000067502  0.1363600059090899   F   F   F
  0.5833299710183013  0.5416700343331797  0.1363600059090899   F   F   F
  0.5277800131216992  0.5416700343331797  0.1379099975909099   F   F   F
  0.6111099841322059  0.5000000000067502  0.1379099975909099   F   F   F
  0.6666700103989740  0.5000000000067502  0.1363600059090899   F   F   F
  0.7500000185749371  0.5416700343331797  0.1363600059090899   F   F   F
  0.6944399923081690  0.5416700343331797  0.1379099975909099   F   F   F
  0.7777800317277936  0.5000000000067502  0.1379099975909099   F   F   F
  0.8333299524199944  0.5000000000067502  0.1363600059090899   F   F   F
  0.9166699918396191  0.5416700343331797  0.1363600059090899   F   F   F
  0.8611099655728580  0.5416700343331797  0.1379099975909099   F   F   F
  0.9444399737098550  0.5000000000067502  0.1379099975909099   F   F   F
  0.0000000000000000  0.5833299656567021  0.1363600059090899   F   F   F
  0.0833299988651177  0.6250000000168683  0.1363600059090899   F   F   F
  0.0277799992060821  0.6250000000168683  0.1379099975909099   F   F   F
  0.1111100027071430  0.5833299656567021  0.1379099975909099   F   F   F
  0.1666699918474137  0.5833299656567021  0.1363600059090899   F   F   F
  0.2499999999844178  0.6250000000168683  0.1363600059090899   F   F   F
  0.1944400108830990  0.6250000000168683  0.1379099975909099   F   F   F
  0.2777799945545567  0.5833299656567021  0.1379099975909099   F   F   F
  0.3333299895776491  0.5833299656567021  0.1363600059090899   F   F   F
  0.4166699918318315  0.6250000000168683  0.1363600059090899   F   F   F
  0.3611100027305127  0.6250000000168683  0.1379099975909099   F   F   F
  0.4444400108675168  0.5833299656567021  0.1379099975909099   F   F   F
  0.5000000000077947  0.5833299656567021  0.1363600059090899   F   F   F
  0.5833299710183013  0.6250000000168683  0.1363600059090899   F   F   F
  0.5277800131216992  0.6250000000168683  0.1379099975909099   F   F   F
  0.6111099841322059  0.5833299656567021  0.1379099975909099   F   F   F
  0.6666700103989740  0.5833299656567021  0.1363600059090899   F   F   F
  0.7500000185749371  0.6250000000168683  0.1363600059090899   F   F   F
  0.6944399923081690  0.6250000000168683  0.1379099975909099   F   F   F
  0.7777800317277936  0.5833299656567021  0.1379099975909099   F   F   F
  0.8333299524199944  0.5833299656567021  0.1363600059090899   F   F   F
  0.9166699918396191  0.6250000000168683  0.1363600059090899   F   F   F
  0.8611099655728580  0.6250000000168683  0.1379099975909099   F   F   F
  0.9444399737098550  0.5833299656567021  0.1379099975909099   F   F   F
  0.0000000000000000  0.6666700343432979  0.1363600059090899   F   F   F
  0.0833299988651177  0.7083299656668203  0.1363600059090899   F   F   F
  0.0277799992060821  0.7083299656668203  0.1379099975909099   F   F   F
  0.1111100027071430  0.6666700343432979  0.1379099975909099   F   F   F
  0.1666699918474137  0.6666700343432979  0.1363600059090899   F   F   F
  0.2499999999844178  0.7083299656668203  0.1363600059090899   F   F   F
  0.1944400108830990  0.7083299656668203  0.1379099975909099   F   F   F
  0.2777799945545567  0.6666700343432979  0.1379099975909099   F   F   F
  0.3333299895776491  0.6666700343432979  0.1363600059090899   F   F   F
  0.4166699918318315  0.7083299656668203  0.1363600059090899   F   F   F
  0.3611100027305127  0.7083299656668203  0.1379099975909099   F   F   F
  0.4444400108675168  0.6666700343432979  0.1379099975909099   F   F   F
  0.5000000000077947  0.6666700343432979  0.1363600059090899   F   F   F
  0.5833299710183013  0.7083299656668203  0.1363600059090899   F   F   F
  0.5277800131216992  0.7083299656668203  0.1379099975909099   F   F   F
  0.6111099841322059  0.6666700343432979  0.1379099975909099   F   F   F
  0.6666700103989740  0.6666700343432979  0.1363600059090899   F   F   F
  0.7500000185749371  0.7083299656668203  0.1363600059090899   F   F   F
  0.6944399923081690  0.7083299656668203  0.1379099975909099   F   F   F
  0.7777800317277936  0.6666700343432979  0.1379099975909099   F   F   F
  0.8333299524199944  0.6666700343432979  0.1363600059090899   F   F   F
  0.9166699918396191  0.7083299656668203  0.1363600059090899   F   F   F
  0.8611099655728580  0.7083299656668203  0.1379099975909099   F   F   F
  0.9444399737098550  0.6666700343432979  0.1379099975909099   F   F   F
  0.0000000000000000  0.7499999999932498  0.1363600059090899   F   F   F
  0.0833299988651177  0.7916700343534231  0.1363600059090899   F   F   F
  0.0277799992060821  0.7916700343534231  0.1379099975909099   F   F   F
  0.1111100027071430  0.7499999999932498  0.1379099975909099   F   F   F
  0.1666699918474137  0.7499999999932498  0.1363600059090899   F   F   F
  0.2499999999844178  0.7916700343534231  0.1363600059090899   F   F   F
  0.1944400108830990  0.7916700343534231  0.1379099975909099   F   F   F
  0.2777799945545567  0.7499999999932498  0.1379099975909099   F   F   F
  0.3333299895776491  0.7499999999932498  0.1363600059090899   F   F   F
  0.4166699918318315  0.7916700343534231  0.1363600059090899   F   F   F
  0.3611100027305127  0.7916700343534231  0.1379099975909099   F   F   F
  0.4444400108675168  0.7499999999932498  0.1379099975909099   F   F   F
  0.5000000000077947  0.7499999999932498  0.1363600059090899   F   F   F
  0.5833299710183013  0.7916700343534231  0.1363600059090899   F   F   F
  0.5277800131216992  0.7916700343534231  0.1379099975909099   F   F   F
  0.6111099841322059  0.7499999999932498  0.1379099975909099   F   F   F
  0.6666700103989740  0.7499999999932498  0.1363600059090899   F   F   F
  0.7500000185749371  0.7916700343534231  0.1363600059090899   F   F   F
  0.6944399923081690  0.7916700343534231  0.1379099975909099   F   F   F
  0.7777800317277936  0.7499999999932498  0.1379099975909099   F   F   F
  0.8333299524199944  0.7499999999932498  0.1363600059090899   F   F   F
  0.9166699918396191  0.7916700343534231  0.1363600059090899   F   F   F
  0.8611099655728580  0.7916700343534231  0.1379099975909099   F   F   F
  0.9444399737098550  0.7499999999932498  0.1379099975909099   F   F   F
  0.0000000000000000  0.8333299656432089  0.1363600059090899   F   F   F
  0.0833299988651177  0.8750000000033751  0.1363600059090899   F   F   F
  0.0277799992060821  0.8750000000033751  0.1379099975909099   F   F   F
  0.1111100027071430  0.8333299656432089  0.1379099975909099   F   F   F
  0.1666699918474137  0.8333299656432089  0.1363600059090899   F   F   F
  0.2499999999844178  0.8750000000033751  0.1363600059090899   F   F   F
  0.1944400108830990  0.8750000000033751  0.1379099975909099   F   F   F
  0.2777799945545567  0.8333299656432089  0.1379099975909099   F   F   F
  0.3333299895776491  0.8333299656432089  0.1363600059090899   F   F   F
  0.4166699918318315  0.8750000000033751  0.1363600059090899   F   F   F
  0.3611100027305127  0.8750000000033751  0.1379099975909099   F   F   F
  0.4444400108675168  0.8333299656432089  0.1379099975909099   F   F   F
  0.5000000000077947  0.8333299656432089  0.1363600059090899   F   F   F
  0.5833299710183013  0.8750000000033751  0.1363600059090899   F   F   F
  0.5277800131216992  0.8750000000033751  0.1379099975909099   F   F   F
  0.6111099841322059  0.8333299656432089  0.1379099975909099   F   F   F
  0.6666700103989740  0.8333299656432089  0.1363600059090899   F   F   F
  0.7500000185749371  0.8750000000033751  0.1363600059090899   F   F   F
  0.6944399923081690  0.8750000000033751  0.1379099975909099   F   F   F
  0.7777800317277936  0.8333299656432089  0.1379099975909099   F   F   F
  0.8333299524199944  0.8333299656432089  0.1363600059090899   F   F   F
  0.9166699918396191  0.8750000000033751  0.1363600059090899   F   F   F
  0.8611099655728580  0.8750000000033751  0.1379099975909099   F   F   F
  0.9444399737098550  0.8333299656432089  0.1379099975909099   F   F   F
  0.0000000000000000  0.9166700343298047  0.1363600059090899   F   F   F
  0.0833299988651177  0.9583299656533271  0.1363600059090899   F   F   F
  0.0277799992060821  0.9583299656533271  0.1379099975909099   F   F   F
  0.1111100027071430  0.9166700343298047  0.1379099975909099   F   F   F
  0.1666699918474137  0.9166700343298047  0.1363600059090899   F   F   F
  0.2499999999844178  0.9583299656533271  0.1363600059090899   F   F   F
  0.1944400108830990  0.9583299656533271  0.1379099975909099   F   F   F
  0.2777799945545567  0.9166700343298047  0.1379099975909099   F   F   F
  0.3333299895776491  0.9166700343298047  0.1363600059090899   F   F   F
  0.4166699918318315  0.9583299656533271  0.1363600059090899   F   F   F
  0.3611100027305127  0.9583299656533271  0.1379099975909099   F   F   F
  0.4444400108675168  0.9166700343298047  0.1379099975909099   F   F   F
  0.5000000000077947  0.9166700343298047  0.1363600059090899   F   F   F
  0.5833299710183013  0.9583299656533271  0.1363600059090899   F   F   F
  0.5277800131216992  0.9583299656533271  0.1379099975909099   F   F   F
  0.6111099841322059  0.9166700343298047  0.1379099975909099   F   F   F
  0.6666700103989740  0.9166700343298047  0.1363600059090899   F   F   F
  0.7500000185749371  0.9583299656533271  0.1363600059090899   F   F   F
  0.6944399923081690  0.9583299656533271  0.1379099975909099   F   F   F
  0.7777800317277936  0.9166700343298047  0.1379099975909099   F   F   F
  0.8333299524199944  0.9166700343298047  0.1363600059090899   F   F   F
  0.9166699918396191  0.9583299656533271  0.1363600059090899   F   F   F
  0.8611099655728580  0.9583299656533271  0.1379099975909099   F   F   F
  0.9444399737098550  0.9166700343298047  0.1379099975909099   F   F   F
  0.4304999595496213  0.5365999875351122  0.3476999889545453   F   F   F
  0.3572799986164483  0.6033799711303374  0.3250400153181801   F   F   F
  0.3474900224243314  0.6546799926996201  0.3316999999090910   F   F   F
  0.3905400072335539  0.6860400481362632  0.3579499938181812   F   F   F
  0.4381304946314119  0.6628659898060730  0.3719834351550022   T   T   T
  0.4493728136959859  0.6149820350999455  0.3642947619833748   T   T   T
  0.4944265609468032  0.5835499036341608  0.3772631698189636   T   T   T
  0.4113199567056824  0.5854799800397075  0.3421499945909119   F   F   F
  0.4166495298880021  0.4582959310401600  0.3705657624602492   T   T   T
  0.3855689348390904  0.4185507908245152  0.3884633679602177   T   T   T
  0.4206454771100169  0.3832178214112705  0.4015111228346334   T   T   T
  0.4726197123236466  0.4005117334512605  0.3876927320788234   T   T   T
  0.5617833300376859  0.3859559313580384  0.3707532789419751   T   T   T
  0.6061299905257371  0.3543599970074709  0.3616600036818198   F   F   F
  0.6496100557327509  0.3858000079450861  0.3440999984545456   F   F   F
  0.6299799471691330  0.4343600175820939  0.3521699905454554   F   F   F
  0.6364557815636006  0.5098969159823583  0.3813824200127198   T   T   T
  0.6666883480806773  0.5469822274147501  0.4067815147198913   T   T   T
  0.6316518370412655  0.5820469217173777  0.4213750204086369   T   T   T
  0.5807464536992798  0.5670106262163268  0.4019237983241586   T   T   T
  0.3322858587181183  0.4102957496051092  0.3928429935688389   T   T   T
  0.3151041300108300  0.3672425316779196  0.4086041695682150   T   T   T
  0.3507343496179182  0.3319729010296862  0.4220615467593148   T   T   T
  0.4045168291979084  0.3403555032181573  0.4203523596629767   T   T   T
  0.6195801056319721  0.3064980094377543  0.3649908091283231   T   T   T
  0.6695799635011426  0.2846900326847077  0.3545199957727263   F   F   F
  0.7147600276927832  0.3172499996170544  0.3373999812272714   F   F   F
  0.7050600355259036  0.3686900156898929  0.3326799869545454   F   F   F
  0.7199351925607597  0.5533392263727923  0.4159781661844595   T   T   T
  0.7369425067919148  0.5949498588624497  0.4371501600298985   T   T   T
  0.7016663682490992  0.6302567447079277  0.4511613774506276   T   T   T
  0.6478021889721480  0.6234875198574745  0.4456823998515534   T   T   T
  0.2804700218371536  0.7109999963898233  0.3578700152272702   F   F   F
  0.2299100145377011  0.7337200326201980  0.3359400142272762   F   F   F
  0.1743407790338882  0.7741692258286582  0.4148668299460652   T   T   T
  0.1569175335194617  0.8235470989178577  0.4156783101500099   T   T   T
  0.2087775190630658  0.8480705265387447  0.4086140234554188   T   T   T
  0.2406241147708743  0.8181831025689308  0.3654151601993217   T   T   T
  0.3584707077351152  0.2501596045735227  0.4269737552111861   T   T   T
  0.3278821513082766  0.2060463093113877  0.4395926657830047   T   T   T
  0.2346073400915516  0.2053119051244910  0.4153809845156113   T   T   T
  0.1957871026368662  0.1815058883058215  0.3732618751991782   T   T   T
  0.2265700182031978  0.1388999804245827  0.3581899946363620   F   F   F
  0.2842800006293373  0.1548500067314578  0.3517800027727276   F   F   F
  0.7683300033243512  0.2491099843811284  0.3435300046818170   F   F   F
  0.8239600254209591  0.2299100167792503  0.3398100245909106   F   F   F
  0.7816481110267227  0.1583101546329817  0.3815676651986071   T   T   T
  0.7935611844780234  0.1082493175685525  0.3814360651038865   T   T   T
  0.8341400312891807  0.1061699994536482  0.3323199965909112   F   F   F
  0.8684500142077098  0.1489300185866043  0.3429799946818193   F   F   F
  0.6994026530818870  0.7127654571112830  0.4687390108372140   T   T   T
  0.6839758418253258  0.7279580273183049  0.4039556074090263   T   T   T
  0.5938863302547822  0.7670875087482212  0.3926310487745602   T   T   T
  0.5759088009615846  0.8103155673027532  0.4248434989671806   T   T   T
  0.6218339054838068  0.8422915149351580  0.4134863596684178   T   T   T
  0.6690617431963078  0.8104605842119516  0.4148135680003514   T   T   T
  0.4811648095262371  0.5382439208059548  0.3648301608289959   T   T   T
  0.3942400138440689  0.4975200284644501  0.3555499857272721   F   F   F
  0.4695301851236526  0.4457889647059232  0.3719917484717676   T   T   T
  0.5138859107632348  0.3734673168408630  0.3859988222646302   T   T   T
  0.5765585302206797  0.4309269626215937  0.3631021862572138   T   T   T
  0.6578337343891009  0.4712195708881537  0.3623096150167798   T   T   T
  0.5842638699784336  0.5226156081019145  0.3814288991459273   T   T   T
  0.5404990405301623  0.5951752103371495  0.3985632485337172   T   T   T
  0.2182817764258917  0.7744823790044419  0.3714729926122263   T   T   T
  0.2845739816082036  0.1903186801822595  0.4011680869918244   T   T   T
  0.8240200642601181  0.1804000168392790  0.3562099933636347   F   F   F
  0.6503213128198345  0.7675679783385261  0.4042084043781127   T   T   T
  0.5276240473202606  0.4844748198794174  0.3682112781967445   T   T   T
  0.2955300246646289  0.6743600471872284  0.3135299899545458   F   F   F
  0.3282528822879004  0.2906216153927758  0.4351978846769805   T   T   T
  0.7688100170256931  0.2986299908327865  0.3274599855454525   F   F   F
  0.7254944973862913  0.6697354331187542  0.4692131412210339   T   T   T
  0.2778000199153965  0.8323699849891568  0.3343900116818190   F   F   F
  0.2238905647123054  0.2315742864285853  0.4565954848167703   T   T   T
  0.7403830566874956  0.1747810096900030  0.3996562286126343   T   T   T
  0.7148688677787873  0.8205367225783832  0.4231788671841354   T   T   T
  0.3253999922252433  0.5797500189230576  0.3080700094090929   F   F   F
  0.3859291709848258  0.7221210420272299  0.3641860424728236   T   T   T
  0.4695746896271601  0.6832485815965444  0.3914372524894191   T   T   T
  0.3041591741209140  0.4369205813845127  0.3819362567236825   T   T   T
  0.2737752182282533  0.3594430357434448  0.4105295450807326   T   T   T
  0.4334747613373899  0.3149084095187897  0.4330768917370245   T   T   T
  0.5878107456628793  0.2837866448549501  0.3781064397629506   T   T   T
  0.6773400612511580  0.2469099696597112  0.3581299998636354   F   F   F
  0.7381800153957911  0.3930399855908107  0.3219000209545442   F   F   F
  0.7478196000469812  0.5267709924449935  0.4051748847006320   T   T   T
  0.7782614258170292  0.6022678152808174  0.4426528527238116   T   T   T
  0.6186705122699112  0.6486089408895849  0.4592505323616055   T   T   T
  0.3128899879331470  0.7372300303645503  0.3601199930454513   F   F   F
  0.2757452456099615  0.6955737134487949  0.4028622188837945   T   T   T
  0.1973500196944897  0.7076599483115942  0.3329800042272737   F   F   F
  0.2368299954357056  0.7490600323288206  0.2891100103181827   F   F   F
  0.1870010776099578  0.7628147838815129  0.4604410777239795   T   T   T
  0.1438704378806042  0.7509999325709517  0.3990375564470919   T   T   T
  0.1344778687413657  0.8324824202101410  0.4564403067865647   T   T   T
  0.1321999983968108  0.8299380321546049  0.3756693992525791   T   T   T
  0.2295924126062778  0.8500817832556601  0.4523648120243704   T   T   T
  0.2061856391183776  0.8823246458794726  0.3899851628963032   T   T   T
  0.3906438790872812  0.2497699063045118  0.4601650560643066   T   T   T
  0.3752995565687788  0.2508700373756499  0.3811065115670532   T   T   T
  0.3119986200962072  0.2087438373957249  0.4859335081824256   T   T   T
  0.3577335708802957  0.1793233279530984  0.4402698156551677   T   T   T
  0.1842799746275432  0.2024000353760087  0.3331499966818185   F   F   F
  0.1598025581185001  0.1745086574169984  0.3985776872176641   T   T   T
  0.2122799692702344  0.1183500278758700  0.3176800120909107   F   F   F
  0.2249205408631791  0.1160783325343324  0.3974688226618913   T   T   T
  0.2902200216384898  0.1745099999500965  0.3077900192727299   F   F   F
  0.3133500134390985  0.1259800178103276  0.3564000129545448   F   F   F
  0.7417199307327920  0.2301700088561347  0.3108299862272759   F   F   F
  0.7529250458093021  0.2461562027646595  0.3894467995472642   T   T   T
  0.8499096023541981  0.2484780787980445  0.3706385666893184   T   T   T
  0.8397799694430503  0.2343199883612996  0.2917500192272726   F   F   F
  0.7579970364280516  0.0890765675175608  0.3718512522072459   T   T   T
  0.8082820108629374  0.0978789628563460  0.4264104389770916   T   T   T
  0.8145799928473565  0.1119300122578295  0.2864499959090878   F   F   F
  0.8576199835394007  0.0735600000303975  0.3300699970909093   F   F   F
  0.8928500174698257  0.1581400062256648  0.3014999953181814   F   F   F
  0.8944007497838760  0.1459486926438958  0.3824769812260741   T   T   T
  0.7288236688645998  0.7361492484124865  0.4869516970971373   T   T   T
  0.6655807952031918  0.7130053564511829  0.4997750682285242   T   T   T
  0.6630996710645910  0.7003659030943692  0.3811619838894505   T   T   T
  0.7197565838838739  0.7354219902626514  0.3780719297058818   T   T   T
  0.5762591010292908  0.7363010828403619  0.4110803985122557   T   T   T
  0.5844500153635934  0.7691700124663114  0.3432500145454540   F   F   F
  0.5725107950701818  0.8037418550181604  0.4740013793519579   T   T   T
  0.5382555496057553  0.8227105801362252  0.4082414442119301   T   T   T
  0.6262580442134539  0.8693578654966653  0.4471483877036732   T   T   T
  0.6195681798838600  0.8582882873897878  0.3681737510665749   T   T   T
 
  0.00000000E+00  0.00000000E+00  0.00000000E+00
  0.00000000E+00  0.00000000E+00  0.00000000E+00
  0.00000000E+00  0.00000000E+00  0.00000000E+00
  0.00000000E+00  0.00000000E+00  0.00000000E+00
  0.00000000E+00  0.00000000E+00  0.00000000E+00
  0.00000000E+00  0.00000000E+00  0.00000000E+00
  0.00000000E+00  0.00000000E+00  0.00000000E+00
  0.00000000E+00  0.00000000E+00  0.00000000E+00
  0.00000000E+00  0.00000000E+00  0.00000000E+00
  0.00000000E+00  0.00000000E+00  0.00000000E+00
  0.00000000E+00  0.00000000E+00  0.00000000E+00
  0.00000000E+00  0.00000000E+00  0.00000000E+00
  0.00000000E+00  0.00000000E+00  0.00000000E+00
  0.00000000E+00  0.00000000E+00  0.00000000E+00
  0.00000000E+00  0.00000000E+00  0.00000000E+00
  0.00000000E+00  0.00000000E+00  0.00000000E+00
  0.00000000E+00  0.00000000E+00  0.00000000E+00
  0.00000000E+00  0.00000000E+00  0.00000000E+00
  0.00000000E+00  0.00000000E+00  0.00000000E+00
  0.00000000E+00  0.00000000E+00  0.00000000E+00
  0.00000000E+00  0.00000000E+00  0.00000000E+00
  0.00000000E+00  0.00000000E+00  0.00000000E+00
  0.00000000E+00  0.00000000E+00  0.00000000E+00
  0.00000000E+00  0.00000000E+00  0.00000000E+00
  0.00000000E+00  0.00000000E+00  0.00000000E+00
  0.00000000E+00  0.00000000E+00  0.00000000E+00
  0.00000000E+00  0.00000000E+00  0.00000000E+00
  0.00000000E+00  0.00000000E+00  0.00000000E+00
  0.00000000E+00  0.00000000E+00  0.00000000E+00
  0.00000000E+00  0.00000000E+00  0.00000000E+00
  0.00000000E+00  0.00000000E+00  0.00000000E+00
  0.00000000E+00  0.00000000E+00  0.00000000E+00
  0.00000000E+00  0.00000000E+00  0.00000000E+00
  0.00000000E+00  0.00000000E+00  0.00000000E+00
  0.00000000E+00  0.00000000E+00  0.00000000E+00
  0.00000000E+00  0.00000000E+00  0.00000000E+00
  0.00000000E+00  0.00000000E+00  0.00000000E+00
  0.00000000E+00  0.00000000E+00  0.00000000E+00
  0.00000000E+00  0.00000000E+00  0.00000000E+00
  0.00000000E+00  0.00000000E+00  0.00000000E+00
  0.00000000E+00  0.00000000E+00  0.00000000E+00
  0.00000000E+00  0.00000000E+00  0.00000000E+00
  0.00000000E+00  0.00000000E+00  0.00000000E+00
  0.00000000E+00  0.00000000E+00  0.00000000E+00
  0.00000000E+00  0.00000000E+00  0.00000000E+00
  0.00000000E+00  0.00000000E+00  0.00000000E+00
  0.00000000E+00  0.00000000E+00  0.00000000E+00
  0.00000000E+00  0.00000000E+00  0.00000000E+00
  0.00000000E+00  0.00000000E+00  0.00000000E+00
  0.00000000E+00  0.00000000E+00  0.00000000E+00
  0.00000000E+00  0.00000000E+00  0.00000000E+00
  0.00000000E+00  0.00000000E+00  0.00000000E+00
  0.00000000E+00  0.00000000E+00  0.00000000E+00
  0.00000000E+00  0.00000000E+00  0.00000000E+00
  0.00000000E+00  0.00000000E+00  0.00000000E+00
  0.00000000E+00  0.00000000E+00  0.00000000E+00
  0.00000000E+00  0.00000000E+00  0.00000000E+00
  0.00000000E+00  0.00000000E+00  0.00000000E+00
  0.00000000E+00  0.00000000E+00  0.00000000E+00
  0.00000000E+00  0.00000000E+00  0.00000000E+00
  0.00000000E+00  0.00000000E+00  0.00000000E+00
  0.00000000E+00  0.00000000E+00  0.00000000E+00
  0.00000000E+00  0.00000000E+00  0.00000000E+00
  0.00000000E+00  0.00000000E+00  0.00000000E+00
  0.00000000E+00  0.00000000E+00  0.00000000E+00
  0.00000000E+00  0.00000000E+00  0.00000000E+00
  0.00000000E+00  0.00000000E+00  0.00000000E+00
  0.00000000E+00  0.00000000E+00  0.00000000E+00
  0.00000000E+00  0.00000000E+00  0.00000000E+00
  0.00000000E+00  0.00000000E+00  0.00000000E+00
  0.00000000E+00  0.00000000E+00  0.00000000E+00
  0.00000000E+00  0.00000000E+00  0.00000000E+00
  0.00000000E+00  0.00000000E+00  0.00000000E+00
  0.00000000E+00  0.00000000E+00  0.00000000E+00
  0.00000000E+00  0.00000000E+00  0.00000000E+00
  0.00000000E+00  0.00000000E+00  0.00000000E+00
  0.00000000E+00  0.00000000E+00  0.00000000E+00
  0.00000000E+00  0.00000000E+00  0.00000000E+00
  0.00000000E+00  0.00000000E+00  0.00000000E+00
  0.00000000E+00  0.00000000E+00  0.00000000E+00
  0.00000000E+00  0.00000000E+00  0.00000000E+00
  0.00000000E+00  0.00000000E+00  0.00000000E+00
  0.00000000E+00  0.00000000E+00  0.00000000E+00
  0.00000000E+00  0.00000000E+00  0.00000000E+00
  0.00000000E+00  0.00000000E+00  0.00000000E+00
  0.00000000E+00  0.00000000E+00  0.00000000E+00
  0.00000000E+00  0.00000000E+00  0.00000000E+00
  0.00000000E+00  0.00000000E+00  0.00000000E+00
  0.00000000E+00  0.00000000E+00  0.00000000E+00
  0.00000000E+00  0.00000000E+00  0.00000000E+00
  0.00000000E+00  0.00000000E+00  0.00000000E+00
  0.00000000E+00  0.00000000E+00  0.00000000E+00
  0.00000000E+00  0.00000000E+00  0.00000000E+00
  0.00000000E+00  0.00000000E+00  0.00000000E+00
  0.00000000E+00  0.00000000E+00  0.00000000E+00
  0.00000000E+00  0.00000000E+00  0.00000000E+00
  0.00000000E+00  0.00000000E+00  0.00000000E+00
  0.00000000E+00  0.00000000E+00  0.00000000E+00
  0.00000000E+00  0.00000000E+00  0.00000000E+00
  0.00000000E+00  0.00000000E+00  0.00000000E+00
  0.00000000E+00  0.00000000E+00  0.00000000E+00
  0.00000000E+00  0.00000000E+00  0.00000000E+00
  0.00000000E+00  0.00000000E+00  0.00000000E+00
  0.00000000E+00  0.00000000E+00  0.00000000E+00
  0.00000000E+00  0.00000000E+00  0.00000000E+00
  0.00000000E+00  0.00000000E+00  0.00000000E+00
  0.00000000E+00  0.00000000E+00  0.00000000E+00
  0.00000000E+00  0.00000000E+00  0.00000000E+00
  0.00000000E+00  0.00000000E+00  0.00000000E+00
  0.00000000E+00  0.00000000E+00  0.00000000E+00
  0.00000000E+00  0.00000000E+00  0.00000000E+00
  0.00000000E+00  0.00000000E+00  0.00000000E+00
  0.00000000E+00  0.00000000E+00  0.00000000E+00
  0.00000000E+00  0.00000000E+00  0.00000000E+00
  0.00000000E+00  0.00000000E+00  0.00000000E+00
  0.00000000E+00  0.00000000E+00  0.00000000E+00
  0.00000000E+00  0.00000000E+00  0.00000000E+00
  0.00000000E+00  0.00000000E+00  0.00000000E+00
  0.00000000E+00  0.00000000E+00  0.00000000E+00
  0.00000000E+00  0.00000000E+00  0.00000000E+00
  0.00000000E+00  0.00000000E+00  0.00000000E+00
  0.00000000E+00  0.00000000E+00  0.00000000E+00
  0.00000000E+00  0.00000000E+00  0.00000000E+00
  0.00000000E+00  0.00000000E+00  0.00000000E+00
  0.00000000E+00  0.00000000E+00  0.00000000E+00
  0.00000000E+00  0.00000000E+00  0.00000000E+00
  0.00000000E+00  0.00000000E+00  0.00000000E+00
  0.00000000E+00  0.00000000E+00  0.00000000E+00
  0.00000000E+00  0.00000000E+00  0.00000000E+00
  0.00000000E+00  0.00000000E+00  0.00000000E+00
  0.00000000E+00  0.00000000E+00  0.00000000E+00
  0.00000000E+00  0.00000000E+00  0.00000000E+00
  0.00000000E+00  0.00000000E+00  0.00000000E+00
  0.00000000E+00  0.00000000E+00  0.00000000E+00
  0.00000000E+00  0.00000000E+00  0.00000000E+00
  0.00000000E+00  0.00000000E+00  0.00000000E+00
  0.00000000E+00  0.00000000E+00  0.00000000E+00
  0.00000000E+00  0.00000000E+00  0.00000000E+00
  0.00000000E+00  0.00000000E+00  0.00000000E+00
  0.00000000E+00  0.00000000E+00  0.00000000E+00
  0.00000000E+00  0.00000000E+00  0.00000000E+00
  0.00000000E+00  0.00000000E+00  0.00000000E+00
  0.00000000E+00  0.00000000E+00  0.00000000E+00
  0.00000000E+00  0.00000000E+00  0.00000000E+00
  0.00000000E+00  0.00000000E+00  0.00000000E+00
  0.00000000E+00  0.00000000E+00  0.00000000E+00
  0.00000000E+00  0.00000000E+00  0.00000000E+00
  0.00000000E+00  0.00000000E+00  0.00000000E+00
  0.00000000E+00  0.00000000E+00  0.00000000E+00
  0.00000000E+00  0.00000000E+00  0.00000000E+00
  0.00000000E+00  0.00000000E+00  0.00000000E+00
  0.00000000E+00  0.00000000E+00  0.00000000E+00
  0.00000000E+00  0.00000000E+00  0.00000000E+00
  0.00000000E+00  0.00000000E+00  0.00000000E+00
  0.00000000E+00  0.00000000E+00  0.00000000E+00
  0.00000000E+00  0.00000000E+00  0.00000000E+00
  0.00000000E+00  0.00000000E+00  0.00000000E+00
  0.00000000E+00  0.00000000E+00  0.00000000E+00
  0.00000000E+00  0.00000000E+00  0.00000000E+00
  0.00000000E+00  0.00000000E+00  0.00000000E+00
  0.00000000E+00  0.00000000E+00  0.00000000E+00
  0.00000000E+00  0.00000000E+00  0.00000000E+00
  0.00000000E+00  0.00000000E+00  0.00000000E+00
  0.00000000E+00  0.00000000E+00  0.00000000E+00
  0.00000000E+00  0.00000000E+00  0.00000000E+00
  0.00000000E+00  0.00000000E+00  0.00000000E+00
  0.00000000E+00  0.00000000E+00  0.00000000E+00
  0.00000000E+00  0.00000000E+00  0.00000000E+00
  0.00000000E+00  0.00000000E+00  0.00000000E+00
  0.00000000E+00  0.00000000E+00  0.00000000E+00
  0.00000000E+00  0.00000000E+00  0.00000000E+00
  0.00000000E+00  0.00000000E+00  0.00000000E+00
  0.00000000E+00  0.00000000E+00  0.00000000E+00
  0.00000000E+00  0.00000000E+00  0.00000000E+00
  0.00000000E+00  0.00000000E+00  0.00000000E+00
  0.00000000E+00  0.00000000E+00  0.00000000E+00
  0.00000000E+00  0.00000000E+00  0.00000000E+00
  0.00000000E+00  0.00000000E+00  0.00000000E+00
  0.00000000E+00  0.00000000E+00  0.00000000E+00
  0.00000000E+00  0.00000000E+00  0.00000000E+00
  0.00000000E+00  0.00000000E+00  0.00000000E+00
  0.00000000E+00  0.00000000E+00  0.00000000E+00
  0.00000000E+00  0.00000000E+00  0.00000000E+00
  0.00000000E+00  0.00000000E+00  0.00000000E+00
  0.00000000E+00  0.00000000E+00  0.00000000E+00
  0.00000000E+00  0.00000000E+00  0.00000000E+00
  0.00000000E+00  0.00000000E+00  0.00000000E+00
  0.00000000E+00  0.00000000E+00  0.00000000E+00
  0.00000000E+00  0.00000000E+00  0.00000000E+00
  0.00000000E+00  0.00000000E+00  0.00000000E+00
  0.00000000E+00  0.00000000E+00  0.00000000E+00
  0.00000000E+00  0.00000000E+00  0.00000000E+00
  0.00000000E+00  0.00000000E+00  0.00000000E+00
  0.00000000E+00  0.00000000E+00  0.00000000E+00
  0.00000000E+00  0.00000000E+00  0.00000000E+00
  0.00000000E+00  0.00000000E+00  0.00000000E+00
  0.00000000E+00  0.00000000E+00  0.00000000E+00
  0.00000000E+00  0.00000000E+00  0.00000000E+00
  0.00000000E+00  0.00000000E+00  0.00000000E+00
  0.00000000E+00  0.00000000E+00  0.00000000E+00
  0.00000000E+00  0.00000000E+00  0.00000000E+00
  0.00000000E+00  0.00000000E+00  0.00000000E+00
  0.00000000E+00  0.00000000E+00  0.00000000E+00
  0.00000000E+00  0.00000000E+00  0.00000000E+00
  0.00000000E+00  0.00000000E+00  0.00000000E+00
  0.00000000E+00  0.00000000E+00  0.00000000E+00
  0.00000000E+00  0.00000000E+00  0.00000000E+00
  0.00000000E+00  0.00000000E+00  0.00000000E+00
  0.00000000E+00  0.00000000E+00  0.00000000E+00
  0.00000000E+00  0.00000000E+00  0.00000000E+00
  0.00000000E+00  0.00000000E+00  0.00000000E+00
  0.00000000E+00  0.00000000E+00  0.00000000E+00
  0.00000000E+00  0.00000000E+00  0.00000000E+00
  0.00000000E+00  0.00000000E+00  0.00000000E+00
  0.00000000E+00  0.00000000E+00  0.00000000E+00
  0.00000000E+00  0.00000000E+00  0.00000000E+00
  0.00000000E+00  0.00000000E+00  0.00000000E+00
  0.00000000E+00  0.00000000E+00  0.00000000E+00
  0.00000000E+00  0.00000000E+00  0.00000000E+00
  0.00000000E+00  0.00000000E+00  0.00000000E+00
  0.00000000E+00  0.00000000E+00  0.00000000E+00
  0.00000000E+00  0.00000000E+00  0.00000000E+00
  0.00000000E+00  0.00000000E+00  0.00000000E+00
  0.00000000E+00  0.00000000E+00  0.00000000E+00
  0.00000000E+00  0.00000000E+00  0.00000000E+00
  0.00000000E+00  0.00000000E+00  0.00000000E+00
  0.00000000E+00  0.00000000E+00  0.00000000E+00
  0.00000000E+00  0.00000000E+00  0.00000000E+00
  0.00000000E+00  0.00000000E+00  0.00000000E+00
  0.00000000E+00  0.00000000E+00  0.00000000E+00
  0.00000000E+00  0.00000000E+00  0.00000000E+00
  0.00000000E+00  0.00000000E+00  0.00000000E+00
  0.00000000E+00  0.00000000E+00  0.00000000E+00
  0.00000000E+00  0.00000000E+00  0.00000000E+00
  0.00000000E+00  0.00000000E+00  0.00000000E+00
  0.00000000E+00  0.00000000E+00  0.00000000E+00
  0.00000000E+00  0.00000000E+00  0.00000000E+00
  0.00000000E+00  0.00000000E+00  0.00000000E+00
  0.00000000E+00  0.00000000E+00  0.00000000E+00
  0.00000000E+00  0.00000000E+00  0.00000000E+00
  0.00000000E+00  0.00000000E+00  0.00000000E+00
  0.00000000E+00  0.00000000E+00  0.00000000E+00
  0.00000000E+00  0.00000000E+00  0.00000000E+00
  0.00000000E+00  0.00000000E+00  0.00000000E+00
  0.00000000E+00  0.00000000E+00  0.00000000E+00
  0.00000000E+00  0.00000000E+00  0.00000000E+00
  0.00000000E+00  0.00000000E+00  0.00000000E+00
  0.00000000E+00  0.00000000E+00  0.00000000E+00
  0.00000000E+00  0.00000000E+00  0.00000000E+00
  0.00000000E+00  0.00000000E+00  0.00000000E+00
  0.00000000E+00  0.00000000E+00  0.00000000E+00
  0.00000000E+00  0.00000000E+00  0.00000000E+00
  0.00000000E+00  0.00000000E+00  0.00000000E+00
  0.00000000E+00  0.00000000E+00  0.00000000E+00
  0.00000000E+00  0.00000000E+00  0.00000000E+00
  0.00000000E+00  0.00000000E+00  0.00000000E+00
  0.00000000E+00  0.00000000E+00  0.00000000E+00
  0.00000000E+00  0.00000000E+00  0.00000000E+00
  0.00000000E+00  0.00000000E+00  0.00000000E+00
  0.00000000E+00  0.00000000E+00  0.00000000E+00
  0.00000000E+00  0.00000000E+00  0.00000000E+00
  0.00000000E+00  0.00000000E+00  0.00000000E+00
  0.00000000E+00  0.00000000E+00  0.00000000E+00
  0.00000000E+00  0.00000000E+00  0.00000000E+00
  0.00000000E+00  0.00000000E+00  0.00000000E+00
  0.00000000E+00  0.00000000E+00  0.00000000E+00
  0.00000000E+00  0.00000000E+00  0.00000000E+00
  0.00000000E+00  0.00000000E+00  0.00000000E+00
  0.00000000E+00  0.00000000E+00  0.00000000E+00
  0.00000000E+00  0.00000000E+00  0.00000000E+00
  0.00000000E+00  0.00000000E+00  0.00000000E+00
  0.00000000E+00  0.00000000E+00  0.00000000E+00
  0.00000000E+00  0.00000000E+00  0.00000000E+00
  0.00000000E+00  0.00000000E+00  0.00000000E+00
  0.00000000E+00  0.00000000E+00  0.00000000E+00
  0.00000000E+00  0.00000000E+00  0.00000000E+00
  0.00000000E+00  0.00000000E+00  0.00000000E+00
  0.00000000E+00  0.00000000E+00  0.00000000E+00
  0.00000000E+00  0.00000000E+00  0.00000000E+00
  0.00000000E+00  0.00000000E+00  0.00000000E+00
  0.00000000E+00  0.00000000E+00  0.00000000E+00
  0.00000000E+00  0.00000000E+00  0.00000000E+00
  0.00000000E+00  0.00000000E+00  0.00000000E+00
  0.00000000E+00  0.00000000E+00  0.00000000E+00
  0.00000000E+00  0.00000000E+00  0.00000000E+00
  0.00000000E+00  0.00000000E+00  0.00000000E+00
  0.00000000E+00  0.00000000E+00  0.00000000E+00
  0.00000000E+00  0.00000000E+00  0.00000000E+00
  0.00000000E+00  0.00000000E+00  0.00000000E+00
  0.00000000E+00  0.00000000E+00  0.00000000E+00
  0.00000000E+00  0.00000000E+00  0.00000000E+00
  0.00000000E+00  0.00000000E+00  0.00000000E+00
  0.00000000E+00  0.00000000E+00  0.00000000E+00
  0.00000000E+00  0.00000000E+00  0.00000000E+00
  0.00000000E+00  0.00000000E+00  0.00000000E+00
  0.00000000E+00  0.00000000E+00  0.00000000E+00
  0.00000000E+00  0.00000000E+00  0.00000000E+00
  0.00000000E+00  0.00000000E+00  0.00000000E+00
  0.00000000E+00  0.00000000E+00  0.00000000E+00
  0.00000000E+00  0.00000000E+00  0.00000000E+00
  0.00000000E+00  0.00000000E+00  0.00000000E+00
  0.00000000E+00  0.00000000E+00  0.00000000E+00
  0.00000000E+00  0.00000000E+00  0.00000000E+00
  0.00000000E+00  0.00000000E+00  0.00000000E+00
  0.00000000E+00  0.00000000E+00  0.00000000E+00
  0.00000000E+00  0.00000000E+00  0.00000000E+00
  0.00000000E+00  0.00000000E+00  0.00000000E+00
  0.00000000E+00  0.00000000E+00  0.00000000E+00
  0.00000000E+00  0.00000000E+00  0.00000000E+00
  0.00000000E+00  0.00000000E+00  0.00000000E+00
  0.00000000E+00  0.00000000E+00  0.00000000E+00
  0.00000000E+00  0.00000000E+00  0.00000000E+00
  0.00000000E+00  0.00000000E+00  0.00000000E+00
  0.00000000E+00  0.00000000E+00  0.00000000E+00
  0.00000000E+00  0.00000000E+00  0.00000000E+00
  0.00000000E+00  0.00000000E+00  0.00000000E+00
  0.00000000E+00  0.00000000E+00  0.00000000E+00
  0.00000000E+00  0.00000000E+00  0.00000000E+00
  0.00000000E+00  0.00000000E+00  0.00000000E+00
  0.00000000E+00  0.00000000E+00  0.00000000E+00
  0.00000000E+00  0.00000000E+00  0.00000000E+00
  0.00000000E+00  0.00000000E+00  0.00000000E+00
  0.00000000E+00  0.00000000E+00  0.00000000E+00
  0.00000000E+00  0.00000000E+00  0.00000000E+00
  0.00000000E+00  0.00000000E+00  0.00000000E+00
  0.00000000E+00  0.00000000E+00  0.00000000E+00
  0.00000000E+00  0.00000000E+00  0.00000000E+00
  0.00000000E+00  0.00000000E+00  0.00000000E+00
  0.00000000E+00  0.00000000E+00  0.00000000E+00
  0.00000000E+00  0.00000000E+00  0.00000000E+00
  0.00000000E+00  0.00000000E+00  0.00000000E+00
  0.00000000E+00  0.00000000E+00  0.00000000E+00
  0.00000000E+00  0.00000000E+00  0.00000000E+00
  0.00000000E+00  0.00000000E+00  0.00000000E+00
  0.00000000E+00  0.00000000E+00  0.00000000E+00
  0.00000000E+00  0.00000000E+00  0.00000000E+00
  0.00000000E+00  0.00000000E+00  0.00000000E+00
  0.00000000E+00  0.00000000E+00  0.00000000E+00
  0.00000000E+00  0.00000000E+00  0.00000000E+00
  0.00000000E+00  0.00000000E+00  0.00000000E+00
  0.00000000E+00  0.00000000E+00  0.00000000E+00
  0.00000000E+00  0.00000000E+00  0.00000000E+00
  0.00000000E+00  0.00000000E+00  0.00000000E+00
  0.00000000E+00  0.00000000E+00  0.00000000E+00
  0.00000000E+00  0.00000000E+00  0.00000000E+00
  0.00000000E+00  0.00000000E+00  0.00000000E+00
  0.00000000E+00  0.00000000E+00  0.00000000E+00
  0.00000000E+00  0.00000000E+00  0.00000000E+00
  0.00000000E+00  0.00000000E+00  0.00000000E+00
  0.00000000E+00  0.00000000E+00  0.00000000E+00
  0.00000000E+00  0.00000000E+00  0.00000000E+00
  0.00000000E+00  0.00000000E+00  0.00000000E+00
  0.00000000E+00  0.00000000E+00  0.00000000E+00
  0.00000000E+00  0.00000000E+00  0.00000000E+00
  0.00000000E+00  0.00000000E+00  0.00000000E+00
  0.00000000E+00  0.00000000E+00  0.00000000E+00
  0.00000000E+00  0.00000000E+00  0.00000000E+00
  0.00000000E+00  0.00000000E+00  0.00000000E+00
  0.00000000E+00  0.00000000E+00  0.00000000E+00
  0.00000000E+00  0.00000000E+00  0.00000000E+00
  0.00000000E+00  0.00000000E+00  0.00000000E+00
  0.00000000E+00  0.00000000E+00  0.00000000E+00
  0.00000000E+00  0.00000000E+00  0.00000000E+00
  0.00000000E+00  0.00000000E+00  0.00000000E+00
  0.00000000E+00  0.00000000E+00  0.00000000E+00
  0.00000000E+00  0.00000000E+00  0.00000000E+00
  0.00000000E+00  0.00000000E+00  0.00000000E+00
  0.00000000E+00  0.00000000E+00  0.00000000E+00
  0.00000000E+00  0.00000000E+00  0.00000000E+00
  0.00000000E+00  0.00000000E+00  0.00000000E+00
  0.00000000E+00  0.00000000E+00  0.00000000E+00
  0.00000000E+00  0.00000000E+00  0.00000000E+00
  0.00000000E+00  0.00000000E+00  0.00000000E+00
  0.00000000E+00  0.00000000E+00  0.00000000E+00
  0.00000000E+00  0.00000000E+00  0.00000000E+00
  0.00000000E+00  0.00000000E+00  0.00000000E+00
  0.00000000E+00  0.00000000E+00  0.00000000E+00
  0.00000000E+00  0.00000000E+00  0.00000000E+00
  0.00000000E+00  0.00000000E+00  0.00000000E+00
  0.00000000E+00  0.00000000E+00  0.00000000E+00
  0.00000000E+00  0.00000000E+00  0.00000000E+00
  0.00000000E+00  0.00000000E+00  0.00000000E+00
  0.00000000E+00  0.00000000E+00  0.00000000E+00
  0.00000000E+00  0.00000000E+00  0.00000000E+00
  0.00000000E+00  0.00000000E+00  0.00000000E+00
  0.00000000E+00  0.00000000E+00  0.00000000E+00
  0.00000000E+00  0.00000000E+00  0.00000000E+00
  0.00000000E+00  0.00000000E+00  0.00000000E+00
  0.00000000E+00  0.00000000E+00  0.00000000E+00
  0.00000000E+00  0.00000000E+00  0.00000000E+00
  0.00000000E+00  0.00000000E+00  0.00000000E+00
  0.00000000E+00  0.00000000E+00  0.00000000E+00
  0.00000000E+00  0.00000000E+00  0.00000000E+00
  0.00000000E+00  0.00000000E+00  0.00000000E+00
  0.00000000E+00  0.00000000E+00  0.00000000E+00
  0.00000000E+00  0.00000000E+00  0.00000000E+00
  0.00000000E+00  0.00000000E+00  0.00000000E+00
  0.00000000E+00  0.00000000E+00  0.00000000E+00
  0.00000000E+00  0.00000000E+00  0.00000000E+00
  0.00000000E+00  0.00000000E+00  0.00000000E+00
  0.00000000E+00  0.00000000E+00  0.00000000E+00
  0.00000000E+00  0.00000000E+00  0.00000000E+00
  0.00000000E+00  0.00000000E+00  0.00000000E+00
  0.00000000E+00  0.00000000E+00  0.00000000E+00
  0.00000000E+00  0.00000000E+00  0.00000000E+00
  0.00000000E+00  0.00000000E+00  0.00000000E+00
  0.00000000E+00  0.00000000E+00  0.00000000E+00
  0.00000000E+00  0.00000000E+00  0.00000000E+00
  0.00000000E+00  0.00000000E+00  0.00000000E+00
  0.00000000E+00  0.00000000E+00  0.00000000E+00
  0.00000000E+00  0.00000000E+00  0.00000000E+00
  0.00000000E+00  0.00000000E+00  0.00000000E+00
  0.00000000E+00  0.00000000E+00  0.00000000E+00
  0.00000000E+00  0.00000000E+00  0.00000000E+00
  0.00000000E+00  0.00000000E+00  0.00000000E+00
  0.00000000E+00  0.00000000E+00  0.00000000E+00
  0.00000000E+00  0.00000000E+00  0.00000000E+00
