# Supplementary material for: Redox-mediated domino electrosynthesis of N,N-dimethylformamide with industrial-relevant productivity and modularized cathodic integration
Source: Nat Commun. 2026 Apr 17;17:5349. doi: 10.1038/s41467-026-71637-z (PMC13272958; doi:10.1038/s41467-026-71637-z)
Supplement: Supplementary file 3 — Supplementary Data 1 [file 41467_2026_71637_MOESM3_ESM.zip › 1/INCAR]

#### initial parameters I/O ####
SYSTEM = XYC   
ISTART = 0
LWAVE = .FALSE. 
LCHARG = .FALSE.

#### Electronic Relaxation ####
ENCUT = 480
ISMEAR = 0
SIGMA = 0.05
EDIFF = 1E-5 
LREAL = Auto
ISYM = 2
PREC = Normal
IALGO = 38
SYMPREC=1E-8
#LORBIT= 11
#ICHARG= 11
NELMIN = 5 
NELM = 100
NCORE = 4
#NEDOS = 1000
#MAXMIX = 50
AMIX = 0.2
BMIX = 0.0001

#### Geometry opt parameters ####
EDIFFG = -0.02
IBRION = 2
POTIM = 0.1
NSW = 200
#ISIF = 2
#IVDW = 11
#NFREE = 2

#### Mag ####
#ISPIN = 2
#MAGMOM = 1*1.0
