# Supplementary material for: Redox-mediated domino electrosynthesis of N,N-dimethylformamide with industrial-relevant productivity and modularized cathodic integration
Source: Nat Commun. 2026 Apr 17;17:5349. doi: 10.1038/s41467-026-71637-z (PMC13272958; doi:10.1038/s41467-026-71637-z)
Supplement: Supplementary file 3 — Supplementary Data 1 [file 41467_2026_71637_MOESM3_ESM.zip › 1/OSZICAR]

       N       E                     dE             d eps       ncg     rms          rms(c)
DAV:   1     0.136188320766E+05    0.13619E+05   -0.55615E+05  2176   0.110E+03
DAV:   2    -0.869770664728E+03   -0.14489E+05   -0.13770E+05  2880   0.275E+02
DAV:   3    -0.361615288142E+04   -0.27464E+04   -0.27310E+04  2400   0.126E+02
DAV:   4    -0.372691102606E+04   -0.11076E+03   -0.10992E+03  2400   0.323E+01
DAV:   5    -0.373073837331E+04   -0.38273E+01   -0.38154E+01  2848   0.535E+00    0.907E+01
DAV:   6    -0.372072924067E+04    0.10009E+02   -0.36996E+02  3104   0.227E+01    0.713E+01
DAV:   7    -0.357495863467E+04    0.14577E+03   -0.24349E+02  2656   0.298E+01    0.584E+01
DAV:   8    -0.354232209221E+04    0.32637E+02   -0.64051E+02  2496   0.272E+01    0.465E+01
DAV:   9    -0.360878043846E+04   -0.66458E+02   -0.56077E+02  2944   0.533E+01    0.666E+01
DAV:  10    -0.356686938535E+04    0.41911E+02   -0.27801E+02  2400   0.136E+01    0.563E+01
DAV:  11    -0.348250243620E+04    0.84367E+02   -0.74968E+01  2912   0.709E+00    0.148E+01
DAV:  12    -0.348455119262E+04   -0.20488E+01   -0.52683E+01  3040   0.501E+00    0.215E+01
DAV:  13    -0.348041590054E+04    0.41353E+01   -0.33399E+01  3104   0.765E+00    0.756E+00
DAV:  14    -0.348613208577E+04   -0.57162E+01   -0.45421E+01  2880   0.364E+00    0.421E+01
DAV:  15    -0.349038923794E+04   -0.42572E+01   -0.31275E+02  2816   0.580E+00    0.247E+01
DAV:  16    -0.348656834553E+04    0.38209E+01   -0.45024E+00  2944   0.384E+00    0.223E+01
DAV:  17    -0.347951095287E+04    0.70574E+01   -0.29125E+01  2592   0.988E+00    0.672E+00
DAV:  18    -0.347978723310E+04   -0.27628E+00   -0.70100E+00  2528   0.109E+00    0.716E+00
DAV:  19    -0.347982844143E+04   -0.41208E-01   -0.16539E-01  2880   0.475E-01    0.744E+00
DAV:  20    -0.348032601289E+04   -0.49757E+00   -0.34059E-01  3008   0.946E-01    0.912E+00
DAV:  21    -0.348031684391E+04    0.91690E-02   -0.40300E-02  2304   0.163E-01    0.909E+00
DAV:  22    -0.348034081313E+04   -0.23969E-01   -0.17994E-03  2976   0.444E-02    0.916E+00
DAV:  23    -0.348005221592E+04    0.28860E+00   -0.11153E-01  3008   0.627E-01    0.816E+00
DAV:  24    -0.347961647262E+04    0.43574E+00   -0.26343E-01  2944   0.787E-01    0.616E+00
DAV:  25    -0.347964418436E+04   -0.27712E-01   -0.51908E-02  2464   0.189E-01    0.643E+00
DAV:  26    -0.347948042544E+04    0.16376E+00   -0.75264E-02  3040   0.327E-01    0.526E+00
DAV:  27    -0.347933151578E+04    0.14891E+00   -0.99307E-02  2848   0.287E-01    0.407E+00
DAV:  28    -0.347928415409E+04    0.47362E-01   -0.11055E-02  2816   0.113E-01    0.385E+00
DAV:  29    -0.347923228213E+04    0.51872E-01   -0.56725E-03  2784   0.133E-01    0.381E+00
DAV:  30    -0.347915239476E+04    0.79887E-01   -0.22337E-02  2592   0.266E-01    0.392E+00
DAV:  31    -0.347910150711E+04    0.50888E-01   -0.54738E-02  2688   0.167E-01    0.838E-01
DAV:  32    -0.347910242451E+04   -0.91740E-03   -0.20396E-02  2528   0.419E-02    0.103E+00
DAV:  33    -0.347910569962E+04   -0.32751E-02   -0.49163E-02  2816   0.320E-02    0.119E+00
DAV:  34    -0.347911356928E+04   -0.78697E-02   -0.15933E-01  2656   0.512E-02    0.291E+00
DAV:  35    -0.347916261139E+04   -0.49042E-01   -0.76184E-01  2656   0.983E-02    0.591E+00
DAV:  36    -0.347927586302E+04   -0.11325E+00   -0.21210E+00  2688   0.173E-01    0.883E+00
DAV:  37    -0.347954812960E+04   -0.27227E+00   -0.67927E+00  2720   0.301E-01    0.143E+01
DAV:  38    -0.347962175619E+04   -0.73627E-01   -0.49276E+00  2720   0.392E-01    0.886E+00
DAV:  39    -0.347945263462E+04    0.16912E+00   -0.71825E+00  2912   0.425E-01    0.870E+00
DAV:  40    -0.347937469973E+04    0.77935E-01   -0.20522E+00  2816   0.371E-01    0.874E+00
DAV:  41    -0.347946394760E+04   -0.89248E-01   -0.68764E+00  2624   0.360E-01    0.106E+01
DAV:  42    -0.347952839557E+04   -0.64448E-01   -0.22575E+00  2720   0.385E-01    0.927E+00
DAV:  43    -0.347967605918E+04   -0.14766E+00   -0.75291E+00  2592   0.365E-01    0.158E+01
DAV:  44    -0.347978696311E+04   -0.11090E+00   -0.48103E+00  2784   0.430E-01    0.931E+00
DAV:  45    -0.347956109571E+04    0.22587E+00   -0.74569E+00  2784   0.429E-01    0.136E+01
DAV:  46    -0.347963255072E+04   -0.71455E-01   -0.44851E+00  2752   0.405E-01    0.916E+00
DAV:  47    -0.347951659815E+04    0.11595E+00   -0.73417E+00  2656   0.410E-01    0.122E+01
DAV:  48    -0.347956396905E+04   -0.47371E-01   -0.36248E+00  2688   0.395E-01    0.913E+00
DAV:  49    -0.347956672408E+04   -0.27550E-02   -0.74656E+00  2592   0.388E-01    0.139E+01
DAV:  50    -0.347963669591E+04   -0.69972E-01   -0.48434E+00  2624   0.403E-01    0.907E+00
DAV:  51    -0.347960680808E+04    0.29888E-01   -0.74177E+00  2528   0.422E-01    0.147E+01
DAV:  52    -0.347968774907E+04   -0.80941E-01   -0.52974E+00  2592   0.404E-01    0.921E+00
DAV:  53    -0.347959143735E+04    0.96312E-01   -0.74426E+00  2592   0.418E-01    0.144E+01
DAV:  54    -0.347969441507E+04   -0.10298E+00   -0.46532E+00  2656   0.408E-01    0.926E+00
DAV:  55    -0.347966236779E+04    0.32047E-01   -0.75909E+00  2528   0.408E-01    0.155E+01
DAV:  56    -0.348281479746E+04   -0.31524E+01   -0.81709E-01  3104   0.117E+00    0.257E+01
DAV:  57    -0.348242717271E+04    0.38762E+00   -0.17727E-01  2624   0.271E-01    0.264E+01
DAV:  58    -0.348227349497E+04    0.15368E+00   -0.10135E-02  2944   0.612E-02    0.261E+01
DAV:  59    -0.348269686064E+04   -0.42337E+00   -0.73121E-03  2784   0.131E-01    0.264E+01
DAV:  60    -0.348347474811E+04   -0.77789E+00   -0.20930E-02  2848   0.245E-01    0.267E+01
DAV:  61    -0.348294484026E+04    0.52991E+00   -0.12725E-01  2880   0.227E-01    0.252E+01
DAV:  62    -0.348299533052E+04   -0.50490E-01   -0.75088E-03  2272   0.670E-02    0.251E+01
DAV:  63    -0.348317399671E+04   -0.17867E+00   -0.23430E-03  2624   0.570E-02    0.252E+01
DAV:  64    -0.348344136204E+04   -0.26737E+00   -0.83467E-03  2688   0.840E-02    0.264E+01
DAV:  65    -0.348362040251E+04   -0.17904E+00   -0.34184E-02  2400   0.551E-02    0.276E+01
DAV:  66    -0.348428865051E+04   -0.66825E+00   -0.19585E-02  2656   0.195E-01    0.290E+01
DAV:  67    -0.348428374248E+04    0.49080E-02   -0.79312E-03  2304   0.585E-02    0.290E+01
DAV:  68    -0.348415133363E+04    0.13241E+00   -0.35067E-04  2368   0.348E-02    0.290E+01
DAV:  69    -0.348512711324E+04   -0.97578E+00   -0.18490E-02  2912   0.242E-01    0.292E+01
DAV:  70    -0.348506199601E+04    0.65117E-01   -0.87087E-03  2240   0.550E-02    0.291E+01
DAV:  71    -0.348438820889E+04    0.67379E+00   -0.86386E-03  2720   0.175E-01    0.291E+01
DAV:  72    -0.348471318477E+04   -0.32498E+00   -0.31328E-03  2368   0.938E-02    0.291E+01
DAV:  73    -0.348469245559E+04    0.20729E-01   -0.81335E-04  2208   0.245E-02    0.291E+01
DAV:  74    -0.348543682107E+04   -0.74437E+00   -0.61000E-03  2816   0.166E-01    0.295E+01
DAV:  75    -0.348310642010E+04    0.23304E+01   -0.11297E+00  2912   0.555E-01    0.244E+01
DAV:  76    -0.347953982294E+04    0.35666E+01   -0.33187E-01  2880   0.106E+00    0.221E+01
DAV:  77    -0.347910504910E+04    0.43477E+00   -0.30030E+00  2496   0.387E-01    0.270E+00
DAV:  78    -0.348151299482E+04   -0.24079E+01   -0.12777E+01  2720   0.887E-01    0.225E+01
DAV:  79    -0.348090991226E+04    0.60308E+00   -0.20758E+00  2528   0.257E-01    0.229E+01
DAV:  80    -0.348083611227E+04    0.73800E-01   -0.20365E-01  2816   0.147E-01    0.223E+01
DAV:  81    -0.348090773174E+04   -0.71619E-01   -0.66887E-01  2848   0.138E-01    0.229E+01
DAV:  82    -0.348085753066E+04    0.50201E-01   -0.27207E-01  2624   0.119E-01    0.220E+01
DAV:  83    -0.348124597941E+04   -0.38845E+00   -0.10561E+00  2784   0.178E-01    0.227E+01
DAV:  84    -0.348139171334E+04   -0.14573E+00   -0.32377E-01  2752   0.138E-01    0.221E+01
DAV:  85    -0.348152632968E+04   -0.13462E+00   -0.12057E+00  2848   0.134E-01    0.228E+01
DAV:  86    -0.348140975439E+04    0.11658E+00   -0.35746E-01  2720   0.135E-01    0.222E+01
DAV:  87    -0.348125909870E+04    0.15066E+00   -0.12692E+00  2720   0.151E-01    0.227E+01
DAV:  88    -0.348122704611E+04    0.32053E-01   -0.38477E-01  2592   0.128E-01    0.222E+01
DAV:  89    -0.348127436515E+04   -0.47319E-01   -0.12961E+00  2784   0.130E-01    0.228E+01
DAV:  90    -0.348123157426E+04    0.42791E-01   -0.40117E-01  2752   0.128E-01    0.223E+01
DAV:  91    -0.348129382433E+04   -0.62250E-01   -0.12758E+00  2656   0.130E-01    0.228E+01
DAV:  92    -0.348125708679E+04    0.36738E-01   -0.41546E-01  2688   0.128E-01    0.225E+01
DAV:  93    -0.348129146670E+04   -0.34380E-01   -0.12489E+00  2624   0.128E-01    0.228E+01
DAV:  94    -0.348125759641E+04    0.33870E-01   -0.43607E-01  2624   0.129E-01    0.225E+01
DAV:  95    -0.348127882130E+04   -0.21225E-01   -0.12495E+00  2560   0.130E-01    0.228E+01
DAV:  96    -0.348048453909E+04    0.79428E+00   -0.46022E-01  2880   0.307E-01    0.224E+01
DAV:  97    -0.348084654285E+04   -0.36200E+00   -0.12990E+00  2688   0.183E-01    0.229E+01
DAV:  98    -0.348086086937E+04   -0.14327E-01   -0.45224E-01  2912   0.144E-01    0.227E+01
DAV:  99    -0.348106818649E+04   -0.20732E+00   -0.12142E+00  2624   0.154E-01    0.230E+01
DAV: 100    -0.348109135914E+04   -0.23173E-01   -0.51488E-01  2848   0.136E-01
   1 F= -.34810914E+04 E0= -.34810748E+04  d E =-.348109E+04
       N       E                     dE             d eps       ncg     rms          rms(c)
DAV:   1    -0.348791211488E+04   -0.68439E+01   -0.24222E+02  2016   0.894E+00    0.246E+01
DAV:   2    -0.354107853325E+04   -0.53166E+02   -0.74846E+02  3168   0.183E+01    0.324E+01
DAV:   3    -0.349840047637E+04    0.42678E+02   -0.20642E+01  2912   0.142E+01    0.253E+01
DAV:   4    -0.349038928836E+04    0.80112E+01   -0.12993E+01  2912   0.751E+00    0.213E+01
DAV:   5    -0.349091193705E+04   -0.52265E+00   -0.52881E+01  3040   0.106E+01    0.413E+01
DAV:   6    -0.348619199313E+04    0.47199E+01   -0.17958E+01  2720   0.119E+00    0.174E+01
DAV:   7    -0.348668148142E+04   -0.48949E+00   -0.37684E+01  2880   0.135E+00    0.831E+00
DAV:   8    -0.348695381592E+04   -0.27233E+00   -0.46868E-01  3040   0.982E-01    0.965E+00
DAV:   9    -0.348648766512E+04    0.46615E+00   -0.27088E-01  2912   0.809E-01    0.809E+00
DAV:  10    -0.348559731877E+04    0.89035E+00   -0.11777E+00  2848   0.166E+00    0.323E+00
DAV:  11    -0.348802719615E+04   -0.24299E+01   -0.21714E+01  2912   0.110E+00    0.288E+01
DAV:  12    -0.348570578885E+04    0.23214E+01   -0.68906E-01  2784   0.505E-01    0.216E+01
DAV:  13    -0.348546197106E+04    0.24382E+00   -0.44820E+00  2752   0.245E-01    0.154E+00
DAV:  14    -0.348568088413E+04   -0.21891E+00   -0.17576E+00  2880   0.616E-01    0.541E+00
DAV:  15    -0.348574522645E+04   -0.64342E-01   -0.63261E-02  2816   0.242E-01    0.603E+00
DAV:  16    -0.348561034966E+04    0.13488E+00   -0.48905E-02  2848   0.204E-01    0.534E+00
DAV:  17    -0.348539788181E+04    0.21247E+00   -0.22343E-01  2784   0.331E-01    0.327E+00
DAV:  18    -0.348537685153E+04    0.21030E-01   -0.19234E-02  2912   0.952E-02    0.200E+00
DAV:  19    -0.348539532775E+04   -0.18476E-01   -0.41681E-02  2592   0.453E-02    0.546E+00
DAV:  20    -0.348538901147E+04    0.63163E-02   -0.19645E-01  2656   0.920E-02    0.151E+00
DAV:  21    -0.348538954851E+04   -0.53704E-03   -0.20026E-01  2496   0.794E-02    0.137E+00
DAV:  22    -0.348540460931E+04   -0.15061E-01   -0.45684E-01  2496   0.815E-02    0.258E+00
DAV:  23    -0.348545275966E+04   -0.48150E-01   -0.14014E+00  2624   0.139E-01    0.386E+00
DAV:  24    -0.348548261080E+04   -0.29851E-01   -0.15810E+00  2592   0.180E-01    0.658E+00
DAV:  25    -0.348566356859E+04   -0.18096E+00   -0.47830E+00  2592   0.240E-01    0.116E+01
DAV:  26    -0.348577812852E+04   -0.11456E+00   -0.67079E+00  2624   0.316E-01    0.886E+00
DAV:  27    -0.348596993416E+04   -0.19181E+00   -0.77112E+00  2528   0.379E-01    0.165E+01
DAV:  28    -0.348606321355E+04   -0.93279E-01   -0.10889E+01  2560   0.394E-01    0.911E+00
DAV:  29    -0.348591840316E+04    0.14481E+00   -0.79265E+00  2592   0.413E-01    0.157E+01
DAV:  30    -0.348587198461E+04    0.46419E-01   -0.87996E+00  2560   0.417E-01    0.871E+00
DAV:  31    -0.348577876605E+04    0.93219E-01   -0.70446E+00  2592   0.429E-01    0.109E+01
DAV:  32    -0.348563786106E+04    0.14090E+00   -0.44507E+00  2560   0.359E-01    0.581E+00
DAV:  33    -0.348560727462E+04    0.30586E-01   -0.43093E+00  2464   0.342E-01    0.695E+00
DAV:  34    -0.348553640465E+04    0.70870E-01   -0.32439E+00  2400   0.270E-01    0.532E+00
DAV:  35    -0.348556968439E+04   -0.33280E-01   -0.38133E+00  2496   0.268E-01    0.655E+00
DAV:  36    -0.348555475437E+04    0.14930E-01   -0.30739E+00  2528   0.256E-01    0.772E+00
DAV:  37    -0.348569981926E+04   -0.14506E+00   -0.60697E+00  2592   0.290E-01    0.108E+01
DAV:  38    -0.348572331454E+04   -0.23495E-01   -0.33706E+00  2688   0.337E-01    0.901E+00
DAV:  39    -0.348577545448E+04   -0.52140E-01   -0.75889E+00  2528   0.354E-01    0.114E+01
DAV:  40    -0.348571249868E+04    0.62956E-01   -0.43171E+00  2560   0.364E-01    0.874E+00
DAV:  41    -0.348570899177E+04    0.35069E-02   -0.72407E+00  2528   0.359E-01    0.724E+00
DAV:  42    -0.348553908191E+04    0.16991E+00   -0.17125E+00  2528   0.325E-01    0.410E+00
DAV:  43    -0.348551293274E+04    0.26149E-01   -0.29704E+00  2432   0.255E-01    0.258E+00
DAV:  44    -0.348543194663E+04    0.80986E-01   -0.10446E+00  2400   0.197E-01    0.158E+00
DAV:  45    -0.348540174907E+04    0.30198E-01   -0.30618E-01  2656   0.121E-01    0.199E+00
DAV:  46    -0.348539156258E+04    0.10186E-01   -0.74417E-02  2656   0.697E-02    0.310E+00
DAV:  47    -0.348537968200E+04    0.11881E-01   -0.28214E-02  3328   0.101E-01    0.270E+00
DAV:  48    -0.348542619957E+04   -0.46518E-01   -0.35667E-01  2624   0.633E-02    0.912E+00
DAV:  49    -0.348552462198E+04   -0.98422E-01   -0.23614E+00  2656   0.142E-01    0.914E+00
DAV:  50    -0.348568449174E+04   -0.15987E+00   -0.44064E+00  2688   0.244E-01    0.906E+00
DAV:  51    -0.348596961133E+04   -0.28512E+00   -0.83939E+00  2624   0.337E-01    0.164E+01
DAV:  52    -0.348596942058E+04    0.19075E-03   -0.75833E+00  2592   0.406E-01    0.878E+00
DAV:  53    -0.348581663837E+04    0.15278E+00   -0.78805E+00  2560   0.431E-01    0.126E+01
DAV:  54    -0.348573821201E+04    0.78426E-01   -0.52112E+00  2656   0.380E-01    0.854E+00
DAV:  55    -0.348578457916E+04   -0.46367E-01   -0.75023E+00  2560   0.392E-01    0.118E+01
DAV:  56    -0.348571664578E+04    0.67933E-01   -0.42947E+00  2560   0.369E-01    0.863E+00
DAV:  57    -0.348581501022E+04   -0.98364E-01   -0.76660E+00  2528   0.378E-01    0.131E+01
DAV:  58    -0.348579529030E+04    0.19720E-01   -0.51279E+00  2528   0.381E-01    0.878E+00
DAV:  59    -0.348581311147E+04   -0.17821E-01   -0.77866E+00  2528   0.395E-01    0.127E+01
DAV:  60    -0.348575410634E+04    0.59005E-01   -0.51135E+00  2560   0.380E-01    0.865E+00
DAV:  61    -0.348577317396E+04   -0.19068E-01   -0.76690E+00  2496   0.389E-01    0.109E+01
DAV:  62    -0.348564305240E+04    0.13012E+00   -0.40761E+00  2560   0.362E-01    0.720E+00
DAV:  63    -0.348565873656E+04   -0.15684E-01   -0.63170E+00  2592   0.354E-01    0.611E+00
DAV:  64    -0.348548684439E+04    0.17189E+00   -0.94143E-01  2560   0.301E-01    0.893E-01
DAV:  65    -0.348543958070E+04    0.47264E-01   -0.85774E-01  2560   0.183E-01    0.273E+00
DAV:  66    -0.348541645903E+04    0.23122E-01   -0.29815E-02  2432   0.835E-02    0.361E+00
DAV:  67    -0.348541034031E+04    0.61187E-02   -0.18442E-03  2784   0.218E-02    0.348E+00
DAV:  68    -0.348540681841E+04    0.35219E-02   -0.51666E-05  1856   0.741E-03    0.346E+00
DAV:  69    -0.348539893808E+04    0.78803E-02   -0.15769E-04  2496   0.153E-02    0.335E+00
DAV:  70    -0.348538742977E+04    0.11508E-01   -0.43555E-04  2816   0.242E-02    0.298E+00
DAV:  71    -0.348538154597E+04    0.58838E-02   -0.20247E-04  2784   0.163E-02    0.263E+00
DAV:  72    -0.348538089164E+04    0.65433E-03   -0.77336E-05  2336   0.692E-03    0.260E+00
DAV:  73    -0.348537914020E+04    0.17514E-02   -0.20620E-05  1568   0.507E-03    0.239E+00
DAV:  74    -0.348537546818E+04    0.36720E-02   -0.67316E-05  2592   0.122E-02    0.183E+00
DAV:  75    -0.348537304034E+04    0.24278E-02   -0.10061E-04  2784   0.147E-02    0.107E+00
DAV:  76    -0.348537247642E+04    0.56392E-03   -0.89079E-05  2464   0.114E-02    0.589E-01
DAV:  77    -0.348537267935E+04   -0.20294E-03   -0.60975E-05  2112   0.598E-03    0.734E-01
DAV:  78    -0.348537256287E+04    0.11648E-03   -0.30615E-05  1728   0.662E-03    0.498E-01
DAV:  79    -0.348537252647E+04    0.36401E-04   -0.56653E-05  1440   0.625E-03    0.669E-01
DAV:  80    -0.348537292338E+04   -0.39691E-03   -0.13976E-04  1504   0.864E-03    0.578E-01
DAV:  81    -0.348537225642E+04    0.66695E-03   -0.34568E-03  1888   0.842E-03    0.353E-01
DAV:  82    -0.348537485335E+04   -0.25969E-02   -0.91690E-03  1952   0.183E-02    0.840E-01
DAV:  83    -0.348537329116E+04    0.15622E-02   -0.34964E-02  2048   0.238E-02    0.155E-01
DAV:  84    -0.348538310828E+04   -0.98171E-02   -0.96639E-02  2304   0.408E-02    0.103E+00
DAV:  85    -0.348538194809E+04    0.11602E-02   -0.18136E-01  2400   0.560E-02    0.717E-01
DAV:  86    -0.348541181081E+04   -0.29863E-01   -0.55243E-01  2464   0.893E-02    0.251E+00
DAV:  87    -0.348541194547E+04   -0.13466E-03   -0.71254E-01  2592   0.121E-01    0.129E+00
DAV:  88    -0.348544314134E+04   -0.31196E-01   -0.12035E+00  2624   0.143E-01    0.316E+00
DAV:  89    -0.348542474481E+04    0.18397E-01   -0.93881E-01  2624   0.160E-01    0.106E+00
DAV:  90    -0.348541323185E+04    0.11513E-01   -0.61196E-01  2464   0.133E-01    0.117E+00
DAV:  91    -0.348538827282E+04    0.24959E-01   -0.25280E-01  2400   0.968E-02    0.134E+00
DAV:  92    -0.348539671432E+04   -0.84415E-02   -0.30048E-01  2400   0.794E-02    0.119E+00
DAV:  93    -0.348539112172E+04    0.55926E-02   -0.28414E-01  2400   0.867E-02    0.240E+00
DAV:  94    -0.348544159983E+04   -0.50478E-01   -0.12625E+00  2400   0.128E-01    0.293E+00
DAV:  95    -0.348542118749E+04    0.20412E-01   -0.87707E-01  2624   0.151E-01    0.840E-01
DAV:  96    -0.348542847394E+04   -0.72865E-02   -0.94119E-01  2528   0.140E-01    0.127E+00
DAV:  97    -0.348538637926E+04    0.42095E-01   -0.18171E-01  2400   0.113E-01    0.182E+00
DAV:  98    -0.348538936065E+04   -0.29814E-02   -0.17611E-01  2528   0.675E-02    0.115E+00
DAV:  99    -0.348538982553E+04   -0.46488E-03   -0.25763E-01  2560   0.745E-02    0.248E+00
DAV: 100    -0.348544307116E+04   -0.53246E-01   -0.12289E+00  2496   0.125E-01
   2 F= -.34854431E+04 E0= -.34853623E+04  d E =-.435171E+01
       N       E                     dE             d eps       ncg     rms          rms(c)
DAV:   1    -0.347323120651E+04    0.12159E+02   -0.20791E+03  1984   0.270E+01    0.141E+01
DAV:   2    -0.349208033066E+04   -0.18849E+02   -0.20379E+02  2496   0.872E+00    0.253E+01
DAV:   3    -0.348051911894E+04    0.11561E+02   -0.14657E+01  2816   0.105E+01    0.129E+01
DAV:   4    -0.347877906778E+04    0.17401E+01   -0.35982E+00  2752   0.290E+00    0.777E+00
DAV:   5    -0.348155057456E+04   -0.27715E+01   -0.34657E+01  2592   0.315E+00    0.293E+01
DAV:   6    -0.347824921450E+04    0.33014E+01   -0.43206E+01  2720   0.202E+00    0.844E+00
DAV:   7    -0.347753010493E+04    0.71911E+00   -0.12826E+00  2752   0.155E+00    0.418E+00
DAV:   8    -0.347767531247E+04   -0.14521E+00   -0.24317E+00  2592   0.485E-01    0.191E+01
DAV:   9    -0.347755340835E+04    0.12190E+00   -0.52571E+00  2528   0.343E-01    0.351E+00
DAV:  10    -0.347754752211E+04    0.58862E-02   -0.11471E-01  2496   0.196E-01    0.420E+00
DAV:  11    -0.347750298298E+04    0.44539E-01   -0.29327E-02  2720   0.108E-01    0.340E+00
DAV:  12    -0.347748216822E+04    0.20815E-01   -0.43469E-03  2848   0.105E-01    0.120E+00
DAV:  13    -0.347749402219E+04   -0.11854E-01   -0.23064E-01  2336   0.605E-02    0.110E+00
DAV:  14    -0.347753258532E+04   -0.38563E-01   -0.64261E-01  2496   0.921E-02    0.502E+00
DAV:  15    -0.347763693524E+04   -0.10435E+00   -0.30977E+00  2560   0.163E-01    0.555E+00
DAV:  16    -0.347765211666E+04   -0.15181E-01   -0.30588E+00  2560   0.222E-01    0.653E+00
DAV:  17    -0.347770219679E+04   -0.50080E-01   -0.48789E+00  2624   0.240E-01    0.476E+00
DAV:  18    -0.347761696838E+04    0.85228E-01   -0.26608E+00  2592   0.252E-01    0.293E+00
DAV:  19    -0.347758177501E+04    0.35193E-01   -0.20452E+00  2336   0.199E-01    0.179E+00
DAV:  20    -0.347755042249E+04    0.31353E-01   -0.11439E+00  2432   0.161E-01    0.288E+00
DAV:  21    -0.347757032885E+04   -0.19906E-01   -0.17950E+00  2528   0.162E-01    0.160E+00
DAV:  22    -0.347754248400E+04    0.27845E-01   -0.97602E-01  2496   0.151E-01    0.168E+00
DAV:  23    -0.347754327198E+04   -0.78798E-03   -0.11084E+00  2432   0.130E-01    0.188E+00
DAV:  24    -0.347750889263E+04    0.34379E-01   -0.27210E-01  2528   0.106E-01    0.210E+00
DAV:  25    -0.347750080241E+04    0.80902E-02   -0.11072E-01  2272   0.586E-02    0.324E+00
DAV:  26    -0.347749210688E+04    0.86955E-02   -0.36414E-02  2400   0.427E-02    0.227E+00
DAV:  27    -0.347749306675E+04   -0.95987E-03   -0.31334E-02  2496   0.319E-02    0.308E+00
DAV:  28    -0.347748913275E+04    0.39340E-02   -0.18983E-02  2208   0.322E-02    0.200E+00
DAV:  29    -0.347749078498E+04   -0.16522E-02   -0.42463E-02  2080   0.311E-02    0.278E+00
DAV:  30    -0.347748922809E+04    0.15569E-02   -0.34765E-02  2272   0.381E-02    0.164E+00
DAV:  31    -0.347749237040E+04   -0.31423E-02   -0.95904E-02  2272   0.395E-02    0.254E+00
DAV:  32    -0.347749191727E+04    0.45314E-03   -0.83173E-02  2272   0.449E-02    0.123E+00
DAV:  33    -0.347749784020E+04   -0.59229E-02   -0.21253E-01  2336   0.538E-02    0.215E+00
DAV:  34    -0.347749777391E+04    0.66289E-04   -0.17671E-01  2336   0.614E-02    0.957E-01
DAV:  35    -0.347750762876E+04   -0.98549E-02   -0.41688E-01  2400   0.724E-02    0.167E+00
DAV:  36    -0.347750603494E+04    0.15938E-02   -0.31268E-01  2400   0.803E-02    0.112E+00
DAV:  37    -0.347751949977E+04   -0.13465E-01   -0.67591E-01  2400   0.899E-02    0.126E+00
DAV:  38    -0.347751599325E+04    0.35065E-02   -0.47815E-01  2368   0.985E-02    0.172E+00
DAV:  39    -0.347753654189E+04   -0.20549E-01   -0.10460E+00  2368   0.109E-01    0.121E+00
DAV:  40    -0.347753447310E+04    0.20688E-02   -0.77727E-01  2336   0.122E-01    0.307E+00
DAV:  41    -0.347757544451E+04   -0.40971E-01   -0.18534E+00  2432   0.145E-01    0.283E+00
DAV:  42    -0.347758632901E+04   -0.10885E-01   -0.16136E+00  2400   0.165E-01    0.587E+00
DAV:  43    -0.347769010043E+04   -0.10377E+00   -0.40200E+00  2400   0.198E-01    0.756E+00
DAV:  44    -0.347776434943E+04   -0.74249E-01   -0.40594E+00  2560   0.259E-01    0.899E+00
DAV:  45    -0.347789469400E+04   -0.13034E+00   -0.76854E+00  2432   0.286E-01    0.130E+01
DAV:  46    -0.347802103007E+04   -0.12634E+00   -0.85391E+00  2656   0.354E-01    0.904E+00
DAV:  47    -0.347797488929E+04    0.46141E-01   -0.81134E+00  2560   0.347E-01    0.153E+01
DAV:  48    -0.347817079278E+04   -0.19590E+00   -0.11003E+01  2624   0.368E-01    0.909E+00
DAV:  49    -0.347799142571E+04    0.17937E+00   -0.82080E+00  2560   0.361E-01    0.156E+01
DAV:  50    -0.347817502209E+04   -0.18360E+00   -0.11462E+01  2624   0.368E-01    0.908E+00
DAV:  51    -0.347798740883E+04    0.18761E+00   -0.82126E+00  2528   0.362E-01    0.154E+01
DAV:  52    -0.347818892682E+04   -0.20152E+00   -0.11076E+01  2688   0.368E-01    0.915E+00
DAV:  53    -0.347808119862E+04    0.10773E+00   -0.83947E+00  2560   0.359E-01    0.172E+01
DAV:  54    -0.347831341224E+04   -0.23221E+00   -0.12961E+01  2656   0.374E-01    0.918E+00
DAV:  55    -0.347809135610E+04    0.22206E+00   -0.84755E+00  2592   0.374E-01    0.172E+01
DAV:  56    -0.347831382141E+04   -0.22247E+00   -0.12997E+01  2624   0.373E-01    0.918E+00
DAV:  57    -0.347812046515E+04    0.19336E+00   -0.85210E+00  2528   0.377E-01    0.176E+01
DAV:  58    -0.347834621094E+04   -0.22575E+00   -0.13245E+01  2624   0.376E-01    0.920E+00
DAV:  59    -0.347813148580E+04    0.21473E+00   -0.85350E+00  2592   0.376E-01    0.177E+01
DAV:  60    -0.347835341376E+04   -0.22193E+00   -0.13386E+01  2624   0.373E-01    0.920E+00
DAV:  61    -0.347812759698E+04    0.22582E+00   -0.85192E+00  2560   0.377E-01    0.177E+01
DAV:  62    -0.347835670395E+04   -0.22911E+00   -0.13314E+01  2624   0.375E-01    0.920E+00
DAV:  63    -0.347815624091E+04    0.20046E+00   -0.85782E+00  2592   0.376E-01    0.179E+01
DAV:  64    -0.347837909389E+04   -0.22285E+00   -0.13425E+01  2624   0.373E-01    0.921E+00
DAV:  65    -0.347817115327E+04    0.20794E+00   -0.86231E+00  2528   0.376E-01    0.179E+01
DAV:  66    -0.347838832058E+04   -0.21717E+00   -0.13440E+01  2592   0.373E-01    0.921E+00
DAV:  67    -0.347814058867E+04    0.24773E+00   -0.85705E+00  2528   0.376E-01    0.177E+01
DAV:  68    -0.347834572179E+04   -0.20513E+00   -0.13481E+01  2592   0.374E-01    0.914E+00
DAV:  69    -0.347808009816E+04    0.26562E+00   -0.84602E+00  2528   0.378E-01    0.171E+01
DAV:  70    -0.347828626433E+04   -0.20617E+00   -0.12929E+01  2592   0.373E-01    0.909E+00
DAV:  71    -0.347803659673E+04    0.24967E+00   -0.83586E+00  2560   0.377E-01    0.163E+01
DAV:  72    -0.347824492769E+04   -0.20833E+00   -0.12127E+01  2624   0.371E-01    0.912E+00
DAV:  73    -0.347804476431E+04    0.20016E+00   -0.83343E+00  2528   0.367E-01    0.165E+01
DAV:  74    -0.347825823191E+04   -0.21347E+00   -0.12399E+01  2624   0.370E-01    0.913E+00
DAV:  75    -0.347804033711E+04    0.21789E+00   -0.83153E+00  2528   0.368E-01    0.164E+01
DAV:  76    -0.347825278397E+04   -0.21245E+00   -0.12369E+01  2624   0.368E-01    0.914E+00
DAV:  77    -0.347803589971E+04    0.21688E+00   -0.83035E+00  2528   0.367E-01    0.163E+01
DAV:  78    -0.347825042331E+04   -0.21452E+00   -0.12220E+01  2624   0.367E-01    0.914E+00
DAV:  79    -0.347805659865E+04    0.19382E+00   -0.83670E+00  2528   0.366E-01    0.166E+01
DAV:  80    -0.347827550503E+04   -0.21891E+00   -0.12481E+01  2624   0.369E-01    0.916E+00
DAV:  81    -0.347807842972E+04    0.19708E+00   -0.84353E+00  2560   0.369E-01    0.169E+01
DAV:  82    -0.347829820720E+04   -0.21978E+00   -0.12726E+01  2624   0.372E-01    0.916E+00
DAV:  83    -0.347809601686E+04    0.20219E+00   -0.84917E+00  2528   0.371E-01    0.171E+01
DAV:  84    -0.347831547655E+04   -0.21946E+00   -0.12910E+01  2592   0.372E-01    0.916E+00
DAV:  85    -0.347810679363E+04    0.20868E+00   -0.85356E+00  2560   0.373E-01    0.172E+01
DAV:  86    -0.347832445387E+04   -0.21766E+00   -0.12968E+01  2592   0.371E-01    0.917E+00
DAV:  87    -0.347799462598E+04    0.32983E+00   -0.12304E+01  2720   0.499E-01    0.542E+00
DAV:  88    -0.347768534249E+04    0.30928E+00   -0.73550E-02  2720   0.414E-01    0.501E+00
DAV:  89    -0.347758845356E+04    0.96889E-01   -0.71323E-02  2816   0.219E-01    0.415E+00
DAV:  90    -0.347753847776E+04    0.49976E-01   -0.60835E-03  2912   0.116E-01    0.396E+00
DAV:  91    -0.347749067406E+04    0.47804E-01   -0.84213E-03  2880   0.929E-02    0.260E+00
DAV:  92    -0.347748067483E+04    0.99992E-02   -0.37675E-03  2624   0.644E-02    0.356E-01
DAV:  93    -0.347748773609E+04   -0.70613E-02   -0.23672E-03  2304   0.425E-02    0.246E+00
DAV:  94    -0.347748734314E+04    0.39296E-03   -0.39753E-03  2432   0.230E-02    0.226E+00
DAV:  95    -0.347748231365E+04    0.50295E-02   -0.17855E-03  2432   0.228E-02    0.138E+00
DAV:  96    -0.347748172773E+04    0.58593E-03   -0.36243E-04  2400   0.123E-02    0.974E-01
DAV:  97    -0.347748438864E+04   -0.26609E-02   -0.10090E-02  2304   0.170E-02    0.180E+00
DAV:  98    -0.347748462402E+04   -0.23538E-03   -0.17439E-02  2368   0.318E-02    0.942E-01
DAV:  99    -0.347750292946E+04   -0.18305E-01   -0.37098E-01  2496   0.544E-02    0.119E+00
DAV: 100    -0.347752898281E+04   -0.26053E-01   -0.68805E-01  2560   0.881E-02
   3 F= -.34775290E+04 E0= -.34774589E+04  d E =0.356238E+01
       N       E                     dE             d eps       ncg     rms          rms(c)
DAV:   1    -0.348593070132E+04   -0.84278E+01   -0.13114E+03  1984   0.211E+01    0.111E+01
DAV:   2    -0.349313920135E+04   -0.72085E+01   -0.75624E+01  2464   0.526E+00    0.209E+01
DAV:   3    -0.349010315108E+04    0.30361E+01   -0.33514E+01  2816   0.607E+00    0.262E+01
DAV:   4    -0.348971083961E+04    0.39231E+00   -0.53165E+01  2624   0.155E+00    0.950E+00
DAV:   5    -0.348902500580E+04    0.68583E+00   -0.11744E+00  2560   0.117E+00    0.693E+00
DAV:   6    -0.348837575859E+04    0.64925E+00   -0.17678E+00  2368   0.174E+00    0.308E+00
DAV:   7    -0.348810582170E+04    0.26994E+00   -0.38541E-01  2560   0.860E-01    0.777E+00
DAV:   8    -0.348818301552E+04   -0.77194E-01   -0.11760E+00  2496   0.506E-01    0.410E+00
DAV:   9    -0.348809072083E+04    0.92295E-01   -0.67614E-02  2592   0.252E-01    0.364E+00
DAV:  10    -0.348813038887E+04   -0.39668E-01   -0.76942E-01  2560   0.205E-01    0.118E+01
DAV:  11    -0.348810175290E+04    0.28636E-01   -0.17595E+00  2624   0.239E-01    0.401E+00
DAV:  12    -0.348808360960E+04    0.18143E-01   -0.22955E-02  2592   0.925E-02    0.348E+00
DAV:  13    -0.348805845830E+04    0.25151E-01   -0.36832E-03  2400   0.947E-02    0.127E+00
DAV:  14    -0.348806264341E+04   -0.41851E-02   -0.14124E-02  2656   0.600E-02    0.288E+00
DAV:  15    -0.348806050334E+04    0.21401E-02   -0.62088E-02  2496   0.416E-02    0.576E-01
DAV:  16    -0.348806943537E+04   -0.89320E-02   -0.17300E-01  2592   0.500E-02    0.105E+00
DAV:  17    -0.348808611632E+04   -0.16681E-01   -0.51476E-01  2784   0.838E-02    0.166E+00
DAV:  18    -0.348810684935E+04   -0.20733E-01   -0.70047E-01  2688   0.112E-01    0.372E+00
DAV:  19    -0.348817433369E+04   -0.67484E-01   -0.23140E+00  2656   0.171E-01    0.518E+00
DAV:  20    -0.348819866131E+04   -0.24328E-01   -0.19086E+00  2656   0.214E-01    0.689E+00
DAV:  21    -0.348830092817E+04   -0.10227E+00   -0.52879E+00  2720   0.262E-01    0.754E+00
DAV:  22    -0.348825566283E+04    0.45265E-01   -0.14902E+00  2592   0.295E-01    0.688E+00
DAV:  23    -0.348828844006E+04   -0.32777E-01   -0.55561E+00  2592   0.296E-01    0.451E+00
DAV:  24    -0.348816177379E+04    0.12667E+00   -0.34327E-01  2432   0.280E-01    0.157E+00
DAV:  25    -0.348810940970E+04    0.52364E-01   -0.58961E-01  2496   0.156E-01    0.309E+00
DAV:  26    -0.348808664612E+04    0.22764E-01   -0.19154E-02  2400   0.750E-02    0.359E+00
DAV:  27    -0.348807767320E+04    0.89729E-02   -0.16428E-03  2720   0.235E-02    0.336E+00
DAV:  28    -0.348806788046E+04    0.97927E-02   -0.35846E-04  2688   0.247E-02    0.288E+00
DAV:  29    -0.348806162848E+04    0.62520E-02   -0.27091E-04  2816   0.213E-02    0.213E+00
DAV:  30    -0.348806034057E+04    0.12879E-02   -0.18140E-04  2400   0.111E-02    0.180E+00
DAV:  31    -0.348805980848E+04    0.53208E-03   -0.28669E-05  2144   0.434E-03    0.161E+00
DAV:  32    -0.348805839179E+04    0.14167E-02   -0.85496E-05  1888   0.898E-03    0.105E+00
DAV:  33    -0.348805796715E+04    0.42464E-03   -0.48738E-05  2240   0.683E-03    0.688E-01
DAV:  34    -0.348805793135E+04    0.35796E-04   -0.11452E-04  2048   0.397E-03    0.583E-01
DAV:  35    -0.348805788055E+04    0.50797E-04   -0.27043E-04  1376   0.352E-03    0.491E-01
DAV:  36    -0.348805783195E+04    0.48608E-04   -0.10378E-03  1568   0.538E-03    0.319E-01
DAV:  37    -0.348805796520E+04   -0.13325E-03   -0.40192E-03  1792   0.845E-03    0.265E-01
DAV:  38    -0.348805861641E+04   -0.65121E-03   -0.12990E-02  1888   0.145E-02    0.324E-01
DAV:  39    -0.348806106657E+04   -0.24502E-02   -0.53380E-02  2144   0.275E-02    0.537E-01
DAV:  40    -0.348806942035E+04   -0.83538E-02   -0.15119E-01  2400   0.462E-02    0.145E+00
DAV:  41    -0.348809807789E+04   -0.28658E-01   -0.67649E-01  2496   0.897E-02    0.294E+00
DAV:  42    -0.348813442691E+04   -0.36349E-01   -0.10748E+00  2496   0.135E-01    0.497E+00
DAV:  43    -0.348822165516E+04   -0.87228E-01   -0.33647E+00  2560   0.205E-01    0.620E+00
DAV:  44    -0.348821438375E+04    0.72714E-02   -0.20154E+00  2592   0.260E-01    0.626E+00
DAV:  45    -0.348826536322E+04   -0.50979E-01   -0.47463E+00  2560   0.265E-01    0.525E+00
DAV:  46    -0.348817507873E+04    0.90284E-01   -0.44552E-01  2464   0.275E-01    0.202E+00
DAV:  47    -0.348814111009E+04    0.33969E-01   -0.14968E+00  2624   0.195E-01    0.268E+00
DAV:  48    -0.348809459588E+04    0.46514E-01   -0.55421E-02  2592   0.115E-01    0.369E+00
DAV:  49    -0.348808293139E+04    0.11664E-01   -0.26706E-03  2496   0.301E-02    0.351E+00
DAV:  50    -0.348807433553E+04    0.85959E-02   -0.21876E-04  2656   0.205E-02    0.329E+00
DAV:  51    -0.348806918886E+04    0.51467E-02   -0.15165E-04  2720   0.146E-02    0.302E+00
DAV:  52    -0.348806524046E+04    0.39484E-02   -0.76215E-05  2592   0.117E-02    0.267E+00
DAV:  53    -0.348806048748E+04    0.47530E-02   -0.14897E-04  2656   0.158E-02    0.191E+00
DAV:  54    -0.348805814039E+04    0.23471E-02   -0.20344E-04  2560   0.151E-02    0.100E+00
DAV:  55    -0.348805790788E+04    0.23251E-03   -0.90942E-05  2432   0.828E-03    0.642E-01
DAV:  56    -0.348805786372E+04    0.44157E-04   -0.48971E-05  1696   0.312E-03    0.515E-01
DAV:  57    -0.348805773877E+04    0.12495E-03   -0.11701E-04  1568   0.373E-03    0.250E-01
DAV:  58    -0.348805785551E+04   -0.11674E-03   -0.46872E-04  1504   0.478E-03    0.455E-01
DAV:  59    -0.348805790703E+04   -0.51515E-04   -0.15501E-03  1600   0.569E-03    0.381E-01
DAV:  60    -0.348805805155E+04   -0.14452E-03   -0.55123E-03  1760   0.957E-03    0.346E-01
DAV:  61    -0.348805901623E+04   -0.96468E-03   -0.20012E-02  1920   0.176E-02    0.365E-01
DAV:  62    -0.348806216233E+04   -0.31461E-02   -0.63393E-02  2112   0.296E-02    0.680E-01
DAV:  63    -0.348807460299E+04   -0.12441E-01   -0.25572E-01  2464   0.578E-02    0.149E+00
DAV:  64    -0.348809629122E+04   -0.21688E-01   -0.53807E-01  2400   0.915E-02    0.283E+00
DAV:  65    -0.348814449288E+04   -0.48202E-01   -0.17510E+00  2688   0.155E-01    0.361E+00
DAV:  66    -0.348813811261E+04    0.63803E-02   -0.12416E+00  2592   0.182E-01    0.250E+00
DAV:  67    -0.348814078547E+04   -0.26729E-02   -0.17339E+00  2688   0.185E-01    0.174E+00
DAV:  68    -0.348808025255E+04    0.60533E-01   -0.11895E-01  2592   0.138E-01    0.306E+00
DAV:  69    -0.348806663982E+04    0.13613E-01   -0.31416E-02  2304   0.467E-02    0.250E+00
DAV:  70    -0.348805878821E+04    0.78516E-02   -0.14805E-02  2560   0.400E-02    0.951E-01
DAV:  71    -0.348806042053E+04   -0.16323E-02   -0.39028E-02  2560   0.270E-02    0.731E-01
DAV:  72    -0.348806420027E+04   -0.37797E-02   -0.86345E-02  2432   0.385E-02    0.801E-01
DAV:  73    -0.348808017745E+04   -0.15977E-01   -0.35223E-01  2528   0.675E-02    0.169E+00
DAV:  74    -0.348810251525E+04   -0.22338E-01   -0.61252E-01  2400   0.102E-01    0.301E+00
DAV:  75    -0.348815297129E+04   -0.50456E-01   -0.19181E+00  2688   0.173E-01    0.382E+00
DAV:  76    -0.348814460905E+04    0.83622E-02   -0.13178E+00  2496   0.188E-01    0.301E+00
DAV:  77    -0.348815239267E+04   -0.77836E-02   -0.21165E+00  2720   0.210E-01    0.918E-01
DAV:  78    -0.348808768135E+04    0.64711E-01   -0.26405E-01  2624   0.154E-01    0.258E+00
DAV:  79    -0.348807325786E+04    0.14423E-01   -0.10413E-01  2336   0.640E-02    0.259E+00
DAV:  80    -0.348806214511E+04    0.11113E-01   -0.23027E-02  2368   0.475E-02    0.185E+00
DAV:  81    -0.348806033892E+04    0.18062E-02   -0.33791E-02  2560   0.315E-02    0.934E-01
DAV:  82    -0.348806301154E+04   -0.26726E-02   -0.71589E-02  2688   0.368E-02    0.691E-01
DAV:  83    -0.348807486644E+04   -0.11855E-01   -0.27121E-01  2496   0.611E-02    0.103E+00
DAV:  84    -0.348808839779E+04   -0.13531E-01   -0.42071E-01  2400   0.870E-02    0.203E+00
DAV:  85    -0.348812270803E+04   -0.34310E-01   -0.12683E+00  2528   0.131E-01    0.274E+00
DAV:  86    -0.348812145918E+04    0.12488E-02   -0.96148E-01  2464   0.156E-01    0.212E+00
DAV:  87    -0.348812772130E+04   -0.62621E-02   -0.14796E+00  2560   0.160E-01    0.916E-01
DAV:  88    -0.348809172866E+04    0.35993E-01   -0.41030E-01  2560   0.139E-01    0.175E+00
DAV:  89    -0.348807891728E+04    0.12811E-01   -0.29136E-01  2336   0.885E-02    0.164E+00
DAV:  90    -0.348806856996E+04    0.10347E-01   -0.10553E-01  2432   0.679E-02    0.167E+00
DAV:  91    -0.348806889982E+04   -0.32986E-03   -0.15562E-01  2528   0.563E-02    0.109E+00
DAV:  92    -0.348807029818E+04   -0.13984E-02   -0.16202E-01  2496   0.618E-02    0.975E-01
DAV:  93    -0.348808142682E+04   -0.11129E-01   -0.40271E-01  2464   0.782E-02    0.908E-01
DAV:  94    -0.348808647900E+04   -0.50522E-02   -0.39383E-01  2496   0.940E-02    0.160E+00
DAV:  95    -0.348811083860E+04   -0.24360E-01   -0.10297E+00  2464   0.122E-01    0.203E+00
DAV:  96    -0.348810914826E+04    0.16903E-02   -0.74011E-01  2464   0.138E-01    0.211E+00
DAV:  97    -0.348812665710E+04   -0.17509E-01   -0.14360E+00  2496   0.151E-01    0.159E+00
DAV:  98    -0.348810170170E+04    0.24955E-01   -0.61375E-01  2464   0.146E-01    0.120E+00
DAV:  99    -0.348809873158E+04    0.29701E-02   -0.76406E-01  2432   0.122E-01    0.109E+00
DAV: 100    -0.348807782683E+04    0.20905E-01   -0.20034E-01  2464   0.997E-02
   4 F= -.34880778E+04 E0= -.34880141E+04  d E =-.698647E+01
       N       E                     dE             d eps       ncg     rms          rms(c)
DAV:   1    -0.348871015293E+04   -0.61142E+00   -0.23003E+02  1984   0.905E+00    0.393E+00
DAV:   2    -0.349395266674E+04   -0.52425E+01   -0.43379E+01  2528   0.212E+00    0.313E+01
DAV:   3    -0.348923284008E+04    0.47198E+01   -0.64114E+00  2784   0.124E+00    0.409E+00
DAV:   4    -0.348923941512E+04   -0.65750E-02   -0.13567E+00  2560   0.276E-01    0.384E+00
DAV:   5    -0.348909635382E+04    0.14306E+00   -0.26175E-01  2272   0.297E-01    0.245E+00
DAV:   6    -0.348941615588E+04   -0.31980E+00   -0.34651E+00  2368   0.377E-01    0.227E+01
DAV:   7    -0.348910076286E+04    0.31539E+00   -0.50756E+00  2336   0.352E-01    0.163E+00
DAV:   8    -0.348911851320E+04   -0.17750E-01   -0.10792E+00  2560   0.199E-01    0.265E+00
DAV:   9    -0.348907805163E+04    0.40462E-01   -0.81881E-02  2592   0.152E-01    0.339E+00
DAV:  10    -0.348905974414E+04    0.18307E-01   -0.18605E-02  2720   0.110E-01    0.214E+00
DAV:  11    -0.348905539463E+04    0.43495E-02   -0.55263E-03  2432   0.583E-02    0.349E-01
DAV:  12    -0.348906096732E+04   -0.55727E-02   -0.80458E-02  2592   0.433E-02    0.150E+00
DAV:  13    -0.348906524305E+04   -0.42757E-02   -0.10967E-01  2688   0.511E-02    0.156E+00
DAV:  14    -0.348909754552E+04   -0.32302E-01   -0.70663E-01  2784   0.803E-02    0.277E+00
DAV:  15    -0.348914872213E+04   -0.51177E-01   -0.12672E+00  2624   0.129E-01    0.622E+00
DAV:  16    -0.348931117610E+04   -0.16245E+00   -0.46241E+00  2624   0.205E-01    0.106E+01
DAV:  17    -0.348941450400E+04   -0.10333E+00   -0.59205E+00  2720   0.295E-01    0.885E+00
DAV:  18    -0.348944147869E+04   -0.26975E-01   -0.78714E+00  2624   0.334E-01    0.108E+01
DAV:  19    -0.348939031561E+04    0.51163E-01   -0.42217E+00  2624   0.350E-01    0.840E+00
DAV:  20    -0.348938037855E+04    0.99371E-02   -0.72995E+00  2624   0.347E-01    0.663E+00
DAV:  21    -0.348922471625E+04    0.15566E+00   -0.12147E+00  2560   0.315E-01    0.381E+00
DAV:  22    -0.348918641614E+04    0.38300E-01   -0.29841E+00  2624   0.238E-01    0.102E+00
DAV:  23    -0.348909672783E+04    0.89688E-01   -0.40248E-01  2656   0.172E-01    0.270E+00
DAV:  24    -0.348907778014E+04    0.18948E-01   -0.92250E-02  2528   0.684E-02    0.331E+00
DAV:  25    -0.348907347056E+04    0.43096E-02   -0.13422E-02  2656   0.338E-02    0.337E+00
DAV:  26    -0.348907344011E+04    0.30451E-04   -0.51757E-04  1952   0.108E-02    0.345E+00
DAV:  27    -0.348907307806E+04    0.36204E-03   -0.87150E-05  1664   0.491E-03    0.343E+00
DAV:  28    -0.348907352330E+04   -0.44523E-03   -0.12554E-05  1472   0.223E-03    0.346E+00
DAV:  29    -0.348907232236E+04    0.12009E-02   -0.31979E-05  1632   0.419E-03    0.340E+00
DAV:  30    -0.348907045472E+04    0.18676E-02   -0.61683E-05  1952   0.476E-03    0.330E+00
DAV:  31    -0.348906579124E+04    0.46635E-02   -0.11181E-04  2336   0.118E-02    0.301E+00
DAV:  32    -0.348906201694E+04    0.37743E-02   -0.12033E-04  2656   0.113E-02    0.265E+00
DAV:  33    -0.348906021816E+04    0.17988E-02   -0.50519E-05  2560   0.770E-03    0.240E+00
DAV:  34    -0.348905879695E+04    0.14212E-02   -0.15056E-05  2016   0.655E-03    0.215E+00
DAV:  35    -0.348905625518E+04    0.25418E-02   -0.54637E-05  2176   0.115E-02    0.148E+00
DAV:  36    -0.348905524863E+04    0.10066E-02   -0.87285E-05  2496   0.883E-03    0.958E-01
DAV:  37    -0.348905493127E+04    0.31736E-03   -0.28933E-05  2368   0.568E-03    0.612E-01
DAV:  38    -0.348905508723E+04   -0.15596E-03   -0.30226E-05  1568   0.373E-03    0.674E-01
DAV:  39    -0.348905494535E+04    0.14188E-03   -0.77893E-05  1664   0.589E-03    0.397E-01
DAV:  40    -0.348905576743E+04   -0.82208E-03   -0.10000E-02  1760   0.111E-02    0.501E-01
DAV:  41    -0.348905762600E+04   -0.18586E-02   -0.26419E-02  2016   0.216E-02    0.649E-01
DAV:  42    -0.348907107690E+04   -0.13451E-01   -0.24229E-01  2464   0.476E-02    0.141E+00
DAV:  43    -0.348910456125E+04   -0.33484E-01   -0.67038E-01  2496   0.859E-02    0.455E+00
DAV:  44    -0.348921496408E+04   -0.11040E+00   -0.28581E+00  2688   0.163E-01    0.746E+00
DAV:  45    -0.348928566416E+04   -0.70700E-01   -0.35406E+00  2624   0.243E-01    0.845E+00
DAV:  46    -0.348937443281E+04   -0.88769E-01   -0.68707E+00  2688   0.295E-01    0.856E+00
DAV:  47    -0.348929257756E+04    0.81855E-01   -0.28654E+00  2624   0.336E-01    0.669E+00
DAV:  48    -0.348926500089E+04    0.27577E-01   -0.53320E+00  2688   0.279E-01    0.988E-01
DAV:  49    -0.348913310496E+04    0.13190E+00   -0.53661E-01  2720   0.220E-01    0.387E+00
DAV:  50    -0.348909659305E+04    0.36512E-01   -0.19079E-02  2400   0.725E-02    0.375E+00
DAV:  51    -0.348908221160E+04    0.14381E-01   -0.84316E-04  2592   0.355E-02    0.362E+00
DAV:  52    -0.348907799084E+04    0.42208E-02   -0.28939E-04  2464   0.161E-02    0.355E+00
DAV:  53    -0.348907330864E+04    0.46822E-02   -0.82881E-05  2464   0.119E-02    0.341E+00
DAV:  54    -0.348906819882E+04    0.51098E-02   -0.66252E-05  2336   0.138E-02    0.317E+00
DAV:  55    -0.348906297104E+04    0.52278E-02   -0.10698E-04  2784   0.163E-02    0.276E+00
DAV:  56    -0.348905896865E+04    0.40024E-02   -0.13302E-04  2688   0.157E-02    0.220E+00
DAV:  57    -0.348905637617E+04    0.25925E-02   -0.11889E-04  2784   0.145E-02    0.153E+00
DAV:  58    -0.348905551880E+04    0.85737E-03   -0.10144E-04  2528   0.950E-03    0.109E+00
DAV:  59    -0.348905488250E+04    0.63629E-03   -0.25853E-05  1984   0.800E-03    0.531E-01
DAV:  60    -0.348905479021E+04    0.92296E-04   -0.62654E-05  2208   0.681E-03    0.198E-01
DAV:  61    -0.348905477478E+04    0.15433E-04   -0.49145E-05  2080   0.530E-03    0.444E-02
DAV:  62    -0.348905534789E+04   -0.57312E-03   -0.45608E-03  1792   0.820E-03    0.333E-01
DAV:  63    -0.348905649044E+04   -0.11425E-02   -0.11852E-02  1888   0.175E-02    0.391E-01
DAV:  64    -0.348906339327E+04   -0.69028E-02   -0.13039E-01  2400   0.352E-02    0.880E-01
DAV:  65    -0.348908242370E+04   -0.19030E-01   -0.32823E-01  2400   0.644E-02    0.290E+00
DAV:  66    -0.348914145526E+04   -0.59032E-01   -0.16398E+00  2720   0.136E-01    0.370E+00
DAV:  67    -0.348915512537E+04   -0.13670E-01   -0.16167E+00  2528   0.176E-01    0.417E+00
DAV:  68    -0.348917970867E+04   -0.24583E-01   -0.28345E+00  2688   0.199E-01    0.159E+00
DAV:  69    -0.348911362500E+04    0.66084E-01   -0.83745E-01  2528   0.178E-01    0.151E+00
DAV:  70    -0.348908377555E+04    0.29849E-01   -0.39867E-01  2304   0.111E-01    0.213E+00
DAV:  71    -0.348906860879E+04    0.15167E-01   -0.11796E-01  2656   0.735E-02    0.170E+00
DAV:  72    -0.348906601152E+04    0.25973E-02   -0.16240E-01  2464   0.603E-02    0.105E+00
DAV:  73    -0.348907629910E+04   -0.10288E-01   -0.25846E-01  2656   0.646E-02    0.216E+00
DAV:  74    -0.348913004148E+04   -0.53742E-01   -0.12153E+00  2688   0.110E-01    0.482E+00
DAV:  75    -0.348917289625E+04   -0.42855E-01   -0.20682E+00  2432   0.197E-01    0.353E+00
DAV:  76    -0.348916446170E+04    0.84346E-02   -0.24090E+00  2720   0.195E-01    0.109E+00
DAV:  77    -0.348910538946E+04    0.59072E-01   -0.65902E-01  2656   0.161E-01    0.204E+00
DAV:  78    -0.348907839884E+04    0.26991E-01   -0.20210E-01  2272   0.916E-02    0.283E+00
DAV:  79    -0.348906223854E+04    0.16160E-01   -0.43998E-02  2528   0.631E-02    0.178E+00
DAV:  80    -0.348906029548E+04    0.19431E-02   -0.81554E-02  2720   0.479E-02    0.838E-01
DAV:  81    -0.348907386365E+04   -0.13568E-01   -0.19133E-01  2656   0.546E-02    0.305E+00
DAV:  82    -0.348915011754E+04   -0.76254E-01   -0.14591E+00  2720   0.119E-01    0.635E+00
DAV:  83    -0.348920726308E+04   -0.57146E-01   -0.28296E+00  2496   0.233E-01    0.361E+00
DAV:  84    -0.348916799162E+04    0.39271E-01   -0.24972E+00  2688   0.213E-01    0.956E-01
DAV:  85    -0.348910949862E+04    0.58493E-01   -0.61915E-01  2720   0.159E-01    0.284E+00
DAV:  86    -0.348907200415E+04    0.37494E-01   -0.74374E-02  2304   0.896E-02    0.308E+00
DAV:  87    -0.348906153446E+04    0.10470E-01   -0.19341E-02  2688   0.438E-02    0.216E+00
DAV:  88    -0.348905805992E+04    0.34745E-02   -0.27930E-02  2624   0.328E-02    0.152E+00
DAV:  89    -0.348905984601E+04   -0.17861E-02   -0.46989E-02  2624   0.312E-02    0.888E-01
DAV:  90    -0.348906745242E+04   -0.76064E-02   -0.18973E-01  2400   0.491E-02    0.969E-01
DAV:  91    -0.348908854528E+04   -0.21093E-01   -0.43185E-01  2368   0.750E-02    0.272E+00
DAV:  92    -0.348914233178E+04   -0.53786E-01   -0.16057E+00  2688   0.132E-01    0.415E+00
DAV:  93    -0.348916250719E+04   -0.20175E-01   -0.17833E+00  2496   0.192E-01    0.372E+00
DAV:  94    -0.348916769029E+04   -0.51831E-02   -0.24903E+00  2624   0.191E-01    0.169E+00
DAV:  95    -0.348911685359E+04    0.50837E-01   -0.87103E-01  2560   0.172E-01    0.175E+00
DAV:  96    -0.348908230870E+04    0.34545E-01   -0.31373E-01  2272   0.109E-01    0.255E+00
DAV:  97    -0.348907109076E+04    0.11218E-01   -0.69910E-02  2528   0.600E-02    0.272E+00
DAV:  98    -0.348906504149E+04    0.60493E-02   -0.25743E-02  2240   0.347E-02    0.281E+00
DAV:  99    -0.348906193261E+04    0.31089E-02   -0.15304E-02  2432   0.268E-02    0.228E+00
DAV: 100    -0.348905926727E+04    0.26653E-02   -0.18545E-02  2176   0.250E-02
   5 F= -.34890593E+04 E0= -.34889935E+04  d E =-.796791E+01
       N       E                     dE             d eps       ncg     rms          rms(c)
DAV:   1    -0.348924024111E+04   -0.17831E+00   -0.30016E+01  1984   0.326E+00    0.193E+00
DAV:   2    -0.349263405704E+04   -0.33938E+01   -0.24577E+01  2592   0.141E+00    0.290E+01
DAV:   3    -0.348932769688E+04    0.33064E+01   -0.25648E+00  2784   0.866E-01    0.814E+00
DAV:   4    -0.348936880466E+04   -0.41108E-01   -0.96987E-01  2656   0.144E-01    0.584E+00
DAV:   5    -0.348951234378E+04   -0.14354E+00   -0.45337E+00  2880   0.420E-01    0.460E+00
DAV:   6    -0.348931217239E+04    0.20017E+00   -0.14820E-01  2528   0.391E-01    0.330E+00
DAV:   7    -0.348942632337E+04   -0.11415E+00   -0.16890E+00  2720   0.286E-01    0.171E+01
DAV:   8    -0.348931162977E+04    0.11469E+00   -0.30288E+00  2528   0.251E-01    0.258E+00
DAV:   9    -0.348933821791E+04   -0.26588E-01   -0.11321E-01  2688   0.135E-01    0.394E+00
DAV:  10    -0.348931092486E+04    0.27293E-01   -0.11010E-02  2624   0.685E-02    0.362E+00
DAV:  11    -0.348928530225E+04    0.25623E-01   -0.21521E-03  2720   0.722E-02    0.238E+00
DAV:  12    -0.348928203363E+04    0.32686E-02   -0.15630E-03  2336   0.278E-02    0.170E+00
DAV:  13    -0.348928031926E+04    0.17144E-02   -0.19721E-04  2784   0.154E-02    0.825E-01
DAV:  14    -0.348928033544E+04   -0.16179E-04   -0.37414E-03  2592   0.194E-02    0.395E-01
DAV:  15    -0.348928112290E+04   -0.78747E-03   -0.10874E-02  2400   0.213E-02    0.392E-01
DAV:  16    -0.348928572305E+04   -0.46001E-02   -0.89891E-02  2368   0.310E-02    0.764E-01
DAV:  17    -0.348929896501E+04   -0.13242E-01   -0.24814E-01  2464   0.557E-02    0.225E+00
DAV:  18    -0.348935331259E+04   -0.54348E-01   -0.11858E+00  2656   0.109E-01    0.504E+00
DAV:  19    -0.348943352417E+04   -0.80212E-01   -0.23219E+00  2624   0.173E-01    0.753E+00
DAV:  20    -0.348962071209E+04   -0.18719E+00   -0.60633E+00  2592   0.259E-01    0.121E+01
DAV:  21    -0.348972415344E+04   -0.10344E+00   -0.49656E+00  2624   0.352E-01    0.885E+00
DAV:  22    -0.348975233724E+04   -0.28184E-01   -0.77995E+00  2592   0.366E-01    0.143E+01
DAV:  23    -0.348981335878E+04   -0.61022E-01   -0.63586E+00  2592   0.374E-01    0.881E+00
DAV:  24    -0.348969937487E+04    0.11398E+00   -0.75185E+00  2560   0.391E-01    0.121E+01
DAV:  25    -0.348967178612E+04    0.27589E-01   -0.51730E+00  2592   0.361E-01    0.868E+00
DAV:  26    -0.348963632004E+04    0.35466E-01   -0.72754E+00  2560   0.371E-01    0.852E+00
DAV:  27    -0.348949918220E+04    0.13714E+00   -0.24912E+00  2432   0.332E-01    0.529E+00
DAV:  28    -0.348946454514E+04    0.34637E-01   -0.42466E+00  2560   0.285E-01    0.231E+00
DAV:  29    -0.348935171885E+04    0.11283E+00   -0.45051E-01  2528   0.231E-01    0.245E+00
DAV:  30    -0.348931812805E+04    0.33591E-01   -0.19535E-01  2400   0.105E-01    0.347E+00
DAV:  31    -0.348930586365E+04    0.12264E-01   -0.86225E-03  2400   0.441E-02    0.362E+00
DAV:  32    -0.348930336190E+04    0.25017E-02   -0.36723E-04  2688   0.112E-02    0.357E+00
DAV:  33    -0.348930024267E+04    0.31192E-02   -0.45842E-05  1920   0.672E-03    0.349E+00
DAV:  34    -0.348929243226E+04    0.78104E-02   -0.19812E-04  2336   0.157E-02    0.314E+00
DAV:  35    -0.348928766376E+04    0.47685E-02   -0.13726E-04  2656   0.117E-02    0.274E+00
DAV:  36    -0.348928517395E+04    0.24898E-02   -0.70200E-05  2464   0.897E-03    0.240E+00
DAV:  37    -0.348928335349E+04    0.18205E-02   -0.40319E-05  2400   0.770E-03    0.205E+00
DAV:  38    -0.348928260299E+04    0.75050E-03   -0.33105E-05  2208   0.509E-03    0.184E+00
DAV:  39    -0.348928195028E+04    0.65271E-03   -0.89546E-06  1408   0.308E-03    0.162E+00
DAV:  40    -0.348928174976E+04    0.20052E-03   -0.14218E-05  1376   0.214E-03    0.153E+00
DAV:  41    -0.348928128906E+04    0.46069E-03   -0.86618E-06  1312   0.230E-03    0.135E+00
DAV:  42    -0.348928129595E+04   -0.68922E-05   -0.46307E-05  1312   0.256E-03
   6 F= -.34892813E+04 E0= -.34892120E+04  d E =-.818994E+01
       N       E                     dE             d eps       ncg     rms          rms(c)
DAV:   1    -0.349178017662E+04   -0.24989E+01   -0.11127E+02  1984   0.660E+00    0.270E+00
DAV:   2    -0.349516846175E+04   -0.33883E+01   -0.25712E+01  2560   0.151E+00    0.291E+01
DAV:   3    -0.349195332747E+04    0.32151E+01   -0.41269E+00  2784   0.929E-01    0.346E+00
DAV:   4    -0.349199078336E+04   -0.37456E-01   -0.11549E+00  2624   0.208E-01    0.236E+00
DAV:   5    -0.349197598262E+04    0.14801E-01   -0.66070E-01  2624   0.189E-01    0.383E+00
DAV:   6    -0.349211190079E+04   -0.13592E+00   -0.22972E+00  2592   0.363E-01    0.194E+01
DAV:   7    -0.349204020178E+04    0.71699E-01   -0.86898E+00  2720   0.495E-01    0.434E+00
DAV:   8    -0.349202248323E+04    0.17719E-01   -0.24468E-02  2464   0.205E-01    0.415E+00
DAV:   9    -0.349198055809E+04    0.41925E-01   -0.10041E-02  2784   0.106E-01    0.387E+00
DAV:  10    -0.349193675731E+04    0.43801E-01   -0.58636E-03  2848   0.104E-01    0.312E+00
DAV:  11    -0.349192415201E+04    0.12605E-01   -0.58659E-03  2720   0.892E-02    0.238E+00
DAV:  12    -0.349193039692E+04   -0.62449E-02   -0.12860E-01  2304   0.516E-02    0.174E+00
DAV:  13    -0.349196244243E+04   -0.32046E-01   -0.46316E-01  2592   0.803E-02    0.463E+00
DAV:  14    -0.349208122736E+04   -0.11878E+00   -0.26931E+00  2656   0.147E-01    0.798E+00
DAV:  15    -0.349218503725E+04   -0.10381E+00   -0.45217E+00  2560   0.248E-01    0.862E+00
DAV:  16    -0.349226743382E+04   -0.82397E-01   -0.69738E+00  2688   0.299E-01    0.958E+00
DAV:  17    -0.349226659814E+04    0.83568E-03   -0.33457E+00  2624   0.342E-01    0.896E+00
DAV:  18    -0.349231547410E+04   -0.48876E-01   -0.72323E+00  2528   0.336E-01    0.114E+01
DAV:  19    -0.349237117798E+04   -0.55704E-01   -0.43666E+00  2560   0.358E-01    0.908E+00
DAV:  20    -0.349235080637E+04    0.20372E-01   -0.73701E+00  2528   0.353E-01    0.127E+01
DAV:  21    -0.349244203993E+04   -0.91234E-01   -0.52105E+00  2560   0.369E-01    0.908E+00
DAV:  22    -0.349235373035E+04    0.88310E-01   -0.74026E+00  2560   0.364E-01    0.126E+01
DAV:  23    -0.349243587694E+04   -0.82147E-01   -0.52531E+00  2592   0.371E-01    0.910E+00
DAV:  24    -0.349235622578E+04    0.79651E-01   -0.74574E+00  2528   0.363E-01    0.127E+01
DAV:  25    -0.349244930191E+04   -0.93076E-01   -0.52428E+00  2528   0.373E-01    0.912E+00
DAV:  26    -0.349237421641E+04    0.75085E-01   -0.75489E+00  2560   0.363E-01    0.135E+01
DAV:  27    -0.349249864988E+04   -0.12443E+00   -0.56811E+00  2560   0.381E-01    0.914E+00
DAV:  28    -0.349238406184E+04    0.11459E+00   -0.76395E+00  2560   0.367E-01    0.138E+01
DAV:  29    -0.349251614165E+04   -0.13208E+00   -0.59757E+00  2560   0.385E-01    0.915E+00
DAV:  30    -0.349239176588E+04    0.12438E+00   -0.76942E+00  2560   0.370E-01    0.140E+01
DAV:  31    -0.349253374556E+04   -0.14198E+00   -0.61608E+00  2592   0.388E-01    0.916E+00
DAV:  32    -0.349240663020E+04    0.12712E+00   -0.77742E+00  2592   0.370E-01    0.145E+01
DAV:  33    -0.349256603830E+04   -0.15941E+00   -0.64594E+00  2592   0.395E-01    0.918E+00
DAV:  34    -0.349242163524E+04    0.14440E+00   -0.78651E+00  2560   0.371E-01    0.149E+01
DAV:  35    -0.349259192102E+04   -0.17029E+00   -0.67957E+00  2592   0.399E-01    0.919E+00
DAV:  36    -0.349243347338E+04    0.15845E+00   -0.79401E+00  2560   0.374E-01    0.151E+01
DAV:  37    -0.349260948999E+04   -0.17602E+00   -0.74967E+00  2592   0.400E-01    0.920E+00
DAV:  38    -0.349244852818E+04    0.16096E+00   -0.80135E+00  2560   0.375E-01    0.154E+01
DAV:  39    -0.349263010263E+04   -0.18157E+00   -0.83303E+00  2592   0.399E-01    0.921E+00
DAV:  40    -0.349246382717E+04    0.16628E+00   -0.80926E+00  2560   0.375E-01    0.157E+01
DAV:  41    -0.349264592241E+04   -0.18210E+00   -0.89720E+00  2592   0.399E-01    0.921E+00
DAV:  42    -0.349247832892E+04    0.16759E+00   -0.81717E+00  2560   0.375E-01    0.158E+01
DAV:  43    -0.349265602124E+04   -0.17769E+00   -0.93810E+00  2624   0.396E-01    0.920E+00
DAV:  44    -0.349249150681E+04    0.16451E+00   -0.82501E+00  2560   0.375E-01    0.159E+01
DAV:  45    -0.349266050652E+04   -0.16900E+00   -0.95685E+00  2592   0.392E-01    0.919E+00
DAV:  46    -0.349250174075E+04    0.15877E+00   -0.83240E+00  2560   0.375E-01    0.159E+01
DAV:  47    -0.349267927270E+04   -0.17753E+00   -0.93116E+00  2592   0.393E-01    0.922E+00
DAV:  48    -0.349256243581E+04    0.11684E+00   -0.85447E+00  2496   0.377E-01    0.166E+01
DAV:  49    -0.349271947814E+04   -0.15704E+00   -0.11024E+01  2592   0.383E-01    0.919E+00
DAV:  50    -0.349256754412E+04    0.15193E+00   -0.86433E+00  2560   0.376E-01    0.164E+01
DAV:  51    -0.349271055562E+04   -0.14301E+00   -0.10603E+01  2592   0.384E-01    0.918E+00
DAV:  52    -0.349296846997E+04   -0.25791E+00   -0.94482E+00  2528   0.437E-01    0.180E+01
DAV:  53    -0.349311625506E+04   -0.14779E+00   -0.10781E+01  2816   0.385E-01    0.155E+01
DAV:  54    -0.349283309162E+04    0.28316E+00   -0.41606E+00  2784   0.317E-01    0.223E+01
DAV:  55    -0.349272102129E+04    0.11207E+00   -0.55162E+00  2656   0.264E-01    0.171E+01
DAV:  56    -0.349254617605E+04    0.17485E+00   -0.36999E+00  2528   0.257E-01    0.203E+01
DAV:  57    -0.349239032248E+04    0.15585E+00   -0.11948E+01  2848   0.411E-01    0.898E+00
DAV:  58    -0.349230423304E+04    0.86089E-01   -0.98787E+00  2848   0.434E-01    0.327E+00
DAV:  59    -0.349200556033E+04    0.29867E+00   -0.18140E-01  2528   0.309E-01    0.405E+00
DAV:  60    -0.349201006650E+04   -0.45062E-02   -0.48471E-03  2208   0.937E-02    0.394E+00
DAV:  61    -0.349199318871E+04    0.16878E-01   -0.22395E-03  2752   0.484E-02    0.381E+00
DAV:  62    -0.349196250950E+04    0.30679E-01   -0.25358E-03  3232   0.539E-02    0.360E+00
DAV:  63    -0.349192928733E+04    0.33222E-01   -0.78625E-03  3040   0.109E-01    0.222E+00
DAV:  64    -0.349194069295E+04   -0.11406E-01   -0.14104E-01  2496   0.626E-02    0.202E+00
DAV:  65    -0.349194923409E+04   -0.85411E-02   -0.26799E-01  2560   0.814E-02    0.500E+00
DAV:  66    -0.349205563231E+04   -0.10640E+00   -0.21550E+00  2720   0.119E-01    0.730E+00
DAV:  67    -0.349220969754E+04   -0.15407E+00   -0.47441E+00  2624   0.217E-01    0.909E+00
DAV:  68    -0.349233237537E+04   -0.12268E+00   -0.78045E+00  2592   0.298E-01    0.972E+00
DAV:  69    -0.349234996140E+04   -0.17586E-01   -0.45996E+00  2528   0.359E-01    0.916E+00
DAV:  70    -0.349234444790E+04    0.55135E-02   -0.76833E+00  2560   0.341E-01    0.920E+00
DAV:  71    -0.349236137009E+04   -0.16922E-01   -0.42055E+00  2432   0.361E-01    0.923E+00
DAV:  72    -0.349236413470E+04   -0.27646E-02   -0.77814E+00  2368   0.334E-01    0.964E+00
DAV:  73    -0.349239170265E+04   -0.27568E-01   -0.44079E+00  2400   0.368E-01    0.925E+00
DAV:  74    -0.349239154015E+04    0.16251E-03   -0.78220E+00  2368   0.334E-01    0.106E+01
DAV:  75    -0.349241398348E+04   -0.22443E-01   -0.58196E+00  2432   0.366E-01    0.921E+00
DAV:  76    -0.349238197773E+04    0.32006E-01   -0.78246E+00  2368   0.343E-01    0.106E+01
DAV:  77    -0.349239116995E+04   -0.91922E-02   -0.55157E+00  2400   0.367E-01    0.919E+00
DAV:  78    -0.349235566832E+04    0.35502E-01   -0.77753E+00  2496   0.346E-01    0.979E+00
DAV:  79    -0.349235819063E+04   -0.25223E-02   -0.49919E+00  2496   0.362E-01    0.922E+00
DAV:  80    -0.349234782550E+04    0.10365E-01   -0.77682E+00  2496   0.339E-01    0.944E+00
DAV:  81    -0.349235627446E+04   -0.84490E-02   -0.48109E+00  2464   0.360E-01    0.926E+00
DAV:  82    -0.349234889130E+04    0.73832E-02   -0.78145E+00  2496   0.335E-01    0.941E+00
DAV:  83    -0.349235836514E+04   -0.94738E-02   -0.48413E+00  2464   0.360E-01    0.926E+00
DAV:  84    -0.349235477201E+04    0.35931E-02   -0.78080E+00  2496   0.335E-01    0.961E+00
DAV:  85    -0.349236305342E+04   -0.82814E-02   -0.50861E+00  2464   0.360E-01    0.926E+00
DAV:  86    -0.349235381145E+04    0.92420E-02   -0.77841E+00  2496   0.337E-01    0.967E+00
DAV:  87    -0.349234537172E+04    0.84397E-02   -0.52559E+00  2496   0.359E-01    0.921E+00
DAV:  88    -0.349233003671E+04    0.15335E-01   -0.77043E+00  2496   0.338E-01    0.887E+00
DAV:  89    -0.349230831774E+04    0.21719E-01   -0.45063E+00  2496   0.354E-01    0.919E+00
DAV:  90    -0.349232501151E+04   -0.16694E-01   -0.76645E+00  2464   0.327E-01    0.877E+00
DAV:  91    -0.349230655726E+04    0.18454E-01   -0.45617E+00  2464   0.354E-01    0.919E+00
DAV:  92    -0.349231540075E+04   -0.88435E-02   -0.76776E+00  2464   0.328E-01    0.844E+00
DAV:  93    -0.349226949770E+04    0.45903E-01   -0.45324E+00  2432   0.348E-01    0.890E+00
DAV:  94    -0.349229218539E+04   -0.22688E-01   -0.72591E+00  2464   0.323E-01    0.797E+00
DAV:  95    -0.349223670400E+04    0.55481E-01   -0.43515E+00  2464   0.339E-01    0.848E+00
DAV:  96    -0.349226335313E+04   -0.26649E-01   -0.68150E+00  2432   0.312E-01    0.754E+00
DAV:  97    -0.349236255364E+04   -0.99201E-01   -0.34256E+00  2656   0.377E-01    0.991E+00
DAV:  98    -0.349255352624E+04   -0.19097E+00   -0.81944E+00  2560   0.298E-01    0.161E+01
DAV:  99    -0.349255094951E+04    0.25767E-02   -0.12650E+01  2592   0.380E-01    0.897E+00
DAV: 100    -0.349229039246E+04    0.26056E+00   -0.78251E+00  2688   0.385E-01
   7 F= -.34922904E+04 E0= -.34922194E+04  d E =-.300910E+01
       N       E                     dE             d eps       ncg     rms          rms(c)
DAV:   1    -0.349376119170E+04   -0.12102E+01   -0.59067E+02  1984   0.150E+01    0.888E+00
DAV:   2    -0.350383124683E+04   -0.10070E+02   -0.93966E+01  2816   0.547E+00    0.222E+01
DAV:   3    -0.349547255739E+04    0.83587E+01   -0.47219E+00  2784   0.804E+00    0.872E+00
DAV:   4    -0.349466627566E+04    0.80628E+00   -0.15672E+00  2784   0.131E+00    0.560E+00
DAV:   5    -0.349727704148E+04   -0.26108E+01   -0.25306E+01  3040   0.174E+00    0.283E+01
DAV:   6    -0.349561731699E+04    0.16597E+01   -0.53527E-01  2560   0.513E-01    0.261E+01
DAV:   7    -0.349460289742E+04    0.10144E+01   -0.10162E+00  3040   0.359E-01    0.199E+01
DAV:   8    -0.349462259338E+04   -0.19696E-01   -0.10581E+01  2848   0.720E-01    0.331E+00
DAV:   9    -0.349477353734E+04   -0.15094E+00   -0.12002E+00  2720   0.705E-01    0.552E+00
DAV:  10    -0.349471511067E+04    0.58427E-01   -0.50220E-02  2720   0.221E-01    0.514E+00
DAV:  11    -0.349464337796E+04    0.71733E-01   -0.24792E-02  2752   0.205E-01    0.475E+00
DAV:  12    -0.349458603721E+04    0.57341E-01   -0.13541E-02  2784   0.128E-01    0.456E+00
DAV:  13    -0.349449467474E+04    0.91362E-01   -0.10253E-02  3136   0.157E-01    0.427E+00
DAV:  14    -0.349436237920E+04    0.13230E+00   -0.28684E-02  3072   0.230E-01    0.198E+00
DAV:  15    -0.349439074294E+04   -0.28364E-01   -0.34118E-02  2336   0.801E-02    0.386E+00
DAV:  16    -0.349438689209E+04    0.38509E-02   -0.40269E-03  2624   0.326E-02    0.377E+00
DAV:  17    -0.349438700821E+04   -0.11612E-03   -0.29258E-04  2624   0.114E-02    0.380E+00
DAV:  18    -0.349442420100E+04   -0.37193E-01   -0.44339E-03  3552   0.640E-02    0.413E+00
DAV:  19    -0.349446966705E+04   -0.45466E-01   -0.58555E-03  2816   0.704E-02    0.436E+00
DAV:  20    -0.349445846376E+04    0.11203E-01   -0.10383E-03  2368   0.259E-02    0.431E+00
DAV:  21    -0.349444563912E+04    0.12825E-01   -0.28588E-04  2720   0.211E-02    0.426E+00
DAV:  22    -0.349461618332E+04   -0.17054E+00   -0.26874E+00  3200   0.349E-01    0.195E+01
DAV:  23    -0.349446933276E+04    0.14685E+00   -0.39820E+00  2624   0.226E-01    0.186E+00
DAV:  24    -0.349455706530E+04   -0.87733E-01   -0.26052E+00  2784   0.229E-01    0.128E+01
DAV:  25    -0.349464887728E+04   -0.91812E-01   -0.79350E+00  2944   0.374E-01    0.375E+00
DAV:  26    -0.349437369402E+04    0.27518E+00   -0.70900E-02  2656   0.368E-01    0.420E+00
DAV:  27    -0.349444523969E+04   -0.71546E-01   -0.17623E+00  2528   0.118E-01    0.197E+00
DAV:  28    -0.349439115405E+04    0.54086E-01   -0.72927E-01  2592   0.132E-01    0.137E+00
DAV:  29    -0.349441812121E+04   -0.26967E-01   -0.86268E-01  2592   0.108E-01    0.302E+00
DAV:  30    -0.349436451502E+04    0.53606E-01   -0.14333E-01  2624   0.104E-01    0.871E-01
DAV:  31    -0.349439293508E+04   -0.28420E-01   -0.57893E-01  2656   0.732E-02    0.236E+00
DAV:  32    -0.349437821347E+04    0.14722E-01   -0.39439E-01  2496   0.897E-02    0.327E+00
DAV:  33    -0.349444594209E+04   -0.67729E-01   -0.17166E+00  2400   0.116E-01    0.293E+00
DAV:  34    -0.349444641663E+04   -0.47453E-03   -0.20498E+00  2400   0.160E-01    0.460E+00
DAV:  35    -0.349449344690E+04   -0.47030E-01   -0.28863E+00  2528   0.176E-01    0.199E+00
DAV:  36    -0.349440594976E+04    0.87497E-01   -0.11185E+00  2464   0.167E-01    0.177E+00
DAV:  37    -0.349443343818E+04   -0.27488E-01   -0.10832E+00  2368   0.131E-01    0.323E+00
DAV:  38    -0.349436712121E+04    0.66317E-01   -0.10647E-01  2336   0.100E-01    0.199E+00
DAV:  39    -0.349437917950E+04   -0.12058E-01   -0.16715E-02  2624   0.415E-02    0.374E+00
DAV:  40    -0.349436134198E+04    0.17838E-01   -0.39769E-03  2496   0.375E-02    0.245E+00
DAV:  41    -0.349436120320E+04    0.13878E-03   -0.20586E-03  2592   0.229E-02    0.323E+00
DAV:  42    -0.349435095447E+04    0.10249E-01   -0.54260E-04  2624   0.332E-02    0.350E-01
DAV:  43    -0.349436579544E+04   -0.14841E-01   -0.18326E-01  2624   0.423E-02    0.224E+00
DAV:  44    -0.349437089551E+04   -0.51001E-02   -0.28116E-01  2432   0.630E-02    0.302E+00
DAV:  45    -0.349443485563E+04   -0.63960E-01   -0.15262E+00  2400   0.116E-01    0.217E+00
DAV:  46    -0.349441682482E+04    0.18031E-01   -0.14154E+00  2496   0.143E-01    0.288E+00
DAV:  47    -0.349444341665E+04   -0.26592E-01   -0.16195E+00  2368   0.152E-01    0.286E+00
DAV:  48    -0.349446371521E+04   -0.20299E-01   -0.21101E+00  2464   0.154E-01    0.707E+00
DAV:  49    -0.349458448554E+04   -0.12077E+00   -0.46260E+00  2496   0.200E-01    0.586E+00
DAV:  50    -0.349457668030E+04    0.78052E-02   -0.44288E+00  2528   0.247E-01    0.848E+00
DAV:  51    -0.349464022088E+04   -0.63541E-01   -0.62300E+00  2624   0.264E-01    0.430E+00
DAV:  52    -0.349459671205E+04    0.43509E-01   -0.28626E+00  2592   0.299E-01    0.940E+00
DAV:  53    -0.349470766283E+04   -0.11095E+00   -0.67855E+00  2528   0.245E-01    0.936E+00
DAV:  54    -0.349462003038E+04    0.87632E-01   -0.73135E+00  2464   0.336E-01    0.216E+00
DAV:  55    -0.349448793621E+04    0.13209E+00   -0.10391E+00  2368   0.263E-01    0.370E+00
DAV:  56    -0.349440612711E+04    0.81809E-01   -0.45526E-02  2688   0.105E-01    0.400E+00
DAV:  57    -0.349447638219E+04   -0.70255E-01   -0.11370E-02  3136   0.110E-01    0.430E+00
DAV:  58    -0.349442463226E+04    0.51750E-01   -0.37021E-03  2752   0.883E-02    0.416E+00
DAV:  59    -0.349435915606E+04    0.65476E-01   -0.72844E-03  3232   0.121E-01    0.266E+00
DAV:  60    -0.349435076952E+04    0.83865E-02   -0.46612E-03  2400   0.468E-02    0.223E+00
DAV:  61    -0.349435093317E+04   -0.16365E-03   -0.60576E-04  2400   0.158E-02    0.198E+00
DAV:  62    -0.349435092946E+04    0.37049E-05   -0.39944E-03  3136   0.537E-02    0.322E+00
DAV:  63    -0.349436041595E+04   -0.94865E-02   -0.59909E-02  2368   0.578E-02    0.235E+00
DAV:  64    -0.349440799709E+04   -0.47581E-01   -0.62979E-01  2432   0.978E-02    0.891E+00
DAV:  65    -0.349460259643E+04   -0.19460E+00   -0.42451E+00  2560   0.154E-01    0.111E+01
DAV:  66    -0.349472487528E+04   -0.12228E+00   -0.78815E+00  2624   0.305E-01    0.885E+00
DAV:  67    -0.349470721173E+04    0.17664E-01   -0.66025E+00  2528   0.325E-01    0.835E+00
DAV:  68    -0.349476442556E+04   -0.57214E-01   -0.49346E+00  2656   0.326E-01    0.925E+00
DAV:  69    -0.349480217624E+04   -0.37751E-01   -0.71206E+00  2592   0.288E-01    0.137E+01
DAV:  70    -0.349487037298E+04   -0.68197E-01   -0.10795E+01  2560   0.365E-01    0.895E+00
DAV:  71    -0.349469419285E+04    0.17618E+00   -0.67435E+00  2560   0.360E-01    0.592E+00
DAV:  72    -0.349454089972E+04    0.15329E+00   -0.33130E+00  2592   0.304E-01    0.465E+00
DAV:  73    -0.349455054370E+04   -0.96440E-02   -0.35485E+00  2624   0.244E-01    0.372E+00
DAV:  74    -0.349438194091E+04    0.16860E+00   -0.46983E-02  2560   0.187E-01    0.348E+00
DAV:  75    -0.349435296285E+04    0.28978E-01   -0.70241E-03  2560   0.686E-02    0.140E+00
DAV:  76    -0.349435860597E+04   -0.56431E-02   -0.10552E-02  2464   0.298E-02    0.265E+00
DAV:  77    -0.349435813113E+04    0.47484E-03   -0.12370E-02  2240   0.330E-02    0.148E+00
DAV:  78    -0.349436642457E+04   -0.82934E-02   -0.47172E-02  2272   0.334E-02    0.311E+00
DAV:  79    -0.349435743124E+04    0.89933E-02   -0.32359E-02  2368   0.458E-02    0.951E-01
DAV:  80    -0.349439019710E+04   -0.32766E-01   -0.50070E-01  2336   0.704E-02    0.252E+00
DAV:  81    -0.349437139560E+04    0.18802E-01   -0.26099E-01  2368   0.786E-02    0.578E-01
DAV:  82    -0.349438414353E+04   -0.12748E-01   -0.31984E-01  2336   0.688E-02    0.292E+00
DAV:  83    -0.349437364680E+04    0.10497E-01   -0.27132E-01  2336   0.868E-02    0.441E+00
DAV:  84    -0.349446898562E+04   -0.95339E-01   -0.21434E+00  2400   0.118E-01    0.422E+00
DAV:  85    -0.349450012255E+04   -0.31137E-01   -0.30816E+00  2432   0.189E-01    0.666E+00
DAV:  86    -0.349456376499E+04   -0.63642E-01   -0.44778E+00  2592   0.217E-01    0.346E+00
DAV:  87    -0.349448539540E+04    0.78370E-01   -0.24948E+00  2528   0.238E-01    0.663E+00
DAV:  88    -0.349455947612E+04   -0.74081E-01   -0.43998E+00  2432   0.208E-01    0.353E+00
DAV:  89    -0.349448902250E+04    0.70454E-01   -0.25535E+00  2464   0.236E-01    0.676E+00
DAV:  90    -0.349457096045E+04   -0.81938E-01   -0.44886E+00  2464   0.207E-01    0.482E+00
DAV:  91    -0.349453045054E+04    0.40510E-01   -0.35878E+00  2368   0.236E-01    0.725E+00
DAV:  92    -0.349459061742E+04   -0.60167E-01   -0.50551E+00  2464   0.236E-01    0.422E+00
DAV:  93    -0.349451291486E+04    0.77703E-01   -0.30035E+00  2464   0.247E-01    0.714E+00
DAV:  94    -0.349458875739E+04   -0.75843E-01   -0.49272E+00  2432   0.221E-01    0.484E+00
DAV:  95    -0.349453184017E+04    0.56917E-01   -0.35294E+00  2400   0.245E-01    0.730E+00
DAV:  96    -0.349459921520E+04   -0.67375E-01   -0.51197E+00  2400   0.235E-01    0.507E+00
DAV:  97    -0.349450577352E+04    0.93442E-01   -0.37820E+00  2400   0.255E-01    0.206E+00
DAV:  98    -0.349449526298E+04    0.10511E-01   -0.14905E+00  2624   0.199E-01    0.384E+00
DAV:  99    -0.349435904054E+04    0.13622E+00   -0.17721E-02  2624   0.208E-01    0.224E+00
DAV: 100    -0.349441244121E+04   -0.53401E-01   -0.93209E-01  2656   0.812E-02
   8 F= -.34944124E+04 E0= -.34943391E+04  d E =-.513115E+01
       N       E                     dE             d eps       ncg     rms          rms(c)
DAV:   1    -0.349587221158E+04   -0.15132E+01   -0.16908E+02  1984   0.801E+00    0.743E+00
DAV:   2    -0.350449472347E+04   -0.86225E+01   -0.75996E+01  2880   0.465E+00    0.215E+01
DAV:   3    -0.349689830404E+04    0.75964E+01   -0.40949E+00  2880   0.756E+00    0.760E+00
DAV:   4    -0.349622450601E+04    0.67380E+00   -0.10637E+00  2816   0.101E+00    0.522E+00
DAV:   5    -0.349701133411E+04   -0.78683E+00   -0.75487E+00  3104   0.103E+00    0.267E+01
DAV:   6    -0.349599582323E+04    0.10155E+01   -0.53689E+00  2752   0.436E-01    0.280E+00
DAV:   7    -0.349658437309E+04   -0.58855E+00   -0.54558E+00  2464   0.438E-01    0.252E+01
DAV:   8    -0.349655771133E+04    0.26662E-01   -0.76157E-01  2368   0.262E-01    0.249E+01
DAV:   9    -0.349636438761E+04    0.19332E+00   -0.16944E+00  2944   0.163E-01    0.209E+01
DAV:  10    -0.349618335433E+04    0.18103E+00   -0.43008E+00  3008   0.271E-01    0.809E+00
DAV:  11    -0.349634203110E+04   -0.15868E+00   -0.81416E+00  2880   0.299E-01    0.923E+00
DAV:  12    -0.349629668373E+04    0.45347E-01   -0.59807E+00  2816   0.282E-01    0.958E+00
DAV:  13    -0.349634081513E+04   -0.44131E-01   -0.44830E+00  2720   0.316E-01    0.889E+00
DAV:  14    -0.349628262743E+04    0.58188E-01   -0.67282E+00  2720   0.324E-01    0.368E+00
DAV:  15    -0.349611144953E+04    0.17118E+00   -0.10356E+00  2624   0.283E-01    0.514E+00
DAV:  16    -0.349612569789E+04   -0.14248E-01   -0.32605E+00  2624   0.215E-01    0.180E+00
DAV:  17    -0.349604566419E+04    0.80034E-01   -0.10247E+00  2688   0.199E-01    0.492E+00
DAV:  18    -0.349611505960E+04   -0.69395E-01   -0.31083E+00  2720   0.171E-01    0.236E+00
DAV:  19    -0.349605255524E+04    0.62504E-01   -0.15516E+00  2560   0.196E-01    0.793E-01
DAV:  20    -0.349603127544E+04    0.21280E-01   -0.55918E-01  2304   0.134E-01    0.393E+00
DAV:  21    -0.349599023712E+04    0.41038E-01   -0.39332E-02  2464   0.778E-02    0.345E+00
DAV:  22    -0.349598494696E+04    0.52902E-02   -0.17108E-03  2656   0.203E-02    0.378E+00
DAV:  23    -0.349597081680E+04    0.14130E-01   -0.49845E-04  3008   0.343E-02    0.175E+00
DAV:  24    -0.349596886983E+04    0.19470E-02   -0.36589E-02  2496   0.399E-02    0.133E+00
DAV:  25    -0.349597666360E+04   -0.77938E-02   -0.91999E-02  2464   0.395E-02    0.166E+00
DAV:  26    -0.349601977923E+04   -0.43116E-01   -0.91106E-01  2432   0.832E-02    0.234E+00
DAV:  27    -0.349607369536E+04   -0.53916E-01   -0.18662E+00  2400   0.138E-01    0.648E+00
DAV:  28    -0.349618527316E+04   -0.11158E+00   -0.44180E+00  2624   0.201E-01    0.541E+00
DAV:  29    -0.349616541671E+04    0.19856E-01   -0.35953E+00  2496   0.253E-01    0.582E+00
DAV:  30    -0.349616397055E+04    0.14462E-02   -0.38217E+00  2528   0.253E-01    0.210E+00
DAV:  31    -0.349602469453E+04    0.13928E+00   -0.15713E-01  2688   0.188E-01    0.356E+00
DAV:  32    -0.349600361259E+04    0.21082E-01   -0.18661E-02  2592   0.604E-02    0.423E+00
DAV:  33    -0.349598922382E+04    0.14389E-01   -0.95551E-04  2464   0.246E-02    0.377E+00
DAV:  34    -0.349597856458E+04    0.10659E-01   -0.75674E-04  2720   0.220E-02    0.329E+00
DAV:  35    -0.349596952036E+04    0.90442E-02   -0.73544E-04  2880   0.237E-02    0.214E+00
DAV:  36    -0.349596869796E+04    0.82241E-03   -0.80287E-04  2464   0.180E-02    0.218E+00
DAV:  37    -0.349596712049E+04    0.15775E-02   -0.33938E-04  2080   0.140E-02    0.961E-01
DAV:  38    -0.349597282800E+04   -0.57075E-02   -0.59664E-02  2304   0.260E-02    0.219E+00
DAV:  39    -0.349597982362E+04   -0.69956E-02   -0.11500E-01  2368   0.450E-02    0.191E+00
DAV:  40    -0.349602442573E+04   -0.44602E-01   -0.10345E+00  2432   0.903E-02    0.193E+00
DAV:  41    -0.349604668573E+04   -0.22260E-01   -0.14618E+00  2400   0.132E-01    0.469E+00
DAV:  42    -0.349611089459E+04   -0.64209E-01   -0.30279E+00  2656   0.173E-01    0.210E+00
DAV:  43    -0.349604641089E+04    0.64484E-01   -0.13891E+00  2560   0.183E-01    0.186E+00
DAV:  44    -0.349604403922E+04    0.23717E-02   -0.12406E+00  2400   0.143E-01    0.276E+00
DAV:  45    -0.349599183242E+04    0.52207E-01   -0.31006E-01  2528   0.114E-01    0.729E-01
DAV:  46    -0.349600021821E+04   -0.83858E-02   -0.49860E-01  2400   0.811E-02    0.226E+00
DAV:  47    -0.349600429720E+04   -0.40790E-02   -0.54462E-01  2400   0.925E-02    0.347E+00
DAV:  48    -0.349607009411E+04   -0.65797E-01   -0.20101E+00  2496   0.131E-01    0.255E+00
DAV:  49    -0.349607283467E+04   -0.27406E-02   -0.20173E+00  2496   0.173E-01    0.489E+00
DAV:  50    -0.349611950425E+04   -0.46670E-01   -0.32458E+00  2592   0.186E-01    0.187E+00
DAV:  51    -0.349603556728E+04    0.83937E-01   -0.10504E+00  2496   0.184E-01    0.105E+00
DAV:  52    -0.349602051826E+04    0.15049E-01   -0.79193E-01  2336   0.126E-01    0.269E+00
DAV:  53    -0.349599472373E+04    0.25795E-01   -0.33147E-01  2560   0.101E-01    0.245E+00
DAV:  54    -0.349604175779E+04   -0.47034E-01   -0.13624E+00  2432   0.116E-01    0.259E+00
DAV:  55    -0.349609445351E+04   -0.52696E-01   -0.21448E+00  2464   0.160E-01    0.720E+00
DAV:  56    -0.349621404254E+04   -0.11959E+00   -0.49719E+00  2592   0.212E-01    0.626E+00
DAV:  57    -0.349619644725E+04    0.17595E-01   -0.36477E+00  2496   0.276E-01    0.677E+00
DAV:  58    -0.349619395967E+04    0.24876E-02   -0.46591E+00  2464   0.263E-01    0.193E+00
DAV:  59    -0.349604172277E+04    0.15224E+00   -0.33982E-01  2624   0.221E-01    0.927E-01
DAV:  60    -0.349601702941E+04    0.24693E-01   -0.69546E-01  2304   0.127E-01    0.287E+00
DAV:  61    -0.349599089600E+04    0.26133E-01   -0.27142E-01  2656   0.960E-02    0.200E+00
DAV:  62    -0.349603133321E+04   -0.40437E-01   -0.10953E+00  2560   0.104E-01    0.322E+00
DAV:  63    -0.349613751516E+04   -0.10618E+00   -0.26035E+00  2528   0.170E-01    0.851E+00
DAV:  64    -0.349628586869E+04   -0.14835E+00   -0.62262E+00  2592   0.235E-01    0.847E+00
DAV:  65    -0.349630500143E+04   -0.19133E-01   -0.45310E+00  2592   0.307E-01    0.864E+00
DAV:  66    -0.349628154528E+04    0.23456E-01   -0.62374E+00  2464   0.304E-01    0.525E+00
DAV:  67    -0.349622754421E+04    0.54001E-01   -0.18440E+00  2624   0.290E-01    0.891E+00
DAV:  68    -0.349633744845E+04   -0.10990E+00   -0.61809E+00  2464   0.269E-01    0.105E+01
DAV:  69    -0.349640713343E+04   -0.69685E-01   -0.54969E+00  2592   0.340E-01    0.889E+00
DAV:  70    -0.349629719217E+04    0.10994E+00   -0.65452E+00  2432   0.321E-01    0.547E+00
DAV:  71    -0.349617035384E+04    0.12684E+00   -0.31071E+00  2432   0.303E-01    0.428E+00
DAV:  72    -0.349603319809E+04    0.13716E+00   -0.80715E-02  2368   0.166E-01    0.437E+00
DAV:  73    -0.349599247405E+04    0.40724E-01   -0.54591E-03  2624   0.630E-02    0.386E+00
DAV:  74    -0.349597368736E+04    0.18787E-01   -0.18831E-03  2688   0.413E-02    0.244E+00
DAV:  75    -0.349596861289E+04    0.50745E-02   -0.23484E-03  2464   0.310E-02    0.219E+00
DAV:  76    -0.349596698986E+04    0.16230E-02   -0.61520E-04  2656   0.179E-02    0.722E-01
DAV:  77    -0.349597157465E+04   -0.45848E-02   -0.83525E-02  2304   0.323E-02    0.142E+00
DAV:  78    -0.349599101711E+04   -0.19442E-01   -0.28742E-01  2368   0.548E-02    0.356E+00
DAV:  79    -0.349607194178E+04   -0.80925E-01   -0.18562E+00  2464   0.116E-01    0.450E+00
DAV:  80    -0.349618510755E+04   -0.11317E+00   -0.36218E+00  2496   0.193E-01    0.875E+00
DAV:  81    -0.349628083515E+04   -0.95728E-01   -0.64216E+00  2656   0.257E-01    0.684E+00
DAV:  82    -0.349618921899E+04    0.91616E-01   -0.39518E+00  2528   0.298E-01    0.272E+00
DAV:  83    -0.349607507992E+04    0.11414E+00   -0.13112E+00  2336   0.239E-01    0.255E+00
DAV:  84    -0.349602136575E+04    0.53714E-01   -0.39483E-01  2368   0.130E-01    0.404E+00
DAV:  85    -0.349598442879E+04    0.36937E-01   -0.10745E-02  2624   0.638E-02    0.357E+00
DAV:  86    -0.349597519181E+04    0.92370E-02   -0.78093E-04  2560   0.226E-02    0.279E+00
DAV:  87    -0.349597415312E+04    0.10387E-02   -0.48405E-04  2528   0.148E-02    0.301E+00
DAV:  88    -0.349597430519E+04   -0.15207E-03   -0.23408E-04  2240   0.842E-03    0.274E+00
DAV:  89    -0.349597060197E+04    0.37032E-02   -0.36774E-04  1824   0.126E-02    0.247E+00
DAV:  90    -0.349596894561E+04    0.16564E-02   -0.76376E-05  2304   0.687E-03    0.202E+00
DAV:  91    -0.349596834499E+04    0.60062E-03   -0.19112E-04  2016   0.949E-03    0.207E+00
DAV:  92    -0.349596779331E+04    0.55169E-03   -0.22929E-04  1888   0.879E-03    0.154E+00
DAV:  93    -0.349596842641E+04   -0.63310E-03   -0.75416E-04  1920   0.159E-02    0.196E+00
DAV:  94    -0.349596934143E+04   -0.91503E-03   -0.18558E-03  2048   0.226E-02    0.628E-01
DAV:  95    -0.349597988832E+04   -0.10547E-01   -0.20712E-01  2240   0.441E-02    0.183E+00
DAV:  96    -0.349600471035E+04   -0.24822E-01   -0.54690E-01  2400   0.744E-02    0.412E+00
DAV:  97    -0.349609559856E+04   -0.90888E-01   -0.23191E+00  2496   0.134E-01    0.500E+00
DAV:  98    -0.349618422623E+04   -0.88628E-01   -0.39991E+00  2464   0.210E-01    0.831E+00
DAV:  99    -0.349624400047E+04   -0.59774E-01   -0.61341E+00  2688   0.264E-01    0.318E+00
DAV: 100    -0.349608752573E+04    0.15647E+00   -0.90367E-01  2624   0.267E-01
   9 F= -.34960875E+04 E0= -.34960227E+04  d E =-.167508E+01
       N       E                     dE             d eps       ncg     rms          rms(c)
DAV:   1    -0.349612922587E+04    0.11477E+00   -0.82030E+01  1984   0.561E+00    0.426E+00
DAV:   2    -0.350813812461E+04   -0.12009E+02   -0.97212E+01  2816   0.291E+00    0.471E+01
DAV:   3    -0.349665513864E+04    0.11483E+02   -0.32751E+01  2752   0.168E+00    0.164E+01
DAV:   4    -0.349636737711E+04    0.28776E+00   -0.44704E+00  2720   0.373E-01    0.263E+00
DAV:   5    -0.349632121984E+04    0.46157E-01   -0.19743E+00  2880   0.235E-01    0.443E+00
DAV:   6    -0.349625988909E+04    0.61331E-01   -0.68903E-02  2656   0.213E-01    0.446E+00
DAV:   7    -0.349625002675E+04    0.98623E-02   -0.53721E-01  2528   0.276E-01    0.740E+00
DAV:   8    -0.349651436143E+04   -0.26433E+00   -0.34908E+00  2400   0.162E-01    0.142E+01
DAV:   9    -0.349684755198E+04   -0.33319E+00   -0.12049E+01  2624   0.350E-01    0.902E+00
DAV:  10    -0.349653565484E+04    0.31190E+00   -0.70951E+00  2720   0.379E-01    0.184E+00
DAV:  11    -0.349632820695E+04    0.20745E+00   -0.33565E-01  2784   0.277E-01    0.450E+00
DAV:  12    -0.349628950245E+04    0.38704E-01   -0.41991E-02  2656   0.120E-01    0.443E+00
DAV:  13    -0.349625929642E+04    0.30206E-01   -0.35175E-03  2880   0.651E-02    0.425E+00
DAV:  14    -0.349621996489E+04    0.39332E-01   -0.66381E-03  3168   0.718E-02    0.113E+00
DAV:  15    -0.349621864176E+04    0.13231E-02   -0.12028E-01  2592   0.599E-02    0.106E+00
DAV:  16    -0.349625186022E+04   -0.33218E-01   -0.51245E-01  2560   0.682E-02    0.472E+00
DAV:  17    -0.349634727162E+04   -0.95411E-01   -0.26278E+00  2656   0.134E-01    0.427E+00
DAV:  18    -0.349640624580E+04   -0.58974E-01   -0.35841E+00  2496   0.204E-01    0.775E+00
DAV:  19    -0.349646441399E+04   -0.58168E-01   -0.53458E+00  2592   0.245E-01    0.404E+00
DAV:  20    -0.349636390590E+04    0.10051E+00   -0.18710E+00  2528   0.257E-01    0.210E+00
DAV:  21    -0.349631249988E+04    0.51406E-01   -0.73644E-01  2496   0.192E-01    0.389E+00
DAV:  22    -0.349625387052E+04    0.58629E-01   -0.62448E-02  2624   0.104E-01    0.413E+00
DAV:  23    -0.349623622236E+04    0.17648E-01   -0.23516E-03  2656   0.292E-02    0.381E+00
DAV:  24    -0.349622449935E+04    0.11723E-01   -0.57533E-04  2816   0.237E-02    0.306E+00
DAV:  25    -0.349621464814E+04    0.98512E-02   -0.12272E-03  2720   0.284E-02    0.209E+00
DAV:  26    -0.349621085632E+04    0.37918E-02   -0.93356E-04  2656   0.222E-02    0.947E-01
DAV:  27    -0.349621053786E+04    0.31846E-03   -0.46847E-04  2304   0.122E-02    0.798E-01
DAV:  28    -0.349621013365E+04    0.40421E-03   -0.47951E-05  1856   0.654E-03    0.326E-01
DAV:  29    -0.349621017069E+04   -0.37038E-04   -0.85180E-05  1792   0.502E-03    0.584E-01
DAV:  30    -0.349621005759E+04    0.11309E-03   -0.83770E-05  1376   0.405E-03    0.388E-01
DAV:  31    -0.349620987423E+04    0.18337E-03   -0.11550E-04  1728   0.512E-03    0.160E-01
DAV:  32    -0.349621012795E+04   -0.25372E-03   -0.67401E-04  1728   0.615E-03    0.699E-01
DAV:  33    -0.349621129719E+04   -0.11692E-02   -0.26455E-03  1920   0.150E-02    0.681E-01
DAV:  34    -0.349621933261E+04   -0.80354E-02   -0.15014E-01  2272   0.325E-02    0.124E+00
DAV:  35    -0.349626081858E+04   -0.41486E-01   -0.67243E-01  2400   0.728E-02    0.539E+00
DAV:  36    -0.349637549525E+04   -0.11468E+00   -0.32312E+00  2560   0.154E-01    0.477E+00
DAV:  37    -0.349639663192E+04   -0.21137E-01   -0.36977E+00  2592   0.226E-01    0.565E+00
DAV:  38    -0.349639858204E+04   -0.19501E-02   -0.35390E+00  2720   0.242E-01    0.265E+00
DAV:  39    -0.349625819538E+04    0.14039E+00   -0.10841E-01  2656   0.180E-01    0.345E+00
DAV:  40    -0.349622778960E+04    0.30406E-01   -0.13553E-02  2624   0.619E-02    0.363E+00
DAV:  41    -0.349621745778E+04    0.10332E-01   -0.16415E-03  2688   0.285E-02    0.193E+00
DAV:  42    -0.349621453399E+04    0.29238E-02   -0.76296E-03  2592   0.329E-02    0.218E+00
DAV:  43    -0.349621758950E+04   -0.30555E-02   -0.11124E-02  2720   0.377E-02    0.149E+00
DAV:  44    -0.349624989282E+04   -0.32303E-01   -0.66725E-01  2592   0.688E-02    0.198E+00
DAV:  45    -0.349631244623E+04   -0.62553E-01   -0.17087E+00  2432   0.126E-01    0.647E+00
DAV:  46    -0.349640884231E+04   -0.96396E-01   -0.43468E+00  2656   0.201E-01    0.247E+00
DAV:  47    -0.349632200495E+04    0.86837E-01   -0.93529E-01  2592   0.223E-01    0.421E+00
DAV:  48    -0.349634228492E+04   -0.20280E-01   -0.26151E+00  2592   0.181E-01    0.194E+00
DAV:  49    -0.349626108822E+04    0.81197E-01   -0.61947E-01  2560   0.166E-01    0.210E+00
DAV:  50    -0.349628090826E+04   -0.19820E-01   -0.12145E+00  2368   0.119E-01    0.206E+00
DAV:  51    -0.349625530159E+04    0.25607E-01   -0.65382E-01  2432   0.120E-01    0.234E+00
DAV:  52    -0.349628570759E+04   -0.30406E-01   -0.12855E+00  2400   0.133E-01    0.294E+00
DAV:  53    -0.349634018594E+04   -0.54478E-01   -0.24890E+00  2336   0.175E-01    0.598E+00
DAV:  54    -0.349640174090E+04   -0.61555E-01   -0.37355E+00  2464   0.205E-01    0.351E+00
DAV:  55    -0.349634936277E+04    0.52378E-01   -0.17964E+00  2464   0.238E-01    0.409E+00
DAV:  56    -0.349634049859E+04    0.88642E-02   -0.20195E+00  2368   0.207E-01    0.181E+00
DAV:  57    -0.349631043399E+04    0.30065E-01   -0.11794E+00  2560   0.181E-01    0.656E+00
DAV:  58    -0.349643245694E+04   -0.12202E+00   -0.42475E+00  2464   0.186E-01    0.633E+00
DAV:  59    -0.349643409038E+04   -0.16334E-02   -0.42163E+00  2432   0.284E-01    0.507E+00
DAV:  60    -0.349639779089E+04    0.36299E-01   -0.32692E+00  2624   0.239E-01    0.367E+00
DAV:  61    -0.349625087215E+04    0.14692E+00   -0.62897E-02  2656   0.173E-01    0.390E+00
DAV:  62    -0.349622868692E+04    0.22185E-01   -0.45416E-03  2528   0.451E-02    0.361E+00
DAV:  63    -0.349622026444E+04    0.84225E-02   -0.51893E-04  2784   0.219E-02    0.288E+00
DAV:  64    -0.349621083460E+04    0.94298E-02   -0.13285E-03  2688   0.317E-02    0.134E+00
DAV:  65    -0.349620967770E+04    0.11569E-02   -0.14839E-03  2496   0.243E-02    0.423E-01
DAV:  66    -0.349621046598E+04   -0.78828E-03   -0.73954E-04  2432   0.148E-02    0.592E-01
DAV:  67    -0.349621793266E+04   -0.74667E-02   -0.11933E-01  2400   0.298E-02    0.118E+00
DAV:  68    -0.349625467240E+04   -0.36740E-01   -0.57018E-01  2368   0.677E-02    0.517E+00
DAV:  69    -0.349637631225E+04   -0.12164E+00   -0.30238E+00  2592   0.145E-01    0.581E+00
DAV:  70    -0.349643286250E+04   -0.56550E-01   -0.45675E+00  2432   0.242E-01    0.666E+00
DAV:  71    -0.349644172032E+04   -0.88578E-02   -0.47372E+00  2752   0.261E-01    0.323E+00
DAV:  72    -0.349624003235E+04    0.20169E+00   -0.77172E-02  2688   0.212E-01    0.189E+00
DAV:  73    -0.349623296102E+04    0.70713E-02   -0.63197E-02  2624   0.556E-02    0.382E+00
DAV:  74    -0.349622100111E+04    0.11960E-01   -0.26048E-02  2528   0.484E-02    0.102E+00
DAV:  75    -0.349622614663E+04   -0.51455E-02   -0.19493E-01  2560   0.544E-02    0.237E+00
DAV:  76    -0.349624092314E+04   -0.14777E-01   -0.37596E-01  2496   0.686E-02    0.345E+00
DAV:  77    -0.349631334192E+04   -0.72419E-01   -0.18706E+00  2592   0.121E-01    0.342E+00
DAV:  78    -0.349637986601E+04   -0.66524E-01   -0.28254E+00  2496   0.187E-01    0.789E+00
DAV:  79    -0.349646551349E+04   -0.85647E-01   -0.57397E+00  2688   0.245E-01    0.247E+00
DAV:  80    -0.349632164514E+04    0.14387E+00   -0.56220E-01  2560   0.245E-01    0.380E+00
DAV:  81    -0.349634428716E+04   -0.22642E-01   -0.23799E+00  2400   0.184E-01    0.342E+00
DAV:  82    -0.349623890783E+04    0.10538E+00   -0.10848E-01  2432   0.147E-01    0.264E+00
DAV:  83    -0.349622881779E+04    0.10090E-01   -0.66145E-03  2464   0.426E-02    0.384E+00
DAV:  84    -0.349621861543E+04    0.10202E-01   -0.15756E-03  2592   0.337E-02    0.154E+00
DAV:  85    -0.349621941806E+04   -0.80262E-03   -0.64778E-02  2560   0.413E-02    0.259E+00
DAV:  86    -0.349622521664E+04   -0.57986E-02   -0.97964E-02  2496   0.480E-02    0.198E+00
DAV:  87    -0.349627083819E+04   -0.45622E-01   -0.10192E+00  2400   0.899E-02    0.268E+00
DAV:  88    -0.349635787767E+04   -0.87039E-01   -0.23117E+00  2496   0.153E-01    0.799E+00
DAV:  89    -0.349649310738E+04   -0.13523E+00   -0.56488E+00  2592   0.225E-01    0.675E+00
DAV:  90    -0.349647743745E+04    0.15670E-01   -0.37648E+00  2464   0.280E-01    0.741E+00
DAV:  91    -0.349646598968E+04    0.11448E-01   -0.55218E+00  2624   0.279E-01    0.259E+00
DAV:  92    -0.349625487108E+04    0.21112E+00   -0.10579E-01  2624   0.216E-01    0.272E+00
DAV:  93    -0.349624946682E+04    0.54043E-02   -0.12069E-02  2560   0.562E-02    0.426E+00
DAV:  94    -0.349622799098E+04    0.21476E-01   -0.18403E-03  2496   0.398E-02    0.311E+00
DAV:  95    -0.349622246732E+04    0.55237E-02   -0.16626E-03  2464   0.224E-02    0.345E+00
DAV:  96    -0.349621692158E+04    0.55457E-02   -0.21436E-04  2720   0.164E-02    0.221E+00
DAV:  97    -0.349621264800E+04    0.42736E-02   -0.20468E-03  2272   0.280E-02    0.201E+00
DAV:  98    -0.349621275069E+04   -0.10269E-03   -0.11927E-03  2528   0.196E-02    0.651E-01
DAV:  99    -0.349622101831E+04   -0.82676E-02   -0.15941E-01  2336   0.396E-02    0.156E+00
DAV: 100    -0.349625118132E+04   -0.30163E-01   -0.56390E-01  2304   0.702E-02
  10 F= -.34962512E+04 E0= -.34961818E+04  d E =-.183874E+01
       N       E                     dE             d eps       ncg     rms          rms(c)
DAV:   1    -0.349707435390E+04   -0.85334E+00   -0.12335E+02  1984   0.698E+00    0.311E+00
DAV:   2    -0.349770120137E+04   -0.62685E+00   -0.58345E+00  2432   0.134E+00    0.667E+00
DAV:   3    -0.349733135781E+04    0.36984E+00   -0.19165E+00  2784   0.120E+00    0.137E+01
DAV:   4    -0.349748907593E+04   -0.15772E+00   -0.82045E+00  2784   0.547E-01    0.497E+00
DAV:   5    -0.349722583343E+04    0.26324E+00   -0.13759E-01  2816   0.674E-01    0.104E+01
DAV:   6    -0.349786885650E+04   -0.64302E+00   -0.50050E+00  2528   0.311E-01    0.198E+01
DAV:   7    -0.349775226996E+04    0.11659E+00   -0.18129E+01  2656   0.609E-01    0.863E+00
DAV:   8    -0.349752967852E+04    0.22259E+00   -0.89876E+00  2848   0.448E-01    0.412E+00
DAV:   9    -0.349724479252E+04    0.28489E+00   -0.12657E-01  2624   0.282E-01    0.455E+00
DAV:  10    -0.349717684807E+04    0.67944E-01   -0.12057E-02  2752   0.130E-01    0.409E+00
DAV:  11    -0.349719275185E+04   -0.15904E-01   -0.64088E-01  3264   0.181E-01    0.949E+00
DAV:  12    -0.349728261526E+04   -0.89863E-01   -0.36703E+00  2656   0.193E-01    0.235E+00
DAV:  13    -0.349717279281E+04    0.10982E+00   -0.31774E-01  2688   0.169E-01    0.752E-01
DAV:  14    -0.349717457159E+04   -0.17788E-02   -0.33489E-01  2656   0.952E-02    0.356E+00
DAV:  15    -0.349715236148E+04    0.22210E-01   -0.85178E-02  2528   0.733E-02    0.978E-01
DAV:  16    -0.349715673724E+04   -0.43758E-02   -0.18692E-01  2528   0.626E-02    0.304E+00
DAV:  17    -0.349715620026E+04    0.53698E-03   -0.15779E-01  2496   0.651E-02    0.213E+00
DAV:  18    -0.349719697197E+04   -0.40772E-01   -0.10728E+00  2528   0.995E-02    0.198E+00
DAV:  19    -0.349723235646E+04   -0.35384E-01   -0.16192E+00  2496   0.143E-01    0.614E+00
DAV:  20    -0.349732906837E+04   -0.96712E-01   -0.38365E+00  2560   0.193E-01    0.456E+00
DAV:  21    -0.349733184536E+04   -0.27770E-02   -0.26314E+00  2528   0.249E-01    0.725E+00
DAV:  22    -0.349737092428E+04   -0.39079E-01   -0.43488E+00  2464   0.258E-01    0.343E+00
DAV:  23    -0.349726843098E+04    0.10249E+00   -0.11113E+00  2464   0.257E-01    0.284E+00
DAV:  24    -0.349723713095E+04    0.31300E-01   -0.98917E-01  2368   0.198E-01    0.299E+00
DAV:  25    -0.349717276521E+04    0.64366E-01   -0.23480E-01  2400   0.129E-01    0.319E+00
DAV:  26    -0.349716414856E+04    0.86167E-02   -0.61029E-03  2496   0.396E-02    0.402E+00
DAV:  27    -0.349716002606E+04    0.41225E-02   -0.84201E-04  2464   0.184E-02    0.362E+00
DAV:  28    -0.349715959338E+04    0.43268E-03   -0.18841E-04  1760   0.771E-03    0.381E+00
DAV:  29    -0.349715471936E+04    0.48740E-02   -0.49853E-05  1856   0.894E-03    0.343E+00
DAV:  30    -0.349714724929E+04    0.74701E-02   -0.48498E-04  2624   0.171E-02    0.299E+00
DAV:  31    -0.349714100389E+04    0.62454E-02   -0.46365E-04  2656   0.187E-02    0.224E+00
DAV:  32    -0.349713871801E+04    0.22859E-02   -0.46451E-04  2624   0.158E-02    0.195E+00
DAV:  33    -0.349713717701E+04    0.15410E-02   -0.12270E-04  2720   0.976E-03    0.118E+00
DAV:  34    -0.349713832600E+04   -0.11490E-02   -0.42288E-04  2272   0.138E-02    0.172E+00
DAV:  35    -0.349713896681E+04   -0.64081E-03   -0.11752E-03  2272   0.212E-02    0.447E-01
DAV:  36    -0.349715112155E+04   -0.12155E-01   -0.20277E-01  2368   0.433E-02    0.199E+00
DAV:  37    -0.349717103335E+04   -0.19912E-01   -0.47303E-01  2400   0.759E-02    0.356E+00
DAV:  38    -0.349723674774E+04   -0.65714E-01   -0.19220E+00  2560   0.131E-01    0.235E+00
DAV:  39    -0.349722875779E+04    0.79900E-02   -0.18169E+00  2464   0.175E-01    0.327E+00
DAV:  40    -0.349724819055E+04   -0.19433E-01   -0.19124E+00  2560   0.175E-01    0.308E+00
DAV:  41    -0.349716732842E+04    0.80862E-01   -0.18563E-01  2528   0.137E-01    0.271E+00
DAV:  42    -0.349715410833E+04    0.13220E-01   -0.77188E-03  2272   0.478E-02    0.374E+00
DAV:  43    -0.349714235079E+04    0.11758E-01   -0.11578E-03  2624   0.377E-02    0.850E-01
DAV:  44    -0.349715038596E+04   -0.80352E-02   -0.15660E-01  2592   0.481E-02    0.242E+00
DAV:  45    -0.349716241436E+04   -0.12028E-01   -0.30030E-01  2496   0.658E-02    0.334E+00
DAV:  46    -0.349722975617E+04   -0.67342E-01   -0.17578E+00  2560   0.122E-01    0.239E+00
DAV:  47    -0.349724340395E+04   -0.13648E-01   -0.18868E+00  2496   0.169E-01    0.581E+00
DAV:  48    -0.349731179761E+04   -0.68394E-01   -0.37873E+00  2560   0.205E-01    0.185E+00
DAV:  49    -0.349720327069E+04    0.10853E+00   -0.45362E-01  2528   0.201E-01    0.860E-01
DAV:  50    -0.349719740444E+04    0.58663E-02   -0.60447E-01  2496   0.127E-01    0.376E+00
DAV:  51    -0.349715079104E+04    0.46613E-01   -0.63840E-02  2400   0.103E-01    0.115E+00
DAV:  52    -0.349715767680E+04   -0.68858E-02   -0.14739E-01  2784   0.117E-01    0.519E+00
DAV:  53    -0.349722910952E+04   -0.71433E-01   -0.85781E-01  2688   0.895E-02    0.818E+00
DAV:  54    -0.349743279872E+04   -0.20369E+00   -0.52729E+00  2560   0.193E-01    0.891E+00
DAV:  55    -0.349752966579E+04   -0.96867E-01   -0.58867E+00  2400   0.324E-01    0.889E+00
DAV:  56    -0.349744790654E+04    0.81759E-01   -0.71032E+00  2688   0.346E-01    0.271E+00
DAV:  57    -0.349721173414E+04    0.23617E+00   -0.15036E-01  2624   0.226E-01    0.436E+00
DAV:  58    -0.349718175584E+04    0.29978E-01   -0.77504E-03  2592   0.530E-02    0.425E+00
DAV:  59    -0.349715884345E+04    0.22912E-01   -0.12373E-03  2848   0.399E-02    0.361E+00
DAV:  60    -0.349714485793E+04    0.13986E-01   -0.13241E-03  2816   0.354E-02    0.265E+00
DAV:  61    -0.349713890169E+04    0.59562E-02   -0.12070E-03  2624   0.279E-02    0.212E+00
DAV:  62    -0.349713541454E+04    0.34872E-02   -0.52271E-04  2496   0.254E-02    0.186E-01
DAV:  63    -0.349713964552E+04   -0.42310E-02   -0.26978E-02  2528   0.252E-02    0.145E+00
DAV:  64    -0.349715076089E+04   -0.11115E-01   -0.82411E-02  2496   0.439E-02    0.289E+00
DAV:  65    -0.349720877881E+04   -0.58018E-01   -0.13370E+00  2496   0.107E-01    0.192E+00
DAV:  66    -0.349721822316E+04   -0.94443E-02   -0.14349E+00  2464   0.149E-01    0.482E+00
DAV:  67    -0.349728558753E+04   -0.67364E-01   -0.30882E+00  2592   0.190E-01    0.286E+00
DAV:  68    -0.349716514093E+04    0.12045E+00   -0.72604E-02  2432   0.178E-01    0.675E-01
DAV:  69    -0.349716596934E+04   -0.82841E-03   -0.42868E-01  2400   0.876E-02    0.220E+00
DAV:  70    -0.349719155116E+04   -0.25582E-01   -0.77638E-01  2560   0.987E-02    0.587E+00
DAV:  71    -0.349733868110E+04   -0.14713E+00   -0.35112E+00  2592   0.165E-01    0.717E+00
DAV:  72    -0.349741028134E+04   -0.71600E-01   -0.53510E+00  2368   0.286E-01    0.740E+00
DAV:  73    -0.349738597248E+04    0.24309E-01   -0.52068E+00  2560   0.293E-01    0.215E+00
DAV:  74    -0.349718235216E+04    0.20362E+00   -0.10551E-01  2560   0.230E-01    0.735E-01
DAV:  75    -0.349717573436E+04    0.66178E-02   -0.51315E-01  2592   0.104E-01    0.277E+00
DAV:  76    -0.349716749588E+04    0.82385E-02   -0.36698E-01  2560   0.996E-02    0.339E+00
DAV:  77    -0.349723584118E+04   -0.68345E-01   -0.18046E+00  2528   0.127E-01    0.315E+00
DAV:  78    -0.349728974949E+04   -0.53908E-01   -0.25037E+00  2528   0.198E-01    0.771E+00
DAV:  79    -0.349738683793E+04   -0.97088E-01   -0.51319E+00  2560   0.248E-01    0.391E+00
DAV:  80    -0.349729195022E+04    0.94888E-01   -0.13249E+00  2528   0.258E-01    0.515E+00
DAV:  81    -0.349730280631E+04   -0.10856E-01   -0.28794E+00  2464   0.228E-01    0.251E+00
DAV:  82    -0.349717539601E+04    0.12741E+00   -0.91159E-02  2496   0.178E-01    0.204E+00
DAV:  83    -0.349716023640E+04    0.15160E-01   -0.37633E-02  2368   0.686E-02    0.390E+00
DAV:  84    -0.349714431398E+04    0.15922E-01   -0.11577E-02  2560   0.544E-02    0.591E-01
DAV:  85    -0.349716048929E+04   -0.16175E-01   -0.37381E-01  2656   0.683E-02    0.177E+00
DAV:  86    -0.349722867769E+04   -0.68188E-01   -0.12252E+00  2592   0.105E-01    0.782E+00
DAV:  87    -0.349743161069E+04   -0.20293E+00   -0.52793E+00  2592   0.202E-01    0.869E+00
DAV:  88    -0.349746053887E+04   -0.28928E-01   -0.58914E+00  2368   0.327E-01    0.738E+00
DAV:  89    -0.349741058971E+04    0.49949E-01   -0.57511E+00  2688   0.321E-01    0.372E+00
DAV:  90    -0.349717827902E+04    0.23231E+00   -0.81126E-02  2592   0.217E-01    0.393E+00
DAV:  91    -0.349715262168E+04    0.25657E-01   -0.49656E-03  2496   0.534E-02    0.343E+00
DAV:  92    -0.349713887756E+04    0.13744E-01   -0.12791E-03  2912   0.390E-02    0.165E+00
DAV:  93    -0.349713669519E+04    0.21824E-02   -0.30248E-03  2656   0.376E-02    0.111E+00
DAV:  94    -0.349714192316E+04   -0.52280E-02   -0.29598E-03  2560   0.324E-02    0.231E+00
DAV:  95    -0.349718884891E+04   -0.46926E-01   -0.81963E-01  2528   0.752E-02    0.321E+00
DAV:  96    -0.349728167724E+04   -0.92828E-01   -0.25885E+00  2400   0.171E-01    0.755E+00
DAV:  97    -0.349737685505E+04   -0.95178E-01   -0.55627E+00  2656   0.258E-01    0.219E+00
DAV:  98    -0.349718169995E+04    0.19516E+00   -0.10191E-01  2528   0.216E-01    0.102E+00
DAV:  99    -0.349715883281E+04    0.22867E-01   -0.23384E-01  2400   0.978E-02    0.288E+00
DAV: 100    -0.349717778440E+04   -0.18952E-01   -0.52377E-01  2592   0.876E-02
  11 F= -.34971778E+04 E0= -.34971104E+04  d E =-.926603E+00
       N       E                     dE             d eps       ncg     rms          rms(c)
DAV:   1    -0.349738771326E+04   -0.22888E+00   -0.10029E+01  1984   0.167E+00    0.868E+00
DAV:   2    -0.350835007298E+04   -0.10962E+02   -0.10624E+02  3200   0.581E+00    0.225E+01
DAV:   3    -0.349831940324E+04    0.10031E+02   -0.46923E+00  2784   0.981E+00    0.799E+00
DAV:   4    -0.349748027653E+04    0.83913E+00   -0.14250E+00  2912   0.146E+00    0.479E+00
DAV:   5    -0.349794893106E+04   -0.46865E+00   -0.55330E+00  3136   0.113E+00    0.263E+01
DAV:   6    -0.349755636050E+04    0.39257E+00   -0.30060E+01  2944   0.943E-01    0.540E+00
DAV:   7    -0.349746217733E+04    0.94183E-01   -0.27943E-02  2720   0.177E-01    0.497E+00
DAV:   8    -0.349735586211E+04    0.10632E+00   -0.24555E-02  2848   0.169E-01    0.461E+00
DAV:   9    -0.349729894790E+04    0.56914E-01   -0.84821E-03  2688   0.111E-01    0.441E+00
DAV:  10    -0.349722189682E+04    0.77051E-01   -0.70315E-03  3264   0.131E-01    0.404E+00
DAV:  11    -0.349722831239E+04   -0.64156E-02   -0.55476E-01  2880   0.161E-01    0.856E+00
DAV:  12    -0.349734110902E+04   -0.11280E+00   -0.31148E+00  2528   0.151E-01    0.659E+00
DAV:  13    -0.349756402594E+04   -0.22292E+00   -0.59014E+00  2624   0.242E-01    0.944E+00
DAV:  14    -0.349758083434E+04   -0.16808E-01   -0.54367E+00  2496   0.305E-01    0.912E+00
DAV:  15    -0.349769784135E+04   -0.11701E+00   -0.62046E+00  2432   0.342E-01    0.939E+00
DAV:  16    -0.349752156677E+04    0.17627E+00   -0.55516E+00  2400   0.330E-01    0.736E+00
DAV:  17    -0.349758574201E+04   -0.64175E-01   -0.45337E+00  2432   0.330E-01    0.934E+00
DAV:  18    -0.349749429072E+04    0.91451E-01   -0.58632E+00  2336   0.311E-01    0.556E+00
DAV:  19    -0.349746134266E+04    0.32948E-01   -0.29865E+00  2432   0.313E-01    0.870E+00
DAV:  20    -0.349746735408E+04   -0.60114E-02   -0.51237E+00  2208   0.284E-01    0.582E+00
DAV:  21    -0.349748608304E+04   -0.18729E-01   -0.34952E+00  2432   0.306E-01    0.907E+00
DAV:  22    -0.349748082935E+04    0.52537E-02   -0.54195E+00  2304   0.290E-01    0.604E+00
DAV:  23    -0.349749899392E+04   -0.18165E-01   -0.36111E+00  2400   0.313E-01    0.912E+00
DAV:  24    -0.349747486392E+04    0.24130E-01   -0.55856E+00  2336   0.293E-01    0.529E+00
DAV:  25    -0.349744569575E+04    0.29168E-01   -0.30132E+00  2432   0.306E-01    0.847E+00
DAV:  26    -0.349743864053E+04    0.70552E-02   -0.49715E+00  2272   0.279E-01    0.435E+00
DAV:  27    -0.349738845387E+04    0.50187E-01   -0.26088E+00  2368   0.288E-01    0.698E+00
DAV:  28    -0.349737125094E+04    0.17203E-01   -0.35552E+00  2176   0.256E-01    0.307E+00
DAV:  29    -0.349733716362E+04    0.34087E-01   -0.25162E+00  2336   0.257E-01    0.583E+00
DAV:  30    -0.349731921416E+04    0.17949E-01   -0.26347E+00  2208   0.227E-01    0.134E+00
DAV:  31    -0.349726771003E+04    0.51504E-01   -0.15144E+00  2336   0.197E-01    0.242E+00
DAV:  32    -0.349722525901E+04    0.42451E-01   -0.72878E-01  2208   0.142E-01    0.308E+00
DAV:  33    -0.349720640378E+04    0.18855E-01   -0.20081E-01  2496   0.994E-02    0.160E+00
DAV:  34    -0.349719348112E+04    0.12923E-01   -0.20071E-01  2304   0.749E-02    0.328E+00
DAV:  35    -0.349721071697E+04   -0.17236E-01   -0.24875E-01  2496   0.784E-02    0.471E+00
DAV:  36    -0.349726183073E+04   -0.51114E-01   -0.17518E+00  2624   0.123E-01    0.295E+00
DAV:  37    -0.349738556356E+04   -0.12373E+00   -0.28822E+00  2432   0.211E-01    0.925E+00
DAV:  38    -0.349747288135E+04   -0.87318E-01   -0.55861E+00  2528   0.246E-01    0.863E+00
DAV:  39    -0.349764210005E+04   -0.16922E+00   -0.50439E+00  2496   0.329E-01    0.953E+00
DAV:  40    -0.349750909343E+04    0.13301E+00   -0.52544E+00  2336   0.317E-01    0.906E+00
DAV:  41    -0.349770115598E+04   -0.19206E+00   -0.51106E+00  2464   0.343E-01    0.958E+00
DAV:  42    -0.349755000512E+04    0.15115E+00   -0.49763E+00  2336   0.324E-01    0.114E+01
DAV:  43    -0.349784995297E+04   -0.29995E+00   -0.69467E+00  2592   0.374E-01    0.961E+00
DAV:  44    -0.349759542229E+04    0.25453E+00   -0.48782E+00  2432   0.339E-01    0.130E+01
DAV:  45    -0.349792545017E+04   -0.33003E+00   -0.91765E+00  2592   0.374E-01    0.959E+00
DAV:  46    -0.349760409842E+04    0.32135E+00   -0.47980E+00  2432   0.354E-01    0.129E+01
DAV:  47    -0.349790944263E+04   -0.30534E+00   -0.94397E+00  2560   0.366E-01    0.957E+00
DAV:  48    -0.349761170878E+04    0.29773E+00   -0.48078E+00  2432   0.351E-01    0.132E+01
DAV:  49    -0.349793848919E+04   -0.32678E+00   -0.94698E+00  2592   0.372E-01    0.959E+00
DAV:  50    -0.349763260179E+04    0.30589E+00   -0.47588E+00  2464   0.355E-01    0.139E+01
DAV:  51    -0.349797744469E+04   -0.34484E+00   -0.10461E+01  2656   0.372E-01    0.960E+00
DAV:  52    -0.349763626373E+04    0.34118E+00   -0.47695E+00  2496   0.364E-01    0.140E+01
DAV:  53    -0.349797179274E+04   -0.33553E+00   -0.10707E+01  2624   0.369E-01    0.958E+00
DAV:  54    -0.349762495003E+04    0.34684E+00   -0.48103E+00  2464   0.363E-01    0.137E+01
DAV:  55    -0.349795005438E+04   -0.32510E+00   -0.10251E+01  2624   0.369E-01    0.958E+00
DAV:  56    -0.349761571644E+04    0.33434E+00   -0.48306E+00  2432   0.359E-01    0.134E+01
DAV:  57    -0.349791524368E+04   -0.29953E+00   -0.99815E+00  2560   0.367E-01    0.957E+00
DAV:  58    -0.349756914538E+04    0.34610E+00   -0.48820E+00  2464   0.360E-01    0.114E+01
DAV:  59    -0.349781703395E+04   -0.24789E+00   -0.77768E+00  2496   0.360E-01    0.960E+00
DAV:  60    -0.349754528421E+04    0.27175E+00   -0.49864E+00  2400   0.344E-01    0.104E+01
DAV:  61    -0.349777369964E+04   -0.22842E+00   -0.70130E+00  2528   0.356E-01    0.963E+00
DAV:  62    -0.349753932312E+04    0.23438E+00   -0.49989E+00  2432   0.335E-01    0.105E+01
DAV:  63    -0.349777706927E+04   -0.23775E+00   -0.70614E+00  2496   0.361E-01    0.965E+00
DAV:  64    -0.349753655731E+04    0.24051E+00   -0.50385E+00  2400   0.334E-01    0.108E+01
DAV:  65    -0.349778192928E+04   -0.24537E+00   -0.70937E+00  2496   0.360E-01    0.965E+00
DAV:  66    -0.349752812278E+04    0.25381E+00   -0.51774E+00  2400   0.333E-01    0.107E+01
DAV:  67    -0.349777257177E+04   -0.24445E+00   -0.65841E+00  2528   0.356E-01    0.966E+00
DAV:  68    -0.349753552415E+04    0.23705E+00   -0.52834E+00  2400   0.331E-01    0.116E+01
DAV:  69    -0.349780554087E+04   -0.27002E+00   -0.72419E+00  2496   0.360E-01    0.965E+00
DAV:  70    -0.349753185717E+04    0.27368E+00   -0.54391E+00  2400   0.337E-01    0.116E+01
DAV:  71    -0.349778426862E+04   -0.25241E+00   -0.66753E+00  2496   0.357E-01    0.962E+00
DAV:  72    -0.349752400099E+04    0.26027E+00   -0.55270E+00  2432   0.336E-01    0.111E+01
DAV:  73    -0.349775622237E+04   -0.23222E+00   -0.57954E+00  2496   0.351E-01    0.958E+00
DAV:  74    -0.349751263698E+04    0.24359E+00   -0.55505E+00  2400   0.333E-01    0.104E+01
DAV:  75    -0.349770723724E+04   -0.19460E+00   -0.51356E+00  2464   0.345E-01    0.954E+00
DAV:  76    -0.349749541329E+04    0.21182E+00   -0.55533E+00  2336   0.327E-01    0.895E+00
DAV:  77    -0.349764472156E+04   -0.14931E+00   -0.39097E+00  2464   0.335E-01    0.953E+00
DAV:  78    -0.349750386955E+04    0.14085E+00   -0.54745E+00  2304   0.315E-01    0.986E+00
DAV:  79    -0.349769247935E+04   -0.18861E+00   -0.46390E+00  2496   0.341E-01    0.950E+00
DAV:  80    -0.349750471196E+04    0.18777E+00   -0.54703E+00  2304   0.327E-01    0.964E+00
DAV:  81    -0.349768223438E+04   -0.17752E+00   -0.44816E+00  2496   0.339E-01    0.947E+00
DAV:  82    -0.349748276786E+04    0.19947E+00   -0.57722E+00  2496   0.340E-01    0.762E+00
DAV:  83    -0.349752174576E+04   -0.38978E-01   -0.31622E+00  2432   0.328E-01    0.927E+00
DAV:  84    -0.349744798386E+04    0.73762E-01   -0.64109E+00  2464   0.316E-01    0.225E+00
DAV:  85    -0.349730721051E+04    0.14077E+00   -0.70680E-01  2432   0.278E-01    0.486E+00
DAV:  86    -0.349728101016E+04    0.26200E-01   -0.20742E+00  2272   0.200E-01    0.282E+00
DAV:  87    -0.349721245366E+04    0.68557E-01   -0.28062E-01  2528   0.161E-01    0.188E+00
DAV:  88    -0.349720284439E+04    0.96093E-02   -0.19068E-02  2624   0.728E-02    0.405E+00
DAV:  89    -0.349720078707E+04    0.20573E-02   -0.81351E-03  2592   0.602E-02    0.290E+00
DAV:  90    -0.349719814721E+04    0.26399E-02   -0.17861E-03  2400   0.266E-02    0.393E+00
DAV:  91    -0.349720105928E+04   -0.29121E-02   -0.12202E-03  2240   0.210E-02    0.332E+00
DAV:  92    -0.349720100995E+04    0.49323E-04   -0.33236E-04  2048   0.139E-02    0.387E+00
DAV:  93    -0.349719760365E+04    0.34063E-02   -0.28152E-04  2176   0.173E-02    0.315E+00
DAV:  94    -0.349718401901E+04    0.13585E-01   -0.22899E-03  2656   0.303E-02    0.264E+00
DAV:  95    -0.349717412163E+04    0.98974E-02   -0.17631E-03  2912   0.363E-02    0.143E+00
DAV:  96    -0.349717053407E+04    0.35876E-02   -0.15292E-03  2560   0.298E-02    0.222E+00
DAV:  97    -0.349719177270E+04   -0.21239E-01   -0.65553E-02  2496   0.463E-02    0.396E+00
DAV:  98    -0.349723188826E+04   -0.40116E-01   -0.13329E+00  2496   0.100E-01    0.136E+00
DAV:  99    -0.349731464506E+04   -0.82757E-01   -0.20584E+00  2368   0.159E-01    0.799E+00
DAV: 100    -0.349737213906E+04   -0.57494E-01   -0.47063E+00  2560   0.222E-01
  12 F= -.34973721E+04 E0= -.34972980E+04  d E =-.112096E+01
       N       E                     dE             d eps       ncg     rms          rms(c)
DAV:   1    -0.349801018043E+04   -0.69554E+00   -0.61989E+01  1984   0.487E+00    0.384E+00
DAV:   2    -0.349950686741E+04   -0.14967E+01   -0.15042E+01  2880   0.200E+00    0.913E+00
DAV:   3    -0.349818271804E+04    0.13241E+01   -0.11296E+00  2848   0.243E+00    0.463E+00
DAV:   4    -0.349995947824E+04   -0.17768E+01   -0.12852E+01  3008   0.126E+00    0.273E+01
DAV:   5    -0.349817237878E+04    0.17871E+01   -0.19177E+01  2688   0.986E-01    0.453E+00
DAV:   6    -0.349811400580E+04    0.58373E-01   -0.80695E-02  2528   0.192E-01    0.434E+00
DAV:   7    -0.349805755580E+04    0.56450E-01   -0.16343E-02  2592   0.120E-01    0.415E+00
DAV:   8    -0.349799596159E+04    0.61594E-01   -0.11247E-02  2912   0.133E-01    0.259E+00
DAV:   9    -0.349798626917E+04    0.96924E-02   -0.61126E-03  2464   0.638E-02    0.269E+00
DAV:  10    -0.349798272920E+04    0.35400E-02   -0.11069E-03  2784   0.524E-02    0.202E+00
DAV:  11    -0.349799648101E+04   -0.13752E-01   -0.40148E-01  2720   0.596E-02    0.143E+00
DAV:  12    -0.349809498440E+04   -0.98503E-01   -0.14676E+00  2560   0.112E-01    0.853E+00
DAV:  13    -0.349829757225E+04   -0.20259E+00   -0.54638E+00  2496   0.209E-01    0.905E+00
DAV:  14    -0.349849907531E+04   -0.20150E+00   -0.60618E+00  2560   0.325E-01    0.948E+00
DAV:  15    -0.349838910785E+04    0.10997E+00   -0.46959E+00  2400   0.331E-01    0.944E+00
DAV:  16    -0.349853419825E+04   -0.14509E+00   -0.50035E+00  2464   0.349E-01    0.948E+00
DAV:  17    -0.349839534933E+04    0.13885E+00   -0.46742E+00  2432   0.335E-01    0.948E+00
DAV:  18    -0.349853989576E+04   -0.14455E+00   -0.50055E+00  2496   0.351E-01    0.948E+00
DAV:  19    -0.349839852445E+04    0.14137E+00   -0.46568E+00  2400   0.336E-01    0.955E+00
DAV:  20    -0.349853648247E+04   -0.13796E+00   -0.50950E+00  2496   0.353E-01    0.947E+00
DAV:  21    -0.349839526294E+04    0.14122E+00   -0.46895E+00  2400   0.337E-01    0.951E+00
DAV:  22    -0.349852685475E+04   -0.13159E+00   -0.51696E+00  2496   0.351E-01    0.946E+00
DAV:  23    -0.349838720542E+04    0.13965E+00   -0.47619E+00  2400   0.336E-01    0.936E+00
DAV:  24    -0.349851761748E+04   -0.13041E+00   -0.51201E+00  2496   0.349E-01    0.947E+00
DAV:  25    -0.349838143536E+04    0.13618E+00   -0.48092E+00  2400   0.334E-01    0.924E+00
DAV:  26    -0.349850944410E+04   -0.12801E+00   -0.50801E+00  2496   0.349E-01    0.947E+00
DAV:  27    -0.349837643234E+04    0.13301E+00   -0.48527E+00  2368   0.335E-01    0.915E+00
DAV:  28    -0.349850023519E+04   -0.12380E+00   -0.50704E+00  2464   0.348E-01    0.946E+00
DAV:  29    -0.349837071802E+04    0.12952E+00   -0.49037E+00  2368   0.334E-01    0.904E+00
DAV:  30    -0.349849025564E+04   -0.11954E+00   -0.50519E+00  2432   0.346E-01    0.946E+00
DAV:  31    -0.349836497805E+04    0.12528E+00   -0.49543E+00  2336   0.333E-01    0.893E+00
DAV:  32    -0.349848020899E+04   -0.11523E+00   -0.50263E+00  2400   0.344E-01    0.946E+00
DAV:  33    -0.349835942486E+04    0.12078E+00   -0.50043E+00  2304   0.335E-01    0.881E+00
DAV:  34    -0.349847045378E+04   -0.11103E+00   -0.49910E+00  2400   0.342E-01    0.946E+00
DAV:  35    -0.349835407769E+04    0.11638E+00   -0.50520E+00  2336   0.332E-01    0.870E+00
DAV:  36    -0.349845991327E+04   -0.10584E+00   -0.49575E+00  2432   0.341E-01    0.945E+00
DAV:  37    -0.349834869976E+04    0.11121E+00   -0.51008E+00  2304   0.332E-01    0.858E+00
DAV:  38    -0.349844902531E+04   -0.10033E+00   -0.49107E+00  2400   0.340E-01    0.945E+00
DAV:  39    -0.349834339136E+04    0.10563E+00   -0.51479E+00  2272   0.330E-01    0.845E+00
DAV:  40    -0.349843701792E+04   -0.93627E-01   -0.48609E+00  2368   0.337E-01    0.944E+00
DAV:  41    -0.349833769578E+04    0.99322E-01   -0.51998E+00  2272   0.329E-01    0.829E+00
DAV:  42    -0.349842373874E+04   -0.86043E-01   -0.47826E+00  2304   0.334E-01    0.944E+00
DAV:  43    -0.349833182035E+04    0.91918E-01   -0.52518E+00  2272   0.325E-01    0.812E+00
DAV:  44    -0.349840819378E+04   -0.76373E-01   -0.46895E+00  2336   0.332E-01    0.942E+00
DAV:  45    -0.349832559188E+04    0.82602E-01   -0.53060E+00  2272   0.323E-01    0.791E+00
DAV:  46    -0.349839055899E+04   -0.64967E-01   -0.45635E+00  2336   0.327E-01    0.941E+00
DAV:  47    -0.349829416083E+04    0.96398E-01   -0.56744E+00  2304   0.323E-01    0.611E+00
DAV:  48    -0.349825986803E+04    0.34293E-01   -0.32596E+00  2368   0.308E-01    0.859E+00
DAV:  49    -0.349823520814E+04    0.24660E-01   -0.52833E+00  2336   0.297E-01    0.260E+00
DAV:  50    -0.349809457763E+04    0.14063E+00   -0.70115E-01  2496   0.266E-01    0.167E+00
DAV:  51    -0.349804671576E+04    0.47862E-01   -0.24230E-01  2432   0.167E-01    0.374E+00
DAV:  52    -0.349801555119E+04    0.31165E-01   -0.37147E-02  2656   0.904E-02    0.371E+00
DAV:  53    -0.349801506488E+04    0.48631E-03   -0.94228E-04  2528   0.174E-02    0.388E+00
DAV:  54    -0.349801136421E+04    0.37007E-02   -0.16004E-04  2720   0.144E-02    0.370E+00
DAV:  55    -0.349800150666E+04    0.98576E-02   -0.77402E-04  2880   0.213E-02    0.321E+00
DAV:  56    -0.349798942986E+04    0.12077E-01   -0.10203E-03  2720   0.340E-02    0.215E+00
DAV:  57    -0.349798871379E+04    0.71607E-03   -0.88298E-04  2400   0.268E-02    0.297E+00
DAV:  58    -0.349799179355E+04   -0.30798E-02   -0.46750E-02  2784   0.583E-02    0.376E+00
DAV:  59    -0.349803443368E+04   -0.42640E-01   -0.11800E+00  2592   0.905E-02    0.184E+00
DAV:  60    -0.349809834618E+04   -0.63913E-01   -0.18900E+00  2400   0.155E-01    0.747E+00
DAV:  61    -0.349818749962E+04   -0.89153E-01   -0.44838E+00  2464   0.213E-01    0.463E+00
DAV:  62    -0.349819778234E+04   -0.10283E-01   -0.26365E+00  2368   0.266E-01    0.822E+00
DAV:  63    -0.349821548770E+04   -0.17705E-01   -0.47333E+00  2432   0.271E-01    0.304E+00
DAV:  64    -0.349813139419E+04    0.84094E-01   -0.74087E-01  2432   0.268E-01    0.668E+00
DAV:  65    -0.349815420935E+04   -0.22815E-01   -0.37761E+00  2400   0.233E-01    0.143E+00
DAV:  66    -0.349806178121E+04    0.92428E-01   -0.34889E-01  2464   0.215E-01    0.405E+00
DAV:  67    -0.349807304232E+04   -0.11261E-01   -0.20536E+00  2464   0.162E-01    0.157E+00
DAV:  68    -0.349803612433E+04    0.36918E-01   -0.66829E-01  2496   0.160E-01    0.407E+00
DAV:  69    -0.349806894109E+04   -0.32817E-01   -0.20126E+00  2496   0.145E-01    0.136E+00
DAV:  70    -0.349804726420E+04    0.21677E-01   -0.90220E-01  2496   0.160E-01    0.457E+00
DAV:  71    -0.349808382924E+04   -0.36565E-01   -0.23811E+00  2464   0.159E-01    0.133E+00
DAV:  72    -0.349805795978E+04    0.25869E-01   -0.94153E-01  2432   0.177E-01    0.530E+00
DAV:  73    -0.349810601936E+04   -0.48060E-01   -0.28583E+00  2464   0.171E-01    0.201E+00
DAV:  74    -0.349810081808E+04    0.52013E-02   -0.14328E+00  2464   0.207E-01    0.664E+00
DAV:  75    -0.349815306730E+04   -0.52249E-01   -0.38442E+00  2464   0.214E-01    0.267E+00
DAV:  76    -0.349811776679E+04    0.35301E-01   -0.10114E+00  2432   0.245E-01    0.616E+00
DAV:  77    -0.349814037713E+04   -0.22610E-01   -0.29254E+00  2400   0.230E-01    0.277E+00
DAV:  78    -0.349813614363E+04    0.42335E-02   -0.12930E+00  2464   0.247E-01    0.747E+00
DAV:  79    -0.349818676365E+04   -0.50620E-01   -0.39939E+00  2400   0.246E-01    0.381E+00
DAV:  80    -0.349814889269E+04    0.37871E-01   -0.17502E+00  2272   0.261E-01    0.572E+00
DAV:  81    -0.349812765814E+04    0.21235E-01   -0.28876E+00  2336   0.231E-01    0.178E+00
DAV:  82    -0.349802608802E+04    0.10157E+00   -0.18002E-01  2528   0.189E-01    0.139E+00
DAV:  83    -0.349800944921E+04    0.16639E-01   -0.42609E-01  2432   0.102E-01    0.326E+00
DAV:  84    -0.349800509638E+04    0.43528E-02   -0.15134E-01  2496   0.915E-02    0.357E+00
DAV:  85    -0.349804662710E+04   -0.41531E-01   -0.14481E+00  2560   0.113E-01    0.194E+00
DAV:  86    -0.349811253375E+04   -0.65907E-01   -0.20583E+00  2400   0.172E-01    0.779E+00
DAV:  87    -0.349822208425E+04   -0.10955E+00   -0.45642E+00  2432   0.223E-01    0.730E+00
DAV:  88    -0.349826377110E+04   -0.41687E-01   -0.50315E+00  2400   0.316E-01    0.744E+00
DAV:  89    -0.349819797543E+04    0.65796E-01   -0.47954E+00  2496   0.291E-01    0.225E+00
DAV:  90    -0.349803455864E+04    0.16342E+00   -0.11924E-01  2560   0.201E-01    0.365E+00
DAV:  91    -0.349801679090E+04    0.17768E-01   -0.89523E-03  2432   0.485E-02    0.400E+00
DAV:  92    -0.349802571681E+04   -0.89259E-02   -0.12512E-03  2592   0.212E-02    0.410E+00
DAV:  93    -0.349803483350E+04   -0.91167E-02   -0.32597E-04  2720   0.152E-02    0.418E+00
DAV:  94    -0.349803802417E+04   -0.31907E-02   -0.62717E-05  2688   0.687E-03    0.420E+00
DAV:  95    -0.349803838942E+04   -0.36525E-03   -0.80245E-06  1632   0.323E-03    0.420E+00
DAV:  96    -0.349804132976E+04   -0.29403E-02   -0.14312E-05  2112   0.813E-03    0.420E+00
DAV:  97    -0.349803982152E+04    0.15082E-02   -0.84413E-05  2912   0.957E-03    0.418E+00
DAV:  98    -0.349803907543E+04    0.74610E-03   -0.10554E-05  1792   0.343E-03    0.418E+00
DAV:  99    -0.349803911584E+04   -0.40418E-04   -0.92716E-07  1152   0.854E-04    0.418E+00
DAV: 100    -0.349803943497E+04   -0.31913E-03   -0.72697E-07  1088   0.839E-04
  13 F= -.34980394E+04 E0= -.34979857E+04  d E =-.667296E+00
       N       E                     dE             d eps       ncg     rms          rms(c)
DAV:   1    -0.349823536560E+04   -0.19625E+00   -0.11432E+02  1984   0.669E+00    0.437E+00
DAV:   2    -0.351019099619E+04   -0.11956E+02   -0.83758E+01  2784   0.366E+00    0.465E+01
DAV:   3    -0.349863707085E+04    0.11554E+02   -0.36003E+01  2784   0.189E+00    0.108E+01
DAV:   4    -0.349862464855E+04    0.12422E-01   -0.53778E+00  2848   0.425E-01    0.755E+00
DAV:   5    -0.349867276611E+04   -0.48118E-01   -0.48140E+00  2784   0.328E-01    0.910E+00
DAV:   6    -0.349867295350E+04   -0.18739E-03   -0.73030E+00  2816   0.403E-01    0.378E+00
DAV:   7    -0.349840403053E+04    0.26892E+00   -0.12437E-01  2432   0.380E-01    0.398E+00
DAV:   8    -0.349845335439E+04   -0.49324E-01   -0.11016E+00  2592   0.413E-01    0.111E+01
DAV:   9    -0.349854898014E+04   -0.95626E-01   -0.55401E+00  2624   0.280E-01    0.256E+00
DAV:  10    -0.349838151300E+04    0.16747E+00   -0.16325E-01  2656   0.235E-01    0.212E+00
DAV:  11    -0.349838514812E+04   -0.36351E-02   -0.83671E-03  2592   0.889E-02    0.384E+00
DAV:  12    -0.349836076270E+04    0.24385E-01   -0.67954E-03  2848   0.983E-02    0.300E+00
DAV:  13    -0.349839907361E+04   -0.38311E-01   -0.10235E+00  2688   0.112E-01    0.210E+00
DAV:  14    -0.349848216228E+04   -0.83089E-01   -0.20274E+00  2592   0.160E-01    0.834E+00
DAV:  15    -0.349859211180E+04   -0.10995E+00   -0.46757E+00  2624   0.248E-01    0.511E+00
DAV:  16    -0.349853776567E+04    0.54346E-01   -0.26936E+00  2368   0.290E-01    0.571E+00
DAV:  17    -0.349852735041E+04    0.10415E-01   -0.34776E+00  2624   0.262E-01    0.353E+00
DAV:  18    -0.349838513303E+04    0.14222E+00   -0.63108E-02  2496   0.179E-01    0.368E+00
DAV:  19    -0.349836893072E+04    0.16202E-01   -0.32222E-03  2336   0.398E-02    0.344E+00
DAV:  20    -0.349835630098E+04    0.12630E-01   -0.10018E-03  2976   0.319E-02    0.216E+00
DAV:  21    -0.349835334245E+04    0.29585E-02   -0.14903E-03  2592   0.260E-02    0.274E+00
DAV:  22    -0.349835074430E+04    0.25981E-02   -0.43918E-04  2432   0.227E-02    0.101E+00
DAV:  23    -0.349834982999E+04    0.91431E-03   -0.15418E-02  2560   0.374E-02    0.211E+00
DAV:  24    -0.349835855030E+04   -0.87203E-02   -0.22947E-02  2592   0.491E-02    0.198E+00
DAV:  25    -0.349837920180E+04   -0.20652E-01   -0.64890E-01  2464   0.830E-02    0.134E+00
DAV:  26    -0.349842721201E+04   -0.48010E-01   -0.12374E+00  2432   0.129E-01    0.649E+00
DAV:  27    -0.349852002830E+04   -0.92816E-01   -0.34606E+00  2496   0.198E-01    0.412E+00
DAV:  28    -0.349852632347E+04   -0.62952E-02   -0.17449E+00  2464   0.251E-01    0.757E+00
DAV:  29    -0.349855995863E+04   -0.33635E-01   -0.43906E+00  2560   0.268E-01    0.187E+00
DAV:  30    -0.349843032377E+04    0.12963E+00   -0.62639E-01  2496   0.239E-01    0.102E+00
DAV:  31    -0.349840798835E+04    0.22335E-01   -0.61046E-02  2336   0.132E-01    0.384E+00
DAV:  32    -0.349837231612E+04    0.35672E-01   -0.87971E-03  2496   0.805E-02    0.328E+00
DAV:  33    -0.349836654353E+04    0.57726E-02   -0.10315E-03  2560   0.200E-02    0.338E+00
DAV:  34    -0.349836429922E+04    0.22443E-02   -0.71140E-05  2496   0.749E-03    0.313E+00
DAV:  35    -0.349836057032E+04    0.37289E-02   -0.17682E-04  1760   0.104E-02    0.298E+00
DAV:  36    -0.349835420293E+04    0.63674E-02   -0.23398E-04  2528   0.175E-02    0.225E+00
DAV:  37    -0.349835068806E+04    0.35149E-02   -0.58849E-04  2528   0.191E-02    0.224E+00
DAV:  38    -0.349834956859E+04    0.11195E-02   -0.90375E-05  2752   0.845E-03    0.169E+00
DAV:  39    -0.349834857413E+04    0.99446E-03   -0.34071E-04  2016   0.129E-02    0.205E+00
DAV:  40    -0.349834901565E+04   -0.44152E-03   -0.40049E-04  1984   0.131E-02    0.129E+00
DAV:  41    -0.349834892418E+04    0.91469E-04   -0.10112E-03  2016   0.212E-02    0.221E+00
DAV:  42    -0.349835128090E+04   -0.23567E-02   -0.20870E-03  2016   0.285E-02    0.761E-01
DAV:  43    -0.349835546619E+04   -0.41853E-02   -0.10543E-01  2304   0.454E-02    0.237E+00
DAV:  44    -0.349836428677E+04   -0.88206E-02   -0.13322E-01  2304   0.636E-02    0.195E+00
DAV:  45    -0.349838510875E+04   -0.20822E-01   -0.71443E-01  2464   0.941E-02    0.174E+00
DAV:  46    -0.349838900091E+04   -0.38922E-02   -0.61229E-01  2464   0.118E-01    0.312E+00
DAV:  47    -0.349841624579E+04   -0.27245E-01   -0.13466E+00  2400   0.144E-01    0.159E+00
DAV:  48    -0.349839334058E+04    0.22905E-01   -0.63296E-01  2464   0.148E-01    0.262E+00
DAV:  49    -0.349840933981E+04   -0.15999E-01   -0.10814E+00  2368   0.142E-01    0.226E+00
DAV:  50    -0.349837677007E+04    0.32570E-01   -0.33574E-01  2464   0.129E-01    0.142E+00
DAV:  51    -0.349838255489E+04   -0.57848E-02   -0.55000E-01  2336   0.103E-01    0.259E+00
DAV:  52    -0.349837230112E+04    0.10254E-01   -0.25932E-01  2400   0.100E-01    0.229E+00
DAV:  53    -0.349839428958E+04   -0.21988E-01   -0.89864E-01  2400   0.110E-01    0.158E+00
DAV:  54    -0.349839960908E+04   -0.53195E-02   -0.73912E-01  2432   0.129E-01    0.435E+00
DAV:  55    -0.349844748503E+04   -0.47876E-01   -0.21120E+00  2432   0.163E-01    0.143E+00
DAV:  56    -0.349840729997E+04    0.40185E-01   -0.58727E-01  2464   0.178E-01    0.275E+00
DAV:  57    -0.349842171849E+04   -0.14419E-01   -0.95941E-01  2400   0.164E-01    0.302E+00
DAV:  58    -0.349836709030E+04    0.54628E-01   -0.11071E-01  2464   0.129E-01    0.893E-01
DAV:  59    -0.349836227180E+04    0.48185E-02   -0.15607E-01  2176   0.734E-02    0.286E+00
DAV:  60    -0.349836583655E+04   -0.35647E-02   -0.11893E-01  2624   0.699E-02    0.273E+00
DAV:  61    -0.349840108671E+04   -0.35250E-01   -0.10619E+00  2496   0.111E-01    0.147E+00
DAV:  62    -0.349843166857E+04   -0.30582E-01   -0.12333E+00  2432   0.148E-01    0.652E+00
DAV:  63    -0.349851430011E+04   -0.82632E-01   -0.36893E+00  2528   0.210E-01    0.189E+00
DAV:  64    -0.349842962330E+04    0.84677E-01   -0.56453E-01  2496   0.219E-01    0.227E+00
DAV:  65    -0.349842977590E+04   -0.15260E-03   -0.58705E-01  2464   0.166E-01    0.363E+00
DAV:  66    -0.349836556775E+04    0.64208E-01   -0.30344E-02  2464   0.122E-01    0.220E+00
DAV:  67    -0.349834811960E+04    0.17448E-01   -0.62104E-03  2624   0.589E-02    0.196E+00
DAV:  68    -0.349834718450E+04    0.93510E-03   -0.61615E-04  2592   0.198E-02    0.627E-01
DAV:  69    -0.349834949875E+04   -0.23143E-02   -0.35599E-02  2560   0.326E-02    0.177E+00
DAV:  70    -0.349835976220E+04   -0.10263E-01   -0.64192E-02  2464   0.518E-02    0.196E+00
DAV:  71    -0.349838294149E+04   -0.23179E-01   -0.69647E-01  2432   0.867E-02    0.143E+00
DAV:  72    -0.349841009487E+04   -0.27153E-01   -0.11353E+00  2240   0.136E-01    0.401E+00
DAV:  73    -0.349844415618E+04   -0.34061E-01   -0.18335E+00  2560   0.171E-01    0.206E+00
DAV:  74    -0.349838104717E+04    0.63109E-01   -0.24201E-01  2528   0.157E-01    0.886E-01
DAV:  75    -0.349837276462E+04    0.82825E-02   -0.19955E-01  2272   0.924E-02    0.333E+00
DAV:  76    -0.349836555150E+04    0.72131E-02   -0.72346E-02  2496   0.827E-02    0.327E+00
DAV:  77    -0.349841153170E+04   -0.45980E-01   -0.13021E+00  2560   0.114E-01    0.149E+00
DAV:  78    -0.349843593252E+04   -0.24401E-01   -0.11795E+00  2432   0.157E-01    0.673E+00
DAV:  79    -0.349852044828E+04   -0.84516E-01   -0.39274E+00  2528   0.217E-01    0.153E+00
DAV:  80    -0.349841459492E+04    0.10585E+00   -0.42347E-01  2496   0.212E-01    0.964E-01
DAV:  81    -0.349840378201E+04    0.10813E-01   -0.94585E-02  2432   0.129E-01    0.375E+00
DAV:  82    -0.349835890989E+04    0.44872E-01   -0.14318E-02  2496   0.101E-01    0.106E+00
DAV:  83    -0.349835347330E+04    0.54366E-02   -0.62233E-02  2592   0.596E-02    0.237E+00
DAV:  84    -0.349836265130E+04   -0.91780E-02   -0.78171E-02  2656   0.573E-02    0.266E+00
DAV:  85    -0.349839810745E+04   -0.35456E-01   -0.10002E+00  2528   0.105E-01    0.144E+00
DAV:  86    -0.349842090320E+04   -0.22796E-01   -0.11233E+00  2400   0.141E-01    0.578E+00
DAV:  87    -0.349849024381E+04   -0.69341E-01   -0.31786E+00  2560   0.198E-01    0.145E+00
DAV:  88    -0.349840145430E+04    0.88790E-01   -0.26883E-01  2496   0.193E-01    0.156E+00
DAV:  89    -0.349840281987E+04   -0.13656E-02   -0.49537E-01  2336   0.133E-01    0.345E+00
DAV:  90    -0.349836143971E+04    0.41380E-01   -0.56901E-02  2336   0.105E-01    0.814E-01
DAV:  91    -0.349835968225E+04    0.17575E-02   -0.18400E-01  2336   0.701E-02    0.232E+00
DAV:  92    -0.349837221299E+04   -0.12531E-01   -0.24456E-01  2528   0.747E-02    0.335E+00
DAV:  93    -0.349841694367E+04   -0.44731E-01   -0.14078E+00  2496   0.125E-01    0.151E+00
DAV:  94    -0.349842828323E+04   -0.11340E-01   -0.11266E+00  2400   0.161E-01    0.577E+00
DAV:  95    -0.349849164314E+04   -0.63360E-01   -0.30928E+00  2560   0.203E-01    0.147E+00
DAV:  96    -0.349839946170E+04    0.92181E-01   -0.26279E-01  2496   0.192E-01    0.111E+00
DAV:  97    -0.349839447602E+04    0.49857E-02   -0.31286E-01  2336   0.122E-01    0.354E+00
DAV:  98    -0.349836015196E+04    0.34324E-01   -0.42795E-02  2432   0.950E-02    0.819E-01
DAV:  99    -0.349835883797E+04    0.13140E-02   -0.16652E-01  2400   0.673E-02    0.234E+00
DAV: 100    -0.349837068861E+04   -0.11851E-01   -0.21372E-01  2560   0.725E-02
  14 F= -.34983707E+04 E0= -.34983001E+04  d E =-.998550E+00
       N       E                     dE             d eps       ncg     rms          rms(c)
DAV:   1    -0.349885448672E+04   -0.49565E+00   -0.47191E+01  1984   0.424E+00    0.206E+00
DAV:   2    -0.350124043492E+04   -0.23859E+01   -0.14003E+01  2752   0.125E+00    0.274E+01
DAV:   3    -0.349886782267E+04    0.23726E+01   -0.69146E+00  2816   0.839E-01    0.294E+00
DAV:   4    -0.349886751689E+04    0.30578E-03   -0.13204E-01  2400   0.186E-01    0.444E+00
DAV:   5    -0.349890870197E+04   -0.41185E-01   -0.11589E+00  2592   0.105E-01    0.162E+00
DAV:   6    -0.349893270386E+04   -0.24002E-01   -0.12013E+00  2464   0.179E-01    0.609E+00
DAV:   7    -0.349906523632E+04   -0.13253E+00   -0.40345E+00  2720   0.311E-01    0.389E+00
DAV:   8    -0.349894870859E+04    0.11653E+00   -0.79871E-02  2528   0.222E-01    0.428E+00
DAV:   9    -0.349892106878E+04    0.27640E-01   -0.71533E-03  2688   0.922E-02    0.403E+00
DAV:  10    -0.349886832601E+04    0.52743E-01   -0.78862E-03  3168   0.134E-01    0.307E+00
DAV:  11    -0.349885143841E+04    0.16888E-01   -0.35172E-03  2720   0.702E-02    0.501E-01
DAV:  12    -0.349886605586E+04   -0.14617E-01   -0.11108E-01  2528   0.590E-02    0.300E+00
DAV:  13    -0.349887062260E+04   -0.45667E-02   -0.16591E-01  2752   0.827E-02    0.408E+00
DAV:  14    -0.349894722287E+04   -0.76600E-01   -0.17131E+00  2688   0.124E-01    0.427E+00
DAV:  15    -0.349905978624E+04   -0.11256E+00   -0.22648E+00  2560   0.213E-01    0.906E+00
DAV:  16    -0.349918144760E+04   -0.12166E+00   -0.49890E+00  2592   0.280E-01    0.818E+00
DAV:  17    -0.349925510708E+04   -0.73659E-01   -0.42590E+00  2560   0.323E-01    0.929E+00
DAV:  18    -0.349922507809E+04    0.30029E-01   -0.52119E+00  2560   0.341E-01    0.873E+00
DAV:  19    -0.349930749682E+04   -0.82419E-01   -0.45968E+00  2528   0.340E-01    0.931E+00
DAV:  20    -0.349925027085E+04    0.57226E-01   -0.50090E+00  2432   0.348E-01    0.930E+00
DAV:  21    -0.349934948438E+04   -0.99214E-01   -0.46305E+00  2464   0.349E-01    0.932E+00
DAV:  22    -0.349928406788E+04    0.65416E-01   -0.46999E+00  2400   0.351E-01    0.101E+01
DAV:  23    -0.349939050724E+04   -0.10644E+00   -0.45337E+00  2496   0.349E-01    0.934E+00
DAV:  24    -0.349930268064E+04    0.87827E-01   -0.44963E+00  2400   0.352E-01    0.102E+01
DAV:  25    -0.349940627206E+04   -0.10359E+00   -0.43936E+00  2432   0.345E-01    0.939E+00
DAV:  26    -0.349929874649E+04    0.10753E+00   -0.44832E+00  2432   0.352E-01    0.987E+00
DAV:  27    -0.349940237272E+04   -0.10363E+00   -0.43437E+00  2464   0.343E-01    0.942E+00
DAV:  28    -0.349929806569E+04    0.10431E+00   -0.44644E+00  2432   0.350E-01    0.992E+00
DAV:  29    -0.349941633781E+04   -0.11827E+00   -0.42463E+00  2464   0.346E-01    0.945E+00
DAV:  30    -0.349930960083E+04    0.10674E+00   -0.43414E+00  2432   0.349E-01    0.104E+01
DAV:  31    -0.349943798052E+04   -0.12838E+00   -0.41801E+00  2432   0.349E-01    0.947E+00
DAV:  32    -0.349930891566E+04    0.12906E+00   -0.43032E+00  2432   0.353E-01    0.104E+01
DAV:  33    -0.349942925990E+04   -0.12034E+00   -0.42631E+00  2464   0.347E-01    0.949E+00
DAV:  34    -0.349928681647E+04    0.14244E+00   -0.44654E+00  2496   0.355E-01    0.978E+00
DAV:  35    -0.349940300668E+04   -0.11619E+00   -0.43781E+00  2432   0.341E-01    0.951E+00
DAV:  36    -0.349927029155E+04    0.13272E+00   -0.46041E+00  2464   0.352E-01    0.955E+00
DAV:  37    -0.349939156285E+04   -0.12127E+00   -0.44509E+00  2464   0.344E-01    0.951E+00
DAV:  38    -0.349926035186E+04    0.13121E+00   -0.46930E+00  2464   0.349E-01    0.956E+00
DAV:  39    -0.349938002630E+04   -0.11967E+00   -0.45813E+00  2464   0.346E-01    0.950E+00
DAV:  40    -0.349923623032E+04    0.14380E+00   -0.49140E+00  2496   0.351E-01    0.916E+00
DAV:  41    -0.349933172692E+04   -0.95497E-01   -0.48335E+00  2432   0.343E-01    0.947E+00
DAV:  42    -0.349918960742E+04    0.14212E+00   -0.54048E+00  2528   0.354E-01    0.764E+00
DAV:  43    -0.349920285842E+04   -0.13251E-01   -0.45848E+00  2336   0.339E-01    0.930E+00
DAV:  44    -0.349913494004E+04    0.67918E-01   -0.62002E+00  2528   0.337E-01    0.287E+00
DAV:  45    -0.349896089660E+04    0.17404E+00   -0.12988E+00  2496   0.300E-01    0.112E+00
DAV:  46    -0.349891654080E+04    0.44356E-01   -0.12771E-01  2368   0.152E-01    0.380E+00
DAV:  47    -0.349887711853E+04    0.39422E-01   -0.66197E-03  2560   0.868E-02    0.318E+00
DAV:  48    -0.349886937254E+04    0.77460E-02   -0.13011E-03  2688   0.232E-02    0.314E+00
DAV:  49    -0.349885948329E+04    0.98892E-02   -0.56487E-04  2720   0.237E-02    0.177E+00
DAV:  50    -0.349885661287E+04    0.28704E-02   -0.18528E-03  2560   0.272E-02    0.252E+00
DAV:  51    -0.349885559948E+04    0.10134E-02   -0.75288E-04  2336   0.297E-02    0.106E+00
DAV:  52    -0.349886160641E+04   -0.60069E-02   -0.17071E-01  2560   0.527E-02    0.207E+00
DAV:  53    -0.349887858676E+04   -0.16980E-01   -0.23862E-01  2336   0.789E-02    0.350E+00
DAV:  54    -0.349891432069E+04   -0.35734E-01   -0.12861E+00  2464   0.124E-01    0.136E+00
DAV:  55    -0.349891143376E+04    0.28869E-02   -0.76324E-01  2368   0.153E-01    0.468E+00
DAV:  56    -0.349895243988E+04   -0.41006E-01   -0.21883E+00  2496   0.167E-01    0.167E+00
DAV:  57    -0.349889310044E+04    0.59339E-01   -0.26651E-01  2464   0.167E-01    0.201E+00
DAV:  58    -0.349889848886E+04   -0.53884E-02   -0.69049E-01  2400   0.120E-01    0.295E+00
DAV:  59    -0.349887072334E+04    0.27766E-01   -0.12734E-01  2432   0.107E-01    0.126E+00
DAV:  60    -0.349887359099E+04   -0.28676E-02   -0.34858E-01  2432   0.862E-02    0.249E+00
DAV:  61    -0.349888009078E+04   -0.64998E-02   -0.24824E-01  2464   0.101E-01    0.375E+00
DAV:  62    -0.349892205465E+04   -0.41964E-01   -0.14604E+00  2528   0.128E-01    0.174E+00
DAV:  63    -0.349896931728E+04   -0.47263E-01   -0.13174E+00  2560   0.174E-01    0.815E+00
DAV:  64    -0.349908700763E+04   -0.11769E+00   -0.43193E+00  2720   0.234E-01    0.606E+00
DAV:  65    -0.349912575894E+04   -0.38751E-01   -0.27334E+00  2432   0.284E-01    0.925E+00
DAV:  66    -0.349913558634E+04   -0.98274E-02   -0.56533E+00  2560   0.311E-01    0.485E+00
DAV:  67    -0.349903749956E+04    0.98087E-01   -0.22884E+00  2464   0.295E-01    0.695E+00
DAV:  68    -0.349903937977E+04   -0.18802E-02   -0.40399E+00  2496   0.268E-01    0.164E+00
DAV:  69    -0.349890070456E+04    0.13868E+00   -0.29014E-01  2528   0.206E-01    0.241E+00
DAV:  70    -0.349888101534E+04    0.19689E-01   -0.12220E-02  2592   0.727E-02    0.369E+00
DAV:  71    -0.349886851986E+04    0.12495E-01   -0.17452E-03  2528   0.353E-02    0.267E+00
DAV:  72    -0.349886414446E+04    0.43754E-02   -0.13818E-03  2496   0.233E-02    0.305E+00
DAV:  73    -0.349886098155E+04    0.31629E-02   -0.17956E-04  2272   0.126E-02    0.230E+00
DAV:  74    -0.349885802889E+04    0.29527E-02   -0.75734E-04  2176   0.180E-02    0.258E+00
DAV:  75    -0.349885688636E+04    0.11425E-02   -0.15989E-04  2208   0.100E-02    0.195E+00
DAV:  76    -0.349885434656E+04    0.25398E-02   -0.60223E-04  1920   0.166E-02    0.222E+00
DAV:  77    -0.349885453853E+04   -0.19196E-03   -0.28082E-04  1920   0.106E-02    0.167E+00
DAV:  78    -0.349885220541E+04    0.23331E-02   -0.57068E-04  1952   0.171E-02    0.197E+00
DAV:  79    -0.349885228585E+04   -0.80437E-04   -0.39890E-04  1888   0.142E-02    0.106E+00
DAV:  80    -0.349885002620E+04    0.22596E-02   -0.16593E-03  2176   0.262E-02    0.157E+00
DAV:  81    -0.349885430270E+04   -0.42765E-02   -0.25142E-03  2368   0.298E-02    0.923E-01
DAV:  82    -0.349886044280E+04   -0.61401E-02   -0.19492E-01  2432   0.521E-02    0.182E+00
DAV:  83    -0.349888130962E+04   -0.20867E-01   -0.34221E-01  2432   0.805E-02    0.377E+00
DAV:  84    -0.349892821903E+04   -0.46909E-01   -0.15193E+00  2528   0.131E-01    0.253E+00
DAV:  85    -0.349899353772E+04   -0.65319E-01   -0.17399E+00  2400   0.191E-01    0.834E+00
DAV:  86    -0.349909989631E+04   -0.10636E+00   -0.43426E+00  2624   0.248E-01    0.594E+00
DAV:  87    -0.349910856224E+04   -0.86659E-02   -0.28378E+00  2464   0.294E-01    0.901E+00
DAV:  88    -0.349911317546E+04   -0.46132E-02   -0.58483E+00  2528   0.310E-01    0.177E+00
DAV:  89    -0.349893806963E+04    0.17511E+00   -0.81074E-01  2528   0.258E-01    0.290E+00
DAV:  90    -0.349890031150E+04    0.37758E-01   -0.22360E-02  2592   0.972E-02    0.384E+00
DAV:  91    -0.349887799016E+04    0.22321E-01   -0.16224E-03  2464   0.423E-02    0.339E+00
DAV:  92    -0.349887002568E+04    0.79645E-02   -0.63695E-04  2656   0.217E-02    0.316E+00
DAV:  93    -0.349886379142E+04    0.62343E-02   -0.22875E-04  2880   0.175E-02    0.271E+00
DAV:  94    -0.349885808681E+04    0.57046E-02   -0.40129E-04  2400   0.202E-02    0.232E+00
DAV:  95    -0.349885165529E+04    0.64315E-02   -0.47314E-04  2752   0.278E-02    0.120E+00
DAV:  96    -0.349884778728E+04    0.38680E-02   -0.14202E-03  2592   0.321E-02    0.446E-01
DAV:  97    -0.349884903613E+04   -0.12489E-02   -0.52550E-04  2336   0.161E-02    0.507E-01
DAV:  98    -0.349884872625E+04    0.30987E-03   -0.15703E-03  2176   0.229E-02    0.333E-01
DAV:  99    -0.349885903192E+04   -0.10306E-01   -0.43992E-03  2208   0.389E-02    0.246E+00
DAV: 100    -0.349888553618E+04   -0.26504E-01   -0.70888E-01  2432   0.795E-02
  15 F= -.34988855E+04 E0= -.34988153E+04  d E =-.514848E+00
       N       E                     dE             d eps       ncg     rms          rms(c)
DAV:   1    -0.349902744238E+04   -0.16841E+00   -0.53157E+01  1984   0.452E+00    0.441E+00
DAV:   2    -0.350158491875E+04   -0.25575E+01   -0.28337E+01  2944   0.315E+00    0.137E+01
DAV:   3    -0.349943551215E+04    0.21494E+01   -0.56575E+00  2848   0.362E+00    0.563E+00
DAV:   4    -0.349904496013E+04    0.39055E+00   -0.69722E-01  2880   0.769E-01    0.160E+00
DAV:   5    -0.349948173260E+04   -0.43677E+00   -0.35654E+00  2944   0.464E-01    0.233E+01
DAV:   6    -0.349908647443E+04    0.39526E+00   -0.62599E+00  2688   0.399E-01    0.357E+00
DAV:   7    -0.349906473333E+04    0.21741E-01   -0.26491E-01  2496   0.193E-01    0.581E+00
DAV:   8    -0.349914718806E+04   -0.82455E-01   -0.24121E+00  2496   0.189E-01    0.236E+00
DAV:   9    -0.349935734553E+04   -0.21016E+00   -0.24073E-01  2688   0.297E-01    0.114E+01
DAV:  10    -0.349942880629E+04   -0.71461E-01   -0.52503E+00  2592   0.254E-01    0.118E+01
DAV:  11    -0.349965123248E+04   -0.22243E+00   -0.47277E+00  2624   0.343E-01    0.941E+00
DAV:  12    -0.349948373091E+04    0.16750E+00   -0.47883E+00  2528   0.381E-01    0.125E+01
DAV:  13    -0.349966648181E+04   -0.18275E+00   -0.53458E+00  2528   0.371E-01    0.945E+00
DAV:  14    -0.349938703942E+04    0.27944E+00   -0.52921E+00  2624   0.388E-01    0.886E+00
DAV:  15    -0.349946032733E+04   -0.73288E-01   -0.41524E+00  2624   0.331E-01    0.946E+00
DAV:  16    -0.349932283224E+04    0.13750E+00   -0.61849E+00  2624   0.353E-01    0.282E+00
DAV:  17    -0.349913544987E+04    0.18738E+00   -0.13144E+00  2528   0.283E-01    0.143E+00
DAV:  18    -0.349907539400E+04    0.60056E-01   -0.49060E-02  2304   0.145E-01    0.356E+00
DAV:  19    -0.349905768268E+04    0.17711E-01   -0.67464E-03  2688   0.653E-02    0.287E+00
DAV:  20    -0.349905669609E+04    0.98659E-03   -0.98372E-04  2752   0.204E-02    0.330E+00
DAV:  21    -0.349904991167E+04    0.67844E-02   -0.30860E-04  2496   0.220E-02    0.266E+00
DAV:  22    -0.349905055188E+04   -0.64020E-03   -0.37273E-04  2592   0.172E-02    0.318E+00
DAV:  23    -0.349904241536E+04    0.81365E-02   -0.30639E-04  2432   0.242E-02    0.203E+00
DAV:  24    -0.349904413106E+04   -0.17157E-02   -0.99149E-04  2656   0.235E-02    0.294E+00
DAV:  25    -0.349903727437E+04    0.68567E-02   -0.83804E-04  2464   0.329E-02    0.588E-01
DAV:  26    -0.349904580566E+04   -0.85313E-02   -0.61107E-02  2656   0.424E-02    0.263E+00
DAV:  27    -0.349904849765E+04   -0.26920E-02   -0.59748E-02  2496   0.616E-02    0.298E+00
DAV:  28    -0.349909797251E+04   -0.49475E-01   -0.11595E+00  2496   0.119E-01    0.173E+00
DAV:  29    -0.349911387324E+04   -0.15901E-01   -0.48713E-01  2464   0.153E-01    0.705E+00
DAV:  30    -0.349922625798E+04   -0.11238E+00   -0.40581E+00  2528   0.218E-01    0.333E+00
DAV:  31    -0.349917075985E+04    0.55498E-01   -0.10887E+00  2432   0.254E-01    0.714E+00
DAV:  32    -0.349923060487E+04   -0.59845E-01   -0.40712E+00  2560   0.251E-01    0.164E+00
DAV:  33    -0.349908795965E+04    0.14265E+00   -0.51657E-01  2496   0.215E-01    0.132E+00
DAV:  34    -0.349907202575E+04    0.15934E-01   -0.40677E-02  2272   0.952E-02    0.365E+00
DAV:  35    -0.349905059540E+04    0.21430E-01   -0.58880E-03  2464   0.609E-02    0.269E+00
DAV:  36    -0.349904691763E+04    0.36778E-02   -0.13470E-03  2592   0.255E-02    0.314E+00
DAV:  37    -0.349904018281E+04    0.67348E-02   -0.35402E-04  2272   0.205E-02    0.193E+00
DAV:  38    -0.349903918014E+04    0.10027E-02   -0.13119E-03  2528   0.254E-02    0.253E+00
DAV:  39    -0.349903583646E+04    0.33437E-02   -0.77517E-04  2464   0.219E-02    0.794E-01
DAV:  40    -0.349904090814E+04   -0.50717E-02   -0.15617E-02  2656   0.349E-02    0.230E+00
DAV:  41    -0.349904142106E+04   -0.51292E-03   -0.19960E-02  2496   0.465E-02    0.117E+00
DAV:  42    -0.349906410136E+04   -0.22680E-01   -0.45348E-01  2464   0.777E-02    0.184E+00
DAV:  43    -0.349907552581E+04   -0.11424E-01   -0.53347E-01  2432   0.115E-01    0.435E+00
DAV:  44    -0.349914345106E+04   -0.67925E-01   -0.20869E+00  2464   0.158E-01    0.270E+00
DAV:  45    -0.349914276610E+04    0.68496E-03   -0.83661E-01  2432   0.196E-01    0.663E+00
DAV:  46    -0.349921891706E+04   -0.76151E-01   -0.33595E+00  2528   0.228E-01    0.302E+00
DAV:  47    -0.349914035990E+04    0.78557E-01   -0.10589E+00  2432   0.240E-01    0.476E+00
DAV:  48    -0.349916071971E+04   -0.20360E-01   -0.21727E+00  2496   0.208E-01    0.190E+00
DAV:  49    -0.349907008971E+04    0.90630E-01   -0.28057E-01  2368   0.172E-01    0.102E+00
DAV:  50    -0.349906203824E+04    0.80515E-02   -0.36793E-02  2176   0.868E-02    0.350E+00
DAV:  51    -0.349904361359E+04    0.18425E-01   -0.15192E-02  2528   0.629E-02    0.134E+00
DAV:  52    -0.349904563068E+04   -0.20171E-02   -0.70528E-03  2528   0.471E-02    0.304E+00
DAV:  53    -0.349903966486E+04    0.59658E-02   -0.43226E-03  2656   0.439E-02    0.526E-01
DAV:  54    -0.349904858214E+04   -0.89173E-02   -0.11007E-01  2464   0.546E-02    0.266E+00
DAV:  55    -0.349904527084E+04    0.33113E-02   -0.97381E-02  2464   0.643E-02    0.109E+00
DAV:  56    -0.349906744892E+04   -0.22178E-01   -0.48085E-01  2432   0.876E-02    0.212E+00
DAV:  57    -0.349906227805E+04    0.51709E-02   -0.37570E-01  2432   0.110E-01    0.258E+00
DAV:  58    -0.349909839534E+04   -0.36117E-01   -0.11158E+00  2336   0.132E-01    0.175E+00
DAV:  59    -0.349908504787E+04    0.13347E-01   -0.48466E-01  2304   0.149E-01    0.380E+00
DAV:  60    -0.349912899335E+04   -0.43945E-01   -0.14286E+00  2336   0.165E-01    0.178E+00
DAV:  61    -0.349909255820E+04    0.36435E-01   -0.46204E-01  2336   0.170E-01    0.370E+00
DAV:  62    -0.349912728732E+04   -0.34729E-01   -0.13179E+00  2336   0.166E-01    0.178E+00
DAV:  63    -0.349907433078E+04    0.52957E-01   -0.30331E-01  2400   0.159E-01    0.194E+00
DAV:  64    -0.349909104329E+04   -0.16713E-01   -0.75683E-01  2304   0.131E-01    0.253E+00
DAV:  65    -0.349905432087E+04    0.36722E-01   -0.15345E-01  2400   0.119E-01    0.483E-01
DAV:  66    -0.349906245490E+04   -0.81340E-02   -0.28294E-01  2176   0.863E-02    0.292E+00
DAV:  67    -0.349904731978E+04    0.15135E-01   -0.11917E-01  2464   0.881E-02    0.754E-01
DAV:  68    -0.349906349951E+04   -0.16180E-01   -0.37205E-01  2336   0.855E-02    0.248E+00
DAV:  69    -0.349905450898E+04    0.89905E-02   -0.23388E-01  2432   0.990E-02    0.200E+00
DAV:  70    -0.349908517735E+04   -0.30668E-01   -0.83482E-01  2400   0.113E-01    0.187E+00
DAV:  71    -0.349907301115E+04    0.12166E-01   -0.41331E-01  2400   0.132E-01    0.327E+00
DAV:  72    -0.349911514120E+04   -0.42130E-01   -0.15000E+00  2400   0.147E-01    0.177E+00
DAV:  73    -0.349908554827E+04    0.29593E-01   -0.46407E-01  2304   0.160E-01    0.283E+00
DAV:  74    -0.349910926090E+04   -0.23713E-01   -0.82157E-01  2336   0.163E-01    0.205E+00
DAV:  75    -0.349906381911E+04    0.45442E-01   -0.23033E-01  2304   0.140E-01    0.857E-01
DAV:  76    -0.349907311198E+04   -0.92929E-02   -0.44226E-01  2272   0.104E-01    0.293E+00
DAV:  77    -0.349904825121E+04    0.24861E-01   -0.11625E-01  2368   0.974E-02    0.415E-01
DAV:  78    -0.349905790761E+04   -0.96564E-02   -0.23366E-01  2176   0.773E-02    0.280E+00
DAV:  79    -0.349904796021E+04    0.99474E-02   -0.13318E-01  2432   0.837E-02    0.121E+00
DAV:  80    -0.349907037399E+04   -0.22414E-01   -0.52564E-01  2400   0.942E-02    0.216E+00
DAV:  81    -0.349906290499E+04    0.74690E-02   -0.34423E-01  2464   0.111E-01    0.290E+00
DAV:  82    -0.349910522879E+04   -0.42324E-01   -0.12710E+00  2464   0.142E-01    0.179E+00
DAV:  83    -0.349909505194E+04    0.10177E-01   -0.49700E-01  2432   0.156E-01    0.473E+00
DAV:  84    -0.349915902063E+04   -0.63969E-01   -0.18818E+00  2400   0.180E-01    0.267E+00
DAV:  85    -0.349913305454E+04    0.25966E-01   -0.84907E-01  2368   0.203E-01    0.562E+00
DAV:  86    -0.349918941972E+04   -0.56365E-01   -0.26608E+00  2400   0.214E-01    0.250E+00
DAV:  87    -0.349911941070E+04    0.70009E-01   -0.86401E-01  2432   0.214E-01    0.370E+00
DAV:  88    -0.349913587362E+04   -0.16463E-01   -0.14774E+00  2304   0.187E-01    0.224E+00
DAV:  89    -0.349906244592E+04    0.73428E-01   -0.18722E-01  2432   0.151E-01    0.123E+00
DAV:  90    -0.349906307088E+04   -0.62496E-03   -0.36888E-02  2272   0.718E-02    0.358E+00
DAV:  91    -0.349904875118E+04    0.14320E-01   -0.71471E-03  2400   0.535E-02    0.257E+00
DAV:  92    -0.349905008277E+04   -0.13316E-02   -0.15403E-03  2112   0.237E-02    0.337E+00
DAV:  93    -0.349904692517E+04    0.31576E-02   -0.60878E-04  1984   0.173E-02    0.280E+00
DAV:  94    -0.349904737621E+04   -0.45104E-03   -0.34938E-04  1728   0.117E-02    0.316E+00
DAV:  95    -0.349904549462E+04    0.18816E-02   -0.12938E-04  1600   0.811E-03    0.280E+00
DAV:  96    -0.349904552786E+04   -0.33246E-04   -0.13166E-04  1504   0.739E-03    0.301E+00
DAV:  97    -0.349904496504E+04    0.56283E-03   -0.48642E-05  1376   0.456E-03    0.282E+00
DAV:  98    -0.349904544731E+04   -0.48227E-03   -0.36489E-05  1344   0.399E-03    0.297E+00
DAV:  99    -0.349904516119E+04    0.28612E-03   -0.25132E-05  1344   0.327E-03    0.286E+00
DAV: 100    -0.349904545827E+04   -0.29708E-03   -0.13911E-05  1312   0.240E-03
  16 F= -.34990455E+04 E0= -.34989868E+04  d E =-.674770E+00
       N       E                     dE             d eps       ncg     rms          rms(c)
DAV:   1    -0.349948485704E+04   -0.43970E+00   -0.40911E+01  1984   0.404E+00    0.335E+00
DAV:   2    -0.350808028172E+04   -0.85954E+01   -0.56765E+01  2784   0.275E+00    0.444E+01
DAV:   3    -0.349980185880E+04    0.82784E+01   -0.33248E+01  2848   0.162E+00    0.110E+01
DAV:   4    -0.349973421588E+04    0.67643E-01   -0.46557E+00  2880   0.378E-01    0.519E+00
DAV:   5    -0.349968140301E+04    0.52813E-01   -0.22092E+00  2816   0.288E-01    0.579E+00
DAV:   6    -0.349974524620E+04   -0.63843E-01   -0.41207E+00  2848   0.310E-01    0.372E+00
DAV:   7    -0.349958045111E+04    0.16480E+00   -0.71643E-02  2592   0.282E-01    0.399E+00
DAV:   8    -0.349953758390E+04    0.42867E-01   -0.63774E-02  2688   0.256E-01    0.352E+00
DAV:   9    -0.349960242698E+04   -0.64843E-01   -0.10918E+00  2720   0.211E-01    0.498E+00
DAV:  10    -0.349980700200E+04   -0.20458E+00   -0.31295E+00  2816   0.205E-01    0.958E+00
DAV:  11    -0.349993583263E+04   -0.12883E+00   -0.45102E+00  2528   0.291E-01    0.107E+01
DAV:  12    -0.350007334004E+04   -0.13751E+00   -0.46380E+00  2560   0.358E-01    0.943E+00
DAV:  13    -0.349992984379E+04    0.14350E+00   -0.48378E+00  2464   0.362E-01    0.100E+01
DAV:  14    -0.350004019545E+04   -0.11035E+00   -0.46950E+00  2464   0.348E-01    0.944E+00
DAV:  15    -0.349992379515E+04    0.11640E+00   -0.48426E+00  2496   0.353E-01    0.994E+00
DAV:  16    -0.350001048362E+04   -0.86688E-01   -0.50015E+00  2528   0.347E-01    0.941E+00
DAV:  17    -0.349985415690E+04    0.15633E+00   -0.56168E+00  2560   0.351E-01    0.701E+00
DAV:  18    -0.349977717799E+04    0.76979E-01   -0.43323E+00  2432   0.322E-01    0.799E+00
DAV:  19    -0.349980694928E+04   -0.29771E-01   -0.64754E+00  2560   0.322E-01    0.359E+00
DAV:  20    -0.349960236377E+04    0.20459E+00   -0.10712E-01  2592   0.221E-01    0.404E+00
DAV:  21    -0.349958024194E+04    0.22122E-01   -0.43408E-03  2432   0.531E-02    0.387E+00
DAV:  22    -0.349955821544E+04    0.22027E-01   -0.12062E-03  2912   0.406E-02    0.359E+00
DAV:  23    -0.349953832879E+04    0.19887E-01   -0.17065E-03  2816   0.448E-02    0.234E+00
DAV:  24    -0.349953897102E+04   -0.64223E-03   -0.14820E-03  2592   0.253E-02    0.296E+00
DAV:  25    -0.349953109948E+04    0.78715E-02   -0.75303E-04  2528   0.291E-02    0.105E+00
DAV:  26    -0.349953489611E+04   -0.37966E-02   -0.59557E-03  2560   0.355E-02    0.268E+00
DAV:  27    -0.349953227055E+04    0.26256E-02   -0.47303E-03  2400   0.445E-02    0.124E+00
DAV:  28    -0.349954853724E+04   -0.16267E-01   -0.30338E-01  2560   0.720E-02    0.177E+00
DAV:  29    -0.349955809496E+04   -0.95577E-02   -0.33835E-01  2464   0.107E-01    0.359E+00
DAV:  30    -0.349960287948E+04   -0.44785E-01   -0.14289E+00  2528   0.140E-01    0.161E+00
DAV:  31    -0.349956814526E+04    0.34734E-01   -0.38316E-01  2432   0.155E-01    0.225E+00
DAV:  32    -0.349959032238E+04   -0.22177E-01   -0.67294E-01  2496   0.136E-01    0.307E+00
DAV:  33    -0.349954219252E+04    0.48130E-01   -0.52725E-02  2400   0.119E-01    0.121E+00
DAV:  34    -0.349955679285E+04   -0.14600E-01   -0.36644E-01  2272   0.879E-02    0.258E+00
DAV:  35    -0.349955257141E+04    0.42214E-02   -0.13944E-01  2496   0.104E-01    0.385E+00
DAV:  36    -0.349960539012E+04   -0.52819E-01   -0.15349E+00  2432   0.133E-01    0.163E+00
DAV:  37    -0.349959308462E+04    0.12306E-01   -0.51711E-01  2368   0.165E-01    0.506E+00
DAV:  38    -0.349964841116E+04   -0.55327E-01   -0.23296E+00  2496   0.186E-01    0.174E+00
DAV:  39    -0.349956306272E+04    0.85348E-01   -0.28823E-01  2464   0.171E-01    0.122E+00
DAV:  40    -0.349957243333E+04   -0.93706E-02   -0.35073E-01  2336   0.112E-01    0.323E+00
DAV:  41    -0.349953971043E+04    0.32723E-01   -0.38479E-02  2464   0.102E-01    0.110E+00
DAV:  42    -0.349955310498E+04   -0.13395E-01   -0.33925E-01  2304   0.826E-02    0.243E+00
DAV:  43    -0.349955345456E+04   -0.34958E-03   -0.16714E-01  2432   0.101E-01    0.381E+00
DAV:  44    -0.349960549172E+04   -0.52037E-01   -0.15526E+00  2464   0.134E-01    0.162E+00
DAV:  45    -0.349959328988E+04    0.12202E-01   -0.51203E-01  2368   0.165E-01    0.505E+00
DAV:  46    -0.349964816626E+04   -0.54876E-01   -0.22959E+00  2528   0.185E-01    0.162E+00
DAV:  47    -0.349956868058E+04    0.79486E-01   -0.34665E-01  2432   0.174E-01    0.185E+00
DAV:  48    -0.349958154557E+04   -0.12865E-01   -0.53420E-01  2336   0.126E-01    0.301E+00
DAV:  49    -0.349954154167E+04    0.40004E-01   -0.62506E-02  2464   0.110E-01    0.545E-01
DAV:  50    -0.349954777322E+04   -0.62315E-02   -0.15302E-01  2272   0.730E-02    0.298E+00
DAV:  51    -0.349953958196E+04    0.81913E-02   -0.57908E-02  2432   0.812E-02    0.168E+00
DAV:  52    -0.349956106622E+04   -0.21484E-01   -0.54484E-01  2400   0.932E-02    0.200E+00
DAV:  53    -0.349955804051E+04    0.30257E-02   -0.28963E-01  2400   0.115E-01    0.330E+00
DAV:  54    -0.349959724407E+04   -0.39204E-01   -0.13520E+00  2432   0.137E-01    0.156E+00
DAV:  55    -0.349957644757E+04    0.20797E-01   -0.42566E-01  2400   0.153E-01    0.358E+00
DAV:  56    -0.349961027206E+04   -0.33824E-01   -0.12901E+00  2432   0.157E-01    0.189E+00
DAV:  57    -0.349955856432E+04    0.51708E-01   -0.24682E-01  2464   0.148E-01    0.139E+00
DAV:  58    -0.349956959906E+04   -0.11035E-01   -0.51854E-01  2304   0.112E-01    0.290E+00
DAV:  59    -0.349954193729E+04    0.27662E-01   -0.82859E-02  2432   0.104E-01    0.940E-01
DAV:  60    -0.349955427770E+04   -0.12340E-01   -0.33617E-01  2176   0.855E-02    0.261E+00
DAV:  61    -0.349954542175E+04    0.88559E-02   -0.14045E-01  2368   0.976E-02    0.220E+00
DAV:  62    -0.349957377216E+04   -0.28350E-01   -0.79044E-01  2336   0.110E-01    0.201E+00
DAV:  63    -0.349955792608E+04    0.15846E-01   -0.24364E-01  2368   0.124E-01    0.294E+00
DAV:  64    -0.349959127257E+04   -0.33346E-01   -0.11866E+00  2400   0.140E-01    0.174E+00
DAV:  65    -0.349956796472E+04    0.23308E-01   -0.28566E-01  2400   0.142E-01    0.368E+00
DAV:  66    -0.349960943384E+04   -0.41469E-01   -0.16207E+00  2432   0.150E-01    0.164E+00
DAV:  67    -0.349957010001E+04    0.39334E-01   -0.33255E-01  2304   0.155E-01    0.305E+00
DAV:  68    -0.349959782961E+04   -0.27730E-01   -0.97375E-01  2368   0.149E-01    0.205E+00
DAV:  69    -0.349955456259E+04    0.43267E-01   -0.20769E-01  2400   0.137E-01    0.131E+00
DAV:  70    -0.349956818137E+04   -0.13619E-01   -0.50934E-01  2304   0.106E-01    0.292E+00
DAV:  71    -0.349954118794E+04    0.26993E-01   -0.85100E-02  2368   0.102E-01    0.512E-01
DAV:  72    -0.349955057242E+04   -0.93845E-02   -0.15985E-01  2304   0.732E-02    0.314E+00
DAV:  73    -0.349953701202E+04    0.13560E-01   -0.46452E-02  2336   0.771E-02    0.528E-01
DAV:  74    -0.349954569045E+04   -0.86784E-02   -0.11671E-01  2272   0.652E-02    0.302E+00
DAV:  75    -0.349953658395E+04    0.91065E-02   -0.48813E-02  2336   0.712E-02    0.548E-01
DAV:  76    -0.349954801650E+04   -0.11433E-01   -0.21306E-01  2304   0.723E-02    0.276E+00
DAV:  77    -0.349954020258E+04    0.78139E-02   -0.10697E-01  2304   0.846E-02    0.116E+00
DAV:  78    -0.349955769279E+04   -0.17490E-01   -0.43412E-01  2336   0.895E-02    0.238E+00
DAV:  79    -0.349954808957E+04    0.96032E-02   -0.20320E-01  2368   0.104E-01    0.212E+00
DAV:  80    -0.349957414182E+04   -0.26052E-01   -0.80842E-01  2304   0.113E-01    0.187E+00
DAV:  81    -0.349956221968E+04    0.11922E-01   -0.30660E-01  2368   0.128E-01    0.333E+00
DAV:  82    -0.349960122639E+04   -0.39007E-01   -0.14346E+00  2368   0.142E-01    0.162E+00
DAV:  83    -0.349957992243E+04    0.21304E-01   -0.42653E-01  2368   0.156E-01    0.411E+00
DAV:  84    -0.349962315314E+04   -0.43231E-01   -0.15204E+00  2400   0.165E-01    0.166E+00
DAV:  85    -0.349958498544E+04    0.38168E-01   -0.48449E-01  2400   0.171E-01    0.399E+00
DAV:  86    -0.349962116195E+04   -0.36177E-01   -0.15086E+00  2400   0.167E-01    0.167E+00
DAV:  87    -0.349956831901E+04    0.52843E-01   -0.34701E-01  2400   0.161E-01    0.241E+00
DAV:  88    -0.349958805746E+04   -0.19738E-01   -0.68421E-01  2272   0.137E-01    0.253E+00
DAV:  89    -0.349954634799E+04    0.41709E-01   -0.13013E-01  2400   0.122E-01    0.512E-01
DAV:  90    -0.349955504418E+04   -0.86962E-02   -0.16458E-01  2304   0.787E-02    0.331E+00
DAV:  91    -0.349953770948E+04    0.17335E-01   -0.31366E-02  2336   0.756E-02    0.136E+00
DAV:  92    -0.349954289435E+04   -0.51849E-02   -0.14309E-02  2144   0.468E-02    0.329E+00
DAV:  93    -0.349953497599E+04    0.79184E-02   -0.49517E-03  2176   0.440E-02    0.161E+00
DAV:  94    -0.349953892450E+04   -0.39485E-02   -0.65983E-03  2080   0.361E-02    0.315E+00
DAV:  95    -0.349953349557E+04    0.54289E-02   -0.31525E-03  2112   0.344E-02    0.160E+00
DAV:  96    -0.349953703177E+04   -0.35362E-02   -0.50852E-03  2080   0.327E-02    0.303E+00
DAV:  97    -0.349953242020E+04    0.46116E-02   -0.28965E-03  2080   0.327E-02    0.144E+00
DAV:  98    -0.349953622226E+04   -0.38021E-02   -0.56876E-03  2080   0.337E-02    0.295E+00
DAV:  99    -0.349953181601E+04    0.44063E-02   -0.35053E-03  2080   0.352E-02    0.116E+00
DAV: 100    -0.349953665208E+04   -0.48361E-02   -0.84834E-03  2080   0.390E-02
  17 F= -.34995367E+04 E0= -.34994775E+04  d E =-.491194E+00
       N       E                     dE             d eps       ncg     rms          rms(c)
DAV:   1    -0.349967201198E+04   -0.14020E+00   -0.84321E+01  1984   0.580E+00    0.238E+00
DAV:   2    -0.350340743380E+04   -0.37354E+01   -0.21261E+01  2720   0.177E+00    0.294E+01
DAV:   3    -0.349980790799E+04    0.35995E+01   -0.75327E+00  2816   0.113E+00    0.159E+00
DAV:   4    -0.349979114286E+04    0.16765E-01   -0.99652E-02  2496   0.232E-01    0.221E+00
DAV:   5    -0.349979447733E+04   -0.33345E-02   -0.11912E-01  2624   0.163E-01    0.246E+00
DAV:   6    -0.349982069348E+04   -0.26216E-01   -0.41421E-01  2528   0.168E-01    0.760E+00
DAV:   7    -0.349993112785E+04   -0.11043E+00   -0.24738E+00  2624   0.173E-01    0.694E+00
DAV:   8    -0.350000229439E+04   -0.71167E-01   -0.26598E+00  2528   0.290E-01    0.857E+00
DAV:   9    -0.350003911684E+04   -0.36822E-01   -0.53988E+00  2752   0.299E-01    0.294E+00
DAV:  10    -0.349989137007E+04    0.14775E+00   -0.12259E+00  2624   0.279E-01    0.525E+00
DAV:  11    -0.349991420435E+04   -0.22834E-01   -0.22607E+00  2368   0.220E-01    0.252E+00
DAV:  12    -0.349994191620E+04   -0.27712E-01   -0.91070E-01  2560   0.228E-01    0.914E+00
DAV:  13    -0.350008687501E+04   -0.14496E+00   -0.49369E+00  2624   0.254E-01    0.934E+00
DAV:  14    -0.350013814735E+04   -0.51272E-01   -0.43193E+00  2624   0.323E-01    0.909E+00
DAV:  15    -0.350006318591E+04    0.74961E-01   -0.65021E+00  2624   0.349E-01    0.180E+00
DAV:  16    -0.349983957412E+04    0.22361E+00   -0.77066E-01  2528   0.257E-01    0.737E-01
DAV:  17    -0.349982053672E+04    0.19037E-01   -0.19573E-01  2432   0.130E-01    0.338E+00
DAV:  18    -0.349979685367E+04    0.23683E-01   -0.20117E-02  2592   0.882E-02    0.168E+00
DAV:  19    -0.349978434478E+04    0.12509E-01   -0.76782E-03  2752   0.654E-02    0.134E+00
DAV:  20    -0.349978499271E+04   -0.64793E-03   -0.34569E-03  2816   0.257E-02    0.145E+00
DAV:  21    -0.349979421385E+04   -0.92211E-02   -0.12266E-01  2560   0.491E-02    0.137E+00
DAV:  22    -0.349981976384E+04   -0.25550E-01   -0.26645E-01  2560   0.887E-02    0.547E+00
DAV:  23    -0.349990352156E+04   -0.83758E-01   -0.23346E+00  2656   0.154E-01    0.332E+00
DAV:  24    -0.349992557070E+04   -0.22049E-01   -0.10935E+00  2624   0.210E-01    0.829E+00
DAV:  25    -0.350001561507E+04   -0.90044E-01   -0.47351E+00  2592   0.253E-01    0.389E+00
DAV:  26    -0.349990032908E+04    0.11529E+00   -0.16811E+00  2496   0.275E-01    0.448E+00
DAV:  27    -0.349990245859E+04   -0.21295E-02   -0.22328E+00  2496   0.218E-01    0.257E+00
DAV:  28    -0.349981086923E+04    0.91589E-01   -0.15732E-01  2528   0.156E-01    0.241E+00
DAV:  29    -0.349980174720E+04    0.91220E-02   -0.10766E-02  2496   0.454E-02    0.327E+00
DAV:  30    -0.349979703598E+04    0.47112E-02   -0.20674E-03  2624   0.244E-02    0.261E+00
DAV:  31    -0.349979650092E+04    0.53506E-03   -0.88028E-04  2112   0.153E-02    0.295E+00
DAV:  32    -0.349979485384E+04    0.16471E-02   -0.37257E-04  1792   0.879E-03    0.260E+00
DAV:  33    -0.349979355140E+04    0.13024E-02   -0.19334E-04  1952   0.879E-03    0.267E+00
DAV:  34    -0.349978978717E+04    0.37642E-02   -0.55872E-04  2624   0.104E-02    0.208E+00
DAV:  35    -0.349978734620E+04    0.24410E-02   -0.58382E-04  2560   0.153E-02    0.202E+00
DAV:  36    -0.349978391305E+04    0.34332E-02   -0.11117E-03  2752   0.177E-02    0.737E-01
DAV:  37    -0.349978560615E+04   -0.16931E-02   -0.26500E-03  2624   0.219E-02    0.173E+00
DAV:  38    -0.349978602069E+04   -0.41453E-03   -0.37244E-03  2304   0.289E-02    0.387E-01
DAV:  39    -0.349979154701E+04   -0.55263E-02   -0.40155E-02  2304   0.436E-02    0.213E+00
DAV:  40    -0.349979426417E+04   -0.27172E-02   -0.36085E-02  2368   0.642E-02    0.146E+00
DAV:  41    -0.349981210623E+04   -0.17842E-01   -0.40475E-01  2528   0.844E-02    0.220E+00
DAV:  42    -0.349980462065E+04    0.74856E-02   -0.19140E-01  2528   0.105E-01    0.177E+00
DAV:  43    -0.349982242723E+04   -0.17807E-01   -0.55588E-01  2464   0.104E-01    0.239E+00
DAV:  44    -0.349980326686E+04    0.19160E-01   -0.13932E-01  2528   0.110E-01    0.153E+00
DAV:  45    -0.349981788091E+04   -0.14614E-01   -0.47522E-01  2496   0.994E-02    0.236E+00
DAV:  46    -0.349980331356E+04    0.14567E-01   -0.14673E-01  2528   0.107E-01    0.166E+00
DAV:  47    -0.349981979605E+04   -0.16482E-01   -0.52163E-01  2496   0.102E-01    0.229E+00
DAV:  48    -0.349980457751E+04    0.15219E-01   -0.15817E-01  2528   0.110E-01    0.180E+00
DAV:  49    -0.349982233354E+04   -0.17756E-01   -0.57486E-01  2496   0.105E-01    0.225E+00
DAV:  50    -0.349980548879E+04    0.16845E-01   -0.16454E-01  2528   0.112E-01    0.186E+00
DAV:  51    -0.349982350371E+04   -0.18015E-01   -0.59723E-01  2496   0.107E-01    0.224E+00
DAV:  52    -0.349980637120E+04    0.17133E-01   -0.16250E-01  2528   0.114E-01    0.210E+00
DAV:  53    -0.349982750714E+04   -0.21136E-01   -0.68486E-01  2496   0.112E-01    0.217E+00
DAV:  54    -0.349980757120E+04    0.19936E-01   -0.17540E-01  2560   0.118E-01    0.207E+00
DAV:  55    -0.349982780334E+04   -0.20232E-01   -0.67437E-01  2496   0.113E-01    0.225E+00
DAV:  56    -0.349980627291E+04    0.21530E-01   -0.15716E-01  2560   0.117E-01    0.195E+00
DAV:  57    -0.349982608491E+04   -0.19812E-01   -0.62853E-01  2496   0.109E-01    0.234E+00
DAV:  58    -0.349980431983E+04    0.21765E-01   -0.14172E-01  2560   0.114E-01    0.163E+00
DAV:  59    -0.349982037284E+04   -0.16053E-01   -0.51526E-01  2528   0.102E-01    0.238E+00
DAV:  60    -0.349980310365E+04    0.17269E-01   -0.13839E-01  2560   0.108E-01    0.154E+00
DAV:  61    -0.349981849753E+04   -0.15394E-01   -0.48407E-01  2528   0.997E-02    0.237E+00
DAV:  62    -0.349980256206E+04    0.15935E-01   -0.14486E-01  2528   0.107E-01    0.128E+00
DAV:  63    -0.349981554397E+04   -0.12982E-01   -0.40481E-01  2496   0.957E-02    0.252E+00
DAV:  64    -0.349980031042E+04    0.15234E-01   -0.11611E-01  2528   0.101E-01    0.115E+00
DAV:  65    -0.349981314208E+04   -0.12832E-01   -0.35837E-01  2464   0.909E-02    0.256E+00
DAV:  66    -0.349979934768E+04    0.13794E-01   -0.11126E-01  2528   0.986E-02    0.964E-01
DAV:  67    -0.349981236863E+04   -0.13021E-01   -0.30054E-01  2464   0.869E-02    0.278E+00
DAV:  68    -0.349979683836E+04    0.15530E-01   -0.76028E-02  2528   0.925E-02    0.484E-01
DAV:  69    -0.349980420338E+04   -0.73650E-02   -0.12253E-01  2368   0.719E-02    0.297E+00
DAV:  70    -0.349979372618E+04    0.10477E-01   -0.32813E-02  2400   0.763E-02    0.594E-01
DAV:  71    -0.349979957922E+04   -0.58530E-02   -0.56729E-02  2272   0.601E-02    0.296E+00
DAV:  72    -0.349979346268E+04    0.61165E-02   -0.16248E-02  2432   0.717E-02    0.169E+00
DAV:  73    -0.349981541088E+04   -0.21948E-01   -0.47737E-01  2336   0.877E-02    0.208E+00
DAV:  74    -0.349980671586E+04    0.86950E-02   -0.21363E-01  2304   0.110E-01    0.185E+00
DAV:  75    -0.349982544040E+04   -0.18725E-01   -0.59767E-01  2336   0.109E-01    0.244E+00
DAV:  76    -0.349980281155E+04    0.22629E-01   -0.12278E-01  2336   0.111E-01    0.153E+00
DAV:  77    -0.349981820667E+04   -0.15395E-01   -0.47989E-01  2400   0.987E-02    0.236E+00
DAV:  78    -0.349980339110E+04    0.14816E-01   -0.14198E-01  2400   0.107E-01    0.169E+00
DAV:  79    -0.349982023739E+04   -0.16846E-01   -0.53294E-01  2400   0.102E-01    0.225E+00
DAV:  80    -0.349980529247E+04    0.14945E-01   -0.16105E-01  2432   0.110E-01    0.190E+00
DAV:  81    -0.349982401534E+04   -0.18723E-01   -0.61101E-01  2400   0.107E-01    0.219E+00
DAV:  82    -0.349980659505E+04    0.17420E-01   -0.17150E-01  2432   0.114E-01    0.196E+00
DAV:  83    -0.349982544625E+04   -0.18851E-01   -0.63352E-01  2432   0.110E-01    0.220E+00
DAV:  84    -0.349980657314E+04    0.18873E-01   -0.16863E-01  2432   0.115E-01    0.195E+00
DAV:  85    -0.349982509893E+04   -0.18526E-01   -0.62727E-01  2400   0.110E-01    0.219E+00
DAV:  86    -0.349980668904E+04    0.18410E-01   -0.16986E-01  2432   0.115E-01    0.198E+00
DAV:  87    -0.349982552395E+04   -0.18835E-01   -0.63810E-01  2400   0.110E-01    0.217E+00
DAV:  88    -0.349980701051E+04    0.18513E-01   -0.17413E-01  2432   0.116E-01    0.199E+00
DAV:  89    -0.349982585332E+04   -0.18843E-01   -0.64250E-01  2368   0.111E-01    0.218E+00
DAV:  90    -0.349980695929E+04    0.18894E-01   -0.17275E-01  2432   0.116E-01    0.198E+00
DAV:  91    -0.349982566984E+04   -0.18711E-01   -0.63977E-01  2400   0.111E-01    0.217E+00
DAV:  92    -0.349980713077E+04    0.18539E-01   -0.17406E-01  2432   0.116E-01    0.202E+00
DAV:  93    -0.349982629395E+04   -0.19163E-01   -0.65398E-01  2368   0.111E-01    0.215E+00
DAV:  94    -0.349980741836E+04    0.18876E-01   -0.17731E-01  2432   0.117E-01    0.203E+00
DAV:  95    -0.349982656375E+04   -0.19145E-01   -0.65704E-01  2368   0.112E-01    0.216E+00
DAV:  96    -0.349980732544E+04    0.19238E-01   -0.17556E-01  2432   0.117E-01    0.201E+00
DAV:  97    -0.349982628763E+04   -0.18962E-01   -0.65219E-01  2368   0.112E-01    0.216E+00
DAV:  98    -0.349980742137E+04    0.18866E-01   -0.17628E-01  2432   0.117E-01    0.205E+00
DAV:  99    -0.349982673773E+04   -0.19316E-01   -0.66339E-01  2368   0.112E-01    0.214E+00
DAV: 100    -0.349980778059E+04    0.18957E-01   -0.17998E-01  2432   0.117E-01
  18 F= -.34998078E+04 E0= -.34997372E+04  d E =-.762322E+00
       N       E                     dE             d eps       ncg     rms          rms(c)
DAV:   1    -0.350021815211E+04   -0.39141E+00   -0.60922E+01  1984   0.479E+00    0.282E+00
DAV:   2    -0.350566383917E+04   -0.54457E+01   -0.30528E+01  2848   0.213E+00    0.336E+01
DAV:   3    -0.350041744823E+04    0.52464E+01   -0.11070E+01  2784   0.129E+00    0.124E+01
DAV:   4    -0.350034592357E+04    0.71525E-01   -0.37421E+00  2848   0.406E-01    0.207E+00
DAV:   5    -0.350036272832E+04   -0.16805E-01   -0.83748E-01  2784   0.326E-01    0.403E+00
DAV:   6    -0.350028902318E+04    0.73705E-01   -0.23688E-02  2496   0.257E-01    0.362E+00
DAV:   7    -0.350043728778E+04   -0.14826E+00   -0.17766E+00  2816   0.303E-01    0.147E+01
DAV:   8    -0.350049091159E+04   -0.53624E-01   -0.22649E+00  2496   0.181E-01    0.133E+01
DAV:   9    -0.350080706317E+04   -0.31615E+00   -0.90757E+00  2816   0.358E-01    0.953E+00
DAV:  10    -0.350054710390E+04    0.25996E+00   -0.61450E+00  2784   0.373E-01    0.516E+00
DAV:  11    -0.350040926027E+04    0.13784E+00   -0.29855E+00  2656   0.311E-01    0.122E+00
DAV:  12    -0.350033924684E+04    0.70013E-01   -0.30468E-01  2848   0.187E-01    0.346E+00
DAV:  13    -0.350029570295E+04    0.43544E-01   -0.13712E-02  2656   0.124E-01    0.352E+00
DAV:  14    -0.350027252941E+04    0.23174E-01   -0.26183E-03  2688   0.675E-02    0.273E+00
DAV:  15    -0.350025693979E+04    0.15590E-01   -0.26551E-03  3104   0.719E-02    0.788E-01
DAV:  16    -0.350025674208E+04    0.19771E-03   -0.82685E-03  2592   0.495E-02    0.224E+00
DAV:  17    -0.350026920391E+04   -0.12462E-01   -0.19050E-02  2496   0.625E-02    0.359E+00
DAV:  18    -0.350030080981E+04   -0.31606E-01   -0.10490E+00  2496   0.112E-01    0.146E+00
DAV:  19    -0.350029559737E+04    0.52124E-02   -0.38197E-01  2592   0.138E-01    0.376E+00
DAV:  20    -0.350031907365E+04   -0.23476E-01   -0.13273E+00  2528   0.146E-01    0.205E+00
DAV:  21    -0.350027890655E+04    0.40167E-01   -0.18870E-01  2464   0.136E-01    0.106E+00
DAV:  22    -0.350027290792E+04    0.59986E-02   -0.18716E-01  2272   0.878E-02    0.298E+00
DAV:  23    -0.350026658500E+04    0.63229E-02   -0.44269E-02  2368   0.865E-02    0.170E+00
DAV:  24    -0.350027103296E+04   -0.44480E-02   -0.35848E-01  2432   0.856E-02    0.207E+00
DAV:  25    -0.350028343068E+04   -0.12398E-01   -0.20726E-01  2400   0.107E-01    0.408E+00
DAV:  26    -0.350031804992E+04   -0.34619E-01   -0.14759E+00  2432   0.137E-01    0.123E+00
DAV:  27    -0.350030606625E+04    0.11984E-01   -0.46106E-01  2432   0.158E-01    0.393E+00
DAV:  28    -0.350032381359E+04   -0.17747E-01   -0.11989E+00  2464   0.155E-01    0.181E+00
DAV:  29    -0.350028272136E+04    0.41092E-01   -0.23253E-01  2432   0.145E-01    0.139E+00
DAV:  30    -0.350027753599E+04    0.51854E-02   -0.27606E-01  2304   0.100E-01    0.285E+00
DAV:  31    -0.350026813516E+04    0.94008E-02   -0.68714E-02  2400   0.975E-02    0.159E+00
DAV:  32    -0.350027107888E+04   -0.29437E-02   -0.32559E-01  2432   0.870E-02    0.228E+00
DAV:  33    -0.350027774287E+04   -0.66640E-02   -0.15354E-01  2432   0.103E-01    0.336E+00
DAV:  34    -0.350030152468E+04   -0.23782E-01   -0.10559E+00  2400   0.126E-01    0.136E+00
DAV:  35    -0.350029742730E+04    0.40974E-02   -0.36389E-01  2432   0.141E-01    0.397E+00
DAV:  36    -0.350032062883E+04   -0.23202E-01   -0.12607E+00  2432   0.149E-01    0.146E+00
DAV:  37    -0.350029123222E+04    0.29397E-01   -0.31075E-01  2432   0.149E-01    0.265E+00
DAV:  38    -0.350029637763E+04   -0.51454E-02   -0.57931E-01  2336   0.129E-01    0.229E+00
DAV:  39    -0.350027571351E+04    0.20664E-01   -0.15147E-01  2400   0.120E-01    0.185E+00
DAV:  40    -0.350027834224E+04   -0.26287E-02   -0.43617E-01  2368   0.997E-02    0.238E+00
DAV:  41    -0.350027550200E+04    0.28402E-02   -0.13882E-01  2400   0.107E-01    0.271E+00
DAV:  42    -0.350028967262E+04   -0.14171E-01   -0.74701E-01  2368   0.115E-01    0.171E+00
DAV:  43    -0.350028827134E+04    0.14013E-02   -0.26620E-01  2432   0.126E-01    0.364E+00
DAV:  44    -0.350031098626E+04   -0.22715E-01   -0.12084E+00  2432   0.139E-01    0.142E+00
DAV:  45    -0.350029323080E+04    0.17755E-01   -0.31870E-01  2496   0.145E-01    0.329E+00
DAV:  46    -0.350030686825E+04   -0.13637E-01   -0.88561E-01  2496   0.142E-01    0.184E+00
DAV:  47    -0.350028306923E+04    0.23799E-01   -0.22175E-01  2432   0.135E-01    0.239E+00
DAV:  48    -0.350028949490E+04   -0.64257E-02   -0.59822E-01  2368   0.118E-01    0.229E+00
DAV:  49    -0.350027605827E+04    0.13437E-01   -0.14796E-01  2400   0.116E-01    0.227E+00
DAV:  50    -0.350028421408E+04   -0.81558E-02   -0.58236E-01  2336   0.108E-01    0.211E+00
DAV:  51    -0.350028058197E+04    0.36321E-02   -0.17961E-01  2368   0.116E-01    0.318E+00
DAV:  52    -0.350032603419E+04   -0.45452E-01   -0.87039E-01  2528   0.164E-01    0.648E+00
DAV:  53    -0.350053331305E+04   -0.20728E+00   -0.29853E+00  2368   0.217E-01    0.960E+00
DAV:  54    -0.350060191945E+04   -0.68606E-01   -0.48345E+00  2496   0.293E-01    0.106E+01
DAV:  55    -0.350071279982E+04   -0.11088E+00   -0.53580E+00  2464   0.344E-01    0.948E+00
DAV:  56    -0.350055873044E+04    0.15407E+00   -0.55379E+00  2560   0.350E-01    0.686E+00
DAV:  57    -0.350055245506E+04    0.62754E-02   -0.34898E+00  2528   0.317E-01    0.947E+00
DAV:  58    -0.350053354123E+04    0.18914E-01   -0.55126E+00  2496   0.314E-01    0.539E+00
DAV:  59    -0.350047992848E+04    0.53613E-01   -0.27467E+00  2496   0.300E-01    0.890E+00
DAV:  60    -0.350049367279E+04   -0.13744E-01   -0.51423E+00  2496   0.289E-01    0.330E+00
DAV:  61    -0.350036793454E+04    0.12574E+00   -0.15302E+00  2464   0.284E-01    0.400E+00
DAV:  62    -0.350034924384E+04    0.18691E-01   -0.15331E+00  2528   0.201E-01    0.297E+00
DAV:  63    -0.350028488568E+04    0.64358E-01   -0.81815E-02  2560   0.135E-01    0.318E+00
DAV:  64    -0.350028190042E+04    0.29853E-02   -0.18954E-03  2752   0.252E-02    0.342E+00
DAV:  65    -0.350027630616E+04    0.55943E-02   -0.27552E-04  2208   0.159E-02    0.315E+00
DAV:  66    -0.350026619216E+04    0.10114E-01   -0.60559E-04  2752   0.249E-02    0.252E+00
DAV:  67    -0.350026253716E+04    0.36550E-02   -0.38185E-04  2464   0.162E-02    0.247E+00
DAV:  68    -0.350025666238E+04    0.58748E-02   -0.35359E-04  2560   0.211E-02    0.138E+00
DAV:  69    -0.350025279930E+04    0.38631E-02   -0.16174E-03  2400   0.273E-02    0.183E+00
DAV:  70    -0.350025314807E+04   -0.34876E-03   -0.75706E-04  2560   0.187E-02    0.753E-01
DAV:  71    -0.350024975805E+04    0.33900E-02   -0.40164E-03  2208   0.319E-02    0.128E+00
DAV:  72    -0.350025501293E+04   -0.52549E-02   -0.41493E-03  2432   0.322E-02    0.117E+00
DAV:  73    -0.350025377996E+04    0.12330E-02   -0.52174E-02  2336   0.551E-02    0.512E-01
DAV:  74    -0.350028412150E+04   -0.30342E-01   -0.19038E-01  2432   0.759E-02    0.515E+00
DAV:  75    -0.350036173229E+04   -0.77611E-01   -0.17415E+00  2464   0.142E-01    0.604E+00
DAV:  76    -0.350057975312E+04   -0.21802E+00   -0.21549E+00  2656   0.235E-01    0.969E+00
DAV:  77    -0.350060050357E+04   -0.20750E-01   -0.49244E+00  2560   0.296E-01    0.111E+01
DAV:  78    -0.350065280273E+04   -0.52299E-01   -0.64342E+00  2432   0.354E-01    0.931E+00
DAV:  79    -0.350052593370E+04    0.12687E+00   -0.67022E+00  2752   0.360E-01    0.161E+00
DAV:  80    -0.350029869261E+04    0.22724E+00   -0.42104E-01  2624   0.244E-01    0.265E+00
DAV:  81    -0.350027268601E+04    0.26007E-01   -0.11267E-02  2560   0.698E-02    0.327E+00
DAV:  82    -0.350026640816E+04    0.62778E-02   -0.13109E-03  2656   0.285E-02    0.238E+00
DAV:  83    -0.350026463081E+04    0.17773E-02   -0.11518E-03  2720   0.207E-02    0.285E+00
DAV:  84    -0.350026108172E+04    0.35491E-02   -0.45446E-04  2112   0.162E-02    0.197E+00
DAV:  85    -0.350025797777E+04    0.31039E-02   -0.11521E-03  2048   0.208E-02    0.238E+00
DAV:  86    -0.350025658986E+04    0.13879E-02   -0.45968E-04  2048   0.148E-02    0.147E+00
DAV:  87    -0.350025312258E+04    0.34673E-02   -0.16073E-03  2144   0.235E-02    0.194E+00
DAV:  88    -0.350025380439E+04   -0.68182E-03   -0.83789E-04  2304   0.164E-02    0.105E+00
DAV:  89    -0.350025036353E+04    0.34409E-02   -0.24611E-03  2112   0.256E-02    0.151E+00
DAV:  90    -0.350025273596E+04   -0.23724E-02   -0.18196E-03  1984   0.205E-02    0.754E-01
DAV:  91    -0.350024927831E+04    0.34577E-02   -0.48872E-03  2144   0.312E-02    0.117E+00
DAV:  92    -0.350025457913E+04   -0.53008E-02   -0.49441E-03  2048   0.323E-02    0.104E+00
DAV:  93    -0.350025309162E+04    0.14875E-02   -0.32740E-02  2208   0.503E-02    0.895E-01
DAV:  94    -0.350027514881E+04   -0.22057E-01   -0.62443E-02  2464   0.746E-02    0.400E+00
DAV:  95    -0.350031747403E+04   -0.42325E-01   -0.11706E+00  2368   0.122E-01    0.336E+00
DAV:  96    -0.350046962589E+04   -0.15215E+00   -0.13144E+00  2656   0.195E-01    0.965E+00
DAV:  97    -0.350058956625E+04   -0.11994E+00   -0.47961E+00  2592   0.266E-01    0.111E+01
DAV:  98    -0.350073089860E+04   -0.14133E+00   -0.54777E+00  2624   0.339E-01    0.948E+00
DAV:  99    -0.350053698007E+04    0.19392E+00   -0.58293E+00  2720   0.358E-01    0.494E+00
DAV: 100    -0.350053268280E+04    0.42973E-02   -0.17354E+00  2592   0.314E-01
  19 F= -.35005327E+04 E0= -.35004788E+04  d E =-.724902E+00
       N       E                     dE             d eps       ncg     rms          rms(c)
DAV:   1    -0.350059370755E+04   -0.56727E-01   -0.66992E+00  2016   0.843E-01    0.766E+00
DAV:   2    -0.350955770946E+04   -0.89640E+01   -0.72225E+01  3072   0.602E+00    0.224E+01
DAV:   3    -0.350136364688E+04    0.81941E+01   -0.43878E+00  2848   0.845E+00    0.755E+00
DAV:   4    -0.350069437513E+04    0.66927E+00   -0.99886E-01  2912   0.120E+00    0.492E+00
DAV:   5    -0.350037585872E+04    0.31852E+00   -0.77035E-01  3200   0.104E+00    0.911E+00
DAV:   6    -0.350060887263E+04   -0.23301E+00   -0.69635E+00  2752   0.529E-01    0.377E+00
DAV:   7    -0.350046420355E+04    0.14467E+00   -0.96005E-02  2528   0.231E-01    0.428E+00
DAV:   8    -0.350033728246E+04    0.12692E+00   -0.39538E-02  2816   0.245E-01    0.344E+00
DAV:   9    -0.350032399482E+04    0.13288E-01   -0.20190E-01  2784   0.166E-01    0.466E+00
DAV:  10    -0.350038591597E+04   -0.61921E-01   -0.13262E+00  2592   0.142E-01    0.494E+00
DAV:  11    -0.350053523193E+04   -0.14932E+00   -0.17005E+00  2720   0.228E-01    0.952E+00
DAV:  12    -0.350056298432E+04   -0.27752E-01   -0.54513E+00  2688   0.287E-01    0.494E+00
DAV:  13    -0.350049810699E+04    0.64877E-01   -0.17906E+00  2592   0.297E-01    0.864E+00
DAV:  14    -0.350051945278E+04   -0.21346E-01   -0.54462E+00  2592   0.292E-01    0.142E+00
DAV:  15    -0.350036358090E+04    0.15587E+00   -0.41540E-01  2432   0.220E-01    0.358E+00
DAV:  16    -0.350033497703E+04    0.28604E-01   -0.69128E-03  2560   0.634E-02    0.347E+00
DAV:  17    -0.350031364729E+04    0.21330E-01   -0.18874E-03  2944   0.567E-02    0.158E+00
DAV:  18    -0.350030152790E+04    0.12119E-01   -0.50052E-03  2560   0.537E-02    0.157E+00
DAV:  19    -0.350030214375E+04   -0.61585E-03   -0.10311E-03  2592   0.189E-02    0.803E-01
DAV:  20    -0.350029834644E+04    0.37973E-02   -0.41071E-03  2432   0.326E-02    0.467E-01
DAV:  21    -0.350030312963E+04   -0.47832E-02   -0.51435E-03  2336   0.345E-02    0.781E-01
DAV:  22    -0.350030516030E+04   -0.20307E-02   -0.93894E-03  2624   0.327E-02    0.230E+00
DAV:  23    -0.350031419086E+04   -0.90306E-02   -0.89653E-03  2464   0.577E-02    0.259E+00
DAV:  24    -0.350033254404E+04   -0.18353E-01   -0.55877E-01  2464   0.930E-02    0.180E+00
DAV:  25    -0.350034221875E+04   -0.96747E-02   -0.23125E-01  2464   0.119E-01    0.471E+00
DAV:  26    -0.350038373580E+04   -0.41517E-01   -0.17724E+00  2528   0.153E-01    0.119E+00
DAV:  27    -0.350035026282E+04    0.33473E-01   -0.33270E-01  2496   0.160E-01    0.365E+00
DAV:  28    -0.350036777493E+04   -0.17512E-01   -0.11556E+00  2528   0.150E-01    0.237E+00
DAV:  29    -0.350032597856E+04    0.41796E-01   -0.11730E-01  2464   0.135E-01    0.144E+00
DAV:  30    -0.350032705117E+04   -0.10726E-02   -0.24179E-01  2240   0.913E-02    0.290E+00
DAV:  31    -0.350031829002E+04    0.87612E-02   -0.48006E-02  2464   0.963E-02    0.151E+00
DAV:  32    -0.350032334937E+04   -0.50593E-02   -0.28012E-01  2400   0.849E-02    0.253E+00
DAV:  33    -0.350032299478E+04    0.35459E-03   -0.92461E-02  2432   0.983E-02    0.252E+00
DAV:  34    -0.350033822171E+04   -0.15227E-01   -0.65110E-01  2400   0.109E-01    0.190E+00
DAV:  35    -0.350033480319E+04    0.34185E-02   -0.20625E-01  2464   0.120E-01    0.338E+00
DAV:  36    -0.350035639682E+04   -0.21594E-01   -0.10308E+00  2432   0.134E-01    0.161E+00
DAV:  37    -0.350033893433E+04    0.17462E-01   -0.24755E-01  2464   0.137E-01    0.307E+00
DAV:  38    -0.350035248192E+04   -0.13548E-01   -0.81266E-01  2464   0.140E-01    0.204E+00
DAV:  39    -0.350033067057E+04    0.21811E-01   -0.16724E-01  2496   0.128E-01    0.230E+00
DAV:  40    -0.350033856931E+04   -0.78987E-02   -0.53156E-01  2368   0.112E-01    0.241E+00
DAV:  41    -0.350032504506E+04    0.13524E-01   -0.11715E-01  2400   0.113E-01    0.210E+00
DAV:  42    -0.350033355402E+04   -0.85090E-02   -0.49281E-01  2304   0.104E-01    0.229E+00
DAV:  43    -0.350032678657E+04    0.67675E-02   -0.13639E-01  2368   0.111E-01    0.253E+00
DAV:  44    -0.350034038850E+04   -0.13602E-01   -0.66734E-01  2304   0.114E-01    0.194E+00
DAV:  45    -0.350033280075E+04    0.75877E-02   -0.19438E-01  2400   0.121E-01    0.300E+00
DAV:  46    -0.350034989901E+04   -0.17098E-01   -0.84361E-01  2368   0.135E-01    0.175E+00
DAV:  47    -0.350033534970E+04    0.14549E-01   -0.22603E-01  2400   0.130E-01    0.278E+00
DAV:  48    -0.350034744459E+04   -0.12095E-01   -0.70170E-01  2368   0.130E-01    0.207E+00
DAV:  49    -0.350032914997E+04    0.18295E-01   -0.16839E-01  2400   0.123E-01    0.207E+00
DAV:  50    -0.350033723662E+04   -0.80866E-02   -0.47718E-01  2368   0.109E-01    0.258E+00
DAV:  51    -0.350032150794E+04    0.15729E-01   -0.96551E-02  2336   0.108E-01    0.133E+00
DAV:  52    -0.350032732542E+04   -0.58175E-02   -0.26464E-01  2272   0.887E-02    0.284E+00
DAV:  53    -0.350031721583E+04    0.10110E-01   -0.57277E-02  2368   0.936E-02    0.885E-01
DAV:  54    -0.350032003103E+04   -0.28152E-02   -0.13565E-01  2272   0.746E-02    0.283E+00
DAV:  55    -0.350031533213E+04    0.46989E-02   -0.40881E-02  2400   0.815E-02    0.942E-01
DAV:  56    -0.350031884521E+04   -0.35131E-02   -0.17021E-01  2336   0.755E-02    0.258E+00
DAV:  57    -0.350032071114E+04   -0.18659E-02   -0.68979E-02  2400   0.886E-02    0.275E+00
DAV:  58    -0.350034235220E+04   -0.21641E-01   -0.77449E-01  2464   0.114E-01    0.127E+00
DAV:  59    -0.350036421343E+04   -0.21861E-01   -0.40100E-01  2496   0.135E-01    0.621E+00
DAV:  60    -0.350044588141E+04   -0.81668E-01   -0.25335E+00  2528   0.185E-01    0.458E+00
DAV:  61    -0.350050809675E+04   -0.62215E-01   -0.16262E+00  2432   0.237E-01    0.916E+00
DAV:  62    -0.350058610766E+04   -0.78011E-01   -0.49720E+00  2496   0.279E-01    0.747E+00
DAV:  63    -0.350062720807E+04   -0.41100E-01   -0.33171E+00  2496   0.310E-01    0.946E+00
DAV:  64    -0.350060811081E+04    0.19097E-01   -0.53600E+00  2496   0.317E-01    0.748E+00
DAV:  65    -0.350063180529E+04   -0.23694E-01   -0.36247E+00  2496   0.317E-01    0.948E+00
DAV:  66    -0.350060878866E+04    0.23017E-01   -0.53638E+00  2496   0.320E-01    0.735E+00
DAV:  67    -0.350063446564E+04   -0.25677E-01   -0.36592E+00  2496   0.320E-01    0.949E+00
DAV:  68    -0.350061762159E+04    0.16844E-01   -0.53132E+00  2496   0.318E-01    0.774E+00
DAV:  69    -0.350066054705E+04   -0.42925E-01   -0.39616E+00  2496   0.325E-01    0.951E+00
DAV:  70    -0.350062629093E+04    0.34256E-01   -0.52986E+00  2496   0.326E-01    0.799E+00
DAV:  71    -0.350067911381E+04   -0.52823E-01   -0.41767E+00  2496   0.330E-01    0.952E+00
DAV:  72    -0.350064563485E+04    0.33479E-01   -0.51402E+00  2432   0.329E-01    0.877E+00
DAV:  73    -0.350073766036E+04   -0.92026E-01   -0.44474E+00  2496   0.342E-01    0.954E+00
DAV:  74    -0.350066283255E+04    0.74828E-01   -0.50408E+00  2432   0.337E-01    0.917E+00
DAV:  75    -0.350076287191E+04   -0.10004E+00   -0.46703E+00  2464   0.343E-01    0.955E+00
DAV:  76    -0.350066833386E+04    0.94538E-01   -0.50165E+00  2464   0.342E-01    0.917E+00
DAV:  77    -0.350077114625E+04   -0.10281E+00   -0.46639E+00  2464   0.346E-01    0.955E+00
DAV:  78    -0.350067785723E+04    0.93289E-01   -0.49558E+00  2464   0.343E-01    0.932E+00
DAV:  79    -0.350078141307E+04   -0.10356E+00   -0.47184E+00  2464   0.344E-01    0.955E+00
DAV:  80    -0.350068340210E+04    0.98011E-01   -0.49310E+00  2464   0.344E-01    0.935E+00
DAV:  81    -0.350078614974E+04   -0.10275E+00   -0.47234E+00  2464   0.344E-01    0.955E+00
DAV:  82    -0.350069247113E+04    0.93679E-01   -0.48683E+00  2432   0.344E-01    0.948E+00
DAV:  83    -0.350079922013E+04   -0.10675E+00   -0.46808E+00  2464   0.344E-01    0.955E+00
DAV:  84    -0.350070259808E+04    0.96622E-01   -0.48019E+00  2464   0.343E-01    0.959E+00
DAV:  85    -0.350080788071E+04   -0.10528E+00   -0.46652E+00  2464   0.343E-01    0.955E+00
DAV:  86    -0.350070997139E+04    0.97909E-01   -0.47557E+00  2464   0.342E-01    0.963E+00
DAV:  87    -0.350081491460E+04   -0.10494E+00   -0.46122E+00  2464   0.343E-01    0.955E+00
DAV:  88    -0.350071974301E+04    0.95172E-01   -0.46910E+00  2464   0.341E-01    0.970E+00
DAV:  89    -0.350082215597E+04   -0.10241E+00   -0.45628E+00  2464   0.343E-01    0.955E+00
DAV:  90    -0.350072875210E+04    0.93404E-01   -0.46340E+00  2464   0.340E-01    0.975E+00
DAV:  91    -0.350082846825E+04   -0.99716E-01   -0.45029E+00  2464   0.343E-01    0.955E+00
DAV:  92    -0.350074191028E+04    0.86558E-01   -0.45394E+00  2464   0.340E-01    0.989E+00
DAV:  93    -0.350084261392E+04   -0.10070E+00   -0.43761E+00  2464   0.344E-01    0.955E+00
DAV:  94    -0.350075670345E+04    0.85910E-01   -0.44316E+00  2432   0.340E-01    0.100E+01
DAV:  95    -0.350085329855E+04   -0.96595E-01   -0.42702E+00  2464   0.344E-01    0.955E+00
DAV:  96    -0.350076928525E+04    0.84013E-01   -0.43452E+00  2432   0.339E-01    0.101E+01
DAV:  97    -0.350087066307E+04   -0.10138E+00   -0.40506E+00  2528   0.347E-01    0.955E+00
DAV:  98    -0.350079577662E+04    0.74886E-01   -0.41509E+00  2432   0.339E-01    0.103E+01
DAV:  99    -0.350088631491E+04   -0.90538E-01   -0.38964E+00  2464   0.345E-01    0.954E+00
DAV: 100    -0.350081350559E+04    0.72809E-01   -0.40293E+00  2464   0.340E-01
  20 F= -.35008135E+04 E0= -.35007522E+04  d E =-.100573E+01
       N       E                     dE             d eps       ncg     rms          rms(c)
DAV:   1    -0.350096704620E+04   -0.80731E-01   -0.97110E+00  1984   0.158E+00    0.955E+00
DAV:   2    -0.351277610292E+04   -0.11809E+02   -0.12167E+02  3008   0.727E+00    0.234E+01
DAV:   3    -0.350184098484E+04    0.10935E+02   -0.61700E+00  2944   0.107E+01    0.879E+00
DAV:   4    -0.350091922378E+04    0.92176E+00   -0.17746E+00  2880   0.165E+00    0.565E+00
DAV:   5    -0.350046466542E+04    0.45456E+00   -0.52936E-01  2944   0.105E+00    0.360E+00
DAV:   6    -0.350040679683E+04    0.57869E-01   -0.94079E-02  2400   0.281E-01    0.349E+00
DAV:   7    -0.350091107836E+04   -0.50428E+00   -0.41486E+00  2912   0.379E-01    0.233E+01
DAV:   8    -0.350047028206E+04    0.44080E+00   -0.55526E-01  2592   0.199E-01    0.117E+01
DAV:   9    -0.350043178903E+04    0.38493E-01   -0.21813E+00  2880   0.209E-01    0.233E+00
DAV:  10    -0.350050308125E+04   -0.71292E-01   -0.48985E-01  2720   0.187E-01    0.963E+00
DAV:  11    -0.350080119218E+04   -0.29811E+00   -0.49785E+00  2624   0.217E-01    0.144E+01
DAV:  12    -0.350110801365E+04   -0.30682E+00   -0.55494E+00  2592   0.363E-01    0.944E+00
DAV:  13    -0.350089072146E+04    0.21729E+00   -0.48213E+00  2624   0.397E-01    0.149E+01
DAV:  14    -0.350103649673E+04   -0.14578E+00   -0.74238E+00  2496   0.367E-01    0.927E+00
DAV:  15    -0.350068587433E+04    0.35062E+00   -0.67747E+00  2656   0.402E-01    0.215E+00
DAV:  16    -0.350044223138E+04    0.24364E+00   -0.84988E-01  2624   0.257E-01    0.294E+00
DAV:  17    -0.350039917910E+04    0.43052E-01   -0.14964E-02  2656   0.107E-01    0.327E+00
DAV:  18    -0.350038529958E+04    0.13880E-01   -0.62797E-03  2784   0.581E-02    0.460E-01
DAV:  19    -0.350039954236E+04   -0.14243E-01   -0.15105E-01  2464   0.634E-02    0.200E+00
DAV:  20    -0.350042423676E+04   -0.24694E-01   -0.24994E-01  2528   0.888E-02    0.639E+00
DAV:  21    -0.350055434739E+04   -0.13011E+00   -0.30201E+00  2528   0.166E-01    0.608E+00
DAV:  22    -0.350063229925E+04   -0.77952E-01   -0.23937E+00  2560   0.243E-01    0.924E+00
DAV:  23    -0.350068923260E+04   -0.56933E-01   -0.55806E+00  2560   0.293E-01    0.648E+00
DAV:  24    -0.350057560473E+04    0.11363E+00   -0.35440E+00  2496   0.302E-01    0.663E+00
DAV:  25    -0.350058064856E+04   -0.50438E-02   -0.40798E+00  2496   0.275E-01    0.208E+00
DAV:  26    -0.350042826318E+04    0.15239E+00   -0.50552E-01  2592   0.204E-01    0.315E+00
DAV:  27    -0.350041121302E+04    0.17050E-01   -0.11940E-02  2624   0.578E-02    0.361E+00
DAV:  28    -0.350040658021E+04    0.46328E-02   -0.89492E-04  2688   0.170E-02    0.347E+00
DAV:  29    -0.350039911844E+04    0.74618E-02   -0.47570E-04  2496   0.166E-02    0.320E+00
DAV:  30    -0.350038449963E+04    0.14619E-01   -0.45398E-03  2816   0.423E-02    0.128E+00
DAV:  31    -0.350038463981E+04   -0.14018E-03   -0.40241E-03  2560   0.376E-02    0.164E+00
DAV:  32    -0.350038378819E+04    0.85161E-03   -0.37875E-03  2688   0.255E-02    0.530E-01
DAV:  33    -0.350039551488E+04   -0.11727E-01   -0.11591E-01  2464   0.475E-02    0.165E+00
DAV:  34    -0.350040146965E+04   -0.59548E-02   -0.17358E-01  2336   0.751E-02    0.284E+00
DAV:  35    -0.350044694289E+04   -0.45473E-01   -0.10671E+00  2432   0.125E-01    0.191E+00
DAV:  36    -0.350041907933E+04    0.27864E-01   -0.48065E-01  2304   0.141E-01    0.182E+00
DAV:  37    -0.350044100326E+04   -0.21924E-01   -0.51671E-01  2400   0.128E-01    0.278E+00
DAV:  38    -0.350039632339E+04    0.44680E-01   -0.97895E-02  2336   0.111E-01    0.444E-01
DAV:  39    -0.350039757269E+04   -0.12493E-02   -0.85169E-02  2112   0.706E-02    0.248E+00
DAV:  40    -0.350039530076E+04    0.22719E-02   -0.48845E-02  2464   0.697E-02    0.251E+00
DAV:  41    -0.350043741091E+04   -0.42110E-01   -0.86316E-01  2496   0.110E-01    0.194E+00
DAV:  42    -0.350042831936E+04    0.90915E-02   -0.57745E-01  2240   0.141E-01    0.330E+00
DAV:  43    -0.350047118950E+04   -0.42870E-01   -0.11945E+00  2464   0.155E-01    0.253E+00
DAV:  44    -0.350040269847E+04    0.68491E-01   -0.17395E-01  2400   0.135E-01    0.146E+00
DAV:  45    -0.350039574443E+04    0.69540E-02   -0.30339E-02  2080   0.615E-02    0.304E+00
DAV:  46    -0.350038646024E+04    0.92842E-02   -0.87834E-03  2432   0.483E-02    0.414E-01
DAV:  47    -0.350040077904E+04   -0.14319E-01   -0.17328E-01  2336   0.636E-02    0.210E+00
DAV:  48    -0.350040036779E+04    0.41125E-03   -0.15143E-01  2400   0.821E-02    0.257E+00
DAV:  49    -0.350044197259E+04   -0.41605E-01   -0.95072E-01  2464   0.119E-01    0.196E+00
DAV:  50    -0.350043332801E+04    0.86446E-02   -0.56279E-01  2304   0.142E-01    0.414E+00
DAV:  51    -0.350048649666E+04   -0.53169E-01   -0.16287E+00  2432   0.165E-01    0.196E+00
DAV:  52    -0.350043214416E+04    0.54353E-01   -0.28420E-01  2496   0.164E-01    0.511E+00
DAV:  53    -0.350051560300E+04   -0.83459E-01   -0.20815E+00  2464   0.167E-01    0.391E+00
DAV:  54    -0.350052616770E+04   -0.10565E-01   -0.13745E+00  2464   0.217E-01    0.806E+00
DAV:  55    -0.350062195038E+04   -0.95783E-01   -0.46830E+00  2496   0.253E-01    0.387E+00
DAV:  56    -0.350048524696E+04    0.13670E+00   -0.17384E+00  2496   0.270E-01    0.338E+00
DAV:  57    -0.350047645498E+04    0.87920E-02   -0.13073E+00  2240   0.202E-01    0.198E+00
DAV:  58    -0.350043793910E+04    0.38516E-01   -0.25629E-01  2496   0.158E-01    0.610E+00
DAV:  59    -0.350054469859E+04   -0.10676E+00   -0.27038E+00  2496   0.180E-01    0.455E+00
DAV:  60    -0.350052541337E+04    0.19285E-01   -0.18040E+00  2432   0.234E-01    0.723E+00
DAV:  61    -0.350059074228E+04   -0.65329E-01   -0.41964E+00  2560   0.251E-01    0.252E+00
DAV:  62    -0.350044874350E+04    0.14200E+00   -0.94227E-01  2496   0.232E-01    0.255E+00
DAV:  63    -0.350046007946E+04   -0.11336E-01   -0.90770E-01  2400   0.174E-01    0.279E+00
DAV:  64    -0.350039732857E+04    0.62751E-01   -0.10114E-01  2432   0.125E-01    0.475E-01
DAV:  65    -0.350040096278E+04   -0.36342E-02   -0.83497E-02  2240   0.699E-02    0.290E+00
DAV:  66    -0.350038959576E+04    0.11367E-01   -0.20006E-02  2496   0.693E-02    0.423E-01
DAV:  67    -0.350040199556E+04   -0.12400E-01   -0.18746E-01  2208   0.720E-02    0.209E+00
DAV:  68    -0.350039746172E+04    0.45338E-02   -0.14599E-01  2240   0.863E-02    0.132E+00
DAV:  69    -0.350041731059E+04   -0.19849E-01   -0.46742E-01  2176   0.963E-02    0.180E+00
DAV:  70    -0.350041891909E+04   -0.16085E-02   -0.36869E-01  2272   0.117E-01    0.387E+00
DAV:  71    -0.350047646054E+04   -0.57541E-01   -0.13182E+00  2464   0.148E-01    0.258E+00
DAV:  72    -0.350047323419E+04    0.32264E-02   -0.81718E-01  2432   0.176E-01    0.666E+00
DAV:  73    -0.350057573638E+04   -0.10250E+00   -0.32410E+00  2432   0.214E-01    0.487E+00
DAV:  74    -0.350053881035E+04    0.36926E-01   -0.21274E+00  2464   0.247E-01    0.739E+00
DAV:  75    -0.350059975920E+04   -0.60949E-01   -0.44316E+00  2496   0.260E-01    0.259E+00
DAV:  76    -0.350044724885E+04    0.15251E+00   -0.11348E+00  2496   0.237E-01    0.458E-01
DAV:  77    -0.350043466849E+04    0.12580E-01   -0.39820E-01  2336   0.135E-01    0.345E+00
DAV:  78    -0.350039869729E+04    0.35971E-01   -0.16829E-02  2432   0.828E-02    0.269E+00
DAV:  79    -0.350039922169E+04   -0.52440E-03   -0.47663E-03  2400   0.233E-02    0.330E+00
DAV:  80    -0.350039502603E+04    0.41957E-02   -0.11975E-03  2112   0.150E-02    0.288E+00
DAV:  81    -0.350039456930E+04    0.45673E-03   -0.35046E-04  1696   0.931E-03    0.301E+00
DAV:  82    -0.350038860173E+04    0.59676E-02   -0.10821E-03  2656   0.146E-02    0.229E+00
DAV:  83    -0.350038662022E+04    0.19815E-02   -0.69302E-04  2528   0.176E-02    0.227E+00
DAV:  84    -0.350038428387E+04    0.23363E-02   -0.67809E-04  2720   0.935E-03    0.160E+00
DAV:  85    -0.350038435196E+04   -0.68086E-04   -0.86305E-04  2176   0.136E-02    0.180E+00
DAV:  86    -0.350038339520E+04    0.95676E-03   -0.85807E-04  1856   0.935E-03    0.125E+00
DAV:  87    -0.350038303285E+04    0.36235E-03   -0.11299E-03  2048   0.170E-02    0.122E+00
DAV:  88    -0.350038246707E+04    0.56578E-03   -0.95269E-04  1920   0.100E-02    0.748E-01
DAV:  89    -0.350038491874E+04   -0.24517E-02   -0.30368E-03  2016   0.158E-02    0.162E+00
DAV:  90    -0.350038345295E+04    0.14658E-02   -0.44468E-03  1984   0.246E-02    0.128E-01
DAV:  91    -0.350039117795E+04   -0.77250E-02   -0.37659E-02  2112   0.413E-02    0.163E+00
DAV:  92    -0.350039429755E+04   -0.31196E-02   -0.41955E-02  2336   0.638E-02    0.225E+00
DAV:  93    -0.350043128095E+04   -0.36983E-01   -0.73683E-01  2432   0.101E-01    0.198E+00
DAV:  94    -0.350045382137E+04   -0.22540E-01   -0.59494E-01  2400   0.140E-01    0.650E+00
DAV:  95    -0.350056316759E+04   -0.10935E+00   -0.30630E+00  2464   0.199E-01    0.454E+00
DAV:  96    -0.350051763282E+04    0.45535E-01   -0.19385E+00  2400   0.241E-01    0.648E+00
DAV:  97    -0.350056714651E+04   -0.49514E-01   -0.37433E+00  2496   0.244E-01    0.198E+00
DAV:  98    -0.350042744254E+04    0.13970E+00   -0.66653E-01  2496   0.210E-01    0.427E-01
DAV:  99    -0.350042674690E+04    0.69564E-03   -0.33380E-01  2272   0.114E-01    0.334E+00
DAV: 100    -0.350039063654E+04    0.36110E-01   -0.14343E-02  2464   0.866E-02
  21 F= -.35003906E+04 E0= -.35003215E+04  d E =-.582856E+00
       N       E                     dE             d eps       ncg     rms          rms(c)
DAV:   1    -0.350045822479E+04   -0.31478E-01   -0.24437E+01  1984   0.302E+00    0.265E+00
DAV:   2    -0.350589360224E+04   -0.54354E+01   -0.32371E+01  2816   0.199E+00    0.341E+01
DAV:   3    -0.350066013635E+04    0.52335E+01   -0.11829E+01  2816   0.127E+00    0.124E+01
DAV:   4    -0.350056321990E+04    0.96916E-01   -0.38982E+00  2880   0.429E-01    0.235E+00
DAV:   5    -0.350056256221E+04    0.65769E-03   -0.47010E-01  2752   0.250E-01    0.387E+00
DAV:   6    -0.350051913836E+04    0.43424E-01   -0.12251E-02  2528   0.184E-01    0.361E+00
DAV:   7    -0.350052580342E+04   -0.66651E-02   -0.49348E-01  2784   0.199E-01    0.757E+00
DAV:   8    -0.350065329066E+04   -0.12749E+00   -0.28294E+00  2496   0.169E-01    0.768E+00
DAV:   9    -0.350083832726E+04   -0.18504E+00   -0.35190E+00  2720   0.274E-01    0.963E+00
DAV:  10    -0.350080954434E+04    0.28783E-01   -0.48204E+00  2624   0.316E-01    0.848E+00
DAV:  11    -0.350090140417E+04   -0.91860E-01   -0.42996E+00  2592   0.330E-01    0.965E+00
DAV:  12    -0.350083533687E+04    0.66067E-01   -0.46409E+00  2464   0.336E-01    0.914E+00
DAV:  13    -0.350096703443E+04   -0.13170E+00   -0.44707E+00  2528   0.339E-01    0.969E+00
DAV:  14    -0.350087269686E+04    0.94338E-01   -0.43227E+00  2432   0.338E-01    0.100E+01
DAV:  15    -0.350100221351E+04   -0.12952E+00   -0.47879E+00  2528   0.345E-01    0.967E+00
DAV:  16    -0.350086792070E+04    0.13429E+00   -0.44159E+00  2464   0.344E-01    0.967E+00
DAV:  17    -0.350100613033E+04   -0.13821E+00   -0.45364E+00  2560   0.342E-01    0.972E+00
DAV:  18    -0.350088484694E+04    0.12128E+00   -0.42263E+00  2432   0.342E-01    0.999E+00
DAV:  19    -0.350101379655E+04   -0.12895E+00   -0.46465E+00  2528   0.344E-01    0.971E+00
DAV:  20    -0.350087697904E+04    0.13682E+00   -0.43174E+00  2464   0.344E-01    0.970E+00
DAV:  21    -0.350101042313E+04   -0.13344E+00   -0.45135E+00  2496   0.341E-01    0.973E+00
DAV:  22    -0.350088369005E+04    0.12673E+00   -0.42358E+00  2464   0.342E-01    0.979E+00
DAV:  23    -0.350101752447E+04   -0.13383E+00   -0.45008E+00  2496   0.342E-01    0.974E+00
DAV:  24    -0.350088694242E+04    0.13058E+00   -0.42079E+00  2464   0.343E-01    0.983E+00
DAV:  25    -0.350102017159E+04   -0.13323E+00   -0.44866E+00  2496   0.342E-01    0.974E+00
DAV:  26    -0.350088749773E+04    0.13267E+00   -0.42038E+00  2464   0.343E-01    0.981E+00
DAV:  27    -0.350102188474E+04   -0.13439E+00   -0.44547E+00  2528   0.342E-01    0.974E+00
DAV:  28    -0.350088977437E+04    0.13211E+00   -0.41808E+00  2464   0.342E-01    0.983E+00
DAV:  29    -0.350102503750E+04   -0.13526E+00   -0.44314E+00  2528   0.342E-01    0.975E+00
DAV:  30    -0.350089235486E+04    0.13268E+00   -0.41584E+00  2464   0.342E-01    0.986E+00
DAV:  31    -0.350102784089E+04   -0.13549E+00   -0.44140E+00  2560   0.343E-01    0.975E+00
DAV:  32    -0.350089450294E+04    0.13334E+00   -0.41423E+00  2464   0.341E-01    0.988E+00
DAV:  33    -0.350103029933E+04   -0.13580E+00   -0.43922E+00  2560   0.343E-01    0.975E+00
DAV:  34    -0.350089708936E+04    0.13321E+00   -0.41230E+00  2464   0.341E-01    0.991E+00
DAV:  35    -0.350103281286E+04   -0.13572E+00   -0.43722E+00  2560   0.344E-01    0.975E+00
DAV:  36    -0.350089973769E+04    0.13308E+00   -0.41055E+00  2464   0.340E-01    0.993E+00
DAV:  37    -0.350103511574E+04   -0.13538E+00   -0.43510E+00  2560   0.343E-01    0.975E+00
DAV:  38    -0.350090256382E+04    0.13255E+00   -0.40876E+00  2464   0.340E-01    0.996E+00
DAV:  39    -0.350103712559E+04   -0.13456E+00   -0.43316E+00  2560   0.343E-01    0.975E+00
DAV:  40    -0.350090519502E+04    0.13193E+00   -0.40736E+00  2464   0.339E-01    0.998E+00
DAV:  41    -0.350103893789E+04   -0.13374E+00   -0.43084E+00  2528   0.342E-01    0.975E+00
DAV:  42    -0.350090817654E+04    0.13076E+00   -0.40571E+00  2432   0.339E-01    0.100E+01
DAV:  43    -0.350104055962E+04   -0.13238E+00   -0.42881E+00  2496   0.342E-01    0.975E+00
DAV:  44    -0.350091088263E+04    0.12968E+00   -0.40453E+00  2400   0.338E-01    0.100E+01
DAV:  45    -0.350104190074E+04   -0.13102E+00   -0.42648E+00  2496   0.341E-01    0.975E+00
DAV:  46    -0.350091378880E+04    0.12811E+00   -0.40325E+00  2432   0.338E-01    0.100E+01
DAV:  47    -0.350103908155E+04   -0.12529E+00   -0.42373E+00  2528   0.358E-01    0.969E+00
DAV:  48    -0.350087303503E+04    0.16605E+00   -0.44637E+00  2496   0.348E-01    0.922E+00
DAV:  49    -0.350097342425E+04   -0.10039E+00   -0.45391E+00  2464   0.336E-01    0.977E+00
DAV:  50    -0.350080722308E+04    0.16620E+00   -0.50682E+00  2560   0.347E-01    0.736E+00
DAV:  51    -0.350080968196E+04   -0.24589E-02   -0.39907E+00  2560   0.313E-01    0.961E+00
DAV:  52    -0.350078838998E+04    0.21292E-01   -0.53351E+00  2528   0.367E-01    0.702E+00
DAV:  53    -0.350071175674E+04    0.76633E-01   -0.51518E+00  2592   0.379E-01    0.584E+00
DAV:  54    -0.350066299621E+04    0.48761E-01   -0.39863E+00  2688   0.314E-01    0.352E+00
DAV:  55    -0.350052989503E+04    0.13310E+00   -0.63915E-02  2656   0.216E-01    0.373E+00
DAV:  56    -0.350052487012E+04    0.50249E-02   -0.43513E-03  2784   0.722E-02    0.360E+00
DAV:  57    -0.350049984544E+04    0.25025E-01   -0.45835E-03  2880   0.822E-02    0.273E+00
DAV:  58    -0.350048966394E+04    0.10181E-01   -0.12866E-03  2656   0.371E-02    0.208E+00
DAV:  59    -0.350048249175E+04    0.71722E-02   -0.67900E-04  2720   0.349E-02    0.126E+00
DAV:  60    -0.350048157724E+04    0.91451E-03   -0.72672E-04  2272   0.201E-02    0.169E+00
DAV:  61    -0.350049644114E+04   -0.14864E-01   -0.13301E-01  3200   0.733E-02    0.545E+00
DAV:  62    -0.350054449827E+04   -0.48057E-01   -0.10433E+00  2656   0.935E-02    0.483E+00
DAV:  63    -0.350075241379E+04   -0.20792E+00   -0.21438E+00  2784   0.205E-01    0.975E+00
DAV:  64    -0.350082559063E+04   -0.73177E-01   -0.47385E+00  2592   0.279E-01    0.107E+01
DAV:  65    -0.350092223276E+04   -0.96642E-01   -0.54484E+00  2592   0.353E-01    0.951E+00
DAV:  66    -0.350074979951E+04    0.17243E+00   -0.65076E+00  2720   0.368E-01    0.146E+00
DAV:  67    -0.350053119362E+04    0.21861E+00   -0.54004E-01  2592   0.250E-01    0.230E+00
DAV:  68    -0.350050603028E+04    0.25163E-01   -0.22654E-02  2720   0.923E-02    0.338E+00
DAV:  69    -0.350049830953E+04    0.77207E-02   -0.10911E-01  3136   0.115E-01    0.448E+00
DAV:  70    -0.350058639537E+04   -0.88086E-01   -0.13250E+00  2496   0.130E-01    0.775E+00
DAV:  71    -0.350085014228E+04   -0.26375E+00   -0.34782E+00  2720   0.244E-01    0.965E+00
DAV:  72    -0.350082404640E+04    0.26096E-01   -0.48454E+00  2592   0.310E-01    0.108E+01
DAV:  73    -0.350091258063E+04   -0.88534E-01   -0.55664E+00  2560   0.344E-01    0.946E+00
DAV:  74    -0.350075216324E+04    0.16042E+00   -0.58700E+00  2624   0.357E-01    0.344E+00
DAV:  75    -0.350069057232E+04    0.61591E-01   -0.96901E-01  2656   0.317E-01    0.956E+00
DAV:  76    -0.350079701808E+04   -0.10645E+00   -0.47375E+00  2528   0.264E-01    0.104E+01
DAV:  77    -0.350089919945E+04   -0.10218E+00   -0.50771E+00  2496   0.342E-01    0.947E+00
DAV:  78    -0.350075912938E+04    0.14007E+00   -0.56096E+00  2496   0.349E-01    0.510E+00
DAV:  79    -0.350072274490E+04    0.36384E-01   -0.16554E+00  2496   0.309E-01    0.951E+00
DAV:  80    -0.350076603475E+04   -0.43290E-01   -0.50162E+00  2464   0.284E-01    0.784E+00
DAV:  81    -0.350078095676E+04   -0.14922E-01   -0.31771E+00  2496   0.318E-01    0.941E+00
DAV:  82    -0.350074892421E+04    0.32033E-01   -0.54895E+00  2528   0.320E-01    0.492E+00
DAV:  83    -0.350067344641E+04    0.75478E-01   -0.16296E+00  2528   0.300E-01    0.888E+00
DAV:  84    -0.350072772746E+04   -0.54281E-01   -0.47410E+00  2528   0.279E-01    0.588E+00
DAV:  85    -0.350069253976E+04    0.35188E-01   -0.20666E+00  2496   0.292E-01    0.890E+00
DAV:  86    -0.350072842202E+04   -0.35882E-01   -0.49057E+00  2496   0.293E-01    0.531E+00
DAV:  87    -0.350067496904E+04    0.53453E-01   -0.17481E+00  2528   0.291E-01    0.875E+00
DAV:  88    -0.350072598766E+04   -0.51019E-01   -0.46968E+00  2496   0.284E-01    0.591E+00
DAV:  89    -0.350068149531E+04    0.44492E-01   -0.20544E+00  2496   0.291E-01    0.858E+00
DAV:  90    -0.350071302848E+04   -0.31533E-01   -0.47881E+00  2496   0.289E-01    0.436E+00
DAV:  91    -0.350063024432E+04    0.82784E-01   -0.13448E+00  2528   0.284E-01    0.761E+00
DAV:  92    -0.350068248294E+04   -0.52239E-01   -0.37575E+00  2464   0.262E-01    0.547E+00
DAV:  93    -0.350068992730E+04   -0.74444E-02   -0.16551E+00  2496   0.272E-01    0.907E+00
DAV:  94    -0.350076329814E+04   -0.73371E-01   -0.48576E+00  2496   0.287E-01    0.833E+00
DAV:  95    -0.350078136575E+04   -0.18068E-01   -0.35024E+00  2464   0.316E-01    0.928E+00
DAV:  96    -0.350076538509E+04    0.15981E-01   -0.53826E+00  2464   0.323E-01    0.683E+00
DAV:  97    -0.350077472763E+04   -0.93425E-02   -0.21523E+00  2528   0.315E-01    0.945E+00
DAV:  98    -0.350084403755E+04   -0.69310E-01   -0.51063E+00  2560   0.307E-01    0.123E+01
DAV:  99    -0.350099421521E+04   -0.15018E+00   -0.62156E+00  2624   0.352E-01    0.942E+00
DAV: 100    -0.350081237671E+04    0.18184E+00   -0.53479E+00  2560   0.363E-01
  22 F= -.35008124E+04 E0= -.35007369E+04  d E =-.100460E+01
       N       E                     dE             d eps       ncg     rms          rms(c)
DAV:   1    -0.350117554358E+04   -0.18133E+00   -0.90403E+01  1984   0.576E+00    0.963E+00
DAV:   2    -0.351296331650E+04   -0.11788E+02   -0.11984E+02  2912   0.714E+00    0.233E+01
DAV:   3    -0.350237553796E+04    0.10588E+02   -0.65140E+00  2848   0.105E+01    0.869E+00
DAV:   4    -0.350142849186E+04    0.94705E+00   -0.19669E+00  2848   0.175E+00    0.530E+00
DAV:   5    -0.350097460144E+04    0.45389E+00   -0.73677E-01  3008   0.118E+00    0.333E+00
DAV:   6    -0.350119232235E+04   -0.21772E+00   -0.18854E+00  2784   0.639E-01    0.471E+00
DAV:   7    -0.350122132499E+04   -0.29003E-01   -0.13703E+00  3008   0.587E-01    0.180E+01
DAV:   8    -0.350104449670E+04    0.17683E+00   -0.24971E+00  2560   0.241E-01    0.461E+00
DAV:   9    -0.350115108360E+04   -0.10659E+00   -0.13102E+00  2816   0.220E-01    0.886E+00
DAV:  10    -0.350129871110E+04   -0.14763E+00   -0.56890E+00  2624   0.333E-01    0.106E+01
DAV:  11    -0.350135704963E+04   -0.58339E-01   -0.44766E+00  2752   0.333E-01    0.916E+00
DAV:  12    -0.350127638468E+04    0.80665E-01   -0.75851E+00  2624   0.366E-01    0.243E+00
DAV:  13    -0.350104329308E+04    0.23309E+00   -0.11675E+00  2592   0.277E-01    0.409E+00
DAV:  14    -0.350096434658E+04    0.78946E-01   -0.21392E-02  2688   0.149E-01    0.295E+00
DAV:  15    -0.350095564432E+04    0.87023E-02   -0.21077E-02  2816   0.658E-02    0.112E+00
DAV:  16    -0.350097034625E+04   -0.14702E-01   -0.15980E-01  2464   0.637E-02    0.166E+00
DAV:  17    -0.350098356853E+04   -0.13222E-01   -0.30865E-01  2656   0.834E-02    0.406E+00
DAV:  18    -0.350108868191E+04   -0.10511E+00   -0.18359E+00  2656   0.151E-01    0.581E+00
DAV:  19    -0.350126123876E+04   -0.17256E+00   -0.19129E+00  2496   0.219E-01    0.942E+00
DAV:  20    -0.350143342442E+04   -0.17219E+00   -0.48448E+00  2496   0.293E-01    0.116E+01
DAV:  21    -0.350149935800E+04   -0.65934E-01   -0.47997E+00  2528   0.353E-01    0.924E+00
DAV:  22    -0.350139603087E+04    0.10333E+00   -0.54423E+00  2496   0.356E-01    0.107E+01
DAV:  23    -0.350145059405E+04   -0.54563E-01   -0.45723E+00  2528   0.352E-01    0.924E+00
DAV:  24    -0.350134497704E+04    0.10562E+00   -0.58213E+00  2496   0.348E-01    0.881E+00
DAV:  25    -0.350137028216E+04   -0.25305E-01   -0.41059E+00  2496   0.341E-01    0.925E+00
DAV:  26    -0.350133636288E+04    0.33919E-01   -0.58973E+00  2496   0.331E-01    0.836E+00
DAV:  27    -0.350134525045E+04   -0.88876E-02   -0.41315E+00  2496   0.345E-01    0.924E+00
DAV:  28    -0.350133321426E+04    0.12036E-01   -0.59144E+00  2496   0.328E-01    0.845E+00
DAV:  29    -0.350132036574E+04    0.12849E-01   -0.43545E+00  2464   0.343E-01    0.916E+00
DAV:  30    -0.350130740166E+04    0.12964E-01   -0.62090E+00  2464   0.331E-01    0.738E+00
DAV:  31    -0.350122413519E+04    0.83266E-01   -0.40494E+00  2464   0.334E-01    0.869E+00
DAV:  32    -0.350125471760E+04   -0.30582E-01   -0.63178E+00  2464   0.318E-01    0.427E+00
DAV:  33    -0.350106651395E+04    0.18820E+00   -0.23531E+00  2496   0.300E-01    0.125E+00
DAV:  34    -0.350104461579E+04    0.21898E-01   -0.98759E-01  2400   0.189E-01    0.364E+00
DAV:  35    -0.350099148316E+04    0.53133E-01   -0.27204E-02  2592   0.102E-01    0.372E+00
DAV:  36    -0.350098473377E+04    0.67494E-02   -0.93951E-04  2720   0.176E-02    0.367E+00
DAV:  37    -0.350097494742E+04    0.97864E-02   -0.11299E-03  2784   0.190E-02    0.336E+00
DAV:  38    -0.350096531680E+04    0.96306E-02   -0.24573E-03  2816   0.240E-02    0.276E+00
DAV:  39    -0.350096261769E+04    0.26991E-02   -0.50163E-04  2560   0.136E-02    0.262E+00
DAV:  40    -0.350095821356E+04    0.44041E-02   -0.64830E-04  2176   0.128E-02    0.186E+00
DAV:  41    -0.350096198767E+04   -0.37741E-02   -0.82675E-04  2144   0.136E-02    0.263E+00
DAV:  42    -0.350095705358E+04    0.49341E-02   -0.11058E-03  2304   0.188E-02    0.109E+00
DAV:  43    -0.350096536367E+04   -0.83101E-02   -0.99825E-03  2240   0.298E-02    0.283E+00
DAV:  44    -0.350095899624E+04    0.63674E-02   -0.55885E-03  2272   0.392E-02    0.494E-01
DAV:  45    -0.350097219413E+04   -0.13198E-01   -0.75419E-02  2272   0.505E-02    0.292E+00
DAV:  46    -0.350096204346E+04    0.10151E-01   -0.28517E-02  2336   0.595E-02    0.323E-01
DAV:  47    -0.350097621961E+04   -0.14176E-01   -0.13809E-01  2272   0.624E-02    0.288E+00
DAV:  48    -0.350096359814E+04    0.12621E-01   -0.47158E-02  2368   0.682E-02    0.377E-01
DAV:  49    -0.350098191199E+04   -0.18314E-01   -0.22292E-01  2272   0.710E-02    0.287E+00
DAV:  50    -0.350096493165E+04    0.16980E-01   -0.59996E-02  2368   0.759E-02    0.307E-01
DAV:  51    -0.350098060172E+04   -0.15670E-01   -0.19964E-01  2304   0.711E-02    0.290E+00
DAV:  52    -0.350096499601E+04    0.15606E-01   -0.57076E-02  2336   0.743E-02    0.809E-01
DAV:  53    -0.350097285930E+04   -0.78633E-02   -0.70591E-02  2208   0.586E-02    0.303E+00
DAV:  54    -0.350096151965E+04    0.11340E-01   -0.22813E-02  2368   0.578E-02    0.404E-01
DAV:  55    -0.350097501052E+04   -0.13491E-01   -0.11426E-01  2240   0.587E-02    0.294E+00
DAV:  56    -0.350096295589E+04    0.12055E-01   -0.39359E-02  2336   0.641E-02    0.446E-01
DAV:  57    -0.350097348268E+04   -0.10527E-01   -0.10990E-01  2176   0.612E-02    0.283E+00
DAV:  58    -0.350096314081E+04    0.10342E-01   -0.44963E-02  2336   0.647E-02    0.346E-01
DAV:  59    -0.350097982269E+04   -0.16682E-01   -0.20594E-01  2304   0.694E-02    0.279E+00
DAV:  60    -0.350096528860E+04    0.14534E-01   -0.67273E-02  2368   0.757E-02    0.366E-01
DAV:  61    -0.350098104812E+04   -0.15760E-01   -0.22192E-01  2304   0.737E-02    0.280E+00
DAV:  62    -0.350096540132E+04    0.15647E-01   -0.68395E-02  2368   0.773E-02    0.309E-01
DAV:  63    -0.350098025927E+04   -0.14858E-01   -0.20259E-01  2304   0.720E-02    0.285E+00
DAV:  64    -0.350096466819E+04    0.15591E-01   -0.59788E-02  2368   0.756E-02    0.299E-01
DAV:  65    -0.350097946968E+04   -0.14801E-01   -0.20289E-01  2304   0.709E-02    0.279E+00
DAV:  66    -0.350096488232E+04    0.14587E-01   -0.66317E-02  2368   0.766E-02    0.342E-01
DAV:  67    -0.350098037155E+04   -0.15489E-01   -0.22979E-01  2272   0.732E-02    0.271E+00
DAV:  68    -0.350096572245E+04    0.14649E-01   -0.78798E-02  2336   0.781E-02    0.524E-01
DAV:  69    -0.350098438709E+04   -0.18665E-01   -0.29702E-01  2304   0.787E-02    0.268E+00
DAV:  70    -0.350096667175E+04    0.17715E-01   -0.87033E-02  2368   0.831E-02    0.505E-01
DAV:  71    -0.350098467059E+04   -0.17999E-01   -0.30262E-01  2272   0.802E-02    0.268E+00
DAV:  72    -0.350096691519E+04    0.17755E-01   -0.86929E-02  2336   0.835E-02    0.742E-01
DAV:  73    -0.350098801943E+04   -0.21104E-01   -0.37033E-01  2240   0.847E-02    0.259E+00
DAV:  74    -0.350096808327E+04    0.19936E-01   -0.10265E-01  2304   0.890E-02    0.499E-01
DAV:  75    -0.350098578590E+04   -0.17703E-01   -0.31526E-01  2240   0.828E-02    0.270E+00
DAV:  76    -0.350096695965E+04    0.18826E-01   -0.82884E-02  2336   0.841E-02    0.856E-01
DAV:  77    -0.350099009080E+04   -0.23131E-01   -0.41448E-01  2336   0.870E-02    0.253E+00
DAV:  78    -0.350096932742E+04    0.20763E-01   -0.10451E-01  2304   0.923E-02    0.876E-01
DAV:  79    -0.350099024548E+04   -0.20918E-01   -0.43286E-01  2240   0.914E-02    0.236E+00
DAV:  80    -0.350097171778E+04    0.18528E-01   -0.13652E-01  2336   0.961E-02    0.121E+00
DAV:  81    -0.350099745425E+04   -0.25736E-01   -0.53638E-01  2240   0.999E-02    0.244E+00
DAV:  82    -0.350097072148E+04    0.26733E-01   -0.12528E-01  2304   0.101E-01    0.337E-01
DAV:  83    -0.350098418592E+04   -0.13464E-01   -0.27656E-01  2240   0.836E-02    0.274E+00
DAV:  84    -0.350096602355E+04    0.18162E-01   -0.79117E-02  2272   0.827E-02    0.506E-01
DAV:  85    -0.350098333932E+04   -0.17316E-01   -0.32034E-01  2272   0.800E-02    0.242E+00
DAV:  86    -0.350097027919E+04    0.13060E-01   -0.12747E-01  2336   0.875E-02    0.144E+00
DAV:  87    -0.350099865800E+04   -0.28379E-01   -0.59822E-01  2304   0.101E-01    0.212E+00
DAV:  88    -0.350097632892E+04    0.22329E-01   -0.18006E-01  2304   0.108E-01    0.146E+00
DAV:  89    -0.350100284885E+04   -0.26520E-01   -0.61602E-01  2304   0.110E-01    0.236E+00
DAV:  90    -0.350097222893E+04    0.30620E-01   -0.13686E-01  2400   0.107E-01    0.457E-01
DAV:  91    -0.350098682607E+04   -0.14597E-01   -0.31313E-01  2272   0.879E-02    0.272E+00
DAV:  92    -0.350096653481E+04    0.20291E-01   -0.82758E-02  2304   0.840E-02    0.366E-01
DAV:  93    -0.350098154495E+04   -0.15010E-01   -0.27538E-01  2240   0.780E-02    0.253E+00
DAV:  94    -0.350096801848E+04    0.13526E-01   -0.10613E-01  2304   0.835E-02    0.104E+00
DAV:  95    -0.350099141580E+04   -0.23397E-01   -0.46805E-01  2272   0.921E-02    0.223E+00
DAV:  96    -0.350097395616E+04    0.17460E-01   -0.16165E-01  2336   0.998E-02    0.148E+00
DAV:  97    -0.350100134556E+04   -0.27389E-01   -0.61786E-01  2304   0.107E-01    0.221E+00
DAV:  98    -0.350097458838E+04    0.26757E-01   -0.16165E-01  2336   0.108E-01    0.102E+00
DAV:  99    -0.350099550384E+04   -0.20915E-01   -0.47473E-01  2272   0.101E-01    0.252E+00
DAV: 100    -0.350096975135E+04    0.25752E-01   -0.11234E-01  2368   0.972E-02
  23 F= -.35009698E+04 E0= -.35009005E+04  d E =-.157375E+00
       N       E                     dE             d eps       ncg     rms          rms(c)
DAV:   1    -0.350102154575E+04   -0.26042E-01   -0.25189E+01  1984   0.311E+00    0.251E+00
DAV:   2    -0.350561632181E+04   -0.45948E+01   -0.27931E+01  2912   0.175E+00    0.318E+01
DAV:   3    -0.350117164911E+04    0.44447E+01   -0.94552E+00  2816   0.118E+00    0.804E+00
DAV:   4    -0.350112134272E+04    0.50306E-01   -0.27310E+00  2912   0.319E-01    0.552E+00
DAV:   5    -0.350113056892E+04   -0.92262E-02   -0.17268E+00  2848   0.260E-01    0.339E+00
DAV:   6    -0.350104783251E+04    0.82736E-01   -0.57385E-02  2560   0.193E-01    0.312E+00
DAV:   7    -0.350102606743E+04    0.21765E-01   -0.21153E-02  2560   0.168E-01    0.525E-01
DAV:   8    -0.350104329157E+04   -0.17224E-01   -0.15514E-02  2848   0.180E-01    0.555E+00
DAV:   9    -0.350103160500E+04    0.11687E-01   -0.83758E-02  2400   0.772E-02    0.258E+00
DAV:  10    -0.350105240922E+04   -0.20804E-01   -0.37508E-01  2624   0.723E-02    0.352E+00
DAV:  11    -0.350119915905E+04   -0.14675E+00   -0.14977E+00  2624   0.153E-01    0.981E+00
DAV:  12    -0.350149280313E+04   -0.29364E+00   -0.44159E+00  2560   0.254E-01    0.139E+01
DAV:  13    -0.350173120130E+04   -0.23840E+00   -0.52462E+00  2656   0.358E-01    0.954E+00
DAV:  14    -0.350150648336E+04    0.22472E+00   -0.51471E+00  2528   0.384E-01    0.134E+01
DAV:  15    -0.350169883088E+04   -0.19235E+00   -0.51891E+00  2528   0.355E-01    0.956E+00
DAV:  16    -0.350151177213E+04    0.18706E+00   -0.51308E+00  2528   0.373E-01    0.127E+01
DAV:  17    -0.350167892465E+04   -0.16715E+00   -0.45398E+00  2528   0.352E-01    0.958E+00
DAV:  18    -0.350154098209E+04    0.13794E+00   -0.50002E+00  2496   0.365E-01    0.124E+01
DAV:  19    -0.350168853081E+04   -0.14755E+00   -0.40901E+00  2496   0.348E-01    0.959E+00
DAV:  20    -0.350156607354E+04    0.12246E+00   -0.49220E+00  2496   0.367E-01    0.124E+01
DAV:  21    -0.350170313773E+04   -0.13706E+00   -0.38489E+00  2528   0.347E-01    0.962E+00
DAV:  22    -0.350158461376E+04    0.11852E+00   -0.49002E+00  2496   0.369E-01    0.125E+01
DAV:  23    -0.350172224288E+04   -0.13763E+00   -0.36800E+00  2528   0.346E-01    0.966E+00
DAV:  24    -0.350160304172E+04    0.11920E+00   -0.48946E+00  2496   0.373E-01    0.128E+01
DAV:  25    -0.350174916222E+04   -0.14612E+00   -0.36714E+00  2528   0.347E-01    0.971E+00
DAV:  26    -0.350161972014E+04    0.12944E+00   -0.49805E+00  2496   0.376E-01    0.133E+01
DAV:  27    -0.350178042891E+04   -0.16071E+00   -0.38012E+00  2496   0.351E-01    0.975E+00
DAV:  28    -0.350163178305E+04    0.14865E+00   -0.51610E+00  2496   0.381E-01    0.138E+01
DAV:  29    -0.350180740440E+04   -0.17562E+00   -0.39627E+00  2496   0.356E-01    0.978E+00
DAV:  30    -0.350163877969E+04    0.16862E+00   -0.53274E+00  2496   0.383E-01    0.140E+01
DAV:  31    -0.350182504581E+04   -0.18627E+00   -0.40956E+00  2528   0.362E-01    0.982E+00
DAV:  32    -0.350164132666E+04    0.18372E+00   -0.54285E+00  2496   0.385E-01    0.142E+01
DAV:  33    -0.350183330349E+04   -0.19198E+00   -0.41945E+00  2528   0.367E-01    0.984E+00
DAV:  34    -0.350163995475E+04    0.19335E+00   -0.54771E+00  2496   0.386E-01    0.142E+01
DAV:  35    -0.350183422905E+04   -0.19427E+00   -0.42537E+00  2528   0.366E-01    0.986E+00
DAV:  36    -0.350163583865E+04    0.19839E+00   -0.54874E+00  2496   0.386E-01    0.141E+01
DAV:  37    -0.350183081363E+04   -0.19497E+00   -0.42738E+00  2528   0.366E-01    0.987E+00
DAV:  38    -0.350163046177E+04    0.20035E+00   -0.54664E+00  2496   0.385E-01    0.140E+01
DAV:  39    -0.350182625361E+04   -0.19579E+00   -0.42786E+00  2528   0.366E-01    0.989E+00
DAV:  40    -0.350162467629E+04    0.20158E+00   -0.54240E+00  2496   0.383E-01    0.139E+01
DAV:  41    -0.350182280474E+04   -0.19813E+00   -0.42964E+00  2624   0.367E-01    0.991E+00
DAV:  42    -0.350161733509E+04    0.20547E+00   -0.53762E+00  2528   0.379E-01    0.137E+01
DAV:  43    -0.350181809157E+04   -0.20076E+00   -0.43168E+00  2624   0.367E-01    0.993E+00
DAV:  44    -0.350161126974E+04    0.20682E+00   -0.53011E+00  2528   0.378E-01    0.136E+01
DAV:  45    -0.350181636563E+04   -0.20510E+00   -0.44540E+00  2624   0.367E-01    0.996E+00
DAV:  46    -0.350160514378E+04    0.21122E+00   -0.52363E+00  2560   0.376E-01    0.136E+01
DAV:  47    -0.350178715276E+04   -0.18201E+00   -0.50537E+00  2624   0.367E-01    0.993E+00
DAV:  48    -0.350153807275E+04    0.24908E+00   -0.53047E+00  2560   0.375E-01    0.123E+01
DAV:  49    -0.350170757356E+04   -0.16950E+00   -0.41881E+00  2560   0.349E-01    0.992E+00
DAV:  50    -0.350148916534E+04    0.21841E+00   -0.49244E+00  2560   0.364E-01    0.111E+01
DAV:  51    -0.350162626212E+04   -0.13710E+00   -0.41064E+00  2592   0.349E-01    0.989E+00
DAV:  52    -0.350220847790E+04   -0.58222E+00   -0.27322E+01  3072   0.134E+00    0.734E+00
DAV:  53    -0.350148668361E+04    0.72179E+00   -0.26919E-01  2784   0.906E-01    0.565E+00
DAV:  54    -0.350117073727E+04    0.31595E+00   -0.14217E-01  3200   0.568E-01    0.408E+00
DAV:  55    -0.350108370984E+04    0.87027E-01   -0.29775E-02  2784   0.210E-01    0.366E+00
DAV:  56    -0.350103351375E+04    0.50196E-01   -0.11892E-02  2880   0.141E-01    0.148E+00
DAV:  57    -0.350102166327E+04    0.11850E-01   -0.72243E-03  2784   0.102E-01    0.692E-01
DAV:  58    -0.350102652623E+04   -0.48630E-02   -0.68247E-03  2368   0.547E-02    0.104E+00
DAV:  59    -0.350102534850E+04    0.11777E-02   -0.10027E-01  2464   0.461E-02    0.868E-01
DAV:  60    -0.350105362793E+04   -0.28279E-01   -0.30093E-01  2656   0.632E-02    0.465E+00
DAV:  61    -0.350110932080E+04   -0.55693E-01   -0.20158E+00  2624   0.154E-01    0.186E+00
DAV:  62    -0.350109153383E+04    0.17787E-01   -0.84681E-02  2624   0.210E-01    0.769E+00
DAV:  63    -0.350120633317E+04   -0.11480E+00   -0.40963E+00  2496   0.218E-01    0.387E+00
DAV:  64    -0.350118062395E+04    0.25709E-01   -0.13112E+00  2464   0.242E-01    0.773E+00
DAV:  65    -0.350122906504E+04   -0.48441E-01   -0.51227E+00  2624   0.280E-01    0.195E+00
DAV:  66    -0.350107668273E+04    0.15238E+00   -0.27229E-01  2496   0.213E-01    0.352E+00
DAV:  67    -0.350104884856E+04    0.27834E-01   -0.55771E-03  2656   0.607E-02    0.339E+00
DAV:  68    -0.350103467544E+04    0.14173E-01   -0.61609E-03  3136   0.942E-02    0.271E+00
DAV:  69    -0.350106796363E+04   -0.33288E-01   -0.65317E-01  2496   0.122E-01    0.275E+00
DAV:  70    -0.350104546586E+04    0.22498E-01   -0.78530E-02  2432   0.110E-01    0.193E+00
DAV:  71    -0.350105758755E+04   -0.12122E-01   -0.53117E-01  2400   0.959E-02    0.221E+00
DAV:  72    -0.350105527417E+04    0.23134E-02   -0.14969E-01  2400   0.110E-01    0.362E+00
DAV:  73    -0.350108996631E+04   -0.34692E-01   -0.12940E+00  2432   0.131E-01    0.113E+00
DAV:  74    -0.350108532637E+04    0.46399E-02   -0.22983E-01  2464   0.151E-01    0.579E+00
DAV:  75    -0.350115075953E+04   -0.65433E-01   -0.27843E+00  2432   0.182E-01    0.138E+00
DAV:  76    -0.350110698319E+04    0.43776E-01   -0.33686E-01  2432   0.195E-01    0.614E+00
DAV:  77    -0.350116783657E+04   -0.60853E-01   -0.30989E+00  2432   0.201E-01    0.210E+00
DAV:  78    -0.350112057953E+04    0.47257E-01   -0.47916E-01  2464   0.210E-01    0.616E+00
DAV:  79    -0.350117021334E+04   -0.49634E-01   -0.32618E+00  2400   0.214E-01    0.134E+00
DAV:  80    -0.350109182427E+04    0.78389E-01   -0.35567E-01  2400   0.202E-01    0.401E+00
DAV:  81    -0.350111152575E+04   -0.19701E-01   -0.17961E+00  2400   0.172E-01    0.171E+00
DAV:  82    -0.350106063974E+04    0.50886E-01   -0.12564E-01  2496   0.154E-01    0.309E+00
DAV:  83    -0.350108755221E+04   -0.26912E-01   -0.11600E+00  2464   0.143E-01    0.222E+00
DAV:  84    -0.350105035254E+04    0.37200E-01   -0.99445E-02  2400   0.129E-01    0.184E+00
DAV:  85    -0.350106249492E+04   -0.12142E-01   -0.59081E-01  2336   0.105E-01    0.251E+00
DAV:  86    -0.350104592249E+04    0.16572E-01   -0.10692E-01  2400   0.106E-01    0.174E+00
DAV:  87    -0.350105826851E+04   -0.12346E-01   -0.52355E-01  2368   0.979E-02    0.235E+00
DAV:  88    -0.350104934703E+04    0.89215E-02   -0.13483E-01  2400   0.105E-01    0.260E+00
DAV:  89    -0.350107317787E+04   -0.23831E-01   -0.84762E-01  2400   0.117E-01    0.198E+00
DAV:  90    -0.350105543860E+04    0.17739E-01   -0.14434E-01  2432   0.123E-01    0.298E+00
DAV:  91    -0.350108198307E+04   -0.26544E-01   -0.10478E+00  2432   0.137E-01    0.185E+00
DAV:  92    -0.350106023167E+04    0.21751E-01   -0.13701E-01  2528   0.132E-01    0.368E+00
DAV:  93    -0.350109690911E+04   -0.36677E-01   -0.14497E+00  2432   0.143E-01    0.158E+00
DAV:  94    -0.350106268948E+04    0.34220E-01   -0.15286E-01  2464   0.145E-01    0.328E+00
DAV:  95    -0.350109037776E+04   -0.27688E-01   -0.12519E+00  2432   0.142E-01    0.186E+00
DAV:  96    -0.350105544356E+04    0.34934E-01   -0.13141E-01  2400   0.136E-01    0.232E+00
DAV:  97    -0.350107108337E+04   -0.15640E-01   -0.78816E-01  2368   0.118E-01    0.219E+00
DAV:  98    -0.350104939890E+04    0.21684E-01   -0.12724E-01  2400   0.116E-01    0.173E+00
DAV:  99    -0.350105996216E+04   -0.10563E-01   -0.55488E-01  2336   0.103E-01    0.234E+00
DAV: 100    -0.350104715878E+04    0.12803E-01   -0.13429E-01  2432   0.105E-01
  24 F= -.35010472E+04 E0= -.35009770E+04  d E =-.234782E+00
       N       E                     dE             d eps       ncg     rms          rms(c)
DAV:   1    -0.350131725851E+04   -0.25730E+00   -0.76313E+01  1984   0.535E+00    0.261E+00
DAV:   2    -0.350593441865E+04   -0.46172E+01   -0.29895E+01  2848   0.184E+00    0.311E+01
DAV:   3    -0.350149667156E+04    0.44377E+01   -0.79270E+00  2816   0.122E+00    0.937E+00
DAV:   4    -0.350145330509E+04    0.43366E-01   -0.24458E+00  2784   0.313E-01    0.220E+00
DAV:   5    -0.350145560612E+04   -0.23010E-02   -0.67525E-01  2752   0.252E-01    0.400E+00
DAV:   6    -0.350138951969E+04    0.66086E-01   -0.26055E-02  2560   0.274E-01    0.237E+00
DAV:   7    -0.350140617463E+04   -0.16655E-01   -0.53482E-01  2400   0.102E-01    0.139E+00
DAV:   8    -0.350146338392E+04   -0.57209E-01   -0.10651E+00  2464   0.194E-01    0.714E+00
DAV:   9    -0.350158902600E+04   -0.12564E+00   -0.48607E+00  2720   0.284E-01    0.350E+00
DAV:  10    -0.350143233554E+04    0.15669E+00   -0.83943E-02  2496   0.239E-01    0.384E+00
DAV:  11    -0.350140655299E+04    0.25783E-01   -0.70583E-03  2624   0.981E-02    0.316E+00
DAV:  12    -0.350138968725E+04    0.16866E-01   -0.79378E-03  3200   0.105E-01    0.234E+00
DAV:  13    -0.350140954675E+04   -0.19859E-01   -0.49648E-01  2528   0.803E-02    0.170E+00
DAV:  14    -0.350143450262E+04   -0.24956E-01   -0.41756E-01  2528   0.114E-01    0.611E+00
DAV:  15    -0.350151857941E+04   -0.84077E-01   -0.26917E+00  2464   0.169E-01    0.378E+00
DAV:  16    -0.350159928038E+04   -0.80701E-01   -0.79953E-01  2464   0.237E-01    0.950E+00
DAV:  17    -0.350177570927E+04   -0.17643E+00   -0.52101E+00  2464   0.270E-01    0.136E+01
DAV:  18    -0.350202036580E+04   -0.24466E+00   -0.62331E+00  2592   0.360E-01    0.944E+00
DAV:  19    -0.350180618187E+04    0.21418E+00   -0.55283E+00  2592   0.377E-01    0.138E+01
DAV:  20    -0.350196997731E+04   -0.16380E+00   -0.74976E+00  2496   0.363E-01    0.935E+00
DAV:  21    -0.350170958669E+04    0.26039E+00   -0.57795E+00  2496   0.371E-01    0.811E+00
DAV:  22    -0.350172126374E+04   -0.11677E-01   -0.30862E+00  2528   0.325E-01    0.936E+00
DAV:  23    -0.350169076475E+04    0.30499E-01   -0.56745E+00  2528   0.319E-01    0.684E+00
DAV:  24    -0.350168005121E+04    0.10714E-01   -0.30508E+00  2464   0.313E-01    0.925E+00
DAV:  25    -0.350169011472E+04   -0.10064E-01   -0.54849E+00  2432   0.309E-01    0.672E+00
DAV:  26    -0.350169449110E+04   -0.43764E-02   -0.34089E+00  2464   0.318E-01    0.926E+00
DAV:  27    -0.350169539413E+04   -0.90303E-03   -0.54228E+00  2464   0.308E-01    0.694E+00
DAV:  28    -0.350171520078E+04   -0.19807E-01   -0.36849E+00  2464   0.323E-01    0.930E+00
DAV:  29    -0.350170115573E+04    0.14045E-01   -0.53921E+00  2464   0.311E-01    0.728E+00
DAV:  30    -0.350173372067E+04   -0.32565E-01   -0.38698E+00  2464   0.327E-01    0.933E+00
DAV:  31    -0.350170551769E+04    0.28203E-01   -0.53716E+00  2464   0.315E-01    0.756E+00
DAV:  32    -0.350174638932E+04   -0.40872E-01   -0.39768E+00  2464   0.329E-01    0.934E+00
DAV:  33    -0.350170866875E+04    0.37721E-01   -0.53544E+00  2464   0.318E-01    0.778E+00
DAV:  34    -0.350175579515E+04   -0.47126E-01   -0.40451E+00  2464   0.330E-01    0.935E+00
DAV:  35    -0.350171181319E+04    0.43982E-01   -0.53330E+00  2464   0.320E-01    0.798E+00
DAV:  36    -0.350176593973E+04   -0.54127E-01   -0.41137E+00  2464   0.331E-01    0.935E+00
DAV:  37    -0.350171587569E+04    0.50064E-01   -0.53022E+00  2464   0.323E-01    0.821E+00
DAV:  38    -0.350177907761E+04   -0.63202E-01   -0.42013E+00  2464   0.333E-01    0.936E+00
DAV:  39    -0.350172121908E+04    0.57859E-01   -0.52612E+00  2464   0.325E-01    0.848E+00
DAV:  40    -0.350179525512E+04   -0.74036E-01   -0.43065E+00  2464   0.337E-01    0.937E+00
DAV:  41    -0.350172750708E+04    0.67748E-01   -0.52137E+00  2464   0.328E-01    0.876E+00
DAV:  42    -0.350181278964E+04   -0.85283E-01   -0.44128E+00  2496   0.338E-01    0.938E+00
DAV:  43    -0.350173371398E+04    0.79076E-01   -0.51671E+00  2464   0.331E-01    0.901E+00
DAV:  44    -0.350182908762E+04   -0.95374E-01   -0.44983E+00  2496   0.341E-01    0.940E+00
DAV:  45    -0.350173891122E+04    0.90176E-01   -0.51247E+00  2496   0.334E-01    0.918E+00
DAV:  46    -0.350184266365E+04   -0.10375E+00   -0.45536E+00  2496   0.341E-01    0.941E+00
DAV:  47    -0.350174701951E+04    0.95644E-01   -0.50469E+00  2496   0.336E-01    0.937E+00
DAV:  48    -0.350186506663E+04   -0.11805E+00   -0.45872E+00  2496   0.344E-01    0.941E+00
DAV:  49    -0.350175611564E+04    0.10895E+00   -0.49780E+00  2496   0.341E-01    0.936E+00
DAV:  50    -0.350187940669E+04   -0.12329E+00   -0.46418E+00  2496   0.345E-01    0.942E+00
DAV:  51    -0.350176624889E+04    0.11316E+00   -0.48747E+00  2496   0.340E-01    0.955E+00
DAV:  52    -0.350186740401E+04   -0.10116E+00   -0.49846E+00  2400   0.347E-01    0.938E+00
DAV:  53    -0.350172695992E+04    0.14044E+00   -0.52749E+00  2432   0.341E-01    0.778E+00
DAV:  54    -0.350179220126E+04   -0.65241E-01   -0.44587E+00  2400   0.333E-01    0.936E+00
DAV:  55    -0.350171871630E+04    0.73485E-01   -0.52533E+00  2400   0.323E-01    0.744E+00
DAV:  56    -0.350177506501E+04   -0.56349E-01   -0.44176E+00  2400   0.331E-01    0.935E+00
DAV:  57    -0.350172100190E+04    0.54063E-01   -0.52137E+00  2432   0.339E-01    0.775E+00
DAV:  58    -0.350177961873E+04   -0.58617E-01   -0.47861E+00  2336   0.344E-01    0.926E+00
DAV:  59    -0.350168859999E+04    0.91019E-01   -0.55864E+00  2464   0.332E-01    0.666E+00
DAV:  60    -0.350171443733E+04   -0.25837E-01   -0.39443E+00  2432   0.329E-01    0.927E+00
DAV:  61    -0.350167509402E+04    0.39343E-01   -0.56034E+00  2400   0.322E-01    0.743E+00
DAV:  62    -0.350170263147E+04   -0.27537E-01   -0.34207E+00  2432   0.323E-01    0.934E+00
DAV:  63    -0.350165151372E+04    0.51118E-01   -0.61435E+00  2432   0.322E-01    0.404E+00
DAV:  64    -0.350152082059E+04    0.13069E+00   -0.15657E+00  2400   0.291E-01    0.437E+00
DAV:  65    -0.350149629071E+04    0.24530E-01   -0.22258E+00  2560   0.219E-01    0.329E+00
DAV:  66    -0.350141487627E+04    0.81414E-01   -0.54174E-02  2560   0.146E-01    0.343E+00
DAV:  67    -0.350141616221E+04   -0.12859E-02   -0.14968E-03  2816   0.261E-02    0.374E+00
DAV:  68    -0.350141468056E+04    0.14817E-02   -0.16885E-04  2336   0.112E-02    0.364E+00
DAV:  69    -0.350140366723E+04    0.11013E-01   -0.13463E-03  2944   0.299E-02    0.313E+00
DAV:  70    -0.350139540404E+04    0.82632E-02   -0.10342E-03  2624   0.235E-02    0.265E+00
DAV:  71    -0.350138755161E+04    0.78524E-02   -0.52390E-04  2624   0.247E-02    0.201E+00
DAV:  72    -0.350137988173E+04    0.76699E-02   -0.16814E-03  2912   0.431E-02    0.986E-01
DAV:  73    -0.350137808443E+04    0.17973E-02   -0.17411E-03  2496   0.292E-02    0.134E+00
DAV:  74    -0.350139070832E+04   -0.12624E-01   -0.61235E-03  2496   0.419E-02    0.237E+00
DAV:  75    -0.350140361457E+04   -0.12906E-01   -0.51785E-01  2496   0.759E-02    0.943E-01
DAV:  76    -0.350144963632E+04   -0.46022E-01   -0.87346E-01  2368   0.120E-01    0.610E+00
DAV:  77    -0.350150672731E+04   -0.57091E-01   -0.27600E+00  2528   0.185E-01    0.126E+00
DAV:  78    -0.350145679081E+04    0.49937E-01   -0.46527E-01  2496   0.195E-01    0.424E+00
DAV:  79    -0.350146935637E+04   -0.12566E-01   -0.17804E+00  2496   0.171E-01    0.236E+00
DAV:  80    -0.350140887305E+04    0.60483E-01   -0.10094E-01  2464   0.148E-01    0.174E+00
DAV:  81    -0.350140424184E+04    0.46312E-02   -0.35967E-01  2368   0.949E-02    0.242E+00
DAV:  82    -0.350140749731E+04   -0.32555E-02   -0.14868E-01  2432   0.957E-02    0.283E+00
DAV:  83    -0.350142253798E+04   -0.15041E-01   -0.76646E-01  2464   0.112E-01    0.162E+00
DAV:  84    -0.350142213243E+04    0.40554E-03   -0.24555E-01  2400   0.126E-01    0.386E+00
DAV:  85    -0.350144744444E+04   -0.25312E-01   -0.13737E+00  2432   0.142E-01    0.102E+00
DAV:  86    -0.350143649319E+04    0.10951E-01   -0.26550E-01  2464   0.152E-01    0.455E+00
DAV:  87    -0.350146715327E+04   -0.30660E-01   -0.18601E+00  2400   0.159E-01    0.972E-01
DAV:  88    -0.350143895263E+04    0.28201E-01   -0.24802E-01  2400   0.165E-01    0.449E+00
DAV:  89    -0.350146602018E+04   -0.27068E-01   -0.18275E+00  2400   0.161E-01    0.905E-01
DAV:  90    -0.350144348294E+04    0.22537E-01   -0.26506E-01  2400   0.166E-01    0.489E+00
DAV:  91    -0.350147654092E+04   -0.33058E-01   -0.20751E+00  2400   0.169E-01    0.976E-01
DAV:  92    -0.350145502193E+04    0.21519E-01   -0.31606E-01  2400   0.177E-01    0.549E+00
DAV:  93    -0.350149417394E+04   -0.39152E-01   -0.25165E+00  2400   0.183E-01    0.108E+00
DAV:  94    -0.350145681362E+04    0.37360E-01   -0.33080E-01  2432   0.186E-01    0.532E+00
DAV:  95    -0.350148958859E+04   -0.32775E-01   -0.24241E+00  2432   0.182E-01    0.916E-01
DAV:  96    -0.350144719090E+04    0.42398E-01   -0.28515E-01  2432   0.180E-01    0.471E+00
DAV:  97    -0.350147227525E+04   -0.25084E-01   -0.19825E+00  2400   0.169E-01    0.877E-01
DAV:  98    -0.350144715830E+04    0.25117E-01   -0.28374E-01  2464   0.171E-01    0.501E+00
DAV:  99    -0.350147998875E+04   -0.32830E-01   -0.21448E+00  2464   0.172E-01    0.110E+00
DAV: 100    -0.350145882231E+04    0.21166E-01   -0.35095E-01  2496   0.180E-01
  25 F= -.35014588E+04 E0= -.35013904E+04  d E =-.411664E+00
       N       E                     dE             d eps       ncg     rms          rms(c)
DAV:   1    -0.350152085349E+04   -0.40865E-01   -0.42620E+01  1984   0.383E+00    0.186E+00
DAV:   2    -0.350191276174E+04   -0.39191E+00   -0.35297E+00  2752   0.106E+00    0.621E+00
DAV:   3    -0.350147918332E+04    0.43358E+00   -0.42546E-01  2784   0.913E-01    0.301E+00
DAV:   4    -0.350244972549E+04   -0.97054E+00   -0.83884E+00  3104   0.612E-01    0.250E+01
DAV:   5    -0.350146005929E+04    0.98967E+00   -0.51621E+00  2752   0.536E-01    0.289E+00
DAV:   6    -0.350146498051E+04   -0.49212E-02   -0.34562E-02  2368   0.139E-01    0.238E+00
DAV:   7    -0.350148917570E+04   -0.24195E-01   -0.50232E-01  2528   0.116E-01    0.374E+00
DAV:   8    -0.350161782240E+04   -0.12865E+00   -0.17698E+00  2528   0.183E-01    0.916E+00
DAV:   9    -0.350179004603E+04   -0.17222E+00   -0.49372E+00  2720   0.258E-01    0.113E+01
DAV:  10    -0.350198057685E+04   -0.19053E+00   -0.48264E+00  2720   0.346E-01    0.950E+00
DAV:  11    -0.350187650851E+04    0.10407E+00   -0.56346E+00  2688   0.359E-01    0.137E+01
DAV:  12    -0.350199793818E+04   -0.12143E+00   -0.83422E+00  2592   0.386E-01    0.945E+00
DAV:  13    -0.350175651733E+04    0.24142E+00   -0.75599E+00  2752   0.402E-01    0.287E+00
DAV:  14    -0.350155614066E+04    0.20038E+00   -0.22717E-01  2592   0.233E-01    0.407E+00
DAV:  15    -0.350152836399E+04    0.27777E-01   -0.83821E-03  2752   0.855E-02    0.379E+00
DAV:  16    -0.350151017138E+04    0.18193E-01   -0.10471E-03  2656   0.507E-02    0.368E+00
DAV:  17    -0.350148997729E+04    0.20194E-01   -0.95858E-04  2848   0.483E-02    0.330E+00
DAV:  18    -0.350147231870E+04    0.17659E-01   -0.10154E-03  3040   0.510E-02    0.215E+00
DAV:  19    -0.350146947843E+04    0.28403E-02   -0.13998E-03  2464   0.290E-02    0.290E+00
DAV:  20    -0.350146720051E+04    0.22779E-02   -0.61889E-04  2304   0.243E-02    0.158E+00
DAV:  21    -0.350146687252E+04    0.32799E-03   -0.17512E-03  2432   0.284E-02    0.296E+00
DAV:  22    -0.350146743678E+04   -0.56425E-03   -0.25345E-03  2400   0.374E-02    0.117E+00
DAV:  23    -0.350146661482E+04    0.82196E-03   -0.27724E-02  2368   0.446E-02    0.296E+00
DAV:  24    -0.350147051712E+04   -0.39023E-02   -0.17702E-02  2336   0.541E-02    0.129E+00
DAV:  25    -0.350147108707E+04   -0.56995E-03   -0.18582E-01  2304   0.643E-02    0.277E+00
DAV:  26    -0.350147597234E+04   -0.48853E-02   -0.94221E-02  2304   0.765E-02    0.178E+00
DAV:  27    -0.350147878614E+04   -0.28138E-02   -0.38873E-01  2336   0.839E-02    0.237E+00
DAV:  28    -0.350148309904E+04   -0.43129E-02   -0.19429E-01  2336   0.926E-02    0.240E+00
DAV:  29    -0.350149020541E+04   -0.71064E-02   -0.63852E-01  2336   0.104E-01    0.191E+00
DAV:  30    -0.350149120329E+04   -0.99789E-03   -0.28024E-01  2368   0.113E-01    0.301E+00
DAV:  31    -0.350150342149E+04   -0.12218E-01   -0.91176E-01  2336   0.125E-01    0.158E+00
DAV:  32    -0.350149667276E+04    0.67487E-02   -0.29551E-01  2400   0.130E-01    0.319E+00
DAV:  33    -0.350150902064E+04   -0.12348E-01   -0.10239E+00  2432   0.141E-01    0.167E+00
DAV:  34    -0.350149409422E+04    0.14926E-01   -0.24934E-01  2400   0.132E-01    0.266E+00
DAV:  35    -0.350149943602E+04   -0.53418E-02   -0.79217E-01  2336   0.122E-01    0.213E+00
DAV:  36    -0.350148641884E+04    0.13017E-01   -0.20562E-01  2368   0.118E-01    0.211E+00
DAV:  37    -0.350148838934E+04   -0.19705E-02   -0.56186E-01  2336   0.104E-01    0.237E+00
DAV:  38    -0.350148336854E+04    0.50208E-02   -0.19084E-01  2336   0.104E-01    0.222E+00
DAV:  39    -0.350148824934E+04   -0.48808E-02   -0.59243E-01  2368   0.103E-01    0.211E+00
DAV:  40    -0.350148817415E+04    0.75198E-04   -0.23990E-01  2432   0.109E-01    0.291E+00
DAV:  41    -0.350150037179E+04   -0.12198E-01   -0.86923E-01  2432   0.120E-01    0.152E+00
DAV:  42    -0.350149958201E+04    0.78978E-03   -0.32681E-01  2432   0.129E-01    0.373E+00
DAV:  43    -0.350151859182E+04   -0.19010E-01   -0.13023E+00  2464   0.141E-01    0.109E+00
DAV:  44    -0.350150834599E+04    0.10246E-01   -0.33559E-01  2496   0.149E-01    0.387E+00
DAV:  45    -0.350152271452E+04   -0.14369E-01   -0.14011E+00  2464   0.150E-01    0.130E+00
DAV:  46    -0.350150118886E+04    0.21526E-01   -0.28091E-01  2464   0.149E-01    0.282E+00
DAV:  47    -0.350150104426E+04    0.14460E-03   -0.83821E-01  2336   0.130E-01    0.213E+00
DAV:  48    -0.350148650225E+04    0.14542E-01   -0.23299E-01  2432   0.119E-01    0.180E+00
DAV:  49    -0.350148075041E+04    0.57518E-02   -0.39953E-01  2336   0.962E-02    0.265E+00
DAV:  50    -0.350147900328E+04    0.17471E-02   -0.15389E-01  2336   0.891E-02    0.158E+00
DAV:  51    -0.350147552751E+04    0.34758E-02   -0.29931E-01  2336   0.819E-02    0.274E+00
DAV:  52    -0.350149012802E+04   -0.14601E-01   -0.23717E-01  2528   0.968E-02    0.516E+00
DAV:  53    -0.350155247902E+04   -0.62351E-01   -0.18310E+00  2624   0.134E-01    0.371E+00
DAV:  54    -0.350164837314E+04   -0.95894E-01   -0.11622E+00  2592   0.215E-01    0.931E+00
DAV:  55    -0.350172919221E+04   -0.80819E-01   -0.52916E+00  2624   0.272E-01    0.700E+00
DAV:  56    -0.350175708343E+04   -0.27891E-01   -0.22459E+00  2496   0.307E-01    0.952E+00
DAV:  57    -0.350174650756E+04    0.10576E-01   -0.56650E+00  2464   0.311E-01    0.686E+00
DAV:  58    -0.350177589086E+04   -0.29383E-01   -0.20191E+00  2496   0.321E-01    0.962E+00
DAV:  59    -0.350176245164E+04    0.13439E-01   -0.56124E+00  2464   0.310E-01    0.835E+00
DAV:  60    -0.350181822401E+04   -0.55772E-01   -0.31846E+00  2400   0.319E-01    0.963E+00
DAV:  61    -0.350172702972E+04    0.91194E-01   -0.59770E+00  2496   0.329E-01    0.383E+00
DAV:  62    -0.350161016286E+04    0.11687E+00   -0.76460E-01  2464   0.293E-01    0.707E+00
DAV:  63    -0.350161585436E+04   -0.56915E-02   -0.38634E+00  2432   0.247E-01    0.162E+00
DAV:  64    -0.350150506145E+04    0.11079E+00   -0.16166E-01  2464   0.192E-01    0.258E+00
DAV:  65    -0.350148945166E+04    0.15610E-01   -0.10555E-02  2720   0.641E-02    0.356E+00
DAV:  66    -0.350148738588E+04    0.20658E-02   -0.18046E-03  2496   0.307E-02    0.321E+00
DAV:  67    -0.350148247633E+04    0.49095E-02   -0.40904E-04  2368   0.150E-02    0.321E+00
DAV:  68    -0.350147448865E+04    0.79877E-02   -0.18413E-04  2656   0.253E-02    0.252E+00
DAV:  69    -0.350147225107E+04    0.22376E-02   -0.40780E-04  2528   0.152E-02    0.295E+00
DAV:  70    -0.350147159927E+04    0.65180E-03   -0.27810E-04  2080   0.131E-02    0.246E+00
DAV:  71    -0.350147010960E+04    0.14897E-02   -0.22661E-04  2368   0.120E-02    0.288E+00
DAV:  72    -0.350146958959E+04    0.52001E-03   -0.24971E-04  1952   0.129E-02    0.237E+00
DAV:  73    -0.350146803146E+04    0.15581E-02   -0.25836E-04  2208   0.119E-02    0.282E+00
DAV:  74    -0.350146785902E+04    0.17244E-03   -0.29714E-04  1920   0.134E-02    0.227E+00
DAV:  75    -0.350146647037E+04    0.13886E-02   -0.31269E-04  2112   0.126E-02    0.279E+00
DAV:  76    -0.350146653443E+04   -0.64061E-04   -0.38787E-04  2048   0.149E-02    0.213E+00
DAV:  77    -0.350146483956E+04    0.16949E-02   -0.46921E-04  2176   0.148E-02    0.276E+00
DAV:  78    -0.350146512347E+04   -0.28391E-03   -0.56866E-04  2112   0.180E-02    0.191E+00
DAV:  79    -0.350146356078E+04    0.15627E-02   -0.83452E-04  2368   0.189E-02    0.279E+00
DAV:  80    -0.350146456063E+04   -0.99985E-03   -0.10935E-03  2240   0.240E-02    0.160E+00
DAV:  81    -0.350146269795E+04    0.18627E-02   -0.18748E-03  2208   0.270E-02    0.286E+00
DAV:  82    -0.350146523691E+04   -0.25390E-02   -0.24911E-03  2240   0.341E-02    0.124E+00
DAV:  83    -0.350146384434E+04    0.13926E-02   -0.81498E-03  2304   0.408E-02    0.294E+00
DAV:  84    -0.350146836684E+04   -0.45225E-02   -0.67964E-03  2304   0.552E-02    0.120E+00
DAV:  85    -0.350146944699E+04   -0.10801E-02   -0.15721E-01  2368   0.622E-02    0.284E+00
DAV:  86    -0.350147483608E+04   -0.53891E-02   -0.79148E-02  2304   0.758E-02    0.195E+00
DAV:  87    -0.350148266849E+04   -0.78324E-02   -0.46301E-01  2368   0.894E-02    0.238E+00
DAV:  88    -0.350148486545E+04   -0.21970E-02   -0.18528E-01  2368   0.101E-01    0.298E+00
DAV:  89    -0.350150191368E+04   -0.17048E-01   -0.89015E-01  2368   0.121E-01    0.162E+00
DAV:  90    -0.350150125524E+04    0.65844E-03   -0.26977E-01  2368   0.131E-01    0.444E+00
DAV:  91    -0.350153571352E+04   -0.34458E-01   -0.17107E+00  2368   0.151E-01    0.822E-01
DAV:  92    -0.350153572199E+04   -0.84707E-05   -0.31727E-01  2432   0.168E-01    0.646E+00
DAV:  93    -0.350159825287E+04   -0.62531E-01   -0.30541E+00  2400   0.197E-01    0.261E+00
DAV:  94    -0.350159116349E+04    0.70894E-02   -0.53448E-01  2368   0.216E-01    0.791E+00
DAV:  95    -0.350165322486E+04   -0.62061E-01   -0.42936E+00  2400   0.242E-01    0.344E+00
DAV:  96    -0.350160418102E+04    0.49044E-01   -0.69262E-01  2368   0.247E-01    0.762E+00
DAV:  97    -0.350163774586E+04   -0.33565E-01   -0.42672E+00  2400   0.248E-01    0.130E+00
DAV:  98    -0.350153436021E+04    0.10339E+00   -0.39222E-01  2368   0.223E-01    0.344E+00
DAV:  99    -0.350153241420E+04    0.19460E-02   -0.13214E+00  2336   0.171E-01    0.306E+00
DAV: 100    -0.350147992779E+04    0.52486E-01   -0.59364E-02  2432   0.131E-01
  26 F= -.35014799E+04 E0= -.35014175E+04  d E =-.432769E+00
       N       E                     dE             d eps       ncg     rms          rms(c)
DAV:   1    -0.350173894256E+04   -0.20653E+00   -0.58623E+01  1984   0.460E+00    0.374E+00
DAV:   2    -0.351215865452E+04   -0.10420E+02   -0.75684E+01  2848   0.302E+00    0.456E+01
DAV:   3    -0.350211156952E+04    0.10047E+02   -0.35110E+01  2752   0.180E+00    0.122E+01
DAV:   4    -0.350206856550E+04    0.43004E-01   -0.45989E+00  2688   0.401E-01    0.121E+01
DAV:   5    -0.350225498606E+04   -0.18642E+00   -0.72232E+00  2752   0.349E-01    0.940E+00
DAV:   6    -0.350206817059E+04    0.18682E+00   -0.66883E+00  2912   0.357E-01    0.148E+00
DAV:   7    -0.350188187222E+04    0.18630E+00   -0.65679E-01  2560   0.271E-01    0.418E+00
DAV:   8    -0.350180307017E+04    0.78802E-01   -0.72425E-02  2592   0.246E-01    0.265E+00
DAV:   9    -0.350196001141E+04   -0.15694E+00   -0.12019E+00  2592   0.294E-01    0.168E+01
DAV:  10    -0.350197622003E+04   -0.16209E-01   -0.35250E+00  2560   0.217E-01    0.980E+00
DAV:  11    -0.350205924959E+04   -0.83030E-01   -0.52437E+00  2784   0.250E-01    0.675E+00
DAV:  12    -0.350208396431E+04   -0.24715E-01   -0.20143E+00  2784   0.310E-01    0.957E+00
DAV:  13    -0.350205648927E+04    0.27475E-01   -0.58564E+00  2592   0.304E-01    0.412E+00
DAV:  14    -0.350191628403E+04    0.14021E+00   -0.13575E+00  2528   0.315E-01    0.254E+00
DAV:  15    -0.350185458966E+04    0.61694E-01   -0.56754E-02  2688   0.140E-01    0.374E+00
DAV:  16    -0.350183342074E+04    0.21169E-01   -0.24114E-03  2560   0.596E-02    0.370E+00
DAV:  17    -0.350179990366E+04    0.33517E-01   -0.53472E-03  3008   0.947E-02    0.130E+00
DAV:  18    -0.350180198102E+04   -0.20774E-02   -0.18354E-01  2592   0.685E-02    0.265E+00
DAV:  19    -0.350181902563E+04   -0.17045E-01   -0.16753E-01  2560   0.933E-02    0.472E+00
DAV:  20    -0.350186667638E+04   -0.47651E-01   -0.17458E+00  2496   0.132E-01    0.931E-01
DAV:  21    -0.350184489888E+04    0.21777E-01   -0.37157E-01  2400   0.169E-01    0.222E+00
DAV:  22    -0.350183948198E+04    0.54169E-02   -0.72217E-01  2464   0.134E-01    0.311E+00
DAV:  23    -0.350180600603E+04    0.33476E-01   -0.49164E-02  2464   0.114E-01    0.124E+00
DAV:  24    -0.350180332723E+04    0.26788E-02   -0.22654E-01  2400   0.731E-02    0.267E+00
DAV:  25    -0.350181132238E+04   -0.79952E-02   -0.11881E-01  2400   0.851E-02    0.293E+00
DAV:  26    -0.350183145282E+04   -0.20130E-01   -0.86550E-01  2400   0.110E-01    0.165E+00
DAV:  27    -0.350182505114E+04    0.64017E-02   -0.26188E-01  2368   0.126E-01    0.245E+00
DAV:  28    -0.350183065206E+04   -0.56009E-02   -0.74709E-01  2304   0.118E-01    0.236E+00
DAV:  29    -0.350181432336E+04    0.16329E-01   -0.14730E-01  2336   0.114E-01    0.167E+00
DAV:  30    -0.350181386650E+04    0.45687E-03   -0.43091E-01  2240   0.950E-02    0.246E+00
DAV:  31    -0.350181339607E+04    0.47042E-03   -0.16621E-01  2304   0.968E-02    0.234E+00
DAV:  32    -0.350182332148E+04   -0.99254E-02   -0.67059E-01  2240   0.104E-01    0.191E+00
DAV:  33    -0.350182079904E+04    0.25224E-02   -0.24097E-01  2336   0.116E-01    0.241E+00
DAV:  34    -0.350182815382E+04   -0.73548E-02   -0.73424E-01  2272   0.114E-01    0.206E+00
DAV:  35    -0.350181811553E+04    0.10038E-01   -0.19467E-01  2336   0.116E-01    0.199E+00
DAV:  36    -0.350182061355E+04   -0.24980E-02   -0.56973E-01  2272   0.106E-01    0.225E+00
DAV:  37    -0.350181575704E+04    0.48565E-02   -0.18511E-01  2304   0.106E-01    0.218E+00
DAV:  38    -0.350182262025E+04   -0.68632E-02   -0.63573E-01  2240   0.106E-01    0.200E+00
DAV:  39    -0.350181917050E+04    0.34497E-02   -0.22007E-01  2304   0.113E-01    0.234E+00
DAV:  40    -0.350182709624E+04   -0.79257E-02   -0.71635E-01  2240   0.112E-01    0.197E+00
DAV:  41    -0.350181925989E+04    0.78363E-02   -0.20732E-01  2304   0.116E-01    0.215E+00
DAV:  42    -0.350182447316E+04   -0.52133E-02   -0.64897E-01  2240   0.110E-01    0.211E+00
DAV:  43    -0.350181736252E+04    0.71106E-02   -0.19201E-01  2304   0.112E-01    0.214E+00
DAV:  44    -0.350182377557E+04   -0.64130E-02   -0.64425E-01  2240   0.108E-01    0.203E+00
DAV:  45    -0.350181849980E+04    0.52758E-02   -0.20597E-01  2304   0.113E-01    0.228E+00
DAV:  46    -0.350182674582E+04   -0.82460E-02   -0.70410E-01  2240   0.112E-01    0.195E+00
DAV:  47    -0.350182194799E+04    0.47978E-02   -0.20289E-01  2304   0.117E-01    0.304E+00
DAV:  48    -0.350184119227E+04   -0.19244E-01   -0.10189E+00  2304   0.136E-01    0.153E+00
DAV:  49    -0.350182583701E+04    0.15355E-01   -0.23346E-01  2368   0.133E-01    0.211E+00
DAV:  50    -0.350183030742E+04   -0.44704E-02   -0.66748E-01  2304   0.117E-01    0.262E+00
DAV:  51    -0.350181046014E+04    0.19847E-01   -0.10533E-01  2304   0.108E-01    0.122E+00
DAV:  52    -0.350180982007E+04    0.64008E-03   -0.29768E-01  2240   0.843E-02    0.273E+00
DAV:  53    -0.350180916053E+04    0.65954E-03   -0.11090E-01  2304   0.872E-02    0.217E+00
DAV:  54    -0.350182160085E+04   -0.12440E-01   -0.61863E-01  2240   0.988E-02    0.188E+00
DAV:  55    -0.350182184371E+04   -0.24287E-03   -0.23414E-01  2304   0.114E-01    0.288E+00
DAV:  56    -0.350183983660E+04   -0.17993E-01   -0.96710E-01  2272   0.129E-01    0.187E+00
DAV:  57    -0.350182463230E+04    0.15204E-01   -0.21186E-01  2304   0.136E-01    0.224E+00
DAV:  58    -0.350182011786E+04    0.45144E-02   -0.15196E-02  2592   0.599E-02    0.363E+00
DAV:  59    -0.350181141746E+04    0.87004E-02   -0.19250E-03  2560   0.396E-02    0.303E+00
DAV:  60    -0.350180983587E+04    0.15816E-02   -0.49943E-04  2464   0.146E-02    0.332E+00
DAV:  61    -0.350179903483E+04    0.10801E-01   -0.43904E-04  2816   0.309E-02    0.197E+00
DAV:  62    -0.350179207039E+04    0.69644E-02   -0.20556E-03  2496   0.354E-02    0.230E+00
DAV:  63    -0.350179136023E+04    0.71016E-03   -0.70670E-04  2656   0.221E-02    0.975E-01
DAV:  64    -0.350179254881E+04   -0.11886E-02   -0.88441E-03  2496   0.336E-02    0.251E+00
DAV:  65    -0.350179769033E+04   -0.51415E-02   -0.77138E-03  2368   0.481E-02    0.103E+00
DAV:  66    -0.350180093561E+04   -0.32453E-02   -0.19344E-01  2336   0.638E-02    0.237E+00
DAV:  67    -0.350180910113E+04   -0.81655E-02   -0.13149E-01  2464   0.829E-02    0.198E+00
DAV:  68    -0.350182036899E+04   -0.11268E-01   -0.57328E-01  2400   0.986E-02    0.188E+00
DAV:  69    -0.350182052982E+04   -0.16083E-03   -0.21431E-01  2496   0.113E-01    0.264E+00
DAV:  70    -0.350183635656E+04   -0.15827E-01   -0.87095E-01  2336   0.123E-01    0.179E+00
DAV:  71    -0.350182186439E+04    0.14492E-01   -0.18299E-01  2432   0.125E-01    0.228E+00
DAV:  72    -0.350183322432E+04   -0.11360E-01   -0.74419E-01  2304   0.118E-01    0.240E+00
DAV:  73    -0.350181266185E+04    0.20562E-01   -0.11691E-01  2368   0.113E-01    0.122E+00
DAV:  74    -0.350181356344E+04   -0.90160E-03   -0.32355E-01  2304   0.896E-02    0.281E+00
DAV:  75    -0.350180773044E+04    0.58330E-02   -0.90245E-02  2336   0.894E-02    0.179E+00
DAV:  76    -0.350181859678E+04   -0.10866E-01   -0.49706E-01  2272   0.944E-02    0.223E+00
DAV:  77    -0.350181651083E+04    0.20860E-02   -0.15980E-01  2368   0.105E-01    0.269E+00
DAV:  78    -0.350183596639E+04   -0.19456E-01   -0.86404E-01  2304   0.120E-01    0.171E+00
DAV:  79    -0.350182690571E+04    0.90607E-02   -0.18578E-01  2400   0.126E-01    0.354E+00
DAV:  80    -0.350185538655E+04   -0.28481E-01   -0.13292E+00  2336   0.139E-01    0.122E+00
DAV:  81    -0.350183764784E+04    0.17739E-01   -0.23282E-01  2336   0.145E-01    0.395E+00
DAV:  82    -0.350186737709E+04   -0.29729E-01   -0.16185E+00  2336   0.152E-01    0.123E+00
DAV:  83    -0.350183458695E+04    0.32790E-01   -0.22856E-01  2336   0.151E-01    0.313E+00
DAV:  84    -0.350185056017E+04   -0.15973E-01   -0.11686E+00  2336   0.145E-01    0.185E+00
DAV:  85    -0.350182114002E+04    0.29420E-01   -0.15158E-01  2336   0.132E-01    0.210E+00
DAV:  86    -0.350182830000E+04   -0.71600E-02   -0.67060E-01  2304   0.114E-01    0.225E+00
DAV:  87    -0.350181653403E+04    0.11766E-01   -0.13292E-01  2368   0.113E-01    0.255E+00
DAV:  88    -0.350183321265E+04   -0.16679E-01   -0.81578E-01  2304   0.117E-01    0.167E+00
DAV:  89    -0.350182897912E+04    0.42335E-02   -0.19401E-01  2432   0.126E-01    0.391E+00
DAV:  90    -0.350186388236E+04   -0.34903E-01   -0.15310E+00  2368   0.145E-01    0.106E+00
DAV:  91    -0.350185294061E+04    0.10942E-01   -0.29011E-01  2400   0.157E-01    0.526E+00
DAV:  92    -0.350190362453E+04   -0.50684E-01   -0.24388E+00  2400   0.177E-01    0.157E+00
DAV:  93    -0.350187304439E+04    0.30580E-01   -0.42834E-01  2368   0.186E-01    0.574E+00
DAV:  94    -0.350192057212E+04   -0.47528E-01   -0.28849E+00  2336   0.194E-01    0.142E+00
DAV:  95    -0.350185783131E+04    0.62741E-01   -0.42993E-01  2336   0.192E-01    0.359E+00
DAV:  96    -0.350186770305E+04   -0.98717E-02   -0.15483E+00  2336   0.163E-01    0.218E+00
DAV:  97    -0.350181754875E+04    0.50154E-01   -0.13096E-01  2336   0.135E-01    0.140E+00
DAV:  98    -0.350180937654E+04    0.81722E-02   -0.41007E-02  2240   0.682E-02    0.344E+00
DAV:  99    -0.350179999314E+04    0.93834E-02   -0.80783E-03  2496   0.611E-02    0.106E+00
DAV: 100    -0.350179992446E+04    0.68677E-04   -0.45654E-02  2400   0.527E-02
  27 F= -.35017999E+04 E0= -.35017405E+04  d E =-.319997E+00
       N       E                     dE             d eps       ncg     rms          rms(c)
DAV:   1    -0.350183924937E+04   -0.39256E-01   -0.47568E+01  1984   0.417E+00    0.158E+00
DAV:   2    -0.350191554993E+04   -0.76301E-01   -0.10513E+00  2272   0.535E-01    0.333E+00
DAV:   3    -0.350232568280E+04   -0.41013E+00   -0.23423E+00  2880   0.374E-01    0.223E+01
DAV:   4    -0.350189453063E+04    0.43115E+00   -0.34747E+00  2752   0.310E-01    0.228E+00
DAV:   5    -0.350190677744E+04   -0.12247E-01   -0.34328E-01  2624   0.133E-01    0.199E+00
DAV:   6    -0.350191059759E+04   -0.38202E-02   -0.59265E-01  2528   0.155E-01    0.144E+00
DAV:   7    -0.350193162974E+04   -0.21032E-01   -0.42274E-01  2592   0.166E-01    0.425E+00
DAV:   8    -0.350196728850E+04   -0.35659E-01   -0.16017E+00  2688   0.171E-01    0.149E+00
DAV:   9    -0.350195431763E+04    0.12971E-01   -0.54423E-01  2688   0.174E-01    0.520E+00
DAV:  10    -0.350199781472E+04   -0.43497E-01   -0.25047E+00  2720   0.186E-01    0.121E+00
DAV:  11    -0.350192808654E+04    0.69728E-01   -0.34416E-01  2592   0.175E-01    0.172E+00
DAV:  12    -0.350193091693E+04   -0.28304E-02   -0.63836E-01  2432   0.128E-01    0.315E+00
DAV:  13    -0.350189530050E+04    0.35616E-01   -0.39358E-02  2432   0.118E-01    0.818E-01
DAV:  14    -0.350189406779E+04    0.12327E-02   -0.20587E-01  2560   0.766E-02    0.190E+00
DAV:  15    -0.350191092419E+04   -0.16856E-01   -0.17309E-01  2720   0.908E-02    0.426E+00
DAV:  16    -0.350197021229E+04   -0.59288E-01   -0.15532E+00  2592   0.142E-01    0.325E+00
DAV:  17    -0.350202064742E+04   -0.50435E-01   -0.76084E-01  2528   0.191E-01    0.835E+00
DAV:  18    -0.350212144329E+04   -0.10080E+00   -0.49279E+00  2592   0.247E-01    0.501E+00
DAV:  19    -0.350204698482E+04    0.74458E-01   -0.15614E+00  2464   0.271E-01    0.758E+00
DAV:  20    -0.350209050576E+04   -0.43521E-01   -0.48260E+00  2496   0.263E-01    0.168E+00
DAV:  21    -0.350194408299E+04    0.14642E+00   -0.71807E-01  2464   0.225E-01    0.101E+00
DAV:  22    -0.350192408582E+04    0.19997E-01   -0.21450E-01  2336   0.116E-01    0.363E+00
DAV:  23    -0.350189999777E+04    0.24088E-01   -0.97989E-03  2464   0.742E-02    0.274E+00
DAV:  24    -0.350189686772E+04    0.31301E-02   -0.25738E-03  2592   0.240E-02    0.322E+00
DAV:  25    -0.350189105763E+04    0.58101E-02   -0.11748E-03  2208   0.188E-02    0.229E+00
DAV:  26    -0.350188916166E+04    0.18960E-02   -0.14807E-03  2368   0.195E-02    0.270E+00
DAV:  27    -0.350188483631E+04    0.43253E-02   -0.15633E-03  2208   0.182E-02    0.130E+00
DAV:  28    -0.350188355048E+04    0.12858E-02   -0.41850E-03  2336   0.293E-02    0.210E+00
DAV:  29    -0.350188409522E+04   -0.54474E-03   -0.35848E-03  2336   0.305E-02    0.602E-01
DAV:  30    -0.350188847321E+04   -0.43780E-02   -0.86198E-02  2368   0.491E-02    0.195E+00
DAV:  31    -0.350189906596E+04   -0.10593E-01   -0.88969E-02  2496   0.712E-02    0.284E+00
DAV:  32    -0.350193083025E+04   -0.31764E-01   -0.88643E-01  2560   0.117E-01    0.131E+00
DAV:  33    -0.350194566838E+04   -0.14838E-01   -0.37511E-01  2528   0.141E-01    0.579E+00
DAV:  34    -0.350201935965E+04   -0.73691E-01   -0.27843E+00  2528   0.183E-01    0.272E+00
DAV:  35    -0.350198425800E+04    0.35102E-01   -0.70567E-01  2464   0.206E-01    0.630E+00
DAV:  36    -0.350203918771E+04   -0.54930E-01   -0.35109E+00  2560   0.216E-01    0.139E+00
DAV:  37    -0.350193443622E+04    0.10475E+00   -0.46117E-01  2496   0.198E-01    0.146E+00
DAV:  38    -0.350193241970E+04    0.20165E-02   -0.59671E-01  2368   0.129E-01    0.329E+00
DAV:  39    -0.350189679834E+04    0.35621E-01   -0.36233E-02  2336   0.982E-02    0.178E+00
DAV:  40    -0.350189090356E+04    0.58948E-02   -0.12023E-02  2304   0.459E-02    0.298E+00
DAV:  41    -0.350188670166E+04    0.42019E-02   -0.46774E-03  2432   0.384E-02    0.883E-01
DAV:  42    -0.350188794706E+04   -0.12454E-02   -0.28032E-02  2496   0.459E-02    0.252E+00
DAV:  43    -0.350188923683E+04   -0.12898E-02   -0.18523E-02  2368   0.557E-02    0.968E-01
DAV:  44    -0.350189874588E+04   -0.95090E-02   -0.26013E-01  2368   0.713E-02    0.208E+00
DAV:  45    -0.350190546766E+04   -0.67218E-02   -0.17108E-01  2432   0.921E-02    0.298E+00
DAV:  46    -0.350193787654E+04   -0.32409E-01   -0.10353E+00  2464   0.127E-01    0.133E+00
DAV:  47    -0.350193732134E+04    0.55521E-03   -0.32601E-01  2464   0.142E-01    0.502E+00
DAV:  48    -0.350199578712E+04   -0.58466E-01   -0.22906E+00  2464   0.170E-01    0.203E+00
DAV:  49    -0.350196493908E+04    0.30848E-01   -0.55574E-01  2400   0.187E-01    0.563E+00
DAV:  50    -0.350201719689E+04   -0.52258E-01   -0.29333E+00  2400   0.197E-01    0.137E+00
DAV:  51    -0.350193329390E+04    0.83903E-01   -0.42465E-01  2368   0.187E-01    0.206E+00
DAV:  52    -0.350193930933E+04   -0.60154E-02   -0.82155E-01  2304   0.138E-01    0.304E+00
DAV:  53    -0.350189823577E+04    0.41074E-01   -0.59535E-02  2304   0.108E-01    0.152E+00
DAV:  54    -0.350189374731E+04    0.44885E-02   -0.23463E-02  2112   0.531E-02    0.314E+00
DAV:  55    -0.350188812632E+04    0.56210E-02   -0.74346E-03  2368   0.482E-02    0.874E-01
DAV:  56    -0.350189092984E+04   -0.28035E-02   -0.42915E-02  2336   0.497E-02    0.277E+00
DAV:  57    -0.350188956367E+04    0.13662E-02   -0.22609E-02  2368   0.591E-02    0.808E-01
DAV:  58    -0.350189862275E+04   -0.90591E-02   -0.23304E-01  2304   0.700E-02    0.235E+00
DAV:  59    -0.350190059908E+04   -0.19763E-02   -0.12811E-01  2400   0.890E-02    0.234E+00
DAV:  60    -0.350192516251E+04   -0.24563E-01   -0.77016E-01  2432   0.110E-01    0.157E+00
DAV:  61    -0.350192173134E+04    0.34312E-02   -0.25177E-01  2432   0.126E-01    0.389E+00
DAV:  62    -0.350196332068E+04   -0.41589E-01   -0.15831E+00  2400   0.147E-01    0.145E+00
DAV:  63    -0.350194676500E+04    0.16556E-01   -0.40106E-01  2400   0.162E-01    0.518E+00
DAV:  64    -0.350200228447E+04   -0.55519E-01   -0.24766E+00  2400   0.180E-01    0.182E+00
DAV:  65    -0.350194754133E+04    0.54743E-01   -0.56093E-01  2336   0.188E-01    0.329E+00
DAV:  66    -0.350196452530E+04   -0.16984E-01   -0.14881E+00  2368   0.165E-01    0.273E+00
DAV:  67    -0.350190276371E+04    0.61762E-01   -0.97882E-02  2304   0.130E-01    0.167E+00
DAV:  68    -0.350189705535E+04    0.57084E-02   -0.24786E-02  2112   0.555E-02    0.330E+00
DAV:  69    -0.350188962121E+04    0.74341E-02   -0.60786E-03  2336   0.465E-02    0.141E+00
DAV:  70    -0.350188846774E+04    0.11535E-02   -0.11508E-02  2240   0.417E-02    0.275E+00
DAV:  71    -0.350188624931E+04    0.22184E-02   -0.55618E-03  2240   0.413E-02    0.565E-01
DAV:  72    -0.350189048324E+04   -0.42339E-02   -0.96903E-02  2400   0.553E-02    0.224E+00
DAV:  73    -0.350189714731E+04   -0.66641E-02   -0.78556E-02  2464   0.716E-02    0.257E+00
DAV:  74    -0.350192642517E+04   -0.29278E-01   -0.79591E-01  2528   0.109E-01    0.135E+00
DAV:  75    -0.350193571299E+04   -0.92878E-02   -0.32192E-01  2496   0.134E-01    0.526E+00
DAV:  76    -0.350200212072E+04   -0.66408E-01   -0.24652E+00  2496   0.173E-01    0.197E+00
DAV:  77    -0.350195773806E+04    0.44383E-01   -0.58229E-01  2400   0.188E-01    0.480E+00
DAV:  78    -0.350199680022E+04   -0.39062E-01   -0.24508E+00  2432   0.187E-01    0.176E+00
DAV:  79    -0.350191327159E+04    0.83529E-01   -0.24128E-01  2336   0.162E-01    0.827E-01
DAV:  80    -0.350191077568E+04    0.24959E-02   -0.16838E-01  2272   0.861E-02    0.344E+00
DAV:  81    -0.350189417052E+04    0.16605E-01   -0.17161E-02  2272   0.709E-02    0.188E+00
DAV:  82    -0.350189251610E+04    0.16544E-02   -0.10792E-02  2144   0.384E-02    0.310E+00
DAV:  83    -0.350188824425E+04    0.42719E-02   -0.43883E-03  2240   0.338E-02    0.156E+00
DAV:  84    -0.350188716211E+04    0.10821E-02   -0.79495E-03  2080   0.352E-02    0.264E+00
DAV:  85    -0.350188525014E+04    0.19120E-02   -0.46224E-03  2272   0.339E-02    0.701E-01
DAV:  86    -0.350188670276E+04   -0.14526E-02   -0.33927E-02  2272   0.459E-02    0.221E+00
DAV:  87    -0.350189104994E+04   -0.43472E-02   -0.27671E-02  2400   0.589E-02    0.175E+00
DAV:  88    -0.350190927850E+04   -0.18229E-01   -0.47230E-01  2496   0.861E-02    0.144E+00
DAV:  89    -0.350192949152E+04   -0.20213E-01   -0.30964E-01  2560   0.116E-01    0.532E+00
DAV:  90    -0.350200530762E+04   -0.75816E-01   -0.23857E+00  2624   0.167E-01    0.306E+00
DAV:  91    -0.350200899626E+04   -0.36886E-02   -0.74521E-01  2496   0.203E-01    0.787E+00
DAV:  92    -0.350210288189E+04   -0.93886E-01   -0.45715E+00  2560   0.241E-01    0.436E+00
DAV:  93    -0.350203133930E+04    0.71543E-01   -0.12291E+00  2464   0.267E-01    0.750E+00
DAV:  94    -0.350208608762E+04   -0.54748E-01   -0.46637E+00  2528   0.252E-01    0.186E+00
DAV:  95    -0.350194711421E+04    0.13897E+00   -0.65080E-01  2432   0.226E-01    0.185E+00
DAV:  96    -0.350194613481E+04    0.97940E-03   -0.80717E-01  2400   0.146E-01    0.338E+00
DAV:  97    -0.350190226359E+04    0.43871E-01   -0.36742E-02  2336   0.105E-01    0.271E+00
DAV:  98    -0.350190112878E+04    0.11348E-02   -0.51157E-03  2656   0.278E-02    0.344E+00
DAV:  99    -0.350189816898E+04    0.29598E-02   -0.12482E-03  2048   0.189E-02    0.302E+00
DAV: 100    -0.350189722133E+04    0.94765E-03   -0.38288E-04  1760   0.986E-03
  28 F= -.35018972E+04 E0= -.35018390E+04  d E =-.417294E+00
       N       E                     dE             d eps       ncg     rms          rms(c)
DAV:   1    -0.350210448858E+04   -0.20632E+00   -0.63874E+01  1984   0.482E+00    0.357E+00
DAV:   2    -0.351151158322E+04   -0.94071E+01   -0.55961E+01  2848   0.305E+00    0.453E+01
DAV:   3    -0.350247748723E+04    0.90341E+01   -0.39216E+01  2816   0.172E+00    0.125E+01
DAV:   4    -0.350237409303E+04    0.10339E+00   -0.45344E+00  2848   0.386E-01    0.765E+00
DAV:   5    -0.350239917035E+04   -0.25077E-01   -0.32755E+00  2880   0.312E-01    0.839E+00
DAV:   6    -0.350241246930E+04   -0.13299E-01   -0.58566E+00  2848   0.306E-01    0.216E+00
DAV:   7    -0.350226330847E+04    0.14916E+00   -0.89918E-01  2624   0.273E-01    0.415E+00
DAV:   8    -0.350217459359E+04    0.88715E-01   -0.52816E-02  2432   0.194E-01    0.280E+00
DAV:   9    -0.350236056118E+04   -0.18597E+00   -0.17738E+00  2944   0.280E-01    0.167E+01
DAV:  10    -0.350225585347E+04    0.10471E+00   -0.22515E+00  2528   0.207E-01    0.503E+00
DAV:  11    -0.350229327679E+04   -0.37423E-01   -0.22146E+00  2720   0.269E-01    0.527E+00
DAV:  12    -0.350233099016E+04   -0.37713E-01   -0.35853E+00  2848   0.240E-01    0.337E+00
DAV:  13    -0.350223690118E+04    0.94089E-01   -0.10194E-01  2560   0.179E-01    0.402E+00
DAV:  14    -0.350221691656E+04    0.19985E-01   -0.30517E-03  2560   0.522E-02    0.388E+00
DAV:  15    -0.350217758952E+04    0.39327E-01   -0.38667E-03  2880   0.839E-02    0.299E+00
DAV:  16    -0.350216279030E+04    0.14799E-01   -0.40831E-03  2848   0.567E-02    0.398E-01
DAV:  17    -0.350216958471E+04   -0.67944E-02   -0.69644E-02  2528   0.437E-02    0.216E+00
DAV:  18    -0.350217348059E+04   -0.38959E-02   -0.72613E-02  2560   0.590E-02    0.213E+00
DAV:  19    -0.350219977012E+04   -0.26290E-01   -0.67700E-01  2560   0.951E-02    0.158E+00
DAV:  20    -0.350223350481E+04   -0.33735E-01   -0.57147E-01  2528   0.139E-01    0.628E+00
DAV:  21    -0.350234280357E+04   -0.10930E+00   -0.30402E+00  2528   0.201E-01    0.622E+00
DAV:  22    -0.350241568526E+04   -0.72882E-01   -0.18974E+00  2560   0.256E-01    0.932E+00
DAV:  23    -0.350251001927E+04   -0.94334E-01   -0.55485E+00  2496   0.300E-01    0.991E+00
DAV:  24    -0.350259066219E+04   -0.80643E-01   -0.38937E+00  2560   0.337E-01    0.938E+00
DAV:  25    -0.350253611430E+04    0.54548E-01   -0.57236E+00  2528   0.342E-01    0.107E+01
DAV:  26    -0.350262716119E+04   -0.91047E-01   -0.44456E+00  2496   0.345E-01    0.939E+00
DAV:  27    -0.350252216850E+04    0.10499E+00   -0.58185E+00  2496   0.349E-01    0.982E+00
DAV:  28    -0.350257423185E+04   -0.52063E-01   -0.40260E+00  2496   0.340E-01    0.939E+00
DAV:  29    -0.350249109758E+04    0.83134E-01   -0.58651E+00  2528   0.341E-01    0.782E+00
DAV:  30    -0.350246743368E+04    0.23664E-01   -0.30645E+00  2560   0.328E-01    0.934E+00
DAV:  31    -0.350245893678E+04    0.84969E-02   -0.60155E+00  2560   0.324E-01    0.541E+00
DAV:  32    -0.350232818528E+04    0.13075E+00   -0.21965E+00  2560   0.301E-01    0.670E+00
DAV:  33    -0.350234543807E+04   -0.17253E-01   -0.42314E+00  2560   0.270E-01    0.186E+00
DAV:  34    -0.350222131941E+04    0.12412E+00   -0.33142E-01  2496   0.199E-01    0.374E+00
DAV:  35    -0.350220125504E+04    0.20064E-01   -0.69484E-03  2752   0.568E-02    0.367E+00
DAV:  36    -0.350219521872E+04    0.60363E-02   -0.28695E-04  2304   0.148E-02    0.357E+00
DAV:  37    -0.350219138727E+04    0.38315E-02   -0.82313E-05  2592   0.915E-03    0.349E+00
DAV:  38    -0.350218284057E+04    0.85467E-02   -0.21509E-04  2240   0.182E-02    0.318E+00
DAV:  39    -0.350217815974E+04    0.46808E-02   -0.19341E-04  2496   0.137E-02    0.297E+00
DAV:  40    -0.350217777297E+04    0.38676E-03   -0.57048E-05  2432   0.563E-03    0.298E+00
DAV:  41    -0.350217655570E+04    0.12173E-02   -0.14615E-05  1600   0.283E-03    0.287E+00
DAV:  42    -0.350217642542E+04    0.13028E-03   -0.12976E-05  1280   0.237E-03    0.290E+00
DAV:  43    -0.350217114978E+04    0.52756E-02   -0.13951E-04  2304   0.140E-02    0.235E+00
DAV:  44    -0.350217006170E+04    0.10881E-02   -0.36366E-04  2304   0.118E-02    0.249E+00
DAV:  45    -0.350216568530E+04    0.43764E-02   -0.54787E-04  2112   0.172E-02    0.148E+00
DAV:  46    -0.350216569753E+04   -0.12227E-04   -0.20828E-03  2432   0.201E-02    0.206E+00
DAV:  47    -0.350216647981E+04   -0.78228E-03   -0.23578E-03  2368   0.231E-02    0.154E+00
DAV:  48    -0.350216625413E+04    0.22568E-03   -0.35136E-03  1984   0.226E-02    0.216E+00
DAV:  49    -0.350216555813E+04    0.69600E-03   -0.36490E-03  2016   0.257E-02    0.112E+00
DAV:  50    -0.350216707631E+04   -0.15182E-02   -0.14921E-02  2016   0.319E-02    0.218E+00
DAV:  51    -0.350216687570E+04    0.20061E-03   -0.14553E-02  2240   0.435E-02    0.538E-01
DAV:  52    -0.350217317144E+04   -0.62957E-02   -0.13482E-01  2240   0.531E-02    0.219E+00
DAV:  53    -0.350217470333E+04   -0.15319E-02   -0.11210E-01  2368   0.716E-02    0.138E+00
DAV:  54    -0.350219315122E+04   -0.18448E-01   -0.53224E-01  2368   0.927E-02    0.184E+00
DAV:  55    -0.350218705982E+04    0.60914E-02   -0.21546E-01  2304   0.111E-01    0.150E+00
DAV:  56    -0.350220037014E+04   -0.13310E-01   -0.64701E-01  2304   0.110E-01    0.201E+00
DAV:  57    -0.350218463698E+04    0.15733E-01   -0.17218E-01  2336   0.112E-01    0.110E+00
DAV:  58    -0.350219295377E+04   -0.83168E-02   -0.50447E-01  2208   0.102E-01    0.200E+00
DAV:  59    -0.350218477034E+04    0.81834E-02   -0.17607E-01  2336   0.107E-01    0.179E+00
DAV:  60    -0.350220433519E+04   -0.19565E-01   -0.75101E-01  2336   0.113E-01    0.176E+00
DAV:  61    -0.350218973106E+04    0.14604E-01   -0.21284E-01  2400   0.121E-01    0.156E+00
DAV:  62    -0.350220260822E+04   -0.12877E-01   -0.68542E-01  2272   0.114E-01    0.201E+00
DAV:  63    -0.350218514973E+04    0.17458E-01   -0.16190E-01  2336   0.114E-01    0.151E+00
DAV:  64    -0.350220035339E+04   -0.15204E-01   -0.65392E-01  2304   0.109E-01    0.194E+00
DAV:  65    -0.350218702493E+04    0.13328E-01   -0.17190E-01  2400   0.114E-01    0.197E+00
DAV:  66    -0.350220886176E+04   -0.21837E-01   -0.83214E-01  2336   0.119E-01    0.187E+00
DAV:  67    -0.350219512429E+04    0.13737E-01   -0.15576E-01  2336   0.124E-01    0.373E+00
DAV:  68    -0.350224324790E+04   -0.48124E-01   -0.16434E+00  2400   0.147E-01    0.147E+00
DAV:  69    -0.350220845919E+04    0.34789E-01   -0.41006E-01  2400   0.167E-01    0.933E-01
DAV:  70    -0.350220300122E+04    0.54580E-02   -0.46481E-01  2304   0.121E-01    0.303E+00
DAV:  71    -0.350217253946E+04    0.30462E-01   -0.41068E-02  2528   0.996E-02    0.560E-01
DAV:  72    -0.350217266020E+04   -0.12074E-03   -0.18272E-01  2464   0.777E-02    0.117E+00
DAV:  73    -0.350220180662E+04   -0.29146E-01   -0.34700E-01  2624   0.901E-02    0.557E+00
DAV:  74    -0.350229009565E+04   -0.88289E-01   -0.25983E+00  2656   0.170E-01    0.288E+00
DAV:  75    -0.350223897362E+04    0.51122E-01   -0.87832E-01  2496   0.222E-01    0.835E-01
DAV:  76    -0.350220464451E+04    0.34329E-01   -0.35264E-01  2400   0.143E-01    0.334E+00
DAV:  77    -0.350217911098E+04    0.25534E-01   -0.23672E-02  2624   0.819E-02    0.275E+00
DAV:  78    -0.350216904600E+04    0.10065E-01   -0.25567E-03  2432   0.341E-02    0.263E+00
DAV:  79    -0.350216294507E+04    0.61009E-02   -0.11992E-03  2816   0.246E-02    0.114E+00
DAV:  80    -0.350216569882E+04   -0.27537E-02   -0.76833E-03  2528   0.268E-02    0.214E+00
DAV:  81    -0.350216438151E+04    0.13173E-02   -0.83362E-03  2368   0.360E-02    0.387E-01
DAV:  82    -0.350217073816E+04   -0.63567E-02   -0.13387E-01  2368   0.516E-02    0.151E+00
DAV:  83    -0.350217801565E+04   -0.72775E-02   -0.18168E-01  2336   0.769E-02    0.172E+00
DAV:  84    -0.350219975096E+04   -0.21735E-01   -0.65181E-01  2304   0.104E-01    0.145E+00
DAV:  85    -0.350221324353E+04   -0.13493E-01   -0.39996E-01  2496   0.130E-01    0.463E+00
DAV:  86    -0.350227140348E+04   -0.58160E-01   -0.22242E+00  2528   0.175E-01    0.176E+00
DAV:  87    -0.350221948509E+04    0.51918E-01   -0.52152E-01  2400   0.183E-01    0.237E+00
DAV:  88    -0.350222591708E+04   -0.64320E-02   -0.10589E+00  2400   0.157E-01    0.221E+00
DAV:  89    -0.350218249607E+04    0.43421E-01   -0.13897E-01  2432   0.126E-01    0.797E-01
DAV:  90    -0.350217914969E+04    0.33464E-02   -0.18936E-01  2208   0.806E-02    0.257E+00
DAV:  91    -0.350217290594E+04    0.62438E-02   -0.83753E-02  2336   0.751E-02    0.577E-01
DAV:  92    -0.350217784189E+04   -0.49360E-02   -0.20999E-01  2240   0.725E-02    0.222E+00
DAV:  93    -0.350217792260E+04   -0.80708E-04   -0.12125E-01  2304   0.827E-02    0.209E+00
DAV:  94    -0.350220796867E+04   -0.30046E-01   -0.82697E-01  2368   0.112E-01    0.171E+00
DAV:  95    -0.350219768824E+04    0.10280E-01   -0.18435E-01  2432   0.126E-01    0.390E+00
DAV:  96    -0.350225123615E+04   -0.53548E-01   -0.18194E+00  2464   0.154E-01    0.157E+00
DAV:  97    -0.350221336062E+04    0.37876E-01   -0.42699E-01  2336   0.166E-01    0.274E+00
DAV:  98    -0.350223084251E+04   -0.17482E-01   -0.12421E+00  2432   0.166E-01    0.178E+00
DAV:  99    -0.350218953610E+04    0.41306E-01   -0.21081E-01  2432   0.138E-01    0.100E+00
DAV: 100    -0.350219737021E+04   -0.78341E-02   -0.51928E-01  2240   0.107E-01
  29 F= -.35021974E+04 E0= -.35021331E+04  d E =-.300149E+00
       N       E                     dE             d eps       ncg     rms          rms(c)
DAV:   1    -0.350218912677E+04    0.40933E-03   -0.23851E+01  1984   0.295E+00    0.151E+00
DAV:   2    -0.350460088742E+04   -0.24118E+01   -0.11856E+01  2752   0.123E+00    0.270E+01
DAV:   3    -0.350220646374E+04    0.23944E+01   -0.51278E+00  2816   0.861E-01    0.113E+00
DAV:   4    -0.350221025142E+04   -0.37877E-02   -0.96968E-02  2592   0.133E-01    0.808E-01
DAV:   5    -0.350221466830E+04   -0.44169E-02   -0.11357E-01  2560   0.116E-01    0.242E+00
DAV:   6    -0.350222440758E+04   -0.97393E-02   -0.41760E-01  2496   0.134E-01    0.191E+00
DAV:   7    -0.350225433278E+04   -0.29925E-01   -0.58108E-01  2912   0.132E-01    0.285E+00
DAV:   8    -0.350221899016E+04    0.35343E-01   -0.60434E-02  2592   0.149E-01    0.994E-01
DAV:   9    -0.350222394066E+04   -0.49505E-02   -0.86308E-02  2496   0.854E-02    0.308E+00
DAV:  10    -0.350221218280E+04    0.11758E-01   -0.22133E-02  2656   0.808E-02    0.692E-01
DAV:  11    -0.350221900288E+04   -0.68201E-02   -0.23167E-01  2464   0.101E-01    0.123E+00
DAV:  12    -0.350225079881E+04   -0.31796E-01   -0.51330E-01  2624   0.103E-01    0.543E+00
DAV:  13    -0.350233653369E+04   -0.85735E-01   -0.25874E+00  2624   0.183E-01    0.326E+00
DAV:  14    -0.350231007951E+04    0.26454E-01   -0.79452E-01  2496   0.220E-01    0.617E+00
DAV:  15    -0.350236812985E+04   -0.58050E-01   -0.35620E+00  2528   0.234E-01    0.181E+00
DAV:  16    -0.350226667078E+04    0.10146E+00   -0.53417E-01  2464   0.220E-01    0.312E+00
DAV:  17    -0.350228439070E+04   -0.17720E-01   -0.14816E+00  2336   0.172E-01    0.197E+00
DAV:  18    -0.350222899365E+04    0.55397E-01   -0.17063E-01  2272   0.141E-01    0.110E+00
DAV:  19    -0.350222400842E+04    0.49852E-02   -0.13381E-01  2144   0.800E-02    0.296E+00
DAV:  20    -0.350221234078E+04    0.11668E-01   -0.36974E-02  2560   0.682E-02    0.657E-01
DAV:  21    -0.350221786947E+04   -0.55287E-02   -0.14593E-01  2464   0.615E-02    0.236E+00
DAV:  22    -0.350221541568E+04    0.24538E-02   -0.90238E-02  2432   0.724E-02    0.102E+00
DAV:  23    -0.350222951502E+04   -0.14099E-01   -0.41047E-01  2368   0.855E-02    0.175E+00
DAV:  24    -0.350223024249E+04   -0.72747E-03   -0.20763E-01  2400   0.104E-01    0.278E+00
DAV:  25    -0.350226452654E+04   -0.34284E-01   -0.11275E+00  2400   0.140E-01    0.141E+00
DAV:  26    -0.350225953296E+04    0.49936E-02   -0.34369E-01  2400   0.150E-01    0.457E+00
DAV:  27    -0.350231486532E+04   -0.55332E-01   -0.22055E+00  2400   0.178E-01    0.232E+00
DAV:  28    -0.350228793090E+04    0.26934E-01   -0.55025E-01  2432   0.193E-01    0.552E+00
DAV:  29    -0.350234620742E+04   -0.58277E-01   -0.29317E+00  2432   0.209E-01    0.248E+00
DAV:  30    -0.350228738913E+04    0.58818E-01   -0.62530E-01  2464   0.213E-01    0.479E+00
DAV:  31    -0.350232388011E+04   -0.36491E-01   -0.25199E+00  2464   0.203E-01    0.143E+00
DAV:  32    -0.350225497713E+04    0.68903E-01   -0.39597E-01  2464   0.187E-01    0.236E+00
DAV:  33    -0.350226473994E+04   -0.97628E-02   -0.10610E+00  2368   0.153E-01    0.203E+00
DAV:  34    -0.350222633648E+04    0.38403E-01   -0.13353E-01  2304   0.128E-01    0.706E-01
DAV:  35    -0.350222933608E+04   -0.29996E-02   -0.29484E-01  2240   0.886E-02    0.268E+00
DAV:  36    -0.350221662025E+04    0.12716E-01   -0.68730E-02  2304   0.844E-02    0.717E-01
DAV:  37    -0.350222137555E+04   -0.47553E-02   -0.18084E-01  2240   0.691E-02    0.256E+00
DAV:  38    -0.350221547333E+04    0.59022E-02   -0.76430E-02  2304   0.750E-02    0.638E-01
DAV:  39    -0.350222286773E+04   -0.73944E-02   -0.24564E-01  2240   0.736E-02    0.229E+00
DAV:  40    -0.350221887315E+04    0.39946E-02   -0.11614E-01  2304   0.852E-02    0.109E+00
DAV:  41    -0.350223185750E+04   -0.12984E-01   -0.44915E-01  2240   0.917E-02    0.189E+00
DAV:  42    -0.350222709888E+04    0.47586E-02   -0.17277E-01  2304   0.105E-01    0.201E+00
DAV:  43    -0.350224861434E+04   -0.21515E-01   -0.80631E-01  2272   0.117E-01    0.146E+00
DAV:  44    -0.350223916599E+04    0.94484E-02   -0.23082E-01  2336   0.128E-01    0.294E+00
DAV:  45    -0.350226972345E+04   -0.30557E-01   -0.12557E+00  2336   0.150E-01    0.131E+00
DAV:  46    -0.350225071442E+04    0.19009E-01   -0.29510E-01  2336   0.149E-01    0.355E+00
DAV:  47    -0.350228564989E+04   -0.34935E-01   -0.16129E+00  2304   0.160E-01    0.141E+00
DAV:  48    -0.350226002066E+04    0.25629E-01   -0.34865E-01  2304   0.165E-01    0.411E+00
DAV:  49    -0.350230062424E+04   -0.40604E-01   -0.19495E+00  2304   0.173E-01    0.158E+00
DAV:  50    -0.350226672578E+04    0.33898E-01   -0.39309E-01  2304   0.177E-01    0.438E+00
DAV:  51    -0.350230857287E+04   -0.41847E-01   -0.21418E+00  2304   0.181E-01    0.160E+00
DAV:  52    -0.350226709009E+04    0.41483E-01   -0.40405E-01  2304   0.182E-01    0.425E+00
DAV:  53    -0.350230507002E+04   -0.37980E-01   -0.20700E+00  2304   0.180E-01    0.151E+00
DAV:  54    -0.350226321465E+04    0.41855E-01   -0.39071E-01  2304   0.179E-01    0.387E+00
DAV:  55    -0.350229496587E+04   -0.31751E-01   -0.18502E+00  2304   0.174E-01    0.132E+00
DAV:  56    -0.350225258622E+04    0.42380E-01   -0.33483E-01  2336   0.168E-01    0.290E+00
DAV:  57    -0.350227211886E+04   -0.19533E-01   -0.12960E+00  2336   0.163E-01    0.147E+00
DAV:  58    -0.350223630811E+04    0.35811E-01   -0.22348E-01  2336   0.142E-01    0.138E+00
DAV:  59    -0.350224396530E+04   -0.76572E-02   -0.62357E-01  2240   0.117E-01    0.233E+00
DAV:  60    -0.350222205878E+04    0.21907E-01   -0.10266E-01  2240   0.105E-01    0.869E-01
DAV:  61    -0.350222500042E+04   -0.29416E-02   -0.17165E-01  2240   0.742E-02    0.292E+00
DAV:  62    -0.350221590000E+04    0.91004E-02   -0.44306E-02  2304   0.691E-02    0.157E+00
DAV:  63    -0.350221923615E+04   -0.33362E-02   -0.33411E-02  2240   0.480E-02    0.307E+00
DAV:  64    -0.350221456437E+04    0.46718E-02   -0.11124E-02  2144   0.462E-02    0.209E+00
DAV:  65    -0.350221690608E+04   -0.23417E-02   -0.73618E-03  1984   0.298E-02    0.304E+00
DAV:  66    -0.350221454195E+04    0.23641E-02   -0.30030E-03  1952   0.262E-02    0.241E+00
DAV:  67    -0.350221629542E+04   -0.17535E-02   -0.21825E-03  1760   0.179E-02    0.299E+00
DAV:  68    -0.350221521239E+04    0.10830E-02   -0.10128E-03  1760   0.151E-02    0.264E+00
DAV:  69    -0.350221637757E+04   -0.11652E-02   -0.60563E-04  1696   0.101E-02    0.296E+00
DAV:  70    -0.350221602378E+04    0.35379E-03   -0.29690E-04  1664   0.831E-03    0.279E+00
DAV:  71    -0.350221711175E+04   -0.10880E-02   -0.15337E-04  1408   0.550E-03    0.298E+00
DAV:  72    -0.350221770188E+04   -0.59013E-03   -0.79839E-05  1440   0.551E-03    0.295E+00
DAV:  73    -0.350221833383E+04   -0.63194E-03   -0.21135E-05  1536   0.256E-03    0.303E+00
DAV:  74    -0.350221836499E+04   -0.31165E-04   -0.12055E-05  1312   0.238E-03    0.300E+00
DAV:  75    -0.350221859927E+04   -0.23427E-03   -0.39758E-06  1248   0.122E-03    0.304E+00
DAV:  76    -0.350221899666E+04   -0.39739E-03   -0.42000E-06  1408   0.222E-03    0.306E+00
DAV:  77    -0.350221704615E+04    0.19505E-02   -0.43618E-05  1632   0.756E-03    0.295E+00
DAV:  78    -0.350221603944E+04    0.10067E-02   -0.39879E-05  2560   0.603E-03    0.292E+00
DAV:  79    -0.350221477213E+04    0.12673E-02   -0.38473E-05  1568   0.588E-03    0.281E+00
DAV:  80    -0.350220966257E+04    0.51096E-02   -0.38057E-04  2208   0.163E-02    0.228E+00
DAV:  81    -0.350220917280E+04    0.48977E-03   -0.22678E-04  2368   0.107E-02    0.237E+00
DAV:  82    -0.350220444007E+04    0.47327E-02   -0.69390E-04  2528   0.230E-02    0.135E+00
DAV:  83    -0.350220459798E+04   -0.15791E-03   -0.15847E-03  2432   0.188E-02    0.154E+00
DAV:  84    -0.350220473051E+04   -0.13253E-03   -0.15617E-03  2464   0.215E-02    0.146E+00
DAV:  85    -0.350220252451E+04    0.22060E-02   -0.14682E-03  2144   0.267E-02    0.613E-01
DAV:  86    -0.350220285615E+04   -0.33164E-03   -0.61552E-04  2208   0.149E-02    0.862E-01
DAV:  87    -0.350220295466E+04   -0.98516E-04   -0.78683E-04  2048   0.164E-02    0.556E-01
DAV:  88    -0.350220271454E+04    0.24013E-03   -0.10422E-03  2016   0.131E-02    0.164E-01
DAV:  89    -0.350220557061E+04   -0.28561E-02   -0.96978E-03  2144   0.226E-02    0.107E+00
DAV:  90    -0.350220826165E+04   -0.26910E-02   -0.16457E-02  2304   0.387E-02    0.164E+00
DAV:  91    -0.350223159745E+04   -0.23336E-01   -0.44696E-01  2528   0.777E-02    0.168E+00
DAV:  92    -0.350223229264E+04   -0.69519E-03   -0.23154E-01  2304   0.105E-01    0.286E+00
DAV:  93    -0.350226818484E+04   -0.35892E-01   -0.12137E+00  2560   0.151E-01    0.171E+00
DAV:  94    -0.350223219879E+04    0.35986E-01   -0.20351E-01  2432   0.135E-01    0.119E+00
DAV:  95    -0.350222157087E+04    0.10628E-01   -0.12658E-01  2112   0.837E-02    0.284E+00
DAV:  96    -0.350221198508E+04    0.95858E-02   -0.43902E-02  2560   0.773E-02    0.138E+00
DAV:  97    -0.350223442157E+04   -0.22436E-01   -0.49702E-01  2528   0.865E-02    0.171E+00
DAV:  98    -0.350223363733E+04    0.78424E-03   -0.19551E-01  2432   0.109E-01    0.331E+00
DAV:  99    -0.350227477297E+04   -0.41136E-01   -0.14246E+00  2528   0.153E-01    0.123E+00
DAV: 100    -0.350225509180E+04    0.19681E-01   -0.25485E-01  2400   0.154E-01
  30 F= -.35022551E+04 E0= -.35021850E+04  d E =-.357870E+00
       N       E                     dE             d eps       ncg     rms          rms(c)
DAV:   1    -0.350242277238E+04   -0.14800E+00   -0.75838E+01  1984   0.517E+00    0.199E+00
DAV:   2    -0.350324920950E+04   -0.82644E+00   -0.35942E+00  2496   0.917E-01    0.248E+01
DAV:   3    -0.350248606258E+04    0.76315E+00   -0.87689E+00  2784   0.585E-01    0.391E+00
DAV:   4    -0.350242964850E+04    0.56414E-01   -0.26447E-02  2624   0.222E-01    0.223E+00
DAV:   5    -0.350246045955E+04   -0.30811E-01   -0.43634E-01  2752   0.184E-01    0.919E+00
DAV:   6    -0.350247394060E+04   -0.13481E-01   -0.36020E-01  2496   0.949E-02    0.808E+00
DAV:   7    -0.350255436780E+04   -0.80427E-01   -0.18848E+00  2496   0.243E-01    0.921E+00
DAV:   8    -0.350266320986E+04   -0.10884E+00   -0.60343E+00  2752   0.276E-01    0.376E+00
DAV:   9    -0.350252143231E+04    0.14178E+00   -0.14677E+00  2816   0.308E-01    0.141E+00
DAV:  10    -0.350248352970E+04    0.37903E-01   -0.88231E-01  2624   0.205E-01    0.310E+00
DAV:  11    -0.350242404590E+04    0.59484E-01   -0.13860E-02  2656   0.168E-01    0.163E+00
DAV:  12    -0.350242282804E+04    0.12179E-02   -0.58992E-02  2432   0.718E-02    0.235E+00
DAV:  13    -0.350242461851E+04   -0.17905E-02   -0.61835E-02  2688   0.716E-02    0.306E+00
DAV:  14    -0.350245521913E+04   -0.30601E-01   -0.81838E-01  2560   0.989E-02    0.168E+00
DAV:  15    -0.350247410695E+04   -0.18888E-01   -0.59698E-01  2496   0.148E-01    0.432E+00
DAV:  16    -0.350252038547E+04   -0.46279E-01   -0.22560E+00  2528   0.189E-01    0.253E+00
DAV:  17    -0.350249712637E+04    0.23259E-01   -0.60461E-01  2528   0.210E-01    0.364E+00
DAV:  18    -0.350250315998E+04   -0.60336E-02   -0.19216E+00  2496   0.202E-01    0.137E+00
DAV:  19    -0.350245351927E+04    0.49641E-01   -0.18331E-01  2464   0.167E-01    0.103E+00
DAV:  20    -0.350244445140E+04    0.90679E-02   -0.40011E-01  2336   0.114E-01    0.272E+00
DAV:  21    -0.350242703420E+04    0.17417E-01   -0.55782E-02  2400   0.884E-02    0.169E+00
DAV:  22    -0.350242343001E+04    0.36042E-02   -0.73953E-02  2336   0.481E-02    0.251E+00
DAV:  23    -0.350242155912E+04    0.18709E-02   -0.54044E-02  2400   0.469E-02    0.105E+00
DAV:  24    -0.350242199538E+04   -0.43626E-03   -0.12912E-01  2400   0.512E-02    0.196E+00
DAV:  25    -0.350242580006E+04   -0.38047E-02   -0.14177E-01  2432   0.620E-02    0.105E+00
DAV:  26    -0.350243426452E+04   -0.84645E-02   -0.42142E-01  2432   0.823E-02    0.136E+00
DAV:  27    -0.350244788834E+04   -0.13624E-01   -0.44756E-01  2432   0.113E-01    0.303E+00
DAV:  28    -0.350248043396E+04   -0.32546E-01   -0.13680E+00  2560   0.152E-01    0.201E+00
DAV:  29    -0.350249336183E+04   -0.12928E-01   -0.51609E-01  2496   0.175E-01    0.521E+00
DAV:  30    -0.350254379413E+04   -0.50432E-01   -0.27183E+00  2528   0.212E-01    0.303E+00
DAV:  31    -0.350252187704E+04    0.21917E-01   -0.83501E-01  2432   0.223E-01    0.559E+00
DAV:  32    -0.350255331331E+04   -0.31436E-01   -0.30120E+00  2432   0.236E-01    0.223E+00
DAV:  33    -0.350249224329E+04    0.61070E-01   -0.48985E-01  2432   0.223E-01    0.311E+00
DAV:  34    -0.350248724543E+04    0.49979E-02   -0.15163E+00  2400   0.201E-01    0.157E+00
DAV:  35    -0.350244368715E+04    0.43558E-01   -0.10220E-01  2432   0.148E-01    0.114E+00
DAV:  36    -0.350243491741E+04    0.87697E-02   -0.27728E-01  2368   0.930E-02    0.261E+00
DAV:  37    -0.350242659085E+04    0.83266E-02   -0.87073E-02  2368   0.776E-02    0.136E+00
DAV:  38    -0.350242484653E+04    0.17443E-02   -0.12115E-01  2304   0.549E-02    0.249E+00
DAV:  39    -0.350242374438E+04    0.11021E-02   -0.78402E-02  2304   0.566E-02    0.106E+00
DAV:  40    -0.350242396096E+04   -0.21658E-03   -0.16388E-01  2336   0.579E-02    0.211E+00
DAV:  41    -0.350242673786E+04   -0.27769E-02   -0.14272E-01  2368   0.676E-02    0.102E+00
DAV:  42    -0.350243236270E+04   -0.56248E-02   -0.38624E-01  2368   0.810E-02    0.155E+00
DAV:  43    -0.350244043164E+04   -0.80689E-02   -0.33236E-01  2464   0.105E-01    0.228E+00
DAV:  44    -0.350246003739E+04   -0.19606E-01   -0.98276E-01  2464   0.124E-01    0.136E+00
DAV:  45    -0.350246887632E+04   -0.88389E-02   -0.42384E-01  2400   0.149E-01    0.400E+00
DAV:  46    -0.350250453222E+04   -0.35656E-01   -0.19372E+00  2400   0.180E-01    0.216E+00
DAV:  47    -0.350250614272E+04   -0.16105E-02   -0.44096E-01  2496   0.200E-01    0.610E+00
DAV:  48    -0.350258054843E+04   -0.74406E-01   -0.32628E+00  2528   0.224E-01    0.474E+00
DAV:  49    -0.350258619754E+04   -0.56491E-02   -0.16170E+00  2496   0.254E-01    0.793E+00
DAV:  50    -0.350264799589E+04   -0.61798E-01   -0.46370E+00  2496   0.292E-01    0.483E+00
DAV:  51    -0.350257647411E+04    0.71522E-01   -0.17881E+00  2464   0.285E-01    0.686E+00
DAV:  52    -0.350260201968E+04   -0.25546E-01   -0.39555E+00  2496   0.279E-01    0.308E+00
DAV:  53    -0.350251506790E+04    0.86952E-01   -0.94577E-01  2464   0.253E-01    0.387E+00
DAV:  54    -0.350250833576E+04    0.67321E-02   -0.19578E+00  2432   0.215E-01    0.131E+00
DAV:  55    -0.350245385870E+04    0.54477E-01   -0.19768E-01  2464   0.171E-01    0.111E+00
DAV:  56    -0.350244003501E+04    0.13824E-01   -0.34322E-01  2304   0.111E-01    0.263E+00
DAV:  57    -0.350242794544E+04    0.12090E-01   -0.71009E-02  2496   0.826E-02    0.190E+00
DAV:  58    -0.350242431613E+04    0.36293E-02   -0.62963E-02  2336   0.471E-02    0.265E+00
DAV:  59    -0.350242033575E+04    0.39804E-02   -0.40591E-02  2432   0.448E-02    0.115E+00
DAV:  60    -0.350241924974E+04    0.10860E-02   -0.10081E-01  2368   0.474E-02    0.148E+00
DAV:  61    -0.350242695907E+04   -0.77093E-02   -0.17132E-01  2688   0.601E-02    0.192E+00
DAV:  62    -0.350245238947E+04   -0.25430E-01   -0.76066E-01  2560   0.992E-02    0.159E+00
DAV:  63    -0.350247350245E+04   -0.21113E-01   -0.56204E-01  2432   0.141E-01    0.452E+00
DAV:  64    -0.350252646584E+04   -0.52963E-01   -0.23688E+00  2528   0.190E-01    0.263E+00
DAV:  65    -0.350250128130E+04    0.25185E-01   -0.67771E-01  2464   0.207E-01    0.407E+00
DAV:  66    -0.350251558626E+04   -0.14305E-01   -0.21315E+00  2528   0.211E-01    0.137E+00
DAV:  67    -0.350245683502E+04    0.58751E-01   -0.24160E-01  2496   0.175E-01    0.140E+00
DAV:  68    -0.350244426183E+04    0.12573E-01   -0.24507E-01  2464   0.106E-01    0.314E+00
DAV:  69    -0.350242822396E+04    0.16038E-01   -0.25421E-02  2592   0.689E-02    0.265E+00
DAV:  70    -0.350243061074E+04   -0.23868E-02   -0.58472E-03  2336   0.263E-02    0.321E+00
DAV:  71    -0.350242947821E+04    0.11325E-02   -0.20286E-03  2048   0.174E-02    0.303E+00
DAV:  72    -0.350242370900E+04    0.57692E-02   -0.33452E-04  2368   0.192E-02    0.272E+00
DAV:  73    -0.350241604266E+04    0.76663E-02   -0.54648E-04  2976   0.305E-02    0.143E+00
DAV:  74    -0.350241546436E+04    0.57830E-03   -0.30567E-03  2528   0.190E-02    0.158E+00
DAV:  75    -0.350241558592E+04   -0.12156E-03   -0.41901E-03  2368   0.156E-02    0.113E+00
DAV:  76    -0.350241699994E+04   -0.14140E-02   -0.24915E-02  2144   0.226E-02    0.178E+00
DAV:  77    -0.350241769659E+04   -0.69665E-03   -0.37503E-02  2208   0.326E-02    0.805E-01
DAV:  78    -0.350242322486E+04   -0.55283E-02   -0.12272E-01  2240   0.451E-02    0.204E+00
DAV:  79    -0.350242383376E+04   -0.60889E-03   -0.12728E-01  2368   0.598E-02    0.746E-01
DAV:  80    -0.350243252151E+04   -0.86877E-02   -0.29924E-01  2432   0.707E-02    0.194E+00
DAV:  81    -0.350242954796E+04    0.29735E-02   -0.19215E-01  2400   0.868E-02    0.813E-01
DAV:  82    -0.350244026532E+04   -0.10717E-01   -0.44588E-01  2368   0.882E-02    0.194E+00
DAV:  83    -0.350243151663E+04    0.87487E-02   -0.15548E-01  2400   0.984E-02    0.865E-01
DAV:  84    -0.350243755526E+04   -0.60386E-02   -0.34244E-01  2368   0.840E-02    0.227E+00
DAV:  85    -0.350242762267E+04    0.99326E-02   -0.11493E-01  2400   0.851E-02    0.134E+00
DAV:  86    -0.350243054090E+04   -0.29182E-02   -0.17306E-01  2336   0.640E-02    0.253E+00
DAV:  87    -0.350242436196E+04    0.61789E-02   -0.85272E-02  2368   0.627E-02    0.170E+00
DAV:  88    -0.350242737050E+04   -0.30085E-02   -0.92135E-02  2240   0.490E-02    0.267E+00
DAV:  89    -0.350242378565E+04    0.35848E-02   -0.50629E-02  2304   0.461E-02    0.212E+00
DAV:  90    -0.350242523330E+04   -0.14476E-02   -0.38425E-02  2144   0.350E-02    0.276E+00
DAV:  91    -0.350242260915E+04    0.26242E-02   -0.22605E-02  2112   0.307E-02    0.229E+00
DAV:  92    -0.350243370716E+04   -0.11098E-01   -0.42173E-02  3040   0.109E-01    0.536E+00
DAV:  93    -0.350242919308E+04    0.45141E-02   -0.21078E-02  2560   0.728E-02    0.311E+00
DAV:  94    -0.350242516519E+04    0.40279E-02   -0.21040E-02  2848   0.127E-01    0.292E+00
DAV:  95    -0.350242683374E+04   -0.16686E-02   -0.43787E-03  2400   0.360E-02    0.288E+00
DAV:  96    -0.350242775200E+04   -0.91826E-03   -0.91472E-04  2816   0.124E-02    0.303E+00
DAV:  97    -0.350242446497E+04    0.32870E-02   -0.41544E-04  2080   0.115E-02    0.274E+00
DAV:  98    -0.350242630688E+04   -0.18419E-02   -0.10010E-04  2240   0.932E-03    0.292E+00
DAV:  99    -0.350242646353E+04   -0.15665E-03   -0.62450E-05  2016   0.508E-03    0.288E+00
DAV: 100    -0.350242610829E+04    0.35524E-03   -0.34534E-05  2272   0.498E-03
  31 F= -.35024261E+04 E0= -.35023668E+04  d E =-.171016E+00
       N       E                     dE             d eps       ncg     rms          rms(c)
DAV:   1    -0.350242636653E+04    0.97002E-04   -0.74131E-01  1984   0.524E-01    0.287E+00
DAV:   2    -0.351015889404E+04   -0.77325E+01   -0.46095E+01  2880   0.254E+00    0.442E+01
DAV:   3    -0.350270702410E+04    0.74519E+01   -0.38174E+01  2880   0.158E+00    0.136E+01
DAV:   4    -0.350256036907E+04    0.14666E+00   -0.34118E+00  2720   0.330E-01    0.631E+00
DAV:   5    -0.350260782854E+04   -0.47459E-01   -0.27296E+00  2720   0.274E-01    0.813E+00
DAV:   6    -0.350266796304E+04   -0.60135E-01   -0.55959E+00  2784   0.298E-01    0.479E+00
DAV:   7    -0.350255462338E+04    0.11334E+00   -0.24722E+00  2624   0.313E-01    0.357E+00
DAV:   8    -0.350248051010E+04    0.74113E-01   -0.72802E-02  2720   0.160E-01    0.373E+00
DAV:   9    -0.350245499926E+04    0.25511E-01   -0.12014E-03  2688   0.693E-02    0.366E+00
DAV:  10    -0.350241747850E+04    0.37521E-01   -0.75281E-03  3040   0.116E-01    0.143E+00
DAV:  11    -0.350242538768E+04   -0.79092E-02   -0.18055E-01  2560   0.619E-02    0.113E+00
DAV:  12    -0.350245852147E+04   -0.33134E-01   -0.53738E-01  2528   0.909E-02    0.569E+00
DAV:  13    -0.350257549732E+04   -0.11698E+00   -0.27835E+00  2656   0.174E-01    0.620E+00
DAV:  14    -0.350265966772E+04   -0.84170E-01   -0.19362E+00  2624   0.255E-01    0.929E+00
DAV:  15    -0.350278012952E+04   -0.12046E+00   -0.56273E+00  2592   0.318E-01    0.101E+01
DAV:  16    -0.350283402235E+04   -0.53893E-01   -0.36016E+00  2592   0.347E-01    0.941E+00
DAV:  17    -0.350280857005E+04    0.25452E-01   -0.64206E+00  2528   0.360E-01    0.107E+01
DAV:  18    -0.350284161775E+04   -0.33048E-01   -0.41938E+00  2528   0.352E-01    0.939E+00
DAV:  19    -0.350275806260E+04    0.83555E-01   -0.67113E+00  2592   0.367E-01    0.759E+00
DAV:  20    -0.350266467747E+04    0.93385E-01   -0.30489E+00  2592   0.337E-01    0.862E+00
DAV:  21    -0.350267541846E+04   -0.10741E-01   -0.62915E+00  2656   0.341E-01    0.212E+00
DAV:  22    -0.350251162369E+04    0.16379E+00   -0.78410E-01  2656   0.265E-01    0.383E+00
DAV:  23    -0.350246399438E+04    0.47629E-01   -0.24625E-02  2816   0.109E-01    0.367E+00
DAV:  24    -0.350245371463E+04    0.10280E-01   -0.48022E-04  2560   0.262E-02    0.362E+00
DAV:  25    -0.350244364434E+04    0.10070E-01   -0.25820E-04  2688   0.229E-02    0.350E+00
DAV:  26    -0.350243817891E+04    0.54654E-02   -0.13183E-04  2784   0.136E-02    0.338E+00
DAV:  27    -0.350243637832E+04    0.18006E-02   -0.40255E-05  2624   0.610E-03    0.333E+00
DAV:  28    -0.350243313079E+04    0.32475E-02   -0.25306E-05  1728   0.722E-03    0.320E+00
DAV:  29    -0.350243072964E+04    0.24012E-02   -0.26267E-05  2016   0.590E-03    0.310E+00
DAV:  30    -0.350242948237E+04    0.12473E-02   -0.88055E-06  1632   0.408E-03    0.304E+00
DAV:  31    -0.350241909847E+04    0.10384E-01   -0.37139E-04  2912   0.286E-02    0.194E+00
DAV:  32    -0.350241865241E+04    0.44607E-03   -0.44566E-04  2528   0.158E-02    0.209E+00
DAV:  33    -0.350241589525E+04    0.27572E-02   -0.52687E-04  2016   0.159E-02    0.109E+00
DAV:  34    -0.350241645191E+04   -0.55667E-03   -0.15690E-02  2528   0.224E-02    0.157E+00
DAV:  35    -0.350241721455E+04   -0.76263E-03   -0.26903E-02  2272   0.332E-02    0.118E+00
DAV:  36    -0.350243138883E+04   -0.14174E-01   -0.29626E-01  2464   0.615E-02    0.162E+00
DAV:  37    -0.350243699693E+04   -0.56081E-02   -0.26801E-01  2496   0.947E-02    0.261E+00
DAV:  38    -0.350247377352E+04   -0.36777E-01   -0.12183E+00  2592   0.131E-01    0.144E+00
DAV:  39    -0.350244697716E+04    0.26796E-01   -0.19648E-01  2464   0.140E-01    0.100E+00
DAV:  40    -0.350243429836E+04    0.12679E-01   -0.29356E-01  2336   0.107E-01    0.205E+00
DAV:  41    -0.350243142264E+04    0.28757E-02   -0.18200E-01  2496   0.913E-02    0.242E+00
DAV:  42    -0.350246638068E+04   -0.34958E-01   -0.10534E+00  2400   0.117E-01    0.138E+00
DAV:  43    -0.350245831522E+04    0.80655E-02   -0.24089E-01  2464   0.141E-01    0.340E+00
DAV:  44    -0.350249733431E+04   -0.39019E-01   -0.17783E+00  2400   0.168E-01    0.143E+00
DAV:  45    -0.350245614631E+04    0.41188E-01   -0.28204E-01  2400   0.163E-01    0.863E-01
DAV:  46    -0.350244136825E+04    0.14778E-01   -0.39640E-01  2336   0.120E-01    0.221E+00
DAV:  47    -0.350242779007E+04    0.13578E-01   -0.11907E-01  2368   0.939E-02    0.718E-01
DAV:  48    -0.350243672072E+04   -0.89307E-02   -0.35719E-01  2304   0.808E-02    0.201E+00
DAV:  49    -0.350243103674E+04    0.56840E-02   -0.16443E-01  2368   0.954E-02    0.183E+00
DAV:  50    -0.350245846654E+04   -0.27430E-01   -0.86305E-01  2336   0.110E-01    0.152E+00
DAV:  51    -0.350244280046E+04    0.15666E-01   -0.16251E-01  2336   0.125E-01    0.177E+00
DAV:  52    -0.350246372127E+04   -0.20921E-01   -0.94483E-01  2336   0.128E-01    0.175E+00
DAV:  53    -0.350243691826E+04    0.26803E-01   -0.11286E-01  2368   0.122E-01    0.833E-01
DAV:  54    -0.350243711395E+04   -0.19569E-03   -0.33887E-01  2336   0.921E-02    0.216E+00
DAV:  55    -0.350242782387E+04    0.92901E-02   -0.13917E-01  2368   0.896E-02    0.846E-01
DAV:  56    -0.350244235187E+04   -0.14528E-01   -0.47553E-01  2304   0.882E-02    0.192E+00
DAV:  57    -0.350243347916E+04    0.88727E-02   -0.14242E-01  2368   0.104E-01    0.199E+00
DAV:  58    -0.350246237595E+04   -0.28897E-01   -0.95320E-01  2336   0.116E-01    0.147E+00
DAV:  59    -0.350244694223E+04    0.15434E-01   -0.15839E-01  2400   0.130E-01    0.259E+00
DAV:  60    -0.350247874797E+04   -0.31806E-01   -0.13219E+00  2400   0.147E-01    0.148E+00
DAV:  61    -0.350244466424E+04    0.34084E-01   -0.15852E-01  2368   0.141E-01    0.938E-01
DAV:  62    -0.350272023279E+04   -0.27557E+00   -0.16375E+00  2880   0.267E-01    0.197E+01
DAV:  63    -0.350249640930E+04    0.22382E+00   -0.85546E+00  2976   0.382E-01    0.389E+00
DAV:  64    -0.350241913491E+04    0.77274E-01   -0.33802E-02  2912   0.221E-01    0.272E+00
DAV:  65    -0.350243407992E+04   -0.14945E-01   -0.21795E-01  2432   0.809E-02    0.239E+00
DAV:  66    -0.350242472166E+04    0.93583E-02   -0.97368E-02  2688   0.826E-02    0.685E-01
DAV:  67    -0.350243386503E+04   -0.91434E-02   -0.33074E-01  2496   0.754E-02    0.178E+00
DAV:  68    -0.350243258278E+04    0.12823E-02   -0.23464E-01  2464   0.950E-02    0.110E+00
DAV:  69    -0.350244594773E+04   -0.13365E-01   -0.57974E-01  2304   0.100E-01    0.155E+00
DAV:  70    -0.350244056365E+04    0.53841E-02   -0.25502E-01  2400   0.115E-01    0.161E+00
DAV:  71    -0.350245734068E+04   -0.16777E-01   -0.82025E-01  2336   0.121E-01    0.150E+00
DAV:  72    -0.350244362020E+04    0.13720E-01   -0.19138E-01  2368   0.126E-01    0.189E+00
DAV:  73    -0.350246230968E+04   -0.18689E-01   -0.93755E-01  2336   0.129E-01    0.140E+00
DAV:  74    -0.350244844414E+04    0.13866E-01   -0.21768E-01  2432   0.134E-01    0.212E+00
DAV:  75    -0.350246768147E+04   -0.19237E-01   -0.10530E+00  2368   0.138E-01    0.139E+00
DAV:  76    -0.350244856932E+04    0.19112E-01   -0.20724E-01  2432   0.138E-01    0.185E+00
DAV:  77    -0.350246254134E+04   -0.13972E-01   -0.93310E-01  2336   0.134E-01    0.143E+00
DAV:  78    -0.350244561654E+04    0.16925E-01   -0.19981E-01  2432   0.132E-01    0.171E+00
DAV:  79    -0.350245933947E+04   -0.13723E-01   -0.86269E-01  2336   0.129E-01    0.147E+00
DAV:  80    -0.350244399723E+04    0.15342E-01   -0.19534E-01  2400   0.128E-01    0.171E+00
DAV:  81    -0.350245891044E+04   -0.14913E-01   -0.85604E-01  2336   0.127E-01    0.146E+00
DAV:  82    -0.350244448777E+04    0.14423E-01   -0.19689E-01  2400   0.128E-01    0.188E+00
DAV:  83    -0.350246206709E+04   -0.17579E-01   -0.92823E-01  2368   0.130E-01    0.142E+00
DAV:  84    -0.350244583661E+04    0.16230E-01   -0.19794E-01  2368   0.131E-01    0.188E+00
DAV:  85    -0.350246238158E+04   -0.16545E-01   -0.93243E-01  2336   0.131E-01    0.144E+00
DAV:  86    -0.350244485615E+04    0.17525E-01   -0.19077E-01  2400   0.131E-01    0.171E+00
DAV:  87    -0.350245945494E+04   -0.14599E-01   -0.86240E-01  2336   0.127E-01    0.152E+00
DAV:  88    -0.350244168869E+04    0.17766E-01   -0.17134E-01  2400   0.126E-01    0.149E+00
DAV:  89    -0.350245478435E+04   -0.13096E-01   -0.76006E-01  2336   0.120E-01    0.158E+00
DAV:  90    -0.350244034326E+04    0.14441E-01   -0.17179E-01  2400   0.121E-01    0.165E+00
DAV:  91    -0.350245695459E+04   -0.16611E-01   -0.81742E-01  2336   0.121E-01    0.147E+00
DAV:  92    -0.350244370379E+04    0.13251E-01   -0.19088E-01  2400   0.125E-01    0.196E+00
DAV:  93    -0.350246321215E+04   -0.19508E-01   -0.95719E-01  2336   0.130E-01    0.140E+00
DAV:  94    -0.350244638055E+04    0.16832E-01   -0.20067E-01  2400   0.132E-01    0.182E+00
DAV:  95    -0.350246166237E+04   -0.15282E-01   -0.91306E-01  2336   0.131E-01    0.148E+00
DAV:  96    -0.350244279467E+04    0.18868E-01   -0.17760E-01  2368   0.128E-01    0.142E+00
DAV:  97    -0.350245412234E+04   -0.11328E-01   -0.73766E-01  2304   0.120E-01    0.166E+00
DAV:  98    -0.350243827641E+04    0.15846E-01   -0.15526E-01  2400   0.118E-01    0.142E+00
DAV:  99    -0.350245267185E+04   -0.14395E-01   -0.71962E-01  2336   0.114E-01    0.157E+00
DAV: 100    -0.350244088555E+04    0.11786E-01   -0.17637E-01  2400   0.119E-01
  32 F= -.35024409E+04 E0= -.35023703E+04  d E =-.185794E+00
       N       E                     dE             d eps       ncg     rms          rms(c)
DAV:   1    -0.350259744347E+04   -0.14477E+00   -0.68053E+01  1984   0.491E+00    0.213E+00
DAV:   2    -0.350476281968E+04   -0.21654E+01   -0.93739E+00  2752   0.124E+00    0.264E+01
DAV:   3    -0.350266882290E+04    0.20940E+01   -0.74294E+00  2816   0.899E-01    0.340E+00
DAV:   4    -0.350265170866E+04    0.17114E-01   -0.22267E-01  2528   0.246E-01    0.525E+00
DAV:   5    -0.350270223187E+04   -0.50523E-01   -0.15132E+00  2624   0.138E-01    0.249E+00
DAV:   6    -0.350269646808E+04    0.57638E-02   -0.59760E-01  2752   0.232E-01    0.175E+00
DAV:   7    -0.350274210980E+04   -0.45642E-01   -0.94137E-01  2752   0.270E-01    0.366E+00
DAV:   8    -0.350266950955E+04    0.72600E-01   -0.21559E-02  2496   0.238E-01    0.368E+00
DAV:   9    -0.350262921790E+04    0.40292E-01   -0.11535E-02  2848   0.135E-01    0.502E-01
DAV:  10    -0.350262930411E+04   -0.86210E-04   -0.46683E-02  2400   0.616E-02    0.690E-01
DAV:  11    -0.350263729226E+04   -0.79881E-02   -0.12109E-01  2688   0.476E-02    0.210E+00
DAV:  12    -0.350266228364E+04   -0.24991E-01   -0.70271E-01  2528   0.104E-01    0.132E+00
DAV:  13    -0.350265610794E+04    0.61757E-02   -0.21132E-01  2784   0.117E-01    0.116E+00
DAV:  14    -0.350266141958E+04   -0.53116E-02   -0.58718E-01  2656   0.120E-01    0.198E+00
DAV:  15    -0.350264837072E+04    0.13049E-01   -0.63741E-02  2592   0.115E-01    0.257E+00
DAV:  16    -0.350268135657E+04   -0.32986E-01   -0.10629E+00  2560   0.122E-01    0.170E+00
DAV:  17    -0.350270155429E+04   -0.20198E-01   -0.38785E-01  2464   0.160E-01    0.560E+00
DAV:  18    -0.350277093176E+04   -0.69377E-01   -0.30321E+00  2560   0.213E-01    0.302E+00
DAV:  19    -0.350272183777E+04    0.49094E-01   -0.70308E-01  2496   0.229E-01    0.444E+00
DAV:  20    -0.350274130456E+04   -0.19467E-01   -0.25320E+00  2432   0.216E-01    0.124E+00
DAV:  21    -0.350266332865E+04    0.77976E-01   -0.19484E-01  2400   0.178E-01    0.102E+00
DAV:  22    -0.350265409184E+04    0.92368E-02   -0.34320E-01  2336   0.104E-01    0.259E+00
DAV:  23    -0.350263845898E+04    0.15633E-01   -0.48895E-02  2560   0.840E-02    0.108E+00
DAV:  24    -0.350263931509E+04   -0.85611E-03   -0.17337E-01  2528   0.618E-02    0.205E+00
DAV:  25    -0.350263983024E+04   -0.51514E-03   -0.14298E-01  2496   0.721E-02    0.116E+00
DAV:  26    -0.350265345285E+04   -0.13623E-01   -0.49925E-01  2432   0.889E-02    0.123E+00
DAV:  27    -0.350266104835E+04   -0.75955E-02   -0.29872E-01  2432   0.114E-01    0.291E+00
DAV:  28    -0.350269403015E+04   -0.32982E-01   -0.13551E+00  2432   0.153E-01    0.140E+00
DAV:  29    -0.350268220358E+04    0.11827E-01   -0.29485E-01  2400   0.160E-01    0.335E+00
DAV:  30    -0.350270873424E+04   -0.26531E-01   -0.17127E+00  2400   0.176E-01    0.122E+00
DAV:  31    -0.350267163401E+04    0.37100E-01   -0.24509E-01  2400   0.162E-01    0.183E+00
DAV:  32    -0.350267738514E+04   -0.57511E-02   -0.95332E-01  2368   0.140E-01    0.166E+00
DAV:  33    -0.350265052192E+04    0.26863E-01   -0.92956E-02  2368   0.122E-01    0.884E-01
DAV:  34    -0.350265266789E+04   -0.21460E-02   -0.40782E-01  2336   0.972E-02    0.200E+00
DAV:  35    -0.350264357693E+04    0.90910E-02   -0.11244E-01  2400   0.945E-02    0.926E-01
DAV:  36    -0.350265266858E+04   -0.90917E-02   -0.45165E-01  2336   0.915E-02    0.157E+00
DAV:  37    -0.350265076997E+04    0.18986E-02   -0.18935E-01  2400   0.104E-01    0.178E+00
DAV:  38    -0.350267067003E+04   -0.19900E-01   -0.84462E-01  2336   0.120E-01    0.121E+00
DAV:  39    -0.350266481184E+04    0.58582E-02   -0.20794E-01  2432   0.132E-01    0.246E+00
DAV:  40    -0.350268765092E+04   -0.22839E-01   -0.12138E+00  2368   0.147E-01    0.122E+00
DAV:  41    -0.350266659320E+04    0.21058E-01   -0.21019E-01  2400   0.146E-01    0.194E+00
DAV:  42    -0.350267882939E+04   -0.12236E-01   -0.10009E+00  2368   0.140E-01    0.141E+00
DAV:  43    -0.350265550667E+04    0.23323E-01   -0.13456E-01  2368   0.129E-01    0.112E+00
DAV:  44    -0.350266200336E+04   -0.64967E-02   -0.61630E-01  2368   0.114E-01    0.171E+00
DAV:  45    -0.350264834289E+04    0.13660E-01   -0.10716E-01  2432   0.109E-01    0.101E+00
DAV:  46    -0.350265758915E+04   -0.92463E-02   -0.53874E-01  2368   0.104E-01    0.160E+00
DAV:  47    -0.350265004467E+04    0.75445E-02   -0.14792E-01  2432   0.108E-01    0.123E+00
DAV:  48    -0.350266218310E+04   -0.12138E-01   -0.64472E-01  2368   0.112E-01    0.142E+00
DAV:  49    -0.350265470806E+04    0.74750E-02   -0.16446E-01  2400   0.117E-01    0.162E+00
DAV:  50    -0.350267031437E+04   -0.15606E-01   -0.82267E-01  2368   0.124E-01    0.129E+00
DAV:  51    -0.350265978211E+04    0.10532E-01   -0.17812E-01  2432   0.127E-01    0.185E+00
DAV:  52    -0.350267576980E+04   -0.15988E-01   -0.94013E-01  2368   0.132E-01    0.128E+00
DAV:  53    -0.350266067476E+04    0.15095E-01   -0.17231E-01  2400   0.132E-01    0.185E+00
DAV:  54    -0.350267596113E+04   -0.15286E-01   -0.94342E-01  2368   0.133E-01    0.130E+00
DAV:  55    -0.350265934144E+04    0.16620E-01   -0.16421E-01  2400   0.131E-01    0.165E+00
DAV:  56    -0.350267237844E+04   -0.13037E-01   -0.85917E-01  2368   0.129E-01    0.139E+00
DAV:  57    -0.350265581528E+04    0.16563E-01   -0.14649E-01  2400   0.125E-01    0.129E+00
DAV:  58    -0.350266534077E+04   -0.95255E-02   -0.69596E-01  2368   0.119E-01    0.156E+00
DAV:  59    -0.350265123953E+04    0.14101E-01   -0.12596E-01  2432   0.115E-01    0.106E+00
DAV:  60    -0.350265983531E+04   -0.85958E-02   -0.57549E-01  2368   0.109E-01    0.165E+00
DAV:  61    -0.350264909123E+04    0.10744E-01   -0.12818E-01  2400   0.108E-01    0.107E+00
DAV:  62    -0.350265917369E+04   -0.10082E-01   -0.57130E-01  2368   0.107E-01    0.155E+00
DAV:  63    -0.350265124971E+04    0.79240E-02   -0.14990E-01  2432   0.111E-01    0.142E+00
DAV:  64    -0.350266598422E+04   -0.14735E-01   -0.72717E-01  2368   0.116E-01    0.132E+00
DAV:  65    -0.350265857298E+04    0.74112E-02   -0.17846E-01  2432   0.123E-01    0.202E+00
DAV:  66    -0.350267870521E+04   -0.20132E-01   -0.10062E+00  2368   0.135E-01    0.124E+00
DAV:  67    -0.350266721949E+04    0.11486E-01   -0.20810E-01  2400   0.140E-01    0.256E+00
DAV:  68    -0.350269158682E+04   -0.24367E-01   -0.12842E+00  2368   0.153E-01    0.135E+00
DAV:  69    -0.350267637984E+04    0.15207E-01   -0.25707E-01  2368   0.154E-01    0.312E+00
DAV:  70    -0.350270593085E+04   -0.29551E-01   -0.15943E+00  2432   0.176E-01    0.161E+00
DAV:  71    -0.350268633018E+04    0.19601E-01   -0.32040E-01  2432   0.169E-01    0.364E+00
DAV:  72    -0.350272074218E+04   -0.34412E-01   -0.19154E+00  2400   0.182E-01    0.196E+00
DAV:  73    -0.350269828560E+04    0.22457E-01   -0.38454E-01  2400   0.184E-01    0.444E+00
DAV:  74    -0.350274512915E+04   -0.46844E-01   -0.23966E+00  2464   0.199E-01    0.278E+00
DAV:  75    -0.350272476459E+04    0.20365E-01   -0.57881E-01  2528   0.213E-01    0.589E+00
DAV:  76    -0.350279775718E+04   -0.72993E-01   -0.33413E+00  2496   0.232E-01    0.447E+00
DAV:  77    -0.350278136808E+04    0.16389E-01   -0.12250E+00  2496   0.249E-01    0.785E+00
DAV:  78    -0.350288408869E+04   -0.10272E+00   -0.46249E+00  2560   0.284E-01    0.673E+00
DAV:  79    -0.350286482267E+04    0.19266E-01   -0.20029E+00  2656   0.302E-01    0.907E+00
DAV:  80    -0.350295129467E+04   -0.86472E-01   -0.62801E+00  2624   0.325E-01    0.822E+00
DAV:  81    -0.350292067179E+04    0.30623E-01   -0.27101E+00  2560   0.339E-01    0.926E+00
DAV:  82    -0.350296552654E+04   -0.44855E-01   -0.65781E+00  2560   0.345E-01    0.848E+00
DAV:  83    -0.350293007526E+04    0.35451E-01   -0.28833E+00  2528   0.341E-01    0.927E+00
DAV:  84    -0.350296639680E+04   -0.36322E-01   -0.65891E+00  2528   0.347E-01    0.848E+00
DAV:  85    -0.350292759609E+04    0.38801E-01   -0.29003E+00  2496   0.341E-01    0.926E+00
DAV:  86    -0.350296492569E+04   -0.37330E-01   -0.65749E+00  2496   0.347E-01    0.841E+00
DAV:  87    -0.350292423773E+04    0.40688E-01   -0.28605E+00  2528   0.339E-01    0.925E+00
DAV:  88    -0.350296441459E+04   -0.40177E-01   -0.65587E+00  2560   0.346E-01    0.846E+00
DAV:  89    -0.350292582123E+04    0.38593E-01   -0.29012E+00  2560   0.339E-01    0.924E+00
DAV:  90    -0.350296493998E+04   -0.39119E-01   -0.65839E+00  2528   0.346E-01    0.850E+00
DAV:  91    -0.350292772680E+04    0.37213E-01   -0.29322E+00  2528   0.340E-01    0.924E+00
DAV:  92    -0.350296699601E+04   -0.39269E-01   -0.66000E+00  2528   0.345E-01    0.864E+00
DAV:  93    -0.350293401715E+04    0.32979E-01   -0.30280E+00  2560   0.340E-01    0.924E+00
DAV:  94    -0.350296864126E+04   -0.34624E-01   -0.66170E+00  2560   0.347E-01    0.871E+00
DAV:  95    -0.350293608906E+04    0.32552E-01   -0.30860E+00  2528   0.342E-01    0.924E+00
DAV:  96    -0.350296845438E+04   -0.32365E-01   -0.66184E+00  2560   0.350E-01    0.869E+00
DAV:  97    -0.350293460862E+04    0.33846E-01   -0.30767E+00  2528   0.341E-01    0.923E+00
DAV:  98    -0.350296866979E+04   -0.34061E-01   -0.66041E+00  2560   0.349E-01    0.874E+00
DAV:  99    -0.350293651625E+04    0.32154E-01   -0.31088E+00  2528   0.341E-01    0.923E+00
DAV: 100    -0.350296946270E+04   -0.32946E-01   -0.65999E+00  2560   0.349E-01
  33 F= -.35029695E+04 E0= -.35028936E+04  d E =-.528577E+00
       N       E                     dE             d eps       ncg     rms          rms(c)
DAV:   1    -0.350294108826E+04   -0.45720E-02   -0.32120E+00  2432   0.395E-01    0.924E+00
DAV:   2    -0.351389353792E+04   -0.10952E+02   -0.11469E+02  2944   0.715E+00    0.232E+01
DAV:   3    -0.350401491589E+04    0.98786E+01   -0.58091E+00  2816   0.101E+01    0.854E+00
DAV:   4    -0.350309338637E+04    0.92153E+00   -0.17263E+00  2912   0.173E+00    0.527E+00
DAV:   5    -0.350263783435E+04    0.45555E+00   -0.63943E-01  3104   0.115E+00    0.216E+00
DAV:   6    -0.350267142647E+04   -0.33592E-01   -0.17532E-01  2816   0.393E-01    0.391E+00
DAV:   7    -0.350267463724E+04   -0.32108E-02   -0.15352E-02  2336   0.869E-02    0.390E+00
DAV:   8    -0.350272060208E+04   -0.45965E-01   -0.41986E-03  2880   0.941E-02    0.414E+00
DAV:   9    -0.350267420925E+04    0.46393E-01   -0.37268E-01  2880   0.282E-01    0.678E+00
DAV:  10    -0.350271070812E+04   -0.36499E-01   -0.12988E+00  2848   0.272E-01    0.378E+00
DAV:  11    -0.350268902121E+04    0.21687E-01   -0.17851E-02  2592   0.106E-01    0.387E+00
DAV:  12    -0.350263867952E+04    0.50342E-01   -0.54283E-03  2816   0.930E-02    0.285E+00
DAV:  13    -0.350263202089E+04    0.66586E-02   -0.58027E-03  2784   0.689E-02    0.241E+00
DAV:  14    -0.350267880908E+04   -0.46788E-01   -0.44396E-01  2592   0.104E-01    0.348E+00
DAV:  15    -0.350263564267E+04    0.43166E-01   -0.52291E-03  2528   0.736E-02    0.194E+00
DAV:  16    -0.350263473464E+04    0.90803E-03   -0.19064E-02  2528   0.278E-02    0.232E+00
DAV:  17    -0.350263119799E+04    0.35367E-02   -0.27181E-02  2464   0.360E-02    0.118E+00
DAV:  18    -0.350264973489E+04   -0.18537E-01   -0.31187E-01  2464   0.635E-02    0.146E+00
DAV:  19    -0.350265101997E+04   -0.12851E-02   -0.26543E-01  2432   0.100E-01    0.122E+00
DAV:  20    -0.350267484838E+04   -0.23828E-01   -0.70280E-01  2336   0.123E-01    0.244E+00
DAV:  21    -0.350272550942E+04   -0.50661E-01   -0.69590E-01  2464   0.158E-01    0.736E+00
DAV:  22    -0.350291057410E+04   -0.18506E+00   -0.42811E+00  2560   0.245E-01    0.986E+00
DAV:  23    -0.350306576142E+04   -0.15519E+00   -0.28058E+00  2624   0.319E-01    0.943E+00
DAV:  24    -0.350319057978E+04   -0.12482E+00   -0.61542E+00  2592   0.355E-01    0.159E+01
DAV:  25    -0.350338455909E+04   -0.19398E+00   -0.61890E+00  2560   0.389E-01    0.941E+00
DAV:  26    -0.350302446573E+04    0.36009E+00   -0.69748E+00  2560   0.411E-01    0.105E+01
DAV:  27    -0.350298744134E+04    0.37024E-01   -0.43083E+00  2560   0.349E-01    0.915E+00
DAV:  28    -0.350298148174E+04    0.59596E-02   -0.70255E+00  2592   0.369E-01    0.780E+00
DAV:  29    -0.350285208666E+04    0.12940E+00   -0.29233E+00  2560   0.344E-01    0.801E+00
DAV:  30    -0.350289848075E+04   -0.46394E-01   -0.59128E+00  2592   0.332E-01    0.399E+00
DAV:  31    -0.350274094923E+04    0.15753E+00   -0.18912E+00  2528   0.291E-01    0.361E+00
DAV:  32    -0.350264667034E+04    0.94279E-01   -0.51073E-02  2528   0.167E-01    0.324E+00
DAV:  33    -0.350264436060E+04    0.23097E-02   -0.96877E-03  2624   0.357E-02    0.320E+00
DAV:  34    -0.350263679679E+04    0.75638E-02   -0.98354E-04  2464   0.237E-02    0.272E+00
DAV:  35    -0.350264136155E+04   -0.45648E-02   -0.32839E-04  2624   0.173E-02    0.310E+00
DAV:  36    -0.350262922462E+04    0.12137E-01   -0.20804E-03  2816   0.355E-02    0.103E+00
DAV:  37    -0.350263390017E+04   -0.46755E-02   -0.27133E-02  2560   0.263E-02    0.211E+00
DAV:  38    -0.350263103038E+04    0.28698E-02   -0.35396E-02  2368   0.348E-02    0.436E-01
DAV:  39    -0.350264557490E+04   -0.14545E-01   -0.23304E-01  2400   0.566E-02    0.171E+00
DAV:  40    -0.350264444143E+04    0.11335E-02   -0.19650E-01  2304   0.873E-02    0.120E+00
DAV:  41    -0.350267012389E+04   -0.25682E-01   -0.69884E-01  2304   0.106E-01    0.149E+00
DAV:  42    -0.350266236974E+04    0.77542E-02   -0.26864E-01  2400   0.129E-01    0.135E+00
DAV:  43    -0.350267957849E+04   -0.17209E-01   -0.87717E-01  2368   0.135E-01    0.154E+00
DAV:  44    -0.350266483979E+04    0.14739E-01   -0.26507E-01  2432   0.135E-01    0.142E+00
DAV:  45    -0.350268145601E+04   -0.16616E-01   -0.91817E-01  2368   0.138E-01    0.153E+00
DAV:  46    -0.350266424397E+04    0.17212E-01   -0.24434E-01  2400   0.135E-01    0.155E+00
DAV:  47    -0.350268425987E+04   -0.20016E-01   -0.98469E-01  2368   0.138E-01    0.152E+00
DAV:  48    -0.350266036122E+04    0.23899E-01   -0.20690E-01  2368   0.134E-01    0.110E+00
DAV:  49    -0.350267547781E+04   -0.15117E-01   -0.78845E-01  2368   0.126E-01    0.163E+00
DAV:  50    -0.350265297277E+04    0.22505E-01   -0.13490E-01  2368   0.119E-01    0.906E-01
DAV:  51    -0.350267014333E+04   -0.17171E-01   -0.68094E-01  2336   0.114E-01    0.168E+00
DAV:  52    -0.350265123134E+04    0.18912E-01   -0.11835E-01  2528   0.120E-01    0.641E-01
DAV:  53    -0.350266035064E+04   -0.91193E-02   -0.45961E-01  2560   0.104E-01    0.205E+00
DAV:  54    -0.350264485562E+04    0.15495E-01   -0.88445E-02  2464   0.960E-02    0.152E+00
DAV:  55    -0.350264459536E+04    0.26026E-03   -0.15706E-01  2272   0.718E-02    0.240E+00
DAV:  56    -0.350263624192E+04    0.83534E-02   -0.97062E-02  2272   0.628E-02    0.940E-01
DAV:  57    -0.350264509884E+04   -0.88569E-02   -0.19583E-01  2240   0.626E-02    0.212E+00
DAV:  58    -0.350263880397E+04    0.62949E-02   -0.13350E-01  2368   0.743E-02    0.595E-01
DAV:  59    -0.350265593206E+04   -0.17128E-01   -0.42820E-01  2336   0.837E-02    0.158E+00
DAV:  60    -0.350265311220E+04    0.28199E-02   -0.18196E-01  2400   0.105E-01    0.210E+00
DAV:  61    -0.350269038312E+04   -0.37271E-01   -0.11203E+00  2400   0.132E-01    0.184E+00
DAV:  62    -0.350268770014E+04    0.26830E-02   -0.32975E-01  2496   0.154E-01    0.427E+00
DAV:  63    -0.350275267245E+04   -0.64972E-01   -0.23867E+00  2400   0.191E-01    0.338E+00
DAV:  64    -0.350272775331E+04    0.24919E-01   -0.92448E-01  2432   0.212E-01    0.524E+00
DAV:  65    -0.350278500549E+04   -0.57252E-01   -0.29309E+00  2464   0.235E-01    0.322E+00
DAV:  66    -0.350271140165E+04    0.73604E-01   -0.98027E-01  2464   0.229E-01    0.223E+00
DAV:  67    -0.350270631521E+04    0.50864E-02   -0.12511E+00  2432   0.195E-01    0.175E+00
DAV:  68    -0.350266317813E+04    0.43137E-01   -0.18874E-01  2400   0.141E-01    0.307E+00
DAV:  69    -0.350264996410E+04    0.13214E-01   -0.24825E-02  2432   0.620E-02    0.341E+00
DAV:  70    -0.350264955516E+04    0.40894E-03   -0.33918E-03  2240   0.209E-02    0.345E+00
DAV:  71    -0.350264913005E+04    0.42510E-03   -0.11882E-04  1920   0.602E-03    0.345E+00
DAV:  72    -0.350264454965E+04    0.45804E-02   -0.12802E-04  2080   0.932E-03    0.328E+00
DAV:  73    -0.350263804930E+04    0.65004E-02   -0.31236E-04  2624   0.154E-02    0.288E+00
DAV:  74    -0.350263578074E+04    0.22686E-02   -0.10132E-04  2464   0.944E-03    0.269E+00
DAV:  75    -0.350263289943E+04    0.28813E-02   -0.10753E-04  1824   0.921E-03    0.230E+00
DAV:  76    -0.350262912152E+04    0.37779E-02   -0.35785E-04  2432   0.161E-02    0.144E+00
DAV:  77    -0.350262901117E+04    0.11035E-03   -0.11424E-04  2432   0.104E-02    0.136E+00
DAV:  78    -0.350262795417E+04    0.10570E-02   -0.18059E-04  2048   0.749E-03    0.655E-01
DAV:  79    -0.350262926709E+04   -0.13129E-02   -0.41625E-03  2048   0.109E-02    0.111E+00
DAV:  80    -0.350262840970E+04    0.85739E-03   -0.88152E-03  2112   0.166E-02    0.108E-01
DAV:  81    -0.350263511274E+04   -0.67030E-02   -0.74936E-02  2208   0.335E-02    0.147E+00
DAV:  82    -0.350263890090E+04   -0.37882E-02   -0.14021E-01  2304   0.566E-02    0.203E+00
DAV:  83    -0.350267550206E+04   -0.36601E-01   -0.84536E-01  2400   0.102E-01    0.145E+00
DAV:  84    -0.350266049564E+04    0.15006E-01   -0.19291E-01  2464   0.128E-01    0.152E+00
DAV:  85    -0.350268257531E+04   -0.22080E-01   -0.96458E-01  2400   0.133E-01    0.154E+00
DAV:  86    -0.350265668331E+04    0.25892E-01   -0.17223E-01  2400   0.129E-01    0.658E-01
DAV:  87    -0.350266070647E+04   -0.40232E-02   -0.50263E-01  2336   0.112E-01    0.163E+00
DAV:  88    -0.350265187720E+04    0.88293E-02   -0.15089E-01  2368   0.107E-01    0.148E+00
DAV:  89    -0.350267824652E+04   -0.26369E-01   -0.87527E-01  2336   0.123E-01    0.151E+00
DAV:  90    -0.350266635332E+04    0.11893E-01   -0.25620E-01  2432   0.135E-01    0.177E+00
DAV:  91    -0.350268825316E+04   -0.21900E-01   -0.10867E+00  2400   0.142E-01    0.152E+00
DAV:  92    -0.350265842234E+04    0.29831E-01   -0.19612E-01  2400   0.135E-01    0.773E-01
DAV:  93    -0.350265739471E+04    0.10276E-02   -0.39917E-01  2304   0.107E-01    0.205E+00
DAV:  94    -0.350264246063E+04    0.14934E-01   -0.79794E-02  2400   0.928E-02    0.613E-01
DAV:  95    -0.350265728908E+04   -0.14828E-01   -0.45345E-01  2336   0.913E-02    0.156E+00
DAV:  96    -0.350265406899E+04    0.32201E-02   -0.18698E-01  2400   0.108E-01    0.204E+00
DAV:  97    -0.350268925952E+04   -0.35191E-01   -0.11266E+00  2368   0.133E-01    0.151E+00
DAV:  98    -0.350266501133E+04    0.24248E-01   -0.25814E-01  2400   0.142E-01    0.896E-01
DAV:  99    -0.350267246947E+04   -0.74581E-02   -0.70711E-01  2368   0.128E-01    0.185E+00
DAV: 100    -0.350264753945E+04    0.24930E-01   -0.92159E-02  2368   0.110E-01
  34 F= -.35026475E+04 E0= -.35025801E+04  d E =-.206654E+00
       N       E                     dE             d eps       ncg     rms          rms(c)
DAV:   1    -0.350265506559E+04    0.17404E-01   -0.58293E-01  2048   0.341E-01    0.183E+00
DAV:   2    -0.350578154464E+04   -0.31265E+01   -0.16359E+01  2880   0.124E+00    0.275E+01
DAV:   3    -0.350264561525E+04    0.31359E+01   -0.57513E+00  2848   0.102E+00    0.775E-01
DAV:   4    -0.350265880006E+04   -0.13185E-01   -0.28274E-01  2656   0.157E-01    0.256E+00
DAV:   5    -0.350263569609E+04    0.23104E-01   -0.15771E-02  2656   0.136E-01    0.143E+00
DAV:   6    -0.350263643991E+04   -0.74382E-03   -0.28727E-02  2560   0.502E-02    0.104E+00
DAV:   7    -0.350264055364E+04   -0.41137E-02   -0.56380E-02  2720   0.481E-02    0.158E+00
DAV:   8    -0.350265927592E+04   -0.18722E-01   -0.48056E-01  2528   0.789E-02    0.128E+00
DAV:   9    -0.350268043731E+04   -0.21161E-01   -0.56931E-01  2528   0.128E-01    0.347E+00
DAV:  10    -0.350271904174E+04   -0.38604E-01   -0.17637E+00  2464   0.170E-01    0.175E+00
DAV:  11    -0.350269273842E+04    0.26303E-01   -0.41887E-01  2496   0.176E-01    0.225E+00
DAV:  12    -0.350269667739E+04   -0.39390E-02   -0.11815E+00  2464   0.167E-01    0.161E+00
DAV:  13    -0.350265799175E+04    0.38686E-01   -0.79722E-02  2432   0.140E-01    0.116E+00
DAV:  14    -0.350266913984E+04   -0.11148E-01   -0.63674E-01  2368   0.108E-01    0.168E+00
DAV:  15    -0.350265545808E+04    0.13682E-01   -0.93041E-02  2400   0.111E-01    0.139E+00
DAV:  16    -0.350267172756E+04   -0.16269E-01   -0.71647E-01  2368   0.112E-01    0.131E+00
DAV:  17    -0.350266495013E+04    0.67774E-02   -0.18292E-01  2400   0.122E-01    0.185E+00
DAV:  18    -0.350268224862E+04   -0.17298E-01   -0.94053E-01  2368   0.132E-01    0.126E+00
DAV:  19    -0.350266717818E+04    0.15070E-01   -0.18201E-01  2368   0.132E-01    0.158E+00
DAV:  20    -0.350267826478E+04   -0.11087E-01   -0.84081E-01  2336   0.129E-01    0.141E+00
DAV:  21    -0.350266140681E+04    0.16858E-01   -0.13112E-01  2336   0.123E-01    0.143E+00
DAV:  22    -0.350267429054E+04   -0.12884E-01   -0.75785E-01  2336   0.121E-01    0.143E+00
DAV:  23    -0.350266087002E+04    0.13421E-01   -0.13393E-01  2336   0.120E-01    0.150E+00
DAV:  24    -0.350267531732E+04   -0.14447E-01   -0.78360E-01  2336   0.122E-01    0.138E+00
DAV:  25    -0.350266243274E+04    0.12885E-01   -0.14583E-01  2368   0.122E-01    0.156E+00
DAV:  26    -0.350267687762E+04   -0.14445E-01   -0.81758E-01  2336   0.125E-01    0.135E+00
DAV:  27    -0.350266326236E+04    0.13615E-01   -0.15024E-01  2336   0.124E-01    0.157E+00
DAV:  28    -0.350267722336E+04   -0.13961E-01   -0.82434E-01  2336   0.126E-01    0.135E+00
DAV:  29    -0.350266320648E+04    0.14017E-01   -0.14947E-01  2368   0.125E-01    0.155E+00
DAV:  30    -0.350267680127E+04   -0.13595E-01   -0.81433E-01  2336   0.125E-01    0.137E+00
DAV:  31    -0.350266282082E+04    0.13980E-01   -0.14664E-01  2368   0.124E-01    0.154E+00
DAV:  32    -0.350267653771E+04   -0.13717E-01   -0.80887E-01  2336   0.124E-01    0.137E+00
DAV:  33    -0.350266275954E+04    0.13778E-01   -0.14641E-01  2368   0.123E-01    0.155E+00
DAV:  34    -0.350267658914E+04   -0.13830E-01   -0.81031E-01  2336   0.124E-01    0.137E+00
DAV:  35    -0.350266286040E+04    0.13729E-01   -0.14705E-01  2368   0.124E-01    0.156E+00
DAV:  36    -0.350267670957E+04   -0.13849E-01   -0.81307E-01  2336   0.125E-01    0.136E+00
DAV:  37    -0.350266293579E+04    0.13774E-01   -0.14741E-01  2368   0.124E-01    0.156E+00
DAV:  38    -0.350267673477E+04   -0.13799E-01   -0.81362E-01  2336   0.125E-01    0.137E+00
DAV:  39    -0.350266293043E+04    0.13804E-01   -0.14725E-01  2368   0.124E-01    0.156E+00
DAV:  40    -0.350267669952E+04   -0.13769E-01   -0.81289E-01  2336   0.125E-01    0.137E+00
DAV:  41    -0.350266290745E+04    0.13792E-01   -0.14701E-01  2400   0.124E-01    0.156E+00
DAV:  42    -0.350267668112E+04   -0.13774E-01   -0.81258E-01  2368   0.125E-01    0.137E+00
DAV:  43    -0.350266290530E+04    0.13776E-01   -0.14690E-01  2400   0.124E-01    0.156E+00
DAV:  44    -0.350267669374E+04   -0.13788E-01   -0.81297E-01  2368   0.125E-01    0.137E+00
DAV:  45    -0.350266292254E+04    0.13771E-01   -0.14694E-01  2400   0.124E-01    0.156E+00
DAV:  46    -0.350267670703E+04   -0.13784E-01   -0.81334E-01  2368   0.125E-01    0.137E+00
DAV:  47    -0.350266292134E+04    0.13786E-01   -0.14727E-01  2400   0.124E-01    0.155E+00
DAV:  48    -0.350267657353E+04   -0.13652E-01   -0.81009E-01  2368   0.125E-01    0.137E+00
DAV:  49    -0.350266273058E+04    0.13843E-01   -0.14567E-01  2400   0.123E-01    0.155E+00
DAV:  50    -0.350267638947E+04   -0.13659E-01   -0.80623E-01  2368   0.124E-01    0.137E+00
DAV:  51    -0.350266269148E+04    0.13698E-01   -0.14546E-01  2400   0.123E-01    0.155E+00
DAV:  52    -0.350267653823E+04   -0.13847E-01   -0.80942E-01  2368   0.124E-01    0.138E+00
DAV:  53    -0.350266256505E+04    0.13973E-01   -0.14422E-01  2400   0.123E-01    0.153E+00
DAV:  54    -0.350267608302E+04   -0.13518E-01   -0.79894E-01  2368   0.124E-01    0.139E+00
DAV:  55    -0.350266231603E+04    0.13767E-01   -0.14251E-01  2400   0.123E-01    0.154E+00
DAV:  56    -0.350267614789E+04   -0.13832E-01   -0.80154E-01  2368   0.124E-01    0.137E+00
DAV:  57    -0.350266288187E+04    0.13266E-01   -0.14618E-01  2400   0.123E-01    0.161E+00
DAV:  58    -0.350267752812E+04   -0.14646E-01   -0.83370E-01  2368   0.125E-01    0.133E+00
DAV:  59    -0.350266411772E+04    0.13410E-01   -0.15556E-01  2400   0.126E-01    0.162E+00
DAV:  60    -0.350267801587E+04   -0.13898E-01   -0.84145E-01  2368   0.127E-01    0.136E+00
DAV:  61    -0.350266309244E+04    0.14923E-01   -0.14644E-01  2400   0.125E-01    0.152E+00
DAV:  62    -0.350267612642E+04   -0.13034E-01   -0.79963E-01  2368   0.124E-01    0.139E+00
DAV:  63    -0.350266255710E+04    0.13569E-01   -0.14085E-01  2400   0.123E-01    0.165E+00
DAV:  64    -0.350267801757E+04   -0.15460E-01   -0.84648E-01  2368   0.125E-01    0.131E+00
DAV:  65    -0.350266484375E+04    0.13174E-01   -0.16316E-01  2400   0.127E-01    0.159E+00
DAV:  66    -0.350267784821E+04   -0.13004E-01   -0.83437E-01  2368   0.127E-01    0.141E+00
DAV:  67    -0.350266187100E+04    0.15977E-01   -0.13497E-01  2400   0.123E-01    0.148E+00
DAV:  68    -0.350267497208E+04   -0.13101E-01   -0.77582E-01  2368   0.122E-01    0.138E+00
DAV:  69    -0.350266255185E+04    0.12420E-01   -0.14334E-01  2400   0.122E-01    0.168E+00
DAV:  70    -0.350267848615E+04   -0.15934E-01   -0.85765E-01  2368   0.126E-01    0.129E+00
DAV:  71    -0.350266591988E+04    0.12566E-01   -0.16911E-01  2400   0.128E-01    0.172E+00
DAV:  72    -0.350268040788E+04   -0.14488E-01   -0.89379E-01  2368   0.130E-01    0.135E+00
DAV:  73    -0.350266346190E+04    0.16946E-01   -0.14799E-01  2400   0.127E-01    0.144E+00
DAV:  74    -0.350267497336E+04   -0.11511E-01   -0.76769E-01  2368   0.123E-01    0.148E+00
DAV:  75    -0.350265971485E+04    0.15259E-01   -0.12363E-01  2400   0.119E-01    0.135E+00
DAV:  76    -0.350267213585E+04   -0.12421E-01   -0.71397E-01  2368   0.117E-01    0.142E+00
DAV:  77    -0.350266129975E+04    0.10836E-01   -0.14067E-01  2400   0.119E-01    0.165E+00
DAV:  78    -0.350267764453E+04   -0.16345E-01   -0.84062E-01  2368   0.125E-01    0.127E+00
DAV:  79    -0.350266772536E+04    0.99192E-02   -0.17988E-01  2432   0.129E-01    0.204E+00
DAV:  80    -0.350268631159E+04   -0.18586E-01   -0.10305E+00  2368   0.137E-01    0.124E+00
DAV:  81    -0.350267069789E+04    0.15614E-01   -0.19485E-01  2400   0.138E-01    0.199E+00
DAV:  82    -0.350268642342E+04   -0.15726E-01   -0.10288E+00  2368   0.139E-01    0.131E+00
DAV:  83    -0.350266539213E+04    0.21031E-01   -0.16004E-01  2400   0.133E-01    0.140E+00
DAV:  84    -0.350267510188E+04   -0.97098E-02   -0.75996E-01  2368   0.124E-01    0.160E+00
DAV:  85    -0.350265709444E+04    0.18007E-01   -0.10801E-01  2400   0.115E-01    0.965E-01
DAV:  86    -0.350266490316E+04   -0.78087E-02   -0.53142E-01  2368   0.105E-01    0.181E+00
DAV:  87    -0.350265279222E+04    0.12111E-01   -0.10385E-01  2400   0.102E-01    0.857E-01
DAV:  88    -0.350266077135E+04   -0.79791E-02   -0.44818E-01  2368   0.957E-02    0.183E+00
DAV:  89    -0.350265193859E+04    0.88328E-02   -0.12098E-01  2432   0.984E-02    0.905E-01
DAV:  90    -0.350266161035E+04   -0.96718E-02   -0.48048E-01  2368   0.966E-02    0.167E+00
DAV:  91    -0.350265483641E+04    0.67739E-02   -0.14262E-01  2432   0.103E-01    0.126E+00
DAV:  92    -0.350266898975E+04   -0.14153E-01   -0.65357E-01  2368   0.110E-01    0.136E+00
DAV:  93    -0.350266345918E+04    0.55306E-02   -0.17002E-01  2464   0.118E-01    0.204E+00
DAV:  94    -0.350268533447E+04   -0.21875E-01   -0.10087E+00  2400   0.134E-01    0.125E+00
DAV:  95    -0.350267693251E+04    0.84020E-02   -0.22118E-01  2432   0.141E-01    0.291E+00
DAV:  96    -0.350270634508E+04   -0.29413E-01   -0.14602E+00  2432   0.166E-01    0.152E+00
DAV:  97    -0.350269030221E+04    0.16043E-01   -0.29909E-01  2432   0.164E-01    0.356E+00
DAV:  98    -0.350272416338E+04   -0.33861E-01   -0.18614E+00  2432   0.179E-01    0.181E+00
DAV:  99    -0.350269897710E+04    0.25186E-01   -0.36275E-01  2432   0.179E-01    0.386E+00
DAV: 100    -0.350273307715E+04   -0.34100E-01   -0.20699E+00  2464   0.188E-01
  35 F= -.35027331E+04 E0= -.35026584E+04  d E =-.292192E+00
       N       E                     dE             d eps       ncg     rms          rms(c)
DAV:   1    -0.350270323096E+04   -0.42539E-02   -0.14247E+00  1984   0.675E-01    0.356E+00
DAV:   2    -0.350453536257E+04   -0.18321E+01   -0.19327E+01  2944   0.253E+00    0.968E+00
DAV:   3    -0.350296945627E+04    0.15659E+01   -0.11389E+00  2880   0.280E+00    0.523E+00
DAV:   4    -0.350338587188E+04   -0.41642E+00   -0.36370E+00  3072   0.119E+00    0.242E+01
DAV:   5    -0.350278055330E+04    0.60532E+00   -0.14376E+01  2752   0.745E-01    0.399E+00
DAV:   6    -0.350274467397E+04    0.35879E-01   -0.21611E-02  2496   0.155E-01    0.402E+00
DAV:   7    -0.350269626294E+04    0.48411E-01   -0.38931E-03  2624   0.931E-02    0.383E+00
DAV:   8    -0.350274292983E+04   -0.46667E-01   -0.11923E+00  3232   0.260E-01    0.128E+01
DAV:   9    -0.350274819715E+04   -0.52673E-02   -0.21193E+00  2528   0.168E-01    0.485E+00
DAV:  10    -0.350284585694E+04   -0.97660E-01   -0.16566E+00  2688   0.223E-01    0.956E+00
DAV:  11    -0.350294027281E+04   -0.94416E-01   -0.65224E+00  2720   0.287E-01    0.624E+00
DAV:  12    -0.350279095999E+04    0.14931E+00   -0.27831E+00  2592   0.313E-01    0.281E+00
DAV:  13    -0.350275294475E+04    0.38015E-01   -0.20446E+00  2592   0.273E-01    0.263E+00
DAV:  14    -0.350266594102E+04    0.87004E-01   -0.46612E-02  2528   0.155E-01    0.339E+00
DAV:  15    -0.350264187750E+04    0.24064E-01   -0.10410E-02  2720   0.690E-02    0.138E+00
DAV:  16    -0.350263996781E+04    0.19097E-02   -0.89772E-03  2720   0.281E-02    0.970E-01
DAV:  17    -0.350264216276E+04   -0.21950E-02   -0.19325E-02  2432   0.222E-02    0.135E+00
DAV:  18    -0.350264181267E+04    0.35009E-03   -0.58831E-02  2464   0.305E-02    0.453E-01
DAV:  19    -0.350265413788E+04   -0.12325E-01   -0.22026E-01  2496   0.593E-02    0.137E+00
DAV:  20    -0.350266693292E+04   -0.12795E-01   -0.38737E-01  2496   0.925E-02    0.312E+00
DAV:  21    -0.350272335627E+04   -0.56423E-01   -0.16187E+00  2592   0.157E-01    0.276E+00
DAV:  22    -0.350272191953E+04    0.14367E-02   -0.66167E-01  2528   0.185E-01    0.424E+00
DAV:  23    -0.350276259785E+04   -0.40678E-01   -0.25575E+00  2528   0.211E-01    0.255E+00
DAV:  24    -0.350271002981E+04    0.52568E-01   -0.64776E-01  2432   0.208E-01    0.153E+00
DAV:  25    -0.350270069041E+04    0.93394E-02   -0.10847E+00  2400   0.171E-01    0.182E+00
DAV:  26    -0.350266032111E+04    0.40369E-01   -0.61920E-02  2400   0.125E-01    0.150E+00
DAV:  27    -0.350265915896E+04    0.11621E-02   -0.20648E-01  2304   0.813E-02    0.241E+00
DAV:  28    -0.350264729226E+04    0.11867E-01   -0.10311E-01  2432   0.690E-02    0.104E+00
DAV:  29    -0.350265353801E+04   -0.62458E-02   -0.18896E-01  2272   0.617E-02    0.185E+00
DAV:  30    -0.350265231575E+04    0.12223E-02   -0.19995E-01  2400   0.767E-02    0.152E+00
DAV:  31    -0.350268164651E+04   -0.29331E-01   -0.77410E-01  2336   0.101E-01    0.156E+00
DAV:  32    -0.350268815428E+04   -0.65078E-02   -0.24256E-01  2464   0.134E-01    0.398E+00
DAV:  33    -0.350274917425E+04   -0.61020E-01   -0.22676E+00  2464   0.181E-01    0.268E+00
DAV:  34    -0.350271834696E+04    0.30827E-01   -0.63901E-01  2496   0.200E-01    0.365E+00
DAV:  35    -0.350274498840E+04   -0.26641E-01   -0.22569E+00  2496   0.202E-01    0.173E+00
DAV:  36    -0.350268638317E+04    0.58605E-01   -0.31396E-01  2464   0.179E-01    0.909E-01
DAV:  37    -0.350268521113E+04    0.11720E-02   -0.75608E-01  2368   0.136E-01    0.199E+00
DAV:  38    -0.350265616892E+04    0.29042E-01   -0.45046E-02  2368   0.106E-01    0.149E+00
DAV:  39    -0.350265721721E+04   -0.10483E-02   -0.18773E-01  2272   0.742E-02    0.237E+00
DAV:  40    -0.350264721000E+04    0.10007E-01   -0.10705E-01  2400   0.664E-02    0.109E+00
DAV:  41    -0.350265323962E+04   -0.60296E-02   -0.18176E-01  2208   0.621E-02    0.191E+00
DAV:  42    -0.350265058211E+04    0.26575E-02   -0.18498E-01  2368   0.741E-02    0.989E-01
DAV:  43    -0.350267277320E+04   -0.22191E-01   -0.58496E-01  2336   0.928E-02    0.147E+00
DAV:  44    -0.350267930571E+04   -0.65325E-02   -0.24699E-01  2464   0.124E-01    0.343E+00
DAV:  45    -0.350273441619E+04   -0.55110E-01   -0.18801E+00  2464   0.170E-01    0.273E+00
DAV:  46    -0.350272239027E+04    0.12026E-01   -0.63484E-01  2432   0.192E-01    0.447E+00
DAV:  47    -0.350276886431E+04   -0.46474E-01   -0.26804E+00  2464   0.212E-01    0.277E+00
DAV:  48    -0.350271748545E+04    0.51379E-01   -0.72426E-01  2432   0.212E-01    0.292E+00
DAV:  49    -0.350272786413E+04   -0.10379E-01   -0.17477E+00  2432   0.208E-01    0.155E+00
DAV:  50    -0.350267747738E+04    0.50387E-01   -0.23782E-01  2400   0.163E-01    0.749E-01
DAV:  51    -0.350267503486E+04    0.24425E-02   -0.52787E-01  2400   0.120E-01    0.218E+00
DAV:  52    -0.350265272572E+04    0.22309E-01   -0.32608E-02  2368   0.938E-02    0.143E+00
DAV:  53    -0.350265397738E+04   -0.12517E-02   -0.16662E-01  2272   0.684E-02    0.220E+00
DAV:  54    -0.350264726834E+04    0.67090E-02   -0.13248E-01  2432   0.678E-02    0.691E-01
DAV:  55    -0.350266365674E+04   -0.16388E-01   -0.41361E-01  2304   0.811E-02    0.140E+00
DAV:  56    -0.350268065192E+04   -0.16995E-01   -0.43302E-01  2400   0.116E-01    0.421E+00
DAV:  57    -0.350275239108E+04   -0.71739E-01   -0.22520E+00  2592   0.177E-01    0.323E+00
DAV:  58    -0.350273176043E+04    0.20631E-01   -0.89241E-01  2496   0.207E-01    0.426E+00
DAV:  59    -0.350276022686E+04   -0.28466E-01   -0.25617E+00  2528   0.220E-01    0.180E+00
DAV:  60    -0.350269097934E+04    0.69248E-01   -0.33755E-01  2464   0.191E-01    0.137E+00
DAV:  61    -0.350269178871E+04   -0.80937E-03   -0.93997E-01  2496   0.148E-01    0.179E+00
DAV:  62    -0.350265974482E+04    0.32044E-01   -0.66836E-02  2400   0.118E-01    0.115E+00
DAV:  63    -0.350266111901E+04   -0.13742E-02   -0.25601E-01  2400   0.857E-02    0.242E+00
DAV:  64    -0.350264846102E+04    0.12658E-01   -0.85237E-02  2432   0.758E-02    0.120E+00
DAV:  65    -0.350265308685E+04   -0.46258E-02   -0.16242E-01  2272   0.612E-02    0.218E+00
DAV:  66    -0.350264757241E+04    0.55144E-02   -0.12714E-01  2336   0.674E-02    0.634E-01
DAV:  67    -0.350266069654E+04   -0.13124E-01   -0.36668E-01  2336   0.782E-02    0.139E+00
DAV:  68    -0.350267038707E+04   -0.96905E-02   -0.36486E-01  2400   0.107E-01    0.337E+00
DAV:  69    -0.350272978355E+04   -0.59396E-01   -0.16376E+00  2496   0.158E-01    0.352E+00
DAV:  70    -0.350276295439E+04   -0.33171E-01   -0.88318E-01  2496   0.198E-01    0.737E+00
DAV:  71    -0.350288136456E+04   -0.11841E+00   -0.42361E+00  2528   0.263E-01    0.655E+00
DAV:  72    -0.350286964093E+04    0.11724E-01   -0.21324E+00  2624   0.293E-01    0.899E+00
DAV:  73    -0.350295592348E+04   -0.86283E-01   -0.58689E+00  2624   0.326E-01    0.711E+00
DAV:  74    -0.350287145403E+04    0.84469E-01   -0.25392E+00  2560   0.325E-01    0.869E+00
DAV:  75    -0.350292552143E+04   -0.54067E-01   -0.60751E+00  2592   0.330E-01    0.482E+00
DAV:  76    -0.350277156466E+04    0.15396E+00   -0.18127E+00  2560   0.297E-01    0.461E+00
DAV:  77    -0.350277484684E+04   -0.32822E-02   -0.27873E+00  2592   0.250E-01    0.153E+00
DAV:  78    -0.350267832387E+04    0.96523E-01   -0.21910E-01  2528   0.182E-01    0.267E+00
DAV:  79    -0.350266915143E+04    0.91724E-02   -0.65879E-02  2528   0.772E-02    0.347E+00
DAV:  80    -0.350266467862E+04    0.44728E-02   -0.39452E-03  2496   0.289E-02    0.352E+00
DAV:  81    -0.350266370740E+04    0.97122E-03   -0.10473E-04  1952   0.630E-03    0.351E+00
DAV:  82    -0.350266448164E+04   -0.77424E-03   -0.78752E-06  1664   0.340E-03    0.353E+00
DAV:  83    -0.350266460317E+04   -0.12153E-03   -0.16316E-05  2080   0.408E-03    0.352E+00
DAV:  84    -0.350266386282E+04    0.74035E-03   -0.59584E-06  1408   0.192E-03    0.351E+00
DAV:  85    -0.350266333324E+04    0.52958E-03   -0.13426E-06  1088   0.125E-03    0.350E+00
DAV:  86    -0.350265084258E+04    0.12491E-01   -0.50497E-04  3072   0.262E-02    0.297E+00
DAV:  87    -0.350264568315E+04    0.51594E-02   -0.29477E-04  2784   0.156E-02    0.253E+00
DAV:  88    -0.350264589239E+04   -0.20924E-03   -0.53077E-05  2336   0.594E-03    0.256E+00
DAV:  89    -0.350264324090E+04    0.26515E-02   -0.82874E-05  1952   0.752E-03    0.216E+00
DAV:  90    -0.350264301731E+04    0.22359E-03   -0.58046E-05  1824   0.592E-03    0.216E+00
DAV:  91    -0.350263878783E+04    0.42295E-02   -0.43235E-04  2752   0.196E-02    0.802E-01
DAV:  92    -0.350263897212E+04   -0.18429E-03   -0.97908E-03  2464   0.241E-02    0.550E-01
DAV:  93    -0.350263970376E+04   -0.73164E-03   -0.20509E-02  2400   0.247E-02    0.435E-01
DAV:  94    -0.350264382813E+04   -0.41244E-02   -0.77837E-02  2208   0.369E-02    0.113E+00
DAV:  95    -0.350264981473E+04   -0.59866E-02   -0.17786E-01  2272   0.586E-02    0.151E+00
DAV:  96    -0.350267666729E+04   -0.26853E-01   -0.69534E-01  2432   0.965E-02    0.138E+00
DAV:  97    -0.350267203580E+04    0.46315E-02   -0.27065E-01  2496   0.128E-01    0.769E-01
DAV:  98    -0.350266978029E+04    0.22555E-02   -0.49774E-01  2432   0.117E-01    0.172E+00
DAV:  99    -0.350265864523E+04    0.11135E-01   -0.12955E-01  2432   0.104E-01    0.730E-01
DAV: 100    -0.350266484085E+04   -0.61956E-02   -0.43268E-01  2368   0.982E-02
  36 F= -.35026648E+04 E0= -.35025966E+04  d E =-.223955E+00
       N       E                     dE             d eps       ncg     rms          rms(c)
DAV:   1    -0.350273315365E+04   -0.74508E-01   -0.24247E+01  1984   0.304E+00    0.116E+00
DAV:   2    -0.350303116071E+04   -0.29801E+00   -0.22393E+00  2624   0.620E-01    0.191E+01
DAV:   3    -0.350277322417E+04    0.25794E+00   -0.39251E+00  2784   0.330E-01    0.284E+00
DAV:   4    -0.350275980994E+04    0.13414E-01   -0.65481E-02  2528   0.150E-01    0.212E+00
DAV:   5    -0.350275434738E+04    0.54626E-02   -0.93443E-02  2720   0.742E-02    0.822E-01
DAV:   6    -0.350278156817E+04   -0.27221E-01   -0.32889E-01  2592   0.165E-01    0.490E+00
DAV:   7    -0.350282464630E+04   -0.43078E-01   -0.14157E+00  2496   0.213E-01    0.589E+00
DAV:   8    -0.350290244151E+04   -0.77795E-01   -0.30345E+00  2848   0.227E-01    0.278E+00
DAV:   9    -0.350282154708E+04    0.80894E-01   -0.85466E-01  2688   0.249E-01    0.106E+00
DAV:  10    -0.350280047927E+04    0.21068E-01   -0.32071E-01  2624   0.166E-01    0.334E+00
DAV:  11    -0.350276105644E+04    0.39423E-01   -0.69880E-03  2592   0.838E-02    0.261E+00
DAV:  12    -0.350275698354E+04    0.40729E-02   -0.15831E-02  2944   0.996E-02    0.410E+00
DAV:  13    -0.350276320969E+04   -0.62261E-02   -0.28366E-01  2624   0.716E-02    0.116E+00
DAV:  14    -0.350278653584E+04   -0.23326E-01   -0.31864E-01  2624   0.957E-02    0.580E+00
DAV:  15    -0.350289453701E+04   -0.10800E+00   -0.26554E+00  2656   0.167E-01    0.549E+00
DAV:  16    -0.350294880591E+04   -0.54269E-01   -0.13056E+00  2528   0.238E-01    0.915E+00
DAV:  17    -0.350308112191E+04   -0.13232E+00   -0.63896E+00  2496   0.316E-01    0.866E+00
DAV:  18    -0.350306992149E+04    0.11200E-01   -0.29119E+00  2528   0.347E-01    0.944E+00
DAV:  19    -0.350308831966E+04   -0.18398E-01   -0.65897E+00  2528   0.353E-01    0.797E+00
DAV:  20    -0.350302554632E+04    0.62773E-01   -0.27982E+00  2528   0.348E-01    0.926E+00
DAV:  21    -0.350305531015E+04   -0.29764E-01   -0.64387E+00  2560   0.340E-01    0.587E+00
DAV:  22    -0.350292813046E+04    0.12718E+00   -0.21550E+00  2560   0.317E-01    0.706E+00
DAV:  23    -0.350294771191E+04   -0.19581E-01   -0.48359E+00  2528   0.291E-01    0.170E+00
DAV:  24    -0.350281512026E+04    0.13259E+00   -0.47738E-01  2528   0.233E-01    0.288E+00
DAV:  25    -0.350279787105E+04    0.17249E-01   -0.71757E-02  2528   0.104E-01    0.359E+00
DAV:  26    -0.350278117962E+04    0.16691E-01   -0.96801E-04  2592   0.372E-02    0.353E+00
DAV:  27    -0.350277174245E+04    0.94372E-02   -0.29237E-04  2784   0.216E-02    0.337E+00
DAV:  28    -0.350276356957E+04    0.81729E-02   -0.17943E-04  2880   0.203E-02    0.308E+00
DAV:  29    -0.350275554509E+04    0.80245E-02   -0.29025E-04  2880   0.221E-02    0.246E+00
DAV:  30    -0.350275397773E+04    0.15674E-02   -0.17272E-04  2464   0.117E-02    0.232E+00
DAV:  31    -0.350275378849E+04    0.18924E-03   -0.26401E-05  1856   0.321E-03    0.226E+00
DAV:  32    -0.350275264693E+04    0.11416E-02   -0.27390E-05  1472   0.477E-03    0.210E+00
DAV:  33    -0.350275050746E+04    0.21395E-02   -0.58476E-05  2112   0.877E-03    0.169E+00
DAV:  34    -0.350274933959E+04    0.11679E-02   -0.95948E-05  2240   0.967E-03    0.147E+00
DAV:  35    -0.350274809656E+04    0.12430E-02   -0.14997E-04  2144   0.961E-03    0.972E-01
DAV:  36    -0.350274834390E+04   -0.24735E-03   -0.23307E-03  2368   0.983E-03    0.113E+00
DAV:  37    -0.350274803951E+04    0.30439E-03   -0.48003E-03  1920   0.118E-02    0.714E-01
DAV:  38    -0.350274948934E+04   -0.14498E-02   -0.20045E-02  1856   0.203E-02    0.122E+00
DAV:  39    -0.350275008912E+04   -0.59978E-03   -0.43352E-02  2144   0.312E-02    0.456E-01
DAV:  40    -0.350275845692E+04   -0.83678E-02   -0.17515E-01  2272   0.518E-02    0.125E+00
DAV:  41    -0.350276700794E+04   -0.85510E-02   -0.27468E-01  2432   0.822E-02    0.210E+00
DAV:  42    -0.350279872547E+04   -0.31718E-01   -0.99398E-01  2304   0.121E-01    0.143E+00
DAV:  43    -0.350279085451E+04    0.78710E-02   -0.25827E-01  2432   0.146E-01    0.174E+00
DAV:  44    -0.350280199415E+04   -0.11140E-01   -0.10237E+00  2400   0.147E-01    0.169E+00
DAV:  45    -0.350276781533E+04    0.34179E-01   -0.71379E-02  2400   0.124E-01    0.916E-01
DAV:  46    -0.350276902360E+04   -0.12083E-02   -0.31881E-01  2272   0.915E-02    0.189E+00
DAV:  47    -0.350276161353E+04    0.74101E-02   -0.77961E-02  2400   0.896E-02    0.125E+00
DAV:  48    -0.350278315342E+04   -0.21540E-01   -0.64849E-01  2336   0.102E-01    0.130E+00
DAV:  49    -0.350278342622E+04   -0.27281E-03   -0.20094E-01  2432   0.125E-01    0.215E+00
DAV:  50    -0.350280696211E+04   -0.23536E-01   -0.11836E+00  2368   0.148E-01    0.132E+00
DAV:  51    -0.350277855803E+04    0.28404E-01   -0.16124E-01  2368   0.140E-01    0.815E-01
DAV:  52    -0.350277942018E+04   -0.86215E-03   -0.49088E-01  2336   0.114E-01    0.203E+00
DAV:  53    -0.350276060796E+04    0.18812E-01   -0.33089E-02  2368   0.963E-02    0.756E-01
DAV:  54    -0.350277329041E+04   -0.12682E-01   -0.44450E-01  2336   0.893E-02    0.136E+00
DAV:  55    -0.350277295677E+04    0.33364E-03   -0.16375E-01  2400   0.108E-01    0.159E+00
DAV:  56    -0.350279371347E+04   -0.20757E-01   -0.87963E-01  2368   0.127E-01    0.130E+00
DAV:  57    -0.350278115015E+04    0.12563E-01   -0.18594E-01  2400   0.133E-01    0.107E+00
DAV:  58    -0.350278774678E+04   -0.65966E-02   -0.69699E-01  2368   0.126E-01    0.175E+00
DAV:  59    -0.350276541295E+04    0.22334E-01   -0.55791E-02  2336   0.110E-01    0.849E-01
DAV:  60    -0.350277744983E+04   -0.12037E-01   -0.52190E-01  2272   0.101E-01    0.142E+00
DAV:  61    -0.350277163308E+04    0.58167E-02   -0.12170E-01  2368   0.109E-01    0.133E+00
DAV:  62    -0.350278838439E+04   -0.16751E-01   -0.75880E-01  2304   0.121E-01    0.130E+00
DAV:  63    -0.350277921743E+04    0.91670E-02   -0.15785E-01  2400   0.126E-01    0.165E+00
DAV:  64    -0.350279647661E+04   -0.17259E-01   -0.93662E-01  2304   0.135E-01    0.134E+00
DAV:  65    -0.350277655896E+04    0.19918E-01   -0.13676E-01  2336   0.130E-01    0.112E+00
DAV:  66    -0.350278664397E+04   -0.10085E-01   -0.70138E-01  2304   0.124E-01    0.153E+00
DAV:  67    -0.350276995874E+04    0.16685E-01   -0.82362E-02  2304   0.115E-01    0.130E+00
DAV:  68    -0.350278744951E+04   -0.17491E-01   -0.73750E-01  2272   0.117E-01    0.137E+00
DAV:  69    -0.350277413428E+04    0.13315E-01   -0.11476E-01  2336   0.119E-01    0.137E+00
DAV:  70    -0.350278974567E+04   -0.15611E-01   -0.78377E-01  2304   0.124E-01    0.139E+00
DAV:  71    -0.350277363114E+04    0.16115E-01   -0.10798E-01  2400   0.121E-01    0.134E+00
DAV:  72    -0.350278910045E+04   -0.15469E-01   -0.77070E-01  2304   0.123E-01    0.139E+00
DAV:  73    -0.350277328058E+04    0.15820E-01   -0.10946E-01  2336   0.120E-01    0.120E+00
DAV:  74    -0.350278624067E+04   -0.12960E-01   -0.70450E-01  2336   0.120E-01    0.143E+00
DAV:  75    -0.350277207636E+04    0.14164E-01   -0.10334E-01  2336   0.116E-01    0.119E+00
DAV:  76    -0.350278563602E+04   -0.13560E-01   -0.69388E-01  2304   0.118E-01    0.141E+00
DAV:  77    -0.350277255973E+04    0.13076E-01   -0.10761E-01  2368   0.116E-01    0.128E+00
DAV:  78    -0.350278717798E+04   -0.14618E-01   -0.73120E-01  2336   0.121E-01    0.136E+00
DAV:  79    -0.350277449607E+04    0.12682E-01   -0.11864E-01  2368   0.120E-01    0.145E+00
DAV:  80    -0.350279057947E+04   -0.16083E-01   -0.80790E-01  2336   0.126E-01    0.132E+00
DAV:  81    -0.350277639491E+04    0.14185E-01   -0.12953E-01  2368   0.124E-01    0.151E+00
DAV:  82    -0.350279219575E+04   -0.15801E-01   -0.84280E-01  2304   0.129E-01    0.131E+00
DAV:  83    -0.350277662225E+04    0.15574E-01   -0.13353E-01  2336   0.126E-01    0.141E+00
DAV:  84    -0.350279048556E+04   -0.13863E-01   -0.80187E-01  2304   0.128E-01    0.135E+00
DAV:  85    -0.350277500795E+04    0.15478E-01   -0.12259E-01  2336   0.123E-01    0.133E+00
DAV:  86    -0.350278860027E+04   -0.13592E-01   -0.76085E-01  2336   0.124E-01    0.136E+00
DAV:  87    -0.350277455805E+04    0.14042E-01   -0.11891E-01  2336   0.121E-01    0.139E+00
DAV:  88    -0.350278953577E+04   -0.14978E-01   -0.78376E-01  2304   0.125E-01    0.133E+00
DAV:  89    -0.350277553104E+04    0.14005E-01   -0.12576E-01  2336   0.123E-01    0.143E+00
DAV:  90    -0.350279051481E+04   -0.14984E-01   -0.80500E-01  2304   0.127E-01    0.133E+00
DAV:  91    -0.350277561320E+04    0.14902E-01   -0.12675E-01  2336   0.124E-01    0.138E+00
DAV:  92    -0.350278975683E+04   -0.14144E-01   -0.78659E-01  2336   0.126E-01    0.136E+00
DAV:  93    -0.350277452271E+04    0.15234E-01   -0.11904E-01  2368   0.122E-01    0.132E+00
DAV:  94    -0.350278840034E+04   -0.13878E-01   -0.75701E-01  2336   0.124E-01    0.137E+00
DAV:  95    -0.350277414544E+04    0.14255E-01   -0.11687E-01  2336   0.120E-01    0.134E+00
DAV:  96    -0.350278861208E+04   -0.14467E-01   -0.76294E-01  2336   0.123E-01    0.135E+00
DAV:  97    -0.350277462723E+04    0.13985E-01   -0.12050E-01  2368   0.121E-01    0.137E+00
DAV:  98    -0.350278926903E+04   -0.14642E-01   -0.77767E-01  2336   0.125E-01    0.135E+00
DAV:  99    -0.350277496846E+04    0.14301E-01   -0.12284E-01  2368   0.122E-01    0.137E+00
DAV: 100    -0.350278939966E+04   -0.14431E-01   -0.78004E-01  2336   0.125E-01
  37 F= -.35027894E+04 E0= -.35027199E+04  d E =-.124559E+00
       N       E                     dE             d eps       ncg     rms          rms(c)
DAV:   1    -0.350277471656E+04    0.25190E-03   -0.12305E+00  2016   0.678E-01    0.113E+00
DAV:   2    -0.350296085821E+04   -0.18614E+00   -0.19846E+00  2816   0.420E-01    0.475E+00
DAV:   3    -0.350277621076E+04    0.18465E+00   -0.21825E-01  2816   0.546E-01    0.610E+00
DAV:   4    -0.350285201411E+04   -0.75803E-01   -0.10888E+00  2848   0.329E-01    0.385E+00
DAV:   5    -0.350275778888E+04    0.94225E-01   -0.24639E-02  2720   0.231E-01    0.219E+00
DAV:   6    -0.350274883458E+04    0.89543E-02   -0.28216E-03  2752   0.521E-02    0.179E-01
DAV:   7    -0.350275445842E+04   -0.56238E-02   -0.22092E-02  2528   0.480E-02    0.189E+00
DAV:   8    -0.350275412554E+04    0.33287E-03   -0.44905E-02  2528   0.382E-02    0.181E+00
DAV:   9    -0.350277778336E+04   -0.23658E-01   -0.35706E-01  2624   0.733E-02    0.226E+00
DAV:  10    -0.350285008437E+04   -0.72301E-01   -0.79174E-01  2688   0.131E-01    0.838E+00
DAV:  11    -0.350308434011E+04   -0.23426E+00   -0.52165E+00  2688   0.252E-01    0.112E+01
DAV:  12    -0.350322352432E+04   -0.13918E+00   -0.38012E+00  2624   0.337E-01    0.946E+00
DAV:  13    -0.350322185234E+04    0.16720E-02   -0.65208E+00  2624   0.377E-01    0.141E+01
DAV:  14    -0.350337153313E+04   -0.14968E+00   -0.56004E+00  2624   0.379E-01    0.948E+00
DAV:  15    -0.350324194746E+04    0.12959E+00   -0.64727E+00  2528   0.403E-01    0.146E+01
DAV:  16    -0.350339589112E+04   -0.15394E+00   -0.60339E+00  2528   0.383E-01    0.949E+00
DAV:  17    -0.350323643809E+04    0.15945E+00   -0.64995E+00  2528   0.407E-01    0.145E+01
DAV:  18    -0.350337901303E+04   -0.14257E+00   -0.60438E+00  2496   0.379E-01    0.948E+00
DAV:  19    -0.350322002960E+04    0.15898E+00   -0.65009E+00  2496   0.405E-01    0.141E+01
DAV:  20    -0.350335081492E+04   -0.13079E+00   -0.59288E+00  2496   0.378E-01    0.948E+00
DAV:  21    -0.350318967845E+04    0.16114E+00   -0.65149E+00  2496   0.403E-01    0.132E+01
DAV:  22    -0.350328734294E+04   -0.97664E-01   -0.56638E+00  2496   0.372E-01    0.946E+00
DAV:  23    -0.350314157041E+04    0.14577E+00   -0.65929E+00  2496   0.391E-01    0.112E+01
DAV:  24    -0.350316083054E+04   -0.19260E-01   -0.47250E+00  2496   0.360E-01    0.940E+00
DAV:  25    -0.350309135282E+04    0.69478E-01   -0.67188E+00  2496   0.371E-01    0.819E+00
DAV:  26    -0.350299971798E+04    0.91635E-01   -0.28831E+00  2496   0.337E-01    0.892E+00
DAV:  27    -0.350303681596E+04   -0.37098E-01   -0.63687E+00  2560   0.333E-01    0.476E+00
DAV:  28    -0.350286703908E+04    0.16978E+00   -0.13817E+00  2528   0.295E-01    0.370E+00
DAV:  29    -0.350285576971E+04    0.11269E-01   -0.22427E+00  2464   0.225E-01    0.172E+00
DAV:  30    -0.350277848056E+04    0.77289E-01   -0.11511E-01  2400   0.156E-01    0.240E+00
DAV:  31    -0.350276556497E+04    0.12916E-01   -0.48428E-02  2464   0.660E-02    0.295E+00
DAV:  32    -0.350275961668E+04    0.59483E-02   -0.16828E-02  2688   0.338E-02    0.240E+00
DAV:  33    -0.350275847598E+04    0.11407E-02   -0.67480E-03  2336   0.218E-02    0.262E+00
DAV:  34    -0.350275479885E+04    0.36771E-02   -0.46400E-03  2144   0.181E-02    0.193E+00
DAV:  35    -0.350275475870E+04    0.40144E-04   -0.96431E-03  2272   0.185E-02    0.215E+00
DAV:  36    -0.350275275237E+04    0.20063E-02   -0.99542E-03  2144   0.200E-02    0.145E+00
DAV:  37    -0.350275401772E+04   -0.12654E-02   -0.26353E-02  2176   0.241E-02    0.183E+00
DAV:  38    -0.350275286049E+04    0.11572E-02   -0.35416E-02  2368   0.310E-02    0.928E-01
DAV:  39    -0.350275746678E+04   -0.46063E-02   -0.91393E-02  2176   0.416E-02    0.166E+00
DAV:  40    -0.350275760358E+04   -0.13680E-03   -0.12561E-01  2240   0.574E-02    0.721E-01
DAV:  41    -0.350277432913E+04   -0.16726E-01   -0.40085E-01  2304   0.789E-02    0.137E+00
DAV:  42    -0.350277642888E+04   -0.20997E-02   -0.17531E-01  2368   0.106E-01    0.246E+00
DAV:  43    -0.350281474280E+04   -0.38314E-01   -0.12453E+00  2272   0.142E-01    0.173E+00
DAV:  44    -0.350280504869E+04    0.96941E-02   -0.28189E-01  2336   0.159E-01    0.371E+00
DAV:  45    -0.350284803194E+04   -0.42983E-01   -0.20282E+00  2368   0.189E-01    0.197E+00
DAV:  46    -0.350281017941E+04    0.37853E-01   -0.38063E-01  2400   0.186E-01    0.302E+00
DAV:  47    -0.350283132354E+04   -0.21144E-01   -0.16749E+00  2464   0.195E-01    0.129E+00
DAV:  48    -0.350278324589E+04    0.48078E-01   -0.20012E-01  2496   0.154E-01    0.100E+00
DAV:  49    -0.350277785634E+04    0.53895E-02   -0.35085E-01  2368   0.105E-01    0.242E+00
DAV:  50    -0.350276065171E+04    0.17205E-01   -0.22548E-02  2368   0.791E-02    0.165E+00
DAV:  51    -0.350276150315E+04   -0.85145E-03   -0.10228E-01  2176   0.534E-02    0.231E+00
DAV:  52    -0.350275577429E+04    0.57289E-02   -0.72993E-02  2464   0.535E-02    0.116E+00
DAV:  53    -0.350276083035E+04   -0.50561E-02   -0.13032E-01  2240   0.527E-02    0.185E+00
DAV:  54    -0.350275819028E+04    0.26401E-02   -0.14184E-01  2368   0.653E-02    0.669E-01
DAV:  55    -0.350277583167E+04   -0.17641E-01   -0.42067E-01  2368   0.832E-02    0.138E+00
DAV:  56    -0.350277847915E+04   -0.26475E-02   -0.15564E-01  2368   0.108E-01    0.270E+00
DAV:  57    -0.350282224761E+04   -0.43768E-01   -0.13794E+00  2368   0.151E-01    0.210E+00
DAV:  58    -0.350281661234E+04    0.56353E-02   -0.37302E-01  2432   0.170E-01    0.431E+00
DAV:  59    -0.350286500696E+04   -0.48395E-01   -0.24220E+00  2432   0.204E-01    0.218E+00
DAV:  60    -0.350281412781E+04    0.50879E-01   -0.46941E-01  2496   0.201E-01    0.250E+00
DAV:  61    -0.350282338298E+04   -0.92552E-02   -0.14355E+00  2432   0.179E-01    0.179E+00
DAV:  62    -0.350277221578E+04    0.51167E-01   -0.89810E-02  2400   0.135E-01    0.192E+00
DAV:  63    -0.350276679882E+04    0.54170E-02   -0.11706E-01  2304   0.695E-02    0.273E+00
DAV:  64    -0.350275711140E+04    0.96874E-02   -0.42083E-02  2432   0.513E-02    0.194E+00
DAV:  65    -0.350275835042E+04   -0.12390E-02   -0.44210E-02  2464   0.351E-02    0.240E+00
DAV:  66    -0.350275431243E+04    0.40380E-02   -0.35036E-02  2336   0.351E-02    0.157E+00
DAV:  67    -0.350275815006E+04   -0.38376E-02   -0.53942E-02  2208   0.353E-02    0.227E+00
DAV:  68    -0.350275425919E+04    0.38909E-02   -0.50016E-02  2208   0.394E-02    0.125E+00
DAV:  69    -0.350276001256E+04   -0.57534E-02   -0.90839E-02  2048   0.441E-02    0.216E+00
DAV:  70    -0.350275553990E+04    0.44727E-02   -0.83320E-02  2112   0.515E-02    0.854E-01
DAV:  71    -0.350276434852E+04   -0.88086E-02   -0.17477E-01  2112   0.591E-02    0.199E+00
DAV:  72    -0.350275944850E+04    0.49000E-02   -0.10693E-01  2208   0.715E-02    0.767E-01
DAV:  73    -0.350276914842E+04   -0.96999E-02   -0.26692E-01  2208   0.739E-02    0.188E+00
DAV:  74    -0.350276220029E+04    0.69481E-02   -0.81367E-02  2272   0.824E-02    0.686E-01
DAV:  75    -0.350277309376E+04   -0.10893E-01   -0.34544E-01  2240   0.842E-02    0.180E+00
DAV:  76    -0.350276432535E+04    0.87684E-02   -0.72490E-02  2304   0.895E-02    0.689E-01
DAV:  77    -0.350277496231E+04   -0.10637E-01   -0.38550E-01  2272   0.899E-02    0.174E+00
DAV:  78    -0.350276568228E+04    0.92800E-02   -0.74936E-02  2304   0.934E-02    0.696E-01
DAV:  79    -0.350277682798E+04   -0.11146E-01   -0.42601E-01  2272   0.942E-02    0.169E+00
DAV:  80    -0.350276693359E+04    0.98944E-02   -0.78029E-02  2304   0.972E-02    0.725E-01
DAV:  81    -0.350277853404E+04   -0.11600E-01   -0.46342E-01  2240   0.980E-02    0.164E+00
DAV:  82    -0.350276811750E+04    0.10417E-01   -0.82332E-02  2304   0.100E-01    0.754E-01
DAV:  83    -0.350277941702E+04   -0.11300E-01   -0.48132E-01  2240   0.101E-01    0.165E+00
DAV:  84    -0.350276816554E+04    0.11251E-01   -0.79543E-02  2304   0.101E-01    0.769E-01
DAV:  85    -0.350277946823E+04   -0.11303E-01   -0.48477E-01  2240   0.101E-01    0.163E+00
DAV:  86    -0.350276844239E+04    0.11026E-01   -0.80448E-02  2304   0.101E-01    0.815E-01
DAV:  87    -0.350278068926E+04   -0.12247E-01   -0.51286E-01  2240   0.103E-01    0.160E+00
DAV:  88    -0.350276935368E+04    0.11336E-01   -0.83958E-02  2304   0.103E-01    0.866E-01
DAV:  89    -0.350278176884E+04   -0.12415E-01   -0.53892E-01  2240   0.105E-01    0.155E+00
DAV:  90    -0.350277048344E+04    0.11285E-01   -0.88280E-02  2304   0.105E-01    0.100E+00
DAV:  91    -0.350278466553E+04   -0.14182E-01   -0.60678E-01  2272   0.110E-01    0.144E+00
DAV:  92    -0.350277352272E+04    0.11143E-01   -0.10218E-01  2304   0.111E-01    0.131E+00
DAV:  93    -0.350279098673E+04   -0.17464E-01   -0.74971E-01  2272   0.120E-01    0.132E+00
DAV:  94    -0.350277934906E+04    0.11638E-01   -0.13150E-01  2336   0.123E-01    0.180E+00
DAV:  95    -0.350280136064E+04   -0.22012E-01   -0.97855E-01  2304   0.135E-01    0.130E+00
DAV:  96    -0.350278723269E+04    0.14128E-01   -0.17763E-01  2336   0.138E-01    0.233E+00
DAV:  97    -0.350281391138E+04   -0.26679E-01   -0.12481E+00  2336   0.152E-01    0.149E+00
DAV:  98    -0.350279648517E+04    0.17426E-01   -0.24969E-01  2368   0.154E-01    0.273E+00
DAV:  99    -0.350282479207E+04   -0.28307E-01   -0.14832E+00  2368   0.169E-01    0.167E+00
DAV: 100    -0.350280145972E+04    0.23332E-01   -0.30311E-01  2368   0.165E-01
  38 F= -.35028015E+04 E0= -.35027306E+04  d E =-.136619E+00
       N       E                     dE             d eps       ncg     rms          rms(c)
DAV:   1    -0.350288011618E+04   -0.55324E-01   -0.18872E+01  1984   0.258E+00    0.155E+00
DAV:   2    -0.350349079524E+04   -0.61068E+00   -0.20031E+00  2688   0.562E-01    0.238E+01
DAV:   3    -0.350291057739E+04    0.58022E+00   -0.88497E+00  2816   0.533E-01    0.372E+00
DAV:   4    -0.350285639016E+04    0.54187E-01   -0.18154E-02  2528   0.199E-01    0.336E+00
DAV:   5    -0.350287581949E+04   -0.19429E-01   -0.41179E-01  2912   0.196E-01    0.840E+00
DAV:   6    -0.350288036207E+04   -0.45426E-02   -0.82148E-01  2528   0.124E-01    0.183E+00
DAV:   7    -0.350289253068E+04   -0.12169E-01   -0.55202E-01  2624   0.169E-01    0.448E+00
DAV:   8    -0.350294129027E+04   -0.48760E-01   -0.24539E+00  2688   0.186E-01    0.175E+00
DAV:   9    -0.350288806439E+04    0.53226E-01   -0.44774E-01  2688   0.190E-01    0.107E+00
DAV:  10    -0.350287363529E+04    0.14429E-01   -0.49749E-01  2656   0.137E-01    0.282E+00
DAV:  11    -0.350283997104E+04    0.33664E-01   -0.71236E-03  2624   0.113E-01    0.647E-01
DAV:  12    -0.350284561348E+04   -0.56424E-02   -0.21349E-01  2496   0.658E-02    0.116E+00
DAV:  13    -0.350287176194E+04   -0.26148E-01   -0.48525E-01  2560   0.959E-02    0.445E+00
DAV:  14    -0.350295344320E+04   -0.81681E-01   -0.21142E+00  2464   0.172E-01    0.494E+00
DAV:  15    -0.350300479384E+04   -0.51351E-01   -0.15553E+00  2496   0.230E-01    0.833E+00
DAV:  16    -0.350310343245E+04   -0.98639E-01   -0.51100E+00  2560   0.294E-01    0.633E+00
DAV:  17    -0.350302352363E+04    0.79909E-01   -0.25128E+00  2432   0.305E-01    0.728E+00
DAV:  18    -0.350304300114E+04   -0.19478E-01   -0.49078E+00  2528   0.303E-01    0.225E+00
DAV:  19    -0.350290620068E+04    0.13680E+00   -0.77159E-01  2496   0.260E-01    0.161E+00
DAV:  20    -0.350287299780E+04    0.33203E-01   -0.28429E-01  2432   0.135E-01    0.326E+00
DAV:  21    -0.350285390105E+04    0.19097E-01   -0.54871E-03  2592   0.652E-02    0.318E+00
DAV:  22    -0.350285428132E+04   -0.38027E-03   -0.95123E-04  2752   0.138E-02    0.328E+00
DAV:  23    -0.350285400472E+04    0.27661E-03   -0.15529E-04  1568   0.547E-03    0.327E+00
DAV:  24    -0.350285121243E+04    0.27923E-02   -0.47311E-05  1856   0.687E-03    0.316E+00
DAV:  25    -0.350284378995E+04    0.74225E-02   -0.29567E-04  2912   0.191E-02    0.269E+00
DAV:  26    -0.350284223103E+04    0.15589E-02   -0.11623E-04  2464   0.901E-03    0.260E+00
DAV:  27    -0.350284107370E+04    0.11573E-02   -0.38687E-05  1632   0.487E-03    0.245E+00
DAV:  28    -0.350283773589E+04    0.33378E-02   -0.14186E-04  2016   0.119E-02    0.201E+00
DAV:  29    -0.350283626004E+04    0.14759E-02   -0.55561E-05  2272   0.880E-03    0.177E+00
DAV:  30    -0.350283399819E+04    0.22619E-02   -0.16186E-04  2176   0.128E-02    0.108E+00
DAV:  31    -0.350283359292E+04    0.40527E-03   -0.35254E-04  2528   0.107E-02    0.101E+00
DAV:  32    -0.350283323678E+04    0.35613E-03   -0.58042E-04  1888   0.884E-03    0.594E-01
DAV:  33    -0.350283344221E+04   -0.20542E-03   -0.92355E-03  1888   0.157E-02    0.652E-01
DAV:  34    -0.350283417155E+04   -0.72934E-03   -0.22242E-02  1952   0.222E-02    0.407E-01
DAV:  35    -0.350283938327E+04   -0.52117E-02   -0.10619E-01  2176   0.394E-02    0.982E-01
DAV:  36    -0.350285194898E+04   -0.12566E-01   -0.25694E-01  2368   0.693E-02    0.294E+00
DAV:  37    -0.350289760148E+04   -0.45652E-01   -0.12195E+00  2368   0.129E-01    0.238E+00
DAV:  38    -0.350290906204E+04   -0.11461E-01   -0.49896E-01  2400   0.179E-01    0.457E+00
DAV:  39    -0.350294748717E+04   -0.38425E-01   -0.26045E+00  2560   0.208E-01    0.138E+00
DAV:  40    -0.350288097336E+04    0.66514E-01   -0.37447E-01  2432   0.185E-01    0.131E+00
DAV:  41    -0.350285948895E+04    0.21484E-01   -0.28385E-01  2368   0.114E-01    0.268E+00
DAV:  42    -0.350283977757E+04    0.19711E-01   -0.79198E-03  2592   0.821E-02    0.725E-01
DAV:  43    -0.350285110407E+04   -0.11327E-01   -0.31419E-01  2656   0.694E-02    0.123E+00
DAV:  44    -0.350286556647E+04   -0.14462E-01   -0.25154E-01  2496   0.104E-01    0.362E+00
DAV:  45    -0.350291841194E+04   -0.52845E-01   -0.17463E+00  2496   0.162E-01    0.221E+00
DAV:  46    -0.350289984557E+04    0.18566E-01   -0.51145E-01  2336   0.186E-01    0.284E+00
DAV:  47    -0.350290761026E+04   -0.77647E-02   -0.15380E+00  2368   0.184E-01    0.143E+00
DAV:  48    -0.350285975234E+04    0.47858E-01   -0.12968E-01  2400   0.147E-01    0.872E-01
DAV:  49    -0.350285996658E+04   -0.21424E-03   -0.47642E-01  2208   0.107E-01    0.142E+00
DAV:  50    -0.350285944892E+04    0.51765E-03   -0.11126E-01  2400   0.108E-01    0.249E+00
DAV:  51    -0.350289252493E+04   -0.33076E-01   -0.11948E+00  2368   0.140E-01    0.143E+00
DAV:  52    -0.350288041540E+04    0.12110E-01   -0.27502E-01  2368   0.150E-01    0.287E+00
DAV:  53    -0.350290505181E+04   -0.24636E-01   -0.14939E+00  2432   0.168E-01    0.133E+00
DAV:  54    -0.350287615247E+04    0.28899E-01   -0.26623E-01  2464   0.156E-01    0.212E+00
DAV:  55    -0.350288924776E+04   -0.13095E-01   -0.11268E+00  2368   0.148E-01    0.126E+00
DAV:  56    -0.350286719796E+04    0.22050E-01   -0.19016E-01  2400   0.138E-01    0.166E+00
DAV:  57    -0.350287889651E+04   -0.11699E-01   -0.88810E-01  2368   0.132E-01    0.127E+00
DAV:  58    -0.350286775121E+04    0.11145E-01   -0.17541E-01  2368   0.131E-01    0.230E+00
DAV:  59    -0.350289094194E+04   -0.23191E-01   -0.11656E+00  2368   0.145E-01    0.127E+00
DAV:  60    -0.350287209031E+04    0.18852E-01   -0.24101E-01  2336   0.144E-01    0.183E+00
DAV:  61    -0.350288281948E+04   -0.10729E-01   -0.97603E-01  2368   0.140E-01    0.129E+00
DAV:  62    -0.350286409226E+04    0.18727E-01   -0.15219E-01  2400   0.131E-01    0.194E+00
DAV:  63    -0.350288315300E+04   -0.19061E-01   -0.99117E-01  2368   0.134E-01    0.124E+00
DAV:  64    -0.350286716006E+04    0.15993E-01   -0.19352E-01  2368   0.134E-01    0.172E+00
DAV:  65    -0.350287964085E+04   -0.12481E-01   -0.90620E-01  2368   0.133E-01    0.129E+00
DAV:  66    -0.350286338940E+04    0.16251E-01   -0.15385E-01  2400   0.128E-01    0.174E+00
DAV:  67    -0.350287936225E+04   -0.15973E-01   -0.90322E-01  2368   0.130E-01    0.128E+00
DAV:  68    -0.350286339968E+04    0.15963E-01   -0.16818E-01  2368   0.128E-01    0.137E+00
DAV:  69    -0.350287298960E+04   -0.95899E-02   -0.75172E-01  2368   0.123E-01    0.141E+00
DAV:  70    -0.350285844741E+04    0.14542E-01   -0.12447E-01  2400   0.117E-01    0.124E+00
DAV:  71    -0.350286942661E+04   -0.10979E-01   -0.67575E-01  2368   0.116E-01    0.140E+00
DAV:  72    -0.350285832513E+04    0.11101E-01   -0.12453E-01  2368   0.114E-01    0.127E+00
DAV:  73    -0.350287018907E+04   -0.11864E-01   -0.69107E-01  2336   0.116E-01    0.144E+00
DAV:  74    -0.350285742087E+04    0.12768E-01   -0.11532E-01  2400   0.114E-01    0.124E+00
DAV:  75    -0.350286927073E+04   -0.11850E-01   -0.67179E-01  2368   0.115E-01    0.144E+00
DAV:  76    -0.350285742487E+04    0.11846E-01   -0.11399E-01  2400   0.113E-01    0.131E+00
DAV:  77    -0.350287005735E+04   -0.12632E-01   -0.69330E-01  2368   0.116E-01    0.134E+00
DAV:  78    -0.350286045390E+04    0.96035E-02   -0.13259E-01  2368   0.117E-01    0.167E+00
DAV:  79    -0.350287719778E+04   -0.16744E-01   -0.85374E-01  2336   0.126E-01    0.125E+00
DAV:  80    -0.350286483765E+04    0.12360E-01   -0.17149E-01  2400   0.127E-01    0.174E+00
DAV:  81    -0.350287941313E+04   -0.14575E-01   -0.90126E-01  2400   0.131E-01    0.128E+00
DAV:  82    -0.350286302906E+04    0.16384E-01   -0.16487E-01  2400   0.128E-01    0.136E+00
DAV:  83    -0.350287247184E+04   -0.94428E-02   -0.73885E-01  2400   0.122E-01    0.145E+00
DAV:  84    -0.350285729539E+04    0.15176E-01   -0.11118E-01  2400   0.116E-01    0.127E+00
DAV:  85    -0.350286922075E+04   -0.11925E-01   -0.67487E-01  2368   0.115E-01    0.138E+00
DAV:  86    -0.350285914030E+04    0.10080E-01   -0.12063E-01  2368   0.115E-01    0.163E+00
DAV:  87    -0.350287571406E+04   -0.16574E-01   -0.82194E-01  2368   0.123E-01    0.125E+00
DAV:  88    -0.350286516019E+04    0.10554E-01   -0.16853E-01  2400   0.126E-01    0.191E+00
DAV:  89    -0.350288228224E+04   -0.17122E-01   -0.96738E-01  2400   0.134E-01    0.123E+00
DAV:  90    -0.350286578490E+04    0.16497E-01   -0.18418E-01  2432   0.132E-01    0.161E+00
DAV:  91    -0.350287716597E+04   -0.11381E-01   -0.84751E-01  2400   0.129E-01    0.136E+00
DAV:  92    -0.350285995989E+04    0.17206E-01   -0.13504E-01  2400   0.122E-01    0.132E+00
DAV:  93    -0.350287065920E+04   -0.10699E-01   -0.70291E-01  2368   0.118E-01    0.142E+00
DAV:  94    -0.350285812821E+04    0.12531E-01   -0.11605E-01  2368   0.115E-01    0.145E+00
DAV:  95    -0.350287219084E+04   -0.14063E-01   -0.74282E-01  2336   0.119E-01    0.131E+00
DAV:  96    -0.350286171724E+04    0.10474E-01   -0.14051E-01  2368   0.120E-01    0.176E+00
DAV:  97    -0.350287859860E+04   -0.16881E-01   -0.88602E-01  2368   0.128E-01    0.125E+00
DAV:  98    -0.350286441744E+04    0.14181E-01   -0.16677E-01  2368   0.128E-01    0.172E+00
DAV:  99    -0.350287854624E+04   -0.14129E-01   -0.88191E-01  2336   0.130E-01    0.131E+00
DAV: 100    -0.350286153865E+04    0.17008E-01   -0.14750E-01  2368   0.125E-01
  39 F= -.35028615E+04 E0= -.35027913E+04  d E =-.600789E-01
       N       E                     dE             d eps       ncg     rms          rms(c)
DAV:   1    -0.350287321034E+04    0.53359E-02   -0.16568E+01  1984   0.244E+00    0.208E+00
DAV:   2    -0.350680311455E+04   -0.39299E+01   -0.17813E+01  2880   0.157E+00    0.286E+01
DAV:   3    -0.350288695877E+04    0.39162E+01   -0.50353E+00  2848   0.121E+00    0.464E+00
DAV:   4    -0.350290366260E+04   -0.16704E-01   -0.56733E-01  2752   0.254E-01    0.349E+00
DAV:   5    -0.350286409571E+04    0.39567E-01   -0.26180E-02  2528   0.156E-01    0.134E+00
DAV:   6    -0.350285735976E+04    0.67359E-02   -0.43185E-02  2624   0.678E-02    0.123E+00
DAV:   7    -0.350287319660E+04   -0.15837E-01   -0.15583E-01  2560   0.974E-02    0.466E+00
DAV:   8    -0.350292477201E+04   -0.51575E-01   -0.13701E+00  2592   0.121E-01    0.231E+00
DAV:   9    -0.350291902800E+04    0.57440E-02   -0.65579E-01  2592   0.194E-01    0.107E+00
DAV:  10    -0.350291046175E+04    0.85662E-02   -0.59827E-01  2720   0.154E-01    0.321E+00
DAV:  11    -0.350286423879E+04    0.46223E-01   -0.10029E-02  2560   0.124E-01    0.171E+00
DAV:  12    -0.350285661789E+04    0.76209E-02   -0.29638E-02  2688   0.598E-02    0.403E-01
DAV:  13    -0.350286049494E+04   -0.38770E-02   -0.64709E-02  2464   0.412E-02    0.807E-01
DAV:  14    -0.350286720300E+04   -0.67081E-02   -0.21954E-01  2624   0.616E-02    0.100E+00
DAV:  15    -0.350288883680E+04   -0.21634E-01   -0.34438E-01  2656   0.974E-02    0.405E+00
DAV:  16    -0.350294409851E+04   -0.55262E-01   -0.18055E+00  2464   0.155E-01    0.228E+00
DAV:  17    -0.350293077267E+04    0.13326E-01   -0.57138E-01  2400   0.188E-01    0.413E+00
DAV:  18    -0.350295742346E+04   -0.26651E-01   -0.22178E+00  2368   0.195E-01    0.142E+00
DAV:  19    -0.350290617648E+04    0.51247E-01   -0.44062E-01  2336   0.179E-01    0.152E+00
DAV:  20    -0.350290084522E+04    0.53313E-02   -0.79532E-01  2368   0.142E-01    0.212E+00
DAV:  21    -0.350287305910E+04    0.27786E-01   -0.59903E-02  2400   0.107E-01    0.960E-01
DAV:  22    -0.350287548351E+04   -0.24244E-02   -0.24235E-01  2304   0.757E-02    0.251E+00
DAV:  23    -0.350286667841E+04    0.88051E-02   -0.25966E-02  2432   0.708E-02    0.818E-01
DAV:  24    -0.350287357788E+04   -0.68995E-02   -0.27970E-01  2336   0.707E-02    0.202E+00
DAV:  25    -0.350287206557E+04    0.15123E-02   -0.56981E-02  2368   0.821E-02    0.167E+00
DAV:  26    -0.350288897042E+04   -0.16905E-01   -0.64817E-01  2368   0.100E-01    0.121E+00
DAV:  27    -0.350289018512E+04   -0.12147E-02   -0.14739E-01  2432   0.116E-01    0.310E+00
DAV:  28    -0.350292254039E+04   -0.32355E-01   -0.13669E+00  2432   0.151E-01    0.130E+00
DAV:  29    -0.350290855837E+04    0.13982E-01   -0.32408E-01  2400   0.156E-01    0.353E+00
DAV:  30    -0.350293697577E+04   -0.28417E-01   -0.17317E+00  2400   0.171E-01    0.121E+00
DAV:  31    -0.350290117571E+04    0.35800E-01   -0.32884E-01  2400   0.163E-01    0.217E+00
DAV:  32    -0.350290933488E+04   -0.81592E-02   -0.10632E+00  2368   0.144E-01    0.151E+00
DAV:  33    -0.350288085325E+04    0.28482E-01   -0.13950E-01  2368   0.125E-01    0.952E-01
DAV:  34    -0.350288272673E+04   -0.18735E-02   -0.44310E-01  2336   0.988E-02    0.205E+00
DAV:  35    -0.350287172777E+04    0.10999E-01   -0.56213E-02  2400   0.899E-02    0.866E-01
DAV:  36    -0.350287711679E+04   -0.53890E-02   -0.35680E-01  2368   0.846E-02    0.186E+00
DAV:  37    -0.350287357055E+04    0.35462E-02   -0.67288E-02  2400   0.889E-02    0.137E+00
DAV:  38    -0.350288661571E+04   -0.13045E-01   -0.58818E-01  2368   0.101E-01    0.132E+00
DAV:  39    -0.350288524029E+04    0.13754E-02   -0.13457E-01  2400   0.111E-01    0.243E+00
DAV:  40    -0.350290918847E+04   -0.23948E-01   -0.10736E+00  2400   0.132E-01    0.115E+00
DAV:  41    -0.350289936326E+04    0.98252E-02   -0.26008E-01  2400   0.142E-01    0.295E+00
DAV:  42    -0.350292340823E+04   -0.24045E-01   -0.13938E+00  2368   0.158E-01    0.118E+00
DAV:  43    -0.350289870603E+04    0.24702E-01   -0.29780E-01  2368   0.152E-01    0.220E+00
DAV:  44    -0.350290927583E+04   -0.10570E-01   -0.10682E+00  2368   0.143E-01    0.132E+00
DAV:  45    -0.350288456907E+04    0.24707E-01   -0.17549E-01  2368   0.129E-01    0.114E+00
DAV:  46    -0.350288783507E+04   -0.32660E-02   -0.56809E-01  2336   0.110E-01    0.182E+00
DAV:  47    -0.350287485524E+04    0.12980E-01   -0.82784E-02  2400   0.101E-01    0.885E-01
DAV:  48    -0.350287945198E+04   -0.45967E-02   -0.39356E-01  2368   0.909E-02    0.190E+00
DAV:  49    -0.350287298059E+04    0.64714E-02   -0.67005E-02  2400   0.902E-02    0.104E+00
DAV:  50    -0.350288196356E+04   -0.89830E-02   -0.47046E-01  2368   0.940E-02    0.161E+00
DAV:  51    -0.350287797805E+04    0.39855E-02   -0.94261E-02  2400   0.998E-02    0.167E+00
DAV:  52    -0.350289369253E+04   -0.15714E-01   -0.73548E-01  2368   0.112E-01    0.125E+00
DAV:  53    -0.350288736026E+04    0.63323E-02   -0.15704E-01  2400   0.119E-01    0.237E+00
DAV:  54    -0.350290893558E+04   -0.21575E-01   -0.10681E+00  2368   0.134E-01    0.114E+00
DAV:  55    -0.350289504186E+04    0.13894E-01   -0.23012E-01  2400   0.138E-01    0.259E+00
DAV:  56    -0.350291512732E+04   -0.20085E-01   -0.12060E+00  2368   0.145E-01    0.114E+00
DAV:  57    -0.350289331551E+04    0.21812E-01   -0.23371E-01  2368   0.142E-01    0.214E+00
DAV:  58    -0.350290636195E+04   -0.13046E-01   -0.10046E+00  2368   0.136E-01    0.129E+00
DAV:  59    -0.350288535270E+04    0.21009E-01   -0.17206E-01  2400   0.128E-01    0.144E+00
DAV:  60    -0.350289318366E+04   -0.78310E-02   -0.69446E-01  2368   0.116E-01    0.168E+00
DAV:  61    -0.350287717065E+04    0.16013E-01   -0.10220E-01  2400   0.109E-01    0.967E-01
DAV:  62    -0.350288294260E+04   -0.57720E-02   -0.45880E-01  2368   0.967E-02    0.192E+00
DAV:  63    -0.350287295572E+04    0.99869E-02   -0.68675E-02  2400   0.937E-02    0.880E-01
DAV:  64    -0.350287941085E+04   -0.64551E-02   -0.39465E-01  2368   0.889E-02    0.187E+00
DAV:  65    -0.350287312080E+04    0.62900E-02   -0.68239E-02  2400   0.907E-02    0.109E+00
DAV:  66    -0.350288313153E+04   -0.10011E-01   -0.49787E-01  2368   0.958E-02    0.153E+00
DAV:  67    -0.350287935955E+04    0.37720E-02   -0.10271E-01  2400   0.103E-01    0.184E+00
DAV:  68    -0.350289720837E+04   -0.17849E-01   -0.81059E-01  2368   0.117E-01    0.116E+00
DAV:  69    -0.350289397236E+04    0.32360E-02   -0.19056E-01  2400   0.128E-01    0.313E+00
DAV:  70    -0.350292719868E+04   -0.33226E-01   -0.14333E+00  2400   0.162E-01    0.165E+00
DAV:  71    -0.350292296874E+04    0.42299E-02   -0.37383E-01  2432   0.166E-01    0.505E+00
DAV:  72    -0.350298554055E+04   -0.62572E-01   -0.25980E+00  2432   0.197E-01    0.351E+00
DAV:  73    -0.350298260459E+04    0.29360E-02   -0.82401E-01  2464   0.221E-01    0.765E+00
DAV:  74    -0.350309501868E+04   -0.11241E+00   -0.46477E+00  2528   0.261E-01    0.690E+00
DAV:  75    -0.350310622958E+04   -0.11211E-01   -0.19516E+00  2560   0.305E-01    0.937E+00
DAV:  76    -0.350319392798E+04   -0.87698E-01   -0.63826E+00  2528   0.324E-01    0.933E+00
DAV:  77    -0.350320201856E+04   -0.80906E-02   -0.34851E+00  2560   0.343E-01    0.945E+00
DAV:  78    -0.350320148140E+04    0.53717E-03   -0.65896E+00  2528   0.352E-01    0.918E+00
DAV:  79    -0.350318624817E+04    0.15233E-01   -0.34825E+00  2496   0.344E-01    0.942E+00
DAV:  80    -0.350319447839E+04   -0.82302E-02   -0.66100E+00  2464   0.350E-01    0.867E+00
DAV:  81    -0.350315620881E+04    0.38270E-01   -0.32106E+00  2496   0.341E-01    0.937E+00
DAV:  82    -0.350318121437E+04   -0.25006E-01   -0.65814E+00  2464   0.343E-01    0.781E+00
DAV:  83    -0.350311053272E+04    0.70682E-01   -0.27201E+00  2528   0.335E-01    0.913E+00
DAV:  84    -0.350315701894E+04   -0.46486E-01   -0.63676E+00  2464   0.330E-01    0.650E+00
DAV:  85    -0.350305088781E+04    0.10613E+00   -0.20693E+00  2432   0.321E-01    0.816E+00
DAV:  86    -0.350310264490E+04   -0.51757E-01   -0.54475E+00  2464   0.303E-01    0.438E+00
DAV:  87    -0.350297736191E+04    0.12528E+00   -0.13132E+00  2528   0.279E-01    0.536E+00
DAV:  88    -0.350299652873E+04   -0.19167E-01   -0.32411E+00  2432   0.240E-01    0.132E+00
DAV:  89    -0.350290278916E+04    0.93740E-01   -0.45380E-01  2496   0.199E-01    0.932E-01
DAV:  90    -0.350289364668E+04    0.91425E-02   -0.45022E-01  2400   0.119E-01    0.292E+00
DAV:  91    -0.350287523469E+04    0.18412E-01   -0.26887E-02  2400   0.742E-02    0.295E+00
DAV:  92    -0.350287472910E+04    0.50559E-03   -0.48408E-03  2496   0.243E-02    0.327E+00
DAV:  93    -0.350287419380E+04    0.53530E-03   -0.99646E-04  1856   0.128E-02    0.321E+00
DAV:  94    -0.350287432140E+04   -0.12760E-03   -0.11396E-04  1600   0.430E-03    0.325E+00
DAV:  95    -0.350287427759E+04    0.43813E-04   -0.22825E-05  1504   0.236E-03    0.323E+00
DAV:  96    -0.350287427322E+04    0.43744E-05   -0.32735E-06  1344   0.144E-03
  40 F= -.35028743E+04 E0= -.35028169E+04  d E =-.728135E-01
       N       E                     dE             d eps       ncg     rms          rms(c)
DAV:   1    -0.350294596390E+04   -0.71686E-01   -0.18504E+01  1984   0.265E+00    0.345E+00
DAV:   2    -0.351257289708E+04   -0.96269E+01   -0.56856E+01  2880   0.308E+00    0.450E+01
DAV:   3    -0.350326286108E+04    0.93100E+01   -0.39207E+01  2816   0.180E+00    0.144E+01
DAV:   4    -0.350310406709E+04    0.15879E+00   -0.43840E+00  2816   0.380E-01    0.528E+00
DAV:   5    -0.350309379850E+04    0.10269E-01   -0.26204E+00  2848   0.268E-01    0.573E+00
DAV:   6    -0.350309989047E+04   -0.60920E-02   -0.35052E+00  2848   0.249E-01    0.166E+00
DAV:   7    -0.350300228785E+04    0.97603E-01   -0.63117E-01  2656   0.219E-01    0.264E+00
DAV:   8    -0.350296354108E+04    0.38747E-01   -0.66719E-02  2624   0.136E-01    0.298E+00
DAV:   9    -0.350302758415E+04   -0.64043E-01   -0.77147E-01  2912   0.221E-01    0.111E+01
DAV:  10    -0.350311695092E+04   -0.89367E-01   -0.25271E+00  2560   0.222E-01    0.822E+00
DAV:  11    -0.350323923761E+04   -0.12229E+00   -0.29520E+00  2784   0.261E-01    0.954E+00
DAV:  12    -0.350324973824E+04   -0.10501E-01   -0.67452E+00  2816   0.329E-01    0.563E+00
DAV:  13    -0.350308222509E+04    0.16751E+00   -0.20121E+00  2656   0.306E-01    0.403E+00
DAV:  14    -0.350306619765E+04    0.16027E-01   -0.26286E+00  2528   0.244E-01    0.225E+00
DAV:  15    -0.350298618863E+04    0.80009E-01   -0.15952E-01  2560   0.164E-01    0.356E+00
DAV:  16    -0.350297720728E+04    0.89813E-02   -0.52555E-03  2720   0.456E-02    0.351E+00
DAV:  17    -0.350296273416E+04    0.14473E-01   -0.14445E-03  2912   0.306E-02    0.310E+00
DAV:  18    -0.350295107441E+04    0.11660E-01   -0.22600E-03  2944   0.348E-02    0.193E+00
DAV:  19    -0.350295257134E+04   -0.14969E-02   -0.12587E-03  2432   0.164E-02    0.232E+00
DAV:  20    -0.350294911812E+04    0.34532E-02   -0.16897E-03  2336   0.155E-02    0.126E+00
DAV:  21    -0.350295012771E+04   -0.10096E-02   -0.15758E-02  2016   0.217E-02    0.183E+00
DAV:  22    -0.350294966279E+04    0.46492E-03   -0.22199E-02  2176   0.270E-02    0.807E-01
DAV:  23    -0.350295131465E+04   -0.16519E-02   -0.71847E-02  2336   0.382E-02    0.149E+00
DAV:  24    -0.350295534183E+04   -0.40272E-02   -0.12010E-01  2304   0.525E-02    0.127E+00
DAV:  25    -0.350297123071E+04   -0.15889E-01   -0.46061E-01  2432   0.833E-02    0.120E+00
DAV:  26    -0.350299088792E+04   -0.19657E-01   -0.21567E-01  2464   0.118E-01    0.438E+00
DAV:  27    -0.350305560227E+04   -0.64714E-01   -0.21143E+00  2464   0.173E-01    0.352E+00
DAV:  28    -0.350306073676E+04   -0.51345E-02   -0.10068E+00  2496   0.211E-01    0.663E+00
DAV:  29    -0.350313279198E+04   -0.72055E-01   -0.39687E+00  2496   0.250E-01    0.393E+00
DAV:  30    -0.350304915939E+04    0.83633E-01   -0.14099E+00  2528   0.253E-01    0.339E+00
DAV:  31    -0.350304234865E+04    0.68107E-02   -0.20275E+00  2560   0.217E-01    0.196E+00
DAV:  32    -0.350297717945E+04    0.65169E-01   -0.16074E-01  2496   0.148E-01    0.302E+00
DAV:  33    -0.350296509882E+04    0.12081E-01   -0.16036E-02  2560   0.501E-02    0.320E+00
DAV:  34    -0.350296272352E+04    0.23753E-02   -0.28561E-03  2560   0.177E-02    0.308E+00
DAV:  35    -0.350296198217E+04    0.74135E-03   -0.31274E-04  1600   0.686E-03    0.309E+00
DAV:  36    -0.350295950002E+04    0.24822E-02   -0.18181E-04  1792   0.552E-03    0.292E+00
DAV:  37    -0.350295533435E+04    0.41657E-02   -0.32713E-04  2400   0.105E-02    0.259E+00
DAV:  38    -0.350295153936E+04    0.37950E-02   -0.36700E-04  2464   0.119E-02    0.212E+00
DAV:  39    -0.350294875007E+04    0.27893E-02   -0.34488E-04  2432   0.130E-02    0.156E+00
DAV:  40    -0.350294714035E+04    0.16097E-02   -0.20781E-04  2528   0.116E-02    0.101E+00
DAV:  41    -0.350294650821E+04    0.63214E-03   -0.10312E-04  2240   0.931E-03    0.668E-01
DAV:  42    -0.350294625689E+04    0.25132E-03   -0.30897E-05  1792   0.526E-03    0.374E-01
DAV:  43    -0.350294616854E+04    0.88350E-04   -0.56747E-05  1536   0.507E-03    0.400E-01
DAV:  44    -0.350294629329E+04   -0.12475E-03   -0.12808E-04  1568   0.624E-03    0.197E-01
DAV:  45    -0.350294649989E+04   -0.20660E-03   -0.67718E-03  1760   0.117E-02    0.511E-01
DAV:  46    -0.350294800969E+04   -0.15098E-02   -0.15009E-02  1920   0.222E-02    0.633E-01
DAV:  47    -0.350295304139E+04   -0.50317E-02   -0.12231E-01  2336   0.400E-02    0.103E+00
DAV:  48    -0.350296555857E+04   -0.12517E-01   -0.24261E-01  2368   0.744E-02    0.282E+00
DAV:  49    -0.350300324091E+04   -0.37682E-01   -0.11350E+00  2464   0.125E-01    0.154E+00
DAV:  50    -0.350299659590E+04    0.66450E-02   -0.39683E-01  2400   0.155E-01    0.260E+00
DAV:  51    -0.350301303459E+04   -0.16439E-01   -0.13663E+00  2464   0.161E-01    0.147E+00
DAV:  52    -0.350297404170E+04    0.38993E-01   -0.20160E-01  2432   0.139E-01    0.164E+00
DAV:  53    -0.350296158880E+04    0.12453E-01   -0.14217E-01  2208   0.824E-02    0.250E+00
DAV:  54    -0.350295416829E+04    0.74205E-02   -0.78299E-02  2336   0.561E-02    0.951E-01
DAV:  55    -0.350295704510E+04   -0.28768E-02   -0.14686E-01  2368   0.579E-02    0.192E+00
DAV:  56    -0.350295745999E+04   -0.41490E-03   -0.14963E-01  2400   0.665E-02    0.114E+00
DAV:  57    -0.350297211787E+04   -0.14658E-01   -0.47904E-01  2368   0.887E-02    0.120E+00
DAV:  58    -0.350298383105E+04   -0.11713E-01   -0.16991E-01  2432   0.114E-01    0.371E+00
DAV:  59    -0.350303079072E+04   -0.46960E-01   -0.18297E+00  2496   0.163E-01    0.140E+00
DAV:  60    -0.350299045877E+04    0.40332E-01   -0.41457E-01  2496   0.168E-01    0.101E+00
DAV:  61    -0.350298325984E+04    0.71989E-02   -0.62224E-01  2432   0.129E-01    0.199E+00
DAV:  62    -0.350296194666E+04    0.21313E-01   -0.65132E-02  2400   0.980E-02    0.784E-01
DAV:  63    -0.350296516711E+04   -0.32204E-02   -0.30586E-01  2304   0.822E-02    0.174E+00
DAV:  64    -0.350296423644E+04    0.93067E-03   -0.63787E-02  2400   0.869E-02    0.191E+00
DAV:  65    -0.350298910637E+04   -0.24870E-01   -0.84360E-01  2368   0.113E-01    0.128E+00
DAV:  66    -0.350297684089E+04    0.12265E-01   -0.17419E-01  2464   0.126E-01    0.196E+00
DAV:  67    -0.350299644468E+04   -0.19604E-01   -0.99120E-01  2432   0.130E-01    0.148E+00
DAV:  68    -0.350297069987E+04    0.25745E-01   -0.16521E-01  2464   0.125E-01    0.895E-01
DAV:  69    -0.350296774877E+04    0.29511E-02   -0.32140E-01  2304   0.934E-02    0.200E+00
DAV:  70    -0.350296003274E+04    0.77160E-02   -0.56994E-02  2336   0.809E-02    0.753E-01
DAV:  71    -0.350296578230E+04   -0.57496E-02   -0.31232E-01  2304   0.808E-02    0.179E+00
DAV:  72    -0.350296279089E+04    0.29914E-02   -0.95202E-02  2368   0.853E-02    0.105E+00
DAV:  73    -0.350296614028E+04   -0.33494E-02   -0.22858E-01  2336   0.759E-02    0.246E+00
DAV:  74    -0.350295563266E+04    0.10508E-01   -0.33961E-02  2368   0.716E-02    0.964E-01
DAV:  75    -0.350296339547E+04   -0.77628E-02   -0.17934E-01  2272   0.615E-02    0.250E+00
DAV:  76    -0.350295442342E+04    0.89721E-02   -0.81210E-02  2368   0.662E-02    0.913E-01
DAV:  77    -0.350296871390E+04   -0.14290E-01   -0.38236E-01  2336   0.765E-02    0.165E+00
DAV:  78    -0.350296844435E+04    0.26955E-03   -0.59924E-02  2400   0.930E-02    0.274E+00
DAV:  79    -0.350300436056E+04   -0.35916E-01   -0.11662E+00  2400   0.129E-01    0.138E+00
DAV:  80    -0.350299029120E+04    0.14069E-01   -0.36292E-01  2432   0.150E-01    0.189E+00
DAV:  81    -0.350299873716E+04   -0.84460E-02   -0.10134E+00  2432   0.144E-01    0.160E+00
DAV:  82    -0.350296851373E+04    0.30223E-01   -0.12820E-01  2400   0.125E-01    0.943E-01
DAV:  83    -0.350297519752E+04   -0.66838E-02   -0.50901E-01  2368   0.101E-01    0.161E+00
DAV:  84    -0.350296669151E+04    0.85060E-02   -0.10425E-01  2432   0.101E-01    0.112E+00
DAV:  85    -0.350297758635E+04   -0.10895E-01   -0.57217E-01  2368   0.104E-01    0.142E+00
DAV:  86    -0.350297093626E+04    0.66501E-02   -0.13620E-01  2400   0.109E-01    0.155E+00
DAV:  87    -0.350298612016E+04   -0.15184E-01   -0.75995E-01  2464   0.117E-01    0.132E+00
DAV:  88    -0.350297425858E+04    0.11862E-01   -0.17574E-01  2496   0.121E-01    0.149E+00
DAV:  89    -0.350298644088E+04   -0.12182E-01   -0.75926E-01  2464   0.120E-01    0.140E+00
DAV:  90    -0.350297171009E+04    0.14731E-01   -0.15673E-01  2496   0.119E-01    0.121E+00
DAV:  91    -0.350298120997E+04   -0.94999E-02   -0.63733E-01  2432   0.112E-01    0.153E+00
DAV:  92    -0.350296864242E+04    0.12568E-01   -0.12438E-01  2496   0.110E-01    0.114E+00
DAV:  93    -0.350297898988E+04   -0.10347E-01   -0.59320E-01  2432   0.107E-01    0.150E+00
DAV:  94    -0.350296906846E+04    0.99214E-02   -0.12375E-01  2464   0.108E-01    0.132E+00
DAV:  95    -0.350298191326E+04   -0.12845E-01   -0.66171E-01  2432   0.111E-01    0.141E+00
DAV:  96    -0.350297143076E+04    0.10483E-01   -0.14375E-01  2496   0.114E-01    0.149E+00
DAV:  97    -0.350298558458E+04   -0.14154E-01   -0.74068E-01  2464   0.116E-01    0.140E+00
DAV:  98    -0.350297192647E+04    0.13658E-01   -0.15228E-01  2496   0.118E-01    0.141E+00
DAV:  99    -0.350298451776E+04   -0.12591E-01   -0.71272E-01  2464   0.116E-01    0.146E+00
DAV: 100    -0.350297040265E+04    0.14115E-01   -0.13850E-01  2496   0.115E-01
  41 F= -.35029704E+04 E0= -.35028995E+04  d E =-.961294E-01
       N       E                     dE             d eps       ncg     rms          rms(c)
DAV:   1    -0.350298750602E+04   -0.29883E-02   -0.33841E+00  1984   0.104E+00    0.164E+00
DAV:   2    -0.350575944850E+04   -0.27719E+01   -0.11337E+01  2816   0.117E+00    0.272E+01
DAV:   3    -0.350297023799E+04    0.27892E+01   -0.56711E+00  2848   0.977E-01    0.746E-01
DAV:   4    -0.350297204873E+04   -0.18107E-02   -0.27622E-01  2688   0.164E-01    0.132E+00
DAV:   5    -0.350295914649E+04    0.12902E-01   -0.11005E-02  2592   0.109E-01    0.544E-01
DAV:   6    -0.350297704068E+04   -0.17894E-01   -0.25231E-01  2720   0.859E-02    0.347E+00
DAV:   7    -0.350301760458E+04   -0.40564E-01   -0.11938E+00  2720   0.135E-01    0.226E+00
DAV:   8    -0.350302911940E+04   -0.11515E-01   -0.59760E-01  2496   0.179E-01    0.367E+00
DAV:   9    -0.350305703553E+04   -0.27916E-01   -0.19051E+00  2752   0.203E-01    0.307E+00
DAV:  10    -0.350298163991E+04    0.75396E-01   -0.52718E-02  2432   0.163E-01    0.326E+00
DAV:  11    -0.350296343584E+04    0.18204E-01   -0.65863E-03  2752   0.699E-02    0.248E+00
DAV:  12    -0.350295638496E+04    0.70509E-02   -0.15205E-03  2976   0.419E-02    0.113E+00
DAV:  13    -0.350295836255E+04   -0.19776E-02   -0.31351E-03  2560   0.231E-02    0.201E+00
DAV:  14    -0.350295749563E+04    0.86692E-03   -0.45700E-03  2624   0.249E-02    0.639E-01
DAV:  15    -0.350295780209E+04   -0.30645E-03   -0.72761E-02  2400   0.392E-02    0.993E-01
DAV:  16    -0.350296761872E+04   -0.98166E-02   -0.14014E-01  2528   0.565E-02    0.197E+00
DAV:  17    -0.350298723193E+04   -0.19613E-01   -0.63904E-01  2464   0.951E-02    0.113E+00
DAV:  18    -0.350300999434E+04   -0.22762E-01   -0.26634E-01  2432   0.131E-01    0.493E+00
DAV:  19    -0.350307081084E+04   -0.60817E-01   -0.24052E+00  2560   0.183E-01    0.292E+00
DAV:  20    -0.350305828334E+04    0.12528E-01   -0.70924E-01  2560   0.217E-01    0.643E+00
DAV:  21    -0.350312115762E+04   -0.62874E-01   -0.36520E+00  2528   0.236E-01    0.317E+00
DAV:  22    -0.350305575293E+04    0.65405E-01   -0.85979E-01  2528   0.240E-01    0.537E+00
DAV:  23    -0.350308576578E+04   -0.30013E-01   -0.30252E+00  2464   0.224E-01    0.132E+00
DAV:  24    -0.350300719059E+04    0.78575E-01   -0.45372E-01  2432   0.198E-01    0.193E+00
DAV:  25    -0.350300484965E+04    0.23409E-02   -0.92760E-01  2368   0.144E-01    0.213E+00
DAV:  26    -0.350297388352E+04    0.30966E-01   -0.77305E-02  2432   0.111E-01    0.168E+00
DAV:  27    -0.350296845376E+04    0.54298E-02   -0.88277E-02  2272   0.581E-02    0.275E+00
DAV:  28    -0.350296448893E+04    0.39648E-02   -0.38798E-02  2464   0.464E-02    0.177E+00
DAV:  29    -0.350296305935E+04    0.14296E-02   -0.35299E-02  2240   0.369E-02    0.251E+00
DAV:  30    -0.350296172681E+04    0.13325E-02   -0.25730E-02  2368   0.346E-02    0.148E+00
DAV:  31    -0.350296115647E+04    0.57034E-03   -0.43955E-02  2240   0.358E-02    0.222E+00
DAV:  32    -0.350296128951E+04   -0.13304E-03   -0.41502E-02  2304   0.387E-02    0.104E+00
DAV:  33    -0.350296240077E+04   -0.11113E-02   -0.98048E-02  2272   0.457E-02    0.198E+00
DAV:  34    -0.350296426253E+04   -0.18618E-02   -0.10155E-01  2368   0.557E-02    0.795E-01
DAV:  35    -0.350296987149E+04   -0.56090E-02   -0.26223E-01  2368   0.688E-02    0.167E+00
DAV:  36    -0.350297255269E+04   -0.26812E-02   -0.92010E-02  2432   0.854E-02    0.143E+00
DAV:  37    -0.350298538648E+04   -0.12834E-01   -0.59992E-01  2432   0.100E-01    0.128E+00
DAV:  38    -0.350298347131E+04    0.19152E-02   -0.13953E-01  2432   0.112E-01    0.215E+00
DAV:  39    -0.350300116824E+04   -0.17697E-01   -0.94740E-01  2432   0.126E-01    0.112E+00
DAV:  40    -0.350299086486E+04    0.10303E-01   -0.20448E-01  2496   0.131E-01    0.250E+00
DAV:  41    -0.350300926387E+04   -0.18399E-01   -0.11292E+00  2464   0.139E-01    0.110E+00
DAV:  42    -0.350299211951E+04    0.17144E-01   -0.22114E-01  2464   0.138E-01    0.247E+00
DAV:  43    -0.350300843397E+04   -0.16314E-01   -0.11088E+00  2432   0.140E-01    0.112E+00
DAV:  44    -0.350298972528E+04    0.18709E-01   -0.20346E-01  2432   0.136E-01    0.224E+00
DAV:  45    -0.350300346666E+04   -0.13741E-01   -0.99353E-01  2400   0.133E-01    0.118E+00
DAV:  46    -0.350298654162E+04    0.16925E-01   -0.17836E-01  2432   0.130E-01    0.198E+00
DAV:  47    -0.350299800639E+04   -0.11465E-01   -0.86890E-01  2400   0.125E-01    0.127E+00
DAV:  48    -0.350298365074E+04    0.14356E-01   -0.15566E-01  2432   0.123E-01    0.173E+00
DAV:  49    -0.350299313513E+04   -0.94844E-02   -0.75812E-01  2400   0.118E-01    0.136E+00
DAV:  50    -0.350298146347E+04    0.11672E-01   -0.13751E-01  2432   0.117E-01    0.159E+00
DAV:  51    -0.350299041713E+04   -0.89537E-02   -0.69690E-01  2368   0.113E-01    0.140E+00
DAV:  52    -0.350298011681E+04    0.10300E-01   -0.14536E-01  2400   0.114E-01    0.978E-01
DAV:  53    -0.350298143172E+04   -0.13149E-02   -0.40802E-01  2368   0.967E-02    0.228E+00
DAV:  54    -0.350296969698E+04    0.11735E-01   -0.47028E-02  2400   0.832E-02    0.131E+00
DAV:  55    -0.350296979374E+04   -0.96760E-04   -0.12768E-01  2272   0.603E-02    0.267E+00
DAV:  56    -0.350296554719E+04    0.42466E-02   -0.53846E-02  2336   0.542E-02    0.172E+00
DAV:  57    -0.350296721012E+04   -0.16629E-02   -0.49833E-02  2240   0.413E-02    0.280E+00
DAV:  58    -0.350296456651E+04    0.26436E-02   -0.23130E-02  2272   0.380E-02    0.208E+00
DAV:  59    -0.350296464280E+04   -0.76294E-04   -0.13581E-02  2208   0.278E-02    0.271E+00
DAV:  60    -0.350296262942E+04    0.20134E-02   -0.83258E-03  2176   0.250E-02    0.205E+00
DAV:  61    -0.350296226105E+04    0.36838E-03   -0.56953E-03  1856   0.215E-02    0.249E+00
DAV:  62    -0.350295926751E+04    0.29935E-02   -0.46201E-03  2144   0.231E-02    0.143E+00
DAV:  63    -0.350295670659E+04    0.25609E-02   -0.18012E-02  2240   0.301E-02    0.144E+00
DAV:  64    -0.350295891806E+04   -0.22115E-02   -0.28547E-02  2560   0.316E-02    0.121E+00
DAV:  65    -0.350296864965E+04   -0.97316E-02   -0.26246E-01  2592   0.595E-02    0.935E-01
DAV:  66    -0.350299127064E+04   -0.22621E-01   -0.29433E-01  2496   0.103E-01    0.409E+00
DAV:  67    -0.350304179522E+04   -0.50525E-01   -0.18626E+00  2560   0.160E-01    0.163E+00
DAV:  68    -0.350302035444E+04    0.21441E-01   -0.41269E-01  2528   0.177E-01    0.459E+00
DAV:  69    -0.350306030621E+04   -0.39952E-01   -0.23872E+00  2528   0.192E-01    0.118E+00
DAV:  70    -0.350300290219E+04    0.57404E-01   -0.36087E-01  2496   0.179E-01    0.240E+00
DAV:  71    -0.350300948527E+04   -0.65831E-02   -0.11022E+00  2400   0.148E-01    0.130E+00
DAV:  72    -0.350298390005E+04    0.25585E-01   -0.15438E-01  2368   0.132E-01    0.178E+00
DAV:  73    -0.350299303653E+04   -0.91365E-02   -0.75837E-01  2336   0.118E-01    0.118E+00
DAV:  74    -0.350298730580E+04    0.57307E-02   -0.15257E-01  2432   0.121E-01    0.268E+00
DAV:  75    -0.350301054255E+04   -0.23237E-01   -0.11437E+00  2432   0.137E-01    0.107E+00
DAV:  76    -0.350300008529E+04    0.10457E-01   -0.26087E-01  2496   0.144E-01    0.334E+00
DAV:  77    -0.350302745052E+04   -0.27365E-01   -0.15435E+00  2496   0.167E-01    0.107E+00
DAV:  78    -0.350299854039E+04    0.28910E-01   -0.28902E-01  2496   0.156E-01    0.264E+00
DAV:  79    -0.350301284483E+04   -0.14304E-01   -0.11962E+00  2464   0.148E-01    0.113E+00
DAV:  80    -0.350298844290E+04    0.24402E-01   -0.19713E-01  2400   0.138E-01    0.204E+00
DAV:  81    -0.350299897776E+04   -0.10535E-01   -0.88774E-01  2400   0.128E-01    0.115E+00
DAV:  82    -0.350298761008E+04    0.11368E-01   -0.17075E-01  2432   0.126E-01    0.239E+00
DAV:  83    -0.350300520063E+04   -0.17591E-01   -0.10291E+00  2432   0.133E-01    0.104E+00
DAV:  84    -0.350299369341E+04    0.11507E-01   -0.22152E-01  2464   0.137E-01    0.278E+00
DAV:  85    -0.350301436605E+04   -0.20673E-01   -0.12360E+00  2432   0.146E-01    0.104E+00
DAV:  86    -0.350299428496E+04    0.20081E-01   -0.24301E-01  2464   0.144E-01    0.254E+00
DAV:  87    -0.350300997400E+04   -0.15689E-01   -0.11351E+00  2432   0.142E-01    0.110E+00
DAV:  88    -0.350298928604E+04    0.20688E-01   -0.20501E-01  2464   0.137E-01    0.212E+00
DAV:  89    -0.350300082757E+04   -0.11542E-01   -0.92901E-01  2432   0.130E-01    0.117E+00
DAV:  90    -0.350298656899E+04    0.14259E-01   -0.17349E-01  2464   0.127E-01    0.211E+00
DAV:  91    -0.350299992773E+04   -0.13359E-01   -0.91253E-01  2432   0.127E-01    0.111E+00
DAV:  92    -0.350298875093E+04    0.11177E-01   -0.18779E-01  2464   0.129E-01    0.235E+00
DAV:  93    -0.350300493525E+04   -0.16184E-01   -0.10243E+00  2432   0.133E-01    0.107E+00
DAV:  94    -0.350299083968E+04    0.14096E-01   -0.21041E-01  2464   0.135E-01    0.240E+00
DAV:  95    -0.350300638697E+04   -0.15547E-01   -0.10562E+00  2432   0.137E-01    0.109E+00
DAV:  96    -0.350298950480E+04    0.16882E-01   -0.20500E-01  2464   0.134E-01    0.219E+00
DAV:  97    -0.350300228155E+04   -0.12777E-01   -0.96289E-01  2432   0.132E-01    0.114E+00
DAV:  98    -0.350298743484E+04    0.14847E-01   -0.18604E-01  2464   0.130E-01    0.208E+00
DAV:  99    -0.350299972524E+04   -0.12290E-01   -0.90697E-01  2432   0.128E-01    0.114E+00
DAV: 100    -0.350298740492E+04    0.12320E-01   -0.18216E-01  2464   0.128E-01
  42 F= -.35029874E+04 E0= -.35029160E+04  d E =-.113132E+00
       N       E                     dE             d eps       ncg     rms          rms(c)
DAV:   1    -0.350304528214E+04   -0.45557E-01   -0.11887E+01  1984   0.204E+00    0.124E+00
DAV:   2    -0.350366982815E+04   -0.62455E+00   -0.18593E+00  2720   0.512E-01    0.238E+01
DAV:   3    -0.350306464736E+04    0.60518E+00   -0.72066E+00  2816   0.481E-01    0.336E+00
DAV:   4    -0.350302288425E+04    0.41763E-01   -0.31925E-02  2528   0.200E-01    0.181E+00
DAV:   5    -0.350301401211E+04    0.88721E-02   -0.42651E-02  2688   0.920E-02    0.827E-01
DAV:   6    -0.350301990455E+04   -0.58924E-02   -0.87620E-02  2592   0.646E-02    0.170E+00
DAV:   7    -0.350303391725E+04   -0.14013E-01   -0.44010E-01  2624   0.925E-02    0.110E+00
DAV:   8    -0.350304862272E+04   -0.14705E-01   -0.16915E-01  2528   0.139E-01    0.379E+00
DAV:   9    -0.350309165904E+04   -0.43036E-01   -0.17071E+00  2656   0.170E-01    0.101E+00
DAV:  10    -0.350304863577E+04    0.43023E-01   -0.23608E-01  2592   0.168E-01    0.181E+00
DAV:  11    -0.350305500045E+04   -0.63647E-02   -0.83930E-01  2400   0.124E-01    0.127E+00
DAV:  12    -0.350303983828E+04    0.15162E-01   -0.14055E-01  2400   0.120E-01    0.155E+00
DAV:  13    -0.350304853753E+04   -0.86992E-02   -0.70869E-01  2400   0.115E-01    0.115E+00
DAV:  14    -0.350304393117E+04    0.46064E-02   -0.16281E-01  2432   0.120E-01    0.206E+00
DAV:  15    -0.350305907544E+04   -0.15144E-01   -0.93967E-01  2400   0.128E-01    0.116E+00
DAV:  16    -0.350304362749E+04    0.15448E-01   -0.17477E-01  2400   0.128E-01    0.173E+00
DAV:  17    -0.350305306389E+04   -0.94364E-02   -0.80152E-01  2368   0.122E-01    0.127E+00
DAV:  18    -0.350304070887E+04    0.12355E-01   -0.13983E-01  2400   0.119E-01    0.186E+00
DAV:  19    -0.350305440917E+04   -0.13700E-01   -0.83877E-01  2368   0.121E-01    0.114E+00
DAV:  20    -0.350304419199E+04    0.10217E-01   -0.17690E-01  2400   0.124E-01    0.188E+00
DAV:  21    -0.350305625876E+04   -0.12067E-01   -0.87257E-01  2368   0.126E-01    0.125E+00
DAV:  22    -0.350304094222E+04    0.15317E-01   -0.15151E-01  2400   0.123E-01    0.167E+00
DAV:  23    -0.350305146521E+04   -0.10523E-01   -0.76933E-01  2368   0.118E-01    0.122E+00
DAV:  24    -0.350304192748E+04    0.95377E-02   -0.15263E-01  2400   0.119E-01    0.193E+00
DAV:  25    -0.350305642731E+04   -0.14500E-01   -0.88053E-01  2368   0.124E-01    0.116E+00
DAV:  26    -0.350304349628E+04    0.12931E-01   -0.17725E-01  2400   0.125E-01    0.175E+00
DAV:  27    -0.350305398508E+04   -0.10489E-01   -0.81921E-01  2368   0.123E-01    0.127E+00
DAV:  28    -0.350304038113E+04    0.13604E-01   -0.14523E-01  2400   0.121E-01    0.173E+00
DAV:  29    -0.350305266399E+04   -0.12283E-01   -0.79547E-01  2368   0.119E-01    0.119E+00
DAV:  30    -0.350304277571E+04    0.98883E-02   -0.16554E-01  2400   0.121E-01    0.187E+00
DAV:  31    -0.350305613460E+04   -0.13359E-01   -0.86946E-01  2368   0.124E-01    0.121E+00
DAV:  32    -0.350304205551E+04    0.14079E-01   -0.16603E-01  2400   0.124E-01    0.168E+00
DAV:  33    -0.350305265195E+04   -0.10596E-01   -0.78944E-01  2368   0.120E-01    0.126E+00
DAV:  34    -0.350304080912E+04    0.11843E-01   -0.14932E-01  2400   0.119E-01    0.178E+00
DAV:  35    -0.350305407698E+04   -0.13268E-01   -0.82408E-01  2368   0.121E-01    0.119E+00
DAV:  36    -0.350304269554E+04    0.11381E-01   -0.17000E-01  2400   0.122E-01    0.178E+00
DAV:  37    -0.350305483594E+04   -0.12140E-01   -0.83656E-01  2368   0.123E-01    0.124E+00
DAV:  38    -0.350304109852E+04    0.13737E-01   -0.15745E-01  2400   0.122E-01    0.167E+00
DAV:  39    -0.350305260223E+04   -0.11504E-01   -0.78759E-01  2368   0.120E-01    0.123E+00
DAV:  40    -0.350304136776E+04    0.11234E-01   -0.15684E-01  2400   0.120E-01    0.178E+00
DAV:  41    -0.350305457887E+04   -0.13211E-01   -0.83157E-01  2400   0.122E-01    0.121E+00
DAV:  42    -0.350304203441E+04    0.12544E-01   -0.16739E-01  2432   0.122E-01    0.170E+00
DAV:  43    -0.350305367460E+04   -0.11640E-01   -0.80808E-01  2400   0.121E-01    0.125E+00
DAV:  44    -0.350304078678E+04    0.12888E-01   -0.15511E-01  2432   0.120E-01    0.168E+00
DAV:  45    -0.350305309984E+04   -0.12313E-01   -0.79653E-01  2400   0.120E-01    0.123E+00
DAV:  46    -0.350304157252E+04    0.11527E-01   -0.16222E-01  2432   0.120E-01    0.173E+00
DAV:  47    -0.350305428699E+04   -0.12714E-01   -0.82124E-01  2400   0.122E-01    0.123E+00
DAV:  48    -0.350304138584E+04    0.12901E-01   -0.16319E-01  2432   0.121E-01    0.165E+00
DAV:  49    -0.350305292864E+04   -0.11543E-01   -0.78947E-01  2400   0.120E-01    0.126E+00
DAV:  50    -0.350304059260E+04    0.12336E-01   -0.15480E-01  2432   0.119E-01    0.166E+00
DAV:  51    -0.350305286253E+04   -0.12270E-01   -0.78909E-01  2400   0.119E-01    0.124E+00
DAV:  52    -0.350304139787E+04    0.11465E-01   -0.16108E-01  2432   0.120E-01    0.172E+00
DAV:  53    -0.350305431537E+04   -0.12917E-01   -0.82036E-01  2400   0.121E-01    0.124E+00
DAV:  54    -0.350304133095E+04    0.12984E-01   -0.16309E-01  2432   0.121E-01    0.166E+00
DAV:  55    -0.350305337782E+04   -0.12047E-01   -0.79759E-01  2400   0.120E-01    0.128E+00
DAV:  56    -0.350304027597E+04    0.13102E-01   -0.15298E-01  2432   0.119E-01    0.164E+00
DAV:  57    -0.350305263760E+04   -0.12362E-01   -0.78212E-01  2400   0.119E-01    0.126E+00
DAV:  58    -0.350304069589E+04    0.11942E-01   -0.15426E-01  2432   0.119E-01    0.170E+00
DAV:  59    -0.350305390715E+04   -0.13211E-01   -0.81145E-01  2400   0.120E-01    0.123E+00
DAV:  60    -0.350304177895E+04    0.12128E-01   -0.16594E-01  2432   0.121E-01    0.171E+00
DAV:  61    -0.350305442460E+04   -0.12646E-01   -0.82099E-01  2400   0.122E-01    0.125E+00
DAV:  62    -0.350304098308E+04    0.13442E-01   -0.16058E-01  2432   0.121E-01    0.164E+00
DAV:  63    -0.350305291391E+04   -0.11931E-01   -0.78675E-01  2400   0.120E-01    0.129E+00
DAV:  64    -0.350304007151E+04    0.12842E-01   -0.14958E-01  2432   0.119E-01    0.166E+00
DAV:  65    -0.350305287838E+04   -0.12807E-01   -0.78888E-01  2400   0.119E-01    0.125E+00
DAV:  66    -0.350304123429E+04    0.11644E-01   -0.15874E-01  2432   0.120E-01    0.173E+00
DAV:  67    -0.350305432622E+04   -0.13092E-01   -0.82122E-01  2400   0.121E-01    0.123E+00
DAV:  68    -0.350304182546E+04    0.12501E-01   -0.16590E-01  2432   0.121E-01    0.171E+00
DAV:  69    -0.350305428338E+04   -0.12458E-01   -0.81892E-01  2400   0.122E-01    0.126E+00
DAV:  70    -0.350304091322E+04    0.13370E-01   -0.15750E-01  2432   0.121E-01    0.167E+00
DAV:  71    -0.350305324200E+04   -0.12329E-01   -0.79660E-01  2400   0.120E-01    0.126E+00
DAV:  72    -0.350304084544E+04    0.12397E-01   -0.15427E-01  2432   0.120E-01    0.173E+00
DAV:  73    -0.350305410656E+04   -0.13261E-01   -0.81757E-01  2400   0.121E-01    0.122E+00
DAV:  74    -0.350304182724E+04    0.12279E-01   -0.16499E-01  2432   0.121E-01    0.172E+00
DAV:  75    -0.350305425722E+04   -0.12430E-01   -0.81889E-01  2400   0.122E-01    0.125E+00
DAV:  76    -0.350304090423E+04    0.13353E-01   -0.15731E-01  2432   0.121E-01    0.167E+00
DAV:  77    -0.350305307938E+04   -0.12175E-01   -0.79278E-01  2400   0.120E-01    0.126E+00
DAV:  78    -0.350304065387E+04    0.12426E-01   -0.15177E-01  2432   0.119E-01    0.174E+00
DAV:  79    -0.350305404237E+04   -0.13388E-01   -0.81666E-01  2400   0.120E-01    0.122E+00
DAV:  80    -0.350304193994E+04    0.12102E-01   -0.16635E-01  2432   0.121E-01    0.172E+00
DAV:  81    -0.350305423230E+04   -0.12292E-01   -0.81782E-01  2400   0.122E-01    0.126E+00
DAV:  82    -0.350304066548E+04    0.13567E-01   -0.15493E-01  2432   0.120E-01    0.166E+00
DAV:  83    -0.350305277932E+04   -0.12114E-01   -0.78664E-01  2400   0.119E-01    0.126E+00
DAV:  84    -0.350304068677E+04    0.12093E-01   -0.15125E-01  2432   0.119E-01    0.175E+00
DAV:  85    -0.350305421163E+04   -0.13525E-01   -0.82095E-01  2400   0.121E-01    0.121E+00
DAV:  86    -0.350304225293E+04    0.11959E-01   -0.16910E-01  2432   0.122E-01    0.173E+00
DAV:  87    -0.350305459077E+04   -0.12338E-01   -0.82540E-01  2400   0.122E-01    0.126E+00
DAV:  88    -0.350304059945E+04    0.13991E-01   -0.15531E-01  2432   0.121E-01    0.163E+00
DAV:  89    -0.350305233346E+04   -0.11734E-01   -0.77590E-01  2400   0.119E-01    0.128E+00
DAV:  90    -0.350304016365E+04    0.12170E-01   -0.14602E-01  2432   0.118E-01    0.173E+00
DAV:  91    -0.350305373895E+04   -0.13575E-01   -0.81118E-01  2400   0.120E-01    0.120E+00
DAV:  92    -0.350304258316E+04    0.11156E-01   -0.16933E-01  2432   0.122E-01    0.181E+00
DAV:  93    -0.350305592033E+04   -0.13337E-01   -0.85699E-01  2400   0.124E-01    0.122E+00
DAV:  94    -0.350304178747E+04    0.14133E-01   -0.16818E-01  2432   0.123E-01    0.164E+00
DAV:  95    -0.350305298987E+04   -0.11202E-01   -0.78753E-01  2400   0.120E-01    0.132E+00
DAV:  96    -0.350303906785E+04    0.13922E-01   -0.14057E-01  2432   0.118E-01    0.157E+00
DAV:  97    -0.350305074646E+04   -0.11679E-01   -0.74258E-01  2400   0.116E-01    0.128E+00
DAV:  98    -0.350304028102E+04    0.10465E-01   -0.14435E-01  2432   0.117E-01    0.179E+00
DAV:  99    -0.350305471845E+04   -0.14437E-01   -0.83394E-01  2400   0.121E-01    0.117E+00
[truncated: 160,622 more chars]
