# Supplementary material for: Redox-mediated domino electrosynthesis of N,N-dimethylformamide with industrial-relevant productivity and modularized cathodic integration
Source: Nat Commun. 2026 Apr 17;17:5349. doi: 10.1038/s41467-026-71637-z (PMC13272958; doi:10.1038/s41467-026-71637-z)
Supplement: Supplementary file 3 — Supplementary Data 1 [file 41467_2026_71637_MOESM3_ESM.zip › 1/OUTCAR]

 vasp.6.3.2 27Jun22 (build Nov 21 2024 20:51:28) complex                        
  
 executed on             LinuxIFC date 2025.06.16  22:26:46
 running on  128 total cores
 distrk:  each k-point on  128 cores,    1 groups
 distr:  one band on NCORE=   4 cores,   32 groups


--------------------------------------------------------------------------------------------------------


 INCAR:
   SYSTEM = XYC
   ISTART = 0
   LWAVE = .FALSE.
   LCHARG = .FALSE.
   ENCUT = 480
   ISMEAR = 0
   SIGMA = 0.05
   EDIFF = 1E-5
   LREAL = Auto
   ISYM = 2
   PREC = Normal
   IALGO = 38
   SYMPREC = 1E-8
   NELMIN = 5
   NELM = 100
   NCORE = 4
   AMIX = 0.2
   BMIX = 0.0001
   EDIFFG = -0.02
   IBRION = 2
   POTIM = 0.1
   NSW = 200

 POTCAR:   PAW_PBE C 08Apr2002                    
 POTCAR:   PAW_PBE N 08Apr2002                    
 POTCAR:   PAW_PBE Co 06Sep2000                   
 POTCAR:   PAW_PBE O 08Apr2002                    
 POTCAR:   PAW_PBE H 15Jun2001                    
 -----------------------------------------------------------------------------
|                                                                             |
|           W    W    AA    RRRRR   N    N  II  N    N   GGGG   !!!           |
|           W    W   A  A   R    R  NN   N  II  NN   N  G    G  !!!           |
|           W    W  A    A  R    R  N N  N  II  N N  N  G       !!!           |
|           W WW W  AAAAAA  RRRRR   N  N N  II  N  N N  G  GGG   !            |
|           WW  WW  A    A  R   R   N   NN  II  N   NN  G    G                |
|           W    W  A    A  R    R  N    N  II  N    N   GGGG   !!!           |
|                                                                             |
|     For optimal performance we recommend to set                             |
|       NCORE = 2 up to number-of-cores-per-socket                            |
|     NCORE specifies how many cores store one orbital (NPAR=cpu/NCORE).      |
|     This setting can greatly improve the performance of VASP for DFT.       |
|     The default, NCORE=1 might be grossly inefficient on modern             |
|     multi-core architectures or massively parallel machines. Do your        |
|     own testing! More info at https://www.vasp.at/wiki/index.php/NCORE      |
|     Unfortunately you need to use the default for GW and RPA                |
|     calculations (for HF NCORE is supported but not extensively tested      |
|     yet).                                                                   |
|                                                                             |
 -----------------------------------------------------------------------------

 POTCAR:   PAW_PBE C 08Apr2002                    
   VRHFIN =C: s2p2                                                                                  
   LEXCH  = PE                                                                                      
   EATOM  =   147.1560 eV,   10.8157 Ry                                                             
                                                                                                    
   TITEL  = PAW_PBE C 08Apr2002                                                                     
   LULTRA =        F    use ultrasoft PP ?                                                          
   IUNSCR =        0    unscreen: 0-lin 1-nonlin 2-no                                               
   RPACOR =     .000    partial core radius                                                         
   POMASS =   12.011; ZVAL   =    4.000    mass and valenz                                          
   RCORE  =    1.500    outmost cutoff radius                                                       
   RWIGS  =    1.630; RWIGS  =     .863    wigner-seitz radius (au A)                               
   ENMAX  =  400.000; ENMIN  =  300.000 eV                                                          
   ICORE  =        2    local potential                                                             
   LCOR   =        T    correct aug charges                                                         
   LPAW   =        T    paw PP                                                                      
   EAUG   =  644.873                                                                                
   DEXC   =     .000                                                                                
   RMAX   =    2.266    core radius for proj-oper                                                   
   RAUG   =    1.300    factor for augmentation sphere                                              
   RDEP   =    1.501    radius for radial grids                                                     
   RDEPT  =    1.300    core radius for aug-charge                                                  
   QCUT   =   -5.516; QGAM   =   11.032    optimization parameters                                  
                                                                                                    
   Description                                                                                      
     l     E      TYP  RCUT    TYP  RCUT                                                            
     0   .000     23  1.200                                                                         
     0   .000     23  1.200                                                                         
     1   .000     23  1.500                                                                         
     1  2.500     23  1.500                                                                         
     2   .000      7  1.500                                                                         
  local pseudopotential read in
  atomic valenz-charges read in
  non local Contribution for L=           0  read in
    real space projection operators read in
  non local Contribution for L=           0  read in
    real space projection operators read in
  non local Contribution for L=           1  read in
    real space projection operators read in
  non local Contribution for L=           1  read in
    real space projection operators read in
    PAW grid and wavefunctions read in
 
   number of l-projection  operators is LMAX  =           4
   number of lm-projection operators is LMMAX =           8
 
 POTCAR:   PAW_PBE N 08Apr2002                    
   VRHFIN =N: s2p3                                                                                  
   LEXCH  = PE                                                                                      
   EATOM  =   264.5486 eV,   19.4438 Ry                                                             
                                                                                                    
   TITEL  = PAW_PBE N 08Apr2002                                                                     
   LULTRA =        F    use ultrasoft PP ?                                                          
   IUNSCR =        0    unscreen: 0-lin 1-nonlin 2-no                                               
   RPACOR =     .000    partial core radius                                                         
   POMASS =   14.001; ZVAL   =    5.000    mass and valenz                                          
   RCORE  =    1.500    outmost cutoff radius                                                       
   RWIGS  =    1.400; RWIGS  =     .741    wigner-seitz radius (au A)                               
   ENMAX  =  400.000; ENMIN  =  300.000 eV                                                          
   ICORE  =        2    local potential                                                             
   LCOR   =        T    correct aug charges                                                         
   LPAW   =        T    paw PP                                                                      
   EAUG   =  627.112                                                                                
   DEXC   =     .000                                                                                
   RMAX   =    2.247    core radius for proj-oper                                                   
   RAUG   =    1.300    factor for augmentation sphere                                              
   RDEP   =    1.514    radius for radial grids                                                     
   QCUT   =   -5.562; QGAM   =   11.124    optimization parameters                                  
                                                                                                    
   Description                                                                                      
     l     E      TYP  RCUT    TYP  RCUT                                                            
     0   .000     23  1.200                                                                         
     0   .000     23  1.200                                                                         
     1   .000     23  1.500                                                                         
     1   .700     23  1.500                                                                         
     2   .000      7  1.500                                                                         
  local pseudopotential read in
  atomic valenz-charges read in
  non local Contribution for L=           0  read in
    real space projection operators read in
  non local Contribution for L=           0  read in
    real space projection operators read in
  non local Contribution for L=           1  read in
    real space projection operators read in
  non local Contribution for L=           1  read in
    real space projection operators read in
    PAW grid and wavefunctions read in
 
   number of l-projection  operators is LMAX  =           4
   number of lm-projection operators is LMMAX =           8
 
 POTCAR:   PAW_PBE Co 06Sep2000                   
   VRHFIN =Co: d8 s1                                                                                
   LEXCH  = PE                                                                                      
   EATOM  =   813.5563 eV,   59.7947 Ry                                                             
                                                                                                    
   TITEL  = PAW_PBE Co 06Sep2000                                                                    
   LULTRA =        F    use ultrasoft PP ?                                                          
   IUNSCR =        1    unscreen: 0-lin 1-nonlin 2-no                                               
   RPACOR =    2.000    partial core radius                                                         
   POMASS =   58.933; ZVAL   =    9.000    mass and valenz                                          
   RCORE  =    2.300    outmost cutoff radius                                                       
   RWIGS  =    2.460; RWIGS  =    1.302    wigner-seitz radius (au A)                               
   ENMAX  =  267.969; ENMIN  =  200.977 eV                                                          
   RCLOC  =    1.697    cutoff for local pot                                                        
   LCOR   =        T    correct aug charges                                                         
   LPAW   =        T    paw PP                                                                      
   EAUG   =  477.818                                                                                
   DEXC   =    -.016                                                                                
   RMAX   =    2.817    core radius for proj-oper                                                   
   RAUG   =    1.300    factor for augmentation sphere                                              
   RDEP   =    2.393    radius for radial grids                                                     
   QCUT   =   -4.438; QGAM   =    8.876    optimization parameters                                  
                                                                                                    
   Description                                                                                      
     l     E      TYP  RCUT    TYP  RCUT                                                            
     2   .000     23  2.300                                                                         
     2   .000     23  2.300                                                                         
     0   .000     23  2.300                                                                         
     0   .000     23  2.300                                                                         
     1  -.200     23  2.300                                                                         
     1   .000     23  2.300                                                                         
     3   .000      7   .000                                                                         
  local pseudopotential read in
  partial core-charges read in
  atomic valenz-charges read in
  non local Contribution for L=           2  read in
    real space projection operators read in
  non local Contribution for L=           2  read in
    real space projection operators read in
  non local Contribution for L=           0  read in
    real space projection operators read in
  non local Contribution for L=           0  read in
    real space projection operators read in
  non local Contribution for L=           1  read in
    real space projection operators read in
  non local Contribution for L=           1  read in
    real space projection operators read in
    PAW grid and wavefunctions read in
 
   number of l-projection  operators is LMAX  =           6
   number of lm-projection operators is LMMAX =          18
 
 POTCAR:   PAW_PBE O 08Apr2002                    
   VRHFIN =O: s2p4                                                                                  
   LEXCH  = PE                                                                                      
   EATOM  =   432.3788 eV,   31.7789 Ry                                                             
                                                                                                    
   TITEL  = PAW_PBE O 08Apr2002                                                                     
   LULTRA =        F    use ultrasoft PP ?                                                          
   IUNSCR =        0    unscreen: 0-lin 1-nonlin 2-no                                               
   RPACOR =     .000    partial core radius                                                         
   POMASS =   16.000; ZVAL   =    6.000    mass and valenz                                          
   RCORE  =    1.520    outmost cutoff radius                                                       
   RWIGS  =    1.550; RWIGS  =     .820    wigner-seitz radius (au A)                               
   ENMAX  =  400.000; ENMIN  =  300.000 eV                                                          
   ICORE  =        2    local potential                                                             
   LCOR   =        T    correct aug charges                                                         
   LPAW   =        T    paw PP                                                                      
   EAUG   =  605.392                                                                                
   DEXC   =     .000                                                                                
   RMAX   =    2.264    core radius for proj-oper                                                   
   RAUG   =    1.300    factor for augmentation sphere                                              
   RDEP   =    1.550    radius for radial grids                                                     
   QCUT   =   -5.520; QGAM   =   11.041    optimization parameters                                  
                                                                                                    
   Description                                                                                      
     l     E      TYP  RCUT    TYP  RCUT                                                            
     0   .000     23  1.200                                                                         
     0  -.700     23  1.200                                                                         
     1   .000     23  1.520                                                                         
     1   .600     23  1.520                                                                         
     2   .000      7  1.500                                                                         
  local pseudopotential read in
  atomic valenz-charges read in
  non local Contribution for L=           0  read in
    real space projection operators read in
  non local Contribution for L=           0  read in
    real space projection operators read in
  non local Contribution for L=           1  read in
    real space projection operators read in
  non local Contribution for L=           1  read in
    real space projection operators read in
    PAW grid and wavefunctions read in
 
   number of l-projection  operators is LMAX  =           4
   number of lm-projection operators is LMMAX =           8
 
 POTCAR:   PAW_PBE H 15Jun2001                    
   VRHFIN =H: ultrasoft test                                                                        
   LEXCH  = PE                                                                                      
   EATOM  =    12.4884 eV,     .9179 Ry                                                             
                                                                                                    
   TITEL  = PAW_PBE H 15Jun2001                                                                     
   LULTRA =        F    use ultrasoft PP ?                                                          
   IUNSCR =        0    unscreen: 0-lin 1-nonlin 2-no                                               
   RPACOR =     .000    partial core radius                                                         
   POMASS =    1.000; ZVAL   =    1.000    mass and valenz                                          
   RCORE  =    1.100    outmost cutoff radius                                                       
   RWIGS  =     .700; RWIGS  =     .370    wigner-seitz radius (au A)                               
   ENMAX  =  250.000; ENMIN  =  200.000 eV                                                          
   RCLOC  =     .701    cutoff for local pot                                                        
   LCOR   =        T    correct aug charges                                                         
   LPAW   =        T    paw PP                                                                      
   EAUG   =  400.000                                                                                
   RMAX   =    2.174    core radius for proj-oper                                                   
   RAUG   =    1.200    factor for augmentation sphere                                              
   RDEP   =    1.112    radius for radial grids                                                     
   QCUT   =   -5.749; QGAM   =   11.498    optimization parameters                                  
                                                                                                    
   Description                                                                                      
     l     E      TYP  RCUT    TYP  RCUT                                                            
     0   .000     23  1.100                                                                         
     0   .500     23  1.100                                                                         
     1  -.300     23  1.100                                                                         
  local pseudopotential read in
  atomic valenz-charges read in
  non local Contribution for L=           0  read in
    real space projection operators read in
  non local Contribution for L=           0  read in
    real space projection operators read in
  non local Contribution for L=           1  read in
    real space projection operators read in
    PAW grid and wavefunctions read in
 
   number of l-projection  operators is LMAX  =           3
   number of lm-projection operators is LMMAX =           5
 
 Optimization of the real space projectors (new method)

 maximal supplied QI-value         = 25.13
 optimisation between [QCUT,QGAM] = [ 11.06, 22.37] = [ 34.25,140.11] Ry 
 Optimized for a Real-space Cutoff    1.02 Angstroem

   l    n(q)    QCUT    max X(q) W(low)/X(q) W(high)/X(q)  e(spline) 
   0      7    11.059     5.582    0.94E-04    0.22E-03    0.17E-07
   0      7    11.059    69.432    0.49E-03    0.16E-02    0.17E-06
   1      6    11.059     2.780    0.67E-04    0.15E-03    0.39E-07
   1      6    11.059     4.549    0.17E-03    0.68E-03    0.76E-07
 Optimization of the real space projectors (new method)

 maximal supplied QI-value         = 25.13
 optimisation between [QCUT,QGAM] = [ 11.06, 22.37] = [ 34.25,140.11] Ry 
 Optimized for a Real-space Cutoff    1.26 Angstroem

   l    n(q)    QCUT    max X(q) W(low)/X(q) W(high)/X(q)  e(spline) 
   0      8    11.059     4.511    0.29E-04    0.41E-04    0.53E-07
   0      8    11.059    37.799    0.76E-04    0.29E-03    0.30E-06
   1      8    11.059     2.478    0.43E-04    0.64E-04    0.64E-07
   1      8    11.059     9.610    0.44E-03    0.12E-03    0.11E-05
 Optimization of the real space projectors (new method)

 maximal supplied QI-value         = 16.25
 optimisation between [QCUT,QGAM] = [ 11.21, 22.43] = [ 35.21,140.85] Ry 
 Optimized for a Real-space Cutoff    1.42 Angstroem

   l    n(q)    QCUT    max X(q) W(low)/X(q) W(high)/X(q)  e(spline) 
   2      9    11.214     4.599    0.27E-04    0.25E-04    0.40E-07
   2      9    11.214    18.158    0.32E-03    0.15E-04    0.21E-06
   0     10    11.214    15.740    0.14E-04    0.12E-04    0.12E-07
   0     10    11.214    47.662    0.43E-04    0.15E-03    0.15E-06
   1      9    11.214     5.777    0.63E-04    0.39E-05    0.30E-07
   1      9    11.214     8.007    0.30E-03    0.59E-04    0.12E-06
 Optimization of the real space projectors (new method)

 maximal supplied QI-value         = 24.76
 optimisation between [QCUT,QGAM] = [ 11.14, 22.28] = [ 34.75,139.00] Ry 
 Optimized for a Real-space Cutoff    1.09 Angstroem

   l    n(q)    QCUT    max X(q) W(low)/X(q) W(high)/X(q)  e(spline) 
   0      7    11.140     4.192    0.10E-03    0.11E-03    0.31E-07
   0      7    11.140     8.473    0.37E-03    0.68E-03    0.16E-06
   1      7    11.140     2.474    0.16E-03    0.26E-03    0.22E-07
   1      7    11.140     3.912    0.45E-03    0.93E-03    0.18E-06
 Optimization of the real space projectors (new method)

 maximal supplied QI-value         = 34.20
 optimisation between [QCUT,QGAM] = [ 10.95, 22.23] = [ 33.55,138.42] Ry 
 Optimized for a Real-space Cutoff    1.19 Angstroem

   l    n(q)    QCUT    max X(q) W(low)/X(q) W(high)/X(q)  e(spline) 
   0      8    10.945     4.436    0.39E-04    0.71E-04    0.35E-07
   0      8    10.945    16.131    0.36E-03    0.62E-03    0.18E-06
   1      7    10.945     4.654    0.15E-03    0.12E-03    0.25E-06
 PAW_PBE C 08Apr2002                    :
 energy of atom  1       EATOM= -147.1560
 kinetic energy error for atom=    0.0085 (will be added to EATOM!!)
 PAW_PBE N 08Apr2002                    :
 energy of atom  2       EATOM= -264.5486
 kinetic energy error for atom=    0.0162 (will be added to EATOM!!)
 PAW_PBE Co 06Sep2000                   :
 energy of atom  3       EATOM= -813.5563
 kinetic energy error for atom=    0.0029 (will be added to EATOM!!)
 PAW_PBE O 08Apr2002                    :
 energy of atom  4       EATOM= -432.3788
 kinetic energy error for atom=    0.0258 (will be added to EATOM!!)
 PAW_PBE H 15Jun2001                    :
 energy of atom  5       EATOM=  -12.4884
 kinetic energy error for atom=    0.0028 (will be added to EATOM!!)
 
 
 POSCAR: Generated by VASPKIT code
  positions in cartesian coordinates
  No initial velocities read in
 exchange correlation table for  LEXCH =        8
   RHO(1)=    0.500       N(1)  =     2000
   RHO(2)=  100.500       N(2)  =     4000
 


--------------------------------------------------------------------------------------------------------


 ion  position               nearest neighbor table
   1  0.000  0.000  0.136-   3 1.43 267 1.43  24 1.43
   2  0.083  0.042  0.136-  28 1.43   3 1.43   4 1.43
   3  0.028  0.042  0.138-  25 1.43   2 1.43   1 1.43
   4  0.111  0.000  0.138-   2 1.43   5 1.43 266 1.43
   5  0.167  0.000  0.136-   7 1.43 271 1.43   4 1.43
   6  0.250  0.042  0.136-  32 1.43   8 1.43   7 1.43
   7  0.194  0.042  0.138-  29 1.43   5 1.43   6 1.43
   8  0.278  0.000  0.138-   9 1.43   6 1.43 270 1.43
   9  0.333  0.000  0.136-   8 1.43  11 1.43 275 1.43
  10  0.417  0.042  0.136-  36 1.43  12 1.43  11 1.43
  11  0.361  0.042  0.138-  33 1.43  10 1.43   9 1.43
  12  0.444  0.000  0.138-  10 1.43 274 1.43  13 1.43
  13  0.500  0.000  0.136-  12 1.43  15 1.43 279 1.43
  14  0.583  0.042  0.136-  15 1.43  40 1.43  16 1.43
  15  0.528  0.042  0.138-  14 1.43  37 1.43  13 1.43
  16  0.611  0.000  0.138-  14 1.43  17 1.43 278 1.43
  17  0.667  0.000  0.136-  19 1.43 283 1.43  16 1.43
  18  0.750  0.042  0.136-  44 1.43  20 1.43  19 1.43
  19  0.694  0.042  0.138-  41 1.43  17 1.43  18 1.43
  20  0.778  0.000  0.138-  21 1.43  18 1.43 282 1.43
  21  0.833  0.000  0.136-  20 1.43  23 1.43 287 1.43
  22  0.917  0.042  0.136-  48 1.43  24 1.43  23 1.43
  23  0.861  0.042  0.138-  45 1.43  21 1.43  22 1.43
  24  0.944  0.000  0.138-  22 1.43 286 1.43   1 1.43
  25  0.000  0.083  0.136-   3 1.43  27 1.43  48 1.43
  26  0.083  0.125  0.136-  27 1.43  28 1.43  52 1.43
  27  0.028  0.125  0.138-  26 1.43  25 1.43  49 1.43
  28  0.111  0.083  0.138-   2 1.43  29 1.43  26 1.43
  29  0.167  0.083  0.136-   7 1.43  31 1.43  28 1.43
  30  0.250  0.125  0.136-  32 1.43  56 1.43  31 1.43
  31  0.194  0.125  0.138-  29 1.43  53 1.43  30 1.43
  32  0.278  0.083  0.138-   6 1.43  33 1.43  30 1.43
  33  0.333  0.083  0.136-  11 1.43  32 1.43  35 1.43
  34  0.417  0.125  0.136-  36 1.43  60 1.43  35 1.43
  35  0.361  0.125  0.138-  34 1.43  33 1.43  57 1.43
  36  0.444  0.083  0.138-  10 1.43  34 1.43  37 1.43
  37  0.500  0.083  0.136-  15 1.43  36 1.43  39 1.43
  38  0.583  0.125  0.136-  39 1.43  40 1.43  64 1.43
  39  0.528  0.125  0.138-  38 1.43  37 1.43  61 1.43
  40  0.611  0.083  0.138-  14 1.43  38 1.43  41 1.43
  41  0.667  0.083  0.136-  19 1.43  43 1.43  40 1.43
  42  0.750  0.125  0.136-  44 1.43  68 1.43  43 1.43
  43  0.694  0.125  0.138-  41 1.43  65 1.43  42 1.43
  44  0.778  0.083  0.138-  45 1.43  18 1.43  42 1.43
  45  0.833  0.083  0.136-  44 1.43  23 1.43  47 1.43
  46  0.917  0.125  0.136-  48 1.43  72 1.43  47 1.43
  47  0.861  0.125  0.138-  45 1.43  69 1.43  46 1.43
  48  0.944  0.083  0.138-  22 1.43  46 1.43  25 1.43
  49  0.000  0.167  0.136-  51 1.43  27 1.43  72 1.43
  50  0.083  0.208  0.136-  52 1.43  51 1.43  76 1.43
  51  0.028  0.208  0.138-  49 1.43  50 1.43  73 1.43
  52  0.111  0.167  0.138-  50 1.43  53 1.43  26 1.43
  53  0.167  0.167  0.136-  55 1.43  31 1.43  52 1.43
  54  0.250  0.208  0.136-  56 1.43  80 1.43  55 1.43
  55  0.194  0.208  0.138-  53 1.43  77 1.43  54 1.43
  56  0.278  0.167  0.138-  54 1.43  57 1.43  30 1.43
  57  0.333  0.167  0.136-  59 1.43  56 1.43  35 1.43
  58  0.417  0.208  0.136-  60 1.43  84 1.43  59 1.43
  59  0.361  0.208  0.138-  57 1.43  58 1.43  81 1.43
  60  0.444  0.167  0.138-  58 1.43  34 1.43  61 1.43
  61  0.500  0.167  0.136-  63 1.43  60 1.43  39 1.43
  62  0.583  0.208  0.136-  63 1.43  64 1.43  88 1.43
  63  0.528  0.208  0.138-  62 1.43  61 1.43  85 1.43
  64  0.611  0.167  0.138-  62 1.43  38 1.43  65 1.43
  65  0.667  0.167  0.136-  67 1.43  43 1.43  64 1.43
  66  0.750  0.208  0.136-  68 1.43  92 1.43  67 1.43
  67  0.694  0.208  0.138-  65 1.43  89 1.43  66 1.43
  68  0.778  0.167  0.138-  69 1.43  66 1.43  42 1.43
  69  0.833  0.167  0.136-  68 1.43  71 1.43  47 1.43
  70  0.917  0.208  0.136-  72 1.43  96 1.43  71 1.43
  71  0.861  0.208  0.138-  69 1.43  93 1.43  70 1.43
  72  0.944  0.167  0.138-  70 1.43  46 1.43  49 1.43
  73  0.000  0.250  0.136-  51 1.43  75 1.43  96 1.43
  74  0.083  0.292  0.136- 100 1.43  75 1.43  76 1.43
  75  0.028  0.292  0.138-  97 1.43  74 1.43  73 1.43
  76  0.111  0.250  0.138-  77 1.43  50 1.43  74 1.43
  77  0.167  0.250  0.136-  55 1.43  79 1.43  76 1.43
  78  0.250  0.292  0.136- 104 1.43  80 1.43  79 1.43
  79  0.194  0.292  0.138- 101 1.43  77 1.43  78 1.43
  80  0.278  0.250  0.138-  81 1.43  54 1.43  78 1.43
  81  0.333  0.250  0.136-  80 1.43  59 1.43  83 1.43
  82  0.417  0.292  0.136- 108 1.43  84 1.43  83 1.43
  83  0.361  0.292  0.138- 105 1.43  82 1.43  81 1.43
  84  0.444  0.250  0.138-  58 1.43  82 1.43  85 1.43
  85  0.500  0.250  0.136-  84 1.43  63 1.43  87 1.43
  86  0.583  0.292  0.136-  87 1.43 112 1.43  88 1.43
  87  0.528  0.292  0.138-  86 1.43 109 1.43  85 1.43
  88  0.611  0.250  0.138-  62 1.43  86 1.43  89 1.43
  89  0.667  0.250  0.136-  67 1.43  91 1.43  88 1.43
  90  0.750  0.292  0.136- 116 1.43  92 1.43  91 1.43
  91  0.694  0.292  0.138- 113 1.43  89 1.43  90 1.43
  92  0.778  0.250  0.138-  93 1.43  66 1.43  90 1.43
  93  0.833  0.250  0.136-  92 1.43  71 1.43  95 1.43
  94  0.917  0.292  0.136- 120 1.43  96 1.43  95 1.43
  95  0.861  0.292  0.138- 117 1.43  93 1.43  94 1.43
  96  0.944  0.250  0.138-  70 1.43  94 1.43  73 1.43
  97  0.000  0.333  0.136-  75 1.43  99 1.43 120 1.43
  98  0.083  0.375  0.136-  99 1.43 100 1.43 124 1.43
  99  0.028  0.375  0.138-  98 1.43  97 1.43 121 1.43
 100  0.111  0.333  0.138-  74 1.43 101 1.43  98 1.43
 101  0.167  0.333  0.136-  79 1.43 103 1.43 100 1.43
 102  0.250  0.375  0.136- 104 1.43 128 1.43 103 1.43
 103  0.194  0.375  0.138- 101 1.43 125 1.43 102 1.43
 104  0.278  0.333  0.138-  78 1.43 105 1.43 102 1.43
 105  0.333  0.333  0.136-  83 1.43 104 1.43 107 1.43
 106  0.417  0.375  0.136- 108 1.43 132 1.43 107 1.43
 107  0.361  0.375  0.138- 106 1.43 105 1.43 129 1.43
 108  0.444  0.333  0.138-  82 1.43 106 1.43 109 1.43
 109  0.500  0.333  0.136-  87 1.43 108 1.43 111 1.43
 110  0.583  0.375  0.136- 111 1.43 112 1.43 136 1.43
 111  0.528  0.375  0.138- 110 1.43 109 1.43 133 1.43
 112  0.611  0.333  0.138-  86 1.43 110 1.43 113 1.43
 113  0.667  0.333  0.136-  91 1.43 115 1.43 112 1.43
 114  0.750  0.375  0.136- 116 1.43 140 1.43 115 1.43
 115  0.694  0.375  0.138- 113 1.43 137 1.43 114 1.43
 116  0.778  0.333  0.138- 117 1.43  90 1.43 114 1.43
 117  0.833  0.333  0.136- 116 1.43  95 1.43 119 1.43
 118  0.917  0.375  0.136- 120 1.43 144 1.43 119 1.43
 119  0.861  0.375  0.138- 117 1.43 141 1.43 118 1.43
 120  0.944  0.333  0.138-  94 1.43 118 1.43  97 1.43
 121  0.000  0.417  0.136- 123 1.43  99 1.43 144 1.43
 122  0.083  0.458  0.136- 124 1.43 123 1.43 148 1.43
 123  0.028  0.458  0.138- 121 1.43 122 1.43 145 1.43
 124  0.111  0.417  0.138- 122 1.43 125 1.43  98 1.43
 125  0.167  0.417  0.136- 127 1.43 103 1.43 124 1.43
 126  0.250  0.458  0.136- 128 1.43 152 1.43 127 1.43
 127  0.194  0.458  0.138- 125 1.43 149 1.43 126 1.43
 128  0.278  0.417  0.138- 126 1.43 129 1.43 102 1.43
 129  0.333  0.417  0.136- 131 1.43 128 1.43 107 1.43
 130  0.417  0.458  0.136- 132 1.43 156 1.43 131 1.43
 131  0.361  0.458  0.138- 129 1.43 130 1.43 153 1.43
 132  0.444  0.417  0.138- 130 1.43 106 1.43 133 1.43
 133  0.500  0.417  0.136- 135 1.43 132 1.43 111 1.43
 134  0.583  0.458  0.136- 135 1.43 136 1.43 160 1.43
 135  0.528  0.458  0.138- 134 1.43 133 1.43 157 1.43
 136  0.611  0.417  0.138- 134 1.43 110 1.43 137 1.43
 137  0.667  0.417  0.136- 139 1.43 115 1.43 136 1.43
 138  0.750  0.458  0.136- 140 1.43 164 1.43 139 1.43
 139  0.694  0.458  0.138- 137 1.43 161 1.43 138 1.43
 140  0.778  0.417  0.138- 141 1.43 138 1.43 114 1.43
 141  0.833  0.417  0.136- 140 1.43 143 1.43 119 1.43
 142  0.917  0.458  0.136- 144 1.43 168 1.43 143 1.43
 143  0.861  0.458  0.138- 141 1.43 165 1.43 142 1.43
 144  0.944  0.417  0.138- 142 1.43 118 1.43 121 1.43
 145  0.000  0.500  0.136- 123 1.43 147 1.43 168 1.43
 146  0.083  0.542  0.136- 172 1.43 147 1.43 148 1.43
 147  0.028  0.542  0.138- 169 1.43 146 1.43 145 1.43
 148  0.111  0.500  0.138- 149 1.43 122 1.43 146 1.43
 149  0.167  0.500  0.136- 127 1.43 151 1.43 148 1.43
 150  0.250  0.542  0.136- 176 1.43 151 1.43 152 1.43
 151  0.194  0.542  0.138- 173 1.43 149 1.43 150 1.43
 152  0.278  0.500  0.138- 153 1.43 126 1.43 150 1.43
 153  0.333  0.500  0.136- 152 1.43 131 1.43 155 1.43
 154  0.417  0.542  0.136- 180 1.43 156 1.43 155 1.43
 155  0.361  0.542  0.138- 177 1.43 154 1.43 153 1.43
 156  0.444  0.500  0.138- 130 1.43 154 1.43 157 1.43
 157  0.500  0.500  0.136- 156 1.43 135 1.43 159 1.43
 158  0.583  0.542  0.136- 184 1.43 159 1.43 160 1.43
 159  0.528  0.542  0.138- 181 1.43 158 1.43 157 1.43
 160  0.611  0.500  0.138- 134 1.43 161 1.43 158 1.43
 161  0.667  0.500  0.136- 139 1.43 163 1.43 160 1.43
 162  0.750  0.542  0.136- 188 1.43 163 1.43 164 1.43
 163  0.694  0.542  0.138- 185 1.43 161 1.43 162 1.43
 164  0.778  0.500  0.138- 165 1.43 138 1.43 162 1.43
 165  0.833  0.500  0.136- 164 1.43 143 1.43 167 1.43
 166  0.917  0.542  0.136- 192 1.43 168 1.43 167 1.43
 167  0.861  0.542  0.138- 189 1.43 166 1.43 165 1.43
 168  0.944  0.500  0.138- 142 1.43 166 1.43 145 1.43
 169  0.000  0.583  0.136- 147 1.43 171 1.43 192 1.43
 170  0.083  0.625  0.136- 171 1.43 196 1.43 172 1.43
 171  0.028  0.625  0.138- 170 1.43 193 1.43 169 1.43
 172  0.111  0.583  0.138- 146 1.43 173 1.43 170 1.43
 173  0.167  0.583  0.136- 151 1.43 175 1.43 172 1.43
 174  0.250  0.625  0.136- 175 1.43 200 1.43 176 1.43
 175  0.194  0.625  0.138- 197 1.43 173 1.43 174 1.43
 176  0.278  0.583  0.138- 150 1.43 177 1.43 174 1.43
 177  0.333  0.583  0.136- 155 1.43 176 1.43 179 1.43
 178  0.417  0.625  0.136- 204 1.43 180 1.43 179 1.43
 179  0.361  0.625  0.138- 178 1.43 201 1.43 177 1.43
 180  0.444  0.583  0.138- 154 1.43 178 1.43 181 1.43
 181  0.500  0.583  0.136- 159 1.43 180 1.43 183 1.43
 182  0.583  0.625  0.136- 183 1.43 208 1.43 184 1.43
 183  0.528  0.625  0.138- 182 1.43 205 1.43 181 1.43
 184  0.611  0.583  0.138- 158 1.43 185 1.43 182 1.43
 185  0.667  0.583  0.136- 163 1.43 187 1.43 184 1.43
 186  0.750  0.625  0.136- 187 1.43 212 1.43 188 1.43
 187  0.694  0.625  0.138- 209 1.43 185 1.43 186 1.43
 188  0.778  0.583  0.138- 189 1.43 162 1.43 186 1.43
 189  0.833  0.583  0.136- 188 1.43 167 1.43 191 1.43
 190  0.917  0.625  0.136- 216 1.43 192 1.43 191 1.43
 191  0.861  0.625  0.138- 190 1.43 213 1.43 189 1.43
 192  0.944  0.583  0.138- 166 1.43 190 1.43 169 1.43
 193  0.000  0.667  0.136- 195 1.43 171 1.43 216 1.43
 194  0.083  0.708  0.136- 196 1.43 195 1.43 220 1.43
 195  0.028  0.708  0.138- 193 1.43 194 1.43 217 1.43
 196  0.111  0.667  0.138- 194 1.43 197 1.43 170 1.43
 197  0.167  0.667  0.136- 199 1.43 175 1.43 196 1.43
 198  0.250  0.708  0.136- 200 1.43 199 1.43 224 1.43
 199  0.194  0.708  0.138- 197 1.43 221 1.43 198 1.43
 200  0.278  0.667  0.138- 198 1.43 201 1.43 174 1.43
 201  0.333  0.667  0.136- 203 1.43 200 1.43 179 1.43
 202  0.417  0.708  0.136- 204 1.43 228 1.43 203 1.43
 203  0.361  0.708  0.138- 201 1.43 202 1.43 225 1.43
 204  0.444  0.667  0.138- 202 1.43 178 1.43 205 1.43
 205  0.500  0.667  0.136- 207 1.43 204 1.43 183 1.43
 206  0.583  0.708  0.136- 208 1.43 207 1.43 232 1.43
 207  0.528  0.708  0.138- 205 1.43 206 1.43 229 1.43
 208  0.611  0.667  0.138- 206 1.43 209 1.43 182 1.43
 209  0.667  0.667  0.136- 211 1.43 187 1.43 208 1.43
 210  0.750  0.708  0.136- 212 1.43 211 1.43 236 1.43
 211  0.694  0.708  0.138- 209 1.43 233 1.43 210 1.43
 212  0.778  0.667  0.138- 213 1.43 210 1.43 186 1.43
 213  0.833  0.667  0.136- 212 1.43 215 1.43 191 1.43
 214  0.917  0.708  0.136- 216 1.43 240 1.43 215 1.43
 215  0.861  0.708  0.138- 213 1.43 214 1.43 237 1.43
 216  0.944  0.667  0.138- 214 1.43 190 1.43 193 1.43
 217  0.000  0.750  0.136- 195 1.43 219 1.43 240 1.43
 218  0.083  0.792  0.136- 244 1.43 219 1.43 220 1.43
 219  0.028  0.792  0.138- 241 1.43 218 1.43 217 1.43
 220  0.111  0.750  0.138- 221 1.43 194 1.43 218 1.43
 221  0.167  0.750  0.136- 199 1.43 223 1.43 220 1.43
 222  0.250  0.792  0.136- 248 1.43 223 1.43 224 1.43
 223  0.194  0.792  0.138- 245 1.43 221 1.43 222 1.43
 224  0.278  0.750  0.138- 225 1.43 198 1.43 222 1.43
 225  0.333  0.750  0.136- 224 1.43 203 1.43 227 1.43
 226  0.417  0.792  0.136- 252 1.43 228 1.43 227 1.43
 227  0.361  0.792  0.138- 249 1.43 226 1.43 225 1.43
 228  0.444  0.750  0.138- 202 1.43 226 1.43 229 1.43
 229  0.500  0.750  0.136- 228 1.43 207 1.43 231 1.43
 230  0.583  0.792  0.136- 256 1.43 231 1.43 232 1.43
 231  0.528  0.792  0.138- 253 1.43 230 1.43 229 1.43
 232  0.611  0.750  0.138- 233 1.43 206 1.43 230 1.43
 233  0.667  0.750  0.136- 211 1.43 235 1.43 232 1.43
 234  0.750  0.792  0.136- 260 1.43 235 1.43 236 1.43
 235  0.694  0.792  0.138- 257 1.43 233 1.43 234 1.43
 236  0.778  0.750  0.138- 237 1.43 210 1.43 234 1.43
 237  0.833  0.750  0.136- 236 1.43 215 1.43 239 1.43
 238  0.917  0.792  0.136- 264 1.43 240 1.43 239 1.43
 239  0.861  0.792  0.138- 261 1.43 238 1.43 237 1.43
 240  0.944  0.750  0.138- 214 1.43 238 1.43 217 1.43
 241  0.000  0.833  0.136- 219 1.43 243 1.43 264 1.43
 242  0.083  0.875  0.136- 243 1.43 268 1.43 244 1.43
 243  0.028  0.875  0.138- 242 1.43 265 1.43 241 1.43
 244  0.111  0.833  0.138- 218 1.43 245 1.43 242 1.43
 245  0.167  0.833  0.136- 223 1.43 247 1.43 244 1.43
 246  0.250  0.875  0.136- 247 1.43 272 1.43 248 1.43
 247  0.194  0.875  0.138- 269 1.43 245 1.43 246 1.43
 248  0.278  0.833  0.138- 222 1.43 249 1.43 246 1.43
 249  0.333  0.833  0.136- 227 1.43 248 1.43 251 1.43
 250  0.417  0.875  0.136- 276 1.43 252 1.43 251 1.43
 251  0.361  0.875  0.138- 250 1.43 273 1.43 249 1.43
 252  0.444  0.833  0.138- 226 1.43 250 1.43 253 1.43
 253  0.500  0.833  0.136- 231 1.43 252 1.43 255 1.43
 254  0.583  0.875  0.136- 255 1.43 280 1.43 256 1.43
 255  0.528  0.875  0.138- 254 1.43 277 1.43 253 1.43
 256  0.611  0.833  0.138- 230 1.43 257 1.43 254 1.43
 257  0.667  0.833  0.136- 235 1.43 259 1.43 256 1.43
 258  0.750  0.875  0.136- 259 1.43 284 1.43 260 1.43
 259  0.694  0.875  0.138- 281 1.43 257 1.43 258 1.43
 260  0.778  0.833  0.138- 261 1.43 234 1.43 258 1.43
 261  0.833  0.833  0.136- 260 1.43 239 1.43 263 1.43
 262  0.917  0.875  0.136- 288 1.43 264 1.43 263 1.43
 263  0.861  0.875  0.138- 262 1.43 285 1.43 261 1.43
 264  0.944  0.833  0.138- 238 1.43 262 1.43 241 1.43
 265  0.000  0.917  0.136- 267 1.43 243 1.43 288 1.43
 266  0.083  0.958  0.136- 268 1.43 267 1.43   4 1.43
 267  0.028  0.958  0.138- 265 1.43 266 1.43   1 1.43
 268  0.111  0.917  0.138- 266 1.43 269 1.43 242 1.43
 269  0.167  0.917  0.136- 271 1.43 247 1.43 268 1.43
 270  0.250  0.958  0.136- 272 1.43 271 1.43   8 1.43
 271  0.194  0.958  0.138- 269 1.43   5 1.43 270 1.43
 272  0.278  0.917  0.138- 270 1.43 273 1.43 246 1.43
 273  0.333  0.917  0.136- 275 1.43 272 1.43 251 1.43
 274  0.417  0.958  0.136- 276 1.43  12 1.43 275 1.43
 275  0.361  0.958  0.138- 273 1.43 274 1.43   9 1.43
 276  0.444  0.917  0.138- 274 1.43 250 1.43 277 1.43
 277  0.500  0.917  0.136- 279 1.43 276 1.43 255 1.43
 278  0.583  0.958  0.136- 280 1.43 279 1.43  16 1.43
 279  0.528  0.958  0.138- 277 1.43 278 1.43  13 1.43
 280  0.611  0.917  0.138- 278 1.43 281 1.43 254 1.43
 281  0.667  0.917  0.136- 283 1.43 259 1.43 280 1.43
 282  0.750  0.958  0.136- 284 1.43 283 1.43  20 1.43
 283  0.694  0.958  0.138- 281 1.43  17 1.43 282 1.43
 284  0.778  0.917  0.138- 285 1.43 282 1.43 258 1.43
 285  0.833  0.917  0.136- 284 1.43 287 1.43 263 1.43
 286  0.917  0.958  0.136- 288 1.43  24 1.43 287 1.43
 287  0.861  0.958  0.138- 285 1.43 286 1.43  21 1.43
 288  0.944  0.917  0.138- 286 1.43 262 1.43 265 1.43
 289  0.430  0.537  0.348- 346 1.50 345 1.52 296 1.54
 290  0.357  0.603  0.325- 366 1.14 296 1.53 291 1.55
 291  0.347  0.655  0.332- 358 1.51 290 1.55 292 1.56
 292  0.391  0.686  0.358- 367 1.14 293 1.55 291 1.56
 293  0.444  0.666  0.377- 368 1.14 294 1.53 292 1.55
 294  0.453  0.616  0.367- 296 1.50 293 1.53 295 1.53
 295  0.499  0.586  0.387- 352 1.50 345 1.53 294 1.53
 296  0.411  0.585  0.342- 294 1.50 290 1.53 289 1.54
 297  0.411  0.458  0.394- 346 1.50 347 1.53 298 1.53
 298  0.377  0.417  0.408- 299 1.50 309 1.53 297 1.53
 299  0.412  0.380  0.430- 298 1.50 312 1.53 300 1.54
 300  0.468  0.397  0.427- 348 1.50 347 1.52 299 1.54
 301  0.559  0.383  0.380- 348 1.50 349 1.53 302 1.53
 302  0.606  0.354  0.362- 303 1.50 313 1.53 301 1.53
 303  0.650  0.386  0.344- 302 1.50 316 1.53 304 1.54
 304  0.630  0.434  0.352- 350 1.50 349 1.52 303 1.54
 305  0.646  0.510  0.407- 350 1.50 351 1.52 306 1.53
 306  0.679  0.550  0.428- 307 1.50 317 1.53 305 1.53
 307  0.643  0.587  0.449- 306 1.50 320 1.53 308 1.54
 308  0.587  0.570  0.440- 352 1.50 351 1.52 307 1.54
 309  0.319  0.410  0.397- 369 1.14 298 1.53 310 1.55
 310  0.296  0.363  0.409- 370 1.14 309 1.55 311 1.56
 311  0.332  0.324  0.431- 359 1.51 312 1.55 310 1.56
 312  0.391  0.332  0.440- 371 1.14 299 1.53 311 1.55
 313  0.614  0.303  0.368- 372 1.14 302 1.53 314 1.55
 314  0.670  0.285  0.355- 373 1.14 313 1.55 315 1.56
 315  0.715  0.317  0.337- 360 1.51 316 1.55 314 1.56
 316  0.705  0.369  0.333- 374 1.14 303 1.53 315 1.55
 317  0.738  0.557  0.422- 375 1.14 306 1.53 318 1.55
 318  0.760  0.604  0.441- 376 1.14 317 1.55 319 1.56
 319  0.723  0.642  0.463- 361 1.51 320 1.55 318 1.56
 320  0.663  0.634  0.466- 377 1.14 307 1.53 319 1.55
 321  0.280  0.711  0.358- 378 1.14 379 1.14 358 1.51 322 1.54
 322  0.230  0.734  0.336- 380 1.14 381 1.14 353 1.51 321 1.54
 323  0.168  0.768  0.421- 383 1.14 382 1.14 353 1.50 324 1.56
 324  0.154  0.819  0.417- 384 1.14 385 1.14 325 1.56 323 1.56
 325  0.204  0.849  0.419- 387 1.14 386 1.14 326 1.53 324 1.56
 326  0.236  0.817  0.378- 353 1.48 362 1.51 325 1.53
 327  0.352  0.242  0.433- 388 1.14 389 1.14 359 1.51 328 1.54
 328  0.329  0.195  0.446- 391 1.14 390 1.14 354 1.51 327 1.54
 329  0.229  0.201  0.418- 354 1.48 363 1.51 330 1.53
 330  0.190  0.179  0.374- 393 1.14 392 1.14 329 1.53 331 1.56
 331  0.227  0.139  0.358- 395 1.14 394 1.14 330 1.56 332 1.56
 332  0.284  0.155  0.352- 397 1.14 396 1.14 354 1.50 331 1.56
 333  0.768  0.249  0.344- 398 1.14 399 1.14 360 1.51 334 1.54
 334  0.824  0.230  0.340- 400 1.14 401 1.14 355 1.51 333 1.54
 335  0.777  0.155  0.377- 355 1.49 364 1.51 336 1.53
 336  0.789  0.104  0.379- 402 1.14 403 1.14 335 1.53 337 1.56
 337  0.834  0.106  0.332- 404 1.14 405 1.14 336 1.56 338 1.56
 338  0.868  0.149  0.343- 406 1.14 407 1.14 355 1.50 337 1.56
 339  0.706  0.725  0.475- 408 1.14 409 1.14 361 1.51 340 1.54
 340  0.687  0.728  0.409- 411 1.14 410 1.14 356 1.51 339 1.54
 341  0.593  0.766  0.394- 412 1.14 413 1.14 356 1.50 342 1.56
 342  0.580  0.811  0.428- 414 1.14 415 1.14 343 1.56 341 1.56
 343  0.621  0.848  0.414- 416 1.14 417 1.14 344 1.53 342 1.56
 344  0.668  0.816  0.415- 356 1.48 365 1.51 343 1.53
 345  0.487  0.537  0.370- 289 1.52 295 1.53 357 1.97
 346  0.394  0.498  0.356- 289 1.50 297 1.50
 347  0.468  0.447  0.410- 300 1.52 297 1.53 357 1.97
 348  0.514  0.366  0.416- 300 1.50 301 1.50
 349  0.572  0.433  0.368- 304 1.52 301 1.53 357 1.97
 350  0.666  0.473  0.367- 304 1.50 305 1.50
 351  0.589  0.521  0.419- 308 1.52 305 1.52 357 1.97
 352  0.542  0.602  0.428- 308 1.50 295 1.50
 353  0.215  0.771  0.380- 326 1.48 323 1.50 322 1.51
 354  0.283  0.187  0.404- 329 1.48 332 1.50 328 1.51
 355  0.824  0.180  0.356- 335 1.49 338 1.50 334 1.51
 356  0.651  0.768  0.404- 344 1.48 341 1.50 340 1.51
 357  0.529  0.484  0.392- 345 1.97 347 1.97 349 1.97 351 1.97
 358  0.296  0.674  0.314- 291 1.51 321 1.51
 359  0.310  0.277  0.442- 327 1.51 311 1.51
 360  0.769  0.299  0.327- 315 1.51 333 1.51
 361  0.745  0.687  0.481- 339 1.51 319 1.51
 362  0.278  0.832  0.334- 326 1.51
 363  0.213  0.228  0.474- 329 1.51
 364  0.724  0.175  0.385- 335 1.51
 365  0.722  0.829  0.434- 344 1.51
 366  0.325  0.580  0.308- 290 1.14
 367  0.382  0.724  0.364- 292 1.14
 368  0.476  0.689  0.397- 293 1.14
 369  0.293  0.439  0.379- 309 1.14
 370  0.253  0.356  0.402- 310 1.14
 371  0.418  0.303  0.454- 312 1.14
 372  0.581  0.280  0.382- 313 1.14
 373  0.677  0.247  0.358- 314 1.14
 374  0.738  0.393  0.322- 316 1.14
 375  0.765  0.530  0.405- 317 1.14
 376  0.803  0.611  0.439- 318 1.14
 377  0.635  0.662  0.479- 320 1.14
 378  0.313  0.737  0.360- 321 1.14
 379  0.274  0.696  0.405- 321 1.14
 380  0.197  0.708  0.333- 322 1.14
 381  0.237  0.749  0.289- 322 1.14
 382  0.181  0.758  0.469- 323 1.14
 383  0.135  0.746  0.404- 323 1.14
 384  0.123  0.830  0.452- 324 1.14
 385  0.137  0.824  0.370- 324 1.14
 386  0.222  0.849  0.466- 325 1.14
 387  0.198  0.884  0.400- 325 1.14
 388  0.386  0.249  0.464- 327 1.14
 389  0.366  0.244  0.383- 327 1.14
 390  0.315  0.195  0.495- 328 1.14
 391  0.360  0.168  0.439- 328 1.14
 392  0.184  0.202  0.333- 330 1.14
 393  0.152  0.168  0.395- 330 1.14
 394  0.212  0.118  0.318- 331 1.14
 395  0.226  0.117  0.400- 331 1.14
 396  0.290  0.175  0.308- 332 1.14
 397  0.313  0.126  0.356- 332 1.14
 398  0.742  0.230  0.311- 333 1.14
 399  0.753  0.245  0.392- 333 1.14
 400  0.850  0.249  0.373- 334 1.14
 401  0.840  0.234  0.292- 334 1.14
 402  0.755  0.082  0.364- 336 1.14
 403  0.803  0.095  0.426- 336 1.14
 404  0.815  0.112  0.286- 337 1.14
 405  0.858  0.074  0.330- 337 1.14
 406  0.893  0.158  0.301- 338 1.14
 407  0.893  0.145  0.385- 338 1.14
 408  0.726  0.758  0.488- 339 1.14
 409  0.671  0.719  0.507- 339 1.14
 410  0.665  0.696  0.396- 340 1.14
 411  0.721  0.733  0.377- 340 1.14
 412  0.573  0.735  0.415- 341 1.14
 413  0.584  0.769  0.343- 341 1.14
 414  0.586  0.802  0.478- 342 1.14
 415  0.538  0.822  0.421- 342 1.14
 416  0.622  0.876  0.449- 343 1.14
 417  0.616  0.862  0.366- 343 1.14
 
  LATTYP: Found a simple orthorhombic cell.
 ALAT       =    22.0000000000
 B/A-ratio  =     1.1667727557
 C/A-ratio  =     1.3472726995
  
  Lattice vectors:
  
 A1 = (   0.0000000000,   0.0000000000,  22.0000000000)
 A2 = (  25.6690006256,   0.0000000000,   0.0000000000)
 A3 = (   0.0000000000,  29.6399993896,   0.0000000000)


Analysis of symmetry for initial positions (statically):
=====================================================================
 Subroutine PRICEL returns:
 Original cell was already a primitive cell.
 

 Routine SETGRP: Setting up the symmetry group for a 
 simple orthorhombic supercell.


 Subroutine GETGRP returns: Found  1 space group operations
 (whereof  1 operations were pure point group operations)
 out of a pool of  8 trial point group operations.


The static configuration has the point symmetry C_1 .


Analysis of symmetry for dynamics (positions and initial velocities):
=====================================================================
 Subroutine PRICEL returns:
 Original cell was already a primitive cell.
 

 Routine SETGRP: Setting up the symmetry group for a 
 simple orthorhombic supercell.


 Subroutine GETGRP returns: Found  1 space group operations
 (whereof  1 operations were pure point group operations)
 out of a pool of  8 trial point group operations.


The dynamic configuration has the point symmetry C_1 .


Analysis of constrained symmetry for selective dynamics:
=====================================================================
 Subroutine PRICEL returns:
 Original cell was already a primitive cell.
 

 Routine SETGRP: Setting up the symmetry group for a 
 simple orthorhombic supercell.


 Subroutine GETGRP returns: Found  1 space group operations
 (whereof  1 operations were pure point group operations)
 out of a pool of  8 trial point group operations.


The constrained configuration has the point symmetry C_1 .


 Subroutine INISYM returns: Found  1 space group operations
 (whereof  1 operations are pure point group operations),
 and found     1 'primitive' translations


----------------------------------------------------------------------------------------

                                     Primitive cell                                     

  volume of cell :   16738.2416

  direct lattice vectors                    reciprocal lattice vectors
    25.669000626  0.000000000  0.000000000     0.038957496  0.000000000  0.000000000
     0.000000000 29.639999390  0.000000000     0.000000000  0.033738192  0.000000000
     0.000000000  0.000000000 22.000000000     0.000000000  0.000000000  0.045454545

  length of vectors
    25.669000626 29.639999390 22.000000000     0.038957496  0.033738192  0.045454545

  position of ions in fractional coordinates (direct lattice)
     0.000000000  0.000000000  0.136360006
     0.083329999  0.041669998  0.136360006
     0.027779999  0.041669998  0.137909998
     0.111110003  0.000000000  0.137909998
     0.166669992  0.000000000  0.136360006
     0.250000000  0.041669998  0.136360006
     0.194440011  0.041669998  0.137909998
     0.277779995  0.000000000  0.137909998
     0.333329990  0.000000000  0.136360006
     0.416669992  0.041669998  0.136360006
     0.361110003  0.041669998  0.137909998
     0.444440011  0.000000000  0.137909998
     0.500000000  0.000000000  0.136360006
     0.583329971  0.041669998  0.136360006
     0.527780013  0.041669998  0.137909998
     0.611109984  0.000000000  0.137909998
     0.666670010  0.000000000  0.136360006
     0.750000019  0.041669998  0.136360006
     0.694439992  0.041669998  0.137909998
     0.777780032  0.000000000  0.137909998
     0.833329952  0.000000000  0.136360006
     0.916669992  0.041669998  0.136360006
     0.861109966  0.041669998  0.137909998
     0.944439974  0.000000000  0.137909998
     0.000000000  0.083329998  0.136360006
     0.083329999  0.125000000  0.136360006
     0.027779999  0.125000000  0.137909998
     0.111110003  0.083329998  0.137909998
     0.166669992  0.083329998  0.136360006
     0.250000000  0.125000000  0.136360006
     0.194440011  0.125000000  0.137909998
     0.277779995  0.083329998  0.137909998
     0.333329990  0.083329998  0.136360006
     0.416669992  0.125000000  0.136360006
     0.361110003  0.125000000  0.137909998
     0.444440011  0.083329998  0.137909998
     0.500000000  0.083329998  0.136360006
     0.583329971  0.125000000  0.136360006
     0.527780013  0.125000000  0.137909998
     0.611109984  0.083329998  0.137909998
     0.666670010  0.083329998  0.136360006
     0.750000019  0.125000000  0.136360006
     0.694439992  0.125000000  0.137909998
     0.777780032  0.083329998  0.137909998
     0.833329952  0.083329998  0.136360006
     0.916669992  0.125000000  0.136360006
     0.861109966  0.125000000  0.137909998
     0.944439974  0.083329998  0.137909998
     0.000000000  0.166670002  0.136360006
     0.083329999  0.208329998  0.136360006
     0.027779999  0.208329998  0.137909998
     0.111110003  0.166670002  0.137909998
     0.166669992  0.166670002  0.136360006
     0.250000000  0.208329998  0.136360006
     0.194440011  0.208329998  0.137909998
     0.277779995  0.166670002  0.137909998
     0.333329990  0.166670002  0.136360006
     0.416669992  0.208329998  0.136360006
     0.361110003  0.208329998  0.137909998
     0.444440011  0.166670002  0.137909998
     0.500000000  0.166670002  0.136360006
     0.583329971  0.208329998  0.136360006
     0.527780013  0.208329998  0.137909998
     0.611109984  0.166670002  0.137909998
     0.666670010  0.166670002  0.136360006
     0.750000019  0.208329998  0.136360006
     0.694439992  0.208329998  0.137909998
     0.777780032  0.166670002  0.137909998
     0.833329952  0.166670002  0.136360006
     0.916669992  0.208329998  0.136360006
     0.861109966  0.208329998  0.137909998
     0.944439974  0.166670002  0.137909998
     0.000000000  0.250000000  0.136360006
     0.083329999  0.291670002  0.136360006
     0.027779999  0.291670002  0.137909998
     0.111110003  0.250000000  0.137909998
     0.166669992  0.250000000  0.136360006
     0.250000000  0.291670002  0.136360006
     0.194440011  0.291670002  0.137909998
     0.277779995  0.250000000  0.137909998
     0.333329990  0.250000000  0.136360006
     0.416669992  0.291670002  0.136360006
     0.361110003  0.291670002  0.137909998
     0.444440011  0.250000000  0.137909998
     0.500000000  0.250000000  0.136360006
     0.583329971  0.291670002  0.136360006
     0.527780013  0.291670002  0.137909998
     0.611109984  0.250000000  0.137909998
     0.666670010  0.250000000  0.136360006
     0.750000019  0.291670002  0.136360006
     0.694439992  0.291670002  0.137909998
     0.777780032  0.250000000  0.137909998
     0.833329952  0.250000000  0.136360006
     0.916669992  0.291670002  0.136360006
     0.861109966  0.291670002  0.137909998
     0.944439974  0.250000000  0.137909998
     0.000000000  0.333329998  0.136360006
     0.083329999  0.375000000  0.136360006
     0.027779999  0.375000000  0.137909998
     0.111110003  0.333329998  0.137909998
     0.166669992  0.333329998  0.136360006
     0.250000000  0.375000000  0.136360006
     0.194440011  0.375000000  0.137909998
     0.277779995  0.333329998  0.137909998
     0.333329990  0.333329998  0.136360006
     0.416669992  0.375000000  0.136360006
     0.361110003  0.375000000  0.137909998
     0.444440011  0.333329998  0.137909998
     0.500000000  0.333329998  0.136360006
     0.583329971  0.375000000  0.136360006
     0.527780013  0.375000000  0.137909998
     0.611109984  0.333329998  0.137909998
     0.666670010  0.333329998  0.136360006
     0.750000019  0.375000000  0.136360006
     0.694439992  0.375000000  0.137909998
     0.777780032  0.333329998  0.137909998
     0.833329952  0.333329998  0.136360006
     0.916669992  0.375000000  0.136360006
     0.861109966  0.375000000  0.137909998
     0.944439974  0.333329998  0.137909998
     0.000000000  0.416670002  0.136360006
     0.083329999  0.458329998  0.136360006
     0.027779999  0.458329998  0.137909998
     0.111110003  0.416670002  0.137909998
     0.166669992  0.416670002  0.136360006
     0.250000000  0.458329998  0.136360006
     0.194440011  0.458329998  0.137909998
     0.277779995  0.416670002  0.137909998
     0.333329990  0.416670002  0.136360006
     0.416669992  0.458329998  0.136360006
     0.361110003  0.458329998  0.137909998
     0.444440011  0.416670002  0.137909998
     0.500000000  0.416670002  0.136360006
     0.583329971  0.458329998  0.136360006
     0.527780013  0.458329998  0.137909998
     0.611109984  0.416670002  0.137909998
     0.666670010  0.416670002  0.136360006
     0.750000019  0.458329998  0.136360006
     0.694439992  0.458329998  0.137909998
     0.777780032  0.416670002  0.137909998
     0.833329952  0.416670002  0.136360006
     0.916669992  0.458329998  0.136360006
     0.861109966  0.458329998  0.137909998
     0.944439974  0.416670002  0.137909998
     0.000000000  0.500000000  0.136360006
     0.083329999  0.541670034  0.136360006
     0.027779999  0.541670034  0.137909998
     0.111110003  0.500000000  0.137909998
     0.166669992  0.500000000  0.136360006
     0.250000000  0.541670034  0.136360006
     0.194440011  0.541670034  0.137909998
     0.277779995  0.500000000  0.137909998
     0.333329990  0.500000000  0.136360006
     0.416669992  0.541670034  0.136360006
     0.361110003  0.541670034  0.137909998
     0.444440011  0.500000000  0.137909998
     0.500000000  0.500000000  0.136360006
     0.583329971  0.541670034  0.136360006
     0.527780013  0.541670034  0.137909998
     0.611109984  0.500000000  0.137909998
     0.666670010  0.500000000  0.136360006
     0.750000019  0.541670034  0.136360006
     0.694439992  0.541670034  0.137909998
     0.777780032  0.500000000  0.137909998
     0.833329952  0.500000000  0.136360006
     0.916669992  0.541670034  0.136360006
     0.861109966  0.541670034  0.137909998
     0.944439974  0.500000000  0.137909998
     0.000000000  0.583329966  0.136360006
     0.083329999  0.625000000  0.136360006
     0.027779999  0.625000000  0.137909998
     0.111110003  0.583329966  0.137909998
     0.166669992  0.583329966  0.136360006
     0.250000000  0.625000000  0.136360006
     0.194440011  0.625000000  0.137909998
     0.277779995  0.583329966  0.137909998
     0.333329990  0.583329966  0.136360006
     0.416669992  0.625000000  0.136360006
     0.361110003  0.625000000  0.137909998
     0.444440011  0.583329966  0.137909998
     0.500000000  0.583329966  0.136360006
     0.583329971  0.625000000  0.136360006
     0.527780013  0.625000000  0.137909998
     0.611109984  0.583329966  0.137909998
     0.666670010  0.583329966  0.136360006
     0.750000019  0.625000000  0.136360006
     0.694439992  0.625000000  0.137909998
     0.777780032  0.583329966  0.137909998
     0.833329952  0.583329966  0.136360006
     0.916669992  0.625000000  0.136360006
     0.861109966  0.625000000  0.137909998
     0.944439974  0.583329966  0.137909998
     0.000000000  0.666670034  0.136360006
     0.083329999  0.708329966  0.136360006
     0.027779999  0.708329966  0.137909998
     0.111110003  0.666670034  0.137909998
     0.166669992  0.666670034  0.136360006
     0.250000000  0.708329966  0.136360006
     0.194440011  0.708329966  0.137909998
     0.277779995  0.666670034  0.137909998
     0.333329990  0.666670034  0.136360006
     0.416669992  0.708329966  0.136360006
     0.361110003  0.708329966  0.137909998
     0.444440011  0.666670034  0.137909998
     0.500000000  0.666670034  0.136360006
     0.583329971  0.708329966  0.136360006
     0.527780013  0.708329966  0.137909998
     0.611109984  0.666670034  0.137909998
     0.666670010  0.666670034  0.136360006
     0.750000019  0.708329966  0.136360006
     0.694439992  0.708329966  0.137909998
     0.777780032  0.666670034  0.137909998
     0.833329952  0.666670034  0.136360006
     0.916669992  0.708329966  0.136360006
     0.861109966  0.708329966  0.137909998
     0.944439974  0.666670034  0.137909998
     0.000000000  0.750000000  0.136360006
     0.083329999  0.791670034  0.136360006
     0.027779999  0.791670034  0.137909998
     0.111110003  0.750000000  0.137909998
     0.166669992  0.750000000  0.136360006
     0.250000000  0.791670034  0.136360006
     0.194440011  0.791670034  0.137909998
     0.277779995  0.750000000  0.137909998
     0.333329990  0.750000000  0.136360006
     0.416669992  0.791670034  0.136360006
     0.361110003  0.791670034  0.137909998
     0.444440011  0.750000000  0.137909998
     0.500000000  0.750000000  0.136360006
     0.583329971  0.791670034  0.136360006
     0.527780013  0.791670034  0.137909998
     0.611109984  0.750000000  0.137909998
     0.666670010  0.750000000  0.136360006
     0.750000019  0.791670034  0.136360006
     0.694439992  0.791670034  0.137909998
     0.777780032  0.750000000  0.137909998
     0.833329952  0.750000000  0.136360006
     0.916669992  0.791670034  0.136360006
     0.861109966  0.791670034  0.137909998
     0.944439974  0.750000000  0.137909998
     0.000000000  0.833329966  0.136360006
     0.083329999  0.875000000  0.136360006
     0.027779999  0.875000000  0.137909998
     0.111110003  0.833329966  0.137909998
     0.166669992  0.833329966  0.136360006
     0.250000000  0.875000000  0.136360006
     0.194440011  0.875000000  0.137909998
     0.277779995  0.833329966  0.137909998
     0.333329990  0.833329966  0.136360006
     0.416669992  0.875000000  0.136360006
     0.361110003  0.875000000  0.137909998
     0.444440011  0.833329966  0.137909998
     0.500000000  0.833329966  0.136360006
     0.583329971  0.875000000  0.136360006
     0.527780013  0.875000000  0.137909998
     0.611109984  0.833329966  0.137909998
     0.666670010  0.833329966  0.136360006
     0.750000019  0.875000000  0.136360006
     0.694439992  0.875000000  0.137909998
     0.777780032  0.833329966  0.137909998
     0.833329952  0.833329966  0.136360006
     0.916669992  0.875000000  0.136360006
     0.861109966  0.875000000  0.137909998
     0.944439974  0.833329966  0.137909998
     0.000000000  0.916670034  0.136360006
     0.083329999  0.958329966  0.136360006
     0.027779999  0.958329966  0.137909998
     0.111110003  0.916670034  0.137909998
     0.166669992  0.916670034  0.136360006
     0.250000000  0.958329966  0.136360006
     0.194440011  0.958329966  0.137909998
     0.277779995  0.916670034  0.137909998
     0.333329990  0.916670034  0.136360006
     0.416669992  0.958329966  0.136360006
     0.361110003  0.958329966  0.137909998
     0.444440011  0.916670034  0.137909998
     0.500000000  0.916670034  0.136360006
     0.583329971  0.958329966  0.136360006
     0.527780013  0.958329966  0.137909998
     0.611109984  0.916670034  0.137909998
     0.666670010  0.916670034  0.136360006
     0.750000019  0.958329966  0.136360006
     0.694439992  0.958329966  0.137909998
     0.777780032  0.916670034  0.137909998
     0.833329952  0.916670034  0.136360006
     0.916669992  0.958329966  0.136360006
     0.861109966  0.958329966  0.137909998
     0.944439974  0.916670034  0.137909998
     0.430499960  0.536599988  0.347699989
     0.357279999  0.603379971  0.325040015
     0.347490022  0.654679993  0.331700000
     0.390540007  0.686040048  0.357949994
     0.444109983  0.666489982  0.376670014
     0.453059972  0.615890029  0.367130019
     0.498920006  0.586210036  0.386899991
     0.411319957  0.585479980  0.342149995
     0.411419972  0.458190036  0.393539992
     0.377020005  0.417410001  0.408379988
     0.411949993  0.379840026  0.429659974
     0.468400014  0.396819998  0.426869999
     0.559020026  0.383180010  0.379670013
     0.606129991  0.354359997  0.361660004
     0.649610056  0.385800008  0.344099998
     0.629979947  0.434360018  0.352169991
     0.645730044  0.510320018  0.406570001
     0.679019961  0.550159988  0.427909981
     0.642840005  0.586889964  0.449049993
     0.586689993  0.570250020  0.439819986
     0.318780001  0.410179965  0.396770000
     0.296180012  0.362659988  0.409220002
     0.332279978  0.323790005  0.431160017
     0.391309961  0.331989995  0.440269990
     0.614439949  0.303390029  0.367809989
     0.669579964  0.284690033  0.354519996
     0.714760028  0.317250000  0.337399981
     0.705060036  0.368690016  0.332679987
     0.737879970  0.557420011  0.422479976
     0.759779963  0.603979975  0.441300002
     0.722559953  0.642009959  0.463319995
     0.662960010  0.634009970  0.465809996
     0.280470022  0.710999996  0.357870015
     0.229910015  0.733720033  0.335940014
     0.167869989  0.768079979  0.420970006
     0.153919999  0.819270026  0.417089982
     0.204299983  0.848720030  0.418590025
     0.235830010  0.817049998  0.377829985
     0.351639986  0.242380017  0.432549997
     0.328689981  0.195469970  0.446310000
     0.228929999  0.201309986  0.418199973
     0.190309998  0.179459985  0.374150016
     0.226570018  0.138899980  0.358189995
     0.284280001  0.154850007  0.351780003
     0.768330003  0.249109984  0.343530005
     0.823960025  0.229910017  0.339810025
     0.777360057  0.154999976  0.376920007
     0.788579969  0.104319987  0.379200025
     0.834140031  0.106169999  0.332319997
     0.868450014  0.148930019  0.342979995
     0.705879997  0.724889986  0.475129995
     0.686589985  0.728109956  0.409040018
     0.593240025  0.765849977  0.393849980
     0.580149992  0.810559993  0.428189971
     0.621270002  0.847859986  0.413690004
     0.667829994  0.815670002  0.415179990
     0.486729962  0.537490019  0.369710012
     0.394240014  0.497520028  0.355549986
     0.467520014  0.446730017  0.410409971
     0.513589961  0.366039998  0.415840019
     0.572339998  0.432629987  0.368400010
     0.665510027  0.472800011  0.367020000
     0.588690037  0.521180032  0.419199987
     0.542080000  0.601529959  0.428030014
     0.214500014  0.770529996  0.379839984
     0.283100010  0.187070010  0.404459997
     0.824020064  0.180400017  0.356209993
     0.651010046  0.768490021  0.403959968
     0.528849976  0.484489986  0.392410018
     0.295530025  0.674360047  0.313529990
     0.309819999  0.277450023  0.442270019
     0.768810017  0.298629991  0.327459986
     0.745020062  0.687150030  0.481379986
     0.277800020  0.832369985  0.334390012
     0.213419965  0.228110021  0.473700003
     0.723919967  0.175440009  0.385239991
     0.722309989  0.829080002  0.433789990
     0.325399992  0.579750019  0.308070009
     0.382489969  0.723630004  0.363670002
     0.475640010  0.688890003  0.397190007
     0.293079967  0.438690002  0.379150000
     0.252899996  0.356029989  0.401839993
     0.418499988  0.303359977  0.454100002
     0.581339958  0.280130028  0.382329984
     0.677340061  0.246909970  0.358130000
     0.738180015  0.393039986  0.321900021
     0.764569995  0.529610044  0.404820009
     0.803489967  0.610540058  0.438720010
     0.635069950  0.662170004  0.479480006
     0.312889988  0.737230030  0.360119993
     0.274270006  0.695709997  0.404869990
     0.197350020  0.707659948  0.332980004
     0.236829995  0.749060032  0.289110010
     0.180930021  0.758470005  0.468779997
     0.134949984  0.745510009  0.404089971
     0.123430017  0.830150022  0.451789986
     0.137220027  0.824110020  0.369520014
     0.222060026  0.849390047  0.466080015
     0.197939987  0.884090022  0.399680008
     0.385750013  0.249340005  0.464370034
     0.365640002  0.243679993  0.383410020
     0.314710028  0.194549983  0.495480017
     0.359629985  0.168410007  0.439070008
     0.184279975  0.202400035  0.333149997
     0.151799979  0.168290026  0.395110000
     0.212279969  0.118350028  0.317680012
     0.226069979  0.116519988  0.400330023
     0.290220022  0.174510000  0.307790019
     0.313350013  0.125980018  0.356400013
     0.741719931  0.230170009  0.310829986
     0.753139947  0.244859988  0.391879992
     0.849869991  0.249040003  0.373079993
     0.839779969  0.234319988  0.291750019
     0.755250001  0.081629994  0.363779978
     0.803439960  0.094759997  0.426310019
     0.814579993  0.111930012  0.286449996
     0.857619984  0.073560000  0.330069997
     0.892850017  0.158140006  0.301499995
     0.893459992  0.145079977  0.385489984
     0.725510031  0.758020002  0.488100009
     0.671319976  0.718609957  0.506569992
     0.664880065  0.695889985  0.396400018
     0.721250021  0.732930002  0.377310016
     0.573369984  0.735149965  0.414739999
     0.584450015  0.769170012  0.343250015
     0.586050036  0.802349964  0.478340019
     0.538259990  0.822229956  0.421200015
     0.621950046  0.875859980  0.449200023
     0.616070027  0.861629962  0.365689971

  ion indices of the primitive-cell ions
   primitive index   ion index
                 1           1
                 2           2
                 3           3
                 4           4
                 5           5
                 6           6
                 7           7
                 8           8
                 9           9
                10          10
                11          11
                12          12
                13          13
                14          14
                15          15
                16          16
                17          17
                18          18
                19          19
                20          20
                21          21
                22          22
                23          23
                24          24
                25          25
                26          26
                27          27
                28          28
                29          29
                30          30
                31          31
                32          32
                33          33
                34          34
                35          35
                36          36
                37          37
                38          38
                39          39
                40          40
                41          41
                42          42
                43          43
                44          44
                45          45
                46          46
                47          47
                48          48
                49          49
                50          50
                51          51
                52          52
                53          53
                54          54
                55          55
                56          56
                57          57
                58          58
                59          59
                60          60
                61          61
                62          62
                63          63
                64          64
                65          65
                66          66
                67          67
                68          68
                69          69
                70          70
                71          71
                72          72
                73          73
                74          74
                75          75
                76          76
                77          77
                78          78
                79          79
                80          80
                81          81
                82          82
                83          83
                84          84
                85          85
                86          86
                87          87
                88          88
                89          89
                90          90
                91          91
                92          92
                93          93
                94          94
                95          95
                96          96
                97          97
                98          98
                99          99
               100         100
               101         101
               102         102
               103         103
               104         104
               105         105
               106         106
               107         107
               108         108
               109         109
               110         110
               111         111
               112         112
               113         113
               114         114
               115         115
               116         116
               117         117
               118         118
               119         119
               120         120
               121         121
               122         122
               123         123
               124         124
               125         125
               126         126
               127         127
               128         128
               129         129
               130         130
               131         131
               132         132
               133         133
               134         134
               135         135
               136         136
               137         137
               138         138
               139         139
               140         140
               141         141
               142         142
               143         143
               144         144
               145         145
               146         146
               147         147
               148         148
               149         149
               150         150
               151         151
               152         152
               153         153
               154         154
               155         155
               156         156
               157         157
               158         158
               159         159
               160         160
               161         161
               162         162
               163         163
               164         164
               165         165
               166         166
               167         167
               168         168
               169         169
               170         170
               171         171
               172         172
               173         173
               174         174
               175         175
               176         176
               177         177
               178         178
               179         179
               180         180
               181         181
               182         182
               183         183
               184         184
               185         185
               186         186
               187         187
               188         188
               189         189
               190         190
               191         191
               192         192
               193         193
               194         194
               195         195
               196         196
               197         197
               198         198
               199         199
               200         200
               201         201
               202         202
               203         203
               204         204
               205         205
               206         206
               207         207
               208         208
               209         209
               210         210
               211         211
               212         212
               213         213
               214         214
               215         215
               216         216
               217         217
               218         218
               219         219
               220         220
               221         221
               222         222
               223         223
               224         224
               225         225
               226         226
               227         227
               228         228
               229         229
               230         230
               231         231
               232         232
               233         233
               234         234
               235         235
               236         236
               237         237
               238         238
               239         239
               240         240
               241         241
               242         242
               243         243
               244         244
               245         245
               246         246
               247         247
               248         248
               249         249
               250         250
               251         251
               252         252
               253         253
               254         254
               255         255
               256         256
               257         257
               258         258
               259         259
               260         260
               261         261
               262         262
               263         263
               264         264
               265         265
               266         266
               267         267
               268         268
               269         269
               270         270
               271         271
               272         272
               273         273
               274         274
               275         275
               276         276
               277         277
               278         278
               279         279
               280         280
               281         281
               282         282
               283         283
               284         284
               285         285
               286         286
               287         287
               288         288
               289         289
               290         290
               291         291
               292         292
               293         293
               294         294
               295         295
               296         296
               297         297
               298         298
               299         299
               300         300
               301         301
               302         302
               303         303
               304         304
               305         305
               306         306
               307         307
               308         308
               309         309
               310         310
               311         311
               312         312
               313         313
               314         314
               315         315
               316         316
               317         317
               318         318
               319         319
               320         320
               321         321
               322         322
               323         323
               324         324
               325         325
               326         326
               327         327
               328         328
               329         329
               330         330
               331         331
               332         332
               333         333
               334         334
               335         335
               336         336
               337         337
               338         338
               339         339
               340         340
               341         341
               342         342
               343         343
               344         344
               345         345
               346         346
               347         347
               348         348
               349         349
               350         350
               351         351
               352         352
               353         353
               354         354
               355         355
               356         356
               357         357
               358         358
               359         359
               360         360
               361         361
               362         362
               363         363
               364         364
               365         365
               366         366
               367         367
               368         368
               369         369
               370         370
               371         371
               372         372
               373         373
               374         374
               375         375
               376         376
               377         377
               378         378
               379         379
               380         380
               381         381
               382         382
               383         383
               384         384
               385         385
               386         386
               387         387
               388         388
               389         389
               390         390
               391         391
               392         392
               393         393
               394         394
               395         395
               396         396
               397         397
               398         398
               399         399
               400         400
               401         401
               402         402
               403         403
               404         404
               405         405
               406         406
               407         407
               408         408
               409         409
               410         410
               411         411
               412         412
               413         413
               414         414
               415         415
               416         416
               417         417

----------------------------------------------------------------------------------------

 
 
 KPOINTS: K-Spacing Value to Generate K-Mesh: 0.05

Automatic generation of k-mesh.
 Grid dimensions read from file:
 generate k-points for:    1    1    1

 Generating k-lattice:

  Cartesian coordinates                     Fractional coordinates (reciprocal lattice)
     0.038957496  0.000000000  0.000000000     1.000000000  0.000000000  0.000000000
     0.000000000  0.033738192  0.000000000     0.000000000  1.000000000  0.000000000
     0.000000000  0.000000000  0.045454545     0.000000000  0.000000000  1.000000000

  Length of vectors
     0.038957496  0.033738192  0.045454545

  Shift w.r.t. Gamma in fractional coordinates (k-lattice)
     0.000000000  0.000000000  0.000000000

 
 Subroutine IBZKPT returns following result:
 ===========================================
 
 Found      1 irreducible k-points:
 
 Following reciprocal coordinates:
            Coordinates               Weight
  0.000000  0.000000  0.000000      1.000000
 
 Following cartesian coordinates:
            Coordinates               Weight
  0.000000  0.000000  0.000000      1.000000
 


--------------------------------------------------------------------------------------------------------


 Dimension of arrays:
   k-points           NKPTS =      1   k-points in BZ     NKDIM =      1   number of bands    NBANDS=    992
   number of dos      NEDOS =    301   number of ions     NIONS =    417
   non local maximal  LDIM  =      6   non local SUM 2l+1 LMDIM =     18
   total plane-waves  NPLWV = ******
   max r-space proj   IRMAX =   1969   max aug-charges    IRDMAX=   6532
   dimension x,y,z NGX =   140 NGY =  160 NGZ =  120
   dimension x,y,z NGXF=   280 NGYF=  320 NGZF=  240
   support grid    NGXF=   280 NGYF=  320 NGZF=  240
   ions per type =             344  12   1   8  52
   NGX,Y,Z   is equivalent  to a cutoff of   9.07,  8.97,  9.07 a.u.
   NGXF,Y,Z  is equivalent  to a cutoff of  18.13, 17.95, 18.14 a.u.

 SYSTEM =  XYC                                     
 POSCAR =  Generated by VASPKIT code               

 Startparameter for this run:
   NWRITE =      2    write-flag & timer
   PREC   = normal    normal or accurate (medium, high low for compatibility)
   ISTART =      0    job   : 0-new  1-cont  2-samecut
   ICHARG =      2    charge: 1-file 2-atom 10-const
   ISPIN  =      1    spin polarized calculation?
   LNONCOLLINEAR =      F non collinear calculations
   LSORBIT =      F    spin-orbit coupling
   INIWAV =      1    electr: 0-lowe 1-rand  2-diag
   LASPH  =      F    aspherical Exc in radial PAW
 Electronic Relaxation 1
   ENCUT  =  480.0 eV  35.28 Ry    5.94 a.u.  45.85 52.95 39.30*2*pi/ulx,y,z
   ENINI  =  480.0     initial cutoff
   ENAUG  =  644.9 eV  augmentation charge cutoff
   NELM   =    100;   NELMIN=  5; NELMDL= -5     # of ELM steps 
   EDIFF  = 0.1E-04   stopping-criterion for ELM
   LREAL  =      T    real-space projection
   NLSPLINE    = F    spline interpolate recip. space projectors
   LCOMPAT=      F    compatible to vasp.4.4
   GGA_COMPAT  = T    GGA compatible to vasp.4.4-vasp.4.6
   LMAXPAW     = -100 max onsite density
   LMAXMIX     =    2 max onsite mixed and CHGCAR
   VOSKOWN=      0    Vosko Wilk Nusair interpolation
   ROPT   =   -0.00050  -0.00050  -0.00050  -0.00050
   ROPT   =   -0.00050
 Ionic relaxation
   EDIFFG = -.5E-01   stopping-criterion for IOM
   NSW    =    200    number of steps for IOM
   NBLOCK =      1;   KBLOCK =    200    inner block; outer block 
   IBRION =      2    ionic relax: 0-MD 1-quasi-New 2-CG
   NFREE  =      1    steps in history (QN), initial steepest desc. (CG)
   ISIF   =      2    stress and relaxation
   IWAVPR =     11    prediction:  0-non 1-charg 2-wave 3-comb
   ISYM   =      2    0-nonsym 1-usesym 2-fastsym
   LCORR  =      T    Harris-Foulkes like correction to forces

   POTIM  = 0.1000    time-step for ionic-motion
   TEIN   =    0.0    initial temperature
   TEBEG  =    0.0;   TEEND  =   0.0 temperature during run
   SMASS  =  -3.00    Nose mass-parameter (am)
   estimated Nose-frequenzy (Omega)   =  0.10E-29 period in steps = 0.63E+47 mass=  -0.151E-25a.u.
   SCALEE = 1.0000    scale energy and forces
   NPACO  =    256;   APACO  = 10.0  distance and # of slots for P.C.
   PSTRESS=    0.0 pullay stress

  Mass of Ions in am
   POMASS =  12.01 14.00 58.93 16.00  1.00
  Ionic Valenz
   ZVAL   =   4.00  5.00  9.00  6.00  1.00
  Atomic Wigner-Seitz radii
   RWIGS  =  -1.00 -1.00 -1.00 -1.00 -1.00
  virtual crystal weights 
   VCA    =   1.00  1.00  1.00  1.00  1.00
   NELECT =    1545.0000    total number of electrons
   NUPDOWN=      -1.0000    fix difference up-down

 DOS related values:
   EMIN   =  10.00;   EMAX   =-10.00  energy-range for DOS
   EFERMI =   0.00
   ISMEAR =     0;   SIGMA  =   0.05  broadening in eV -4-tet -1-fermi 0-gaus

 Electronic relaxation 2 (details)
   IALGO  =     38    algorithm
   LDIAG  =      T    sub-space diagonalisation (order eigenvalues)
   LSUBROT=      F    optimize rotation matrix (better conditioning)
   TURBO    =      0    0=normal 1=particle mesh
   IRESTART =      0    0=no restart 2=restart with 2 vectors
   NREBOOT  =      0    no. of reboots
   NMIN     =      0    reboot dimension
   EREF     =   0.00    reference energy to select bands
   IMIX   =      4    mixing-type and parameters
     AMIX     =   0.20;   BMIX     =  0.00
     AMIX_MAG =   0.80;   BMIX_MAG =  0.00
     AMIN     =   0.10
     WC   =   100.;   INIMIX=   1;  MIXPRE=   1;  MAXMIX= -45

 Intra band minimization:
   WEIMIN = 0.0010     energy-eigenvalue tresh-hold
   EBREAK =  0.25E-08  absolut break condition
   DEPER  =   0.30     relativ break condition  

   TIME   =   0.40     timestep for ELM

  volume/ion in A,a.u.               =      40.14       270.88
  Fermi-wavevector in a.u.,A,eV,Ry     =   0.739857  1.398127  7.447669  0.547388
  Thomas-Fermi vector in A             =   1.834120
 
 Write flags
   LWAVE        =      F    write WAVECAR
   LDOWNSAMPLE  =      F    k-point downsampling of WAVECAR
   LCHARG       =      F    write CHGCAR
   LVTOT        =      F    write LOCPOT, total local potential
   LVHAR        =      F    write LOCPOT, Hartree potential only
   LELF         =      F    write electronic localiz. function (ELF)
   LORBIT       =      0    0 simple, 1 ext, 2 COOP (PROOUT), +10 PAW based schemes


 Dipole corrections
   LMONO  =      F    monopole corrections only (constant potential shift)
   LDIPOL =      F    correct potential (dipole corrections)
   IDIPOL =      0    1-x, 2-y, 3-z, 4-all directions 
   EPSILON=  1.0000000 bulk dielectric constant

 Exchange correlation treatment:
   GGA     =    --    GGA type
   LEXCH   =     8    internal setting for exchange type
   LIBXC   =     F    Libxc                    
   VOSKOWN =     0    Vosko Wilk Nusair interpolation
   LHFCALC =     F    Hartree Fock is set to
   LHFONE  =     F    Hartree Fock one center treatment
   AEXX    =    0.0000 exact exchange contribution

 Linear response parameters
   LEPSILON=     F    determine dielectric tensor
   LRPA    =     F    only Hartree local field effects (RPA)
   LNABLA  =     F    use nabla operator in PAW spheres
   LVEL    =     F    velocity operator in full k-point grid
   CSHIFT  =0.1000    complex shift for real part using Kramers Kronig
   OMEGAMAX=  -1.0    maximum frequency
   DEG_THRESHOLD= 0.2000000E-02 threshold for treating states as degnerate
   RTIME   =   -0.100 relaxation time in fs
  (WPLASMAI=    0.000 imaginary part of plasma frequency in eV, 0.658/RTIME)
   DFIELD  = 0.0000000 0.0000000 0.0000000 field for delta impulse in time
 
  Optional k-point grid parameters
   LKPOINTS_OPT  =     F    use optional k-point grid
   KPOINTS_OPT_MODE=     1    mode for optional k-point grid
 
 Orbital magnetization related:
   ORBITALMAG=     F  switch on orbital magnetization
   LCHIMAG   =     F  perturbation theory with respect to B field
   DQ        =  0.001000  dq finite difference perturbation B field
   LLRAUG    =     F  two centre corrections for induced B field


--------------------------------------------------------------------------------------------------------


 conjugate gradient relaxation of ions
   using selective dynamics as specified on POSCAR
   WARNING: If single coordinates had been selected the selection of coordinates
            is made according to the corresponding   d i r e c t   coordinates!
            Don't support selection of single cartesian coordinates -- sorry ...
  !
 charge density and potential will be updated during run
 non-spin polarized calculation
 Variant of blocked Davidson
 Davidson routine will perform the subspace rotation
 perform sub-space diagonalisation
    after iterative eigenvector-optimisation
 modified Broyden-mixing scheme, WC =      100.0
 initial mixing is a Kerker type mixing with AMIX =  0.2000 and BMIX =      0.0001
 Hartree-type preconditioning will be used
 using additional bands          219
 real space projection scheme for non local part
 use partial core corrections
 calculate Harris-corrections to forces 
   (improved forces if not selfconsistent)
 use gradient corrections 
 use of overlap-Matrix (Vanderbilt PP)
 Gauss-broadening in eV      SIGMA  =   0.05


--------------------------------------------------------------------------------------------------------


  energy-cutoff  :      480.00
  volume of cell :    16738.24
      direct lattice vectors                 reciprocal lattice vectors
    25.669000626  0.000000000  0.000000000     0.038957496  0.000000000  0.000000000
     0.000000000 29.639999390  0.000000000     0.000000000  0.033738192  0.000000000
     0.000000000  0.000000000 22.000000000     0.000000000  0.000000000  0.045454545

  length of vectors
    25.669000626 29.639999390 22.000000000     0.038957496  0.033738192  0.045454545


 
 k-points in units of 2pi/SCALE and weight: K-Spacing Value to Generate K-Mesh: 0.05
   0.00000000  0.00000000  0.00000000       1.000
 
 k-points in reciprocal lattice and weights: K-Spacing Value to Generate K-Mesh: 0.05
   0.00000000  0.00000000  0.00000000       1.000
 
 position of ions in fractional coordinates (direct lattice) 
   0.00000000  0.00000000  0.13636001
   0.08333000  0.04167000  0.13636001
   0.02778000  0.04167000  0.13791000
   0.11111000  0.00000000  0.13791000
   0.16666999  0.00000000  0.13636001
   0.25000000  0.04167000  0.13636001
   0.19444001  0.04167000  0.13791000
   0.27777999  0.00000000  0.13791000
   0.33332999  0.00000000  0.13636001
   0.41666999  0.04167000  0.13636001
   0.36111000  0.04167000  0.13791000
   0.44444001  0.00000000  0.13791000
   0.50000000  0.00000000  0.13636001
   0.58332997  0.04167000  0.13636001
   0.52778001  0.04167000  0.13791000
   0.61110998  0.00000000  0.13791000
   0.66667001  0.00000000  0.13636001
   0.75000002  0.04167000  0.13636001
   0.69443999  0.04167000  0.13791000
   0.77778003  0.00000000  0.13791000
   0.83332995  0.00000000  0.13636001
   0.91666999  0.04167000  0.13636001
   0.86110997  0.04167000  0.13791000
   0.94443997  0.00000000  0.13791000
   0.00000000  0.08333000  0.13636001
   0.08333000  0.12500000  0.13636001
   0.02778000  0.12500000  0.13791000
   0.11111000  0.08333000  0.13791000
   0.16666999  0.08333000  0.13636001
   0.25000000  0.12500000  0.13636001
   0.19444001  0.12500000  0.13791000
   0.27777999  0.08333000  0.13791000
   0.33332999  0.08333000  0.13636001
   0.41666999  0.12500000  0.13636001
   0.36111000  0.12500000  0.13791000
   0.44444001  0.08333000  0.13791000
   0.50000000  0.08333000  0.13636001
   0.58332997  0.12500000  0.13636001
   0.52778001  0.12500000  0.13791000
   0.61110998  0.08333000  0.13791000
   0.66667001  0.08333000  0.13636001
   0.75000002  0.12500000  0.13636001
   0.69443999  0.12500000  0.13791000
   0.77778003  0.08333000  0.13791000
   0.83332995  0.08333000  0.13636001
   0.91666999  0.12500000  0.13636001
   0.86110997  0.12500000  0.13791000
   0.94443997  0.08333000  0.13791000
   0.00000000  0.16667000  0.13636001
   0.08333000  0.20833000  0.13636001
   0.02778000  0.20833000  0.13791000
   0.11111000  0.16667000  0.13791000
   0.16666999  0.16667000  0.13636001
   0.25000000  0.20833000  0.13636001
   0.19444001  0.20833000  0.13791000
   0.27777999  0.16667000  0.13791000
   0.33332999  0.16667000  0.13636001
   0.41666999  0.20833000  0.13636001
   0.36111000  0.20833000  0.13791000
   0.44444001  0.16667000  0.13791000
   0.50000000  0.16667000  0.13636001
   0.58332997  0.20833000  0.13636001
   0.52778001  0.20833000  0.13791000
   0.61110998  0.16667000  0.13791000
   0.66667001  0.16667000  0.13636001
   0.75000002  0.20833000  0.13636001
   0.69443999  0.20833000  0.13791000
   0.77778003  0.16667000  0.13791000
   0.83332995  0.16667000  0.13636001
   0.91666999  0.20833000  0.13636001
   0.86110997  0.20833000  0.13791000
   0.94443997  0.16667000  0.13791000
   0.00000000  0.25000000  0.13636001
   0.08333000  0.29167000  0.13636001
   0.02778000  0.29167000  0.13791000
   0.11111000  0.25000000  0.13791000
   0.16666999  0.25000000  0.13636001
   0.25000000  0.29167000  0.13636001
   0.19444001  0.29167000  0.13791000
   0.27777999  0.25000000  0.13791000
   0.33332999  0.25000000  0.13636001
   0.41666999  0.29167000  0.13636001
   0.36111000  0.29167000  0.13791000
   0.44444001  0.25000000  0.13791000
   0.50000000  0.25000000  0.13636001
   0.58332997  0.29167000  0.13636001
   0.52778001  0.29167000  0.13791000
   0.61110998  0.25000000  0.13791000
   0.66667001  0.25000000  0.13636001
   0.75000002  0.29167000  0.13636001
   0.69443999  0.29167000  0.13791000
   0.77778003  0.25000000  0.13791000
   0.83332995  0.25000000  0.13636001
   0.91666999  0.29167000  0.13636001
   0.86110997  0.29167000  0.13791000
   0.94443997  0.25000000  0.13791000
   0.00000000  0.33333000  0.13636001
   0.08333000  0.37500000  0.13636001
   0.02778000  0.37500000  0.13791000
   0.11111000  0.33333000  0.13791000
   0.16666999  0.33333000  0.13636001
   0.25000000  0.37500000  0.13636001
   0.19444001  0.37500000  0.13791000
   0.27777999  0.33333000  0.13791000
   0.33332999  0.33333000  0.13636001
   0.41666999  0.37500000  0.13636001
   0.36111000  0.37500000  0.13791000
   0.44444001  0.33333000  0.13791000
   0.50000000  0.33333000  0.13636001
   0.58332997  0.37500000  0.13636001
   0.52778001  0.37500000  0.13791000
   0.61110998  0.33333000  0.13791000
   0.66667001  0.33333000  0.13636001
   0.75000002  0.37500000  0.13636001
   0.69443999  0.37500000  0.13791000
   0.77778003  0.33333000  0.13791000
   0.83332995  0.33333000  0.13636001
   0.91666999  0.37500000  0.13636001
   0.86110997  0.37500000  0.13791000
   0.94443997  0.33333000  0.13791000
   0.00000000  0.41667000  0.13636001
   0.08333000  0.45833000  0.13636001
   0.02778000  0.45833000  0.13791000
   0.11111000  0.41667000  0.13791000
   0.16666999  0.41667000  0.13636001
   0.25000000  0.45833000  0.13636001
   0.19444001  0.45833000  0.13791000
   0.27777999  0.41667000  0.13791000
   0.33332999  0.41667000  0.13636001
   0.41666999  0.45833000  0.13636001
   0.36111000  0.45833000  0.13791000
   0.44444001  0.41667000  0.13791000
   0.50000000  0.41667000  0.13636001
   0.58332997  0.45833000  0.13636001
   0.52778001  0.45833000  0.13791000
   0.61110998  0.41667000  0.13791000
   0.66667001  0.41667000  0.13636001
   0.75000002  0.45833000  0.13636001
   0.69443999  0.45833000  0.13791000
   0.77778003  0.41667000  0.13791000
   0.83332995  0.41667000  0.13636001
   0.91666999  0.45833000  0.13636001
   0.86110997  0.45833000  0.13791000
   0.94443997  0.41667000  0.13791000
   0.00000000  0.50000000  0.13636001
   0.08333000  0.54167003  0.13636001
   0.02778000  0.54167003  0.13791000
   0.11111000  0.50000000  0.13791000
   0.16666999  0.50000000  0.13636001
   0.25000000  0.54167003  0.13636001
   0.19444001  0.54167003  0.13791000
   0.27777999  0.50000000  0.13791000
   0.33332999  0.50000000  0.13636001
   0.41666999  0.54167003  0.13636001
   0.36111000  0.54167003  0.13791000
   0.44444001  0.50000000  0.13791000
   0.50000000  0.50000000  0.13636001
   0.58332997  0.54167003  0.13636001
   0.52778001  0.54167003  0.13791000
   0.61110998  0.50000000  0.13791000
   0.66667001  0.50000000  0.13636001
   0.75000002  0.54167003  0.13636001
   0.69443999  0.54167003  0.13791000
   0.77778003  0.50000000  0.13791000
   0.83332995  0.50000000  0.13636001
   0.91666999  0.54167003  0.13636001
   0.86110997  0.54167003  0.13791000
   0.94443997  0.50000000  0.13791000
   0.00000000  0.58332997  0.13636001
   0.08333000  0.62500000  0.13636001
   0.02778000  0.62500000  0.13791000
   0.11111000  0.58332997  0.13791000
   0.16666999  0.58332997  0.13636001
   0.25000000  0.62500000  0.13636001
   0.19444001  0.62500000  0.13791000
   0.27777999  0.58332997  0.13791000
   0.33332999  0.58332997  0.13636001
   0.41666999  0.62500000  0.13636001
   0.36111000  0.62500000  0.13791000
   0.44444001  0.58332997  0.13791000
   0.50000000  0.58332997  0.13636001
   0.58332997  0.62500000  0.13636001
   0.52778001  0.62500000  0.13791000
   0.61110998  0.58332997  0.13791000
   0.66667001  0.58332997  0.13636001
   0.75000002  0.62500000  0.13636001
   0.69443999  0.62500000  0.13791000
   0.77778003  0.58332997  0.13791000
   0.83332995  0.58332997  0.13636001
   0.91666999  0.62500000  0.13636001
   0.86110997  0.62500000  0.13791000
   0.94443997  0.58332997  0.13791000
   0.00000000  0.66667003  0.13636001
   0.08333000  0.70832997  0.13636001
   0.02778000  0.70832997  0.13791000
   0.11111000  0.66667003  0.13791000
   0.16666999  0.66667003  0.13636001
   0.25000000  0.70832997  0.13636001
   0.19444001  0.70832997  0.13791000
   0.27777999  0.66667003  0.13791000
   0.33332999  0.66667003  0.13636001
   0.41666999  0.70832997  0.13636001
   0.36111000  0.70832997  0.13791000
   0.44444001  0.66667003  0.13791000
   0.50000000  0.66667003  0.13636001
   0.58332997  0.70832997  0.13636001
   0.52778001  0.70832997  0.13791000
   0.61110998  0.66667003  0.13791000
   0.66667001  0.66667003  0.13636001
   0.75000002  0.70832997  0.13636001
   0.69443999  0.70832997  0.13791000
   0.77778003  0.66667003  0.13791000
   0.83332995  0.66667003  0.13636001
   0.91666999  0.70832997  0.13636001
   0.86110997  0.70832997  0.13791000
   0.94443997  0.66667003  0.13791000
   0.00000000  0.75000000  0.13636001
   0.08333000  0.79167003  0.13636001
   0.02778000  0.79167003  0.13791000
   0.11111000  0.75000000  0.13791000
   0.16666999  0.75000000  0.13636001
   0.25000000  0.79167003  0.13636001
   0.19444001  0.79167003  0.13791000
   0.27777999  0.75000000  0.13791000
   0.33332999  0.75000000  0.13636001
   0.41666999  0.79167003  0.13636001
   0.36111000  0.79167003  0.13791000
   0.44444001  0.75000000  0.13791000
   0.50000000  0.75000000  0.13636001
   0.58332997  0.79167003  0.13636001
   0.52778001  0.79167003  0.13791000
   0.61110998  0.75000000  0.13791000
   0.66667001  0.75000000  0.13636001
   0.75000002  0.79167003  0.13636001
   0.69443999  0.79167003  0.13791000
   0.77778003  0.75000000  0.13791000
   0.83332995  0.75000000  0.13636001
   0.91666999  0.79167003  0.13636001
   0.86110997  0.79167003  0.13791000
   0.94443997  0.75000000  0.13791000
   0.00000000  0.83332997  0.13636001
   0.08333000  0.87500000  0.13636001
   0.02778000  0.87500000  0.13791000
   0.11111000  0.83332997  0.13791000
   0.16666999  0.83332997  0.13636001
   0.25000000  0.87500000  0.13636001
   0.19444001  0.87500000  0.13791000
   0.27777999  0.83332997  0.13791000
   0.33332999  0.83332997  0.13636001
   0.41666999  0.87500000  0.13636001
   0.36111000  0.87500000  0.13791000
   0.44444001  0.83332997  0.13791000
   0.50000000  0.83332997  0.13636001
   0.58332997  0.87500000  0.13636001
   0.52778001  0.87500000  0.13791000
   0.61110998  0.83332997  0.13791000
   0.66667001  0.83332997  0.13636001
   0.75000002  0.87500000  0.13636001
   0.69443999  0.87500000  0.13791000
   0.77778003  0.83332997  0.13791000
   0.83332995  0.83332997  0.13636001
   0.91666999  0.87500000  0.13636001
   0.86110997  0.87500000  0.13791000
   0.94443997  0.83332997  0.13791000
   0.00000000  0.91667003  0.13636001
   0.08333000  0.95832997  0.13636001
   0.02778000  0.95832997  0.13791000
   0.11111000  0.91667003  0.13791000
   0.16666999  0.91667003  0.13636001
   0.25000000  0.95832997  0.13636001
   0.19444001  0.95832997  0.13791000
   0.27777999  0.91667003  0.13791000
   0.33332999  0.91667003  0.13636001
   0.41666999  0.95832997  0.13636001
   0.36111000  0.95832997  0.13791000
   0.44444001  0.91667003  0.13791000
   0.50000000  0.91667003  0.13636001
   0.58332997  0.95832997  0.13636001
   0.52778001  0.95832997  0.13791000
   0.61110998  0.91667003  0.13791000
   0.66667001  0.91667003  0.13636001
   0.75000002  0.95832997  0.13636001
   0.69443999  0.95832997  0.13791000
   0.77778003  0.91667003  0.13791000
   0.83332995  0.91667003  0.13636001
   0.91666999  0.95832997  0.13636001
   0.86110997  0.95832997  0.13791000
   0.94443997  0.91667003  0.13791000
   0.43049996  0.53659999  0.34769999
   0.35728000  0.60337997  0.32504002
   0.34749002  0.65467999  0.33170000
   0.39054001  0.68604005  0.35794999
   0.44410998  0.66648998  0.37667001
   0.45305997  0.61589003  0.36713002
   0.49892001  0.58621004  0.38689999
   0.41131996  0.58547998  0.34214999
   0.41141997  0.45819004  0.39353999
   0.37702001  0.41741000  0.40837999
   0.41194999  0.37984003  0.42965997
   0.46840001  0.39682000  0.42687000
   0.55902003  0.38318001  0.37967001
   0.60612999  0.35436000  0.36166000
   0.64961006  0.38580001  0.34410000
   0.62997995  0.43436002  0.35216999
   0.64573004  0.51032002  0.40657000
   0.67901996  0.55015999  0.42790998
   0.64284000  0.58688996  0.44904999
   0.58668999  0.57025002  0.43981999
   0.31878000  0.41017997  0.39677000
   0.29618001  0.36265999  0.40922000
   0.33227998  0.32379000  0.43116002
   0.39130996  0.33199000  0.44026999
   0.61443995  0.30339003  0.36780999
   0.66957996  0.28469003  0.35452000
   0.71476003  0.31725000  0.33739998
   0.70506004  0.36869002  0.33267999
   0.73787997  0.55742001  0.42247998
   0.75977996  0.60397998  0.44130000
   0.72255995  0.64200996  0.46332000
   0.66296001  0.63400997  0.46581000
   0.28047002  0.71100000  0.35787002
   0.22991001  0.73372003  0.33594001
   0.16786999  0.76807998  0.42097001
   0.15392000  0.81927003  0.41708998
   0.20429998  0.84872003  0.41859003
   0.23583001  0.81705000  0.37782999
   0.35163999  0.24238002  0.43255000
   0.32868998  0.19546997  0.44631000
   0.22893000  0.20130999  0.41819997
   0.19031000  0.17945998  0.37415002
   0.22657002  0.13889998  0.35818999
   0.28428000  0.15485001  0.35178000
   0.76833000  0.24910998  0.34353000
   0.82396003  0.22991002  0.33981002
   0.77736006  0.15499998  0.37692001
   0.78857997  0.10431999  0.37920003
   0.83414003  0.10617000  0.33232000
   0.86845001  0.14893002  0.34297999
   0.70588000  0.72488999  0.47512999
   0.68658998  0.72810996  0.40904002
   0.59324002  0.76584998  0.39384998
   0.58014999  0.81055999  0.42818997
   0.62127000  0.84785999  0.41369000
   0.66782999  0.81567000  0.41517999
   0.48672996  0.53749002  0.36971001
   0.39424001  0.49752003  0.35554999
   0.46752001  0.44673002  0.41040997
   0.51358996  0.36604000  0.41584002
   0.57234000  0.43262999  0.36840001
   0.66551003  0.47280001  0.36702000
   0.58869004  0.52118003  0.41919999
   0.54208000  0.60152996  0.42803001
   0.21450001  0.77053000  0.37983998
   0.28310001  0.18707001  0.40446000
   0.82402006  0.18040002  0.35620999
   0.65101005  0.76849002  0.40395997
   0.52884998  0.48448999  0.39241002
   0.29553002  0.67436005  0.31352999
   0.30982000  0.27745002  0.44227002
   0.76881002  0.29862999  0.32745999
   0.74502006  0.68715003  0.48137999
   0.27780002  0.83236998  0.33439001
   0.21341996  0.22811002  0.47370000
   0.72391997  0.17544001  0.38523999
   0.72230999  0.82908000  0.43378999
   0.32539999  0.57975002  0.30807001
   0.38248997  0.72363000  0.36367000
   0.47564001  0.68889000  0.39719001
   0.29307997  0.43869000  0.37915000
   0.25290000  0.35602999  0.40183999
   0.41849999  0.30335998  0.45410000
   0.58133996  0.28013003  0.38232998
   0.67734006  0.24690997  0.35813000
   0.73818002  0.39303999  0.32190002
   0.76457000  0.52961004  0.40482001
   0.80348997  0.61054006  0.43872001
   0.63506995  0.66217000  0.47948001
   0.31288999  0.73723003  0.36011999
   0.27427001  0.69571000  0.40486999
   0.19735002  0.70765995  0.33298000
   0.23683000  0.74906003  0.28911001
   0.18093002  0.75847001  0.46878000
   0.13494998  0.74551001  0.40408997
   0.12343002  0.83015002  0.45178999
   0.13722003  0.82411002  0.36952001
   0.22206003  0.84939005  0.46608002
   0.19793999  0.88409002  0.39968001
   0.38575001  0.24934001  0.46437003
   0.36564000  0.24367999  0.38341002
   0.31471003  0.19454998  0.49548002
   0.35962999  0.16841001  0.43907001
   0.18427997  0.20240004  0.33315000
   0.15179998  0.16829003  0.39511000
   0.21227997  0.11835003  0.31768001
   0.22606998  0.11651999  0.40033002
   0.29022002  0.17451000  0.30779002
   0.31335001  0.12598002  0.35640001
   0.74171993  0.23017001  0.31082999
   0.75313995  0.24485999  0.39187999
   0.84986999  0.24904000  0.37307999
   0.83977997  0.23431999  0.29175002
   0.75525000  0.08162999  0.36377998
   0.80343996  0.09476000  0.42631002
   0.81457999  0.11193001  0.28645000
   0.85761998  0.07356000  0.33007000
   0.89285002  0.15814001  0.30150000
   0.89345999  0.14507998  0.38548998
   0.72551003  0.75802000  0.48810001
   0.67131998  0.71860996  0.50656999
   0.66488006  0.69588999  0.39640002
   0.72125002  0.73293000  0.37731002
   0.57336998  0.73514996  0.41474000
   0.58445002  0.76917001  0.34325001
   0.58605004  0.80234996  0.47834002
   0.53825999  0.82222996  0.42120002
   0.62195005  0.87585998  0.44920002
   0.61607003  0.86162996  0.36568997
 
 position of ions in cartesian coordinates  (Angst):
   0.00000000  0.00000000  2.99992013
   2.13899779  1.23509872  2.99992013
   0.71308482  1.23509872  3.03401995
   2.85208273  0.00000000  3.03401995
   4.27825213  0.00000000  2.99992013
   6.41725016  1.23509872  2.99992013
   4.99108076  1.23509872  3.03401995
   7.13033485  0.00000000  3.03401995
   8.55624771  0.00000000  2.99992013
  10.69550228  1.23509872  2.99992013
   9.26933289  1.23509872  3.03401995
  11.40833092  0.00000000  3.03401995
  12.83450031  0.00000000  2.99992013
  14.97349739  1.23509872  2.99992013
  13.54758549  1.23509872  3.03401995
  15.68658256  0.00000000  3.03401995
  17.11275291  0.00000000  2.99992013
  19.25175095  1.23509872  2.99992013
  17.82558060  1.23509872  3.03401995
  19.96483612  0.00000000  3.03401995
  21.39074707  0.00000000  2.99992013
  23.53000259  1.23509872  2.99992013
  22.10383225  1.23509872  3.03401995
  24.24283028  0.00000000  3.03401995
   0.00000000  2.46990108  2.99992013
   2.13899779  3.70499992  2.99992013
   0.71308482  3.70499992  3.03401995
   2.85208273  2.46990108  3.03401995
   4.27825213  2.46990108  2.99992013
   6.41725016  3.70499992  2.99992013
   4.99108076  3.70499992  3.03401995
   7.13033485  2.46990108  3.03401995
   8.55624771  2.46990108  2.99992013
  10.69550228  3.70499992  2.99992013
   9.26933289  3.70499992  3.03401995
  11.40833092  2.46990108  3.03401995
  12.83450031  2.46990108  2.99992013
  14.97349739  3.70499992  2.99992013
  13.54758549  3.70499992  3.03401995
  15.68658256  2.46990108  3.03401995
  17.11275291  2.46990108  2.99992013
  19.25175095  3.70499992  2.99992013
  17.82558060  3.70499992  3.03401995
  19.96483612  2.46990108  3.03401995
  21.39074707  2.46990108  2.99992013
  23.53000259  3.70499992  2.99992013
  22.10383225  3.70499992  3.03401995
  24.24283028  2.46990108  3.03401995
   0.00000000  4.94009876  2.99992013
   2.13899779  6.17490101  2.99992013
   0.71308482  6.17490101  3.03401995
   2.85208273  4.94009876  3.03401995
   4.27825213  4.94009876  2.99992013
   6.41725016  6.17490101  2.99992013
   4.99108076  6.17490101  3.03401995
   7.13033485  4.94009876  3.03401995
   8.55624771  4.94009876  2.99992013
  10.69550228  6.17490101  2.99992013
   9.26933289  6.17490101  3.03401995
  11.40833092  4.94009876  3.03401995
  12.83450031  4.94009876  2.99992013
  14.97349739  6.17490101  2.99992013
  13.54758549  6.17490101  3.03401995
  15.68658256  4.94009876  3.03401995
  17.11275291  4.94009876  2.99992013
  19.25175095  6.17490101  2.99992013
  17.82558060  6.17490101  3.03401995
  19.96483612  4.94009876  3.03401995
  21.39074707  4.94009876  2.99992013
  23.53000259  6.17490101  2.99992013
  22.10383225  6.17490101  3.03401995
  24.24283028  4.94009876  3.03401995
   0.00000000  7.40999985  2.99992013
   2.13899779  8.64509869  2.99992013
   0.71308482  8.64509869  3.03401995
   2.85208273  7.40999985  3.03401995
   4.27825213  7.40999985  2.99992013
   6.41725016  8.64509869  2.99992013
   4.99108076  8.64509869  3.03401995
   7.13033485  7.40999985  3.03401995
   8.55624771  7.40999985  2.99992013
  10.69550228  8.64509869  2.99992013
   9.26933289  8.64509869  3.03401995
  11.40833092  7.40999985  3.03401995
  12.83450031  7.40999985  2.99992013
  14.97349739  8.64509869  2.99992013
  13.54758549  8.64509869  3.03401995
  15.68658256  7.40999985  3.03401995
  17.11275291  7.40999985  2.99992013
  19.25175095  8.64509869  2.99992013
  17.82558060  8.64509869  3.03401995
  19.96483612  7.40999985  3.03401995
  21.39074707  7.40999985  2.99992013
  23.53000259  8.64509869  2.99992013
  22.10383225  8.64509869  3.03401995
  24.24283028  7.40999985  3.03401995
   0.00000000  9.87990093  2.99992013
   2.13899779 11.11499977  2.99992013
   0.71308482 11.11499977  3.03401995
   2.85208273  9.87990093  3.03401995
   4.27825213  9.87990093  2.99992013
   6.41725016 11.11499977  2.99992013
   4.99108076 11.11499977  3.03401995
   7.13033485  9.87990093  3.03401995
   8.55624771  9.87990093  2.99992013
  10.69550228 11.11499977  2.99992013
   9.26933289 11.11499977  3.03401995
  11.40833092  9.87990093  3.03401995
  12.83450031  9.87990093  2.99992013
  14.97349739 11.11499977  2.99992013
  13.54758549 11.11499977  3.03401995
  15.68658256  9.87990093  3.03401995
  17.11275291  9.87990093  2.99992013
  19.25175095 11.11499977  2.99992013
  17.82558060 11.11499977  3.03401995
  19.96483612  9.87990093  3.03401995
  21.39074707  9.87990093  2.99992013
  23.53000259 11.11499977  2.99992013
  22.10383225 11.11499977  3.03401995
  24.24283028  9.87990093  3.03401995
   0.00000000 12.35009861  2.99992013
   2.13899779 13.58490086  2.99992013
   0.71308482 13.58490086  3.03401995
   2.85208273 12.35009861  3.03401995
   4.27825213 12.35009861  2.99992013
   6.41725016 13.58490086  2.99992013
   4.99108076 13.58490086  3.03401995
   7.13033485 12.35009861  3.03401995
   8.55624771 12.35009861  2.99992013
  10.69550228 13.58490086  2.99992013
   9.26933289 13.58490086  3.03401995
  11.40833092 12.35009861  3.03401995
  12.83450031 12.35009861  2.99992013
  14.97349739 13.58490086  2.99992013
  13.54758549 13.58490086  3.03401995
  15.68658256 12.35009861  3.03401995
  17.11275291 12.35009861  2.99992013
  19.25175095 13.58490086  2.99992013
  17.82558060 13.58490086  3.03401995
  19.96483612 12.35009861  3.03401995
  21.39074707 12.35009861  2.99992013
  23.53000259 13.58490086  2.99992013
  22.10383225 13.58490086  3.03401995
  24.24283028 12.35009861  3.03401995
   0.00000000 14.81999970  2.99992013
   2.13899779 16.05509949  2.99992013
   0.71308482 16.05509949  3.03401995
   2.85208273 14.81999970  3.03401995
   4.27825213 14.81999970  2.99992013
   6.41725016 16.05509949  2.99992013
   4.99108076 16.05509949  3.03401995
   7.13033485 14.81999970  3.03401995
   8.55624771 14.81999970  2.99992013
  10.69550228 16.05509949  2.99992013
   9.26933289 16.05509949  3.03401995
  11.40833092 14.81999970  3.03401995
  12.83450031 14.81999970  2.99992013
  14.97349739 16.05509949  2.99992013
  13.54758549 16.05509949  3.03401995
  15.68658256 14.81999970  3.03401995
  17.11275291 14.81999970  2.99992013
  19.25175095 16.05509949  2.99992013
  17.82558060 16.05509949  3.03401995
  19.96483612 14.81999970  3.03401995
  21.39074707 14.81999970  2.99992013
  23.53000259 16.05509949  2.99992013
  22.10383225 16.05509949  3.03401995
  24.24283028 14.81999970  3.03401995
   0.00000000 17.28989983  2.99992013
   2.13899779 18.52499962  2.99992013
   0.71308482 18.52499962  3.03401995
   2.85208273 17.28989983  3.03401995
   4.27825213 17.28989983  2.99992013
   6.41725016 18.52499962  2.99992013
   4.99108076 18.52499962  3.03401995
   7.13033485 17.28989983  3.03401995
   8.55624771 17.28989983  2.99992013
  10.69550228 18.52499962  2.99992013
   9.26933289 18.52499962  3.03401995
  11.40833092 17.28989983  3.03401995
  12.83450031 17.28989983  2.99992013
  14.97349739 18.52499962  2.99992013
  13.54758549 18.52499962  3.03401995
  15.68658256 17.28989983  3.03401995
  17.11275291 17.28989983  2.99992013
  19.25175095 18.52499962  2.99992013
  17.82558060 18.52499962  3.03401995
  19.96483612 17.28989983  3.03401995
  21.39074707 17.28989983  2.99992013
  23.53000259 18.52499962  2.99992013
  22.10383225 18.52499962  3.03401995
  24.24283028 17.28989983  3.03401995
   0.00000000 19.76009941  2.99992013
   2.13899779 20.99489975  2.99992013
   0.71308482 20.99489975  3.03401995
   2.85208273 19.76009941  3.03401995
   4.27825213 19.76009941  2.99992013
   6.41725016 20.99489975  2.99992013
   4.99108076 20.99489975  3.03401995
   7.13033485 19.76009941  3.03401995
   8.55624771 19.76009941  2.99992013
  10.69550228 20.99489975  2.99992013
   9.26933289 20.99489975  3.03401995
  11.40833092 19.76009941  3.03401995
  12.83450031 19.76009941  2.99992013
  14.97349739 20.99489975  2.99992013
  13.54758549 20.99489975  3.03401995
  15.68658256 19.76009941  3.03401995
  17.11275291 19.76009941  2.99992013
  19.25175095 20.99489975  2.99992013
  17.82558060 20.99489975  3.03401995
  19.96483612 19.76009941  3.03401995
  21.39074707 19.76009941  2.99992013
  23.53000259 20.99489975  2.99992013
  22.10383225 20.99489975  3.03401995
  24.24283028 19.76009941  3.03401995
   0.00000000 22.22999954  2.99992013
   2.13899779 23.46509934  2.99992013
   0.71308482 23.46509934  3.03401995
   2.85208273 22.22999954  3.03401995
   4.27825213 22.22999954  2.99992013
   6.41725016 23.46509934  2.99992013
   4.99108076 23.46509934  3.03401995
   7.13033485 22.22999954  3.03401995
   8.55624771 22.22999954  2.99992013
  10.69550228 23.46509934  2.99992013
   9.26933289 23.46509934  3.03401995
  11.40833092 22.22999954  3.03401995
  12.83450031 22.22999954  2.99992013
  14.97349739 23.46509934  2.99992013
  13.54758549 23.46509934  3.03401995
  15.68658256 22.22999954  3.03401995
  17.11275291 22.22999954  2.99992013
  19.25175095 23.46509934  2.99992013
  17.82558060 23.46509934  3.03401995
  19.96483612 22.22999954  3.03401995
  21.39074707 22.22999954  2.99992013
  23.53000259 23.46509934  2.99992013
  22.10383225 23.46509934  3.03401995
  24.24283028 22.22999954  3.03401995
   0.00000000 24.69989967  2.99992013
   2.13899779 25.93499947  2.99992013
   0.71308482 25.93499947  3.03401995
   2.85208273 24.69989967  3.03401995
   4.27825213 24.69989967  2.99992013
   6.41725016 25.93499947  2.99992013
   4.99108076 25.93499947  3.03401995
   7.13033485 24.69989967  3.03401995
   8.55624771 24.69989967  2.99992013
  10.69550228 25.93499947  2.99992013
   9.26933289 25.93499947  3.03401995
  11.40833092 24.69989967  3.03401995
  12.83450031 24.69989967  2.99992013
  14.97349739 25.93499947  2.99992013
  13.54758549 25.93499947  3.03401995
  15.68658256 24.69989967  3.03401995
  17.11275291 24.69989967  2.99992013
  19.25175095 25.93499947  2.99992013
  17.82558060 25.93499947  3.03401995
  19.96483612 24.69989967  3.03401995
  21.39074707 24.69989967  2.99992013
  23.53000259 25.93499947  2.99992013
  22.10383225 25.93499947  3.03401995
  24.24283028 24.69989967  3.03401995
   0.00000000 27.17009926  2.99992013
   2.13899779 28.40489960  2.99992013
   0.71308482 28.40489960  3.03401995
   2.85208273 27.17009926  3.03401995
   4.27825213 27.17009926  2.99992013
   6.41725016 28.40489960  2.99992013
   4.99108076 28.40489960  3.03401995
   7.13033485 27.17009926  3.03401995
   8.55624771 27.17009926  2.99992013
  10.69550228 28.40489960  2.99992013
   9.26933289 28.40489960  3.03401995
  11.40833092 27.17009926  3.03401995
  12.83450031 27.17009926  2.99992013
  14.97349739 28.40489960  2.99992013
  13.54758549 28.40489960  3.03401995
  15.68658256 27.17009926  3.03401995
  17.11275291 27.17009926  2.99992013
  19.25175095 28.40489960  2.99992013
  17.82558060 28.40489960  3.03401995
  19.96483612 27.17009926  3.03401995
  21.39074707 27.17009926  2.99992013
  23.53000259 28.40489960  2.99992013
  22.10383225 28.40489960  3.03401995
  24.24283028 27.17009926  3.03401995
  11.05050373 15.90482330  7.64939976
   9.17102051 17.88418198  7.15088034
   8.91972160 19.40471458  7.29740000
  10.02477169 20.33422661  7.87489986
  11.39985943 19.75476265  8.28674030
  11.62959671 18.25498009  8.07686043
  12.80677795 17.37526512  8.51179981
  10.55817223 17.35362625  7.52729988
  10.56073952 13.58075237  8.65787983
   9.67772675 12.37203217  8.98435974
  10.57434464 11.25845814  9.45251942
  12.02336025 11.76174450  9.39113998
  14.34948540 11.35745525  8.35274029
  15.55875111 10.50323010  7.95652008
  16.67484093 11.43511200  7.57019997
  16.17095566 12.87443066  7.74773979
  16.57524490 15.12588501  8.94454002
  17.42976379 16.30674171  9.41401959
  16.50106049 17.39541817  9.87909985
  15.05974579 16.90221024  9.67603970
   8.18276405 12.15773392  8.72894001
   7.60264492 10.74924183  9.00284004
   8.52929497  9.59713554  9.48552036
  10.04453564  9.84018326  9.68593979
  15.77205944  8.99248028  8.09181976
  17.18744850  8.43821239  7.79943991
  18.34717560  9.40328980  7.42279959
  18.09818649 10.92797184  7.31895971
  18.94064140 16.52192879  9.29455948
  19.50279236 17.90196609  9.70860004
  18.54739189 19.02917480 10.19303989
  17.01752090 18.79205513 10.24781990
   7.19938517 21.07403946  7.87314033
   5.90156031 21.74746132  7.39068031
   4.30905485 22.76589012  9.26134014
   3.95097256 24.28316307  9.17597961
   5.24417639 25.15606117  9.20898056
   6.05352068 24.21736145  8.31225967
   9.02624702  7.18414354  9.51609993
   8.43714333  5.79372978  9.81882000
   5.87640429  5.96682787  9.20039940
   4.88506746  5.31919384  8.23130035
   5.81582594  4.11699534  7.88017988
   7.29718351  4.58975410  7.73916006
  19.72226334  7.38361978  7.55766010
  21.15023041  6.81453276  7.47582054
  19.95405579  4.59419918  8.29224014
  20.24205971  3.09204435  8.34240055
  21.41154098  3.14687872  7.31103993
  22.29224396  4.41428566  7.54555988
  18.11923408 21.48573875 10.45285988
  17.62407875 21.58117866  8.99888039
  15.22787857 22.69979286  8.66469955
  14.89187050 24.02499771  9.42017937
  15.94738007 25.13056946  9.10118008
  17.14252853 24.17645836  9.13395977
  12.49387169 15.93120384  8.13362026
  10.11974716 14.74649334  7.82209969
  12.00077152 13.24107742  9.02901936
  13.18334103 10.84942532  9.14848041
  14.69139576 12.82315254  8.10480022
  17.08297729 14.01379204  8.07444000
  15.11108494 15.44777584  9.22239971
  13.91465187 17.82934761  9.41666031
   5.50600100 22.83850861  8.35647964
   7.26689434  5.54475498  8.89811993
  21.15177154  5.34705639  7.83661985
  16.71077728 22.77804375  8.88711929
  13.57505035 14.36028290  8.63302040
   7.58596039 19.98803139  6.89765978
   7.95276976  8.22361851  9.72994041
  19.73458481  8.85139275  7.20411968
  19.12392044 20.36712647 10.59035969
   7.13084889 24.67144585  7.35658026
   5.47827721  6.76118088 10.42140007
  18.58230209  5.20004177  8.47527981
  18.54097557 24.57393074  9.54337978
   8.35269260 17.18379021  6.77754021
   9.81813526 21.44839287  8.00074005
  12.20920372 20.41869926  8.73818016
   7.52306986 13.00277138  8.34130001
   6.49169016 10.55272865  8.84047985
  10.74247646  8.99158955  9.99020004
  14.92241573  8.30305386  8.41125965
  17.38664246  7.31841135  7.87886000
  18.94834328 11.64970493  7.08180046
  19.62574768 15.69764137  8.90604019
  20.62478447 18.09640694  9.65184021
  16.30161095 19.62671852 10.54856014
   8.03157330 21.85149765  7.92263985
   7.04023695 20.62084389  8.90713978
   5.06577778 20.97504044  7.32556009
   6.07918930 22.20213890  6.36042023
   4.64429283 22.48105049 10.31315994
   3.46403122 22.09691620  8.88997936
   3.16832519 24.60564613  9.93937969
   3.52230096 24.42662048  8.12944031
   5.70005894 25.17592049 10.25376034
   5.08092165 26.20442772  8.79296017
   9.90181732  7.39043760 10.21614075
   9.38561344  7.22267485  8.43502045
   8.07829189  5.76646137 10.90056038
   9.23134232  4.99167252  9.65954018
   4.73028278  5.99913692  7.32929993
   3.89655375  4.98811626  8.69242001
   5.44901466  3.50789475  6.98896027
   5.80299044  3.45365238  8.80726051
   7.44965792  5.17247629  6.77138042
   8.04338169  3.73404765  7.84080028
  19.03920937  6.82223892  6.83825970
  19.33234978  7.25764990  8.62135982
  21.81531334  7.38154554  8.20775986
  21.55631256  6.94524431  6.41850042
  19.38651276  2.41951299  8.00315952
  20.62350082  2.80868626  9.37882042
  20.90945435  3.31760549  6.30189991
  22.01424789  2.18031836  7.26153994
  22.91856766  4.68726969  6.63299990
  22.93422508  4.30017042  8.48077965
  18.62311745 22.46771240 10.73820019
  17.23211289 21.29959869 11.14453983
  17.06680679 20.62617874  8.72080040
  18.51376724 21.72404480  8.30082035
  14.71783447 21.78984451  9.12427998
  15.00224781 22.79819870  7.55150032
  15.04331875 23.78165245 10.52348041
  13.81659603 24.37089539  9.26640034
  15.96483612 25.96048927  9.88240051
  15.81390190 25.53871155  8.04517937
 


--------------------------------------------------------------------------------------------------------


 k-point   1 :   0.0000 0.0000 0.0000  plane waves:  399585

 maximum and minimum number of plane-waves per node :     99902    99888

 maximum number of plane-waves:    399585
 maximum index in each direction: 
   IXMAX=   45   IYMAX=   52   IZMAX=   39
   IXMIN=  -45   IYMIN=  -52   IZMIN=  -39


 real space projection operators:
  total allocation   :      18960.33 KBytes
  max/ min on nodes  :       4744.94       4734.62


 parallel 3D FFT for wavefunctions:
    minimum data exchange during FFTs selected (reduces bandwidth)
 parallel 3D FFT for charge:
    minimum data exchange during FFTs selected (reduces bandwidth)


 total amount of memory used by VASP MPI-rank0   174669. kBytes
=======================================================================

   base      :      30000. kBytes
   nonlr-proj:      19481. kBytes
   fftplans  :      28067. kBytes
   grid      :      45524. kBytes
   one-center:       1632. kBytes
   wavefun   :      49965. kBytes
 
     INWAV:  cpu time      0.0000: real time      0.0000
 Broyden mixing: mesh for mixing (old mesh)
   NGX = 91   NGY =105   NGZ = 79
  (NGX  =280   NGY  =320   NGZ  =240)
  gives a total of 754845 points

 initial charge density was supplied:
 charge density of overlapping atoms calculated
 number of electron    1545.0000000 magnetization 
 keeping initial charge density in first step


--------------------------------------------------------------------------------------------------------


 Maximum index for non-local projection operator          482
 Maximum index for augmentation-charges          181 (set IRDMAX)


--------------------------------------------------------------------------------------------------------


 First call to EWALD:  gamma=   0.069
 Maximum number of real-space cells 3x 2x 3
 Maximum number of reciprocal cells 3x 3x 2

    FEWALD:  cpu time      0.0670: real time      0.0679


--------------------------------------- Iteration      1(   1)  ---------------------------------------


    POTLOK:  cpu time      0.1887: real time      0.1946
    SETDIJ:  cpu time      0.0271: real time      0.0286
     EDDAV:  cpu time     22.0210: real time     22.6650
       DOS:  cpu time      0.0018: real time      0.0021
    --------------------------------------------
      LOOP:  cpu time     22.2386: real time     22.8903

 eigenvalue-minimisations  :  2176
 total energy-change (2. order) : 0.1361883E+05  (-0.5561545E+05)
 number of electron    1545.0000000 magnetization 
 augmentation part     1545.0000000 magnetization 

 Free energy of the ion-electron system (eV)
  ---------------------------------------------------
  alpha Z        PSCENC =       708.61861740
  Ewald energy   TEWEN  =    231786.95829508
  -Hartree energ DENC   =   -276125.00396458
  -exchange      EXHF   =         0.00000000
  -V(xc)+E(xc)   XCENC  =      5303.17817593
  PAW double counting   =     17001.43958879   -17482.01738076
  entropy T*S    EENTRO =        -0.16113351
  eigenvalues    EBANDS =     -6288.95387410
  atomic energy  EATOM  =     58714.77375238
  Solvation  Ediel_sol  =         0.00000000
  ---------------------------------------------------
  free energy    TOTEN  =     13618.83207664 eV

  energy without entropy =    13618.99321015  energy(sigma->0) =    13618.91264339


--------------------------------------------------------------------------------------------------------


--------------------------------------- Iteration      1(   2)  ---------------------------------------


     EDDAV:  cpu time     25.5285: real time     25.8534
       DOS:  cpu time      0.0058: real time      0.0058
    --------------------------------------------
      LOOP:  cpu time     25.5343: real time     25.8592

 eigenvalue-minimisations  :  2880
 total energy-change (2. order) :-0.1448860E+05  (-0.1376960E+05)
 number of electron    1545.0000000 magnetization 
 augmentation part     1545.0000000 magnetization 

 Free energy of the ion-electron system (eV)
  ---------------------------------------------------
  alpha Z        PSCENC =       708.61861740
  Ewald energy   TEWEN  =    231786.95829508
  -Hartree energ DENC   =   -276125.00396458
  -exchange      EXHF   =         0.00000000
  -V(xc)+E(xc)   XCENC  =      5303.17817593
  PAW double counting   =     17001.43958879   -17482.01738076
  entropy T*S    EENTRO =        -0.03763640
  eigenvalues    EBANDS =    -20777.68011258
  atomic energy  EATOM  =     58714.77375238
  Solvation  Ediel_sol  =         0.00000000
  ---------------------------------------------------
  free energy    TOTEN  =      -869.77066473 eV

  energy without entropy =     -869.73302833  energy(sigma->0) =     -869.75184653


--------------------------------------------------------------------------------------------------------


--------------------------------------- Iteration      1(   3)  ---------------------------------------


     EDDAV:  cpu time     20.8231: real time     21.0633
       DOS:  cpu time      0.0055: real time      0.0056
    --------------------------------------------
      LOOP:  cpu time     20.8287: real time     21.0688

 eigenvalue-minimisations  :  2400
 total energy-change (2. order) :-0.2746382E+04  (-0.2731020E+04)
 number of electron    1545.0000000 magnetization 
 augmentation part     1545.0000000 magnetization 

 Free energy of the ion-electron system (eV)
  ---------------------------------------------------
  alpha Z        PSCENC =       708.61861740
  Ewald energy   TEWEN  =    231786.95829508
  -Hartree energ DENC   =   -276125.00396458
  -exchange      EXHF   =         0.00000000
  -V(xc)+E(xc)   XCENC  =      5303.17817593
  PAW double counting   =     17001.43958879   -17482.01738076
  entropy T*S    EENTRO =        -0.04366993
  eigenvalues    EBANDS =    -23524.05629574
  atomic energy  EATOM  =     58714.77375238
  Solvation  Ediel_sol  =         0.00000000
  ---------------------------------------------------
  free energy    TOTEN  =     -3616.15288142 eV

  energy without entropy =    -3616.10921149  energy(sigma->0) =    -3616.13104645


--------------------------------------------------------------------------------------------------------


--------------------------------------- Iteration      1(   4)  ---------------------------------------


     EDDAV:  cpu time     21.4345: real time     21.6335
       DOS:  cpu time      0.0176: real time      0.0177
    --------------------------------------------
      LOOP:  cpu time     21.4521: real time     21.6512

 eigenvalue-minimisations  :  2400
 total energy-change (2. order) :-0.1107581E+03  (-0.1099171E+03)
 number of electron    1545.0000000 magnetization 
 augmentation part     1545.0000000 magnetization 

 Free energy of the ion-electron system (eV)
  ---------------------------------------------------
  alpha Z        PSCENC =       708.61861740
  Ewald energy   TEWEN  =    231786.95829508
  -Hartree energ DENC   =   -276125.00396458
  -exchange      EXHF   =         0.00000000
  -V(xc)+E(xc)   XCENC  =      5303.17817593
  PAW double counting   =     17001.43958879   -17482.01738076
  entropy T*S    EENTRO =        -0.04493026
  eigenvalues    EBANDS =    -23634.81318004
  atomic energy  EATOM  =     58714.77375238
  Solvation  Ediel_sol  =         0.00000000
  ---------------------------------------------------
  free energy    TOTEN  =     -3726.91102606 eV

  energy without entropy =    -3726.86609580  energy(sigma->0) =    -3726.88856093


--------------------------------------------------------------------------------------------------------


--------------------------------------- Iteration      1(   5)  ---------------------------------------


     EDDAV:  cpu time     24.4801: real time     24.7458
       DOS:  cpu time      0.1938: real time      0.1948
    CHARGE:  cpu time      0.9793: real time      0.9897
    MIXING:  cpu time      0.0076: real time      0.0102
    --------------------------------------------
      LOOP:  cpu time     25.6609: real time     25.9405

 eigenvalue-minimisations  :  2848
 total energy-change (2. order) :-0.3827347E+01  (-0.3815378E+01)
 number of electron    1544.9999870 magnetization 
 augmentation part       45.4932073 magnetization 

 Broyden mixing:
  rms(total) = 0.90723E+01    rms(broyden)= 0.90702E+01
  rms(prec ) = 0.96077E+01
  weight for this iteration     100.00

 Free energy of the ion-electron system (eV)
  ---------------------------------------------------
  alpha Z        PSCENC =       708.61861740
  Ewald energy   TEWEN  =    231786.95829508
  -Hartree energ DENC   =   -276125.00396458
  -exchange      EXHF   =         0.00000000
  -V(xc)+E(xc)   XCENC  =      5303.17817593
  PAW double counting   =     17001.43958879   -17482.01738076
  entropy T*S    EENTRO =        -0.04494032
  eigenvalues    EBANDS =    -23638.64051724
  atomic energy  EATOM  =     58714.77375238
  Solvation  Ediel_sol  =         0.00000000
  ---------------------------------------------------
  free energy    TOTEN  =     -3730.73837331 eV

  energy without entropy =    -3730.69343300  energy(sigma->0) =    -3730.71590315


--------------------------------------------------------------------------------------------------------


--------------------------------------- Iteration      1(   6)  ---------------------------------------


    POTLOK:  cpu time      0.1430: real time      0.1460
    SETDIJ:  cpu time      0.0260: real time      0.0262
     EDDAV:  cpu time     26.5624: real time     26.8922
       DOS:  cpu time      0.0245: real time      0.0246
    CHARGE:  cpu time      1.0106: real time      1.0195
    MIXING:  cpu time      0.0054: real time      0.0061
    --------------------------------------------
      LOOP:  cpu time     27.7719: real time     28.1146

 eigenvalue-minimisations  :  3104
 total energy-change (2. order) : 0.1000913E+02  (-0.3699614E+02)
 number of electron    1544.9999995 magnetization 
 augmentation part       50.7106469 magnetization 

 Broyden mixing:
  rms(total) = 0.71275E+01    rms(broyden)= 0.71258E+01
  rms(prec ) = 0.79483E+01
  weight for this iteration     100.00

 eigenvalues of (default mixing * dielectric matrix)
  average eigenvalue GAMMA=   0.6753
  0.6753

 Free energy of the ion-electron system (eV)
  ---------------------------------------------------
  alpha Z        PSCENC =       708.61861740
  Ewald energy   TEWEN  =    231786.95829508
  -Hartree energ DENC   =   -277902.27574866
  -exchange      EXHF   =         0.00000000
  -V(xc)+E(xc)   XCENC  =      5368.54491514
  PAW double counting   =     19226.35937321   -19701.86789666
  entropy T*S    EENTRO =        -0.14504225
  eigenvalues    EBANDS =    -21921.69550634
  atomic energy  EATOM  =     58714.77375238
  Solvation  Ediel_sol  =         0.00000000
  ---------------------------------------------------
  free energy    TOTEN  =     -3720.72924067 eV

  energy without entropy =    -3720.58419843  energy(sigma->0) =    -3720.65671955


--------------------------------------------------------------------------------------------------------


--------------------------------------- Iteration      1(   7)  ---------------------------------------


    POTLOK:  cpu time      0.1815: real time      0.1837
    SETDIJ:  cpu time      0.0246: real time      0.0248
     EDDAV:  cpu time     23.5018: real time     23.7617
       DOS:  cpu time      0.0009: real time      0.0009
    CHARGE:  cpu time      1.0448: real time      1.0564
    MIXING:  cpu time      0.0049: real time      0.0049
    --------------------------------------------
      LOOP:  cpu time     24.7584: real time     25.0323

 eigenvalue-minimisations  :  2656
 total energy-change (2. order) : 0.1457706E+03  (-0.2434878E+02)
 number of electron    1544.9999890 magnetization 
 augmentation part       49.7568331 magnetization 

 Broyden mixing:
  rms(total) = 0.58362E+01    rms(broyden)= 0.58335E+01
  rms(prec ) = 0.64690E+01
  weight for this iteration     100.00

 eigenvalues of (default mixing * dielectric matrix)
  average eigenvalue GAMMA=   0.6581
  0.6581  0.6581

 Free energy of the ion-electron system (eV)
  ---------------------------------------------------
  alpha Z        PSCENC =       708.61861740
  Ewald energy   TEWEN  =    231786.95829508
  -Hartree energ DENC   =   -278849.05952505
  -exchange      EXHF   =         0.00000000
  -V(xc)+E(xc)   XCENC  =      5398.99476257
  PAW double counting   =     20473.27555130   -20971.54451764
  entropy T*S    EENTRO =        -0.06872694
  eigenvalues    EBANDS =    -20836.90684378
  atomic energy  EATOM  =     58714.77375238
  Solvation  Ediel_sol  =         0.00000000
  ---------------------------------------------------
  free energy    TOTEN  =     -3574.95863467 eV

  energy without entropy =    -3574.88990773  energy(sigma->0) =    -3574.92427120


--------------------------------------------------------------------------------------------------------


--------------------------------------- Iteration      1(   8)  ---------------------------------------


    POTLOK:  cpu time      0.2110: real time      0.2137
    SETDIJ:  cpu time      0.0245: real time      0.0247
     EDDAV:  cpu time     21.4597: real time     21.6643
       DOS:  cpu time      0.0031: real time      0.0032
    CHARGE:  cpu time      0.9774: real time      0.9861
    MIXING:  cpu time      0.0037: real time      0.0037
    --------------------------------------------
      LOOP:  cpu time     22.6794: real time     22.8957

 eigenvalue-minimisations  :  2496
 total energy-change (2. order) : 0.3263654E+02  (-0.6405071E+02)
 number of electron    1544.9999993 magnetization 
 augmentation part       49.6717474 magnetization 

 Broyden mixing:
  rms(total) = 0.46464E+01    rms(broyden)= 0.46450E+01
  rms(prec ) = 0.50813E+01
  weight for this iteration     100.00

 eigenvalues of (default mixing * dielectric matrix)
  average eigenvalue GAMMA=   1.0891
  2.0510  0.8531  0.3633

 Free energy of the ion-electron system (eV)
  ---------------------------------------------------
  alpha Z        PSCENC =       708.61861740
  Ewald energy   TEWEN  =    231786.95829508
  -Hartree energ DENC   =   -279447.83475243
  -exchange      EXHF   =         0.00000000
  -V(xc)+E(xc)   XCENC  =      5421.26176037
  PAW double counting   =     21410.77743676   -21921.85783856
  entropy T*S    EENTRO =        -0.11815626
  eigenvalues    EBANDS =    -20214.90120694
  atomic energy  EATOM  =     58714.77375238
  Solvation  Ediel_sol  =         0.00000000
  ---------------------------------------------------
  free energy    TOTEN  =     -3542.32209221 eV

  energy without entropy =    -3542.20393594  energy(sigma->0) =    -3542.26301408


--------------------------------------------------------------------------------------------------------


--------------------------------------- Iteration      1(   9)  ---------------------------------------


    POTLOK:  cpu time      0.1414: real time      0.1435
    SETDIJ:  cpu time      0.0250: real time      0.0252
     EDDAV:  cpu time     25.0532: real time     25.3124
       DOS:  cpu time      0.0009: real time      0.0009
    CHARGE:  cpu time      0.9801: real time      0.9881
    MIXING:  cpu time      0.0039: real time      0.0039
    --------------------------------------------
      LOOP:  cpu time     26.2045: real time     26.4740

 eigenvalue-minimisations  :  2944
 total energy-change (2. order) :-0.6645835E+02  (-0.5607732E+02)
 number of electron    1544.9999890 magnetization 
 augmentation part       40.8358637 magnetization 

 Broyden mixing:
  rms(total) = 0.66586E+01    rms(broyden)= 0.66571E+01
  rms(prec ) = 0.73098E+01
  weight for this iteration     100.00

 eigenvalues of (default mixing * dielectric matrix)
  average eigenvalue GAMMA=   1.1809
  3.3232  0.5376  0.5376  0.3253

 Free energy of the ion-electron system (eV)
  ---------------------------------------------------
  alpha Z        PSCENC =       708.61861740
  Ewald energy   TEWEN  =    231786.95829508
  -Hartree energ DENC   =   -281266.11759492
  -exchange      EXHF   =         0.00000000
  -V(xc)+E(xc)   XCENC  =      5492.93289424
  PAW double counting   =     24523.54177677   -25068.35846845
  entropy T*S    EENTRO =        -0.05244340
  eigenvalues    EBANDS =    -18501.07726757
  atomic energy  EATOM  =     58714.77375238
  Solvation  Ediel_sol  =         0.00000000
  ---------------------------------------------------
  free energy    TOTEN  =     -3608.78043846 eV

  energy without entropy =    -3608.72799507  energy(sigma->0) =    -3608.75421677


--------------------------------------------------------------------------------------------------------


--------------------------------------- Iteration      1(  10)  ---------------------------------------


    POTLOK:  cpu time      0.1403: real time      0.1425
    SETDIJ:  cpu time      0.0255: real time      0.0257
     EDDAV:  cpu time     21.6629: real time     21.8643
       DOS:  cpu time      0.0646: real time      0.0649
    CHARGE:  cpu time      0.9747: real time      0.9826
    MIXING:  cpu time      0.0043: real time      0.0044
    --------------------------------------------
      LOOP:  cpu time     22.8723: real time     23.0844

 eigenvalue-minimisations  :  2400
 total energy-change (2. order) : 0.4191105E+02  (-0.2780087E+02)
 number of electron    1544.9999935 magnetization 
 augmentation part       40.8196288 magnetization 

 Broyden mixing:
  rms(total) = 0.56324E+01    rms(broyden)= 0.56315E+01
  rms(prec ) = 0.61058E+01
  weight for this iteration     100.00

 eigenvalues of (default mixing * dielectric matrix)
  average eigenvalue GAMMA=   1.1282
  3.4921  0.6923  0.6923  0.3537  0.4105

 Free energy of the ion-electron system (eV)
  ---------------------------------------------------
  alpha Z        PSCENC =       708.61861740
  Ewald energy   TEWEN  =    231786.95829508
  -Hartree energ DENC   =   -282545.28487875
  -exchange      EXHF   =         0.00000000
  -V(xc)+E(xc)   XCENC  =      5539.49193520
  PAW double counting   =     26577.90905165   -27131.97938640
  entropy T*S    EENTRO =        -0.05807479
  eigenvalues    EBANDS =    -17217.29869713
  atomic energy  EATOM  =     58714.77375238
  Solvation  Ediel_sol  =         0.00000000
  ---------------------------------------------------
  free energy    TOTEN  =     -3566.86938535 eV

  energy without entropy =    -3566.81131057  energy(sigma->0) =    -3566.84034796


--------------------------------------------------------------------------------------------------------


--------------------------------------- Iteration      1(  11)  ---------------------------------------


    POTLOK:  cpu time      0.1412: real time      0.1437
    SETDIJ:  cpu time      0.0256: real time      0.0258
     EDDAV:  cpu time     25.1516: real time     25.4184
       DOS:  cpu time      0.0103: real time      0.0103
    CHARGE:  cpu time      0.9836: real time      0.9924
    MIXING:  cpu time      0.0041: real time      0.0042
    --------------------------------------------
      LOOP:  cpu time     26.3164: real time     26.5949

 eigenvalue-minimisations  :  2912
 total energy-change (2. order) : 0.8436695E+02  (-0.7496833E+01)
 number of electron    1544.9999995 magnetization 
 augmentation part       44.3635400 magnetization 

 Broyden mixing:
  rms(total) = 0.14805E+01    rms(broyden)= 0.14793E+01
  rms(prec ) = 0.15467E+01
  weight for this iteration     100.00

 eigenvalues of (default mixing * dielectric matrix)
  average eigenvalue GAMMA=   1.0781
  3.3999  0.7560  0.7560  0.7703  0.3501  0.4364

 Free energy of the ion-electron system (eV)
  ---------------------------------------------------
  alpha Z        PSCENC =       708.61861740
  Ewald energy   TEWEN  =    231786.95829508
  -Hartree energ DENC   =   -282545.15179655
  -exchange      EXHF   =         0.00000000
  -V(xc)+E(xc)   XCENC  =      5542.43175529
  PAW double counting   =     26854.46686364   -27397.90949042
  entropy T*S    EENTRO =        -0.10731693
  eigenvalues    EBANDS =    -17146.58311610
  atomic energy  EATOM  =     58714.77375238
  Solvation  Ediel_sol  =         0.00000000
  ---------------------------------------------------
  free energy    TOTEN  =     -3482.50243620 eV

  energy without entropy =    -3482.39511927  energy(sigma->0) =    -3482.44877773


--------------------------------------------------------------------------------------------------------


--------------------------------------- Iteration      1(  12)  ---------------------------------------


    POTLOK:  cpu time      0.1411: real time      0.1432
    SETDIJ:  cpu time      0.0257: real time      0.0259
     EDDAV:  cpu time     25.6197: real time     25.9678
       DOS:  cpu time      0.0222: real time      0.0223
    CHARGE:  cpu time      0.9839: real time      0.9921
    MIXING:  cpu time      0.0045: real time      0.0046
    --------------------------------------------
      LOOP:  cpu time     26.7971: real time     27.1558

 eigenvalue-minimisations  :  3040
 total energy-change (2. order) :-0.2048756E+01  (-0.5268294E+01)
 number of electron    1545.0000001 magnetization 
 augmentation part       47.0636791 magnetization 

 Broyden mixing:
  rms(total) = 0.21514E+01    rms(broyden)= 0.21511E+01
  rms(prec ) = 0.23480E+01
  weight for this iteration     100.00

 eigenvalues of (default mixing * dielectric matrix)
  average eigenvalue GAMMA=   1.0640
  3.4720  1.2181  0.6707  0.6707  0.3394  0.5797  0.4974

 Free energy of the ion-electron system (eV)
  ---------------------------------------------------
  alpha Z        PSCENC =       708.61861740
  Ewald energy   TEWEN  =    231786.95829508
  -Hartree energ DENC   =   -282312.57278727
  -exchange      EXHF   =         0.00000000
  -V(xc)+E(xc)   XCENC  =      5536.42987627
  PAW double counting   =     26925.57871989   -27462.15514273
  entropy T*S    EENTRO =        -0.05821268
  eigenvalues    EBANDS =    -17382.12431098
  atomic energy  EATOM  =     58714.77375238
  Solvation  Ediel_sol  =         0.00000000
  ---------------------------------------------------
  free energy    TOTEN  =     -3484.55119262 eV

  energy without entropy =    -3484.49297994  energy(sigma->0) =    -3484.52208628


--------------------------------------------------------------------------------------------------------


--------------------------------------- Iteration      1(  13)  ---------------------------------------


    POTLOK:  cpu time      0.2389: real time      0.2416
    SETDIJ:  cpu time      0.0244: real time      0.0246
     EDDAV:  cpu time     25.9946: real time     26.2564
       DOS:  cpu time      0.0191: real time      0.0192
    CHARGE:  cpu time      0.9406: real time      0.9483
    MIXING:  cpu time      0.0042: real time      0.0043
    --------------------------------------------
      LOOP:  cpu time     27.2219: real time     27.4944

 eigenvalue-minimisations  :  3104
 total energy-change (2. order) : 0.4135292E+01  (-0.3339883E+01)
 number of electron    1544.9999990 magnetization 
 augmentation part       45.0466826 magnetization 

 Broyden mixing:
  rms(total) = 0.75553E+00    rms(broyden)= 0.75502E+00
  rms(prec ) = 0.78465E+00
  weight for this iteration     100.00

 eigenvalues of (default mixing * dielectric matrix)
  average eigenvalue GAMMA=   1.2027
  3.7248  2.2999  0.9496  0.7040  0.7040  0.4504  0.4504  0.3388

 Free energy of the ion-electron system (eV)
  ---------------------------------------------------
  alpha Z        PSCENC =       708.61861740
  Ewald energy   TEWEN  =    231786.95829508
  -Hartree energ DENC   =   -282286.51085494
  -exchange      EXHF   =         0.00000000
  -V(xc)+E(xc)   XCENC  =      5536.87513245
  PAW double counting   =     27183.68755894   -27722.13226770
  entropy T*S    EENTRO =        -0.10720595
  eigenvalues    EBANDS =    -17402.57892820
  atomic energy  EATOM  =     58714.77375238
  Solvation  Ediel_sol  =         0.00000000
  ---------------------------------------------------
  free energy    TOTEN  =     -3480.41590054 eV

  energy without entropy =    -3480.30869458  energy(sigma->0) =    -3480.36229756


--------------------------------------------------------------------------------------------------------


--------------------------------------- Iteration      1(  14)  ---------------------------------------


    POTLOK:  cpu time      0.1408: real time      0.1432
    SETDIJ:  cpu time      0.0247: real time      0.0249
     EDDAV:  cpu time     24.4525: real time     24.7376
       DOS:  cpu time      0.0023: real time      0.0023
    CHARGE:  cpu time      0.9638: real time      0.9718
    MIXING:  cpu time      0.0046: real time      0.0047
    --------------------------------------------
      LOOP:  cpu time     25.5886: real time     25.8845

 eigenvalue-minimisations  :  2880
 total energy-change (2. order) :-0.5716185E+01  (-0.4542067E+01)
 number of electron    1544.9999931 magnetization 
 augmentation part       41.2178770 magnetization 

 Broyden mixing:
  rms(total) = 0.42055E+01    rms(broyden)= 0.42052E+01
  rms(prec ) = 0.45979E+01
  weight for this iteration     100.00

 eigenvalues of (default mixing * dielectric matrix)
  average eigenvalue GAMMA=   1.1980
  3.7953  2.8565  1.0260  0.6423  0.6423  0.5328  0.5328  0.3447  0.4092

 Free energy of the ion-electron system (eV)
  ---------------------------------------------------
  alpha Z        PSCENC =       708.61861740
  Ewald energy   TEWEN  =    231786.95829508
  -Hartree energ DENC   =   -282143.85655251
  -exchange      EXHF   =         0.00000000
  -V(xc)+E(xc)   XCENC  =      5534.41740377
  PAW double counting   =     27606.34428264   -28142.22846135
  entropy T*S    EENTRO =        -0.04457398
  eigenvalues    EBANDS =    -17551.11484921
  atomic energy  EATOM  =     58714.77375238
  Solvation  Ediel_sol  =         0.00000000
  ---------------------------------------------------
  free energy    TOTEN  =     -3486.13208577 eV

  energy without entropy =    -3486.08751179  energy(sigma->0) =    -3486.10979878


--------------------------------------------------------------------------------------------------------


--------------------------------------- Iteration      1(  15)  ---------------------------------------


    POTLOK:  cpu time      0.1680: real time      0.1703
    SETDIJ:  cpu time      0.0260: real time      0.0262
     EDDAV:  cpu time     24.0129: real time     24.2410
       DOS:  cpu time      0.1918: real time      0.1932
    CHARGE:  cpu time      1.0393: real time      1.0489
    MIXING:  cpu time      0.0214: real time      0.0220
    --------------------------------------------
      LOOP:  cpu time     25.4593: real time     25.7016

 eigenvalue-minimisations  :  2816
 total energy-change (2. order) :-0.4257152E+01  (-0.3127458E+02)
 number of electron    1545.0000001 magnetization 
 augmentation part       47.5461659 magnetization 

 Broyden mixing:
  rms(total) = 0.24749E+01    rms(broyden)= 0.24747E+01
  rms(prec ) = 0.26750E+01
  weight for this iteration     100.00

 eigenvalues of (default mixing * dielectric matrix)
  average eigenvalue GAMMA=   1.1860
  4.1700  2.7684  0.9650  0.9650  0.6587  0.6587  0.4600  0.4600  0.3472  0.4067

 Free energy of the ion-electron system (eV)
  ---------------------------------------------------
  alpha Z        PSCENC =       708.61861740
  Ewald energy   TEWEN  =    231786.95829508
  -Hartree energ DENC   =   -282002.69658890
  -exchange      EXHF   =         0.00000000
  -V(xc)+E(xc)   XCENC  =      5531.06862886
  PAW double counting   =     27663.83278862   -28191.46390455
  entropy T*S    EENTRO =        -0.05819859
  eigenvalues    EBANDS =    -17701.42262824
  atomic energy  EATOM  =     58714.77375238
  Solvation  Ediel_sol  =         0.00000000
  ---------------------------------------------------
  free energy    TOTEN  =     -3490.38923794 eV

  energy without entropy =    -3490.33103934  energy(sigma->0) =    -3490.36013864


--------------------------------------------------------------------------------------------------------


--------------------------------------- Iteration      1(  16)  ---------------------------------------


    POTLOK:  cpu time      0.2330: real time      0.2391
    SETDIJ:  cpu time      0.0344: real time      0.0346
     EDDAV:  cpu time     25.3110: real time     25.5829
       DOS:  cpu time      0.0355: real time      0.0357
    CHARGE:  cpu time      0.9795: real time      0.9881
    MIXING:  cpu time      0.0050: real time      0.0051
    --------------------------------------------
      LOOP:  cpu time     26.5984: real time     26.8856

 eigenvalue-minimisations  :  2944
 total energy-change (2. order) : 0.3820892E+01  (-0.4502360E+00)
 number of electron    1544.9999998 magnetization 
 augmentation part       47.3303464 magnetization 

 Broyden mixing:
  rms(total) = 0.22346E+01    rms(broyden)= 0.22346E+01
  rms(prec ) = 0.24303E+01
  weight for this iteration     100.00

 eigenvalues of (default mixing * dielectric matrix)
  average eigenvalue GAMMA=   1.2339
  4.6004  2.5343  1.6602  0.8725  0.8725  0.6144  0.6144  0.5254  0.5254  0.3459
  0.4081

 Free energy of the ion-electron system (eV)
  ---------------------------------------------------
  alpha Z        PSCENC =       708.61861740
  Ewald energy   TEWEN  =    231786.95829508
  -Hartree energ DENC   =   -282010.93187539
  -exchange      EXHF   =         0.00000000
  -V(xc)+E(xc)   XCENC  =      5532.42647704
  PAW double counting   =     27816.33485964   -28345.85060730
  entropy T*S    EENTRO =        -0.09170063
  eigenvalues    EBANDS =    -17688.80616375
  atomic energy  EATOM  =     58714.77375238
  Solvation  Ediel_sol  =         0.00000000
  ---------------------------------------------------
  free energy    TOTEN  =     -3486.56834553 eV

  energy without entropy =    -3486.47664489  energy(sigma->0) =    -3486.52249521


--------------------------------------------------------------------------------------------------------


--------------------------------------- Iteration      1(  17)  ---------------------------------------


    POTLOK:  cpu time      0.1748: real time      0.1774
    SETDIJ:  cpu time      0.0257: real time      0.0260
     EDDAV:  cpu time     22.9287: real time     23.1601
       DOS:  cpu time      0.0038: real time      0.0039
    CHARGE:  cpu time      0.9654: real time      0.9735
    MIXING:  cpu time      0.0053: real time      0.0053
    --------------------------------------------
      LOOP:  cpu time     24.1038: real time     24.3462

 eigenvalue-minimisations  :  2592
 total energy-change (2. order) : 0.7057393E+01  (-0.2912464E+01)
 number of electron    1544.9999980 magnetization 
 augmentation part       44.6862750 magnetization 

 Broyden mixing:
  rms(total) = 0.67160E+00    rms(broyden)= 0.67055E+00
  rms(prec ) = 0.76281E+00
  weight for this iteration     100.00

 eigenvalues of (default mixing * dielectric matrix)
  average eigenvalue GAMMA=   1.1614
  4.6011  2.5089  1.7878  0.8597  0.8597  0.6167  0.6167  0.5045  0.5045  0.4134
  0.3475  0.3160

 Free energy of the ion-electron system (eV)
  ---------------------------------------------------
  alpha Z        PSCENC =       708.61861740
  Ewald energy   TEWEN  =    231786.95829508
  -Hartree energ DENC   =   -282058.08078121
  -exchange      EXHF   =         0.00000000
  -V(xc)+E(xc)   XCENC  =      5534.40675327
  PAW double counting   =     27992.71184726   -28526.44710723
  entropy T*S    EENTRO =        -0.16687102
  eigenvalues    EBANDS =    -17632.28545881
  atomic energy  EATOM  =     58714.77375238
  Solvation  Ediel_sol  =         0.00000000
  ---------------------------------------------------
  free energy    TOTEN  =     -3479.51095287 eV

  energy without entropy =    -3479.34408185  energy(sigma->0) =    -3479.42751736


--------------------------------------------------------------------------------------------------------


--------------------------------------- Iteration      1(  18)  ---------------------------------------


    POTLOK:  cpu time      0.1405: real time      0.1428
    SETDIJ:  cpu time      0.0258: real time      0.0261
     EDDAV:  cpu time     22.2760: real time     22.5337
       DOS:  cpu time      0.0585: real time      0.0589
    CHARGE:  cpu time      0.9661: real time      0.9742
    MIXING:  cpu time      0.0054: real time      0.0055
    --------------------------------------------
      LOOP:  cpu time     23.4724: real time     23.7411

 eigenvalue-minimisations  :  2528
 total energy-change (2. order) :-0.2762802E+00  (-0.7009974E+00)
 number of electron    1544.9999989 magnetization 
 augmentation part       45.8418027 magnetization 

 Broyden mixing:
  rms(total) = 0.71582E+00    rms(broyden)= 0.71559E+00
  rms(prec ) = 0.77462E+00
  weight for this iteration     100.00

 eigenvalues of (default mixing * dielectric matrix)
  average eigenvalue GAMMA=   1.1366
  4.6635  2.6997  1.9419  0.6002  0.6002  0.7185  0.7185  0.6708  0.6708  0.5348
  0.3558  0.3558  0.2454

 Free energy of the ion-electron system (eV)
  ---------------------------------------------------
  alpha Z        PSCENC =       708.61861740
  Ewald energy   TEWEN  =    231786.95829508
  -Hartree energ DENC   =   -282059.42624435
  -exchange      EXHF   =         0.00000000
  -V(xc)+E(xc)   XCENC  =      5534.17566943
  PAW double counting   =     27989.24137760   -28522.49062867
  entropy T*S    EENTRO =        -0.10733310
  eigenvalues    EBANDS =    -17631.53073887
  atomic energy  EATOM  =     58714.77375238
  Solvation  Ediel_sol  =         0.00000000
  ---------------------------------------------------
  free energy    TOTEN  =     -3479.78723310 eV

  energy without entropy =    -3479.67990000  energy(sigma->0) =    -3479.73356655


--------------------------------------------------------------------------------------------------------


--------------------------------------- Iteration      1(  19)  ---------------------------------------


    POTLOK:  cpu time      0.1697: real time      0.1724
    SETDIJ:  cpu time      0.0261: real time      0.0263
     EDDAV:  cpu time     24.5156: real time     24.7980
       DOS:  cpu time      0.1408: real time      0.1417
    CHARGE:  cpu time      0.9852: real time      0.9931
    MIXING:  cpu time      0.0059: real time      0.0059
    --------------------------------------------
      LOOP:  cpu time     25.8433: real time     26.1374

 eigenvalue-minimisations  :  2880
 total energy-change (2. order) :-0.4120833E-01  (-0.1653917E-01)
 number of electron    1544.9999989 magnetization 
 augmentation part       45.8989526 magnetization 

 Broyden mixing:
  rms(total) = 0.74424E+00    rms(broyden)= 0.74423E+00
  rms(prec ) = 0.80776E+00
  weight for this iteration     100.00

 eigenvalues of (default mixing * dielectric matrix)
  average eigenvalue GAMMA=   1.1728
  4.6753  2.9651  1.7123  1.0874  1.0874  0.6148  0.6148  0.8073  0.8073  0.5146
  0.5146  0.3873  0.3498  0.2813

 Free energy of the ion-electron system (eV)
  ---------------------------------------------------
  alpha Z        PSCENC =       708.61861740
  Ewald energy   TEWEN  =    231786.95829508
  -Hartree energ DENC   =   -282038.17432056
  -exchange      EXHF   =         0.00000000
  -V(xc)+E(xc)   XCENC  =      5533.54389743
  PAW double counting   =     28001.51099659   -28533.93908167
  entropy T*S    EENTRO =        -0.10723775
  eigenvalues    EBANDS =    -17653.01336033
  atomic energy  EATOM  =     58714.77375238
  Solvation  Ediel_sol  =         0.00000000
  ---------------------------------------------------
  free energy    TOTEN  =     -3479.82844143 eV

  energy without entropy =    -3479.72120368  energy(sigma->0) =    -3479.77482255


--------------------------------------------------------------------------------------------------------


--------------------------------------- Iteration      1(  20)  ---------------------------------------


    POTLOK:  cpu time      0.2037: real time      0.2061
    SETDIJ:  cpu time      0.0249: real time      0.0251
     EDDAV:  cpu time     25.3947: real time     25.6462
       DOS:  cpu time      0.0585: real time      0.0588
    CHARGE:  cpu time      1.0017: real time      1.0098
    MIXING:  cpu time      0.0060: real time      0.0061
    --------------------------------------------
      LOOP:  cpu time     26.6895: real time     26.9521

 eigenvalue-minimisations  :  3008
 total energy-change (2. order) :-0.4975715E+00  (-0.3405911E-01)
 number of electron    1544.9999990 magnetization 
 augmentation part       46.0920085 magnetization 

 Broyden mixing:
  rms(total) = 0.91239E+00    rms(broyden)= 0.91238E+00
  rms(prec ) = 0.98923E+00
  weight for this iteration     100.00

 eigenvalues of (default mixing * dielectric matrix)
  average eigenvalue GAMMA=   1.1086
  4.6824  2.9863  1.7010  1.0612  1.0612  0.8069  0.8069  0.6127  0.6127  0.5163
  0.5163  0.3846  0.3503  0.2810  0.2497

 Free energy of the ion-electron system (eV)
  ---------------------------------------------------
  alpha Z        PSCENC =       708.61861740
  Ewald energy   TEWEN  =    231786.95829508
  -Hartree energ DENC   =   -282017.83846113
  -exchange      EXHF   =         0.00000000
  -V(xc)+E(xc)   XCENC  =      5532.83587840
  PAW double counting   =     27999.92461315   -28531.05157943
  entropy T*S    EENTRO =        -0.10723103
  eigenvalues    EBANDS =    -17674.43989770
  atomic energy  EATOM  =     58714.77375238
  Solvation  Ediel_sol  =         0.00000000
  ---------------------------------------------------
  free energy    TOTEN  =     -3480.32601289 eV

  energy without entropy =    -3480.21878186  energy(sigma->0) =    -3480.27239737


--------------------------------------------------------------------------------------------------------


--------------------------------------- Iteration      1(  21)  ---------------------------------------


    POTLOK:  cpu time      0.1413: real time      0.1434
    SETDIJ:  cpu time      0.0932: real time      0.0938
     EDDAV:  cpu time     20.8025: real time     20.9975
       DOS:  cpu time      0.2022: real time      0.2033
    CHARGE:  cpu time      0.9612: real time      0.9725
    MIXING:  cpu time      0.0183: real time      0.0185
    --------------------------------------------
      LOOP:  cpu time     22.2186: real time     22.4290

 eigenvalue-minimisations  :  2304
 total energy-change (2. order) : 0.9168981E-02  (-0.4030043E-02)
 number of electron    1544.9999990 magnetization 
 augmentation part       46.0843678 magnetization 

 Broyden mixing:
  rms(total) = 0.90860E+00    rms(broyden)= 0.90860E+00
  rms(prec ) = 0.98504E+00
  weight for this iteration     100.00

 eigenvalues of (default mixing * dielectric matrix)
  average eigenvalue GAMMA=   1.0551
  4.6835  2.9820  1.7065  1.0609  1.0609  0.8024  0.8024  0.6129  0.6129  0.5164
  0.5164  0.3850  0.3502  0.4083  0.2813  0.0993

 Free energy of the ion-electron system (eV)
  ---------------------------------------------------
  alpha Z        PSCENC =       708.61861740
  Ewald energy   TEWEN  =    231786.95829508
  -Hartree energ DENC   =   -282017.11772254
  -exchange      EXHF   =         0.00000000
  -V(xc)+E(xc)   XCENC  =      5532.83244345
  PAW double counting   =     27999.65181566   -28530.82523977
  entropy T*S    EENTRO =        -0.10723093
  eigenvalues    EBANDS =    -17675.10157464
  atomic energy  EATOM  =     58714.77375238
  Solvation  Ediel_sol  =         0.00000000
  ---------------------------------------------------
  free energy    TOTEN  =     -3480.31684391 eV

  energy without entropy =    -3480.20961298  energy(sigma->0) =    -3480.26322844


--------------------------------------------------------------------------------------------------------


--------------------------------------- Iteration      1(  22)  ---------------------------------------


    POTLOK:  cpu time      0.2628: real time      0.2658
    SETDIJ:  cpu time      0.0545: real time      0.0548
     EDDAV:  cpu time     25.1759: real time     25.4375
       DOS:  cpu time      0.0328: real time      0.0330
    CHARGE:  cpu time      0.9764: real time      0.9843
    MIXING:  cpu time      0.0063: real time      0.0064
    --------------------------------------------
      LOOP:  cpu time     26.5087: real time     26.7819

 eigenvalue-minimisations  :  2976
 total energy-change (2. order) :-0.2396922E-01  (-0.1799447E-03)
 number of electron    1544.9999990 magnetization 
 augmentation part       46.0905522 magnetization 

 Broyden mixing:
  rms(total) = 0.91556E+00    rms(broyden)= 0.91556E+00
  rms(prec ) = 0.99242E+00
  weight for this iteration     100.00

 eigenvalues of (default mixing * dielectric matrix)
  average eigenvalue GAMMA=   1.1879
  4.7220  3.1142  1.9643  1.9643  1.4750  0.7490  0.7490  0.6149  0.6149  0.7661
  0.6944  0.6944  0.5312  0.5312  0.3512  0.3793  0.2796

 Free energy of the ion-electron system (eV)
  ---------------------------------------------------
  alpha Z        PSCENC =       708.61861740
  Ewald energy   TEWEN  =    231786.95829508
  -Hartree energ DENC   =   -282017.22517975
  -exchange      EXHF   =         0.00000000
  -V(xc)+E(xc)   XCENC  =      5532.84302846
  PAW double counting   =     27999.48404969   -28530.66475581
  entropy T*S    EENTRO =        -0.10723089
  eigenvalues    EBANDS =    -17675.02138970
  atomic energy  EATOM  =     58714.77375238
  Solvation  Ediel_sol  =         0.00000000
  ---------------------------------------------------
  free energy    TOTEN  =     -3480.34081313 eV

  energy without entropy =    -3480.23358224  energy(sigma->0) =    -3480.28719769


--------------------------------------------------------------------------------------------------------


--------------------------------------- Iteration      1(  23)  ---------------------------------------


    POTLOK:  cpu time      0.1414: real time      0.1435
    SETDIJ:  cpu time      0.0252: real time      0.0254
     EDDAV:  cpu time     25.9666: real time     26.2039
       DOS:  cpu time      0.0009: real time      0.0009
    CHARGE:  cpu time      0.9698: real time      0.9779
    MIXING:  cpu time      0.0067: real time      0.0068
    --------------------------------------------
      LOOP:  cpu time     27.1105: real time     27.3583

 eigenvalue-minimisations  :  3008
 total energy-change (2. order) : 0.2885972E+00  (-0.1115297E-01)
 number of electron    1544.9999990 magnetization 
 augmentation part       46.0300827 magnetization 

 Broyden mixing:
  rms(total) = 0.81563E+00    rms(broyden)= 0.81563E+00
  rms(prec ) = 0.88996E+00
  weight for this iteration     100.00

 eigenvalues of (default mixing * dielectric matrix)
  average eigenvalue GAMMA=   1.2242
  4.6884  2.7892  2.7892  2.0889  2.0889  0.9171  0.9171  0.6097  0.6097  0.7282
  0.7282  0.5131  0.5131  0.5222  0.5222  0.3511  0.3800  0.2799

 Free energy of the ion-electron system (eV)
  ---------------------------------------------------
  alpha Z        PSCENC =       708.61861740
  Ewald energy   TEWEN  =    231786.95829508
  -Hartree energ DENC   =   -282011.40400510
  -exchange      EXHF   =         0.00000000
  -V(xc)+E(xc)   XCENC  =      5532.44886380
  PAW double counting   =     28011.97043912   -28542.23626353
  entropy T*S    EENTRO =        -0.10723277
  eigenvalues    EBANDS =    -17681.07468231
  atomic energy  EATOM  =     58714.77375238
  Solvation  Ediel_sol  =         0.00000000
  ---------------------------------------------------
  free energy    TOTEN  =     -3480.05221592 eV

  energy without entropy =    -3479.94498315  energy(sigma->0) =    -3479.99859953


--------------------------------------------------------------------------------------------------------


--------------------------------------- Iteration      1(  24)  ---------------------------------------


    POTLOK:  cpu time      0.1731: real time      0.1754
    SETDIJ:  cpu time      0.0256: real time      0.0258
     EDDAV:  cpu time     25.0865: real time     25.3151
       DOS:  cpu time      0.0032: real time      0.0032
    CHARGE:  cpu time      0.9792: real time      0.9882
    MIXING:  cpu time      0.0091: real time      0.0092
    --------------------------------------------
      LOOP:  cpu time     26.2766: real time     26.5168

 eigenvalue-minimisations  :  2944
 total energy-change (2. order) : 0.4357433E+00  (-0.2634297E-01)
 number of electron    1544.9999990 magnetization 
 augmentation part       45.8515059 magnetization 

 Broyden mixing:
  rms(total) = 0.61637E+00    rms(broyden)= 0.61637E+00
  rms(prec ) = 0.67862E+00
  weight for this iteration     100.00

 eigenvalues of (default mixing * dielectric matrix)
  average eigenvalue GAMMA=   1.2081
  4.6783  2.7386  2.3366  2.3366  1.8461  1.1001  1.1001  0.7858  0.7858  0.7811
  0.6146  0.6146  0.5865  0.5865  0.5256  0.5256  0.3798  0.3511  0.2798

 Free energy of the ion-electron system (eV)
  ---------------------------------------------------
  alpha Z        PSCENC =       708.61861740
  Ewald energy   TEWEN  =    231786.95829508
  -Hartree energ DENC   =   -282021.27414966
  -exchange      EXHF   =         0.00000000
  -V(xc)+E(xc)   XCENC  =      5532.55803837
  PAW double counting   =     28021.27123293   -28551.39654060
  entropy T*S    EENTRO =        -0.10723325
  eigenvalues    EBANDS =    -17671.01848528
  atomic energy  EATOM  =     58714.77375238
  Solvation  Ediel_sol  =         0.00000000
  ---------------------------------------------------
  free energy    TOTEN  =     -3479.61647262 eV

  energy without entropy =    -3479.50923937  energy(sigma->0) =    -3479.56285599


--------------------------------------------------------------------------------------------------------


--------------------------------------- Iteration      1(  25)  ---------------------------------------


    POTLOK:  cpu time      0.1406: real time      0.1427
    SETDIJ:  cpu time      0.0246: real time      0.0248
     EDDAV:  cpu time     21.7169: real time     21.9317
       DOS:  cpu time      0.0009: real time      0.0009
    CHARGE:  cpu time      0.9969: real time      1.0047
    MIXING:  cpu time      0.0073: real time      0.0073
    --------------------------------------------
      LOOP:  cpu time     22.8870: real time     23.1121

 eigenvalue-minimisations  :  2464
 total energy-change (2. order) :-0.2771174E-01  (-0.5190794E-02)
 number of electron    1544.9999990 magnetization 
 augmentation part       45.8856246 magnetization 

 Broyden mixing:
  rms(total) = 0.64341E+00    rms(broyden)= 0.64341E+00
  rms(prec ) = 0.70614E+00
  weight for this iteration     100.00

 eigenvalues of (default mixing * dielectric matrix)
  average eigenvalue GAMMA=   1.2397
  4.6076  3.0856  3.0856  2.2860  1.3485  1.3485  1.4183  0.8855  0.8855  0.6113
  0.6113  0.7148  0.7148  0.5659  0.5659  0.5244  0.5244  0.3799  0.3511  0.2798

 Free energy of the ion-electron system (eV)
  ---------------------------------------------------
  alpha Z        PSCENC =       708.61861740
  Ewald energy   TEWEN  =    231786.95829508
  -Hartree energ DENC   =   -282021.15507322
  -exchange      EXHF   =         0.00000000
  -V(xc)+E(xc)   XCENC  =      5532.53495981
  PAW double counting   =     28020.14398447   -28550.06440751
  entropy T*S    EENTRO =        -0.10723311
  eigenvalues    EBANDS =    -17671.34707966
  atomic energy  EATOM  =     58714.77375238
  Solvation  Ediel_sol  =         0.00000000
  ---------------------------------------------------
  free energy    TOTEN  =     -3479.64418436 eV

  energy without entropy =    -3479.53695124  energy(sigma->0) =    -3479.59056780


--------------------------------------------------------------------------------------------------------


--------------------------------------- Iteration      1(  26)  ---------------------------------------


    POTLOK:  cpu time      0.2128: real time      0.2154
    SETDIJ:  cpu time      0.0249: real time      0.0250
     EDDAV:  cpu time     25.8840: real time     26.2018
       DOS:  cpu time      0.0747: real time      0.0752
    CHARGE:  cpu time      0.9773: real time      0.9852
    MIXING:  cpu time      0.0070: real time      0.0071
    --------------------------------------------
      LOOP:  cpu time     27.1806: real time     27.5097

 eigenvalue-minimisations  :  3040
 total energy-change (2. order) : 0.1637589E+00  (-0.7526400E-02)
 number of electron    1544.9999990 magnetization 
 augmentation part       45.7783811 magnetization 

 Broyden mixing:
  rms(total) = 0.52617E+00    rms(broyden)= 0.52616E+00
  rms(prec ) = 0.58154E+00
  weight for this iteration     100.00

 eigenvalues of (default mixing * dielectric matrix)
  average eigenvalue GAMMA=   1.2522
  4.6460  2.8830  2.8830  2.3052  1.8251  1.8251  1.3607  0.9291  0.9291  0.7651
  0.7679  0.7679  0.6104  0.6104  0.5651  0.5651  0.5239  0.5239  0.3799  0.3511
  0.2798

 Free energy of the ion-electron system (eV)
  ---------------------------------------------------
  alpha Z        PSCENC =       708.61861740
  Ewald energy   TEWEN  =    231786.95829508
  -Hartree energ DENC   =   -282026.63542895
  -exchange      EXHF   =         0.00000000
  -V(xc)+E(xc)   XCENC  =      5532.63039828
  PAW double counting   =     28023.79114261   -28553.59226461
  entropy T*S    EENTRO =        -0.10723333
  eigenvalues    EBANDS =    -17665.91770430
  atomic energy  EATOM  =     58714.77375238
  Solvation  Ediel_sol  =         0.00000000
  ---------------------------------------------------
  free energy    TOTEN  =     -3479.48042544 eV

  energy without entropy =    -3479.37319211  energy(sigma->0) =    -3479.42680878


--------------------------------------------------------------------------------------------------------


--------------------------------------- Iteration      1(  27)  ---------------------------------------


    POTLOK:  cpu time      0.1768: real time      0.1792
    SETDIJ:  cpu time      0.0249: real time      0.0251
     EDDAV:  cpu time     24.8595: real time     25.0977
       DOS:  cpu time      0.0032: real time      0.0032
    CHARGE:  cpu time      0.9772: real time      0.9853
    MIXING:  cpu time      0.0076: real time      0.0077
    --------------------------------------------
      LOOP:  cpu time     26.0493: real time     26.2982

 eigenvalue-minimisations  :  2848
 total energy-change (2. order) : 0.1489097E+00  (-0.9930669E-02)
 number of electron    1544.9999990 magnetization 
 augmentation part       45.6648183 magnetization 

 Broyden mixing:
  rms(total) = 0.40669E+00    rms(broyden)= 0.40668E+00
  rms(prec ) = 0.45379E+00
  weight for this iteration     100.00

 eigenvalues of (default mixing * dielectric matrix)
  average eigenvalue GAMMA=   1.2318
  4.6488  2.7123  2.7123  2.1070  2.1070  2.3164  1.4386  0.9185  0.9185  0.6114
  0.6114  0.5765  0.5765  0.7308  0.7308  0.6602  0.6602  0.5263  0.5263  0.3511
  0.3799  0.2798

 Free energy of the ion-electron system (eV)
  ---------------------------------------------------
  alpha Z        PSCENC =       708.61861740
  Ewald energy   TEWEN  =    231786.95829508
  -Hartree energ DENC   =   -282028.71341521
  -exchange      EXHF   =         0.00000000
  -V(xc)+E(xc)   XCENC  =      5532.71784756
  PAW double counting   =     28027.24683896   -28557.08389927
  entropy T*S    EENTRO =        -0.10723333
  eigenvalues    EBANDS =    -17663.74231936
  atomic energy  EATOM  =     58714.77375238
  Solvation  Ediel_sol  =         0.00000000
  ---------------------------------------------------
  free energy    TOTEN  =     -3479.33151578 eV

  energy without entropy =    -3479.22428245  energy(sigma->0) =    -3479.27789912


--------------------------------------------------------------------------------------------------------


--------------------------------------- Iteration      1(  28)  ---------------------------------------


    POTLOK:  cpu time      0.1409: real time      0.1430
    SETDIJ:  cpu time      0.0255: real time      0.0257
     EDDAV:  cpu time     24.5951: real time     24.8605
       DOS:  cpu time      0.0051: real time      0.0051
    CHARGE:  cpu time      0.9654: real time      0.9733
    MIXING:  cpu time      0.0076: real time      0.0077
    --------------------------------------------
      LOOP:  cpu time     25.7396: real time     26.0153

 eigenvalue-minimisations  :  2816
 total energy-change (2. order) : 0.4736169E-01  (-0.1105508E-02)
 number of electron    1544.9999990 magnetization 
 augmentation part       45.6451616 magnetization 

 Broyden mixing:
  rms(total) = 0.38512E+00    rms(broyden)= 0.38512E+00
  rms(prec ) = 0.43001E+00
  weight for this iteration     100.00

 eigenvalues of (default mixing * dielectric matrix)
  average eigenvalue GAMMA=   1.2778
  4.6568  2.6138  2.6138  2.7522  2.7522  1.7916  1.7916  0.9359  0.9359  0.9078
  0.9078  0.7753  0.7753  0.7658  0.6116  0.6116  0.5658  0.5658  0.5242  0.5242
  0.3799  0.3511  0.2798

 Free energy of the ion-electron system (eV)
  ---------------------------------------------------
  alpha Z        PSCENC =       708.61861740
  Ewald energy   TEWEN  =    231786.95829508
  -Hartree energ DENC   =   -282027.42667108
  -exchange      EXHF   =         0.00000000
  -V(xc)+E(xc)   XCENC  =      5532.74383064
  PAW double counting   =     28027.44928043   -28557.33311599
  entropy T*S    EENTRO =        -0.10723329
  eigenvalues    EBANDS =    -17664.96090968
  atomic energy  EATOM  =     58714.77375238
  Solvation  Ediel_sol  =         0.00000000
  ---------------------------------------------------
  free energy    TOTEN  =     -3479.28415409 eV

  energy without entropy =    -3479.17692080  energy(sigma->0) =    -3479.23053744


--------------------------------------------------------------------------------------------------------


--------------------------------------- Iteration      1(  29)  ---------------------------------------


    POTLOK:  cpu time      0.1612: real time      0.1638
    SETDIJ:  cpu time      0.0251: real time      0.0253
     EDDAV:  cpu time     23.7176: real time     23.9304
       DOS:  cpu time      0.0468: real time      0.0471
    CHARGE:  cpu time      0.9828: real time      0.9908
    MIXING:  cpu time      0.0081: real time      0.0082
    --------------------------------------------
      LOOP:  cpu time     24.9416: real time     25.1655

 eigenvalue-minimisations  :  2784
 total energy-change (2. order) : 0.5187196E-01  (-0.5672505E-03)
 number of electron    1544.9999990 magnetization 
 augmentation part       45.6419703 magnetization 

 Broyden mixing:
  rms(total) = 0.38112E+00    rms(broyden)= 0.38112E+00
  rms(prec ) = 0.42419E+00
  weight for this iteration     100.00

 eigenvalues of (default mixing * dielectric matrix)
  average eigenvalue GAMMA=   1.3729
  4.6891  3.4409  3.4409  3.2571  2.3352  2.3352  1.3356  1.3356  1.2953  0.9466
  0.9466  0.8411  0.8411  0.7457  0.7457  0.6115  0.6115  0.5680  0.5680  0.5245
  0.5245  0.3511  0.3799  0.2798

 Free energy of the ion-electron system (eV)
  ---------------------------------------------------
  alpha Z        PSCENC =       708.61861740
  Ewald energy   TEWEN  =    231786.95829508
  -Hartree energ DENC   =   -282025.06983130
  -exchange      EXHF   =         0.00000000
  -V(xc)+E(xc)   XCENC  =      5532.79872194
  PAW double counting   =     28028.22952745   -28558.05768455
  entropy T*S    EENTRO =        -0.10723312
  eigenvalues    EBANDS =    -17667.37644742
  atomic energy  EATOM  =     58714.77375238
  Solvation  Ediel_sol  =         0.00000000
  ---------------------------------------------------
  free energy    TOTEN  =     -3479.23228213 eV

  energy without entropy =    -3479.12504902  energy(sigma->0) =    -3479.17866558


--------------------------------------------------------------------------------------------------------


--------------------------------------- Iteration      1(  30)  ---------------------------------------


    POTLOK:  cpu time      0.1725: real time      0.1749
    SETDIJ:  cpu time      0.0248: real time      0.0250
     EDDAV:  cpu time     22.4012: real time     22.6093
       DOS:  cpu time      0.0010: real time      0.0010
    CHARGE:  cpu time      1.0065: real time      1.0149
    MIXING:  cpu time      0.0366: real time      0.0369
    --------------------------------------------
      LOOP:  cpu time     23.6426: real time     23.8619

 eigenvalue-minimisations  :  2592
 total energy-change (2. order) : 0.7988737E-01  (-0.2233749E-02)
 number of electron    1544.9999990 magnetization 
 augmentation part       45.6562734 magnetization 

 Broyden mixing:
  rms(total) = 0.39185E+00    rms(broyden)= 0.39185E+00
  rms(prec ) = 0.43196E+00
  weight for this iteration     100.00

 eigenvalues of (default mixing * dielectric matrix)
  average eigenvalue GAMMA=   1.3871
  4.6709  3.3294  3.3294  3.3760  2.7096  2.7096  1.4382  1.4382  1.3367  0.9808
  0.9808  0.8595  0.8595  0.6116  0.6116  0.5680  0.5680  0.7615  0.7615  0.7169
  0.5244  0.5244  0.3511  0.3799  0.2798

 Free energy of the ion-electron system (eV)
  ---------------------------------------------------
  alpha Z        PSCENC =       708.61861740
  Ewald energy   TEWEN  =    231786.95829508
  -Hartree energ DENC   =   -282016.21681954
  -exchange      EXHF   =         0.00000000
  -V(xc)+E(xc)   XCENC  =      5532.77845561
  PAW double counting   =     28029.54920015   -28558.97141801
  entropy T*S    EENTRO =        -0.10732208
  eigenvalues    EBANDS =    -17676.53515576
  atomic energy  EATOM  =     58714.77375238
  Solvation  Ediel_sol  =         0.00000000
  ---------------------------------------------------
  free energy    TOTEN  =     -3479.15239476 eV

  energy without entropy =    -3479.04507269  energy(sigma->0) =    -3479.09873372


--------------------------------------------------------------------------------------------------------


--------------------------------------- Iteration      1(  31)  ---------------------------------------


    POTLOK:  cpu time      0.1917: real time      0.1944
    SETDIJ:  cpu time      0.0256: real time      0.0258
     EDDAV:  cpu time     23.4766: real time     23.7060
       DOS:  cpu time      0.0611: real time      0.0615
    CHARGE:  cpu time      1.0063: real time      1.0143
    MIXING:  cpu time      0.0085: real time      0.0086
    --------------------------------------------
      LOOP:  cpu time     24.7699: real time     25.0108

 eigenvalue-minimisations  :  2688
 total energy-change (2. order) : 0.5088765E-01  (-0.5473778E-02)
 number of electron    1544.9999987 magnetization 
 augmentation part       45.2918945 magnetization 

 Broyden mixing:
  rms(total) = 0.83764E-01    rms(broyden)= 0.83714E-01
  rms(prec ) = 0.85246E-01
  weight for this iteration     100.00

 eigenvalues of (default mixing * dielectric matrix)
  average eigenvalue GAMMA=   1.3337
  4.6704  3.3281  3.3281  3.3762  2.7095  2.7095  1.4388  1.4388  1.3357  0.9806
  0.9806  0.8596  0.8596  0.6116  0.6116  0.5680  0.5680  0.7615  0.7615  0.7171
  0.5244  0.5244  0.3511  0.3799  0.2798  0.0013

 Free energy of the ion-electron system (eV)
  ---------------------------------------------------
  alpha Z        PSCENC =       708.61861740
  Ewald energy   TEWEN  =    231786.95829508
  -Hartree energ DENC   =   -282012.90122034
  -exchange      EXHF   =         0.00000000
  -V(xc)+E(xc)   XCENC  =      5532.74599459
  PAW double counting   =     28031.11129332   -28560.38729163
  entropy T*S    EENTRO =        -0.15028775
  eigenvalues    EBANDS =    -17679.87066017
  atomic energy  EATOM  =     58714.77375238
  Solvation  Ediel_sol  =         0.00000000
  ---------------------------------------------------
  free energy    TOTEN  =     -3479.10150711 eV

  energy without entropy =    -3478.95121936  energy(sigma->0) =    -3479.02636324


--------------------------------------------------------------------------------------------------------


--------------------------------------- Iteration      1(  32)  ---------------------------------------


    POTLOK:  cpu time      0.1405: real time      0.1429
    SETDIJ:  cpu time      0.0246: real time      0.0248
     EDDAV:  cpu time     22.4690: real time     22.7187
       DOS:  cpu time      0.0008: real time      0.0008
    CHARGE:  cpu time      0.9774: real time      0.9855
    MIXING:  cpu time      0.0087: real time      0.0088
    --------------------------------------------
      LOOP:  cpu time     23.6211: real time     23.8815

 eigenvalue-minimisations  :  2528
 total energy-change (2. order) :-0.9173966E-03  (-0.2039620E-02)
 number of electron    1544.9999985 magnetization 
 augmentation part       45.2516078 magnetization 

 Broyden mixing:
  rms(total) = 0.10309E+00    rms(broyden)= 0.10302E+00
  rms(prec ) = 0.10652E+00
  weight for this iteration     100.00

 eigenvalues of (default mixing * dielectric matrix)
  average eigenvalue GAMMA=   1.2852
  4.6685  3.3244  3.3244  3.3808  2.7134  2.7134  1.4418  1.4418  1.3262  0.9797
  0.9797  0.6116  0.6116  0.8605  0.8605  0.5680  0.5680  0.7619  0.7619  0.7182
  0.5244  0.5244  0.3799  0.3511  0.2798  0.0124  0.0110

 Free energy of the ion-electron system (eV)
  ---------------------------------------------------
  alpha Z        PSCENC =       708.61861740
  Ewald energy   TEWEN  =    231786.95829508
  -Hartree energ DENC   =   -282012.71259718
  -exchange      EXHF   =         0.00000000
  -V(xc)+E(xc)   XCENC  =      5532.74634556
  PAW double counting   =     28031.16260405   -28560.44024633
  entropy T*S    EENTRO =        -0.15366180
  eigenvalues    EBANDS =    -17680.05553368
  atomic energy  EATOM  =     58714.77375238
  Solvation  Ediel_sol  =         0.00000000
  ---------------------------------------------------
  free energy    TOTEN  =     -3479.10242451 eV

  energy without entropy =    -3478.94876272  energy(sigma->0) =    -3479.02559361


--------------------------------------------------------------------------------------------------------


--------------------------------------- Iteration      1(  33)  ---------------------------------------


    POTLOK:  cpu time      0.1590: real time      0.1613
    SETDIJ:  cpu time      0.0451: real time      0.0454
     EDDAV:  cpu time     24.8194: real time     25.0684
       DOS:  cpu time      0.0310: real time      0.0312
    CHARGE:  cpu time      0.9764: real time      0.9845
    MIXING:  cpu time      0.0088: real time      0.0089
    --------------------------------------------
      LOOP:  cpu time     26.0397: real time     26.2998

 eigenvalue-minimisations  :  2816
 total energy-change (2. order) :-0.3275110E-02  (-0.4916300E-02)
 number of electron    1544.9999987 magnetization 
 augmentation part       45.2316705 magnetization 

 Broyden mixing:
  rms(total) = 0.11857E+00    rms(broyden)= 0.11840E+00
  rms(prec ) = 0.12339E+00
  weight for this iteration     100.00

 eigenvalues of (default mixing * dielectric matrix)
  average eigenvalue GAMMA=   1.2493
  4.6678  3.3126  3.3126  3.3728  2.7444  2.7444  1.4289  1.4289  1.3627  0.9818
  0.9818  0.8646  0.8646  0.6116  0.6116  0.7664  0.7664  0.7298  0.5680  0.5680
  0.5244  0.5244  0.3799  0.3511  0.2798  0.1160  0.1160  0.0002

 Free energy of the ion-electron system (eV)
  ---------------------------------------------------
  alpha Z        PSCENC =       708.61861740
  Ewald energy   TEWEN  =    231786.95829508
  -Hartree energ DENC   =   -282012.71217751
  -exchange      EXHF   =         0.00000000
  -V(xc)+E(xc)   XCENC  =      5532.74569332
  PAW double counting   =     28031.16137728   -28560.43874956
  entropy T*S    EENTRO =        -0.15446618
  eigenvalues    EBANDS =    -17680.05804184
  atomic energy  EATOM  =     58714.77375238
  Solvation  Ediel_sol  =         0.00000000
  ---------------------------------------------------
  free energy    TOTEN  =     -3479.10569962 eV

  energy without entropy =    -3478.95123344  energy(sigma->0) =    -3479.02846653


--------------------------------------------------------------------------------------------------------


--------------------------------------- Iteration      1(  34)  ---------------------------------------


    POTLOK:  cpu time      0.1405: real time      0.1429
    SETDIJ:  cpu time      0.0252: real time      0.0253
     EDDAV:  cpu time     23.5747: real time     23.8096
       DOS:  cpu time      0.0009: real time      0.0008
    CHARGE:  cpu time      0.9729: real time      0.9810
    MIXING:  cpu time      0.0096: real time      0.0097
    --------------------------------------------
      LOOP:  cpu time     24.7237: real time     24.9693

 eigenvalue-minimisations  :  2656
 total energy-change (2. order) :-0.7869660E-02  (-0.1593346E-01)
 number of electron    1544.9999982 magnetization 
 augmentation part       45.0754860 magnetization 

 Broyden mixing:
  rms(total) = 0.29062E+00    rms(broyden)= 0.29025E+00
  rms(prec ) = 0.31157E+00
  weight for this iteration     100.00

 eigenvalues of (default mixing * dielectric matrix)
  average eigenvalue GAMMA=   1.2104
  4.6703  3.3287  3.3287  3.3552  2.7773  2.7773  1.4241  1.4241  1.3663  0.9835
  0.9835  0.8653  0.8653  0.6116  0.6116  0.7675  0.7675  0.7300  0.5680  0.5680
  0.5244  0.5244  0.3799  0.3511  0.2798  0.1197  0.1197  0.0292  0.0002

 Free energy of the ion-electron system (eV)
  ---------------------------------------------------
  alpha Z        PSCENC =       708.61861740
  Ewald energy   TEWEN  =    231786.95829508
  -Hartree energ DENC   =   -282012.90884070
  -exchange      EXHF   =         0.00000000
  -V(xc)+E(xc)   XCENC  =      5532.75316400
  PAW double counting   =     28031.44441833   -28560.72748003
  entropy T*S    EENTRO =        -0.15828518
  eigenvalues    EBANDS =    -17679.86721056
  atomic energy  EATOM  =     58714.77375238
  Solvation  Ediel_sol  =         0.00000000
  ---------------------------------------------------
  free energy    TOTEN  =     -3479.11356928 eV

  energy without entropy =    -3478.95528410  energy(sigma->0) =    -3479.03442669


--------------------------------------------------------------------------------------------------------


--------------------------------------- Iteration      1(  35)  ---------------------------------------


    POTLOK:  cpu time      0.1608: real time      0.1630
    SETDIJ:  cpu time      0.0245: real time      0.0247
     EDDAV:  cpu time     22.8681: real time     23.1089
       DOS:  cpu time      0.1540: real time      0.1548
    CHARGE:  cpu time      0.9748: real time      0.9832
    MIXING:  cpu time      0.0096: real time      0.0097
    --------------------------------------------
      LOOP:  cpu time     24.1918: real time     24.4443

 eigenvalue-minimisations  :  2656
 total energy-change (2. order) :-0.4904211E-01  (-0.7618406E-01)
 number of electron    1544.9999985 magnetization 
 augmentation part       44.7626059 magnetization 

 Broyden mixing:
  rms(total) = 0.59069E+00    rms(broyden)= 0.59016E+00
  rms(prec ) = 0.64784E+00
  weight for this iteration     100.00

 eigenvalues of (default mixing * dielectric matrix)
  average eigenvalue GAMMA=   1.1711
  4.6700  3.3185  3.3185  3.3792  2.7483  2.7483  1.4398  1.4398  1.3439  0.9834
  0.9834  0.8688  0.8688  0.7673  0.7673  0.7291  0.6116  0.6116  0.5680  0.5680
  0.5244  0.5244  0.3799  0.3511  0.2798  0.1195  0.1195  0.0508  0.0508  0.0002

 Free energy of the ion-electron system (eV)
  ---------------------------------------------------
  alpha Z        PSCENC =       708.61861740
  Ewald energy   TEWEN  =    231786.95829508
  -Hartree energ DENC   =   -282012.41243435
  -exchange      EXHF   =         0.00000000
  -V(xc)+E(xc)   XCENC  =      5532.75068985
  PAW double counting   =     28031.56253556   -28560.85527296
  entropy T*S    EENTRO =        -0.16269687
  eigenvalues    EBANDS =    -17680.39609749
  atomic energy  EATOM  =     58714.77375238
  Solvation  Ediel_sol  =         0.00000000
  ---------------------------------------------------
  free energy    TOTEN  =     -3479.16261139 eV

  energy without entropy =    -3478.99991453  energy(sigma->0) =    -3479.08126296


--------------------------------------------------------------------------------------------------------


--------------------------------------- Iteration      1(  36)  ---------------------------------------


    POTLOK:  cpu time      0.1400: real time      0.1427
    SETDIJ:  cpu time      0.0253: real time      0.0255
     EDDAV:  cpu time     23.4700: real time     23.7088
       DOS:  cpu time      0.0316: real time      0.0318
    CHARGE:  cpu time      1.0025: real time      1.0107
    MIXING:  cpu time      0.0100: real time      0.0101
    --------------------------------------------
      LOOP:  cpu time     24.6793: real time     24.9295

 eigenvalue-minimisations  :  2688
 total energy-change (2. order) :-0.1132516E+00  (-0.2120972E+00)
 number of electron    1544.9999970 magnetization 
 augmentation part       44.5890682 magnetization 

 Broyden mixing:
  rms(total) = 0.88337E+00    rms(broyden)= 0.88207E+00
  rms(prec ) = 0.95538E+00
  weight for this iteration     100.00

 eigenvalues of (default mixing * dielectric matrix)
  average eigenvalue GAMMA=   1.1368
  4.6637  3.3051  3.3051  3.3949  2.7315  2.7315  1.4349  1.4349  1.3547  0.9832
  0.9832  0.8698  0.8698  0.6116  0.6116  0.7687  0.7687  0.7307  0.5680  0.5680
  0.5244  0.5244  0.3799  0.3511  0.2798  0.1550  0.1550  0.0860  0.0471  0.0471
  0.0002

 Free energy of the ion-electron system (eV)
  ---------------------------------------------------
  alpha Z        PSCENC =       708.61861740
  Ewald energy   TEWEN  =    231786.95829508
  -Hartree energ DENC   =   -282012.31233247
  -exchange      EXHF   =         0.00000000
  -V(xc)+E(xc)   XCENC  =      5532.75932997
  PAW double counting   =     28031.59972451   -28560.94036696
  entropy T*S    EENTRO =        -0.11606829
  eigenvalues    EBANDS =    -17680.61681464
  atomic energy  EATOM  =     58714.77375238
  Solvation  Ediel_sol  =         0.00000000
  ---------------------------------------------------
  free energy    TOTEN  =     -3479.27586302 eV

  energy without entropy =    -3479.15979472  energy(sigma->0) =    -3479.21782887


--------------------------------------------------------------------------------------------------------


--------------------------------------- Iteration      1(  37)  ---------------------------------------


    POTLOK:  cpu time      0.1424: real time      0.1444
    SETDIJ:  cpu time      0.0259: real time      0.0262
     EDDAV:  cpu time     23.7670: real time     24.0253
       DOS:  cpu time      0.0190: real time      0.0191
    CHARGE:  cpu time      1.0157: real time      1.0299
    MIXING:  cpu time      0.0101: real time      0.0102
    --------------------------------------------
      LOOP:  cpu time     24.9801: real time     25.2553

 eigenvalue-minimisations  :  2720
 total energy-change (2. order) :-0.2722666E+00  (-0.6792717E+00)
 number of electron    1544.9999982 magnetization 
 augmentation part       43.9600422 magnetization 

 Broyden mixing:
  rms(total) = 0.14323E+01    rms(broyden)= 0.14310E+01
  rms(prec ) = 0.15822E+01
  weight for this iteration     100.00

 eigenvalues of (default mixing * dielectric matrix)
  average eigenvalue GAMMA=   1.1073
  4.6643  3.3456  3.3456  3.4053  2.7733  2.7733  1.4450  1.4450  1.3053  0.9853
  0.9853  0.8755  0.8755  0.6116  0.6116  0.7714  0.7714  0.7263  0.5680  0.5680
  0.5244  0.5244  0.3799  0.3511  0.2798  0.1383  0.1383  0.0629  0.0629  0.0803
  0.0370  0.0002

 Free energy of the ion-electron system (eV)
  ---------------------------------------------------
  alpha Z        PSCENC =       708.61861740
  Ewald energy   TEWEN  =    231786.95829508
  -Hartree energ DENC   =   -282012.04320937
  -exchange      EXHF   =         0.00000000
  -V(xc)+E(xc)   XCENC  =      5532.76754379
  PAW double counting   =     28031.62016907   -28561.12026537
  entropy T*S    EENTRO =        -0.09649961
  eigenvalues    EBANDS =    -17681.02653298
  atomic energy  EATOM  =     58714.77375238
  Solvation  Ediel_sol  =         0.00000000
  ---------------------------------------------------
  free energy    TOTEN  =     -3479.54812960 eV

  energy without entropy =    -3479.45162999  energy(sigma->0) =    -3479.49987980


--------------------------------------------------------------------------------------------------------


--------------------------------------- Iteration      1(  38)  ---------------------------------------


    POTLOK:  cpu time      0.1398: real time      0.1419
    SETDIJ:  cpu time      0.0279: real time      0.0281
     EDDAV:  cpu time     24.0713: real time     24.3172
       DOS:  cpu time      0.1565: real time      0.1573
    CHARGE:  cpu time      0.9852: real time      0.9934
    MIXING:  cpu time      0.0104: real time      0.0105
    --------------------------------------------
      LOOP:  cpu time     25.3912: real time     25.6484

 eigenvalue-minimisations  :  2720
 total energy-change (2. order) :-0.7362659E-01  (-0.4927593E+00)
 number of electron    1544.9999968 magnetization 
 augmentation part       44.6062300 magnetization 

 Broyden mixing:
  rms(total) = 0.88647E+00    rms(broyden)= 0.88428E+00
  rms(prec ) = 0.95649E+00
  weight for this iteration     100.00

 eigenvalues of (default mixing * dielectric matrix)
  average eigenvalue GAMMA=   1.0937
  4.6613  3.4405  3.4405  3.3508  2.9034  2.9034  1.4369  1.4369  1.2730  0.9919
  0.9919  0.8871  0.8871  0.6116  0.6116  0.7794  0.7794  0.7286  0.5679  0.5679
  0.5244  0.5244  0.3799  0.3511  0.2798  0.1332  0.1332  0.2000  0.2000  0.0459
  0.0459  0.0225  0.0002

 Free energy of the ion-electron system (eV)
  ---------------------------------------------------
  alpha Z        PSCENC =       708.61861740
  Ewald energy   TEWEN  =    231786.95829508
  -Hartree energ DENC   =   -282012.89609459
  -exchange      EXHF   =         0.00000000
  -V(xc)+E(xc)   XCENC  =      5532.78201979
  PAW double counting   =     28031.45563165   -28561.00482270
  entropy T*S    EENTRO =        -0.10723596
  eigenvalues    EBANDS =    -17680.20191926
  atomic energy  EATOM  =     58714.77375238
  Solvation  Ediel_sol  =         0.00000000
  ---------------------------------------------------
  free energy    TOTEN  =     -3479.62175619 eV

  energy without entropy =    -3479.51452024  energy(sigma->0) =    -3479.56813821


--------------------------------------------------------------------------------------------------------


--------------------------------------- Iteration      1(  39)  ---------------------------------------


    POTLOK:  cpu time      0.1745: real time      0.1770
    SETDIJ:  cpu time      0.0255: real time      0.0256
     EDDAV:  cpu time     24.8150: real time     25.0726
       DOS:  cpu time      0.0219: real time      0.0220
    CHARGE:  cpu time      1.0102: real time      1.0209
    MIXING:  cpu time      0.0107: real time      0.0108
    --------------------------------------------
      LOOP:  cpu time     26.0576: real time     26.3290

 eigenvalue-minimisations  :  2912
 total energy-change (2. order) : 0.1691216E+00  (-0.7182476E+00)
 number of electron    1544.9999985 magnetization 
 augmentation part       44.4931957 magnetization 

 Broyden mixing:
  rms(total) = 0.86959E+00    rms(broyden)= 0.86797E+00
  rms(prec ) = 0.95731E+00
  weight for this iteration     100.00

 eigenvalues of (default mixing * dielectric matrix)
  average eigenvalue GAMMA=   1.0691
  4.6534  3.4514  3.4514  3.4493  2.8453  2.8453  1.4406  1.4406  1.2616  0.9843
  0.9843  0.8820  0.8820  0.7817  0.7817  0.7328  0.6116  0.6116  0.5679  0.5679
  0.5244  0.5244  0.3799  0.3511  0.2798  0.1676  0.1676  0.2337  0.2337  0.1394
  0.0481  0.0481  0.0238  0.0002

 Free energy of the ion-electron system (eV)
  ---------------------------------------------------
  alpha Z        PSCENC =       708.61861740
  Ewald energy   TEWEN  =    231786.95829508
  -Hartree energ DENC   =   -282015.25651429
  -exchange      EXHF   =         0.00000000
  -V(xc)+E(xc)   XCENC  =      5532.79047596
  PAW double counting   =     28030.59738999   -28560.17305680
  entropy T*S    EENTRO =        -0.15376825
  eigenvalues    EBANDS =    -17677.60782612
  atomic energy  EATOM  =     58714.77375238
  Solvation  Ediel_sol  =         0.00000000
  ---------------------------------------------------
  free energy    TOTEN  =     -3479.45263462 eV

  energy without entropy =    -3479.29886638  energy(sigma->0) =    -3479.37575050


--------------------------------------------------------------------------------------------------------


--------------------------------------- Iteration      1(  40)  ---------------------------------------


    POTLOK:  cpu time      0.2439: real time      0.2468
    SETDIJ:  cpu time      0.0620: real time      0.0624
     EDDAV:  cpu time     23.9383: real time     24.1848
       DOS:  cpu time      0.0289: real time      0.0291
    CHARGE:  cpu time      0.9940: real time      1.0021
    MIXING:  cpu time      0.0109: real time      0.0111
    --------------------------------------------
      LOOP:  cpu time     25.2780: real time     25.5363

 eigenvalue-minimisations  :  2816
 total energy-change (2. order) : 0.7793489E-01  (-0.2052190E+00)
 number of electron    1544.9999968 magnetization 
 augmentation part       44.6133984 magnetization 

 Broyden mixing:
  rms(total) = 0.87395E+00    rms(broyden)= 0.87225E+00
  rms(prec ) = 0.94328E+00
  weight for this iteration     100.00

 eigenvalues of (default mixing * dielectric matrix)
  average eigenvalue GAMMA=   1.0572
  4.6735  3.4945  3.4945  3.4178  2.8688  2.8688  1.4429  1.4429  1.2865  0.9850
  0.9850  0.8767  0.8767  0.7794  0.7794  0.7363  0.6116  0.6116  0.5680  0.5680
  0.5244  0.5244  0.3799  0.3511  0.3735  0.3735  0.2798  0.1748  0.1748  0.1786
  0.1786  0.0483  0.0483  0.0238  0.0002

 Free energy of the ion-electron system (eV)
  ---------------------------------------------------
  alpha Z        PSCENC =       708.61861740
  Ewald energy   TEWEN  =    231786.95829508
  -Hartree energ DENC   =   -282013.91279222
  -exchange      EXHF   =         0.00000000
  -V(xc)+E(xc)   XCENC  =      5532.76862276
  PAW double counting   =     28031.19689736   -28560.61900965
  entropy T*S    EENTRO =        -0.11015154
  eigenvalues    EBANDS =    -17679.04893132
  atomic energy  EATOM  =     58714.77375238
  Solvation  Ediel_sol  =         0.00000000
  ---------------------------------------------------
  free energy    TOTEN  =     -3479.37469973 eV

  energy without entropy =    -3479.26454820  energy(sigma->0) =    -3479.31962397


--------------------------------------------------------------------------------------------------------


--------------------------------------- Iteration      1(  41)  ---------------------------------------


    POTLOK:  cpu time      0.1981: real time      0.2006
    SETDIJ:  cpu time      0.0543: real time      0.0546
     EDDAV:  cpu time     22.5298: real time     22.7505
       DOS:  cpu time      0.0827: real time      0.0832
    CHARGE:  cpu time      0.9848: real time      0.9933
    MIXING:  cpu time      0.0116: real time      0.0118
    --------------------------------------------
      LOOP:  cpu time     23.8613: real time     24.0940

 eigenvalue-minimisations  :  2624
 total energy-change (2. order) :-0.8924787E-01  (-0.6876364E+00)
 number of electron    1544.9999985 magnetization 
 augmentation part       44.3146840 magnetization 

 Broyden mixing:
  rms(total) = 0.10571E+01    rms(broyden)= 0.10555E+01
  rms(prec ) = 0.11641E+01
  weight for this iteration     100.00

 eigenvalues of (default mixing * dielectric matrix)
  average eigenvalue GAMMA=   1.0327
  4.6761  3.5007  3.5007  3.4152  2.8646  2.8646  1.4457  1.4457  1.2876  0.9853
  0.9853  0.8765  0.8765  0.7792  0.7792  0.7363  0.6116  0.6116  0.5680  0.5680
  0.5244  0.5244  0.3799  0.3511  0.4101  0.4101  0.2798  0.1760  0.1760  0.1858
  0.1858  0.0483  0.0483  0.0731  0.0238  0.0002

 Free energy of the ion-electron system (eV)
  ---------------------------------------------------
  alpha Z        PSCENC =       708.61861740
  Ewald energy   TEWEN  =    231786.95829508
  -Hartree energ DENC   =   -282014.61450136
  -exchange      EXHF   =         0.00000000
  -V(xc)+E(xc)   XCENC  =      5532.76121508
  PAW double counting   =     28030.87063855   -28560.44070020
  entropy T*S    EENTRO =        -0.14236652
  eigenvalues    EBANDS =    -17678.24889802
  atomic energy  EATOM  =     58714.77375238
  Solvation  Ediel_sol  =         0.00000000
  ---------------------------------------------------
  free energy    TOTEN  =     -3479.46394760 eV

  energy without entropy =    -3479.32158108  energy(sigma->0) =    -3479.39276434


--------------------------------------------------------------------------------------------------------


--------------------------------------- Iteration      1(  42)  ---------------------------------------


    POTLOK:  cpu time      0.1402: real time      0.1423
    SETDIJ:  cpu time      0.0247: real time      0.0249
     EDDAV:  cpu time     24.0959: real time     24.3218
       DOS:  cpu time      0.0009: real time      0.0009
    CHARGE:  cpu time      0.9784: real time      0.9865
    MIXING:  cpu time      0.0118: real time      0.0119
    --------------------------------------------
      LOOP:  cpu time     25.2519: real time     25.4883

 eigenvalue-minimisations  :  2720
 total energy-change (2. order) :-0.6444797E-01  (-0.2257480E+00)
 number of electron    1544.9999968 magnetization 
 augmentation part       44.5623567 magnetization 

 Broyden mixing:
  rms(total) = 0.92722E+00    rms(broyden)= 0.92539E+00
  rms(prec ) = 0.10010E+01
  weight for this iteration     100.00

 eigenvalues of (default mixing * dielectric matrix)
  average eigenvalue GAMMA=   1.0254
  4.6773  3.4859  3.4859  3.3929  2.8622  2.8622  1.4485  1.4485  1.2892  0.9851
  0.9851  0.8759  0.8759  0.7793  0.7793  0.7344  0.6116  0.6116  0.5679  0.5679
  0.5244  0.5244  0.5329  0.5329  0.3799  0.3511  0.2798  0.3361  0.3361  0.1768
  0.1768  0.2051  0.1382  0.0483  0.0483  0.0238  0.0002

 Free energy of the ion-electron system (eV)
  ---------------------------------------------------
  alpha Z        PSCENC =       708.61861740
  Ewald energy   TEWEN  =    231786.95829508
  -Hartree energ DENC   =   -282012.80466011
  -exchange      EXHF   =         0.00000000
  -V(xc)+E(xc)   XCENC  =      5532.76249438
  PAW double counting   =     28031.98449280   -28561.44020527
  entropy T*S    EENTRO =        -0.10740941
  eigenvalues    EBANDS =    -17680.27377282
  atomic energy  EATOM  =     58714.77375238
  Solvation  Ediel_sol  =         0.00000000
  ---------------------------------------------------
  free energy    TOTEN  =     -3479.52839557 eV

  energy without entropy =    -3479.42098616  energy(sigma->0) =    -3479.47469086


--------------------------------------------------------------------------------------------------------


--------------------------------------- Iteration      1(  43)  ---------------------------------------


    POTLOK:  cpu time      0.1400: real time      0.1422
    SETDIJ:  cpu time      0.0251: real time      0.0253
     EDDAV:  cpu time     23.2065: real time     23.4420
       DOS:  cpu time      0.0008: real time      0.0008
    CHARGE:  cpu time      0.9705: real time      0.9787
    MIXING:  cpu time      0.0121: real time      0.0122
    --------------------------------------------
      LOOP:  cpu time     24.3551: real time     24.6013

 eigenvalue-minimisations  :  2592
 total energy-change (2. order) :-0.1476636E+00  (-0.7529100E+00)
 number of electron    1544.9999984 magnetization 
 augmentation part       43.8188730 magnetization 

 Broyden mixing:
  rms(total) = 0.15782E+01    rms(broyden)= 0.15768E+01
  rms(prec ) = 0.17437E+01
  weight for this iteration     100.00

 eigenvalues of (default mixing * dielectric matrix)
  average eigenvalue GAMMA=   0.9989
  4.6769  3.4790  3.4790  3.3916  2.8615  2.8615  1.4471  1.4471  1.2938  0.9851
  0.9851  0.8757  0.8757  0.7791  0.7791  0.7348  0.6116  0.6116  0.5679  0.5679
  0.5244  0.5244  0.5190  0.5190  0.3799  0.3511  0.2798  0.1768  0.1768  0.3373
  0.3373  0.0590  0.2033  0.1368  0.0483  0.0483  0.0238  0.0002

 Free energy of the ion-electron system (eV)
  ---------------------------------------------------
  alpha Z        PSCENC =       708.61861740
  Ewald energy   TEWEN  =    231786.95829508
  -Hartree energ DENC   =   -282012.02500551
  -exchange      EXHF   =         0.00000000
  -V(xc)+E(xc)   XCENC  =      5532.76116987
  PAW double counting   =     28031.84117138   -28561.40017485
  entropy T*S    EENTRO =        -0.07040771
  eigenvalues    EBANDS =    -17681.13347724
  atomic energy  EATOM  =     58714.77375238
  Solvation  Ediel_sol  =         0.00000000
  ---------------------------------------------------
  free energy    TOTEN  =     -3479.67605918 eV

  energy without entropy =    -3479.60565148  energy(sigma->0) =    -3479.64085533


--------------------------------------------------------------------------------------------------------


--------------------------------------- Iteration      1(  44)  ---------------------------------------


    POTLOK:  cpu time      0.1400: real time      0.1478
    SETDIJ:  cpu time      0.0253: real time      0.0255
     EDDAV:  cpu time     24.1476: real time     24.3940
       DOS:  cpu time      0.0009: real time      0.0009
    CHARGE:  cpu time      0.9767: real time      0.9846
    MIXING:  cpu time      0.0124: real time      0.0125
    --------------------------------------------
      LOOP:  cpu time     25.3028: real time     25.5652

 eigenvalue-minimisations  :  2784
 total energy-change (2. order) :-0.1109039E+00  (-0.4810292E+00)
 number of electron    1544.9999967 magnetization 
 augmentation part       44.5627447 magnetization 

 Broyden mixing:
  rms(total) = 0.93141E+00    rms(broyden)= 0.92897E+00
  rms(prec ) = 0.10046E+01
  weight for this iteration     100.00

 eigenvalues of (default mixing * dielectric matrix)
  average eigenvalue GAMMA=   1.0376
  4.6379  3.4146  3.4146  3.4519  2.9175  2.9175  1.1274  1.1274  1.4360  1.4360
  1.2636  0.9849  0.9849  0.8797  0.8797  0.6896  0.6896  0.7815  0.7815  0.7385
  0.6116  0.6116  0.5681  0.5681  0.5244  0.5244  0.1766  0.1766  0.3799  0.3511
  0.2798  0.3520  0.3520  0.1845  0.1305  0.0483  0.0483  0.0238  0.0002

 Free energy of the ion-electron system (eV)
  ---------------------------------------------------
  alpha Z        PSCENC =       708.61861740
  Ewald energy   TEWEN  =    231786.95829508
  -Hartree energ DENC   =   -282013.69300569
  -exchange      EXHF   =         0.00000000
  -V(xc)+E(xc)   XCENC  =      5532.80459211
  PAW double counting   =     28032.75080678   -28562.36396480
  entropy T*S    EENTRO =        -0.10724761
  eigenvalues    EBANDS =    -17679.52880877
  atomic energy  EATOM  =     58714.77375238
  Solvation  Ediel_sol  =         0.00000000
  ---------------------------------------------------
  free energy    TOTEN  =     -3479.78696311 eV

  energy without entropy =    -3479.67971549  energy(sigma->0) =    -3479.73333930


--------------------------------------------------------------------------------------------------------


--------------------------------------- Iteration      1(  45)  ---------------------------------------


    POTLOK:  cpu time      0.2333: real time      0.2359
    SETDIJ:  cpu time      0.0250: real time      0.0252
     EDDAV:  cpu time     24.0594: real time     24.3200
       DOS:  cpu time      0.0070: real time      0.0070
    CHARGE:  cpu time      0.9723: real time      0.9804
    MIXING:  cpu time      0.0127: real time      0.0128
    --------------------------------------------
      LOOP:  cpu time     25.3096: real time     25.5814

 eigenvalue-minimisations  :  2784
 total energy-change (2. order) : 0.2258674E+00  (-0.7456888E+00)
 number of electron    1544.9999985 magnetization 
 augmentation part       44.0216668 magnetization 

 Broyden mixing:
  rms(total) = 0.13628E+01    rms(broyden)= 0.13613E+01
  rms(prec ) = 0.15042E+01
  weight for this iteration     100.00

 eigenvalues of (default mixing * dielectric matrix)
  average eigenvalue GAMMA=   1.0496
  4.6566  3.4893  3.4893  3.0787  3.0787  3.0793  1.4213  1.4213  1.4706  1.4706
  1.3481  0.9746  0.9746  0.8388  0.8388  0.8588  0.8588  0.7736  0.7736  0.7403
  0.6116  0.6116  0.5680  0.5680  0.5244  0.5244  0.3799  0.3511  0.4375  0.4375
  0.2798  0.1766  0.1766  0.2752  0.1764  0.1298  0.0483  0.0483  0.0238  0.0002

 Free energy of the ion-electron system (eV)
  ---------------------------------------------------
  alpha Z        PSCENC =       708.61861740
  Ewald energy   TEWEN  =    231786.95829508
  -Hartree energ DENC   =   -282014.58086270
  -exchange      EXHF   =         0.00000000
  -V(xc)+E(xc)   XCENC  =      5532.78286918
  PAW double counting   =     28031.66913559   -28561.27671750
  entropy T*S    EENTRO =        -0.10871475
  eigenvalues    EBANDS =    -17678.39747040
  atomic energy  EATOM  =     58714.77375238
  Solvation  Ediel_sol  =         0.00000000
  ---------------------------------------------------
  free energy    TOTEN  =     -3479.56109571 eV

  energy without entropy =    -3479.45238096  energy(sigma->0) =    -3479.50673833


--------------------------------------------------------------------------------------------------------


--------------------------------------- Iteration      1(  46)  ---------------------------------------


    POTLOK:  cpu time      0.2242: real time      0.2266
    SETDIJ:  cpu time      0.0266: real time      0.0268
     EDDAV:  cpu time     23.9149: real time     24.1544
       DOS:  cpu time      0.0349: real time      0.0351
    CHARGE:  cpu time      0.9894: real time      1.0032
    MIXING:  cpu time      0.0132: real time      0.0133
    --------------------------------------------
      LOOP:  cpu time     25.2032: real time     25.4594

 eigenvalue-minimisations  :  2752
 total energy-change (2. order) :-0.7145501E-01  (-0.4485076E+00)
 number of electron    1544.9999967 magnetization 
 augmentation part       44.5780257 magnetization 

 Broyden mixing:
  rms(total) = 0.91582E+00    rms(broyden)= 0.91354E+00
  rms(prec ) = 0.98771E+00
  weight for this iteration     100.00

 eigenvalues of (default mixing * dielectric matrix)
  average eigenvalue GAMMA=   1.0656
  4.6225  3.5800  3.5800  3.3656  3.3656  2.6753  1.5435  1.5435  1.4686  1.4686
  1.4415  1.0224  1.0224  0.9668  0.9668  0.8565  0.8565  0.7823  0.7823  0.6116
  0.6116  0.7338  0.5678  0.5678  0.5820  0.5820  0.5244  0.5244  0.1766  0.1766
  0.3799  0.3511  0.2798  0.3406  0.3406  0.1784  0.1299  0.0483  0.0483  0.0238
  0.0002

 Free energy of the ion-electron system (eV)
  ---------------------------------------------------
  alpha Z        PSCENC =       708.61861740
  Ewald energy   TEWEN  =    231786.95829508
  -Hartree energ DENC   =   -282014.39970154
  -exchange      EXHF   =         0.00000000
  -V(xc)+E(xc)   XCENC  =      5532.79348988
  PAW double counting   =     28031.93661633   -28561.52530249
  entropy T*S    EENTRO =        -0.10723396
  eigenvalues    EBANDS =    -17678.68108380
  atomic energy  EATOM  =     58714.77375238
  Solvation  Ediel_sol  =         0.00000000
  ---------------------------------------------------
  free energy    TOTEN  =     -3479.63255072 eV

  energy without entropy =    -3479.52531676  energy(sigma->0) =    -3479.57893374


--------------------------------------------------------------------------------------------------------


--------------------------------------- Iteration      1(  47)  ---------------------------------------


    POTLOK:  cpu time      0.1402: real time      0.1424
    SETDIJ:  cpu time      0.0247: real time      0.0249
     EDDAV:  cpu time     23.4091: real time     23.6890
       DOS:  cpu time      0.0231: real time      0.0233
    CHARGE:  cpu time      0.9449: real time      0.9851
    MIXING:  cpu time      0.0243: real time      0.0244
    --------------------------------------------
      LOOP:  cpu time     24.5663: real time     24.8890

 eigenvalue-minimisations  :  2656
 total energy-change (2. order) : 0.1159526E+00  (-0.7341666E+00)
 number of electron    1544.9999985 magnetization 
 augmentation part       44.1574108 magnetization 

 Broyden mixing:
  rms(total) = 0.12193E+01    rms(broyden)= 0.12178E+01
  rms(prec ) = 0.13446E+01
  weight for this iteration     100.00

 eigenvalues of (default mixing * dielectric matrix)
  average eigenvalue GAMMA=   1.0426
  4.6241  3.5801  3.5801  3.3714  3.3714  2.6854  1.5595  1.5595  1.4651  1.4651
  1.4402  1.0189  1.0189  0.9669  0.9669  0.8559  0.8559  0.7810  0.7810  0.6116
  0.6116  0.7336  0.5678  0.5678  0.5855  0.5855  0.5244  0.5244  0.1766  0.1766
  0.3799  0.3511  0.2798  0.3385  0.3385  0.1787  0.1299  0.0483  0.0483  0.0612
  0.0238  0.0002

 Free energy of the ion-electron system (eV)
  ---------------------------------------------------
  alpha Z        PSCENC =       708.61861740
  Ewald energy   TEWEN  =    231786.95829508
  -Hartree energ DENC   =   -282015.00835246
  -exchange      EXHF   =         0.00000000
  -V(xc)+E(xc)   XCENC  =      5532.78125484
  PAW double counting   =     28031.56487013   -28561.18669201
  entropy T*S    EENTRO =        -0.12725411
  eigenvalues    EBANDS =    -17677.89108941
  atomic energy  EATOM  =     58714.77375238
  Solvation  Ediel_sol  =         0.00000000
  ---------------------------------------------------
  free energy    TOTEN  =     -3479.51659815 eV

  energy without entropy =    -3479.38934404  energy(sigma->0) =    -3479.45297110


--------------------------------------------------------------------------------------------------------


--------------------------------------- Iteration      1(  48)  ---------------------------------------


    POTLOK:  cpu time      0.2513: real time      0.2544
    SETDIJ:  cpu time      0.0341: real time      0.0514
     EDDAV:  cpu time     23.3213: real time     23.6031
       DOS:  cpu time      0.0008: real time      0.0009
    CHARGE:  cpu time      0.9754: real time      0.9835
    MIXING:  cpu time      0.0139: real time      0.0140
    --------------------------------------------
      LOOP:  cpu time     24.5968: real time     24.9072

 eigenvalue-minimisations  :  2688
 total energy-change (2. order) :-0.4737090E-01  (-0.3624792E+00)
 number of electron    1544.9999967 magnetization 
 augmentation part       44.5800358 magnetization 

 Broyden mixing:
  rms(total) = 0.91322E+00    rms(broyden)= 0.91108E+00
  rms(prec ) = 0.98505E+00
  weight for this iteration     100.00

 eigenvalues of (default mixing * dielectric matrix)
  average eigenvalue GAMMA=   1.0666
  4.5572  3.5819  3.5819  3.2649  3.2649  3.0740  2.0379  2.0379  1.4274  1.4274
  1.3500  0.9443  0.9443  0.9709  0.9709  0.8611  0.8611  0.7685  0.7685  0.7817
  0.7817  0.7442  0.6116  0.6116  0.5680  0.5680  0.5244  0.5244  0.4810  0.4810
  0.3799  0.3511  0.4102  0.1766  0.1766  0.2798  0.1775  0.1298  0.0483  0.0483
  0.0238  0.0002  0.2872

 Free energy of the ion-electron system (eV)
  ---------------------------------------------------
  alpha Z        PSCENC =       708.61861740
  Ewald energy   TEWEN  =    231786.95829508
  -Hartree energ DENC   =   -282013.62289605
  -exchange      EXHF   =         0.00000000
  -V(xc)+E(xc)   XCENC  =      5532.77935220
  PAW double counting   =     28031.83571261   -28561.38659853
  entropy T*S    EENTRO =        -0.10723756
  eigenvalues    EBANDS =    -17679.41296659
  atomic energy  EATOM  =     58714.77375238
  Solvation  Ediel_sol  =         0.00000000
  ---------------------------------------------------
  free energy    TOTEN  =     -3479.56396905 eV

  energy without entropy =    -3479.45673149  energy(sigma->0) =    -3479.51035027


--------------------------------------------------------------------------------------------------------


--------------------------------------- Iteration      1(  49)  ---------------------------------------


    POTLOK:  cpu time      0.1408: real time      0.1425
    SETDIJ:  cpu time      0.0252: real time      0.0254
     EDDAV:  cpu time     22.9895: real time     23.2186
       DOS:  cpu time      0.0083: real time      0.0083
    CHARGE:  cpu time      0.9895: real time      0.9993
    MIXING:  cpu time      0.0142: real time      0.0143
    --------------------------------------------
      LOOP:  cpu time     24.1675: real time     24.4084

 eigenvalue-minimisations  :  2592
 total energy-change (2. order) :-0.2755033E-02  (-0.7465627E+00)
 number of electron    1544.9999985 magnetization 
 augmentation part       43.9958512 magnetization 

 Broyden mixing:
  rms(total) = 0.13885E+01    rms(broyden)= 0.13870E+01
  rms(prec ) = 0.15332E+01
  weight for this iteration     100.00

 eigenvalues of (default mixing * dielectric matrix)
  average eigenvalue GAMMA=   1.0415
  4.5621  3.5721  3.5721  3.2705  3.2705  3.0475  1.9789  1.9789  1.4322  1.4322
  1.3520  0.9532  0.9532  0.9692  0.9692  0.8604  0.8604  0.7606  0.7606  0.7811
  0.7811  0.7455  0.6115  0.6115  0.5680  0.5680  0.5244  0.5244  0.4756  0.4756
  0.3799  0.3511  0.4126  0.1766  0.1766  0.1150  0.2798  0.1775  0.1298  0.0483
  0.0483  0.0238  0.0002  0.2852

 Free energy of the ion-electron system (eV)
  ---------------------------------------------------
  alpha Z        PSCENC =       708.61861740
  Ewald energy   TEWEN  =    231786.95829508
  -Hartree energ DENC   =   -282013.76019578
  -exchange      EXHF   =         0.00000000
  -V(xc)+E(xc)   XCENC  =      5532.78082158
  PAW double counting   =     28031.84698932   -28561.46223200
  entropy T*S    EENTRO =        -0.10379597
  eigenvalues    EBANDS =    -17679.21897610
  atomic energy  EATOM  =     58714.77375238
  Solvation  Ediel_sol  =         0.00000000
  ---------------------------------------------------
  free energy    TOTEN  =     -3479.56672408 eV

  energy without entropy =    -3479.46292811  energy(sigma->0) =    -3479.51482610


--------------------------------------------------------------------------------------------------------


--------------------------------------- Iteration      1(  50)  ---------------------------------------


    POTLOK:  cpu time      0.1679: real time      0.1703
    SETDIJ:  cpu time      0.0245: real time      0.0247
     EDDAV:  cpu time     22.9647: real time     23.1932
       DOS:  cpu time      0.0100: real time      0.0101
    CHARGE:  cpu time      1.0329: real time      1.0413
    MIXING:  cpu time      0.0168: real time      0.0174
    --------------------------------------------
      LOOP:  cpu time     24.2168: real time     24.4569

 eigenvalue-minimisations  :  2624
 total energy-change (2. order) :-0.6997183E-01  (-0.4843383E+00)
 number of electron    1544.9999967 magnetization 
 augmentation part       44.5888303 magnetization 

 Broyden mixing:
  rms(total) = 0.90662E+00    rms(broyden)= 0.90426E+00
  rms(prec ) = 0.97754E+00
  weight for this iteration     100.00

 eigenvalues of (default mixing * dielectric matrix)
  average eigenvalue GAMMA=   1.0994
  4.4097  4.4097  3.5578  3.5578  2.4629  2.4629  2.1642  2.1642  1.2175  1.2175
  0.4457  0.6544  0.6544  1.0968  1.0968  1.1619  1.1619  0.6561  0.6561  0.8452
  0.8452  0.7690  0.7690  0.7608  0.7608  0.5511  0.5511  0.5788  0.5127  0.5127
  0.0894  0.0894  0.4169  0.2526  0.2526  0.1516  0.0335  0.0081  0.0002  0.0160

 Free energy of the ion-electron system (eV)
  ---------------------------------------------------
  alpha Z        PSCENC =       708.61861740
  Ewald energy   TEWEN  =    231786.95829508
  -Hartree energ DENC   =   -282013.84715768
  -exchange      EXHF   =         0.00000000
  -V(xc)+E(xc)   XCENC  =      5532.79758858
  PAW double counting   =     28032.08315952   -28561.68355145
  entropy T*S    EENTRO =        -0.10723323
  eigenvalues    EBANDS =    -17679.23016652
  atomic energy  EATOM  =     58714.77375238
  Solvation  Ediel_sol  =         0.00000000
  ---------------------------------------------------
  free energy    TOTEN  =     -3479.63669591 eV

  energy without entropy =    -3479.52946268  energy(sigma->0) =    -3479.58307930


--------------------------------------------------------------------------------------------------------


--------------------------------------- Iteration      1(  51)  ---------------------------------------


    POTLOK:  cpu time      0.1757: real time      0.1775
    SETDIJ:  cpu time      0.0248: real time      0.0250
     EDDAV:  cpu time     22.4769: real time     22.6870
       DOS:  cpu time      0.0771: real time      0.0776
    CHARGE:  cpu time      0.9673: real time      0.9750
    MIXING:  cpu time      0.0130: real time      0.0131
    --------------------------------------------
      LOOP:  cpu time     23.7348: real time     23.9553

 eigenvalue-minimisations  :  2528
 total energy-change (2. order) : 0.2988784E-01  (-0.7417682E+00)
 number of electron    1544.9999985 magnetization 
 augmentation part       43.9195088 magnetization 

 Broyden mixing:
  rms(total) = 0.14699E+01    rms(broyden)= 0.14684E+01
  rms(prec ) = 0.16227E+01
  weight for this iteration     100.00

 eigenvalues of (default mixing * dielectric matrix)
  average eigenvalue GAMMA=   1.1080
  4.4718  4.4718  3.6644  3.6644  2.5968  2.5968  2.2100  2.2100  1.2049  1.2049
  0.4693  0.6978  0.6978  1.1168  1.1168  1.1898  1.1898  0.7419  0.7419  0.8041
  0.8041  0.7905  0.7905  0.2612  0.2612  0.7531  0.7531  0.5842  0.5842  0.5070
  0.5070  0.5388  0.4540  0.2599  0.2599  0.1455  0.0289  0.0291  0.0291  0.0002
  0.0256

 Free energy of the ion-electron system (eV)
  ---------------------------------------------------
  alpha Z        PSCENC =       708.61861740
  Ewald energy   TEWEN  =    231786.95829508
  -Hartree energ DENC   =   -282014.16915778
  -exchange      EXHF   =         0.00000000
  -V(xc)+E(xc)   XCENC  =      5532.77079364
  PAW double counting   =     28032.10455270   -28561.70833355
  entropy T*S    EENTRO =        -0.09261755
  eigenvalues    EBANDS =    -17678.86271042
  atomic energy  EATOM  =     58714.77375238
  Solvation  Ediel_sol  =         0.00000000
  ---------------------------------------------------
  free energy    TOTEN  =     -3479.60680808 eV

  energy without entropy =    -3479.51419053  energy(sigma->0) =    -3479.56049931


--------------------------------------------------------------------------------------------------------


--------------------------------------- Iteration      1(  52)  ---------------------------------------


    POTLOK:  cpu time      0.1402: real time      0.1425
    SETDIJ:  cpu time      0.0257: real time      0.0260
     EDDAV:  cpu time     23.5169: real time     23.7366
       DOS:  cpu time      0.0009: real time      0.0009
    CHARGE:  cpu time      0.9723: real time      0.9803
    MIXING:  cpu time      0.0133: real time      0.0135
    --------------------------------------------
      LOOP:  cpu time     24.6694: real time     24.8998

 eigenvalue-minimisations  :  2592
 total energy-change (2. order) :-0.8094099E-01  (-0.5297401E+00)
 number of electron    1544.9999967 magnetization 
 augmentation part       44.5749324 magnetization 

 Broyden mixing:
  rms(total) = 0.92110E+00    rms(broyden)= 0.91868E+00
  rms(prec ) = 0.99295E+00
  weight for this iteration     100.00

 eigenvalues of (default mixing * dielectric matrix)
  average eigenvalue GAMMA=   1.1582
  4.3667  4.3667  4.4587  4.4587  2.9644  2.9644  2.2861  2.2861  1.3009  1.3009
  0.4698  1.2337  1.2337  1.1125  1.1125  0.9579  0.9579  0.5478  0.5478  0.8035
  0.8035  0.7927  0.7927  0.7588  0.7588  0.5052  0.5052  0.5920  0.5920  0.5212
  0.5212  0.5447  0.2305  0.2305  0.2600  0.2600  0.1273  0.0290  0.0321  0.0321
  0.0237  0.0002

 Free energy of the ion-electron system (eV)
  ---------------------------------------------------
  alpha Z        PSCENC =       708.61861740
  Ewald energy   TEWEN  =    231786.95829508
  -Hartree energ DENC   =   -282014.29411642
  -exchange      EXHF   =         0.00000000
  -V(xc)+E(xc)   XCENC  =      5532.77839121
  PAW double counting   =     28032.14860868   -28561.75372807
  entropy T*S    EENTRO =        -0.10723297
  eigenvalues    EBANDS =    -17678.81033637
  atomic energy  EATOM  =     58714.77375238
  Solvation  Ediel_sol  =         0.00000000
  ---------------------------------------------------
  free energy    TOTEN  =     -3479.68774907 eV

  energy without entropy =    -3479.58051610  energy(sigma->0) =    -3479.63413258


--------------------------------------------------------------------------------------------------------


--------------------------------------- Iteration      1(  53)  ---------------------------------------


    POTLOK:  cpu time      0.1679: real time      0.1701
    SETDIJ:  cpu time      0.0251: real time      0.0253
     EDDAV:  cpu time     22.8370: real time     23.0563
       DOS:  cpu time      0.0578: real time      0.0581
    CHARGE:  cpu time      0.9942: real time      1.0022
    MIXING:  cpu time      0.0134: real time      0.0135
    --------------------------------------------
      LOOP:  cpu time     24.0952: real time     24.3256

 eigenvalue-minimisations  :  2592
 total energy-change (2. order) : 0.9631171E-01  (-0.7442617E+00)
 number of electron    1544.9999985 magnetization 
 augmentation part       43.9502583 magnetization 

 Broyden mixing:
  rms(total) = 0.14380E+01    rms(broyden)= 0.14365E+01
  rms(prec ) = 0.15871E+01
  weight for this iteration     100.00

 eigenvalues of (default mixing * dielectric matrix)
  average eigenvalue GAMMA=   1.1342
  4.0987  4.0987  4.5026  4.5026  3.0189  3.0189  2.3223  2.3223  1.3564  1.3564
  1.1520  1.1520  1.2149  1.2149  0.3967  0.3967  0.9594  0.9594  0.8039  0.8039
  0.7977  0.7977  0.5106  0.5106  0.3409  0.3409  0.7603  0.7603  0.5779  0.5779
  0.5450  0.5450  0.5598  0.4116  0.4116  0.2243  0.2243  0.1298  0.0365  0.0235
  0.0160  0.0160  0.0002

 Free energy of the ion-electron system (eV)
  ---------------------------------------------------
  alpha Z        PSCENC =       708.61861740
  Ewald energy   TEWEN  =    231786.95829508
  -Hartree energ DENC   =   -282014.01946426
  -exchange      EXHF   =         0.00000000
  -V(xc)+E(xc)   XCENC  =      5532.76097044
  PAW double counting   =     28031.78243555   -28561.39060645
  entropy T*S    EENTRO =        -0.09806029
  eigenvalues    EBANDS =    -17678.97737720
  atomic energy  EATOM  =     58714.77375238
  Solvation  Ediel_sol  =         0.00000000
  ---------------------------------------------------
  free energy    TOTEN  =     -3479.59143735 eV

  energy without entropy =    -3479.49337706  energy(sigma->0) =    -3479.54240721


--------------------------------------------------------------------------------------------------------


--------------------------------------- Iteration      1(  54)  ---------------------------------------


    POTLOK:  cpu time      0.1806: real time      0.1833
    SETDIJ:  cpu time      0.0546: real time      0.0549
     EDDAV:  cpu time     23.2904: real time     23.5258
       DOS:  cpu time      0.1040: real time      0.1046
    CHARGE:  cpu time      0.9946: real time      1.0033
    MIXING:  cpu time      0.0141: real time      0.0142
    --------------------------------------------
      LOOP:  cpu time     24.6384: real time     24.8862

 eigenvalue-minimisations  :  2656
 total energy-change (2. order) :-0.1029777E+00  (-0.4653204E+00)
 number of electron    1544.9999967 magnetization 
 augmentation part       44.5704242 magnetization 

 Broyden mixing:
  rms(total) = 0.92556E+00    rms(broyden)= 0.92319E+00
  rms(prec ) = 0.99793E+00
  weight for this iteration     100.00

 eigenvalues of (default mixing * dielectric matrix)
  average eigenvalue GAMMA=   1.1675
  4.5778  4.5747  4.5747  3.1067  3.1067  2.7425  2.7425  2.4302  2.3044  1.3685
  1.3685  0.5376  1.2294  1.2294  1.1177  1.1177  0.8601  0.8601  0.4648  0.4648
  0.7959  0.7959  0.8254  0.8254  0.6668  0.6668  0.7610  0.7610  0.5657  0.5657
  0.5262  0.5262  0.5311  0.5311  0.2537  0.2537  0.2526  0.2526  0.1275  0.0323
  0.0255  0.0255  0.0002  0.0232

 Free energy of the ion-electron system (eV)
  ---------------------------------------------------
  alpha Z        PSCENC =       708.61861740
  Ewald energy   TEWEN  =    231786.95829508
  -Hartree energ DENC   =   -282013.19468562
  -exchange      EXHF   =         0.00000000
  -V(xc)+E(xc)   XCENC  =      5532.77118036
  PAW double counting   =     28031.93264164   -28561.52690887
  entropy T*S    EENTRO =        -0.10723498
  eigenvalues    EBANDS =    -17679.92007248
  atomic energy  EATOM  =     58714.77375238
  Solvation  Ediel_sol  =         0.00000000
  ---------------------------------------------------
  free energy    TOTEN  =     -3479.69441507 eV

  energy without entropy =    -3479.58718009  energy(sigma->0) =    -3479.64079758


--------------------------------------------------------------------------------------------------------


--------------------------------------- Iteration      1(  55)  ---------------------------------------


    POTLOK:  cpu time      0.1398: real time      0.1420
    SETDIJ:  cpu time      0.0251: real time      0.0253
     EDDAV:  cpu time     22.0762: real time     22.3316
       DOS:  cpu time      0.0310: real time      0.0311
    CHARGE:  cpu time      0.9806: real time      0.9888
    MIXING:  cpu time      0.0160: real time      0.0161
    --------------------------------------------
      LOOP:  cpu time     23.2687: real time     23.5349

 eigenvalue-minimisations  :  2528
 total energy-change (2. order) : 0.3204728E-01  (-0.7590926E+00)
 number of electron    1544.9999984 magnetization 
 augmentation part       43.8397905 magnetization 

 Broyden mixing:
  rms(total) = 0.15544E+01    rms(broyden)= 0.15529E+01
  rms(prec ) = 0.17169E+01
  weight for this iteration     100.00

 eigenvalues of (default mixing * dielectric matrix)
  average eigenvalue GAMMA=   1.1274
  4.9421  3.7093  3.4521  3.4521  1.6514  2.4638  2.4638  2.4985  2.1878  1.0106
  1.5329  1.0402  1.0402  1.0234  1.0234  1.0229  1.0229  0.8109  0.8109  0.8183
  0.8183  0.6441  0.6441  0.3269  0.3269  0.7321  0.5876  0.5876  0.5230  0.4577
  0.3744  0.3744  0.2434  0.2434  0.1274  0.0281  0.0311  0.0311  0.0169  0.0002

 Free energy of the ion-electron system (eV)
  ---------------------------------------------------
  alpha Z        PSCENC =       708.61861740
  Ewald energy   TEWEN  =    231786.95829508
  -Hartree energ DENC   =   -282012.54719651
  -exchange      EXHF   =         0.00000000
  -V(xc)+E(xc)   XCENC  =      5532.75799299
  PAW double counting   =     28031.89471302   -28561.48897944
  entropy T*S    EENTRO =        -0.07572854
  eigenvalues    EBANDS =    -17680.55383418
  atomic energy  EATOM  =     58714.77375238
  Solvation  Ediel_sol  =         0.00000000
  ---------------------------------------------------
  free energy    TOTEN  =     -3479.66236779 eV

  energy without entropy =    -3479.58663925  energy(sigma->0) =    -3479.62450352


--------------------------------------------------------------------------------------------------------


--------------------------------------- Iteration      1(  56)  ---------------------------------------


    POTLOK:  cpu time      0.1752: real time      0.1775
    SETDIJ:  cpu time      0.0246: real time      0.0248
     EDDAV:  cpu time     26.4517: real time     26.7143
       DOS:  cpu time      0.0334: real time      0.0336
    CHARGE:  cpu time      0.9987: real time      1.0066
    MIXING:  cpu time      0.0129: real time      0.0131
    --------------------------------------------
      LOOP:  cpu time     27.6965: real time     27.9699

 eigenvalue-minimisations  :  3104
 total energy-change (2. order) :-0.3152430E+01  (-0.8170886E-01)
 number of electron    1544.9999962 magnetization 
 augmentation part       42.8996035 magnetization 

 Broyden mixing:
  rms(total) = 0.25708E+01    rms(broyden)= 0.25705E+01
  rms(prec ) = 0.28383E+01
  weight for this iteration     100.00

 eigenvalues of (default mixing * dielectric matrix)
  average eigenvalue GAMMA=   1.1305
  4.8092  3.4205  3.4205  3.6725  3.6725  2.4082  2.4082  2.3223  1.2456  1.2456
  1.5503  1.1305  1.1305  1.0213  1.0213  0.9139  0.9139  0.6865  0.6865  0.8903
  0.8271  0.8271  0.6944  0.6944  0.7280  0.2365  0.2365  0.5512  0.5512  0.4924
  0.4924  0.4597  0.3658  0.1677  0.1677  0.1877  0.0361  0.0361  0.0113  0.0178
  0.0002

 Free energy of the ion-electron system (eV)
  ---------------------------------------------------
  alpha Z        PSCENC =       708.61861740
  Ewald energy   TEWEN  =    231786.95829508
  -Hartree energ DENC   =   -281993.45118339
  -exchange      EXHF   =         0.00000000
  -V(xc)+E(xc)   XCENC  =      5533.02419451
  PAW double counting   =     28055.99562055   -28585.11923852
  entropy T*S    EENTRO =        -0.04472576
  eigenvalues    EBANDS =    -17703.57012973
  atomic energy  EATOM  =     58714.77375238
  Solvation  Ediel_sol  =         0.00000000
  ---------------------------------------------------
  free energy    TOTEN  =     -3482.81479746 eV

  energy without entropy =    -3482.77007170  energy(sigma->0) =    -3482.79243458


--------------------------------------------------------------------------------------------------------


--------------------------------------- Iteration      1(  57)  ---------------------------------------


    POTLOK:  cpu time      0.1630: real time      0.1654
    SETDIJ:  cpu time      0.0258: real time      0.0260
     EDDAV:  cpu time     23.3929: real time     23.6504
       DOS:  cpu time      0.0296: real time      0.0298
    CHARGE:  cpu time      0.9809: real time      0.9887
    MIXING:  cpu time      0.0135: real time      0.0136
    --------------------------------------------
      LOOP:  cpu time     24.6058: real time     24.8739

 eigenvalue-minimisations  :  2624
 total energy-change (2. order) : 0.3876247E+00  (-0.1772683E-01)
 number of electron    1544.9999962 magnetization 
 augmentation part       42.8400042 magnetization 

 Broyden mixing:
  rms(total) = 0.26367E+01    rms(broyden)= 0.26367E+01
  rms(prec ) = 0.29101E+01
  weight for this iteration     100.00

 eigenvalues of (default mixing * dielectric matrix)
  average eigenvalue GAMMA=   1.0878
  4.8619  3.8252  3.8252  3.3506  3.3506  2.4670  2.1752  2.1752  1.6179  1.0995
  1.0995  1.1692  1.1692  0.7813  0.7813  0.8725  0.8725  0.5587  0.5587  0.8185
  0.8185  0.8809  0.7361  0.7361  0.7213  0.6344  0.6344  0.2496  0.5173  0.5173
  0.4209  0.2335  0.2335  0.3482  0.1533  0.1533  0.1590  0.0380  0.0380  0.0136
  0.0214  0.0002

 Free energy of the ion-electron system (eV)
  ---------------------------------------------------
  alpha Z        PSCENC =       708.61861740
  Ewald energy   TEWEN  =    231786.95829508
  -Hartree energ DENC   =   -281993.22628304
  -exchange      EXHF   =         0.00000000
  -V(xc)+E(xc)   XCENC  =      5533.01395993
  PAW double counting   =     28056.53396176   -28585.39645831
  entropy T*S    EENTRO =        -0.04477537
  eigenvalues    EBANDS =    -17703.65824254
  atomic energy  EATOM  =     58714.77375238
  Solvation  Ediel_sol  =         0.00000000
  ---------------------------------------------------
  free energy    TOTEN  =     -3482.42717271 eV

  energy without entropy =    -3482.38239734  energy(sigma->0) =    -3482.40478502


--------------------------------------------------------------------------------------------------------


--------------------------------------- Iteration      1(  58)  ---------------------------------------


    POTLOK:  cpu time      0.1412: real time      0.1432
    SETDIJ:  cpu time      0.0248: real time      0.0250
     EDDAV:  cpu time     25.7526: real time     26.0394
       DOS:  cpu time      0.0047: real time      0.0047
    CHARGE:  cpu time      0.9674: real time      0.9850
    MIXING:  cpu time      0.0137: real time      0.0139
    --------------------------------------------
      LOOP:  cpu time     26.9043: real time     27.2111

 eigenvalue-minimisations  :  2944
 total energy-change (2. order) : 0.1536777E+00  (-0.1013529E-02)
 number of electron    1544.9999962 magnetization 
 augmentation part       42.8623772 magnetization 

 Broyden mixing:
  rms(total) = 0.26134E+01    rms(broyden)= 0.26134E+01
  rms(prec ) = 0.28853E+01
  weight for this iteration     100.00

 eigenvalues of (default mixing * dielectric matrix)
  average eigenvalue GAMMA=   1.1068
  4.8599  3.7186  3.7186  3.2284  3.2284  2.4832  2.2943  2.2943  1.7750  1.7750
  1.5815  1.1501  1.1501  0.9994  0.9994  0.4434  0.8876  0.8876  0.9054  0.7962
  0.7962  0.7558  0.7558  0.6323  0.6323  0.7213  0.2709  0.2709  0.4183  0.4183
  0.5451  0.5451  0.4737  0.2432  0.2432  0.3499  0.1923  0.0689  0.0371  0.0371
  0.0015  0.0007  0.0076

 Free energy of the ion-electron system (eV)
  ---------------------------------------------------
  alpha Z        PSCENC =       708.61861740
  Ewald energy   TEWEN  =    231786.95829508
  -Hartree energ DENC   =   -281994.65320166
  -exchange      EXHF   =         0.00000000
  -V(xc)+E(xc)   XCENC  =      5533.02604683
  PAW double counting   =     28056.77609681   -28585.58524784
  entropy T*S    EENTRO =        -0.04462276
  eigenvalues    EBANDS =    -17702.14323121
  atomic energy  EATOM  =     58714.77375238
  Solvation  Ediel_sol  =         0.00000000
  ---------------------------------------------------
  free energy    TOTEN  =     -3482.27349497 eV

  energy without entropy =    -3482.22887221  energy(sigma->0) =    -3482.25118359


--------------------------------------------------------------------------------------------------------


--------------------------------------- Iteration      1(  59)  ---------------------------------------


    POTLOK:  cpu time      0.1408: real time      0.1429
    SETDIJ:  cpu time      0.0258: real time      0.0260
     EDDAV:  cpu time     24.1819: real time     24.4344
       DOS:  cpu time      0.0657: real time      0.0660
    CHARGE:  cpu time      0.9424: real time      0.9613
    MIXING:  cpu time      0.0142: real time      0.0144
    --------------------------------------------
      LOOP:  cpu time     25.3708: real time     25.6450

 eigenvalue-minimisations  :  2784
 total energy-change (2. order) :-0.4233657E+00  (-0.7312109E-03)
 number of electron    1544.9999962 magnetization 
 augmentation part       42.8372407 magnetization 

 Broyden mixing:
  rms(total) = 0.26401E+01    rms(broyden)= 0.26401E+01
  rms(prec ) = 0.29144E+01
  weight for this iteration     100.00

 eigenvalues of (default mixing * dielectric matrix)
  average eigenvalue GAMMA=   1.1260
  4.8651  3.4758  3.4758  3.6903  3.6903  2.2456  2.3937  2.3937  2.2344  1.6755
  1.0868  1.0868  1.1728  1.1728  1.0194  1.0194  0.3051  0.8826  0.8826  0.9271
  0.8432  0.8432  0.8080  0.8080  0.7035  0.6017  0.6017  0.6365  0.6365  0.2976
  0.2976  0.4482  0.4482  0.4773  0.2006  0.2006  0.3508  0.3508  0.1998  0.0358
  0.0358  0.0187  0.0048  0.0002

 Free energy of the ion-electron system (eV)
  ---------------------------------------------------
  alpha Z        PSCENC =       708.61861740
  Ewald energy   TEWEN  =    231786.95829508
  -Hartree energ DENC   =   -281986.76072669
  -exchange      EXHF   =         0.00000000
  -V(xc)+E(xc)   XCENC  =      5532.95472170
  PAW double counting   =     28055.67758302   -28584.52482921
  entropy T*S    EENTRO =        -0.04470529
  eigenvalues    EBANDS =    -17710.34956905
  atomic energy  EATOM  =     58714.77375238
  Solvation  Ediel_sol  =         0.00000000
  ---------------------------------------------------
  free energy    TOTEN  =     -3482.69686064 eV

  energy without entropy =    -3482.65215536  energy(sigma->0) =    -3482.67450800


--------------------------------------------------------------------------------------------------------


--------------------------------------- Iteration      1(  60)  ---------------------------------------


    POTLOK:  cpu time      0.1419: real time      0.1442
    SETDIJ:  cpu time      0.0247: real time      0.0249
     EDDAV:  cpu time     23.9978: real time     24.2302
       DOS:  cpu time      0.0009: real time      0.0009
    CHARGE:  cpu time      0.9990: real time      1.0077
    MIXING:  cpu time      0.0161: real time      0.0163
    --------------------------------------------
      LOOP:  cpu time     25.1804: real time     25.4242

 eigenvalue-minimisations  :  2848
 total energy-change (2. order) :-0.7778875E+00  (-0.2093028E-02)
 number of electron    1544.9999962 magnetization 
 augmentation part       42.8124187 magnetization 

 Broyden mixing:
  rms(total) = 0.26663E+01    rms(broyden)= 0.26663E+01
  rms(prec ) = 0.29440E+01
  weight for this iteration     100.00

 eigenvalues of (default mixing * dielectric matrix)
  average eigenvalue GAMMA=   1.1335
  4.9031  3.1466  3.8063  3.2260  3.2260  2.0942  2.0942  2.2248  2.2248  1.7091
  1.7091  1.0348  1.0348  1.2081  1.2081  0.3761  0.8106  0.8106  0.6934  0.6934
  0.8142  0.8142  0.6156  0.6156  0.6159  0.6159  0.5592  0.5592  0.3111  0.3111
  0.4305  0.2340  0.2340  0.1312  0.1312  0.0217  0.0390  0.0390  0.0002  0.0128

 Free energy of the ion-electron system (eV)
  ---------------------------------------------------
  alpha Z        PSCENC =       708.61861740
  Ewald energy   TEWEN  =    231786.95829508
  -Hartree energ DENC   =   -281969.09486628
  -exchange      EXHF   =         0.00000000
  -V(xc)+E(xc)   XCENC  =      5532.81418155
  PAW double counting   =     28053.28587549   -28582.22676564
  entropy T*S    EENTRO =        -0.04564755
  eigenvalues    EBANDS =    -17728.55819056
  atomic energy  EATOM  =     58714.77375238
  Solvation  Ediel_sol  =         0.00000000
  ---------------------------------------------------
  free energy    TOTEN  =     -3483.47474811 eV

  energy without entropy =    -3483.42910057  energy(sigma->0) =    -3483.45192434


--------------------------------------------------------------------------------------------------------


--------------------------------------- Iteration      1(  61)  ---------------------------------------


    POTLOK:  cpu time      0.2792: real time      0.2827
    SETDIJ:  cpu time      0.0246: real time      0.0248
     EDDAV:  cpu time     24.8351: real time     25.0740
       DOS:  cpu time      0.0336: real time      0.0338
    CHARGE:  cpu time      0.9763: real time      0.9842
    MIXING:  cpu time      0.0128: real time      0.0130
    --------------------------------------------
      LOOP:  cpu time     26.1616: real time     26.4125

 eigenvalue-minimisations  :  2880
 total energy-change (2. order) : 0.5299079E+00  (-0.1272509E-01)
 number of electron    1544.9999962 magnetization 
 augmentation part       42.9470615 magnetization 

 Broyden mixing:
  rms(total) = 0.25161E+01    rms(broyden)= 0.25161E+01
  rms(prec ) = 0.27848E+01
  weight for this iteration     100.00

 eigenvalues of (default mixing * dielectric matrix)
  average eigenvalue GAMMA=   1.1309
  4.9031  3.3714  3.4899  3.3552  3.3552  2.1809  2.1809  2.4574  2.4574  1.6150
  1.6150  0.8499  0.8499  1.1764  1.1764  0.8790  0.8790  0.3282  0.8439  0.8439
  0.8069  0.8069  0.6947  0.6947  0.3000  0.3000  0.6505  0.5407  0.5407  0.5087
  0.5087  0.4217  0.2441  0.2441  0.0683  0.0683  0.0727  0.0727  0.0010  0.0003
  0.0127

 Free energy of the ion-electron system (eV)
  ---------------------------------------------------
  alpha Z        PSCENC =       708.61861740
  Ewald energy   TEWEN  =    231786.95829508
  -Hartree energ DENC   =   -281964.30274382
  -exchange      EXHF   =         0.00000000
  -V(xc)+E(xc)   XCENC  =      5532.76432479
  PAW double counting   =     28042.35375732   -28571.32938359
  entropy T*S    EENTRO =        -0.04528959
  eigenvalues    EBANDS =    -17732.73617022
  atomic energy  EATOM  =     58714.77375238
  Solvation  Ediel_sol  =         0.00000000
  ---------------------------------------------------
  free energy    TOTEN  =     -3482.94484026 eV

  energy without entropy =    -3482.89955067  energy(sigma->0) =    -3482.92219546


--------------------------------------------------------------------------------------------------------


--------------------------------------- Iteration      1(  62)  ---------------------------------------


    POTLOK:  cpu time      0.1392: real time      0.1416
    SETDIJ:  cpu time      0.0249: real time      0.0251
     EDDAV:  cpu time     20.8721: real time     21.1104
       DOS:  cpu time      0.0008: real time      0.0008
    CHARGE:  cpu time      0.9802: real time      0.9882
    MIXING:  cpu time      0.0134: real time      0.0135
    --------------------------------------------
      LOOP:  cpu time     22.0307: real time     22.2797

 eigenvalue-minimisations  :  2272
 total energy-change (2. order) :-0.5049026E-01  (-0.7508829E-03)
 number of electron    1544.9999962 magnetization 
 augmentation part       42.9527805 magnetization 

 Broyden mixing:
  rms(total) = 0.25100E+01    rms(broyden)= 0.25100E+01
  rms(prec ) = 0.27786E+01
  weight for this iteration     100.00

 eigenvalues of (default mixing * dielectric matrix)
  average eigenvalue GAMMA=   1.1899
  4.5059  4.9033  3.6062  3.2952  3.2952  2.5647  2.5647  2.5112  2.5112  1.6904
  1.6904  0.9908  0.9908  1.0917  1.0917  1.1776  1.1776  0.8238  0.8238  0.3185
  0.7774  0.7774  0.7964  0.6993  0.6726  0.6726  0.5794  0.5794  0.5151  0.5151
  0.2582  0.2582  0.4271  0.2492  0.2492  0.0649  0.0649  0.0901  0.0901  0.0025
  0.0002  0.0117

 Free energy of the ion-electron system (eV)
  ---------------------------------------------------
  alpha Z        PSCENC =       708.61861740
  Ewald energy   TEWEN  =    231786.95829508
  -Hartree energ DENC   =   -281960.37825777
  -exchange      EXHF   =         0.00000000
  -V(xc)+E(xc)   XCENC  =      5532.72105114
  PAW double counting   =     28040.45281440   -28569.41052154
  entropy T*S    EENTRO =        -0.04614968
  eigenvalues    EBANDS =    -17736.68493194
  atomic energy  EATOM  =     58714.77375238
  Solvation  Ediel_sol  =         0.00000000
  ---------------------------------------------------
  free energy    TOTEN  =     -3482.99533052 eV

  energy without entropy =    -3482.94918084  energy(sigma->0) =    -3482.97225568


--------------------------------------------------------------------------------------------------------


--------------------------------------- Iteration      1(  63)  ---------------------------------------


    POTLOK:  cpu time      0.2004: real time      0.2029
    SETDIJ:  cpu time      0.0249: real time      0.0251
     EDDAV:  cpu time     23.4285: real time     23.6725
       DOS:  cpu time      0.0359: real time      0.0361
    CHARGE:  cpu time      0.9819: real time      0.9903
    MIXING:  cpu time      0.0136: real time      0.0137
    --------------------------------------------
      LOOP:  cpu time     24.6851: real time     24.9407

 eigenvalue-minimisations  :  2624
 total energy-change (2. order) :-0.1786662E+00  (-0.2343037E-03)
 number of electron    1544.9999962 magnetization 
 augmentation part       42.9431256 magnetization 

 Broyden mixing:
  rms(total) = 0.25202E+01    rms(broyden)= 0.25202E+01
  rms(prec ) = 0.27903E+01
  weight for this iteration     100.00

 eigenvalues of (default mixing * dielectric matrix)
  average eigenvalue GAMMA=   1.2568
  5.3582  4.8654  3.9307  3.9307  3.2631  3.2631  2.9819  2.4613  2.4613  1.7728
  1.7728  1.3055  1.3055  0.9909  0.9909  1.1813  1.1813  0.3197  0.8806  0.8806
  0.7387  0.7387  0.7969  0.7969  0.6903  0.6903  0.2656  0.2656  0.5591  0.5591
  0.5804  0.5628  0.3261  0.3261  0.4044  0.3077  0.0698  0.0698  0.1086  0.0702
  0.0063  0.0110  0.0002

 Free energy of the ion-electron system (eV)
  ---------------------------------------------------
  alpha Z        PSCENC =       708.61861740
  Ewald energy   TEWEN  =    231786.95829508
  -Hartree energ DENC   =   -281955.19228358
  -exchange      EXHF   =         0.00000000
  -V(xc)+E(xc)   XCENC  =      5532.67219510
  PAW double counting   =     28039.50702795   -28568.48024994
  entropy T*S    EENTRO =        -0.04706607
  eigenvalues    EBANDS =    -17741.98428505
  atomic energy  EATOM  =     58714.77375238
  Solvation  Ediel_sol  =         0.00000000
  ---------------------------------------------------
  free energy    TOTEN  =     -3483.17399671 eV

  energy without entropy =    -3483.12693064  energy(sigma->0) =    -3483.15046367


--------------------------------------------------------------------------------------------------------


--------------------------------------- Iteration      1(  64)  ---------------------------------------


    POTLOK:  cpu time      0.1398: real time      0.1421
    SETDIJ:  cpu time      0.0255: real time      0.0257
     EDDAV:  cpu time     23.4144: real time     23.6549
       DOS:  cpu time      0.0566: real time      0.0570
    CHARGE:  cpu time      0.9648: real time      0.9949
    MIXING:  cpu time      0.0145: real time      0.0146
    --------------------------------------------
      LOOP:  cpu time     24.6156: real time     24.8894

 eigenvalue-minimisations  :  2688
 total energy-change (2. order) :-0.2673653E+00  (-0.8346699E-03)
 number of electron    1544.9999961 magnetization 
 augmentation part       42.8289635 magnetization 

 Broyden mixing:
  rms(total) = 0.26377E+01    rms(broyden)= 0.26377E+01
  rms(prec ) = 0.29231E+01
  weight for this iteration     100.00

 eigenvalues of (default mixing * dielectric matrix)
  average eigenvalue GAMMA=   1.2354
  5.3725  4.8674  3.9873  3.9873  3.2858  3.2858  2.9343  2.4452  2.4452  1.7835
  1.7835  1.3159  1.3159  0.9805  0.9805  1.1894  1.1894  0.3377  0.8822  0.8822
  0.7412  0.7412  0.8002  0.8002  0.6897  0.6897  0.2640  0.2640  0.5453  0.5453
  0.5739  0.5739  0.3360  0.3360  0.3993  0.0846  0.0846  0.0567  0.0567  0.0053
  0.0003  0.0118  0.2817  0.2261

 Free energy of the ion-electron system (eV)
  ---------------------------------------------------
  alpha Z        PSCENC =       708.61861740
  Ewald energy   TEWEN  =    231786.95829508
  -Hartree energ DENC   =   -281948.32563082
  -exchange      EXHF   =         0.00000000
  -V(xc)+E(xc)   XCENC  =      5532.66022781
  PAW double counting   =     28040.90094139   -28569.93178614
  entropy T*S    EENTRO =        -0.05685884
  eigenvalues    EBANDS =    -17749.03892030
  atomic energy  EATOM  =     58714.77375238
  Solvation  Ediel_sol  =         0.00000000
  ---------------------------------------------------
  free energy    TOTEN  =     -3483.44136204 eV

  energy without entropy =    -3483.38450320  energy(sigma->0) =    -3483.41293262


--------------------------------------------------------------------------------------------------------


--------------------------------------- Iteration      1(  65)  ---------------------------------------


    POTLOK:  cpu time      0.1675: real time      0.1697
    SETDIJ:  cpu time      0.0245: real time      0.0247
     EDDAV:  cpu time     20.8842: real time     21.1227
       DOS:  cpu time      0.0054: real time      0.0053
    CHARGE:  cpu time      0.9797: real time      0.9874
    MIXING:  cpu time      0.0160: real time      0.0161
    --------------------------------------------
      LOOP:  cpu time     22.0772: real time     22.3260

 eigenvalue-minimisations  :  2400
 total energy-change (2. order) :-0.1790405E+00  (-0.3418361E-02)
 number of electron    1544.9999960 magnetization 
 augmentation part       42.7144519 magnetization 

 Broyden mixing:
  rms(total) = 0.27569E+01    rms(broyden)= 0.27569E+01
  rms(prec ) = 0.30569E+01
  weight for this iteration     100.00

 eigenvalues of (default mixing * dielectric matrix)
  average eigenvalue GAMMA=   1.2467
  5.2511  4.9250  4.3061  3.5729  3.5729  2.9031  2.7234  2.7234  2.2130  1.5035
  1.5035  1.5485  1.1458  1.1458  0.9737  0.9737  0.8854  0.8854  0.2326  0.6690
  0.6690  0.2325  0.2325  0.2852  0.2852  0.7147  0.6116  0.6116  0.4724  0.4724
  0.5436  0.4500  0.2697  0.0565  0.1170  0.1170  0.0275  0.0275  0.0137  0.0002

 Free energy of the ion-electron system (eV)
  ---------------------------------------------------
  alpha Z        PSCENC =       708.61861740
  Ewald energy   TEWEN  =    231786.95829508
  -Hartree energ DENC   =   -281945.42069887
  -exchange      EXHF   =         0.00000000
  -V(xc)+E(xc)   XCENC  =      5532.66491796
  PAW double counting   =     28042.69252924   -28571.74856880
  entropy T*S    EENTRO =        -0.05752855
  eigenvalues    EBANDS =    -17752.10171836
  atomic energy  EATOM  =     58714.77375238
  Solvation  Ediel_sol  =         0.00000000
  ---------------------------------------------------
  free energy    TOTEN  =     -3483.62040251 eV

  energy without entropy =    -3483.56287396  energy(sigma->0) =    -3483.59163823


--------------------------------------------------------------------------------------------------------


--------------------------------------- Iteration      1(  66)  ---------------------------------------


    POTLOK:  cpu time      0.1400: real time      0.1421
    SETDIJ:  cpu time      0.0244: real time      0.0246
     EDDAV:  cpu time     23.7164: real time     23.9751
       DOS:  cpu time      0.0008: real time      0.0008
    CHARGE:  cpu time      0.9833: real time      0.9914
    MIXING:  cpu time      0.0131: real time      0.0133
    --------------------------------------------
      LOOP:  cpu time     24.8781: real time     25.1474

 eigenvalue-minimisations  :  2656
 total energy-change (2. order) :-0.6682480E+00  (-0.1958487E-02)
 number of electron    1544.9999959 magnetization 
 augmentation part       42.5732887 magnetization 

 Broyden mixing:
  rms(total) = 0.29037E+01    rms(broyden)= 0.29037E+01
  rms(prec ) = 0.32227E+01
  weight for this iteration     100.00

 eigenvalues of (default mixing * dielectric matrix)
  average eigenvalue GAMMA=   1.2410
  4.9916  4.9309  4.3097  3.8054  3.8054  3.1230  2.7021  2.7021  2.1269  1.7027
  1.4478  1.4478  0.9232  0.9232  1.0076  1.0076  1.0377  1.0377  0.2365  0.2365
  0.3393  0.3393  0.6419  0.6419  0.6996  0.6996  0.6744  0.6744  0.5316  0.5316
  0.4141  0.4141  0.2697  0.1569  0.1569  0.0768  0.0389  0.0389  0.0002  0.0176
  0.0176

 Free energy of the ion-electron system (eV)
  ---------------------------------------------------
  alpha Z        PSCENC =       708.61861740
  Ewald energy   TEWEN  =    231786.95829508
  -Hartree energ DENC   =   -281928.54640658
  -exchange      EXHF   =         0.00000000
  -V(xc)+E(xc)   XCENC  =      5532.50977786
  PAW double counting   =     28038.48338017   -28567.66743521
  entropy T*S    EENTRO =        -0.04495018
  eigenvalues    EBANDS =    -17769.37368144
  atomic energy  EATOM  =     58714.77375238
  Solvation  Ediel_sol  =         0.00000000
  ---------------------------------------------------
  free energy    TOTEN  =     -3484.28865051 eV

  energy without entropy =    -3484.24370033  energy(sigma->0) =    -3484.26617542


--------------------------------------------------------------------------------------------------------


--------------------------------------- Iteration      1(  67)  ---------------------------------------


    POTLOK:  cpu time      0.1401: real time      0.1415
    SETDIJ:  cpu time      0.0252: real time      0.0254
     EDDAV:  cpu time     21.4377: real time     21.6505
       DOS:  cpu time      0.0039: real time      0.0039
    CHARGE:  cpu time      0.9808: real time      0.9886
    MIXING:  cpu time      0.0133: real time      0.0134
    --------------------------------------------
      LOOP:  cpu time     22.6010: real time     22.8234

 eigenvalue-minimisations  :  2304
 total energy-change (2. order) : 0.4908033E-02  (-0.7931180E-03)
 number of electron    1544.9999959 magnetization 
 augmentation part       42.5743803 magnetization 

 Broyden mixing:
  rms(total) = 0.29027E+01    rms(broyden)= 0.29027E+01
  rms(prec ) = 0.32216E+01
  weight for this iteration     100.00

 eigenvalues of (default mixing * dielectric matrix)
  average eigenvalue GAMMA=   1.2082
  4.9263  4.9204  4.1858  3.9337  3.9337  3.1266  2.7173  2.7173  2.0129  1.5038
  1.5038  1.6076  0.9720  0.9720  0.9899  0.9899  1.0205  1.0205  0.7685  0.7685
  0.6156  0.6156  0.6440  0.6440  0.5338  0.5338  0.3369  0.3369  0.2117  0.2117
  0.3825  0.3825  0.2981  0.0782  0.0782  0.0784  0.0784  0.0639  0.0176  0.0045
  0.0045  0.0003

 Free energy of the ion-electron system (eV)
  ---------------------------------------------------
  alpha Z        PSCENC =       708.61861740
  Ewald energy   TEWEN  =    231786.95829508
  -Hartree energ DENC   =   -281928.58548389
  -exchange      EXHF   =         0.00000000
  -V(xc)+E(xc)   XCENC  =      5532.51240246
  PAW double counting   =     28038.44396894   -28567.63310427
  entropy T*S    EENTRO =        -0.04497017
  eigenvalues    EBANDS =    -17769.32722042
  atomic energy  EATOM  =     58714.77375238
  Solvation  Ediel_sol  =         0.00000000
  ---------------------------------------------------
  free energy    TOTEN  =     -3484.28374248 eV

  energy without entropy =    -3484.23877231  energy(sigma->0) =    -3484.26125739


--------------------------------------------------------------------------------------------------------


--------------------------------------- Iteration      1(  68)  ---------------------------------------


    POTLOK:  cpu time      0.1392: real time      0.1414
    SETDIJ:  cpu time      0.0252: real time      0.0255
     EDDAV:  cpu time     21.0350: real time     21.2653
       DOS:  cpu time      0.0425: real time      0.0427
    CHARGE:  cpu time      0.9949: real time      1.0032
    MIXING:  cpu time      0.0134: real time      0.0136
    --------------------------------------------
      LOOP:  cpu time     22.2503: real time     22.4916

 eigenvalue-minimisations  :  2368
 total energy-change (2. order) : 0.1324088E+00  (-0.3506668E-04)
 number of electron    1544.9999959 magnetization 
 augmentation part       42.5775169 magnetization 

 Broyden mixing:
  rms(total) = 0.28993E+01    rms(broyden)= 0.28993E+01
  rms(prec ) = 0.32178E+01
  weight for this iteration     100.00

 eigenvalues of (default mixing * dielectric matrix)
  average eigenvalue GAMMA=   1.2297
  4.9598  4.9080  4.0820  4.0820  3.9849  3.2024  2.6803  2.6803  2.0430  1.8413
  1.8413  1.6140  1.2733  1.2733  1.0353  1.0353  1.0571  0.9793  0.7374  0.7374
  0.6191  0.6191  0.3729  0.3729  0.2538  0.2538  0.7093  0.5895  0.5895  0.4873
  0.4873  0.3923  0.3273  0.1649  0.1649  0.1494  0.1494  0.0457  0.0311  0.0311
  0.0002  0.0090  0.0090

 Free energy of the ion-electron system (eV)
  ---------------------------------------------------
  alpha Z        PSCENC =       708.61861740
  Ewald energy   TEWEN  =    231786.95829508
  -Hartree energ DENC   =   -281930.62031591
  -exchange      EXHF   =         0.00000000
  -V(xc)+E(xc)   XCENC  =      5532.52425003
  PAW double counting   =     28038.92888167   -28568.10724581
  entropy T*S    EENTRO =        -0.04519042
  eigenvalues    EBANDS =    -17767.18237807
  atomic energy  EATOM  =     58714.77375238
  Solvation  Ediel_sol  =         0.00000000
  ---------------------------------------------------
  free energy    TOTEN  =     -3484.15133363 eV

  energy without entropy =    -3484.10614321  energy(sigma->0) =    -3484.12873842


--------------------------------------------------------------------------------------------------------


--------------------------------------- Iteration      1(  69)  ---------------------------------------


    POTLOK:  cpu time      0.1384: real time      0.1406
    SETDIJ:  cpu time      0.0254: real time      0.0257
     EDDAV:  cpu time     24.6769: real time     25.0279
       DOS:  cpu time      0.0355: real time      0.0358
    CHARGE:  cpu time      0.9896: real time      0.9979
    MIXING:  cpu time      0.0141: real time      0.0143
    --------------------------------------------
      LOOP:  cpu time     25.8800: real time     26.2421

 eigenvalue-minimisations  :  2912
 total energy-change (2. order) :-0.9757796E+00  (-0.1848967E-02)
 number of electron    1544.9999959 magnetization 
 augmentation part       42.5611700 magnetization 

 Broyden mixing:
  rms(total) = 0.29153E+01    rms(broyden)= 0.29153E+01
  rms(prec ) = 0.32367E+01
  weight for this iteration     100.00

 eigenvalues of (default mixing * dielectric matrix)
  average eigenvalue GAMMA=   1.2568
  5.0438  4.7803  4.3174  4.3174  3.8917  3.3378  2.7591  2.7591  2.3209  2.3209
  2.0391  1.6340  1.2468  1.2468  1.0612  1.0612  0.8349  0.8349  0.9315  0.9315
  0.2669  0.2669  0.3626  0.3626  0.7341  0.7341  0.6963  0.4789  0.4789  0.5949
  0.5949  0.5920  0.3526  0.3526  0.1973  0.1734  0.1174  0.1174  0.0446  0.0446
  0.0457  0.0002  0.0078  0.0130

 Free energy of the ion-electron system (eV)
  ---------------------------------------------------
  alpha Z        PSCENC =       708.61861740
  Ewald energy   TEWEN  =    231786.95829508
  -Hartree energ DENC   =   -281916.90978161
  -exchange      EXHF   =         0.00000000
  -V(xc)+E(xc)   XCENC  =      5532.50164731
  PAW double counting   =     28038.51988374   -28567.78135967
  entropy T*S    EENTRO =        -0.04586586
  eigenvalues    EBANDS =    -17781.76230202
  atomic energy  EATOM  =     58714.77375238
  Solvation  Ediel_sol  =         0.00000000
  ---------------------------------------------------
  free energy    TOTEN  =     -3485.12711324 eV

  energy without entropy =    -3485.08124738  energy(sigma->0) =    -3485.10418031


--------------------------------------------------------------------------------------------------------


--------------------------------------- Iteration      1(  70)  ---------------------------------------


    POTLOK:  cpu time      0.2155: real time      0.2183
    SETDIJ:  cpu time      0.0246: real time      0.0247
     EDDAV:  cpu time     20.3746: real time     20.5990
       DOS:  cpu time      0.0009: real time      0.0009
    CHARGE:  cpu time      0.9729: real time      0.9810
    MIXING:  cpu time      0.0161: real time      0.0163
    --------------------------------------------
      LOOP:  cpu time     21.6045: real time     21.8402

 eigenvalue-minimisations  :  2240
 total energy-change (2. order) : 0.6511723E-01  (-0.8708682E-03)
 number of electron    1544.9999959 magnetization 
 augmentation part       42.5626707 magnetization 

 Broyden mixing:
  rms(total) = 0.29139E+01    rms(broyden)= 0.29139E+01
  rms(prec ) = 0.32351E+01
  weight for this iteration     100.00

 eigenvalues of (default mixing * dielectric matrix)
  average eigenvalue GAMMA=   1.2343
  5.1120  4.8100  4.2835  4.0044  3.4220  3.4220  2.4394  2.4394  2.7235  2.0968
  1.6575  1.0638  1.0638  1.1582  0.9531  0.9531  0.9365  0.9365  0.7227  0.3239
  0.3239  0.3819  0.3819  0.5710  0.5710  0.4872  0.4872  0.4166  0.3287  0.3287
  0.1177  0.1177  0.1469  0.0375  0.0375  0.0164  0.0002  0.0095  0.0475  0.0399

 Free energy of the ion-electron system (eV)
  ---------------------------------------------------
  alpha Z        PSCENC =       708.61861740
  Ewald energy   TEWEN  =    231786.95829508
  -Hartree energ DENC   =   -281917.86397414
  -exchange      EXHF   =         0.00000000
  -V(xc)+E(xc)   XCENC  =      5532.50067568
  PAW double counting   =     28038.28070179   -28567.53460678
  entropy T*S    EENTRO =        -0.04532430
  eigenvalues    EBANDS =    -17780.75013313
  atomic energy  EATOM  =     58714.77375238
  Solvation  Ediel_sol  =         0.00000000
  ---------------------------------------------------
  free energy    TOTEN  =     -3485.06199601 eV

  energy without entropy =    -3485.01667172  energy(sigma->0) =    -3485.03933387


--------------------------------------------------------------------------------------------------------


--------------------------------------- Iteration      1(  71)  ---------------------------------------


    POTLOK:  cpu time      0.1407: real time      0.1429
    SETDIJ:  cpu time      0.0246: real time      0.0248
     EDDAV:  cpu time     24.2318: real time     24.5521
       DOS:  cpu time      0.0039: real time      0.0039
    CHARGE:  cpu time      0.9815: real time      0.9896
    MIXING:  cpu time      0.0128: real time      0.0129
    --------------------------------------------
      LOOP:  cpu time     25.3951: real time     25.7260

 eigenvalue-minimisations  :  2720
 total energy-change (2. order) : 0.6737871E+00  (-0.8638639E-03)
 number of electron    1544.9999959 magnetization 
 augmentation part       42.5663511 magnetization 

 Broyden mixing:
  rms(total) = 0.29100E+01    rms(broyden)= 0.29100E+01
  rms(prec ) = 0.32295E+01
  weight for this iteration     100.00

 eigenvalues of (default mixing * dielectric matrix)
  average eigenvalue GAMMA=   1.2245
  4.7757  4.8178  4.3148  4.1560  3.6508  2.4274  2.4274  3.2448  2.9582  1.8991
  1.6448  1.1505  1.1505  1.2935  1.2935  0.8980  0.8727  0.8727  0.2523  0.2523
  0.3597  0.3597  0.7188  0.6308  0.6308  0.5168  0.5168  0.5605  0.4341  0.3487
  0.2372  0.1349  0.1349  0.0597  0.0598  0.0598  0.0437  0.0248  0.0031  0.0003
  0.0153

 Free energy of the ion-electron system (eV)
  ---------------------------------------------------
  alpha Z        PSCENC =       708.61861740
  Ewald energy   TEWEN  =    231786.95829508
  -Hartree energ DENC   =   -281929.54691758
  -exchange      EXHF   =         0.00000000
  -V(xc)+E(xc)   XCENC  =      5532.54513358
  PAW double counting   =     28037.10423407   -28566.39322787
  entropy T*S    EENTRO =        -0.04494158
  eigenvalues    EBANDS =    -17768.40315438
  atomic energy  EATOM  =     58714.77375238
  Solvation  Ediel_sol  =         0.00000000
  ---------------------------------------------------
  free energy    TOTEN  =     -3484.38820889 eV

  energy without entropy =    -3484.34326731  energy(sigma->0) =    -3484.36573810


--------------------------------------------------------------------------------------------------------


--------------------------------------- Iteration      1(  72)  ---------------------------------------


    POTLOK:  cpu time      0.1560: real time      0.1581
    SETDIJ:  cpu time      0.0260: real time      0.0262
     EDDAV:  cpu time     21.3722: real time     21.5923
       DOS:  cpu time      0.0660: real time      0.0664
    CHARGE:  cpu time      0.9812: real time      0.9891
    MIXING:  cpu time      0.0134: real time      0.0135
    --------------------------------------------
      LOOP:  cpu time     22.6149: real time     22.8457

 eigenvalue-minimisations  :  2368
 total energy-change (2. order) :-0.3249759E+00  (-0.3132782E-03)
 number of electron    1544.9999959 magnetization 
 augmentation part       42.5659137 magnetization 

 Broyden mixing:
  rms(total) = 0.29103E+01    rms(broyden)= 0.29103E+01
  rms(prec ) = 0.32304E+01
  weight for this iteration     100.00

 eigenvalues of (default mixing * dielectric matrix)
  average eigenvalue GAMMA=   1.2235
  4.6321  4.8683  4.5373  4.2394  3.8700  3.0891  2.8992  2.3170  2.3170  1.6137
  1.6137  1.6592  1.1450  1.1450  1.2022  1.2022  0.3277  0.3277  0.8628  0.8628
  0.7904  0.6611  0.6611  0.5525  0.5525  0.5576  0.5576  0.3153  0.3153  0.5096
  0.3922  0.2747  0.1666  0.0887  0.0887  0.0444  0.0242  0.0463  0.0463  0.0066
  0.0003  0.0038

 Free energy of the ion-electron system (eV)
  ---------------------------------------------------
  alpha Z        PSCENC =       708.61861740
  Ewald energy   TEWEN  =    231786.95829508
  -Hartree energ DENC   =   -281924.00019413
  -exchange      EXHF   =         0.00000000
  -V(xc)+E(xc)   XCENC  =      5532.53925209
  PAW double counting   =     28039.72695351   -28569.01316204
  entropy T*S    EENTRO =        -0.04493820
  eigenvalues    EBANDS =    -17774.27176088
  atomic energy  EATOM  =     58714.77375238
  Solvation  Ediel_sol  =         0.00000000
  ---------------------------------------------------
  free energy    TOTEN  =     -3484.71318477 eV

  energy without entropy =    -3484.66824657  energy(sigma->0) =    -3484.69071567


--------------------------------------------------------------------------------------------------------


--------------------------------------- Iteration      1(  73)  ---------------------------------------


    POTLOK:  cpu time      0.1395: real time      0.1416
    SETDIJ:  cpu time      0.0251: real time      0.0253
     EDDAV:  cpu time     19.9158: real time     20.1291
       DOS:  cpu time      0.0008: real time      0.0008
    CHARGE:  cpu time      0.9873: real time      0.9955
    MIXING:  cpu time      0.0137: real time      0.0138
    --------------------------------------------
      LOOP:  cpu time     21.0822: real time     21.3062

 eigenvalue-minimisations  :  2208
 total energy-change (2. order) : 0.2072918E-01  (-0.8133508E-04)
 number of electron    1544.9999959 magnetization 
 augmentation part       42.5645417 magnetization 

 Broyden mixing:
  rms(total) = 0.29116E+01    rms(broyden)= 0.29116E+01
  rms(prec ) = 0.32318E+01
  weight for this iteration     100.00

 eigenvalues of (default mixing * dielectric matrix)
  average eigenvalue GAMMA=   1.2221
  4.6252  4.8831  4.5358  4.2465  3.9207  3.0610  2.9758  2.1755  2.1755  1.8773
  1.8773  1.5924  1.5924  1.1134  1.1134  0.8625  0.8625  0.3096  0.3096  0.9201
  0.9201  0.8249  0.8249  0.3438  0.3438  0.5780  0.5780  0.4658  0.4658  0.5448
  0.3801  0.3310  0.3310  0.1902  0.1902  0.0529  0.0529  0.0246  0.0246  0.0339
  0.0116  0.0069  0.0003

 Free energy of the ion-electron system (eV)
  ---------------------------------------------------
  alpha Z        PSCENC =       708.61861740
  Ewald energy   TEWEN  =    231786.95829508
  -Hartree energ DENC   =   -281924.44641277
  -exchange      EXHF   =         0.00000000
  -V(xc)+E(xc)   XCENC  =      5532.53387846
  PAW double counting   =     28037.72434199   -28567.00768909
  entropy T*S    EENTRO =        -0.04493749
  eigenvalues    EBANDS =    -17773.80230155
  atomic energy  EATOM  =     58714.77375238
  Solvation  Ediel_sol  =         0.00000000
  ---------------------------------------------------
  free energy    TOTEN  =     -3484.69245559 eV

  energy without entropy =    -3484.64751810  energy(sigma->0) =    -3484.66998684


--------------------------------------------------------------------------------------------------------


--------------------------------------- Iteration      1(  74)  ---------------------------------------


    POTLOK:  cpu time      0.1561: real time      0.1587
    SETDIJ:  cpu time      0.0246: real time      0.0248
     EDDAV:  cpu time     24.9024: real time     25.1721
       DOS:  cpu time      0.0124: real time      0.0124
    CHARGE:  cpu time      0.9993: real time      1.0073
    MIXING:  cpu time      0.0140: real time      0.0142
    --------------------------------------------
      LOOP:  cpu time     26.1088: real time     26.3895

 eigenvalue-minimisations  :  2816
 total energy-change (2. order) :-0.7443655E+00  (-0.6100005E-03)
 number of electron    1544.9999958 magnetization 
 augmentation part       42.5208619 magnetization 

 Broyden mixing:
  rms(total) = 0.29534E+01    rms(broyden)= 0.29534E+01
  rms(prec ) = 0.32807E+01
  weight for this iteration     100.00

 eigenvalues of (default mixing * dielectric matrix)
  average eigenvalue GAMMA=   1.2239
  4.7902  4.6502  3.7136  3.7136  4.1957  3.8157  3.8157  2.4241  1.8686  1.8686
  1.6963  1.6963  1.1553  1.1553  1.2733  1.2733  1.0605  0.8586  0.8586  0.8083
  0.8083  0.3069  0.3069  0.7505  0.4258  0.4258  0.5159  0.5159  0.5720  0.5152
  0.5059  0.3165  0.3165  0.2957  0.1262  0.1262  0.1521  0.0550  0.0368  0.0368
  0.0286  0.0132  0.0075  0.0003

 Free energy of the ion-electron system (eV)
  ---------------------------------------------------
  alpha Z        PSCENC =       708.61861740
  Ewald energy   TEWEN  =    231786.95829508
  -Hartree energ DENC   =   -281913.89678879
  -exchange      EXHF   =         0.00000000
  -V(xc)+E(xc)   XCENC  =      5532.50991061
  PAW double counting   =     28035.07935196   -28564.36243904
  entropy T*S    EENTRO =        -0.05502548
  eigenvalues    EBANDS =    -17785.06249520
  atomic energy  EATOM  =     58714.77375238
  Solvation  Ediel_sol  =         0.00000000
  ---------------------------------------------------
  free energy    TOTEN  =     -3485.43682107 eV

  energy without entropy =    -3485.38179559  energy(sigma->0) =    -3485.40930833


--------------------------------------------------------------------------------------------------------


--------------------------------------- Iteration      1(  75)  ---------------------------------------


    POTLOK:  cpu time      0.1396: real time      0.1417
    SETDIJ:  cpu time      0.0261: real time      0.0263
     EDDAV:  cpu time     24.9992: real time     25.2544
       DOS:  cpu time      0.0032: real time      0.0032
    CHARGE:  cpu time      0.9764: real time      0.9846
    MIXING:  cpu time      0.0164: real time      0.0166
    --------------------------------------------
      LOOP:  cpu time     26.1610: real time     26.4269

 eigenvalue-minimisations  :  2912
 total energy-change (2. order) : 0.2330401E+01  (-0.1129715E+00)
 number of electron    1544.9999961 magnetization 
 augmentation part       43.0254847 magnetization 

 Broyden mixing:
  rms(total) = 0.24358E+01    rms(broyden)= 0.24357E+01
  rms(prec ) = 0.26982E+01
  weight for this iteration     100.00

 eigenvalues of (default mixing * dielectric matrix)
  average eigenvalue GAMMA=   1.3126
  4.5198  4.5198  2.8844  4.4160  4.1082  3.6693  3.6693  2.4049  2.1523  2.1523
  1.8784  1.6290  1.6290  1.4052  1.4052  1.0713  0.8624  0.8624  0.4511  0.4511
  0.5403  0.5403  0.6866  0.6866  0.5985  0.5985  0.5145  0.5145  0.2868  0.2868
  0.3838  0.3838  0.1026  0.1026  0.0558  0.0293  0.0068  0.0010  0.0010  0.0406

 Free energy of the ion-electron system (eV)
  ---------------------------------------------------
  alpha Z        PSCENC =       708.61861740
  Ewald energy   TEWEN  =    231786.95829508
  -Hartree energ DENC   =   -281939.87797339
  -exchange      EXHF   =         0.00000000
  -V(xc)+E(xc)   XCENC  =      5532.56264801
  PAW double counting   =     28028.86112061   -28558.15953748
  entropy T*S    EENTRO =        -0.04450053
  eigenvalues    EBANDS =    -17756.79884218
  atomic energy  EATOM  =     58714.77375238
  Solvation  Ediel_sol  =         0.00000000
  ---------------------------------------------------
  free energy    TOTEN  =     -3483.10642010 eV

  energy without entropy =    -3483.06191957  energy(sigma->0) =    -3483.08416983


--------------------------------------------------------------------------------------------------------


--------------------------------------- Iteration      1(  76)  ---------------------------------------


    POTLOK:  cpu time      0.1786: real time      0.1811
    SETDIJ:  cpu time      0.0707: real time      0.0911
     EDDAV:  cpu time     25.1609: real time     25.4795
       DOS:  cpu time      0.0008: real time      0.0008
    CHARGE:  cpu time      0.9949: real time      1.0028
    MIXING:  cpu time      0.0131: real time      0.0132
    --------------------------------------------
      LOOP:  cpu time     26.4190: real time     26.7685

 eigenvalue-minimisations  :  2880
 total energy-change (2. order) : 0.3566597E+01  (-0.3318723E-01)
 number of electron    1544.9999966 magnetization 
 augmentation part       43.2259554 magnetization 

 Broyden mixing:
  rms(total) = 0.22097E+01    rms(broyden)= 0.22097E+01
  rms(prec ) = 0.24474E+01
  weight for this iteration     100.00

 eigenvalues of (default mixing * dielectric matrix)
  average eigenvalue GAMMA=   1.3297
  4.9625  4.9625  2.8875  4.0198  4.0198  4.0132  4.0132  2.4085  2.1724  2.1724
  1.9322  1.9322  1.4515  1.4007  1.4007  1.0894  0.9326  0.9326  0.7049  0.7049
  0.5290  0.5290  0.3875  0.3875  0.6965  0.5961  0.5961  0.5073  0.5073  0.3084
  0.3084  0.3810  0.1058  0.1233  0.1233  0.2236  0.0104  0.0104  0.0005  0.0359
  0.0359

 Free energy of the ion-electron system (eV)
  ---------------------------------------------------
  alpha Z        PSCENC =       708.61861740
  Ewald energy   TEWEN  =    231786.95829508
  -Hartree energ DENC   =   -281998.53289251
  -exchange      EXHF   =         0.00000000
  -V(xc)+E(xc)   XCENC  =      5532.62859304
  PAW double counting   =     28019.24691356   -28548.49423985
  entropy T*S    EENTRO =        -0.05696018
  eigenvalues    EBANDS =    -17694.68190187
  atomic energy  EATOM  =     58714.77375238
  Solvation  Ediel_sol  =         0.00000000
  ---------------------------------------------------
  free energy    TOTEN  =     -3479.53982294 eV

  energy without entropy =    -3479.48286276  energy(sigma->0) =    -3479.51134285


--------------------------------------------------------------------------------------------------------


--------------------------------------- Iteration      1(  77)  ---------------------------------------


    POTLOK:  cpu time      0.1400: real time      0.1422
    SETDIJ:  cpu time      0.0254: real time      0.0256
     EDDAV:  cpu time     21.9834: real time     22.2386
       DOS:  cpu time      0.1096: real time      0.1103
    CHARGE:  cpu time      0.9965: real time      1.0049
    MIXING:  cpu time      0.0134: real time      0.0136
    --------------------------------------------
      LOOP:  cpu time     23.2684: real time     23.5352

 eigenvalue-minimisations  :  2496
 total energy-change (2. order) : 0.4347738E+00  (-0.3003042E+00)
 number of electron    1544.9999980 magnetization 
 augmentation part       45.1374087 magnetization 

 Broyden mixing:
  rms(total) = 0.26951E+00    rms(broyden)= 0.26889E+00
  rms(prec ) = 0.28273E+00
  weight for this iteration     100.00

 eigenvalues of (default mixing * dielectric matrix)
  average eigenvalue GAMMA=   1.3174
  5.0036  5.0036  2.6345  4.0998  4.0998  4.0357  3.6396  2.5060  2.1154  2.1154
  2.0622  2.0622  1.6147  1.2199  1.2199  1.1314  1.1314  1.0170  0.6142  0.6142
  0.1822  0.1822  0.3071  0.3071  0.8020  0.7043  0.7043  0.6970  0.4992  0.4992
  0.5902  0.5902  0.2645  0.2645  0.4425  0.2304  0.0561  0.0236  0.0236  0.0170
  0.0015  0.0011

 Free energy of the ion-electron system (eV)
  ---------------------------------------------------
  alpha Z        PSCENC =       708.61861740
  Ewald energy   TEWEN  =    231786.95829508
  -Hartree energ DENC   =   -282012.54455450
  -exchange      EXHF   =         0.00000000
  -V(xc)+E(xc)   XCENC  =      5532.63098921
  PAW double counting   =     28014.69134415   -28543.88467487
  entropy T*S    EENTRO =        -0.14591066
  eigenvalues    EBANDS =    -17680.20290729
  atomic energy  EATOM  =     58714.77375238
  Solvation  Ediel_sol  =         0.00000000
  ---------------------------------------------------
  free energy    TOTEN  =     -3479.10504910 eV

  energy without entropy =    -3478.95913843  energy(sigma->0) =    -3479.03209376


--------------------------------------------------------------------------------------------------------


--------------------------------------- Iteration      1(  78)  ---------------------------------------


    POTLOK:  cpu time      0.1399: real time      0.1421
    SETDIJ:  cpu time      0.0248: real time      0.0250
     EDDAV:  cpu time     23.3872: real time     23.6252
       DOS:  cpu time      0.0243: real time      0.0244
    CHARGE:  cpu time      0.9986: real time      1.0070
    MIXING:  cpu time      0.0134: real time      0.0135
    --------------------------------------------
      LOOP:  cpu time     24.5881: real time     24.8372

 eigenvalue-minimisations  :  2720
 total energy-change (2. order) :-0.2407946E+01  (-0.1277669E+01)
 number of electron    1544.9999971 magnetization 
 augmentation part       43.1729401 magnetization 

 Broyden mixing:
  rms(total) = 0.22486E+01    rms(broyden)= 0.22484E+01
  rms(prec ) = 0.24933E+01
  weight for this iteration     100.00

 eigenvalues of (default mixing * dielectric matrix)
  average eigenvalue GAMMA=   1.3448
  3.2185  4.7181  4.7181  4.3468  4.3468  3.9853  3.5062  2.2488  2.2488  2.2570
  2.2570  2.0255  2.0255  1.4422  1.4422  0.7856  0.7856  1.0774  1.0774  0.9646
  0.6663  0.6663  0.7289  0.7289  0.8011  0.7191  0.7191  0.1895  0.1895  0.5435
  0.5435  0.4369  0.4369  0.2825  0.2825  0.2368  0.0557  0.0557  0.0251  0.0251
  0.0011  0.0023  0.0115

 Free energy of the ion-electron system (eV)
  ---------------------------------------------------
  alpha Z        PSCENC =       708.61861740
  Ewald energy   TEWEN  =    231786.95829508
  -Hartree energ DENC   =   -281969.23753464
  -exchange      EXHF   =         0.00000000
  -V(xc)+E(xc)   XCENC  =      5532.55507474
  PAW double counting   =     28022.67291067   -28551.90012647
  entropy T*S    EENTRO =        -0.03465726
  eigenvalues    EBANDS =    -17725.91932672
  atomic energy  EATOM  =     58714.77375238
  Solvation  Ediel_sol  =         0.00000000
  ---------------------------------------------------
  free energy    TOTEN  =     -3481.51299482 eV

  energy without entropy =    -3481.47833756  energy(sigma->0) =    -3481.49566619


--------------------------------------------------------------------------------------------------------


--------------------------------------- Iteration      1(  79)  ---------------------------------------


    POTLOK:  cpu time      0.1960: real time      0.1983
    SETDIJ:  cpu time      0.0536: real time      0.0540
     EDDAV:  cpu time     22.8992: real time     23.1412
       DOS:  cpu time      0.0185: real time      0.0186
    CHARGE:  cpu time      0.9754: real time      0.9837
    MIXING:  cpu time      0.0139: real time      0.0141
    --------------------------------------------
      LOOP:  cpu time     24.1566: real time     24.4099

 eigenvalue-minimisations  :  2528
 total energy-change (2. order) : 0.6030826E+00  (-0.2075774E+00)
 number of electron    1544.9999961 magnetization 
 augmentation part       43.1561627 magnetization 

 Broyden mixing:
  rms(total) = 0.22900E+01    rms(broyden)= 0.22899E+01
  rms(prec ) = 0.25361E+01
  weight for this iteration     100.00

 eigenvalues of (default mixing * dielectric matrix)
  average eigenvalue GAMMA=   1.3649
  3.1958  4.7939  4.7939  4.3518  4.3518  3.9033  2.8990  2.8990  3.2988  2.4092
  2.4092  2.0685  2.0685  1.5052  1.2223  1.2223  0.9903  0.9903  0.5057  0.5057
  1.0699  0.6951  0.6951  0.5023  0.5023  0.7264  0.7264  0.7780  0.7496  0.5714
  0.5506  0.5506  0.4502  0.2783  0.2783  0.1061  0.1061  0.2135  0.0355  0.0507
  0.0262  0.0038  0.0038  0.0012

 Free energy of the ion-electron system (eV)
  ---------------------------------------------------
  alpha Z        PSCENC =       708.61861740
  Ewald energy   TEWEN  =    231786.95829508
  -Hartree energ DENC   =   -281978.26234457
  -exchange      EXHF   =         0.00000000
  -V(xc)+E(xc)   XCENC  =      5532.61461159
  PAW double counting   =     28024.64821286   -28553.92053141
  entropy T*S    EENTRO =        -0.04487428
  eigenvalues    EBANDS =    -17716.29565132
  atomic energy  EATOM  =     58714.77375238
  Solvation  Ediel_sol  =         0.00000000
  ---------------------------------------------------
  free energy    TOTEN  =     -3480.90991226 eV

  energy without entropy =    -3480.86503798  energy(sigma->0) =    -3480.88747512


--------------------------------------------------------------------------------------------------------


--------------------------------------- Iteration      1(  80)  ---------------------------------------


    POTLOK:  cpu time      0.1395: real time      0.1415
    SETDIJ:  cpu time      0.0252: real time      0.0253
     EDDAV:  cpu time     24.6330: real time     24.8965
       DOS:  cpu time      0.0031: real time      0.0031
    CHARGE:  cpu time      0.9782: real time      0.9864
    MIXING:  cpu time      0.0160: real time      0.0162
    --------------------------------------------
      LOOP:  cpu time     25.7951: real time     26.0691

 eigenvalue-minimisations  :  2816
 total energy-change (2. order) : 0.7379999E-01  (-0.2036470E-01)
 number of electron    1544.9999968 magnetization 
 augmentation part       43.1862911 magnetization 

 Broyden mixing:
  rms(total) = 0.22348E+01    rms(broyden)= 0.22348E+01
  rms(prec ) = 0.24783E+01
  weight for this iteration     100.00

 eigenvalues of (default mixing * dielectric matrix)
  average eigenvalue GAMMA=   1.3787
  5.3508  5.3508  4.4826  4.0385  3.6814  3.6814  3.4392  2.6455  2.6455  1.8325
  1.8325  1.6262  1.6262  1.2833  1.2833  0.7302  0.7302  0.9720  0.7848  0.7848
  0.7755  0.7755  0.7251  0.5934  0.5934  0.5316  0.5316  0.3196  0.3196  0.3987
  0.1163  0.1163  0.2671  0.1633  0.0434  0.0434  0.0154  0.0154  0.0006  0.0009

 Free energy of the ion-electron system (eV)
  ---------------------------------------------------
  alpha Z        PSCENC =       708.61861740
  Ewald energy   TEWEN  =    231786.95829508
  -Hartree energ DENC   =   -281978.00550123
  -exchange      EXHF   =         0.00000000
  -V(xc)+E(xc)   XCENC  =      5532.60684979
  PAW double counting   =     28024.68254401   -28553.87203846
  entropy T*S    EENTRO =        -0.04782085
  eigenvalues    EBANDS =    -17716.55081040
  atomic energy  EATOM  =     58714.77375238
  Solvation  Ediel_sol  =         0.00000000
  ---------------------------------------------------
  free energy    TOTEN  =     -3480.83611227 eV

  energy without entropy =    -3480.78829142  energy(sigma->0) =    -3480.81220184


--------------------------------------------------------------------------------------------------------


--------------------------------------- Iteration      1(  81)  ---------------------------------------


    POTLOK:  cpu time      0.1409: real time      0.1429
    SETDIJ:  cpu time      0.0246: real time      0.0249
     EDDAV:  cpu time     24.7469: real time     24.9894
       DOS:  cpu time      0.1349: real time      0.1377
    CHARGE:  cpu time      0.9708: real time      0.9817
    MIXING:  cpu time      0.0178: real time      0.0180
    --------------------------------------------
      LOOP:  cpu time     26.0359: real time     26.2946

 eigenvalue-minimisations  :  2848
 total energy-change (2. order) :-0.7161947E-01  (-0.6688700E-01)
 number of electron    1544.9999961 magnetization 
 augmentation part       43.1592998 magnetization 

 Broyden mixing:
  rms(total) = 0.22860E+01    rms(broyden)= 0.22859E+01
  rms(prec ) = 0.25320E+01
  weight for this iteration     100.00

 eigenvalues of (default mixing * dielectric matrix)
  average eigenvalue GAMMA=   1.3704
  5.1208  5.1208  4.4541  2.8785  2.8785  3.8497  3.6318  3.6318  3.3599  1.8795
  1.5605  1.5605  1.4335  1.4335  1.5363  1.1922  0.7354  0.7354  0.4868  0.4868
  0.7676  0.7676  0.7793  0.7793  0.6978  0.6978  0.7268  0.6596  0.5179  0.5179
  0.3490  0.3490  0.2977  0.0987  0.0987  0.0791  0.0122  0.0111  0.0111  0.0018
  0.0018

 Free energy of the ion-electron system (eV)
  ---------------------------------------------------
  alpha Z        PSCENC =       708.61861740
  Ewald energy   TEWEN  =    231786.95829508
  -Hartree energ DENC   =   -281976.05650185
  -exchange      EXHF   =         0.00000000
  -V(xc)+E(xc)   XCENC  =      5532.60645230
  PAW double counting   =     28027.07231231   -28556.26064843
  entropy T*S    EENTRO =        -0.04487409
  eigenvalues    EBANDS =    -17718.57513684
  atomic energy  EATOM  =     58714.77375238
  Solvation  Ediel_sol  =         0.00000000
  ---------------------------------------------------
  free energy    TOTEN  =     -3480.90773174 eV

  energy without entropy =    -3480.86285765  energy(sigma->0) =    -3480.88529469


--------------------------------------------------------------------------------------------------------


--------------------------------------- Iteration      1(  82)  ---------------------------------------


    POTLOK:  cpu time      0.1787: real time      0.1814
    SETDIJ:  cpu time      0.0315: real time      0.0318
     EDDAV:  cpu time     22.3407: real time     22.5816
       DOS:  cpu time      0.0978: real time      0.0984
    CHARGE:  cpu time      0.9732: real time      0.9811
    MIXING:  cpu time      0.0133: real time      0.0134
    --------------------------------------------
      LOOP:  cpu time     23.6352: real time     23.8877

 eigenvalue-minimisations  :  2624
 total energy-change (2. order) : 0.5020109E-01  (-0.2720676E-01)
 number of electron    1544.9999969 magnetization 
 augmentation part       43.2211451 magnetization 

 Broyden mixing:
  rms(total) = 0.21957E+01    rms(broyden)= 0.21956E+01
  rms(prec ) = 0.24374E+01
  weight for this iteration     100.00

 eigenvalues of (default mixing * dielectric matrix)
  average eigenvalue GAMMA=   1.3624
  4.9812  4.9812  4.4189  3.8718  3.7386  3.5704  3.5704  2.8793  2.8793  1.9332
  1.9332  1.6075  1.6075  1.4604  1.4604  0.7885  0.7885  0.9339  0.9339  1.0222
  0.8539  0.8539  0.6366  0.6366  0.7180  0.6890  0.5946  0.5946  0.5677  0.1715
  0.1715  0.3517  0.3517  0.2794  0.1339  0.1339  0.0721  0.0163  0.0038  0.0038
  0.0135  0.0135

 Free energy of the ion-electron system (eV)
  ---------------------------------------------------
  alpha Z        PSCENC =       708.61861740
  Ewald energy   TEWEN  =    231786.95829508
  -Hartree energ DENC   =   -281972.51986364
  -exchange      EXHF   =         0.00000000
  -V(xc)+E(xc)   XCENC  =      5532.56556790
  PAW double counting   =     28027.16600135   -28556.28387401
  entropy T*S    EENTRO =        -0.04270360
  eigenvalues    EBANDS =    -17722.09332353
  atomic energy  EATOM  =     58714.77375238
  Solvation  Ediel_sol  =         0.00000000
  ---------------------------------------------------
  free energy    TOTEN  =     -3480.85753066 eV

  energy without entropy =    -3480.81482706  energy(sigma->0) =    -3480.83617886


--------------------------------------------------------------------------------------------------------


--------------------------------------- Iteration      1(  83)  ---------------------------------------


    POTLOK:  cpu time      0.1727: real time      0.1749
    SETDIJ:  cpu time      0.0265: real time      0.0268
     EDDAV:  cpu time     24.0278: real time     24.2899
       DOS:  cpu time      0.0184: real time      0.0186
    CHARGE:  cpu time      0.9679: real time      0.9759
    MIXING:  cpu time      0.0135: real time      0.0137
    --------------------------------------------
      LOOP:  cpu time     25.2269: real time     25.4998

 eigenvalue-minimisations  :  2784
 total energy-change (2. order) :-0.3884488E+00  (-0.1056106E+00)
 number of electron    1544.9999961 magnetization 
 augmentation part       43.1702701 magnetization 

 Broyden mixing:
  rms(total) = 0.22737E+01    rms(broyden)= 0.22736E+01
  rms(prec ) = 0.25208E+01
  weight for this iteration     100.00

 eigenvalues of (default mixing * dielectric matrix)
  average eigenvalue GAMMA=   1.3506
  4.9627  4.9627  4.4256  3.9476  3.9476  3.6226  2.7768  2.7768  2.5436  2.5436
  1.6299  1.6299  1.8734  1.6059  1.6059  0.6092  0.3376  1.0373  1.0373  0.6392
  0.6392  0.9909  0.7764  0.7764  0.6312  0.6312  0.8099  0.6779  0.6548  0.6548
  0.1208  0.1208  0.4748  0.3227  0.3227  0.2756  0.0908  0.0288  0.0120  0.0120
  0.0021  0.0009  0.5353

 Free energy of the ion-electron system (eV)
  ---------------------------------------------------
  alpha Z        PSCENC =       708.61861740
  Ewald energy   TEWEN  =    231786.95829508
  -Hartree energ DENC   =   -281965.24586609
  -exchange      EXHF   =         0.00000000
  -V(xc)+E(xc)   XCENC  =      5532.55044395
  PAW double counting   =     28027.34680137   -28556.50348578
  entropy T*S    EENTRO =        -0.04486002
  eigenvalues    EBANDS =    -17729.69967770
  atomic energy  EATOM  =     58714.77375238
  Solvation  Ediel_sol  =         0.00000000
  ---------------------------------------------------
  free energy    TOTEN  =     -3481.24597941 eV

  energy without entropy =    -3481.20111939  energy(sigma->0) =    -3481.22354940


--------------------------------------------------------------------------------------------------------


--------------------------------------- Iteration      1(  84)  ---------------------------------------


    POTLOK:  cpu time      0.1853: real time      0.1877
    SETDIJ:  cpu time      0.0529: real time      0.0533
     EDDAV:  cpu time     23.7437: real time     23.9968
       DOS:  cpu time      0.0374: real time      0.0376
    CHARGE:  cpu time      0.9998: real time      1.0079
    MIXING:  cpu time      0.0141: real time      0.0142
    --------------------------------------------
      LOOP:  cpu time     25.0331: real time     25.2975

 eigenvalue-minimisations  :  2752
 total energy-change (2. order) :-0.1457339E+00  (-0.3237729E-01)
 number of electron    1544.9999968 magnetization 
 augmentation part       43.2097306 magnetization 

 Broyden mixing:
  rms(total) = 0.22104E+01    rms(broyden)= 0.22103E+01
  rms(prec ) = 0.24546E+01
  weight for this iteration     100.00

 eigenvalues of (default mixing * dielectric matrix)
  average eigenvalue GAMMA=   1.3344
  5.0029  5.0029  4.4283  3.9600  3.9600  3.5129  2.6882  2.6882  2.6266  2.6266
  2.0893  1.7113  1.7113  1.5859  1.5859  0.5704  0.5704  1.0323  1.0323  0.9369
  0.9369  0.9566  0.7376  0.7376  0.8061  0.1896  0.1896  0.6601  0.6601  0.3985
  0.3985  0.5247  0.5247  0.3475  0.3475  0.3660  0.3660  0.1370  0.0587  0.0259
  0.0102  0.0102  0.0009  0.0020

 Free energy of the ion-electron system (eV)
  ---------------------------------------------------
  alpha Z        PSCENC =       708.61861740
  Ewald energy   TEWEN  =    231786.95829508
  -Hartree energ DENC   =   -281961.65599862
  -exchange      EXHF   =         0.00000000
  -V(xc)+E(xc)   XCENC  =      5532.53485575
  PAW double counting   =     28027.23248243   -28556.35600018
  entropy T*S    EENTRO =        -0.03987920
  eigenvalues    EBANDS =    -17733.45783839
  atomic energy  EATOM  =     58714.77375238
  Solvation  Ediel_sol  =         0.00000000
  ---------------------------------------------------
  free energy    TOTEN  =     -3481.39171334 eV

  energy without entropy =    -3481.35183414  energy(sigma->0) =    -3481.37177374


--------------------------------------------------------------------------------------------------------


--------------------------------------- Iteration      1(  85)  ---------------------------------------


    POTLOK:  cpu time      0.1745: real time      0.1770
    SETDIJ:  cpu time      0.0552: real time      0.0557
     EDDAV:  cpu time     24.8472: real time     25.0851
       DOS:  cpu time      0.0032: real time      0.0032
    CHARGE:  cpu time      0.9859: real time      0.9937
    MIXING:  cpu time      0.0518: real time      0.0522
    --------------------------------------------
      LOOP:  cpu time     26.1178: real time     26.3668

 eigenvalue-minimisations  :  2848
 total energy-change (2. order) :-0.1346163E+00  (-0.1205747E+00)
 number of electron    1544.9999961 magnetization 
 augmentation part       43.1645438 magnetization 

 Broyden mixing:
  rms(total) = 0.22795E+01    rms(broyden)= 0.22795E+01
  rms(prec ) = 0.25279E+01
  weight for this iteration     100.00

 eigenvalues of (default mixing * dielectric matrix)
  average eigenvalue GAMMA=   1.3379
  4.2764  4.2764  4.1586  4.1586  4.2067  3.4565  3.1186  3.1186  2.7785  1.8868
  1.6034  1.6034  1.7351  1.3234  1.3234  1.0378  0.9626  0.9626  0.8515  0.8515
  0.3874  0.3874  0.7757  0.5740  0.5740  0.6130  0.4243  0.4243  0.4639  0.4639
  0.0987  0.1994  0.1994  0.0906  0.0906  0.0260  0.0260  0.0025  0.0025  0.0004

 Free energy of the ion-electron system (eV)
  ---------------------------------------------------
  alpha Z        PSCENC =       708.61861740
  Ewald energy   TEWEN  =    231786.95829508
  -Hartree energ DENC   =   -281960.11614692
  -exchange      EXHF   =         0.00000000
  -V(xc)+E(xc)   XCENC  =      5532.54073027
  PAW double counting   =     28027.39963373   -28556.57007997
  entropy T*S    EENTRO =        -0.04484184
  eigenvalues    EBANDS =    -17735.08628981
  atomic energy  EATOM  =     58714.77375238
  Solvation  Ediel_sol  =         0.00000000
  ---------------------------------------------------
  free energy    TOTEN  =     -3481.52632968 eV

  energy without entropy =    -3481.48148784  energy(sigma->0) =    -3481.50390876


--------------------------------------------------------------------------------------------------------


--------------------------------------- Iteration      1(  86)  ---------------------------------------


    POTLOK:  cpu time      0.1401: real time      0.1423
    SETDIJ:  cpu time      0.0248: real time      0.0250
     EDDAV:  cpu time     24.1813: real time     24.4551
       DOS:  cpu time      0.0009: real time      0.0009
    CHARGE:  cpu time      0.9724: real time      0.9803
    MIXING:  cpu time      0.0133: real time      0.0135
    --------------------------------------------
      LOOP:  cpu time     25.3329: real time     25.6171

 eigenvalue-minimisations  :  2720
 total energy-change (2. order) : 0.1165753E+00  (-0.3574560E-01)
 number of electron    1544.9999968 magnetization 
 augmentation part       43.2031340 magnetization 

 Broyden mixing:
  rms(total) = 0.22189E+01    rms(broyden)= 0.22188E+01
  rms(prec ) = 0.24637E+01
  weight for this iteration     100.00

 eigenvalues of (default mixing * dielectric matrix)
  average eigenvalue GAMMA=   1.3205
  4.1138  4.1138  4.2210  4.2210  4.2507  3.8232  3.0472  3.0472  2.6618  2.2639
  1.7655  1.7655  1.7633  1.1761  1.1761  0.4128  0.4128  1.0329  0.7872  0.7872
  0.8227  0.8227  0.8569  0.6959  0.6356  0.6356  0.5214  0.5214  0.2906  0.2906
  0.3772  0.3772  0.1271  0.0986  0.0986  0.0298  0.0373  0.0373  0.0200  0.0011
  0.0011

 Free energy of the ion-electron system (eV)
  ---------------------------------------------------
  alpha Z        PSCENC =       708.61861740
  Ewald energy   TEWEN  =    231786.95829508
  -Hartree energ DENC   =   -281961.17110930
  -exchange      EXHF   =         0.00000000
  -V(xc)+E(xc)   XCENC  =      5532.53125741
  PAW double counting   =     28026.94105770   -28556.08741619
  entropy T*S    EENTRO =        -0.03836789
  eigenvalues    EBANDS =    -17733.93584098
  atomic energy  EATOM  =     58714.77375238
  Solvation  Ediel_sol  =         0.00000000
  ---------------------------------------------------
  free energy    TOTEN  =     -3481.40975439 eV

  energy without entropy =    -3481.37138650  energy(sigma->0) =    -3481.39057044


--------------------------------------------------------------------------------------------------------


--------------------------------------- Iteration      1(  87)  ---------------------------------------


    POTLOK:  cpu time      0.1430: real time      0.1445
    SETDIJ:  cpu time      0.0258: real time      0.0260
     EDDAV:  cpu time     23.7784: real time     24.0194
       DOS:  cpu time      0.0606: real time      0.0613
    CHARGE:  cpu time      0.9691: real time      0.9781
    MIXING:  cpu time      0.0134: real time      0.0135
    --------------------------------------------
      LOOP:  cpu time     24.9903: real time     25.2427

 eigenvalue-minimisations  :  2720
 total energy-change (2. order) : 0.1506557E+00  (-0.1269187E+00)
 number of electron    1544.9999961 magnetization 
 augmentation part       43.1703124 magnetization 

 Broyden mixing:
  rms(total) = 0.22727E+01    rms(broyden)= 0.22726E+01
  rms(prec ) = 0.25201E+01
  weight for this iteration     100.00

 eigenvalues of (default mixing * dielectric matrix)
  average eigenvalue GAMMA=   1.3216
  4.3763  4.3763  4.2550  4.1511  4.1511  3.2757  3.2757  2.8962  2.8962  2.3871
  1.8986  1.8986  1.2730  1.2730  1.2858  0.4037  0.4037  0.7090  0.7090  1.0651
  0.9415  0.9415  0.8336  0.7190  0.7190  0.4922  0.4922  0.1604  0.6339  0.5438
  0.5438  0.4967  0.3568  0.2368  0.2368  0.0620  0.0620  0.0452  0.0003  0.0051
  0.0051  0.0206

 Free energy of the ion-electron system (eV)
  ---------------------------------------------------
  alpha Z        PSCENC =       708.61861740
  Ewald energy   TEWEN  =    231786.95829508
  -Hartree energ DENC   =   -281964.53339653
  -exchange      EXHF   =         0.00000000
  -V(xc)+E(xc)   XCENC  =      5532.54573171
  PAW double counting   =     28026.74304405   -28555.92616732
  entropy T*S    EENTRO =        -0.04482469
  eigenvalues    EBANDS =    -17730.39415079
  atomic energy  EATOM  =     58714.77375238
  Solvation  Ediel_sol  =         0.00000000
  ---------------------------------------------------
  free energy    TOTEN  =     -3481.25909870 eV

  energy without entropy =    -3481.21427401  energy(sigma->0) =    -3481.23668635


--------------------------------------------------------------------------------------------------------


--------------------------------------- Iteration      1(  88)  ---------------------------------------


    POTLOK:  cpu time      0.1939: real time      0.1965
    SETDIJ:  cpu time      0.0246: real time      0.0248
     EDDAV:  cpu time     22.0784: real time     22.3737
       DOS:  cpu time      0.0009: real time      0.0009
    CHARGE:  cpu time      0.9825: real time      0.9913
    MIXING:  cpu time      0.0136: real time      0.0138
    --------------------------------------------
      LOOP:  cpu time     23.2939: real time     23.6010

 eigenvalue-minimisations  :  2592
 total energy-change (2. order) : 0.3205258E-01  (-0.3847673E-01)
 number of electron    1544.9999968 magnetization 
 augmentation part       43.2030872 magnetization 

 Broyden mixing:
  rms(total) = 0.22216E+01    rms(broyden)= 0.22215E+01
  rms(prec ) = 0.24660E+01
  weight for this iteration     100.00

 eigenvalues of (default mixing * dielectric matrix)
  average eigenvalue GAMMA=   1.3371
  4.5499  4.5499  4.6501  4.4198  3.8682  3.0462  3.0462  3.0201  3.0201  2.4995
  1.9638  1.9638  1.2003  1.2003  1.2643  1.2643  0.4180  0.4180  0.3643  1.2164
  0.6452  0.6452  1.0356  0.8479  0.8479  0.8336  0.6995  0.6995  0.6514  0.6514
  0.4231  0.4231  0.2930  0.2930  0.3320  0.0369  0.0530  0.0530  0.0524  0.0177
  0.0177  0.0000  0.0017

 Free energy of the ion-electron system (eV)
  ---------------------------------------------------
  alpha Z        PSCENC =       708.61861740
  Ewald energy   TEWEN  =    231786.95829508
  -Hartree energ DENC   =   -281964.43016483
  -exchange      EXHF   =         0.00000000
  -V(xc)+E(xc)   XCENC  =      5532.53900350
  PAW double counting   =     28026.73916293   -28555.87618484
  entropy T*S    EENTRO =        -0.03704916
  eigenvalues    EBANDS =    -17730.51247858
  atomic energy  EATOM  =     58714.77375238
  Solvation  Ediel_sol  =         0.00000000
  ---------------------------------------------------
  free energy    TOTEN  =     -3481.22704611 eV

  energy without entropy =    -3481.18999695  energy(sigma->0) =    -3481.20852153


--------------------------------------------------------------------------------------------------------


--------------------------------------- Iteration      1(  89)  ---------------------------------------


    POTLOK:  cpu time      0.1397: real time      0.1422
    SETDIJ:  cpu time      0.0251: real time      0.0253
     EDDAV:  cpu time     24.1849: real time     24.5129
       DOS:  cpu time      0.0009: real time      0.0009
    CHARGE:  cpu time      0.9769: real time      0.9858
    MIXING:  cpu time      0.0141: real time      0.0143
    --------------------------------------------
      LOOP:  cpu time     25.3416: real time     25.6814

 eigenvalue-minimisations  :  2784
 total energy-change (2. order) :-0.4731904E-01  (-0.1296138E+00)
 number of electron    1544.9999962 magnetization 
 augmentation part       43.1672620 magnetization 

 Broyden mixing:
  rms(total) = 0.22757E+01    rms(broyden)= 0.22756E+01
  rms(prec ) = 0.25235E+01
  weight for this iteration     100.00

 eigenvalues of (default mixing * dielectric matrix)
  average eigenvalue GAMMA=   1.3478
  4.6143  4.6143  4.6910  4.4718  3.8687  3.0446  3.0446  2.9992  2.9992  2.1315
  2.1315  2.2169  0.4967  1.3444  1.3444  0.4409  0.4409  1.2828  1.2828  1.2689
  0.6915  0.6915  1.0889  0.8949  0.8949  0.7762  0.7762  0.8519  0.6147  0.6147
  0.6372  0.3800  0.3800  0.3679  0.3679  0.2983  0.0595  0.0595  0.0683  0.0249
  0.0249  0.0076  0.0000  0.0015

 Free energy of the ion-electron system (eV)
  ---------------------------------------------------
  alpha Z        PSCENC =       708.61861740
  Ewald energy   TEWEN  =    231786.95829508
  -Hartree energ DENC   =   -281964.66573652
  -exchange      EXHF   =         0.00000000
  -V(xc)+E(xc)   XCENC  =      5532.54760461
  PAW double counting   =     28026.48815541   -28555.66164393
  entropy T*S    EENTRO =        -0.04480151
  eigenvalues    EBANDS =    -17730.28860807
  atomic energy  EATOM  =     58714.77375238
  Solvation  Ediel_sol  =         0.00000000
  ---------------------------------------------------
  free energy    TOTEN  =     -3481.27436515 eV

  energy without entropy =    -3481.22956364  energy(sigma->0) =    -3481.25196440


--------------------------------------------------------------------------------------------------------


--------------------------------------- Iteration      1(  90)  ---------------------------------------


    POTLOK:  cpu time      0.1396: real time      0.1420
    SETDIJ:  cpu time      0.0250: real time      0.0254
     EDDAV:  cpu time     24.0167: real time     24.3176
       DOS:  cpu time      0.0136: real time      0.0158
    CHARGE:  cpu time      0.9773: real time      0.9895
    MIXING:  cpu time      0.0164: real time      0.0166
    --------------------------------------------
      LOOP:  cpu time     25.1885: real time     25.5068

 eigenvalue-minimisations  :  2752
 total energy-change (2. order) : 0.4279089E-01  (-0.4011737E-01)
 number of electron    1544.9999967 magnetization 
 augmentation part       43.1946482 magnetization 

 Broyden mixing:
  rms(total) = 0.22335E+01    rms(broyden)= 0.22335E+01
  rms(prec ) = 0.24787E+01
  weight for this iteration     100.00

 eigenvalues of (default mixing * dielectric matrix)
  average eigenvalue GAMMA=   1.3618
  4.5842  4.5842  4.7311  4.4874  4.0259  4.0259  3.3854  2.1360  2.1360  2.2037
  2.2037  1.4595  1.4595  1.5356  1.1982  1.0931  1.0931  0.3308  0.8321  0.8321
  0.6313  0.6313  0.7818  0.7818  0.5536  0.5536  0.5912  0.4296  0.2794  0.2794
  0.1042  0.1042  0.1394  0.1394  0.0397  0.0397  0.0463  0.0063  0.0006  0.0003

 Free energy of the ion-electron system (eV)
  ---------------------------------------------------
  alpha Z        PSCENC =       708.61861740
  Ewald energy   TEWEN  =    231786.95829508
  -Hartree energ DENC   =   -281964.79980436
  -exchange      EXHF   =         0.00000000
  -V(xc)+E(xc)   XCENC  =      5532.54259767
  PAW double counting   =     28026.49102948   -28555.61945376
  entropy T*S    EENTRO =        -0.03634284
  eigenvalues    EBANDS =    -17730.16026531
  atomic energy  EATOM  =     58714.77375238
  Solvation  Ediel_sol  =         0.00000000
  ---------------------------------------------------
  free energy    TOTEN  =     -3481.23157426 eV

  energy without entropy =    -3481.19523142  energy(sigma->0) =    -3481.21340284


--------------------------------------------------------------------------------------------------------


--------------------------------------- Iteration      1(  91)  ---------------------------------------


    POTLOK:  cpu time      0.1766: real time      0.1793
    SETDIJ:  cpu time      0.0245: real time      0.0280
     EDDAV:  cpu time     23.6789: real time     23.9448
       DOS:  cpu time      0.0053: real time      0.0053
    CHARGE:  cpu time      0.9716: real time      0.9805
    MIXING:  cpu time      0.0129: real time      0.0130
    --------------------------------------------
      LOOP:  cpu time     24.8697: real time     25.1508

 eigenvalue-minimisations  :  2656
 total energy-change (2. order) :-0.6225007E-01  (-0.1275817E+00)
 number of electron    1544.9999962 magnetization 
 augmentation part       43.1636051 magnetization 

 Broyden mixing:
  rms(total) = 0.22794E+01    rms(broyden)= 0.22793E+01
  rms(prec ) = 0.25275E+01
  weight for this iteration     100.00

 eigenvalues of (default mixing * dielectric matrix)
  average eigenvalue GAMMA=   1.3574
  4.9003  4.9003  4.7385  4.5007  3.7879  3.7879  3.1973  2.5201  2.5201  1.9812
  1.9812  1.3441  1.3441  1.4849  0.3795  0.3795  1.2519  1.1555  0.8078  0.8078
  1.0175  1.0175  0.8713  0.8713  0.5501  0.5501  0.6083  0.6083  0.3371  0.3371
  0.4164  0.3014  0.1061  0.1061  0.0975  0.0315  0.0255  0.0255  0.0017  0.0007
  0.0007

 Free energy of the ion-electron system (eV)
  ---------------------------------------------------
  alpha Z        PSCENC =       708.61861740
  Ewald energy   TEWEN  =    231786.95829508
  -Hartree energ DENC   =   -281964.75093122
  -exchange      EXHF   =         0.00000000
  -V(xc)+E(xc)   XCENC  =      5532.55075839
  PAW double counting   =     28026.67255396   -28555.83745652
  entropy T*S    EENTRO =        -0.04477325
  eigenvalues    EBANDS =    -17730.23464056
  atomic energy  EATOM  =     58714.77375238
  Solvation  Ediel_sol  =         0.00000000
  ---------------------------------------------------
  free energy    TOTEN  =     -3481.29382433 eV

  energy without entropy =    -3481.24905108  energy(sigma->0) =    -3481.27143771


--------------------------------------------------------------------------------------------------------


--------------------------------------- Iteration      1(  92)  ---------------------------------------


    POTLOK:  cpu time      0.1391: real time      0.1414
    SETDIJ:  cpu time      0.0258: real time      0.0260
     EDDAV:  cpu time     23.1659: real time     23.4690
       DOS:  cpu time      0.0763: real time      0.0768
    CHARGE:  cpu time      0.9726: real time      0.9813
    MIXING:  cpu time      0.0134: real time      0.0136
    --------------------------------------------
      LOOP:  cpu time     24.3932: real time     24.7081

 eigenvalue-minimisations  :  2688
 total energy-change (2. order) : 0.3673754E-01  (-0.4154552E-01)
 number of electron    1544.9999967 magnetization 
 augmentation part       43.1857897 magnetization 

 Broyden mixing:
  rms(total) = 0.22456E+01    rms(broyden)= 0.22456E+01
  rms(prec ) = 0.24916E+01
  weight for this iteration     100.00

 eigenvalues of (default mixing * dielectric matrix)
  average eigenvalue GAMMA=   1.3167
  4.6020  4.6020  4.6182  4.5196  3.7370  3.7370  3.4063  2.5549  2.5549  1.8919
  1.8919  1.6488  1.4763  0.4580  1.2000  1.2000  0.8445  0.8445  1.0475  1.0475
  1.0706  0.2913  0.2913  0.8440  0.8440  0.5294  0.5294  0.6142  0.5050  0.5050
  0.3994  0.3331  0.3331  0.0678  0.0678  0.0742  0.0742  0.0153  0.0133  0.0133
  0.0006  0.0000

 Free energy of the ion-electron system (eV)
  ---------------------------------------------------
  alpha Z        PSCENC =       708.61861740
  Ewald energy   TEWEN  =    231786.95829508
  -Hartree energ DENC   =   -281964.77972280
  -exchange      EXHF   =         0.00000000
  -V(xc)+E(xc)   XCENC  =      5532.54538885
  PAW double counting   =     28026.66045980   -28555.78338923
  entropy T*S    EENTRO =        -0.03563514
  eigenvalues    EBANDS =    -17730.21485313
  atomic energy  EATOM  =     58714.77375238
  Solvation  Ediel_sol  =         0.00000000
  ---------------------------------------------------
  free energy    TOTEN  =     -3481.25708679 eV

  energy without entropy =    -3481.22145165  energy(sigma->0) =    -3481.23926922


--------------------------------------------------------------------------------------------------------


--------------------------------------- Iteration      1(  93)  ---------------------------------------


    POTLOK:  cpu time      0.1916: real time      0.1943
    SETDIJ:  cpu time      0.0248: real time      0.0250
     EDDAV:  cpu time     23.1426: real time     23.3829
       DOS:  cpu time      0.0231: real time      0.0232
    CHARGE:  cpu time      0.9879: real time      0.9969
    MIXING:  cpu time      0.0134: real time      0.0135
    --------------------------------------------
      LOOP:  cpu time     24.3834: real time     24.6359

 eigenvalue-minimisations  :  2624
 total energy-change (2. order) :-0.3437991E-01  (-0.1248929E+00)
 number of electron    1544.9999962 magnetization 
 augmentation part       43.1632717 magnetization 

 Broyden mixing:
  rms(total) = 0.22793E+01    rms(broyden)= 0.22792E+01
  rms(prec ) = 0.25275E+01
  weight for this iteration     100.00

 eigenvalues of (default mixing * dielectric matrix)
  average eigenvalue GAMMA=   1.2949
  4.8464  4.8464  4.7167  4.4043  3.4782  3.4782  3.4130  2.6105  2.6105  1.7168
  1.7168  1.5325  0.5033  1.3287  1.3287  1.2916  1.0578  1.0578  1.1069  0.8353
  0.8353  0.2808  0.2808  0.8179  0.8179  0.5392  0.5392  0.5437  0.5437  0.5864
  0.5864  0.3943  0.2119  0.2119  0.2953  0.1371  0.0691  0.0691  0.0100  0.0139
  0.0139  0.0006  0.0001

 Free energy of the ion-electron system (eV)
  ---------------------------------------------------
  alpha Z        PSCENC =       708.61861740
  Ewald energy   TEWEN  =    231786.95829508
  -Hartree energ DENC   =   -281964.89675435
  -exchange      EXHF   =         0.00000000
  -V(xc)+E(xc)   XCENC  =      5532.55083874
  PAW double counting   =     28026.53029902   -28555.69028583
  entropy T*S    EENTRO =        -0.04470290
  eigenvalues    EBANDS =    -17730.09152625
  atomic energy  EATOM  =     58714.77375238
  Solvation  Ediel_sol  =         0.00000000
  ---------------------------------------------------
  free energy    TOTEN  =     -3481.29146670 eV

  energy without entropy =    -3481.24676380  energy(sigma->0) =    -3481.26911525


--------------------------------------------------------------------------------------------------------


--------------------------------------- Iteration      1(  94)  ---------------------------------------


    POTLOK:  cpu time      0.1399: real time      0.1422
    SETDIJ:  cpu time      0.0250: real time      0.0254
     EDDAV:  cpu time     22.7522: real time     22.9855
       DOS:  cpu time      0.0156: real time      0.0157
    CHARGE:  cpu time      1.0242: real time      1.0334
    MIXING:  cpu time      0.0142: real time      0.0143
    --------------------------------------------
      LOOP:  cpu time     23.9711: real time     24.2165

 eigenvalue-minimisations  :  2624
 total energy-change (2. order) : 0.3387029E-01  (-0.4360667E-01)
 number of electron    1544.9999966 magnetization 
 augmentation part       43.1813057 magnetization 

 Broyden mixing:
  rms(total) = 0.22526E+01    rms(broyden)= 0.22525E+01
  rms(prec ) = 0.24989E+01
  weight for this iteration     100.00

 eigenvalues of (default mixing * dielectric matrix)
  average eigenvalue GAMMA=   1.2944
  4.9599  4.9599  4.7397  4.4042  3.5297  3.5297  3.4210  2.7956  2.7956  1.8060
  1.8060  1.4978  1.3885  1.3885  0.4737  1.1044  1.1044  1.1668  0.8501  0.8501
  0.4264  0.4264  0.9914  0.9914  0.5479  0.5479  0.7130  0.5530  0.5530  0.5760
  0.5760  0.2134  0.2134  0.3992  0.3078  0.1349  0.0814  0.0814  0.0120  0.0154
  0.0154  0.0050  0.0007  0.0001

 Free energy of the ion-electron system (eV)
  ---------------------------------------------------
  alpha Z        PSCENC =       708.61861740
  Ewald energy   TEWEN  =    231786.95829508
  -Hartree energ DENC   =   -281964.90841642
  -exchange      EXHF   =         0.00000000
  -V(xc)+E(xc)   XCENC  =      5532.54575701
  PAW double counting   =     28026.51452725   -28555.63509876
  entropy T*S    EENTRO =        -0.03462535
  eigenvalues    EBANDS =    -17730.09040502
  atomic energy  EATOM  =     58714.77375238
  Solvation  Ediel_sol  =         0.00000000
  ---------------------------------------------------
  free energy    TOTEN  =     -3481.25759641 eV

  energy without entropy =    -3481.22297106  energy(sigma->0) =    -3481.24028374


--------------------------------------------------------------------------------------------------------


--------------------------------------- Iteration      1(  95)  ---------------------------------------


    POTLOK:  cpu time      0.1390: real time      0.1414
    SETDIJ:  cpu time      0.0250: real time      0.0252
     EDDAV:  cpu time     23.0169: real time     23.2707
       DOS:  cpu time      0.0704: real time      0.0709
    CHARGE:  cpu time      0.9764: real time      0.9852
    MIXING:  cpu time      0.0161: real time      0.0163
    --------------------------------------------
      LOOP:  cpu time     24.2438: real time     24.5098

 eigenvalue-minimisations  :  2560
 total energy-change (2. order) :-0.2122489E-01  (-0.1249530E+00)
 number of electron    1544.9999962 magnetization 
 augmentation part       43.1644193 magnetization 

 Broyden mixing:
  rms(total) = 0.22776E+01    rms(broyden)= 0.22775E+01
  rms(prec ) = 0.25257E+01
  weight for this iteration     100.00

 eigenvalues of (default mixing * dielectric matrix)
  average eigenvalue GAMMA=   1.3010
  4.7353  4.7353  4.4964  4.3249  3.7179  3.7179  2.8391  2.8391  2.7072  1.8568
  1.8568  1.4337  1.4337  1.0352  1.0352  0.7590  0.7590  0.9273  0.3869  0.3869
  0.2744  0.2744  0.5766  0.5766  0.7329  0.6734  0.6002  0.6002  0.5068  0.5068
  0.3269  0.1511  0.1511  0.0473  0.0390  0.0062  0.0062  0.0061  0.0004  0.0001

 Free energy of the ion-electron system (eV)
  ---------------------------------------------------
  alpha Z        PSCENC =       708.61861740
  Ewald energy   TEWEN  =    231786.95829508
  -Hartree energ DENC   =   -281965.16945658
  -exchange      EXHF   =         0.00000000
  -V(xc)+E(xc)   XCENC  =      5532.55153416
  PAW double counting   =     28026.38904466   -28555.54683667
  entropy T*S    EENTRO =        -0.04455644
  eigenvalues    EBANDS =    -17729.80921530
  atomic energy  EATOM  =     58714.77375238
  Solvation  Ediel_sol  =         0.00000000
  ---------------------------------------------------
  free energy    TOTEN  =     -3481.27882130 eV

  energy without entropy =    -3481.23426486  energy(sigma->0) =    -3481.25654308


--------------------------------------------------------------------------------------------------------


--------------------------------------- Iteration      1(  96)  ---------------------------------------


    POTLOK:  cpu time      0.1403: real time      0.1428
    SETDIJ:  cpu time      0.0252: real time      0.0254
     EDDAV:  cpu time     25.1593: real time     25.4366
       DOS:  cpu time      0.0860: real time      0.0865
    CHARGE:  cpu time      0.9818: real time      0.9901
    MIXING:  cpu time      0.0133: real time      0.0134
    --------------------------------------------
      LOOP:  cpu time     26.4058: real time     26.6947

 eigenvalue-minimisations  :  2880
 total energy-change (2. order) : 0.7942822E+00  (-0.4602204E-01)
 number of electron    1544.9999966 magnetization 
 augmentation part       43.1940930 magnetization 

 Broyden mixing:
  rms(total) = 0.22423E+01    rms(broyden)= 0.22422E+01
  rms(prec ) = 0.24859E+01
  weight for this iteration     100.00

 eigenvalues of (default mixing * dielectric matrix)
  average eigenvalue GAMMA=   1.3023
  4.8289  4.8289  4.4500  4.3325  3.8015  3.8015  2.9618  2.9618  2.6112  2.0013
  1.6431  1.6431  1.3781  1.3781  1.0129  1.0129  0.5295  0.5295  0.6325  0.6325
  0.8307  0.4835  0.4835  0.6122  0.6153  0.6153  0.5593  0.5593  0.2257  0.2257
  0.3085  0.4613  0.1608  0.1608  0.0535  0.0275  0.0275  0.0049  0.0049  0.0004
  0.0001

 Free energy of the ion-electron system (eV)
  ---------------------------------------------------
  alpha Z        PSCENC =       708.61861740
  Ewald energy   TEWEN  =    231786.95829508
  -Hartree energ DENC   =   -281980.21862641
  -exchange      EXHF   =         0.00000000
  -V(xc)+E(xc)   XCENC  =      5532.53529312
  PAW double counting   =     28021.82739451   -28550.85604841
  entropy T*S    EENTRO =        -0.03397013
  eigenvalues    EBANDS =    -17714.08924664
  atomic energy  EATOM  =     58714.77375238
  Solvation  Ediel_sol  =         0.00000000
  ---------------------------------------------------
  free energy    TOTEN  =     -3480.48453909 eV

  energy without entropy =    -3480.45056896  energy(sigma->0) =    -3480.46755402


--------------------------------------------------------------------------------------------------------


--------------------------------------- Iteration      1(  97)  ---------------------------------------


    POTLOK:  cpu time      0.1394: real time      0.1415
    SETDIJ:  cpu time      0.0250: real time      0.0252
     EDDAV:  cpu time     23.2934: real time     23.5527
       DOS:  cpu time      0.1082: real time      0.1089
    CHARGE:  cpu time      1.0088: real time      1.0168
    MIXING:  cpu time      0.0427: real time      0.0430
    --------------------------------------------
      LOOP:  cpu time     24.6176: real time     24.8882

 eigenvalue-minimisations  :  2688
 total energy-change (2. order) :-0.3620038E+00  (-0.1298994E+00)
 number of electron    1544.9999962 magnetization 
 augmentation part       43.1594943 magnetization 

 Broyden mixing:
  rms(total) = 0.22856E+01    rms(broyden)= 0.22856E+01
  rms(prec ) = 0.25328E+01
  weight for this iteration     100.00

 eigenvalues of (default mixing * dielectric matrix)
  average eigenvalue GAMMA=   1.3244
  5.1710  5.1710  4.4486  4.1414  3.5453  3.5453  3.1643  3.1643  2.7990  2.0065
  2.0065  1.5160  1.3450  1.3450  0.9568  0.9568  1.0112  1.0112  0.7284  0.7284
  0.4617  0.4617  0.2921  0.8364  0.6056  0.6056  0.6573  0.6573  0.6095  0.4624
  0.4002  0.2929  0.1648  0.1648  0.0742  0.0453  0.0453  0.0087  0.0087  0.0077
  0.0004  0.0001

 Free energy of the ion-electron system (eV)
  ---------------------------------------------------
  alpha Z        PSCENC =       708.61861740
  Ewald energy   TEWEN  =    231786.95829508
  -Hartree energ DENC   =   -281975.52630406
  -exchange      EXHF   =         0.00000000
  -V(xc)+E(xc)   XCENC  =      5532.56432252
  PAW double counting   =     28024.00488938   -28553.11895599
  entropy T*S    EENTRO =        -0.04401056
  eigenvalues    EBANDS =    -17719.07714901
  atomic energy  EATOM  =     58714.77375238
  Solvation  Ediel_sol  =         0.00000000
  ---------------------------------------------------
  free energy    TOTEN  =     -3480.84654285 eV

  energy without entropy =    -3480.80253230  energy(sigma->0) =    -3480.82453757


--------------------------------------------------------------------------------------------------------


--------------------------------------- Iteration      1(  98)  ---------------------------------------


    POTLOK:  cpu time      0.1396: real time      0.1419
    SETDIJ:  cpu time      0.0970: real time      0.0976
     EDDAV:  cpu time     24.5660: real time     24.8165
       DOS:  cpu time      0.1000: real time      0.1007
    CHARGE:  cpu time      0.9803: real time      0.9888
    MIXING:  cpu time      0.0134: real time      0.0135
    --------------------------------------------
      LOOP:  cpu time     25.8963: real time     26.1590

 eigenvalue-minimisations  :  2912
 total energy-change (2. order) :-0.1432652E-01  (-0.4522432E-01)
 number of electron    1544.9999966 magnetization 
 augmentation part       43.1675610 magnetization 

 Broyden mixing:
  rms(total) = 0.22737E+01    rms(broyden)= 0.22736E+01
  rms(prec ) = 0.25200E+01
  weight for this iteration     100.00

 eigenvalues of (default mixing * dielectric matrix)
  average eigenvalue GAMMA=   1.3129
  5.1638  5.1638  4.3875  4.5130  3.2892  3.2892  3.3223  3.3223  2.9109  2.0052
  2.0052  1.5631  1.1150  1.1150  1.3981  1.3981  0.5210  1.0020  1.0020  0.4557
  0.4557  0.6239  0.6239  0.8160  0.6069  0.6069  0.6777  0.6777  0.6158  0.4826
  0.4199  0.3026  0.1418  0.1418  0.0962  0.0962  0.0678  0.0256  0.0121  0.0121
  0.0103  0.0001  0.0001

 Free energy of the ion-electron system (eV)
  ---------------------------------------------------
  alpha Z        PSCENC =       708.61861740
  Ewald energy   TEWEN  =    231786.95829508
  -Hartree energ DENC   =   -281974.44237321
  -exchange      EXHF   =         0.00000000
  -V(xc)+E(xc)   XCENC  =      5532.55509563
  PAW double counting   =     28024.21102203   -28553.28938145
  entropy T*S    EENTRO =        -0.03393882
  eigenvalues    EBANDS =    -17720.21195841
  atomic energy  EATOM  =     58714.77375238
  Solvation  Ediel_sol  =         0.00000000
  ---------------------------------------------------
  free energy    TOTEN  =     -3480.86086937 eV

  energy without entropy =    -3480.82693055  energy(sigma->0) =    -3480.84389996


--------------------------------------------------------------------------------------------------------


--------------------------------------- Iteration      1(  99)  ---------------------------------------


    POTLOK:  cpu time      0.1753: real time      0.1777
    SETDIJ:  cpu time      0.0249: real time      0.0251
     EDDAV:  cpu time     23.1321: real time     23.3472
       DOS:  cpu time      0.0470: real time      0.0474
    CHARGE:  cpu time      0.9386: real time      0.9469
    MIXING:  cpu time      0.0142: real time      0.0144
    --------------------------------------------
      LOOP:  cpu time     24.3321: real time     24.5586

 eigenvalue-minimisations  :  2624
 total energy-change (2. order) :-0.2073171E+00  (-0.1214245E+00)
 number of electron    1544.9999962 magnetization 
 augmentation part       43.1463841 magnetization 

 Broyden mixing:
  rms(total) = 0.23005E+01    rms(broyden)= 0.23004E+01
  rms(prec ) = 0.25492E+01
  weight for this iteration     100.00

 eigenvalues of (default mixing * dielectric matrix)
  average eigenvalue GAMMA=   1.3389
  5.0230  5.0230  3.8818  3.8818  4.5489  4.3898  3.3140  3.3140  2.9575  2.9575
  1.7042  1.3924  1.3924  1.0562  1.0562  1.1826  1.1826  1.0960  0.9138  0.9138
  0.9287  0.4308  0.4308  0.5531  0.5531  0.6792  0.6792  0.5626  0.5626  0.6020
  0.2098  0.4861  0.3186  0.1578  0.1578  0.1835  0.0987  0.0527  0.0527  0.0125
  0.0125  0.0035  0.0003  0.0001

 Free energy of the ion-electron system (eV)
  ---------------------------------------------------
  alpha Z        PSCENC =       708.61861740
  Ewald energy   TEWEN  =    231786.95829508
  -Hartree energ DENC   =   -281972.40438360
  -exchange      EXHF   =         0.00000000
  -V(xc)+E(xc)   XCENC  =      5532.57645818
  PAW double counting   =     28025.13622024   -28554.27281938
  entropy T*S    EENTRO =        -0.04287757
  eigenvalues    EBANDS =    -17722.41144923
  atomic energy  EATOM  =     58714.77375238
  Solvation  Ediel_sol  =         0.00000000
  ---------------------------------------------------
  free energy    TOTEN  =     -3481.06818649 eV

  energy without entropy =    -3481.02530892  energy(sigma->0) =    -3481.04674771


--------------------------------------------------------------------------------------------------------


--------------------------------------- Iteration      1( 100)  ---------------------------------------


    POTLOK:  cpu time      0.1392: real time      0.1413
    SETDIJ:  cpu time      0.0249: real time      0.0252
     EDDAV:  cpu time     24.6469: real time     24.8883
       DOS:  cpu time      0.0009: real time      0.0009
    --------------------------------------------
      LOOP:  cpu time     24.8117: real time     25.0555

 eigenvalue-minimisations  :  2848
 total energy-change (2. order) :-0.2317265E-01  (-0.5148773E-01)
 number of electron    1544.9999962 magnetization 
 augmentation part       43.1463841 magnetization 

 Free energy of the ion-electron system (eV)
  ---------------------------------------------------
  alpha Z        PSCENC =       708.61861740
  Ewald energy   TEWEN  =    231786.95829508
  -Hartree energ DENC   =   -281971.29126055
  -exchange      EXHF   =         0.00000000
  -V(xc)+E(xc)   XCENC  =      5532.57813725
  PAW double counting   =     28025.67839876   -28554.79161186
  entropy T*S    EENTRO =        -0.03318434
  eigenvalues    EBANDS =    -17723.58250326
  atomic energy  EATOM  =     58714.77375238
  Solvation  Ediel_sol  =         0.00000000
  ---------------------------------------------------
  free energy    TOTEN  =     -3481.09135914 eV

  energy without entropy =    -3481.05817480  energy(sigma->0) =    -3481.07476697


--------------------------------------------------------------------------------------------------------


 average (electrostatic) potential at core
  the test charge radii are     0.6991  0.7089  1.0452  0.7215  0.5201
  (the norm of the test charge is              1.0000)
       1 -58.2133       2 -58.2140       3 -58.2176       4 -58.2056       5 -58.2011
       6 -58.2013       7 -58.2061       8 -58.1851       9 -58.1809      10 -58.1843
      11 -58.1889      12 -58.1782      13 -58.1785      14 -58.1778      15 -58.1777
      16 -58.1818      17 -58.1860      18 -58.2003      19 -58.1897      20 -58.2000
      21 -58.2060      22 -58.2224      23 -58.2186      24 -58.2146      25 -58.2254
      26 -58.2202      27 -58.2233      28 -58.2168      29 -58.2150      30 -58.2125
      31 -58.2156      32 -58.2055      33 -58.1992      34 -58.1842      35 -58.1952
      36 -58.1829      37 -58.1759      38 -58.1617      39 -58.1660      40 -58.1724
      41 -58.1792      42 -58.1959      43 -58.1763      44 -58.2094      45 -58.2223
      46 -58.2354      47 -58.2294      48 -58.2285      49 -58.2240      50 -58.2091
      51 -58.2120      52 -58.2152      53 -58.2148      54 -58.1989      55 -58.2041
      56 -58.2052      57 -58.1959      58 -58.1628      59 -58.1768      60 -58.1703
      61 -58.1582      62 -58.1311      63 -58.1389      64 -58.1484      65 -58.1548
      66 -58.1663      67 -58.1451      68 -58.1966      69 -58.2195      70 -58.2217
      71 -58.2127      72 -58.2298      73 -58.2030      74 -58.1868      75 -58.1884
      76 -58.1968      77 -58.1939      78 -58.1637      79 -58.1751      80 -58.1769
      81 -58.1650      82 -58.1231      83 -58.1377      84 -58.1383      85 -58.1243
      86 -58.0892      87 -58.1000      88 -58.1108      89 -58.1140      90 -58.1148
      91 -58.0992      92 -58.1556      93 -58.1819      94 -58.1835      95 -58.1671
      96 -58.2031      97 -58.1785      98 -58.1691      99 -58.1704     100 -58.1742
     101 -58.1664     102 -58.1347     103 -58.1516     104 -58.1405     105 -58.1239
     106 -58.0840     107 -58.1004     108 -58.0980     109 -58.0843     110 -58.0586
     111 -58.0664     112 -58.0729     113 -58.0730     114 -58.0915     115 -58.0740
     116 -58.1122     117 -58.1366     118 -58.1579     119 -58.1400     120 -58.1717
     121 -58.1650     122 -58.1609     123 -58.1633     124 -58.1612     125 -58.1509
     126 -58.1205     127 -58.1408     128 -58.1171     129 -58.0944     130 -58.0590
     131 -58.0778     132 -58.0667     133 -58.0553     134 -58.0487     135 -58.0496
     136 -58.0553     137 -58.0618     138 -58.0941     139 -58.0736     140 -58.1055
     141 -58.1271     142 -58.1511     143 -58.1364     144 -58.1581     145 -58.1620
     146 -58.1615     147 -58.1647     148 -58.1572     149 -58.1459     150 -58.1173
     151 -58.1378     152 -58.1077     153 -58.0817     154 -58.0539     155 -58.0723
     156 -58.0531     157 -58.0463     158 -58.0602     159 -58.0551     160 -58.0575
     161 -58.0680     162 -58.1037     163 -58.0864     164 -58.1090     165 -58.1287
     166 -58.1535     167 -58.1406     168 -58.1565     169 -58.1665     170 -58.1686
     171 -58.1719     172 -58.1608     173 -58.1467     174 -58.1100     175 -58.1384
     176 -58.1029     177 -58.0778     178 -58.0629     179 -58.0708     180 -58.0590
     181 -58.0592     182 -58.0898     183 -58.0794     184 -58.0796     185 -58.0911
     186 -58.1238     187 -58.1128     188 -58.1217     189 -58.1374     190 -58.1607
     191 -58.1504     192 -58.1617     193 -58.1749     194 -58.1804     195 -58.1819
     196 -58.1711     197 -58.1548     198 -58.1207     199 -58.1507     200 -58.0988
     201 -58.0771     202 -58.0909     203 -58.0889     204 -58.0802     205 -58.0898
     206 -58.1282     207 -58.1170     208 -58.1138     209 -58.1231     210 -58.1456
     211 -58.1412     212 -58.1405     213 -58.1498     214 -58.1703     215 -58.1618
     216 -58.1702     217 -58.1848     218 -58.1876     219 -58.1899     220 -58.1816
     221 -58.1686     222 -58.1298     223 -58.1568     224 -58.1175     225 -58.1018
     226 -58.1218     227 -58.1116     228 -58.1152     229 -58.1288     230 -58.1595
     231 -58.1501     232 -58.1490     233 -58.1522     234 -58.1604     235 -58.1617
     236 -58.1572     237 -58.1619     238 -58.1789     239 -58.1716     240 -58.1796
     241 -58.1919     242 -58.1926     243 -58.1966     244 -58.1858     245 -58.1678
     246 -58.1390     247 -58.1622     248 -58.1213     249 -58.1151     250 -58.1452
     251 -58.1324     252 -58.1408     253 -58.1552     254 -58.1751     255 -58.1680
     256 -58.1700     257 -58.1691     258 -58.1729     259 -58.1752     260 -58.1687
     261 -58.1718     262 -58.1898     263 -58.1837     264 -58.1877     265 -58.2010
     266 -58.2024     267 -58.2058     268 -58.1935     269 -58.1815     270 -58.1746
     271 -58.1851     272 -58.1504     273 -58.1469     274 -58.1689     275 -58.1653
     276 -58.1618     277 -58.1706     278 -58.1806     279 -58.1773     280 -58.1801
     281 -58.1802     282 -58.1878     283 -58.1860     284 -58.1836     285 -58.1871
     286 -58.2047     287 -58.2003     288 -58.2000     289 -58.5733     290 -57.6445
     291 -58.8846     292 -57.6162     293 -57.7083     294 -57.6640     295 -58.6545
     296 -57.7939     297 -58.6249     298 -57.5251     299 -57.6772     300 -58.5834
     301 -58.6308     302 -57.5159     303 -57.6873     304 -58.5736     305 -58.6130
     306 -57.5706     307 -57.7470     308 -58.6069     309 -57.5338     310 -57.4421
     311 -58.7048     312 -57.4619     313 -57.4960     314 -57.3174     315 -58.7363
     316 -57.5017     317 -57.5961     318 -57.5218     319 -58.8122     320 -57.5743
     321 -58.4451     322 -58.4706     323 -58.7261     324 -57.8770     325 -58.0592
     326 -59.8329     327 -58.3540     328 -58.3168     329 -59.3746     330 -57.7405
     331 -57.6265     332 -58.4671     333 -58.0696     334 -58.4375     335 -59.8626
     336 -58.0038     337 -57.8446     338 -58.7124     339 -58.1490     340 -58.0445
     341 -58.4455     342 -57.6263     343 -57.8137     344 -59.5513     345 -71.7962
     346 -71.5357     347 -71.7596     348 -71.5119     349 -71.7719     350 -71.5262
     351 -71.7651     352 -71.5504     353 -73.3485     354 -72.9248     355 -73.3773
     356 -73.0701     357 -48.2844     358 -79.3537     359 -79.0885     360 -79.2173
     361 -79.1859     362 -77.4578     363 -76.9434     364 -77.4163     365 -77.1636
     366 -40.2302     367 -40.4209     368 -40.3545     369 -40.1258     370 -40.0165
     371 -40.2395     372 -40.0637     373 -39.8868     374 -40.0772     375 -40.1708
     376 -40.1456     377 -40.4052     378 -40.2495     379 -40.2835     380 -40.7508
     381 -40.4087     382 -40.7621     383 -41.0859     384 -40.4394     385 -40.4844
     386 -40.8159     387 -40.7999     388 -40.3351     389 -40.2212     390 -40.2430
     391 -40.8321     392 -40.5083     393 -40.4902     394 -40.2072     395 -40.2347
     396 -40.5149     397 -40.8734     398 -39.8457     399 -39.6628     400 -40.4235
     401 -40.5829     402 -40.7184     403 -40.7506     404 -40.4329     405 -40.4055
     406 -41.0570     407 -40.7539     408 -39.8524     409 -40.1377     410 -40.3339
     411 -40.0927     412 -40.7688     413 -40.5132     414 -40.2260     415 -40.1936
     416 -40.5501     417 -40.6030
 
 
 
 E-fermi :  -2.3042     XC(G=0):  -2.8360     alpha+bet : -2.2554

 Fermi energy:        -2.3041757500

 k-point     1 :       0.0000    0.0000    0.0000
  band No.  band energies     occupation 
      1     -23.6473      2.00000
      2     -23.4885      2.00000
      3     -23.4517      2.00000
      4     -23.4111      2.00000
      5     -22.4728      2.00000
      6     -22.4703      2.00000
      7     -22.1964      2.00000
      8     -22.1938      2.00000
      9     -22.0745      2.00000
     10     -22.0703      2.00000
     11     -22.0605      2.00000
     12     -22.0279      2.00000
     13     -22.0236      2.00000
     14     -21.9016      2.00000
     15     -21.8974      2.00000
     16     -21.8868      2.00000
     17     -21.8827      2.00000
     18     -21.6980      2.00000
     19     -21.6959      2.00000
     20     -21.5395      2.00000
     21     -21.5388      2.00000
     22     -21.5304      2.00000
     23     -21.5284      2.00000
     24     -21.5274      2.00000
     25     -21.5261      2.00000
     26     -21.4117      2.00000
     27     -21.4110      2.00000
     28     -21.3975      2.00000
     29     -21.3972      2.00000
     30     -21.0899      2.00000
     31     -21.0891      2.00000
     32     -21.0444      2.00000
     33     -21.0439      2.00000
     34     -21.0422      2.00000
     35     -21.0416      2.00000
     36     -20.9219      2.00000
     37     -20.9207      2.00000
     38     -20.9194      2.00000
     39     -20.9187      2.00000
     40     -20.8781      2.00000
     41     -20.7304      2.00000
     42     -20.7303      2.00000
     43     -20.6046      2.00000
     44     -20.6044      2.00000
     45     -20.5906      2.00000
     46     -20.5905      2.00000
     47     -20.5670      2.00000
     48     -20.5503      2.00000
     49     -20.5323      2.00000
     50     -20.4856      2.00000
     51     -20.4408      2.00000
     52     -20.4407      2.00000
     53     -20.4397      2.00000
     54     -20.4394      2.00000
     55     -20.2465      2.00000
     56     -20.2449      2.00000
     57     -20.2408      2.00000
     58     -20.2407      2.00000
     59     -20.2388      2.00000
     60     -20.2384      2.00000
     61     -20.2121      2.00000
     62     -20.0810      2.00000
     63     -20.0794      2.00000
     64     -20.0789      2.00000
     65     -20.0773      2.00000
     66     -20.0205      2.00000
     67     -19.9896      2.00000
     68     -19.6477      2.00000
     69     -19.6476      2.00000
     70     -19.6453      2.00000
     71     -19.6451      2.00000
     72     -19.6152      2.00000
     73     -19.6136      2.00000
     74     -19.6046      2.00000
     75     -19.6044      2.00000
     76     -19.6020      2.00000
     77     -19.6019      2.00000
     78     -19.4918      2.00000
     79     -19.4903      2.00000
     80     -19.4778      2.00000
     81     -19.4764      2.00000
     82     -19.3613      2.00000
     83     -19.1798      2.00000
     84     -19.1798      2.00000
     85     -19.1365      2.00000
     86     -19.1350      2.00000
     87     -19.1344      2.00000
     88     -19.1329      2.00000
     89     -19.0177      2.00000
     90     -19.0176      2.00000
     91     -19.0156      2.00000
     92     -19.0155      2.00000
     93     -18.8251      2.00000
     94     -18.8248      2.00000
     95     -18.8232      2.00000
     96     -18.8230      2.00000
     97     -18.6730      2.00000
     98     -18.6342      2.00000
     99     -18.5571      2.00000
    100     -18.5566      2.00000
    101     -18.5560      2.00000
    102     -18.5557      2.00000
    103     -18.5535      2.00000
    104     -18.5531      2.00000
    105     -18.5527      2.00000
    106     -18.5523      2.00000
    107     -18.5520      2.00000
    108     -18.5458      2.00000
    109     -18.3948      2.00000
    110     -18.3795      2.00000
    111     -18.2239      2.00000
    112     -18.2226      2.00000
    113     -18.1054      2.00000
    114     -18.1034      2.00000
    115     -18.0910      2.00000
    116     -18.0897      2.00000
    117     -17.9267      2.00000
    118     -17.9163      2.00000
    119     -17.9162      2.00000
    120     -17.8127      2.00000
    121     -17.8107      2.00000
    122     -17.8086      2.00000
    123     -17.8062      2.00000
    124     -17.7741      2.00000
    125     -17.7656      2.00000
    126     -17.7649      2.00000
    127     -17.7644      2.00000
    128     -17.7639      2.00000
    129     -17.7636      2.00000
    130     -17.7631      2.00000
    131     -17.7628      2.00000
    132     -17.7617      2.00000
    133     -17.7615      2.00000
    134     -17.7611      2.00000
    135     -17.7601      2.00000
    136     -17.7593      2.00000
    137     -17.7120      2.00000
    138     -17.6501      2.00000
    139     -17.6300      2.00000
    140     -17.3538      2.00000
    141     -17.3534      2.00000
    142     -17.3504      2.00000
    143     -17.3498      2.00000
    144     -17.2135      2.00000
    145     -17.2128      2.00000
    146     -17.2122      2.00000
    147     -17.2112      2.00000
    148     -16.9722      2.00000
    149     -16.9642      2.00000
    150     -16.9616      2.00000
    151     -16.8871      2.00000
    152     -16.8857      2.00000
    153     -16.8844      2.00000
    154     -16.8820      2.00000
    155     -16.8601      2.00000
    156     -16.8458      2.00000
    157     -16.8294      2.00000
    158     -16.7372      2.00000
    159     -16.6295      2.00000
    160     -16.5430      2.00000
    161     -16.5403      2.00000
    162     -16.5383      2.00000
    163     -16.5272      2.00000
    164     -16.5271      2.00000
    165     -16.5014      2.00000
    166     -16.5000      2.00000
    167     -16.4989      2.00000
    168     -16.4977      2.00000
    169     -16.4545      2.00000
    170     -16.4541      2.00000
    171     -16.4466      2.00000
    172     -16.4463      2.00000
    173     -16.2861      2.00000
    174     -16.2135      2.00000
    175     -16.1243      2.00000
    176     -16.0326      2.00000
    177     -16.0145      2.00000
    178     -16.0137      2.00000
    179     -15.9948      2.00000
    180     -15.9476      2.00000
    181     -15.9143      2.00000
    182     -15.9034      2.00000
    183     -15.9031      2.00000
    184     -15.8444      2.00000
    185     -15.8049      2.00000
    186     -15.7906      2.00000
    187     -15.7873      2.00000
    188     -15.7401      2.00000
    189     -15.7184      2.00000
    190     -15.6384      2.00000
    191     -15.5819      2.00000
    192     -15.5094      2.00000
    193     -15.5074      2.00000
    194     -15.5037      2.00000
    195     -15.5032      2.00000
    196     -15.5006      2.00000
    197     -15.5002      2.00000
    198     -15.2869      2.00000
    199     -15.2865      2.00000
    200     -15.2836      2.00000
    201     -15.2814      2.00000
    202     -15.2476      2.00000
    203     -15.2462      2.00000
    204     -15.2457      2.00000
    205     -15.2440      2.00000
    206     -15.1454      2.00000
    207     -15.1450      2.00000
    208     -15.1429      2.00000
    209     -15.1427      2.00000
    210     -15.1254      2.00000
    211     -15.1247      2.00000
    212     -14.8714      2.00000
    213     -14.8713      2.00000
    214     -14.8670      2.00000
    215     -14.8669      2.00000
    216     -14.7043      2.00000
    217     -14.6345      2.00000
    218     -14.6340      2.00000
    219     -14.6328      2.00000
    220     -14.6324      2.00000
    221     -14.4229      2.00000
    222     -14.4220      2.00000
    223     -14.3465      2.00000
    224     -14.3465      2.00000
    225     -14.3279      2.00000
    226     -14.3262      2.00000
    227     -14.3120      2.00000
    228     -14.3117      2.00000
    229     -14.2404      2.00000
    230     -14.0873      2.00000
    231     -14.0869      2.00000
    232     -14.0860      2.00000
    233     -14.0858      2.00000
    234     -14.0857      2.00000
    235     -14.0855      2.00000
    236     -14.0849      2.00000
    237     -14.0845      2.00000
    238     -14.0841      2.00000
    239     -14.0839      2.00000
    240     -14.0833      2.00000
    241     -14.0831      2.00000
    242     -14.0682      2.00000
    243     -13.9697      2.00000
    244     -13.9458      2.00000
    245     -13.8905      2.00000
    246     -13.8900      2.00000
    247     -13.8894      2.00000
    248     -13.8887      2.00000
    249     -13.8859      2.00000
    250     -13.8852      2.00000
    251     -13.8840      2.00000
    252     -13.8834      2.00000
    253     -13.8715      2.00000
    254     -13.7356      2.00000
    255     -13.3862      2.00000
    256     -13.3341      2.00000
    257     -13.3141      2.00000
    258     -13.3138      2.00000
    259     -13.3129      2.00000
    260     -13.3127      2.00000
    261     -13.2174      2.00000
    262     -13.2174      2.00000
    263     -13.2152      2.00000
    264     -13.2148      2.00000
    265     -13.1575      2.00000
    266     -13.1459      2.00000
    267     -13.1078      2.00000
    268     -12.9967      2.00000
    269     -12.9410      2.00000
    270     -12.7625      2.00000
    271     -12.7237      2.00000
    272     -12.7237      2.00000
    273     -12.7213      2.00000
    274     -12.7212      2.00000
    275     -12.7200      2.00000
    276     -12.6675      2.00000
    277     -12.6674      2.00000
    278     -12.6672      2.00000
    279     -12.6671      2.00000
    280     -12.6644      2.00000
    281     -12.6644      2.00000
    282     -12.4078      2.00000
    283     -12.4076      2.00000
    284     -12.3346      2.00000
    285     -12.3342      2.00000
    286     -12.3329      2.00000
    287     -12.3319      2.00000
    288     -12.3315      2.00000
    289     -12.3305      2.00000
    290     -12.3173      2.00000
    291     -12.3162      2.00000
    292     -12.3154      2.00000
    293     -12.3142      2.00000
    294     -12.2708      2.00000
    295     -12.2703      2.00000
    296     -12.2528      2.00000
    297     -12.2522      2.00000
    298     -12.1754      2.00000
    299     -12.1747      2.00000
    300     -12.1742      2.00000
    301     -12.1736      2.00000
    302     -12.0998      2.00000
    303     -12.0822      2.00000
    304     -12.0822      2.00000
    305     -12.0808      2.00000
    306     -12.0806      2.00000
    307     -11.9502      2.00000
    308     -11.9105      2.00000
    309     -11.9105      2.00000
    310     -11.8505      2.00000
    311     -11.8075      2.00000
    312     -11.7500      2.00000
    313     -11.7008      2.00000
    314     -11.7008      2.00000
    315     -11.7006      2.00000
    316     -11.7005      2.00000
    317     -11.6666      2.00000
    318     -11.6575      2.00000
    319     -11.6573      2.00000
    320     -11.6543      2.00000
    321     -11.6541      2.00000
    322     -11.6223      2.00000
    323     -11.6222      2.00000
    324     -11.6136      2.00000
    325     -11.5587      2.00000
    326     -11.3993      2.00000
    327     -11.1984      2.00000
    328     -11.1970      2.00000
    329     -11.1958      2.00000
    330     -11.1945      2.00000
    331     -11.0514      2.00000
    332     -11.0091      2.00000
    333     -10.9497      2.00000
    334     -10.9495      2.00000
    335     -10.9492      2.00000
    336     -10.9489      2.00000
    337     -10.9275      2.00000
    338     -10.9122      2.00000
    339     -10.9113      2.00000
    340     -10.9002      2.00000
    341     -10.8120      2.00000
    342     -10.7279      2.00000
    343     -10.7254      2.00000
    344     -10.7251      2.00000
    345     -10.7240      2.00000
    346     -10.7240      2.00000
    347     -10.7237      2.00000
    348     -10.7233      2.00000
    349     -10.7224      2.00000
    350     -10.7222      2.00000
    351     -10.7218      2.00000
    352     -10.7216      2.00000
    353     -10.7205      2.00000
    354     -10.7200      2.00000
    355     -10.6666      2.00000
    356     -10.6664      2.00000
    357     -10.6644      2.00000
    358     -10.6643      2.00000
    359     -10.6509      2.00000
    360     -10.6425      2.00000
    361     -10.6231      2.00000
    362     -10.4674      2.00000
    363     -10.4607      2.00000
    364     -10.4604      2.00000
    365     -10.4597      2.00000
    366     -10.4594      2.00000
    367     -10.4576      2.00000
    368     -10.4561      2.00000
    369     -10.3983      2.00000
    370     -10.3982      2.00000
    371     -10.3517      2.00000
    372     -10.2977      2.00000
    373     -10.2323      2.00000
    374     -10.1945      2.00000
    375     -10.1939      2.00000
    376     -10.1919      2.00000
    377     -10.1912      2.00000
    378     -10.1646      2.00000
    379     -10.1646      2.00000
    380     -10.1501      2.00000
    381     -10.1487      2.00000
    382     -10.1480      2.00000
    383     -10.1476      2.00000
    384     -10.1469      2.00000
    385     -10.1387      2.00000
    386     -10.1386      2.00000
    387     -10.1372      2.00000
    388     -10.1017      2.00000
    389     -10.0944      2.00000
    390     -10.0944      2.00000
    391     -10.0935      2.00000
    392     -10.0743      2.00000
    393     -10.0250      2.00000
    394      -9.9655      2.00000
    395      -9.9492      2.00000
    396      -9.9464      2.00000
    397      -9.9322      2.00000
    398      -9.9266      2.00000
    399      -9.9254      2.00000
    400      -9.9071      2.00000
    401      -9.8253      2.00000
    402      -9.7821      2.00000
    403      -9.7069      2.00000
    404      -9.7039      2.00000
    405      -9.6838      2.00000
    406      -9.6837      2.00000
    407      -9.6826      2.00000
    408      -9.6822      2.00000
    409      -9.6457      2.00000
    410      -9.6322      2.00000
    411      -9.6220      2.00000
    412      -9.5865      2.00000
    413      -9.5865      2.00000
    414      -9.5842      2.00000
    415      -9.5841      2.00000
    416      -9.5838      2.00000
    417      -9.5832      2.00000
    418      -9.5796      2.00000
    419      -9.5779      2.00000
    420      -9.5234      2.00000
    421      -9.5206      2.00000
    422      -9.5192      2.00000
    423      -9.5096      2.00000
    424      -9.5081      2.00000
    425      -9.5055      2.00000
    426      -9.5034      2.00000
    427      -9.4632      2.00000
    428      -9.4592      2.00000
    429      -9.4533      2.00000
    430      -9.4502      2.00000
    431      -9.3944      2.00000
    432      -9.3736      2.00000
    433      -9.3714      2.00000
    434      -9.3641      2.00000
    435      -9.3530      2.00000
    436      -9.3527      2.00000
    437      -9.3510      2.00000
    438      -9.3509      2.00000
    439      -9.3506      2.00000
    440      -9.3504      2.00000
    441      -9.3469      2.00000
    442      -9.2777      2.00000
    443      -9.2547      2.00000
    444      -9.2543      2.00000
    445      -9.2534      2.00000
    446      -9.2530      2.00000
    447      -9.2439      2.00000
    448      -9.2345      2.00000
    449      -9.1579      2.00000
    450      -9.1565      2.00000
    451      -9.1387      2.00000
    452      -9.1385      2.00000
    453      -9.1381      2.00000
    454      -9.1377      2.00000
    455      -9.1364      2.00000
    456      -9.1358      2.00000
    457      -9.1353      2.00000
    458      -9.0996      2.00000
    459      -9.0975      2.00000
    460      -9.0968      2.00000
    461      -9.0937      2.00000
    462      -9.0932      2.00000
    463      -9.0927      2.00000
    464      -9.0922      2.00000
    465      -9.0818      2.00000
    466      -9.0777      2.00000
    467      -9.0299      2.00000
    468      -9.0105      2.00000
    469      -9.0074      2.00000
    470      -9.0021      2.00000
    471      -8.9807      2.00000
    472      -8.9794      2.00000
    473      -8.9792      2.00000
    474      -8.9779      2.00000
    475      -8.9769      2.00000
    476      -8.9747      2.00000
    477      -8.9724      2.00000
    478      -8.9714      2.00000
    479      -8.9699      2.00000
    480      -8.9390      2.00000
    481      -8.9306      2.00000
    482      -8.9299      2.00000
    483      -8.9296      2.00000
    484      -8.9274      2.00000
    485      -8.9270      2.00000
    486      -8.9257      2.00000
    487      -8.8987      2.00000
    488      -8.8985      2.00000
    489      -8.8203      2.00000
    490      -8.7949      2.00000
    491      -8.7924      2.00000
    492      -8.7915      2.00000
    493      -8.7902      2.00000
    494      -8.7633      2.00000
    495      -8.7047      2.00000
    496      -8.6943      2.00000
    497      -8.6454      2.00000
    498      -8.6244      2.00000
    499      -8.6242      2.00000
    500      -8.6237      2.00000
    501      -8.6234      2.00000
    502      -8.5735      2.00000
    503      -8.5729      2.00000
    504      -8.4929      2.00000
    505      -8.4636      2.00000
    506      -8.4634      2.00000
    507      -8.4632      2.00000
    508      -8.4616      2.00000
    509      -8.4612      2.00000
    510      -8.4611      2.00000
    511      -8.4359      2.00000
    512      -8.4278      2.00000
    513      -8.4270      2.00000
    514      -8.4107      2.00000
    515      -8.4103      2.00000
    516      -8.3444      2.00000
    517      -8.3083      2.00000
    518      -8.2988      2.00000
    519      -8.2629      2.00000
    520      -8.2412      2.00000
    521      -8.2404      2.00000
    522      -8.2390      2.00000
    523      -8.2385      2.00000
    524      -8.2143      2.00000
    525      -8.2133      2.00000
    526      -8.2130      2.00000
    527      -8.2117      2.00000
    528      -8.2042      2.00000
    529      -8.2007      2.00000
    530      -8.2000      2.00000
    531      -8.1999      2.00000
    532      -8.1987      2.00000
    533      -8.1668      2.00000
    534      -8.1408      2.00000
    535      -8.1243      2.00000
    536      -8.0676      2.00000
    537      -8.0669      2.00000
    538      -8.0654      2.00000
    539      -8.0653      2.00000
    540      -8.0565      2.00000
    541      -8.0226      2.00000
    542      -8.0225      2.00000
    543      -8.0209      2.00000
    544      -8.0204      2.00000
    545      -8.0174      2.00000
    546      -8.0156      2.00000
    547      -8.0153      2.00000
    548      -8.0117      2.00000
    549      -8.0070      2.00000
    550      -8.0062      2.00000
    551      -8.0039      2.00000
    552      -8.0031      2.00000
    553      -7.9549      2.00000
    554      -7.9248      2.00000
    555      -7.8906      2.00000
    556      -7.8762      2.00000
    557      -7.8389      2.00000
    558      -7.8348      2.00000
    559      -7.8344      2.00000
    560      -7.8275      2.00000
    561      -7.8264      2.00000
    562      -7.8255      2.00000
    563      -7.8241      2.00000
    564      -7.8027      2.00000
    565      -7.7402      2.00000
    566      -7.7395      2.00000
    567      -7.7379      2.00000
    568      -7.7372      2.00000
    569      -7.7327      2.00000
    570      -7.7326      2.00000
    571      -7.7256      2.00000
    572      -7.6446      2.00000
    573      -7.6443      2.00000
    574      -7.6430      2.00000
    575      -7.6428      2.00000
    576      -7.6185      2.00000
    577      -7.5668      2.00000
    578      -7.5520      2.00000
    579      -7.4679      2.00000
    580      -7.4275      2.00000
    581      -7.4184      2.00000
    582      -7.4175      2.00000
    583      -7.3976      2.00000
    584      -7.3396      2.00000
    585      -7.3388      2.00000
    586      -7.3378      2.00000
    587      -7.3350      2.00000
    588      -7.3346      2.00000
    589      -7.3193      2.00000
    590      -7.3140      2.00000
    591      -7.3038      2.00000
    592      -7.3034      2.00000
    593      -7.3007      2.00000
    594      -7.2981      2.00000
    595      -7.2863      2.00000
    596      -7.2451      2.00000
    597      -7.2423      2.00000
    598      -7.2378      2.00000
    599      -7.2355      2.00000
    600      -7.2347      2.00000
    601      -7.2256      2.00000
    602      -7.1812      2.00000
    603      -7.1697      2.00000
    604      -7.1628      2.00000
    605      -7.1552      2.00000
    606      -7.1543      2.00000
    607      -7.1480      2.00000
    608      -7.1084      2.00000
    609      -7.0792      2.00000
    610      -7.0440      2.00000
    611      -7.0287      2.00000
    612      -6.9773      2.00000
    613      -6.9573      2.00000
    614      -6.9348      2.00000
    615      -6.8661      2.00000
    616      -6.8655      2.00000
    617      -6.8607      2.00000
    618      -6.8604      2.00000
    619      -6.8592      2.00000
    620      -6.8563      2.00000
    621      -6.8436      2.00000
    622      -6.8072      2.00000
    623      -6.8068      2.00000
    624      -6.8065      2.00000
    625      -6.8057      2.00000
    626      -6.8044      2.00000
    627      -6.8033      2.00000
    628      -6.7729      2.00000
    629      -6.7632      2.00000
    630      -6.7617      2.00000
    631      -6.7598      2.00000
    632      -6.7584      2.00000
    633      -6.7531      2.00000
    634      -6.7415      2.00000
    635      -6.7406      2.00000
    636      -6.7297      2.00000
    637      -6.6463      2.00000
    638      -6.6460      2.00000
    639      -6.6434      2.00000
    640      -6.6433      2.00000
    641      -6.6261      2.00000
    642      -6.6172      2.00000
    643      -6.5862      2.00000
    644      -6.4759      2.00000
    645      -6.4606      2.00000
    646      -6.4594      2.00000
    647      -6.4588      2.00000
    648      -6.4580      2.00000
    649      -6.3973      2.00000
    650      -6.3947      2.00000
    651      -6.3918      2.00000
    652      -6.3311      2.00000
    653      -6.3296      2.00000
    654      -6.3223      2.00000
    655      -6.3187      2.00000
    656      -6.2737      2.00000
    657      -6.2210      2.00000
    658      -6.2130      2.00000
    659      -6.2064      2.00000
    660      -6.2052      2.00000
    661      -6.2028      2.00000
    662      -6.2021      2.00000
    663      -6.1798      2.00000
    664      -6.1237      2.00000
    665      -6.1223      2.00000
    666      -6.1216      2.00000
    667      -6.1197      2.00000
    668      -6.0966      2.00000
    669      -6.0886      2.00000
    670      -6.0710      2.00000
    671      -6.0657      2.00000
    672      -6.0326      2.00000
    673      -6.0066      2.00000
    674      -6.0034      2.00000
    675      -5.9959      2.00000
    676      -5.9486      2.00000
    677      -5.9058      2.00000
    678      -5.9013      2.00000
    679      -5.9003      2.00000
    680      -5.8824      2.00000
    681      -5.8355      2.00000
    682      -5.7825      2.00000
    683      -5.7608      2.00000
    684      -5.7554      2.00000
    685      -5.7438      2.00000
    686      -5.7397      2.00000
    687      -5.7300      2.00000
    688      -5.7298      2.00000
    689      -5.5999      2.00000
    690      -5.5446      2.00000
    691      -5.5438      2.00000
    692      -5.5337      2.00000
    693      -5.5327      2.00000
    694      -5.4538      2.00000
    695      -5.4405      2.00000
    696      -5.4401      2.00000
    697      -5.3505      2.00000
    698      -5.3492      2.00000
    699      -5.3485      2.00000
    700      -5.3480      2.00000
    701      -5.3474      2.00000
    702      -5.3464      2.00000
    703      -5.3453      2.00000
    704      -5.3447      2.00000
    705      -5.3436      2.00000
    706      -5.3418      2.00000
    707      -5.3390      2.00000
    708      -5.3380      2.00000
    709      -5.3222      2.00000
    710      -5.3112      2.00000
    711      -5.2736      2.00000
    712      -5.1694      2.00000
    713      -5.1684      2.00000
    714      -5.1584      2.00000
    715      -5.1565      2.00000
    716      -5.1493      2.00000
    717      -5.0632      2.00000
    718      -5.0464      2.00000
    719      -5.0437      2.00000
    720      -4.9098      2.00000
    721      -4.8934      2.00000
    722      -4.8771      2.00000
    723      -4.8572      2.00000
    724      -4.7896      2.00000
    725      -4.7884      2.00000
    726      -4.7872      2.00000
    727      -4.7849      2.00000
    728      -4.7827      2.00000
    729      -4.7156      2.00000
    730      -4.7143      2.00000
    731      -4.7126      2.00000
    732      -4.7104      2.00000
    733      -4.5161      2.00000
    734      -4.5118      2.00000
    735      -4.4602      2.00000
    736      -4.4571      2.00000
    737      -4.4126      2.00000
    738      -4.3162      2.00000
    739      -4.2513      2.00000
    740      -4.2161      2.00000
    741      -4.2160      2.00000
    742      -4.2089      2.00000
    743      -4.2084      2.00000
    744      -4.1468      2.00000
    745      -4.0523      2.00000
    746      -4.0516      2.00000
    747      -4.0503      2.00000
    748      -4.0499      2.00000
    749      -4.0050      2.00000
    750      -3.9976      2.00000
    751      -3.9953      2.00000
    752      -3.9594      2.00000
    753      -3.9229      2.00000
    754      -3.8847      2.00000
    755      -3.8665      2.00000
    756      -3.7607      2.00000
    757      -3.7414      2.00000
    758      -3.7243      2.00000
    759      -3.7228      2.00000
    760      -3.6864      2.00000
    761      -3.6052      2.00000
    762      -3.5660      2.00000
    763      -3.5417      2.00000
    764      -3.4916      2.00000
    765      -3.4515      2.00000
    766      -3.1643      2.00000
    767      -2.9007      2.00000
    768      -2.7098      2.00000
    769      -2.7093      2.00000
    770      -2.7085      2.00000
    771      -2.7077      2.00000
    772      -2.5215      2.00000
    773      -2.3017      0.94307
    774      -2.2317      0.04050
    775      -2.2194      0.01644
    776      -1.7684      0.00000
    777      -1.7674      0.00000
    778      -1.4960      0.00000
    779      -1.4820      0.00000
    780      -1.4449      0.00000
    781      -1.4447      0.00000
    782      -1.4315      0.00000
    783      -1.4313      0.00000
    784      -1.4270      0.00000
    785      -1.4270      0.00000
    786      -1.3679      0.00000
    787      -1.3678      0.00000
    788      -1.3584      0.00000
    789      -1.3580      0.00000
    790      -1.2681      0.00000
    791      -1.2676      0.00000
    792      -1.0986      0.00000
    793      -1.0721      0.00000
    794      -1.0694      0.00000
    795      -1.0670      0.00000
    796      -1.0605      0.00000
    797      -1.0599      0.00000
    798      -1.0387      0.00000
    799      -1.0359      0.00000
    800      -1.0128      0.00000
    801      -0.9203      0.00000
    802      -0.7635      0.00000
    803      -0.7623      0.00000
    804      -0.7607      0.00000
    805      -0.7591      0.00000
    806      -0.7138      0.00000
    807      -0.7131      0.00000
    808      -0.7124      0.00000
    809      -0.7110      0.00000
    810      -0.6867      0.00000
    811      -0.6722      0.00000
    812      -0.6628      0.00000
    813      -0.4661      0.00000
    814      -0.4007      0.00000
    815      -0.3929      0.00000
    816      -0.3904      0.00000
    817      -0.3801      0.00000
    818      -0.3794      0.00000
    819      -0.3221      0.00000
    820      -0.2595      0.00000
    821      -0.2440      0.00000
    822      -0.2146      0.00000
    823      -0.2116      0.00000
    824      -0.2111      0.00000
    825      -0.2103      0.00000
    826      -0.2099      0.00000
    827      -0.2081      0.00000
    828      -0.2071      0.00000
    829      -0.2063      0.00000
    830      -0.2060      0.00000
    831      -0.2055      0.00000
    832      -0.2041      0.00000
    833      -0.2022      0.00000
    834      -0.2020      0.00000
    835      -0.0196      0.00000
    836      -0.0160      0.00000
    837       0.0031      0.00000
    838       0.0117      0.00000
    839       0.0720      0.00000
    840       0.0740      0.00000
    841       0.0888      0.00000
    842       0.0888      0.00000
    843       0.4039      0.00000
    844       0.5174      0.00000
    845       0.5189      0.00000
    846       0.5209      0.00000
    847       0.5221      0.00000
    848       0.5377      0.00000
    849       0.5629      0.00000
    850       0.5873      0.00000
    851       0.6660      0.00000
    852       0.6974      0.00000
    853       0.7378      0.00000
    854       0.7767      0.00000
    855       0.7977      0.00000
    856       0.8536      0.00000
    857       0.8734      0.00000
    858       0.8907      0.00000
    859       0.8913      0.00000
    860       0.8923      0.00000
    861       0.8931      0.00000
    862       0.9332      0.00000
    863       0.9510      0.00000
    864       0.9837      0.00000
    865       0.9852      0.00000
    866       0.9861      0.00000
    867       0.9877      0.00000
    868       1.0211      0.00000
    869       1.0338      0.00000
    870       1.0589      0.00000
    871       1.0791      0.00000
    872       1.1335      0.00000
    873       1.1616      0.00000
    874       1.1978      0.00000
    875       1.2255      0.00000
    876       1.2507      0.00000
    877       1.2877      0.00000
    878       1.3031      0.00000
    879       1.3160      0.00000
    880       1.3344      0.00000
    881       1.3577      0.00000
    882       1.3811      0.00000
    883       1.3896      0.00000
    884       1.3902      0.00000
    885       1.3954      0.00000
    886       1.3964      0.00000
    887       1.3967      0.00000
    888       1.4333      0.00000
    889       1.4650      0.00000
    890       1.4859      0.00000
    891       1.5065      0.00000
    892       1.5303      0.00000
    893       1.5590      0.00000
    894       1.5711      0.00000
    895       1.6035      0.00000
    896       1.6284      0.00000
    897       1.6374      0.00000
    898       1.6541      0.00000
    899       1.6615      0.00000
    900       1.6781      0.00000
    901       1.6796      0.00000
    902       1.6802      0.00000
    903       1.6816      0.00000
    904       1.6822      0.00000
    905       1.7208      0.00000
    906       1.7366      0.00000
    907       1.7569      0.00000
    908       1.7611      0.00000
    909       1.7855      0.00000
    910       1.7884      0.00000
    911       1.7890      0.00000
    912       1.8016      0.00000
    913       1.8175      0.00000
    914       1.8375      0.00000
    915       1.8882      0.00000
    916       1.8975      0.00000
    917       1.9142      0.00000
    918       1.9264      0.00000
    919       1.9369      0.00000
    920       1.9729      0.00000
    921       1.9893      0.00000
    922       2.0025      0.00000
    923       2.0226      0.00000
    924       2.0346      0.00000
    925       2.0404      0.00000
    926       2.0419      0.00000
    927       2.0437      0.00000
    928       2.0600      0.00000
    929       2.0617      0.00000
    930       2.0670      0.00000
    931       2.0728      0.00000
    932       2.0816      0.00000
    933       2.1094      0.00000
    934       2.1175      0.00000
    935       2.1452      0.00000
    936       2.1497      0.00000
    937       2.1517      0.00000
    938       2.1529      0.00000
    939       2.1540      0.00000
    940       2.1597      0.00000
    941       2.1659      0.00000
    942       2.1686      0.00000
    943       2.1768      0.00000
    944       2.1859      0.00000
    945       2.2219      0.00000
    946       2.2283      0.00000
    947       2.2409      0.00000
    948       2.2553      0.00000
    949       2.2650      0.00000
    950       2.2828      0.00000
    951       2.3036      0.00000
    952       2.3154      0.00000
    953       2.3184      0.00000
    954       2.3332      0.00000
    955       2.3401      0.00000
    956       2.3515      0.00000
    957       2.3732      0.00000
    958       2.3872      0.00000
    959       2.4008      0.00000
    960       2.4066      0.00000
    961       2.4261      0.00000
    962       2.4331      0.00000
    963       2.4333      0.00000
    964       2.4345      0.00000
    965       2.4353      0.00000
    966       2.4461      0.00000
    967       2.4779      0.00000
    968       2.4807      0.00000
    969       2.5075      0.00000
    970       2.5233      0.00000
    971       2.5284      0.00000
    972       2.5395      0.00000
    973       2.5504      0.00000
    974       2.5706      0.00000
    975       2.5856      0.00000
    976       2.6113      0.00000
    977       2.6139      0.00000
    978       2.6212      0.00000
    979       2.6397      0.00000
    980       2.6513      0.00000
    981       2.6850      0.00000
    982       2.7011      0.00000
    983       2.7120      0.00000
    984       2.7201      0.00000
    985       2.7399      0.00000
    986       2.7469      0.00000
    987       2.7546      0.00000
    988       2.7638      0.00000
    989       2.7788      0.00000
    990       2.7942      0.00000
    991       2.7960      0.00000
    992       2.8230      0.00000


--------------------------------------------------------------------------------------------------------


 soft charge-density along one line, spin component           1
         0         1         2         3         4         5         6         7         8         9
 total charge-density along one line
 
 pseudopotential strength for first ion, spin component:           1
 10.230   0.019   0.000   0.000  -0.000  -0.000  -0.000   0.000
  0.019  -0.002  -0.000  -0.000   0.000  -0.000  -0.000   0.000
  0.000  -0.000  -4.345  -0.000  -0.000  -0.018  -0.000  -0.000
  0.000  -0.000  -0.000  -4.339  -0.000  -0.000  -0.015   0.000
 -0.000   0.000  -0.000  -0.000  -4.345  -0.000   0.000  -0.018
 -0.000  -0.000  -0.018  -0.000  -0.000  -0.772  -0.000  -0.000
 -0.000  -0.000  -0.000  -0.015   0.000  -0.000  -0.772  -0.000
  0.000   0.000  -0.000   0.000  -0.018  -0.000  -0.000  -0.772
 total augmentation occupancy for first ion, spin component:           1
  1.469  -1.127  -0.000  -0.007   0.000   0.000   0.004  -0.000
 -1.127   1.066  -0.000  -0.028   0.000  -0.000  -0.007   0.000
 -0.000  -0.000   1.221  -0.000  -0.000   0.221   0.000   0.000
 -0.007  -0.028  -0.000   0.949  -0.000   0.000   0.102  -0.000
  0.000   0.000  -0.000  -0.000   1.221   0.000  -0.000   0.221
  0.000  -0.000   0.221   0.000   0.000   0.046   0.000   0.000
  0.004  -0.007   0.000   0.102  -0.000   0.000   0.013  -0.000
 -0.000   0.000   0.000  -0.000   0.221   0.000  -0.000   0.046


------------------------ aborting loop EDIFF was not reached (unconverged)  ----------------------------


 -----------------------------------------------------------------------------
|                                                                             |
|           W    W    AA    RRRRR   N    N  II  N    N   GGGG   !!!           |
|           W    W   A  A   R    R  NN   N  II  NN   N  G    G  !!!           |
|           W    W  A    A  R    R  N N  N  II  N N  N  G       !!!           |
|           W WW W  AAAAAA  RRRRR   N  N N  II  N  N N  G  GGG   !            |
|           WW  WW  A    A  R   R   N   NN  II  N   NN  G    G                |
|           W    W  A    A  R    R  N    N  II  N    N   GGGG   !!!           |
|                                                                             |
|     The electronic self-consistency was not achieved in the given           |
|     number of steps (NELM). The forces and other quantities evaluated       |
|     might not be reliable so examine the results carefully. If you find     |
|     spurious results, we suggest increasing NELM, if you were close to      |
|     convergence or switching to a different ALGO or adjusting the           |
|     density mixing parameters otherwise.                                    |
|                                                                             |
 -----------------------------------------------------------------------------

    CHARGE:  cpu time      0.9823: real time      0.9908
    FORLOC:  cpu time      0.2304: real time      0.2338
    FORNL :  cpu time      3.0201: real time      3.0799
    STRESS:  cpu time      9.2651: real time      9.3882
    FORCOR:  cpu time      0.2004: real time      0.2034
    FORHAR:  cpu time      0.2411: real time      0.2445
    MIXING:  cpu time      0.0161: real time      0.0163
    OFIELD:  cpu time      0.0003: real time      0.0011

  FORCE on cell =-STRESS in cart. coord.  units (eV):
  Direction    XX          YY          ZZ          XY          YZ          ZX
  --------------------------------------------------------------------------------------
  Alpha Z   708.61862   708.61862   708.61862
  Ewald  255277.96399263475.44244************ -1553.03581  1682.01509   606.82659
  Hartree255347.67033262914.37274************ -1253.47685  1267.10682   560.82073
  E(xc)   -5676.02209 -5675.46961 -5863.65752    -0.44225     1.40829    -0.37932
  Local  ************************503720.19267  2783.52992 -2924.27248 -1173.40561
  n-local -1719.41234 -1713.71166 -1642.35536    -5.20840     2.55372    -4.79371
  augment   -34.07239   -33.71540   -25.16170     1.68601    -0.76978     1.56419
  Kinetic 23175.58094 23176.90426 26197.95201    25.62188   -34.12382     7.10847
  Fock        0.00000     0.00000     0.00000     0.00000     0.00000     0.00000
  -------------------------------------------------------------------------------------
  Total    -380.82285  -374.45315  -121.30000    -1.32550    -6.08216    -2.25867
  in kB     -36.45220   -35.84250   -11.61078    -0.12688    -0.58218    -0.21620
  external pressure =      -27.97 kB  Pullay stress =        0.00 kB


 VOLUME and BASIS-vectors are now :
 -----------------------------------------------------------------------------
  energy-cutoff  :      480.00
  volume of cell :    16738.24
      direct lattice vectors                 reciprocal lattice vectors
    25.669000626  0.000000000  0.000000000     0.038957496  0.000000000  0.000000000
     0.000000000 29.639999390  0.000000000     0.000000000  0.033738192  0.000000000
     0.000000000  0.000000000 22.000000000     0.000000000  0.000000000  0.045454545

  length of vectors
    25.669000626 29.639999390 22.000000000     0.038957496  0.033738192  0.045454545


 FORCES acting on ions
    electron-ion (+dipol)            ewald-force                    non-local-force                 convergence-correction
 -----------------------------------------------------------------------------------------------
   -.378E+01 0.125E+02 0.595E+02   0.385E+01 -.126E+02 -.600E+02   0.804E-02 0.174E-01 0.949E+00   -.499E-01 0.649E-01 0.102E+00
   0.841E+01 0.144E+02 0.642E+02   -.850E+01 -.146E+02 -.647E+02   0.125E-04 0.332E-01 0.959E+00   0.113E+00 0.220E+00 0.114E+00
   -.243E+01 0.169E+02 0.415E+02   0.243E+01 -.172E+02 -.413E+02   -.151E-01 0.177E-04 -.928E+00   -.972E-02 0.217E+00 0.156E+00
   0.135E+02 0.505E+01 0.417E+02   -.136E+02 -.513E+01 -.415E+02   -.103E-01 0.177E-01 -.930E+00   0.142E+00 0.676E-01 0.154E+00
   0.160E+02 0.336E+01 0.682E+02   -.162E+02 -.346E+01 -.687E+02   -.164E-01 0.304E-01 0.970E+00   0.232E+00 0.737E-01 0.124E+00
   0.112E+02 0.170E+02 0.779E+02   -.115E+02 -.174E+02 -.785E+02   -.115E-01 0.289E-01 0.965E+00   0.334E+00 0.308E+00 0.175E+00
   0.158E+02 0.160E+02 0.535E+02   -.160E+02 -.163E+02 -.533E+02   -.149E-01 0.518E-01 -.928E+00   0.275E+00 0.272E+00 0.194E+00
   0.828E+01 0.195E+01 0.513E+02   -.861E+01 -.209E+01 -.511E+02   -.566E-01 0.420E-01 -.949E+00   0.313E+00 0.952E-01 0.216E+00
   0.324E+01 0.127E+01 0.706E+02   -.351E+01 -.142E+01 -.712E+02   -.133E-01 0.366E-01 0.955E+00   0.303E+00 0.106E+00 0.197E+00
   -.289E+00 0.150E+02 0.683E+02   0.766E-01 -.155E+02 -.689E+02   -.235E-01 0.253E-01 0.952E+00   0.239E+00 0.440E+00 0.262E+00
   0.608E+00 0.163E+02 0.512E+02   -.911E+00 -.167E+02 -.511E+02   -.982E-02 0.601E-01 -.923E+00   0.300E+00 0.399E+00 0.282E+00
   0.360E+00 0.119E+00 0.431E+02   -.540E+00 -.275E+00 -.431E+02   -.140E-01 0.214E-01 -.940E+00   0.165E+00 0.132E+00 0.282E+00
   0.133E+01 0.303E+00 0.641E+02   -.138E+01 -.449E+00 -.647E+02   0.134E-01 0.131E-02 0.937E+00   0.649E-01 0.145E+00 0.247E+00
   0.470E+01 0.180E+02 0.684E+02   -.458E+01 -.184E+02 -.690E+02   0.116E-01 0.368E-02 0.939E+00   -.106E+00 0.488E+00 0.286E+00
   0.308E+01 0.155E+02 0.440E+02   -.310E+01 -.160E+02 -.440E+02   -.787E-02 -.211E-01 -.944E+00   0.632E-02 0.489E+00 0.334E+00
   0.127E+01 0.512E+01 0.468E+02   -.113E+01 -.527E+01 -.467E+02   0.121E-01 -.444E-02 -.941E+00   -.162E+00 0.151E+00 0.285E+00
   -.112E+01 0.105E+02 0.718E+02   0.136E+01 -.106E+02 -.724E+02   0.136E-01 0.392E-02 0.962E+00   -.242E+00 0.144E+00 0.224E+00
   -.309E+01 0.337E+02 0.873E+02   0.341E+01 -.341E+02 -.879E+02   0.320E-01 0.104E-01 0.967E+00   -.334E+00 0.384E+00 0.215E+00
   0.272E+01 0.283E+02 0.592E+02   -.245E+01 -.287E+02 -.591E+02   0.250E-01 0.204E-01 -.942E+00   -.305E+00 0.434E+00 0.293E+00
   -.106E+02 0.230E+02 0.551E+02   0.109E+02 -.231E+02 -.549E+02   -.247E-01 0.188E-01 -.938E+00   -.318E+00 0.116E+00 0.220E+00
   -.157E+02 0.250E+02 0.746E+02   0.160E+02 -.251E+02 -.751E+02   0.129E-01 0.271E-01 0.972E+00   -.291E+00 0.982E-01 0.149E+00
   -.207E+02 0.288E+02 0.763E+02   0.210E+02 -.291E+02 -.768E+02   -.754E-02 0.389E-01 0.973E+00   -.211E+00 0.253E+00 0.129E+00
   -.201E+02 0.352E+02 0.647E+02   0.204E+02 -.355E+02 -.645E+02   0.144E-01 0.570E-01 -.907E+00   -.300E+00 0.289E+00 0.198E+00
   -.127E+02 0.182E+02 0.416E+02   0.129E+02 -.183E+02 -.414E+02   -.156E-01 0.252E-01 -.926E+00   -.157E+00 0.729E-01 0.156E+00
   -.125E+02 0.219E+02 0.708E+02   0.126E+02 -.223E+02 -.713E+02   -.815E-02 0.113E-01 0.975E+00   -.664E-01 0.362E+00 0.130E+00
   0.893E+01 0.191E+02 0.747E+02   -.904E+01 -.196E+02 -.752E+02   -.142E-01 -.231E-02 0.980E+00   0.144E+00 0.498E+00 0.162E+00
   -.738E+01 0.194E+02 0.520E+02   0.739E+01 -.199E+02 -.518E+02   -.534E-01 -.169E-02 -.922E+00   -.164E-01 0.488E+00 0.200E+00
   0.135E+02 0.197E+02 0.507E+02   -.137E+02 -.200E+02 -.505E+02   -.318E-02 -.248E-01 -.915E+00   0.173E+00 0.377E+00 0.186E+00
   0.184E+02 0.223E+02 0.802E+02   -.187E+02 -.227E+02 -.808E+02   -.202E-01 -.297E-02 0.973E+00   0.288E+00 0.420E+00 0.163E+00
   0.150E+02 0.297E+02 0.101E+03   -.154E+02 -.304E+02 -.102E+03   -.321E-02 -.127E-03 0.980E+00   0.462E+00 0.721E+00 0.278E+00
   0.216E+02 0.257E+02 0.735E+02   -.220E+02 -.263E+02 -.735E+02   -.205E-01 -.562E-03 -.902E+00   0.386E+00 0.620E+00 0.271E+00
   0.844E+01 0.282E+02 0.674E+02   -.884E+01 -.287E+02 -.674E+02   -.210E-01 0.341E-01 -.913E+00   0.386E+00 0.558E+00 0.280E+00
   0.182E+01 0.282E+02 0.843E+02   -.216E+01 -.288E+02 -.850E+02   -.100E-01 -.706E-02 0.971E+00   0.386E+00 0.638E+00 0.278E+00
   -.724E+00 0.359E+02 0.837E+02   0.417E+00 -.370E+02 -.846E+02   -.272E-01 -.173E-01 0.978E+00   0.353E+00 0.108E+01 0.462E+00
   -.204E+00 0.350E+02 0.707E+02   -.228E+00 -.360E+02 -.708E+02   -.216E-01 -.488E-02 -.910E+00   0.443E+00 0.965E+00 0.450E+00
   -.313E+00 0.273E+02 0.508E+02   0.101E+00 -.281E+02 -.508E+02   -.190E-01 -.298E-01 -.937E+00   0.219E+00 0.784E+00 0.397E+00
   0.284E+01 0.277E+02 0.701E+02   -.290E+01 -.285E+02 -.708E+02   -.111E-01 -.145E-01 0.948E+00   0.986E-01 0.825E+00 0.373E+00
   0.101E+02 0.415E+02 0.832E+02   -.989E+01 -.427E+02 -.841E+02   -.105E-01 -.345E-01 0.940E+00   -.147E+00 0.119E+01 0.526E+00
   0.633E+01 0.394E+02 0.570E+02   -.637E+01 -.406E+02 -.572E+02   -.552E-01 -.261E-01 -.953E+00   0.289E-01 0.120E+01 0.574E+00
   0.874E+01 0.329E+02 0.558E+02   -.857E+01 -.337E+02 -.559E+02   0.136E-01 -.574E-01 -.946E+00   -.200E+00 0.817E+00 0.413E+00
   0.861E+01 0.368E+02 0.865E+02   -.832E+01 -.375E+02 -.872E+02   0.953E-02 -.377E-01 0.936E+00   -.303E+00 0.760E+00 0.340E+00
   0.270E+00 0.449E+02 0.119E+03   0.176E+00 -.457E+02 -.120E+03   0.629E-01 -.213E-01 0.963E+00   -.490E+00 0.895E+00 0.373E+00
   0.953E+01 0.459E+02 0.848E+02   -.915E+01 -.469E+02 -.849E+02   0.300E-01 -.361E-01 -.953E+00   -.440E+00 0.103E+01 0.490E+00
   -.543E+01 0.435E+02 0.859E+02   0.577E+01 -.441E+02 -.858E+02   0.348E-01 0.149E-01 -.901E+00   -.411E+00 0.600E+00 0.295E+00
   -.190E+02 0.413E+02 0.107E+03   0.194E+02 -.419E+02 -.108E+03   0.336E-01 0.159E-03 0.995E+00   -.369E+00 0.512E+00 0.204E+00
   -.336E+02 0.284E+02 0.995E+02   0.339E+02 -.290E+02 -.100E+03   -.626E-04 0.506E-02 0.103E+01   -.302E+00 0.563E+00 0.191E+00
   -.303E+02 0.356E+02 0.972E+02   0.307E+02 -.363E+02 -.972E+02   0.254E-01 -.495E-03 -.865E+00   -.422E+00 0.653E+00 0.282E+00
   -.247E+02 0.282E+02 0.599E+02   0.249E+02 -.287E+02 -.598E+02   -.897E-02 -.105E-01 -.908E+00   -.203E+00 0.391E+00 0.188E+00
   -.180E+02 0.155E+02 0.797E+02   0.182E+02 -.161E+02 -.803E+02   -.139E-01 -.180E-01 0.983E+00   -.103E+00 0.596E+00 0.195E+00
   0.111E+02 0.965E+01 0.786E+02   -.113E+02 -.103E+02 -.792E+02   0.226E-02 -.435E-01 0.961E+00   0.212E+00 0.672E+00 0.251E+00
   -.843E+01 0.890E+01 0.551E+02   0.845E+01 -.951E+01 -.550E+02   -.165E-01 -.134E-01 -.925E+00   -.247E-01 0.650E+00 0.281E+00
   0.175E+02 0.163E+02 0.612E+02   -.178E+02 -.169E+02 -.611E+02   -.178E-03 0.179E-01 -.911E+00   0.251E+00 0.633E+00 0.262E+00
   0.251E+02 0.190E+02 0.949E+02   -.255E+02 -.197E+02 -.956E+02   -.181E-01 0.111E-02 0.980E+00   0.420E+00 0.711E+00 0.262E+00
   0.242E+02 0.195E+02 0.112E+03   -.249E+02 -.205E+02 -.113E+03   -.133E-01 -.384E-01 0.986E+00   0.729E+00 0.105E+01 0.499E+00
   0.290E+02 0.142E+02 0.813E+02   -.296E+02 -.150E+02 -.814E+02   -.128E-01 -.601E-01 -.912E+00   0.595E+00 0.876E+00 0.429E+00
   0.141E+02 0.287E+02 0.901E+02   -.147E+02 -.297E+02 -.902E+02   -.245E-01 -.351E-01 -.894E+00   0.595E+00 0.986E+00 0.462E+00
   0.532E+01 0.340E+02 0.106E+03   -.586E+01 -.351E+02 -.107E+03   -.200E-01 -.788E-02 0.985E+00   0.603E+00 0.115E+01 0.514E+00
   0.601E+01 0.428E+02 0.104E+03   -.656E+01 -.445E+02 -.106E+03   -.467E-01 -.630E-01 0.951E+00   0.607E+00 0.171E+01 0.935E+00
   0.812E+01 0.356E+02 0.894E+02   -.884E+01 -.371E+02 -.899E+02   -.319E-01 -.777E-01 -.912E+00   0.739E+00 0.150E+01 0.838E+00
   0.224E+01 0.430E+02 0.696E+02   -.259E+01 -.444E+02 -.700E+02   -.310E-01 -.185E-02 -.938E+00   0.368E+00 0.147E+01 0.739E+00
   0.616E+01 0.458E+02 0.886E+02   -.629E+01 -.474E+02 -.897E+02   -.226E-01 -.405E-01 0.942E+00   0.170E+00 0.156E+01 0.748E+00
   0.126E+02 0.536E+02 0.110E+03   -.123E+02 -.554E+02 -.112E+03   -.280E-02 -.718E-01 0.907E+00   -.243E+00 0.192E+01 0.111E+01
   0.107E+02 0.525E+02 0.816E+02   -.107E+02 -.544E+02 -.824E+02   -.276E-01 -.328E-01 -.963E+00   0.633E-01 0.197E+01 0.116E+01
   0.130E+02 0.502E+02 0.792E+02   -.127E+02 -.517E+02 -.796E+02   0.107E-01 -.115E-01 -.964E+00   -.310E+00 0.153E+01 0.791E+00
   0.112E+02 0.493E+02 0.114E+03   -.107E+02 -.507E+02 -.115E+03   0.125E-01 -.284E-01 0.911E+00   -.486E+00 0.140E+01 0.679E+00
   -.113E+02 0.373E+02 0.146E+03   0.120E+02 -.386E+02 -.147E+03   0.630E-01 -.563E-01 0.951E+00   -.813E+00 0.134E+01 0.730E+00
   0.363E+01 0.470E+02 0.115E+03   -.296E+01 -.485E+02 -.116E+03   0.480E-01 -.874E-01 -.975E+00   -.746E+00 0.159E+01 0.953E+00
   -.118E+02 0.395E+02 0.117E+03   0.124E+02 -.405E+02 -.117E+03   0.589E-01 -.597E-01 -.906E+00   -.642E+00 0.105E+01 0.510E+00
   -.295E+02 0.307E+02 0.134E+03   0.301E+02 -.316E+02 -.135E+03   0.536E-01 -.902E-02 0.102E+01   -.569E+00 0.872E+00 0.357E+00
   -.423E+02 0.108E+02 0.105E+03   0.428E+02 -.115E+02 -.106E+03   -.683E-02 -.579E-01 0.101E+01   -.460E+00 0.763E+00 0.312E+00
   -.434E+02 0.163E+02 0.108E+03   0.440E+02 -.171E+02 -.108E+03   0.351E-01 -.863E-01 -.855E+00   -.662E+00 0.908E+00 0.457E+00
   -.349E+02 0.182E+02 0.735E+02   0.352E+02 -.188E+02 -.734E+02   -.148E-01 0.882E-02 -.880E+00   -.298E+00 0.646E+00 0.267E+00
   -.182E+02 0.280E+01 0.768E+02   0.184E+02 -.344E+01 -.774E+02   0.789E-02 -.349E-01 0.950E+00   -.157E+00 0.680E+00 0.292E+00
   0.132E+02 0.850E+00 0.723E+02   -.134E+02 -.150E+01 -.731E+02   0.630E-02 -.141E-01 0.944E+00   0.309E+00 0.676E+00 0.364E+00
   -.651E+01 -.854E+00 0.487E+02   0.652E+01 0.239E+00 -.487E+02   -.140E-01 -.510E-01 -.942E+00   -.266E-01 0.647E+00 0.382E+00
   0.203E+02 0.498E+01 0.589E+02   -.207E+02 -.568E+01 -.590E+02   -.528E-02 -.326E-01 -.930E+00   0.384E+00 0.737E+00 0.380E+00
   0.304E+02 0.721E+01 0.923E+02   -.311E+02 -.802E+01 -.931E+02   -.873E-02 -.409E-01 0.977E+00   0.635E+00 0.854E+00 0.428E+00
   0.370E+02 0.128E+02 0.107E+03   -.381E+02 -.139E+02 -.108E+03   -.211E-01 -.532E-01 0.938E+00   0.114E+01 0.117E+01 0.851E+00
   0.367E+02 0.621E+01 0.730E+02   -.375E+02 -.710E+01 -.733E+02   -.305E-01 -.106E-01 -.948E+00   0.908E+00 0.936E+00 0.663E+00
   0.273E+02 0.191E+02 0.931E+02   -.282E+02 -.203E+02 -.935E+02   -.720E-01 -.525E-01 -.934E+00   0.972E+00 0.128E+01 0.808E+00
   0.195E+02 0.289E+02 0.117E+03   -.204E+02 -.303E+02 -.118E+03   -.342E-01 -.572E-01 0.963E+00   0.100E+01 0.156E+01 0.984E+00
   0.197E+02 0.418E+02 0.125E+03   -.207E+02 -.439E+02 -.128E+03   -.423E-01 -.415E-01 0.913E+00   0.107E+01 0.221E+01 0.187E+01
   0.252E+02 0.325E+02 0.102E+03   -.264E+02 -.343E+02 -.103E+03   -.360E-01 -.263E-01 -.956E+00   0.127E+01 0.185E+01 0.156E+01
   0.118E+02 0.472E+02 0.930E+02   -.124E+02 -.492E+02 -.941E+02   -.499E-01 -.569E-01 -.953E+00   0.668E+00 0.214E+01 0.148E+01
   0.124E+02 0.522E+02 0.116E+03   -.126E+02 -.544E+02 -.118E+03   -.180E-01 -.562E-01 0.907E+00   0.306E+00 0.229E+01 0.158E+01
   0.925E+01 0.498E+02 0.145E+03   -.873E+01 -.523E+02 -.147E+03   -.341E-02 -.377E-01 0.866E+00   -.477E+00 0.255E+01 0.230E+01
   0.143E+02 0.520E+02 0.114E+03   -.144E+02 -.546E+02 -.116E+03   -.352E-01 -.742E-01 -.994E+00   0.110E+00 0.266E+01 0.239E+01
   0.102E+02 0.530E+02 0.112E+03   -.967E+01 -.551E+02 -.113E+03   0.435E-02 -.625E-01 -.999E+00   -.546E+00 0.221E+01 0.162E+01
   0.180E+01 0.459E+02 0.145E+03   -.952E+00 -.478E+02 -.147E+03   0.256E-01 -.677E-01 0.896E+00   -.860E+00 0.194E+01 0.139E+01
   -.342E+02 0.166E+02 0.158E+03   0.355E+02 -.180E+02 -.159E+03   0.625E-01 -.680E-01 0.860E+00   -.135E+01 0.151E+01 0.131E+01
   -.156E+02 0.312E+02 0.141E+03   0.169E+02 -.330E+02 -.142E+03   0.316E-01 -.334E-01 -.103E+01   -.129E+01 0.191E+01 0.178E+01
   -.315E+02 0.215E+02 0.132E+03   0.325E+02 -.227E+02 -.132E+03   0.250E-01 -.806E-01 -.959E+00   -.105E+01 0.133E+01 0.911E+00
   -.460E+02 0.974E+01 0.136E+03   0.469E+02 -.107E+02 -.137E+03   0.570E-01 -.713E-01 0.992E+00   -.909E+00 0.106E+01 0.624E+00
   -.446E+02 -.403E+01 0.927E+02   0.452E+02 0.330E+01 -.936E+02   0.209E-01 -.311E-01 0.952E+00   -.678E+00 0.773E+00 0.471E+00
   -.540E+02 -.305E+01 0.952E+02   0.550E+02 0.218E+01 -.956E+02   0.464E-01 -.346E-01 -.939E+00   -.995E+00 0.944E+00 0.703E+00
   -.379E+02 0.189E+01 0.686E+02   0.383E+02 -.257E+01 -.686E+02   -.162E-01 -.537E-01 -.912E+00   -.441E+00 0.746E+00 0.389E+00
   -.151E+02 -.435E+01 0.676E+02   0.153E+02 0.381E+01 -.684E+02   0.181E-01 -.243E-01 0.944E+00   -.212E+00 0.571E+00 0.395E+00
   0.166E+02 -.191E+01 0.647E+02   -.170E+02 0.145E+01 -.656E+02   -.688E-02 -.181E-01 0.951E+00   0.408E+00 0.470E+00 0.468E+00
   -.282E+01 -.429E+01 0.405E+02   0.282E+01 0.386E+01 -.406E+02   -.481E-01 -.188E-01 -.952E+00   -.227E-01 0.445E+00 0.471E+00
   0.235E+02 -.248E+00 0.504E+02   -.240E+02 -.357E+00 -.505E+02   -.186E-01 -.586E-01 -.939E+00   0.546E+00 0.634E+00 0.513E+00
   0.365E+02 0.284E+01 0.831E+02   -.374E+02 -.357E+01 -.841E+02   -.290E-01 -.492E-01 0.935E+00   0.913E+00 0.758E+00 0.627E+00
   0.502E+02 0.104E+02 0.104E+03   -.518E+02 -.113E+02 -.106E+03   -.255E-01 -.315E-01 0.906E+00   0.162E+01 0.908E+00 0.125E+01
   0.453E+02 0.448E+01 0.657E+02   -.466E+02 -.515E+01 -.663E+02   -.563E-01 -.217E-01 -.954E+00   0.125E+01 0.692E+00 0.903E+00
   0.432E+02 0.156E+02 0.913E+02   -.447E+02 -.168E+02 -.922E+02   -.507E-01 -.256E-01 -.972E+00   0.151E+01 0.125E+01 0.130E+01
   0.374E+02 0.251E+02 0.124E+03   -.390E+02 -.267E+02 -.126E+03   -.233E-01 -.701E-01 0.901E+00   0.163E+01 0.162E+01 0.172E+01
   0.320E+02 0.335E+02 0.147E+03   -.337E+02 -.356E+02 -.151E+03   -.262E-01 -.447E-01 0.892E+00   0.181E+01 0.211E+01 0.335E+01
   0.417E+02 0.268E+02 0.115E+03   -.437E+02 -.284E+02 -.117E+03   -.406E-01 -.428E-01 -.997E+00   0.204E+01 0.165E+01 0.258E+01
   0.233E+02 0.421E+02 0.119E+03   -.245E+02 -.446E+02 -.121E+03   -.373E-01 -.844E-01 -.996E+00   0.120E+01 0.251E+01 0.288E+01
   0.173E+02 0.451E+02 0.147E+03   -.178E+02 -.478E+02 -.150E+03   -.188E-01 -.464E-01 0.883E+00   0.534E+00 0.276E+01 0.321E+01
   -.219E+01 0.289E+02 0.172E+03   0.318E+01 -.314E+02 -.176E+03   -.741E-02 -.248E-01 0.861E+00   -.951E+00 0.251E+01 0.427E+01
   0.118E+02 0.355E+02 0.144E+03   -.119E+02 -.381E+02 -.148E+03   -.650E-01 -.395E-01 -.102E+01   0.131E+00 0.273E+01 0.456E+01
   -.191E+01 0.373E+02 0.144E+03   0.295E+01 -.398E+02 -.146E+03   -.479E-02 -.755E-01 -.103E+01   -.105E+01 0.253E+01 0.310E+01
   -.185E+02 0.255E+02 0.168E+03   0.200E+02 -.275E+02 -.171E+03   0.119E-01 -.536E-01 0.826E+00   -.152E+01 0.207E+01 0.253E+01
   -.550E+02 -.414E+01 0.146E+03   0.570E+02 0.296E+01 -.149E+03   0.741E-01 -.541E-02 0.856E+00   -.200E+01 0.118E+01 0.194E+01
   -.398E+02 0.634E+01 0.145E+03   0.418E+02 -.793E+01 -.147E+03   0.229E-01 -.111E-01 -.104E+01   -.207E+01 0.160E+01 0.281E+01
   -.532E+02 -.918E+00 0.123E+03   0.547E+02 -.292E+00 -.124E+03   0.505E-01 -.126E-01 -.103E+01   -.162E+01 0.124E+01 0.142E+01
   -.576E+02 -.728E+01 0.119E+03   0.589E+02 0.638E+01 -.120E+03   0.814E-01 -.536E-01 0.891E+00   -.133E+01 0.948E+00 0.941E+00
   -.416E+02 -.929E+01 0.776E+02   0.425E+02 0.877E+01 -.786E+02   0.434E-01 -.187E-01 0.946E+00   -.887E+00 0.537E+00 0.616E+00
   -.560E+02 -.113E+02 0.749E+02   0.573E+02 0.106E+02 -.755E+02   0.475E-01 -.132E-01 -.967E+00   -.133E+01 0.671E+00 0.932E+00
   -.353E+02 -.693E+01 0.554E+02   0.359E+02 0.634E+01 -.555E+02   0.115E-01 -.650E-01 -.951E+00   -.606E+00 0.632E+00 0.521E+00
   -.108E+02 -.542E+01 0.600E+02   0.110E+02 0.514E+01 -.609E+02   0.208E-01 -.115E-01 0.940E+00   -.249E+00 0.289E+00 0.469E+00
   0.209E+02 -.111E+01 0.606E+02   -.213E+02 0.101E+01 -.615E+02   0.528E-02 -.225E-01 0.937E+00   0.470E+00 0.111E+00 0.521E+00
   0.145E+01 -.375E+01 0.357E+02   -.145E+01 0.366E+01 -.358E+02   -.115E-01 0.128E-01 -.948E+00   -.193E-01 0.102E+00 0.517E+00
   0.279E+02 -.523E+00 0.442E+02   -.285E+02 0.198E+00 -.444E+02   -.227E-01 0.224E-01 -.941E+00   0.679E+00 0.330E+00 0.611E+00
   0.430E+02 0.255E+01 0.773E+02   -.442E+02 -.295E+01 -.785E+02   -.350E-01 0.247E-02 0.933E+00   0.115E+01 0.404E+00 0.780E+00
   0.601E+02 0.882E+01 0.104E+03   -.620E+02 -.905E+01 -.106E+03   -.413E-01 -.102E-01 0.919E+00   0.195E+01 0.244E+00 0.149E+01
   0.526E+02 0.485E+01 0.628E+02   -.540E+02 -.502E+01 -.635E+02   -.492E-01 -.358E-01 -.957E+00   0.146E+01 0.175E+00 0.103E+01
   0.569E+02 0.125E+02 0.925E+02   -.589E+02 -.132E+02 -.939E+02   -.648E-01 -.364E-01 -.981E+00   0.204E+01 0.731E+00 0.176E+01
   0.521E+02 0.192E+02 0.133E+03   -.543E+02 -.201E+02 -.136E+03   -.347E-01 -.135E-01 0.877E+00   0.233E+01 0.101E+01 0.251E+01
   0.363E+02 0.187E+02 0.166E+03   -.387E+02 -.194E+02 -.171E+03   -.377E-01 -.368E-01 0.845E+00   0.246E+01 0.692E+00 0.470E+01
   0.519E+02 0.175E+02 0.128E+03   -.545E+02 -.180E+02 -.131E+03   -.510E-01 -.528E-01 -.102E+01   0.266E+01 0.513E+00 0.341E+01
   0.288E+02 0.278E+02 0.142E+03   -.307E+02 -.295E+02 -.146E+03   -.317E-01 -.652E-02 -.102E+01   0.191E+01 0.181E+01 0.480E+01
   0.146E+02 0.255E+02 0.171E+03   -.154E+02 -.275E+02 -.177E+03   -.794E-02 -.262E-01 0.858E+00   0.819E+00 0.205E+01 0.557E+01
   -.173E+02 0.162E+01 0.179E+03   0.188E+02 -.238E+01 -.185E+03   0.230E-01 -.137E-01 0.843E+00   -.147E+01 0.758E+00 0.612E+01
   0.113E+01 0.980E+01 0.159E+03   -.123E+01 -.107E+02 -.166E+03   -.132E-01 0.510E-02 -.103E+01   0.829E-01 0.897E+00 0.675E+01
   -.196E+02 0.105E+02 0.157E+03   0.213E+02 -.122E+02 -.161E+03   0.100E-01 0.220E-01 -.103E+01   -.179E+01 0.174E+01 0.501E+01
   -.393E+02 0.695E+00 0.168E+03   0.416E+02 -.200E+01 -.172E+03   0.232E-01 0.181E-01 0.842E+00   -.234E+01 0.129E+01 0.378E+01
   -.627E+02 -.139E+02 0.129E+03   0.651E+02 0.136E+02 -.131E+03   0.652E-01 0.735E-02 0.894E+00   -.243E+01 0.255E+00 0.232E+01
   -.541E+02 -.117E+02 0.132E+03   0.567E+02 0.113E+02 -.135E+03   0.434E-01 -.200E-01 -.102E+01   -.269E+01 0.378E+00 0.353E+01
   -.635E+02 -.120E+02 0.103E+03   0.655E+02 0.113E+02 -.104E+03   0.489E-01 -.118E-01 -.980E+00   -.213E+01 0.666E+00 0.184E+01
   -.595E+02 -.123E+02 0.993E+02   0.611E+02 0.118E+02 -.101E+03   0.664E-01 0.146E-01 0.917E+00   -.167E+01 0.492E+00 0.118E+01
   -.371E+02 -.906E+01 0.685E+02   0.381E+02 0.895E+01 -.695E+02   0.238E-01 -.183E-01 0.933E+00   -.994E+00 0.116E+00 0.691E+00
   -.530E+02 -.117E+02 0.619E+02   0.545E+02 0.116E+02 -.625E+02   0.382E-01 -.299E-01 -.949E+00   -.151E+01 0.142E+00 0.105E+01
   -.307E+02 -.817E+01 0.448E+02   0.314E+02 0.785E+01 -.451E+02   0.144E-01 0.201E-01 -.955E+00   -.729E+00 0.320E+00 0.617E+00
   -.617E+01 -.442E+01 0.569E+02   0.643E+01 0.451E+01 -.577E+02   0.255E-01 0.230E-02 0.931E+00   -.254E+00 -.914E-01 0.484E+00
   0.261E+02 0.973E+00 0.616E+02   -.265E+02 -.702E+00 -.625E+02   0.229E-02 0.226E-01 0.941E+00   0.459E+00 -.280E+00 0.499E+00
   0.654E+01 -.237E+01 0.354E+02   -.655E+01 0.263E+01 -.355E+02   -.120E-01 -.998E-02 -.945E+00   -.132E-01 -.269E+00 0.498E+00
   0.327E+02 0.145E+01 0.428E+02   -.334E+02 -.136E+01 -.430E+02   -.227E-01 0.954E-03 -.944E+00   0.720E+00 -.946E-01 0.630E+00
   0.486E+02 0.446E+01 0.768E+02   -.498E+02 -.435E+01 -.780E+02   -.261E-01 -.349E-02 0.952E+00   0.122E+01 -.112E+00 0.812E+00
   0.651E+02 0.937E+01 0.112E+03   -.669E+02 -.883E+01 -.113E+03   -.452E-01 -.848E-02 0.928E+00   0.188E+01 -.539E+00 0.142E+01
   0.580E+02 0.748E+01 0.675E+02   -.594E+02 -.707E+01 -.681E+02   -.518E-01 0.294E-01 -.956E+00   0.142E+01 -.410E+00 0.986E+00
   0.649E+02 0.106E+02 0.974E+02   -.671E+02 -.104E+02 -.989E+02   -.107E+00 -.330E-02 -.978E+00   0.222E+01 -.185E+00 0.190E+01
   0.589E+02 0.121E+02 0.144E+03   -.613E+02 -.119E+02 -.147E+03   -.584E-01 -.511E-02 0.887E+00   0.258E+01 -.245E+00 0.279E+01
   0.293E+02 -.109E+01 0.178E+03   -.315E+02 0.247E+01 -.182E+03   -.340E-01 0.250E-01 0.842E+00   0.225E+01 -.139E+01 0.439E+01
   0.502E+02 0.576E+01 0.142E+03   -.527E+02 -.473E+01 -.145E+03   -.495E-01 0.295E-01 -.101E+01   0.250E+01 -.103E+01 0.323E+01
   0.241E+02 0.733E+01 0.157E+03   -.263E+02 -.685E+01 -.163E+03   -.346E-01 -.591E-02 -.104E+01   0.217E+01 -.476E+00 0.561E+01
   0.384E+01 0.567E+00 0.181E+03   -.469E+01 0.265E-01 -.188E+03   0.130E-01 0.772E-02 0.836E+00   0.868E+00 -.603E+00 0.656E+01
   -.281E+02 -.207E+02 0.168E+03   0.295E+02 0.225E+02 -.174E+03   0.348E-01 0.503E-01 0.860E+00   -.140E+01 -.184E+01 0.544E+01
   -.118E+02 -.158E+02 0.157E+03   0.118E+02 0.178E+02 -.162E+03   0.366E-02 0.435E-02 -.103E+01   -.142E-01 -.198E+01 0.605E+01
   -.329E+02 -.134E+02 0.149E+03   0.350E+02 0.140E+02 -.155E+03   0.224E-01 0.185E-01 -.103E+01   -.213E+01 -.621E+00 0.565E+01
   -.489E+02 -.167E+02 0.155E+03   0.515E+02 0.172E+02 -.159E+03   0.411E-01 0.208E-01 0.871E+00   -.264E+01 -.499E+00 0.411E+01
   -.601E+02 -.191E+02 0.117E+03   0.623E+02 0.199E+02 -.119E+03   0.560E-01 0.186E-01 0.897E+00   -.225E+01 -.834E+00 0.212E+01
[truncated: 20,539,236 more chars]
