# Supplementary material for: Redox-mediated domino electrosynthesis of N,N-dimethylformamide with industrial-relevant productivity and modularized cathodic integration
Source: Nat Commun. 2026 Apr 17;17:5349. doi: 10.1038/s41467-026-71637-z (PMC13272958; doi:10.1038/s41467-026-71637-z)
Supplement: Supplementary file 3 — Supplementary Data 1 [file 41467_2026_71637_MOESM3_ESM.zip › 1/POTCAR]

 PAW_PBE C 08Apr2002
 4.00000000000000000
 parameters from PSCTR are:
   VRHFIN =C: s2p2
   LEXCH  = PE
   EATOM  =   147.1560 eV,   10.8157 Ry

   TITEL  = PAW_PBE C 08Apr2002
   LULTRA =        F    use ultrasoft PP ?
   IUNSCR =        0    unscreen: 0-lin 1-nonlin 2-no
   RPACOR =     .000    partial core radius
   POMASS =   12.011; ZVAL   =    4.000    mass and valenz
   RCORE  =    1.500    outmost cutoff radius
   RWIGS  =    1.630; RWIGS  =     .863    wigner-seitz radius (au A)
   ENMAX  =  400.000; ENMIN  =  300.000 eV
   ICORE  =        2    local potential
   LCOR   =        T    correct aug charges
   LPAW   =        T    paw PP
   EAUG   =  644.873
   DEXC   =     .000
   RMAX   =    2.266    core radius for proj-oper
   RAUG   =    1.300    factor for augmentation sphere
   RDEP   =    1.501    radius for radial grids
   RDEPT  =    1.300    core radius for aug-charge
   QCUT   =   -5.516; QGAM   =   11.032    optimization parameters
 
   Description
     l     E      TYP  RCUT    TYP  RCUT
     0   .000     23  1.200
     0   .000     23  1.200
     1   .000     23  1.500
     1  2.500     23  1.500
     2   .000      7  1.500
   Error from kinetic energy argument (eV)
   NDATA  =      100
   STEP   =   20.000   1.050
  51.3      49.5      48.6      46.8      45.9      44.1      42.4      41.6
  39.9      38.2      37.4      35.8      34.3      32.8      31.4      30.0
  28.6      27.3      26.1      24.3      23.2      22.1      20.5      19.6
  18.6      17.3      16.0      15.2      14.1      13.1      12.1      11.1
  10.3      9.47      8.72      8.02      7.15      6.55      5.82      5.31
  4.69      4.13      3.63      3.17      2.76      2.40      2.07      1.72
  1.47      1.20      .971      .815      .650      .512      .380      .292
  .222      .158      .110      .748E-01  .504E-01  .337E-01  .227E-01  .149E-01
  .111E-01  .869E-02  .756E-02  .700E-02  .657E-02  .614E-02  .551E-02  .474E-02
  .392E-02  .314E-02  .237E-02  .184E-02  .143E-02  .118E-02  .104E-02  .993E-03
  .959E-03  .910E-03  .829E-03  .707E-03  .570E-03  .442E-03  .343E-03  .275E-03
  .245E-03  .238E-03  .236E-03  .227E-03  .202E-03  .169E-03  .131E-03  .102E-03
  .851E-04  .796E-04  .787E-04  .761E-04
END of PSCTR-controll parameters
 local part
 124.721915246208937
   .20370041E+02   .20367047E+02   .20363065E+02   .20356432E+02   .20347149E+02
   .20335222E+02   .20320655E+02   .20303451E+02   .20283615E+02   .20261149E+02
   .20236054E+02   .20208330E+02   .20177973E+02   .20144979E+02   .20109342E+02
   .20071052E+02   .20030100E+02   .19986473E+02   .19940156E+02   .19891131E+02
   .19839380E+02   .19784881E+02   .19727608E+02   .19667533E+02   .19604624E+02
   .19538848E+02   .19470165E+02   .19398533E+02   .19323907E+02   .19246238E+02
   .19165474E+02   .19081559E+02   .18994436E+02   .18904042E+02   .18810316E+02
   .18713191E+02   .18612600E+02   .18508475E+02   .18400746E+02   .18289342E+02
   .18174194E+02   .18055230E+02   .17932383E+02   .17805584E+02   .17674770E+02
   .17539878E+02   .17400851E+02   .17257634E+02   .17110178E+02   .16958440E+02
   .16802384E+02   .16641980E+02   .16477205E+02   .16308046E+02   .16134498E+02
   .15956565E+02   .15774263E+02   .15587618E+02   .15396667E+02   .15201458E+02
   .15002052E+02   .14798523E+02   .14590957E+02   .14379453E+02   .14164124E+02
   .13945096E+02   .13722507E+02   .13496509E+02   .13267269E+02   .13034964E+02
   .12799787E+02   .12561941E+02   .12321643E+02   .12079119E+02   .11834608E+02
   .11588360E+02   .11340633E+02   .11091695E+02   .10841823E+02   .10591299E+02
   .10340414E+02   .10089462E+02   .98387442E+01   .95885628E+01   .93392235E+01
   .90910332E+01   .88442985E+01   .85993254E+01   .83564171E+01   .81158740E+01
   .78779914E+01   .76430593E+01   .74113606E+01   .71831703E+01   .69587545E+01
   .67383690E+01   .65222587E+01   .63106564E+01   .61037820E+01   .59018416E+01
   .57050266E+01   .55135133E+01   .53274620E+01   .51470163E+01   .49723031E+01
   .48034315E+01   .46404931E+01   .44835614E+01   .43326919E+01   .41879218E+01
   .40492700E+01   .39167374E+01   .37903070E+01   .36699442E+01   .35555971E+01
   .34471969E+01   .33446585E+01   .32478812E+01   .31567490E+01   .30711318E+01
   .29908859E+01   .29158549E+01   .28458705E+01   .27807538E+01   .27203159E+01
   .26643592E+01   .26126782E+01   .25650608E+01   .25212894E+01   .24811415E+01
   .24443918E+01   .24108123E+01   .23801739E+01   .23522476E+01   .23268052E+01
   .23036204E+01   .22824701E+01   .22631352E+01   .22454013E+01   .22290599E+01
   .22139090E+01   .21997540E+01   .21864085E+01   .21736945E+01   .21614436E+01
   .21494971E+01   .21377065E+01   .21259340E+01   .21140529E+01   .21019474E+01
   .20895134E+01   .20766579E+01   .20632996E+01   .20493686E+01   .20348062E+01
   .20195649E+01   .20036082E+01   .19869100E+01   .19694548E+01   .19512365E+01
   .19322589E+01   .19125343E+01   .18920837E+01   .18709357E+01   .18491262E+01
   .18266977E+01   .18036985E+01   .17801824E+01   .17562075E+01   .17318361E+01
   .17071335E+01   .16821677E+01   .16570086E+01   .16317270E+01   .16063948E+01
   .15810833E+01   .15558635E+01   .15308050E+01   .15059756E+01   .14814409E+01
   .14572636E+01   .14335032E+01   .14102158E+01   .13874532E+01   .13652631E+01
   .13436886E+01   .13227681E+01   .13025351E+01   .12830178E+01   .12642394E+01
   .12462178E+01   .12289658E+01   .12124909E+01   .11967956E+01   .11818774E+01
   .11677289E+01   .11543381E+01   .11416888E+01   .11297604E+01   .11185286E+01
   .11079653E+01   .10980394E+01   .10887169E+01   .10799609E+01   .10717326E+01
   .10639913E+01   .10566949E+01   .10498000E+01   .10432627E+01   .10370386E+01
   .10310836E+01   .10253536E+01   .10198054E+01   .10143970E+01   .10090873E+01
   .10038372E+01   .99860926E+00   .99336835E+00   .98808151E+00   .98271838E+00
   .97725128E+00   .97165536E+00   .96590871E+00   .95999244E+00   .95389076E+00
   .94759097E+00   .94108348E+00   .93436178E+00   .92742240E+00   .92026483E+00
   .91289140E+00   .90530719E+00   .89751990E+00   .88953964E+00   .88137882E+00
   .87305193E+00   .86457534E+00   .85596709E+00   .84724670E+00   .83843488E+00
   .82955338E+00   .82062468E+00   .81167180E+00   .80271806E+00   .79378687E+00
   .78490146E+00   .77608471E+00   .76735895E+00   .75874572E+00   .75026562E+00
   .74193815E+00   .73378153E+00   .72581255E+00   .71804650E+00   .71049701E+00
   .70317595E+00   .69609343E+00   .68925768E+00   .68267502E+00   .67634989E+00
   .67028480E+00   .66448037E+00   .65893536E+00   .65364672E+00   .64860965E+00
   .64381770E+00   .63926282E+00   .63493551E+00   .63082489E+00   .62691886E+00
   .62320423E+00   .61966683E+00   .61629170E+00   .61306320E+00   .60996518E+00
   .60698114E+00   .60409438E+00   .60128812E+00   .59854571E+00   .59585071E+00
   .59318709E+00   .59053928E+00   .58789240E+00   .58523230E+00   .58254567E+00
   .57982020E+00   .57704459E+00   .57420869E+00   .57130350E+00   .56832130E+00
   .56525559E+00   .56210123E+00   .55885435E+00   .55551241E+00   .55207418E+00
   .54853970E+00   .54491030E+00   .54118846E+00   .53737787E+00   .53348329E+00
   .52951049E+00   .52546620E+00   .52135799E+00   .51719421E+00   .51298385E+00
   .50873649E+00   .50446213E+00   .50017117E+00   .49587419E+00   .49158197E+00
   .48730527E+00   .48305479E+00   .47884106E+00   .47467432E+00   .47056446E+00
   .46652089E+00   .46255249E+00   .45866752E+00   .45487354E+00   .45117740E+00
   .44758510E+00   .44410183E+00   .44073191E+00   .43747871E+00   .43434471E+00
   .43133146E+00   .42843957E+00   .42566872E+00   .42301770E+00   .42048440E+00
   .41806590E+00   .41575842E+00   .41355747E+00   .41145782E+00   .40945360E+00
   .40753838E+00   .40570518E+00   .40394661E+00   .40225491E+00   .40062201E+00
   .39903965E+00   .39749944E+00   .39599292E+00   .39451167E+00   .39304737E+00
   .39159186E+00   .39013724E+00   .38867593E+00   .38720073E+00   .38570485E+00
   .38418204E+00   .38262655E+00   .38103324E+00   .37939758E+00   .37771570E+00
   .37598438E+00   .37420112E+00   .37236410E+00   .37047222E+00   .36852508E+00
   .36652295E+00   .36446680E+00   .36235825E+00   .36019954E+00   .35799352E+00
   .35574356E+00   .35345359E+00   .35112797E+00   .34877149E+00   .34638929E+00
   .34398685E+00   .34156984E+00   .33914418E+00   .33671586E+00   .33429099E+00
   .33187566E+00   .32947591E+00   .32709768E+00   .32474675E+00   .32242866E+00
   .32014872E+00   .31791189E+00   .31572278E+00   .31358561E+00   .31150416E+00
   .30948175E+00   .30752120E+00   .30562483E+00   .30379444E+00   .30203129E+00
   .30033609E+00   .29870903E+00   .29714975E+00   .29565737E+00   .29423051E+00
   .29286727E+00   .29156532E+00   .29032187E+00   .28913372E+00   .28799732E+00
   .28690876E+00   .28586386E+00   .28485818E+00   .28388708E+00   .28294575E+00
   .28202929E+00   .28113270E+00   .28025099E+00   .27937919E+00   .27851241E+00
   .27764585E+00   .27677490E+00   .27589514E+00   .27500240E+00   .27409276E+00
   .27316263E+00   .27220876E+00   .27122823E+00   .27021853E+00   .26917754E+00
   .26810355E+00   .26699528E+00   .26585187E+00   .26467290E+00   .26345836E+00
   .26220868E+00   .26092468E+00   .25960760E+00   .25825903E+00   .25688093E+00
   .25547560E+00   .25404564E+00   .25259392E+00   .25112354E+00   .24963785E+00
   .24814034E+00   .24663464E+00   .24512451E+00   .24361375E+00   .24210618E+00
   .24060565E+00   .23911592E+00   .23764068E+00   .23618352E+00   .23474787E+00
   .23333695E+00   .23195382E+00   .23060127E+00   .22928182E+00   .22799774E+00
   .22675098E+00   .22554318E+00   .22437564E+00   .22324935E+00   .22216493E+00
   .22112269E+00   .22012257E+00   .21916418E+00   .21824680E+00   .21736940E+00
   .21653062E+00   .21572884E+00   .21496215E+00   .21422840E+00   .21352520E+00
   .21284996E+00   .21219995E+00   .21157224E+00   .21096382E+00   .21037158E+00
   .20979234E+00   .20922293E+00   .20866013E+00   .20810079E+00   .20754181E+00
   .20698018E+00   .20641301E+00   .20583754E+00   .20525119E+00   .20465158E+00
   .20403650E+00   .20340400E+00   .20275237E+00   .20208013E+00   .20138608E+00
   .20066930E+00   .19992913E+00   .19916520E+00   .19837742E+00   .19756595E+00
   .19673127E+00   .19587408E+00   .19499535E+00   .19409629E+00   .19317833E+00
   .19224309E+00   .19129242E+00   .19032831E+00   .18935289E+00   .18836843E+00
   .18737730E+00   .18638193E+00   .18538484E+00   .18438853E+00   .18339554E+00
   .18240837E+00   .18142949E+00   .18046127E+00   .17950602E+00   .17856592E+00
   .17764303E+00   .17673925E+00   .17585631E+00   .17499577E+00   .17415898E+00
   .17334710E+00   .17256106E+00   .17180158E+00   .17106916E+00   .17036405E+00
   .16968629E+00   .16903568E+00   .16841183E+00   .16781409E+00   .16724163E+00
   .16669341E+00   .16616823E+00   .16566469E+00   .16518125E+00   .16471622E+00
   .16426780E+00   .16383409E+00   .16341308E+00   .16300273E+00   .16260093E+00
   .16220555E+00   .16181447E+00   .16142557E+00   .16103678E+00   .16064608E+00
   .16025153E+00   .15985127E+00   .15944356E+00   .15902679E+00   .15859947E+00
   .15816027E+00   .15770802E+00   .15724172E+00   .15676055E+00   .15626388E+00
   .15575124E+00   .15522237E+00   .15467721E+00   .15411586E+00   .15353862E+00
   .15294597E+00   .15233856E+00   .15171720E+00   .15108286E+00   .15043664E+00
   .14977979E+00   .14911366E+00   .14843970E+00   .14775946E+00   .14707455E+00
   .14638664E+00   .14569742E+00   .14500863E+00   .14432199E+00   .14363921E+00
   .14296197E+00   .14229192E+00   .14163061E+00   .14097955E+00   .14034014E+00
   .13971369E+00   .13910136E+00   .13850424E+00   .13792323E+00   .13735913E+00
   .13681257E+00   .13628404E+00   .13577385E+00   .13528217E+00   .13480903E+00
   .13435426E+00   .13391756E+00   .13349850E+00   .13309646E+00   .13271073E+00
   .13234044E+00   .13198461E+00   .13164217E+00   .13131192E+00   .13099261E+00
   .13068290E+00   .13038140E+00   .13008665E+00   .12979721E+00   .12951159E+00
   .12922830E+00   .12894587E+00   .12866286E+00   .12837787E+00   .12808956E+00
   .12779664E+00   .12749792E+00   .12719228E+00   .12687871E+00   .12655630E+00
   .12622426E+00   .12588192E+00   .12552874E+00   .12516431E+00   .12478835E+00
   .12440070E+00   .12400137E+00   .12359046E+00   .12316825E+00   .12273510E+00
   .12229152E+00   .12183812E+00   .12137563E+00   .12090488E+00   .12042677E+00
   .11994231E+00   .11945257E+00   .11895866E+00   .11846177E+00   .11796310E+00
   .11746388E+00   .11696536E+00   .11646879E+00   .11597539E+00   .11548637E+00
   .11500290E+00   .11452609E+00   .11405702E+00   .11359666E+00   .11314594E+00
   .11270569E+00   .11227663E+00   .11185942E+00   .11145458E+00   .11106252E+00
   .11068358E+00   .11031793E+00   .10996566E+00   .10962674E+00   .10930101E+00
   .10898822E+00   .10868798E+00   .10839983E+00   .10812320E+00   .10785742E+00
   .10760174E+00   .10735533E+00   .10711730E+00   .10688669E+00   .10666251E+00
   .10644371E+00   .10622921E+00   .10601792E+00   .10580875E+00   .10560060E+00
   .10539239E+00   .10518306E+00   .10497157E+00   .10475696E+00   .10453828E+00
   .10431468E+00   .10408535E+00   .10384957E+00   .10360669E+00   .10335617E+00
   .10309753E+00   .10283041E+00   .10255454E+00   .10226976E+00   .10197599E+00
   .10167327E+00   .10136174E+00   .10104161E+00   .10071322E+00   .10037698E+00
   .10003339E+00   .99683035E-01   .99326560E-01   .98964686E-01   .98598192E-01
   .98227905E-01   .97854696E-01   .97479469E-01   .97103153E-01   .96726690E-01
   .96351032E-01   .95977122E-01   .95605896E-01   .95238263E-01   .94875104E-01
   .94517262E-01   .94165530E-01   .93820648E-01   .93483297E-01   .93154087E-01
   .92833560E-01   .92522178E-01   .92220322E-01   .91928290E-01   .91646293E-01
   .91374453E-01   .91112806E-01   .90861296E-01   .90619782E-01   .90388037E-01
   .90165753E-01   .89952541E-01   .89747938E-01   .89551415E-01   .89362374E-01
   .89180165E-01   .89004083E-01   .88833381E-01   .88667275E-01   .88504954E-01
   .88345585E-01   .88188323E-01   .88032318E-01   .87876726E-01   .87720712E-01
   .87563465E-01   .87404199E-01   .87242164E-01   .87076653E-01   .86907006E-01
   .86732619E-01   .86552947E-01   .86367508E-01   .86175890E-01   .85977752E-01
   .85772829E-01   .85560931E-01   .85341946E-01   .85115842E-01   .84882662E-01
   .84642528E-01   .84395638E-01   .84142261E-01   .83882734E-01   .83617462E-01
   .83346910E-01   .83071598E-01   .82792096E-01   .82509020E-01   .82223022E-01
   .81934789E-01   .81645029E-01   .81354469E-01   .81063847E-01   .80773905E-01
   .80485378E-01   .80198993E-01   .79915456E-01   .79635450E-01   .79359624E-01
   .79088592E-01   .78822923E-01   .78563138E-01   .78309707E-01   .78063040E-01
   .77823487E-01   .77591337E-01   .77366809E-01   .77150057E-01   .76941167E-01
   .76740152E-01   .76546960E-01   .76361469E-01   .76183493E-01   .76012780E-01
   .75849017E-01   .75691837E-01   .75540816E-01   .75395484E-01   .75255324E-01
   .75119783E-01   .74988274E-01   .74860182E-01   .74734871E-01   .74611692E-01
   .74489984E-01   .74369085E-01   .74248340E-01   .74127101E-01   .74004738E-01
   .73880645E-01   .73754243E-01   .73624987E-01   .73492372E-01   .73355935E-01
   .73215260E-01   .73069982E-01   .72919790E-01   .72764430E-01   .72603706E-01
   .72437483E-01   .72265685E-01   .72088299E-01   .71905371E-01   .71717010E-01
   .71523379E-01   .71324701E-01   .71121250E-01   .70913351E-01   .70701375E-01
   .70485738E-01   .70266892E-01   .70045324E-01   .69821549E-01   .69596105E-01
   .69369549E-01   .69142452E-01   .68915389E-01   .68688937E-01   .68463671E-01
   .68240152E-01   .68018928E-01   .67800526E-01   .67585445E-01   .67374156E-01
   .67167094E-01   .66964656E-01   .66767195E-01   .66575021E-01   .66388395E-01
   .66207526E-01   .66032573E-01   .65863641E-01   .65700781E-01   .65543991E-01
   .65393213E-01   .65248338E-01   .65109204E-01   .64975603E-01   .64847276E-01
   .64723922E-01   .64605200E-01   .64490731E-01   .64380102E-01   .64272872E-01
   .64168575E-01   .64066726E-01   .63966823E-01   .63868355E-01   .63770806E-01
   .63673660E-01   .63576405E-01   .63478540E-01   .63379580E-01   .63279057E-01
   .63176528E-01   .63071579E-01   .62963827E-01   .62852923E-01   .62738558E-01
   .62620462E-01   .62498412E-01   .62372226E-01   .62241770E-01   .62106960E-01
   .61967756E-01   .61824170E-01   .61676259E-01   .61524129E-01   .61367929E-01
   .61207855E-01   .61044141E-01   .60877060E-01   .60706923E-01   .60534070E-01
   .60358873E-01   .60181727E-01   .60003048E-01   .59823270E-01   .59642838E-01
   .59462206E-01   .59281831E-01   .59102169E-01   .58923670E-01   .58746775E-01
   .58571909E-01   .58399479E-01   .58229870E-01   .58063440E-01   .57900520E-01
   .57741407E-01   .57586363E-01   .57435612E-01   .57289341E-01   .57147695E-01
   .57010775E-01   .56878642E-01   .56751311E-01   .56628757E-01   .56510908E-01
   .56397655E-01   .56288844E-01   .56184286E-01   .56083754E-01   .55986987E-01
   .55893693E-01   .55803552E-01   .55716218E-01   .55631325E-01   .55548488E-01
   .55467309E-01   .55387379E-01   .55308284E-01   .55229607E-01   .55150934E-01
   .55071857E-01   .54991978E-01   .54910915E-01   .54828302E-01   .54743793E-01
   .54657071E-01   .54567841E-01   .54475842E-01   .54380842E-01   .54282647E-01
   .54181097E-01   .54076069E-01   .53967480E-01   .53855285E-01   .53739479E-01
   .53620095E-01   .53497207E-01   .53370924E-01   .53241394E-01   .53108796E-01
   .52973345E-01   .52835284E-01   .52694885E-01   .52552444E-01   .52408280E-01
   .52262728E-01   .52116142E-01   .51968885E-01   .51821329E-01   .51673851E-01
   .51526828E-01   .51380634E-01   .51235637E-01   .51092192E-01   .50950643E-01
   .50811317E-01   .50674519E-01   .50540531E-01   .50409612E-01   .50281988E-01
   .50157861E-01   .50037397E-01   .49920729E-01   .49807956E-01   .49699143E-01
   .49594318E-01   .49493471E-01   .49396560E-01   .49303505E-01   .49214193E-01
   .49128478E-01   .49046182E-01   .48967100E-01   .48890996E-01   .48817613E-01
   .48746669E-01   .48677865E-01   .48610885E-01   .48545398E-01   .48481065E-01
   .48417539E-01   .48354471E-01   .48291511E-01   .48228314E-01   .48164541E-01
   .48099863E-01   .48033964E-01   .47966547E-01   .47897331E-01   .47826058E-01
   .47752495E-01   .47676435E-01   .47597697E-01   .47516131E-01   .47431619E-01
   .47344073E-01   .47253440E-01   .47159697E-01   .47062858E-01   .46962965E-01
 gradient corrections used for XC
 5
 atomic pseudo charge-density
   .40000000E+01   .39894900E+01   .39582020E+01   .39068475E+01   .38365676E+01
   .37488701E+01   .36455522E+01   .35286148E+01   .34001764E+01   .32623924E+01
   .31173852E+01   .29671861E+01   .28136923E+01   .26586361E+01   .25035670E+01
   .23498438E+01   .21986345E+01   .20509225E+01   .19075176E+01   .17690689E+01
   .16360799E+01   .15089238E+01   .13878591E+01   .12730444E+01   .11645520E+01
   .10623816E+01   .96647127E+00   .87670875E+00   .79294050E+00   .71498025E+00
   .64261635E+00   .57561818E+00   .51374165E+00   .45673396E+00   .40433763E+00
   .35629386E+00   .31234537E+00   .27223873E+00   .23572619E+00   .20256723E+00
   .17252965E+00   .14539051E+00   .12093668E+00   .98965284E-01   .79283926E-01
   .61710762E-01   .46074455E-01   .32214036E-01   .19978673E-01   .92273858E-02
  -.17129911E-03  -.83397200E-02  -.15391484E-01  -.21431883E-01  -.26558326E-01
  -.30860765E-01  -.34422125E-01  -.37318724E-01  -.39620689E-01  -.41392351E-01
  -.42692632E-01  -.43575414E-01  -.44089892E-01  -.44280909E-01  -.44189275E-01
  -.43852064E-01  -.43302903E-01  -.42572229E-01  -.41687545E-01  -.40673652E-01
  -.39552862E-01  -.38345208E-01  -.37068625E-01  -.35739131E-01  -.34370987E-01
  -.32976850E-01  -.31567908E-01  -.30154015E-01  -.28743807E-01  -.27344813E-01
  -.25963554E-01  -.24605642E-01  -.23275859E-01  -.21978245E-01  -.20716161E-01
  -.19492364E-01  -.18309064E-01  -.17167982E-01  -.16070400E-01  -.15017212E-01
  -.14008960E-01  -.13045883E-01  -.12127944E-01  -.11254869E-01  -.10426176E-01
  -.96411985E-02  -.88991161E-02  -.81989728E-02  -.75396992E-02  -.69201309E-02
  -.63390252E-02  -.57950768E-02  -.52869306E-02  -.48131948E-02  -.43724520E-02
  -.39632685E-02  -.35842039E-02  -.32338185E-02  -.29106807E-02  -.26133730E-02
  -.23404975E-02  -.20906808E-02  -.18625779E-02  -.16548763E-02  -.14662983E-02
  -.12956043E-02  -.11415948E-02  -.10031117E-02  -.87904038E-03  -.76831031E-03
  -.66989594E-03  -.58281725E-03  -.50613997E-03  -.43897557E-03  -.38048116E-03
  -.32985907E-03  -.28635640E-03  -.24926428E-03  -.21791713E-03  -.19169172E-03
  -.17000618E-03  -.15231889E-03  -.13812728E-03  -.12696662E-03  -.11840868E-03
  -.11206038E-03  -.10756243E-03  -.10458788E-03  -.10284067E-03  -.10205420E-03
  -.10198983E-03  -.10243541E-03  -.10320382E-03  -.10413150E-03  -.10507701E-03
  -.10591958E-03  -.10655770E-03  -.10690776E-03  -.10690264E-03  -.10649045E-03
  -.10563321E-03  -.10430558E-03  -.10249368E-03  -.10019394E-03  -.97411903E-04
  -.94161239E-04  -.90462658E-04  -.86342952E-04  -.81834062E-04  -.76972202E-04
  -.71797027E-04  -.66350863E-04  -.60677976E-04  -.54823902E-04  -.48834824E-04
  -.42757002E-04  -.36636248E-04  -.30517455E-04  -.24444170E-04  -.18458220E-04
  -.12599377E-04  -.69050699E-05  -.14101411E-05   .38533596E-05   .88563384E-05
   .13572784E-04   .17979862E-04   .22057967E-04   .25790753E-04   .29165127E-04
   .32171219E-04   .34802321E-04   .37054812E-04   .38928050E-04   .40424254E-04
   .41548366E-04   .42307895E-04   .42712753E-04   .42775078E-04   .42509044E-04
   .41930672E-04   .41057628E-04   .39909024E-04   .38505210E-04   .36867574E-04
   .35018335E-04   .32980347E-04   .30776900E-04   .28431531E-04   .25967839E-04
   .23409308E-04   .20779141E-04   .18100099E-04   .15394352E-04   .12683343E-04
   .99876602E-05   .73269199E-05   .47196652E-05   .21832738E-05  -.26612093E-06
  -.26136966E-05  -.48459962E-05  -.69509705E-05  -.89180082E-05  -.10737955E-04
  -.12403120E-04  -.13907274E-04  -.15245635E-04  -.16414842E-04  -.17412925E-04
  -.18239262E-04  -.18894531E-04  -.19380647E-04  -.19700707E-04  -.19858913E-04
  -.19860497E-04  -.19711649E-04  -.19419423E-04  -.18991661E-04  -.18436897E-04
  -.17764271E-04  -.16983436E-04  -.16104469E-04  -.15137779E-04  -.14094018E-04
  -.12983994E-04  -.11818584E-04  -.10608653E-04  -.93649753E-05  -.80981563E-05
  -.68185635E-05  -.55362587E-05  -.42609358E-05  -.30018642E-05  -.17678364E-05
  -.56712210E-06   .59257268E-06   .17041408E-05   .27611032E-05   .37576329E-05
   .46885729E-05   .55494485E-05   .63364747E-05   .70465576E-05   .76772913E-05
   .82269492E-05   .86944718E-05   .90794484E-05   .93820966E-05   .96032364E-05
   .97442618E-05   .98071092E-05   .97942222E-05   .97085150E-05   .95533334E-05
   .93324133E-05   .90498395E-05   .87100017E-05   .83175510E-05   .78773561E-05
   .73944586E-05   .68740299E-05   .63213278E-05   .57416545E-05   .51403160E-05
   .45225820E-05   .38936493E-05   .32586050E-05   .26223937E-05   .19897859E-05
   .13653490E-05   .75342120E-06   .15808773E-06  -.41683995E-06  -.96784232E-06
  -.14917071E-05  -.19855416E-05  -.24467826E-05  -.28732026E-05  -.32629148E-05
  -.36143737E-05  -.39263743E-05  -.41980485E-05  -.44288590E-05  -.46185911E-05
  -.47673421E-05  -.48755097E-05  -.49437772E-05  -.49730984E-05  -.49646802E-05
  -.49199645E-05  -.48406086E-05  -.47284651E-05  -.45855609E-05  -.44140755E-05
  -.42163195E-05  -.39947123E-05  -.37517602E-05  -.34900346E-05  -.32121506E-05
  -.29207457E-05  -.26184596E-05  -.23079144E-05  -.19916960E-05  -.16723361E-05
  -.13522955E-05  -.10339484E-05  -.71956822E-06  -.41131424E-06  -.11122015E-06
   .17881646E-06   .45704305E-06   .72185964E-06   .97182491E-06   .12056609E-05
   .14222565E-05   .16206688E-05   .18001243E-05   .19600182E-05   .20999118E-05
   .22195301E-05   .23187575E-05   .23976321E-05   .24563400E-05   .24952081E-05
   .25146961E-05   .25153883E-05   .24979843E-05   .24632891E-05   .24122036E-05
   .23457138E-05   .22648803E-05   .21708277E-05   .20647336E-05   .19478179E-05
   .18213320E-05   .16865487E-05   .15447516E-05   .13972253E-05   .12452459E-05
   .10900719E-05   .93293577E-06   .77503581E-06   .61752862E-06   .46152239E-06
   .30807066E-06   .15816677E-06   .12739005E-07  -.12735356E-06  -.26132457E-06
  -.38846317E-06  -.50813609E-06  -.61978918E-06  -.72294809E-06  -.81721854E-06
  -.90228580E-06  -.97791371E-06  -.10439431E-05  -.11002898E-05  -.11469419E-05
  -.11839571E-05  -.12114589E-05  -.12296334E-05  -.12387248E-05  -.12390316E-05
  -.12309018E-05  -.12147281E-05  -.11909435E-05  -.11600163E-05  -.11224449E-05
  -.10787535E-05  -.10294863E-05  -.97520367E-06  -.91647663E-06  -.85388276E-06
  -.78800156E-06  -.71941031E-06  -.64868001E-06  -.57637166E-06  -.50303265E-06
  -.42919358E-06  -.35536526E-06  -.28203600E-06  -.20966924E-06  -.13870146E-06
  -.69540363E-07  -.25634316E-08   .61883314E-07   .12348619E-06   .18196450E-06
   .23707084E-06   .28859122E-06   .33634491E-06   .38018401E-06   .41999287E-06
   .45568726E-06   .48721338E-06   .51454669E-06   .53769062E-06   .55667507E-06
   .57155493E-06   .58240839E-06   .58933523E-06   .59245505E-06   .59190547E-06
   .58784023E-06   .58042744E-06   .56984766E-06   .55629214E-06   .53996100E-06
   .52106152E-06   .49980645E-06   .47641242E-06   .45109836E-06   .42408409E-06
   .39558893E-06   .36583041E-06   .33502312E-06   .30337757E-06   .27109929E-06
   .23838785E-06   .20543614E-06   .17242964E-06   .13954584E-06   .10695374E-06
   .74813405E-07   .43275666E-07   .12481843E-07  -.17436428E-07  -.46357310E-07
  -.74168811E-07  -.10076878E-06  -.12606483E-06  -.14997427E-06  -.17242391E-06
  -.19334994E-06  -.21269766E-06  -.23042128E-06  -.24648367E-06  -.26085607E-06
  -.27351786E-06  -.28445619E-06  -.29366577E-06  -.30114856E-06  -.30691344E-06
  -.31097596E-06  -.31335807E-06  -.31408779E-06  -.31319900E-06  -.31073113E-06
  -.30672891E-06  -.30124215E-06  -.29432545E-06  -.28603797E-06  -.27644321E-06
  -.26560872E-06  -.25360594E-06  -.24050989E-06  -.22639893E-06  -.21135456E-06
  -.19546112E-06  -.17880555E-06  -.16147710E-06  -.14356706E-06  -.12516847E-06
  -.10637578E-06  -.87284562E-07  -.67991183E-07  -.48592423E-07  -.29185139E-07
  -.98658847E-08   .92694738E-08   .28126154E-07   .46610864E-07   .64632213E-07
   .82101130E-07   .98931289E-07   .11503953E-06   .13034627E-06   .14477595E-06
   .15825741E-06   .17072429E-06   .18211544E-06   .19237526E-06   .20145407E-06
   .20930840E-06   .21590130E-06   .22120261E-06   .22518921E-06   .22784515E-06
   .22916188E-06   .22913831E-06   .22778091E-06   .22510374E-06   .22112841E-06
   .21588403E-06   .20940707E-06   .20174125E-06   .19293726E-06   .18305256E-06
   .17215102E-06   .16030261E-06   .14758298E-06   .13407304E-06   .11985844E-06
   .10502911E-06   .89678674E-07   .73903880E-07   .57803998E-07   .41480189E-07
   .25034862E-07   .85710175E-08  -.78084252E-08  -.24001293E-07  -.39906833E-07
  -.55426374E-07  -.70463977E-07  -.84927079E-07  -.98727103E-07  -.11178005E-06
  -.12400706E-06  -.13533495E-06  -.14569668E-06  -.15503180E-06  -.16328690E-06
  -.17041589E-06  -.17638034E-06  -.18114974E-06  -.18470165E-06  -.18702187E-06
  -.18810450E-06  -.18795193E-06  -.18657487E-06  -.18399215E-06  -.18023064E-06
  -.17532500E-06  -.16931738E-06  -.16225716E-06  -.15420051E-06  -.14520998E-06
  -.13535407E-06  -.12470665E-06  -.11334649E-06  -.10135660E-06  -.88823690E-07
  -.75837495E-07  -.62490139E-07  -.48875466E-07  -.35088367E-07  -.21224102E-07
  -.73776225E-08   .63570979E-08   .19887723E-07   .33124194E-07   .45979356E-07
   .58369547E-07   .70215167E-07   .81441213E-07   .91977763E-07   .10176044E-06
   .11073081E-06   .11883676E-06   .12603278E-06   .13228025E-06   .13754765E-06
   .14181067E-06   .14505237E-06   .14726318E-06   .14844092E-06   .14859068E-06
   .14772477E-06   .14586250E-06   .14303000E-06   .13925989E-06   .13459104E-06
   .12906817E-06   .12274144E-06   .11566608E-06   .10790186E-06   .99512635E-07
   .90565833E-07   .81131898E-07   .71283751E-07   .61096228E-07   .50645504E-07
   .40008531E-07   .29262457E-07   .18484072E-07   .77492476E-08  -.28675974E-08
  -.13294019E-07  -.23460046E-07  -.33298652E-07  -.42746200E-07  -.51742853E-07
  -.60232950E-07  -.68165351E-07  -.75493733E-07  -.82176855E-07  -.88178773E-07
  -.93469019E-07  -.98022732E-07  -.10182074E-06  -.10484962E-06  -.10710169E-06
  -.10857493E-06  -.10927298E-06  -.10920494E-06  -.10838523E-06  -.10683340E-06
  -.10457390E-06  -.10163577E-06  -.98052390E-07  -.93861130E-07  -.89103007E-07
  -.83822319E-07  -.78066251E-07  -.71884480E-07  -.65328756E-07  -.58452488E-07
  -.51310317E-07  -.43957688E-07  -.36450431E-07  -.28844344E-07  -.21194780E-07
  -.13556254E-07  -.59820564E-08   .14761063E-08   .87684629E-08   .15847499E-07
   .22668258E-07   .29188613E-07   .35369518E-07   .41175223E-07   .46573463E-07
   .51535618E-07   .56036840E-07   .60056145E-07   .63576484E-07   .66584772E-07
   .69071889E-07   .71032659E-07   .72465786E-07   .73373776E-07   .73762822E-07
   .73642668E-07   .73026451E-07   .71930518E-07   .70374224E-07   .68379717E-07
   .65971700E-07   .63177183E-07   .60025227E-07   .56546677E-07   .52773883E-07
   .48740429E-07   .44480847E-07   .40030343E-07   .35424518E-07   .30699094E-07
   .25889652E-07   .21031375E-07   .16158799E-07   .11305583E-07   .65042830E-08
   .17861505E-08  -.28190595E-08  -.72832606E-08  -.11580190E-07  -.15685545E-07
  -.19577099E-07  -.23234801E-07  -.26640852E-07  -.29779764E-07  -.32638398E-07
  -.35205985E-07  -.37474124E-07  -.39436770E-07  -.41090193E-07  -.42432932E-07
  -.43465724E-07  -.44191427E-07  -.44614921E-07  -.44743004E-07  -.44584271E-07
  -.44148993E-07  -.43448973E-07  -.42497411E-07  -.41308752E-07  -.39898536E-07
  -.38283245E-07  -.36480143E-07  -.34507126E-07  -.32382565E-07  -.30125155E-07
  -.27753768E-07  -.25287308E-07  -.22744577E-07  -.20144140E-07  -.17504207E-07
  -.14842515E-07  -.12176224E-07  -.95218170E-08  -.68950172E-08  -.43107085E-08
  -.17828698E-08   .67548171E-09   .30523361E-08   .53367266E-08   .75187554E-08
   .95896091E-08   .11541566E-07   .13367991E-07   .15063329E-07   .16623082E-07
   .18043783E-07   .19322963E-07   .20459115E-07   .21451641E-07   .22300813E-07
   .23007713E-07   .23574175E-07   .24002733E-07   .24296554E-07   .24459380E-07
   .24495461E-07   .24409502E-07   .24206590E-07   .23892145E-07   .23471858E-07
   .22951633E-07   .22337542E-07   .21635766E-07   .20852560E-07   .19994202E-07
   .19066961E-07   .18077060E-07   .17030647E-07   .15933771E-07   .14792357E-07
   .13612192E-07   .12398908E-07   .11157975E-07   .98946952E-08   .86141953E-08
   .73214307E-08   .60211860E-08   .47180798E-08   .34165713E-08   .21209687E-08
   .83543781E-09  -.43598720E-09  -.16893937E-08  -.29209799E-08  -.41270446E-08
  -.53039777E-08  -.64482516E-08  -.75564137E-08  -.86250803E-08  -.96509327E-08
  -.10630715E-07  -.11561233E-07  -.12439359E-07  -.13262030E-07  -.14026264E-07
  -.14729158E-07  -.15367907E-07  -.15939815E-07  -.16442307E-07  -.16872954E-07
  -.17229484E-07  -.17509805E-07  -.17712031E-07  -.17834498E-07  -.17875790E-07
  -.17834765E-07  -.17710574E-07  -.17502687E-07  -.17210914E-07  -.16835429E-07
  -.16376786E-07  -.15835939E-07  -.15214259E-07  -.14513545E-07  -.13736037E-07
  -.12884424E-07  -.11961847E-07  -.10971900E-07  -.99186285E-08  -.88065248E-08
  -.76405142E-08  -.64259427E-08  -.51685588E-08  -.38744910E-08  -.25502216E-08
  -.12025568E-08   .16140726E-09   .15343218E-08   .29086260E-08   .42765908E-08
   .56303649E-08   .69620244E-08   .82636232E-08   .95272464E-08   .10745064E-07
   .11909386E-07   .13012718E-07   .14047815E-07   .15007739E-07   .15885909E-07
   .16676160E-07   .17372786E-07   .17970592E-07   .18464940E-07   .18851790E-07
   .19127737E-07   .19290048E-07   .19336692E-07   .19266363E-07   .19078501E-07
   .18773310E-07   .18351763E-07   .17815610E-07   .17167373E-07   .16410342E-07
   .15548559E-07   .14586799E-07   .13530548E-07   .12385969E-07   .11159868E-07
   .98596519E-08   .84932852E-08   .70692366E-08   .55964254E-08   .40841624E-08
   .25420881E-08   .98010759E-09  -.59167741E-09  -.21630380E-08  -.37236897E-08
  -.52633642E-08  -.67718825E-08  -.82392266E-08  -.96556114E-08  -.11011555E-07
  -.12297948E-07  -.13506118E-07  -.14627896E-07  -.15655673E-07  -.16582459E-07
  -.17401931E-07  -.18108486E-07  -.18697277E-07  -.19164252E-07  -.19506188E-07
  -.19720711E-07  -.19806318E-07  -.19762387E-07  -.19589185E-07  -.19287868E-07
  -.18860471E-07  -.18309900E-07  -.17639907E-07  -.16855065E-07  -.15960739E-07
  -.14963046E-07  -.13868811E-07  -.12685520E-07  -.11421268E-07  -.10084700E-07
  -.86849467E-08  -.72315646E-08  -.57344642E-08  -.42038405E-08  -.26501008E-08
  -.10837905E-08   .48448204E-09   .20441206E-08   .35846164E-08   .50956218E-08
   .65670232E-08   .79890116E-08   .93521515E-08   .10647446E-07   .11866399E-07
   .13001074E-07   .14044148E-07   .14988961E-07   .15829560E-07   .16560736E-07
   .17178062E-07   .17677917E-07   .18057509E-07   .18314892E-07   .18448971E-07
   .18459512E-07   .18347132E-07   .18113294E-07   .17760291E-07   .17291226E-07
   .16709983E-07   .16021195E-07   .15230210E-07   .14343043E-07   .13366334E-07
   .12307295E-07   .11173655E-07   .99736045E-08   .87157315E-08   .74089595E-08
   .60624825E-08   .46856976E-08   .32881383E-08   .18794063E-08   .46910370E-09
  -.93323375E-09  -.23182037E-08  -.36766016E-08  -.49994838E-08  -.62782273E-08
  -.75045873E-08  -.86707511E-08  -.97693884E-08  -.10793699E-07  -.11737453E-07
  -.12595033E-07  -.13361463E-07  -.14032440E-07  -.14604354E-07  -.15074308E-07
  -.15440129E-07  -.15700380E-07  -.15854357E-07  -.15902089E-07  -.15844329E-07
  -.15682542E-07  -.15418884E-07  -.15056181E-07  -.14597904E-07  -.14048132E-07
  -.13411522E-07  -.12693269E-07  -.11899062E-07  -.11035039E-07  -.10107739E-07
  -.91240519E-08  -.80911681E-08  -.70165238E-08  -.59077471E-08  -.47726033E-08
  -.36189393E-08  -.24546283E-08  -.12875154E-08  -.12536420E-09   .10241948E-08
   .21537149E-08   .32559810E-08   .43240565E-08   .53513264E-08   .63315385E-08
   .72588407E-08   .81278148E-08   .89335067E-08   .96714534E-08   .10337705E-07
   .10928847E-07   .11442010E-07   .11874887E-07   .12225737E-07   .12493388E-07
   .12677236E-07   .12777240E-07   .12793915E-07   .12728316E-07   .12582026E-07
   .12357137E-07   .12056223E-07   .11682320E-07   .11238896E-07   .10729818E-07
   .10159324E-07   .95319832E-08   .88526655E-08   .81265011E-08   .73588426E-08
   .65552249E-08   .57213260E-08   .48629257E-08   .39858667E-08   .30960146E-08
 25.1333556480996805 T
 Non local Part
 0 2 1.19916030564286080
 6.64147139257665753 -0.902950942393947048E-01 -0.902950942393947048E-01 -0.494570754788003619E-02
 Reciprocal Space Part
   .55817778E+01   .55705292E+01   .55368742E+01   .54810842E+01   .54036090E+01
   .53050722E+01   .51862655E+01   .50481413E+01   .48918033E+01   .47184965E+01
   .45295951E+01   .43265891E+01   .41110702E+01   .38847161E+01   .36492746E+01
   .34065459E+01   .31583653E+01   .29065851E+01   .26530561E+01   .23996093E+01
   .21480380E+01   .19000796E+01   .16573990E+01   .14215722E+01   .11940710E+01
   .97624910E+00   .76932962E+00   .57439430E+00   .39237433E+00   .22404317E+00
   .70011403E-01  -.69276357E-01  -.19354238E+00  -.30267462E+00  -.39672330E+00
  -.47589550E+00  -.54054769E+00  -.59117641E+00  -.62840720E+00  -.65298201E+00
  -.66574526E+00  -.66762884E+00  -.65963619E+00  -.64282584E+00  -.61829466E+00
  -.58716098E+00  -.55054809E+00  -.50956809E+00  -.46530668E+00  -.41880877E+00
  -.37106549E+00  -.32300249E+00  -.27546984E+00  -.22923368E+00  -.18496959E+00
  -.14325789E+00  -.10458070E+00  -.69320980E-01  -.37763250E-01  -.10096082E-01
   .13583844E-01   .33266241E-01   .49020451E-01   .60987606E-01   .69371922E-01
   .74431341E-01   .76467752E-01   .75816996E-01   .72838896E-01   .67907498E-01
   .61401725E-01   .53696622E-01   .45155343E-01   .36122003E-01   .26915516E-01
   .17824469E-01   .91031031E-02   .96841293E-03  -.64016513E-02  -.12868900E-01
  -.18334607E-01  -.22738262E-01  -.26055498E-01  -.28295268E-01  -.29496423E-01
  -.29723817E-01  -.29064057E-01  -.27621053E-01  -.25511488E-01  -.22860336E-01
  -.19796541E-01  -.16448962E-01  -.12942675E-01  -.93957003E-02  -.59162147E-02
  -.26002886E-02   .46983200E-03   .32268923E-02   .56192551E-02   .76110128E-02
 Real Space Part
  -.69534111E+01  -.69008643E+01  -.67439149E+01  -.64846258E+01  -.61264015E+01
  -.56739369E+01  -.51331487E+01  -.45110871E+01  -.38158316E+01  -.30563714E+01
  -.22424722E+01  -.13845316E+01  -.49342616E+00   .41964975E+00   .13433478E+01
   .22663320E+01   .31774436E+01   .40658621E+01   .49212597E+01   .57339466E+01
   .64950054E+01   .71964102E+01   .78311315E+01   .83932221E+01   .88778851E+01
   .92815206E+01   .96017523E+01   .98374329E+01   .99886278E+01   .10056579E+02
   .10043651E+02   .99532522E+01   .97897493E+01   .95583598E+01   .92650354E+01
   .89163354E+01   .85192934E+01   .80812800E+01   .76098643E+01   .71126773E+01
   .65972797E+01   .60710370E+01   .55410038E+01   .50138200E+01   .44956195E+01
   .39919547E+01   .35077354E+01   .30471850E+01   .26138123E+01   .22103999E+01
   .18390082E+01   .15009937E+01   .11970412E+01   .92720705E+00   .69097321E+00
   .48730908E+00   .31473956E+00   .17141725E+00   .55196666E-01  -.36291350E-01
  -.10556696E+00  -.15523202E+00  -.18790557E+00  -.20616537E+00  -.21249645E+00
  -.20924726E+00  -.19859404E+00  -.18251343E+00  -.16276324E+00  -.14087115E+00
  -.11813077E+00  -.95604363E-01  -.74131485E-01  -.54342573E-01  -.36676532E-01
  -.21401321E-01  -.86365671E-02   .16227553E-02   .94824334E-02   .15125707E-01
   .18791209E-01   .20752711E-01   .21301098E-01   .20728862E-01   .19317303E-01
   .17326466E-01   .14987782E-01   .12499256E-01   .10022986E-01   .76847243E-02
   .55751736E-02   .37526593E-02   .22468383E-02   .10630977E-02   .18732362E-03
  -.40924829E-03  -.76534653E-03  -.92534563E-03  -.93546876E-03  -.84061581E-03
 Reciprocal Space Part
  -.18050704E+02  -.17834272E+02  -.17186760E+02  -.16113521E+02  -.14623482E+02
  -.12729146E+02  -.10446591E+02  -.77954652E+01  -.47989573E+01  -.14837576E+01
   .21200169E+01   .59789299E+01   .10056375E+02   .14312772E+02   .18705823E+02
   .23190815E+02   .27720993E+02   .32247989E+02   .36722309E+02   .41093883E+02
   .45312654E+02   .49329224E+02   .53095520E+02   .56565493E+02   .59695819E+02
   .62446596E+02   .64782024E+02   .66671043E+02   .68087925E+02   .69012796E+02
   .69432071E+02   .69338806E+02   .68732931E+02   .67621372E+02   .66018053E+02
   .63943765E+02   .61425910E+02   .58498115E+02   .55199729E+02   .51575201E+02
   .47673357E+02   .43546587E+02   .39249955E+02   .34840257E+02   .30375044E+02
   .25911622E+02   .21506061E+02   .17212234E+02   .13080900E+02   .91588530E+01
   .54881601E+01   .21055001E+01  -.95838227E+00  -.36790948E+01  -.60388808E+01
  -.80267626E+01  -.96385435E+01  -.10876670E+02  -.11749959E+02  -.12273201E+02
  -.12466648E+02  -.12355399E+02  -.11968702E+02  -.11339191E+02  -.10502073E+02
  -.94942880E+01  -.83536641E+01  -.71180804E+01  -.58246663E+01  -.45090480E+01
  -.32046618E+01  -.19421464E+01  -.74882792E+00   .35169526E+00   .13398601E+01
   .22003369E+01   .29221161E+01   .34984875E+01   .39269162E+01   .42088235E+01
   .43492818E+01   .43566365E+01   .42420665E+01   .40190991E+01   .37030930E+01
   .33107050E+01   .28593554E+01   .23667065E+01   .18501663E+01   .13264317E+01
   .81107916E+00   .31821257E+00  -.13982499E+00  -.55267182E+00  -.91209780E+00
  -.12120841E+01  -.14488344E+01  -.16207210E+01  -.17281718E+01  -.17735043E+01
 Real Space Part
   .10651139E+04   .10644690E+04   .10625081E+04   .10591538E+04   .10542809E+04
   .10477220E+04   .10392749E+04   .10287116E+04   .10157888E+04   .10002596E+04
   .98188486E+03   .96044581E+03   .93575544E+03   .90766958E+03   .87609671E+03
   .84100623E+03   .80243497E+03   .76049163E+03   .71535894E+03   .66729356E+03
   .61662359E+03   .56374381E+03   .50910879E+03   .45322409E+03   .39663573E+03
   .33991847E+03   .28366297E+03   .22846251E+03   .17489949E+03   .12353223E+03
   .74882375E+02   .29423356E+02  -.12429823E+02  -.50329150E+02  -.84000326E+02
  -.11324746E+03  -.13795569E+03  -.15809158E+03  -.17370155E+03  -.18490823E+03
  -.19190502E+03  -.19494902E+03  -.19435265E+03  -.19047419E+03  -.18370756E+03
  -.17447167E+03  -.16319972E+03  -.15032861E+03  -.13628891E+03  -.12149559E+03
  -.10633967E+03  -.91181076E+02  -.76342788E+02  -.62106350E+02  -.48708813E+02
  -.36341096E+02  -.25147706E+02  -.15227736E+02  -.66370019E+01   .60880866E+00
   .65301792E+01   .11179163E+02   .14634341E+02   .16995528E+02   .18378415E+02
   .18909313E+02   .18720165E+02   .17943940E+02   .16710533E+02   .15143243E+02
   .13355885E+02   .11450557E+02   .95160752E+01   .76270408E+01   .58435107E+01
   .42112018E+01   .27621624E+01   .15158297E+01   .48038513E+00  -.34567781E+00
  -.97186072E+00  -.14139210E+01  -.16921593E+01  -.18297962E+01  -.18514895E+01
  -.17820313E+01  -.16452525E+01  -.14631487E+01  -.12552329E+01  -.10381074E+01
  -.82524120E+00  -.62692995E+00  -.45041348E+00  -.30011899E+00  -.17799937E+00
  -.83934893E-01  -.16168161E-01   .28254623E-01   .53059773E-01   .62358715E-01
 Non local Part
 1 2 1.19916030564286080
 -1.25459306742451093 0.228100760454737587E-01 0.228100760454737587E-01 -0.700981276733592118
 Reciprocal Space Part
   .00000000E+00   .23510789E+00   .46836234E+00   .69793402E+00   .92204139E+00
   .11389735E+01   .13471118E+01   .15449501E+01   .17311126E+01   .19043703E+01
   .20636539E+01   .22080652E+01   .23368850E+01   .24495780E+01   .25457954E+01
   .26253740E+01   .26883327E+01   .27348663E+01   .27653367E+01   .27802619E+01
   .27803027E+01   .27662478E+01   .27389977E+01   .26995471E+01   .26489663E+01
   .25883833E+01   .25189648E+01   .24418976E+01   .23583711E+01   .22695607E+01
   .21766115E+01   .20806245E+01   .19826438E+01   .18836459E+01   .17845301E+01
   .16861121E+01   .15891184E+01   .14941834E+01   .14018480E+01   .13125600E+01
   .12266766E+01   .11444678E+01   .10661213E+01   .99174936E+00   .92139498E+00
   .85504034E+00   .79261477E+00   .73400336E+00   .67905551E+00   .62759336E+00
   .57941985E+00   .53432639E+00   .49209973E+00   .45252826E+00   .41540736E+00
   .38054389E+00   .34775980E+00   .31689471E+00   .28780770E+00   .26037813E+00
   .23450569E+00   .21010971E+00   .18712783E+00   .16551415E+00   .14523693E+00
   .12627598E+00   .10861987E+00   .92263068E-01   .77203056E-01   .63437602E-01
   .50962234E-01   .39767981E-01   .29839474E-01   .21153417E-01   .13677481E-01
   .73696341E-02   .21778907E-02  -.19595132E-02  -.51135603E-02  -.73635388E-02
  -.87958246E-02  -.95024151E-02  -.95792707E-02  -.91245303E-02  -.82366629E-02
  -.70126172E-02  -.55460307E-02  -.39255516E-02  -.22333231E-02  -.54367111E-03
   .10779713E-02   .25758793E-02   .39045755E-02   .50290887E-02   .59249343E-02
   .65778287E-02   .69831577E-02   .71452240E-02   .70763059E-02   .67955637E-02
 Real Space Part
   .00000000E+00   .23584444E+01   .46905809E+01   .69705668E+01   .91734793E+01
   .11275748E+02   .13255558E+02   .15093213E+02   .16771445E+02   .18275680E+02
   .19594235E+02   .20718452E+02   .21642774E+02   .22364748E+02   .22884966E+02
   .23206950E+02   .23336969E+02   .23283822E+02   .23058561E+02   .22674189E+02
   .22145325E+02   .21487856E+02   .20718572E+02   .19854810E+02   .18914098E+02
   .17913820E+02   .16870901E+02   .15801528E+02   .14720895E+02   .13643000E+02
   .12580468E+02   .11544435E+02   .10544456E+02   .95884707E+01   .86828003E+01
   .78321846E+01   .70398518E+01   .63076171E+01   .56360052E+01   .50243916E+01
   .44711564E+01   .39738471E+01   .35293436E+01   .31340209E+01   .27839065E+01
   .24748267E+01   .22025405E+01   .19628579E+01   .17517407E+01   .15653850E+01
   .14002853E+01   .12532803E+01   .11215805E+01   .10027809E+01   .89485770E+00
   .79615357E+00   .70535222E+00   .62144491E+00   .54369142E+00   .47157738E+00
   .40477041E+00   .34307664E+00   .28639943E+00   .23470160E+00   .18797213E+00
   .14619822E+00   .10934294E+00   .77328764E-01   .50026788E-01   .27251291E-01
   .87591178E-02  -.57467833E-02  -.16610463E-01  -.24213511E-01  -.28963878E-01
  -.31283785E-01  -.31597457E-01  -.30319360E-01  -.27843477E-01  -.24534068E-01
  -.20718243E-01  -.16680503E-01  -.12659360E-01  -.88459612E-02  -.53846167E-02
  -.23749991E-02   .12423795E-03   .20907329E-02   .35329050E-02   .44839862E-02
   .49959065E-02   .51333191E-02   .49680098E-02   .45738887E-02   .40227146E-02
   .33806453E-02   .27056586E-02   .20458418E-02   .14385027E-02   .91002329E-03
 Reciprocal Space Part
   .00000000E+00   .29272926E+00   .57843399E+00   .85023484E+00   .11015397E+01
   .13261794E+01   .15185341E+01   .16736479E+01   .17873284E+01   .18562306E+01
   .18779215E+01   .18509255E+01   .17747492E+01   .16498856E+01   .14777963E+01
   .12608754E+01   .10023919E+01   .70641614E+00   .37772921E+00   .21718724E-01
  -.35573657E+00  -.74839098E+00  -.11497619E+01  -.15532628E+01  -.19523357E+01
  -.23405817E+01  -.27118843E+01  -.30605258E+01  -.33812917E+01  -.36695632E+01
  -.39213948E+01  -.41335755E+01  -.43036740E+01  -.44300652E+01  -.45119403E+01
  -.45492988E+01  -.45429232E+01  -.44943396E+01  -.44057620E+01  -.42800250E+01
  -.41205058E+01  -.39310365E+01  -.37158106E+01  -.34792853E+01  -.32260817E+01
  -.29608856E+01  -.26883505E+01  -.24130063E+01  -.21391741E+01  -.18708888E+01
  -.16118327E+01  -.13652790E+01  -.11340470E+01  -.92047055E+00  -.72637731E+00
  -.55308185E+00  -.40138970E+00  -.27161305E+00  -.16359660E+00  -.76752772E-01
  -.10104639E-01   .37664549E-01   .68156995E-01   .83202612E-01   .84799534E-01
   .75054428E-01   .56124091E-01   .30159711E-01  -.74497392E-03  -.34600541E-01
  -.69562879E-01  -.10396763E+00  -.13635759E+00  -.16550280E+00  -.19041323E+00
  -.21034427E+00  -.22479520E+00  -.23350134E+00  -.23642027E+00  -.23371303E+00
  -.22572115E+00  -.21294033E+00  -.19599172E+00  -.17559194E+00  -.15252250E+00
  -.12759976E+00  -.10164610E+00  -.75463148E-01  -.49807632E-01  -.25370407E-01
  -.27590838E-02   .17515510E-01   .35048873E-01   .49548366E-01   .60834843E-01
   .68840593E-01   .73603904E-01   .75260639E-01   .74033291E-01   .70218015E-01
 Real Space Part
   .00000000E+00  -.44565316E+01  -.88736793E+01  -.13212431E+02  -.17434518E+02
  -.21502784E+02  -.25381550E+02  -.29036977E+02  -.32437420E+02  -.35553771E+02
  -.38359789E+02  -.40832411E+02  -.42952041E+02  -.44702811E+02  -.46072803E+02
  -.47054238E+02  -.47643617E+02  -.47841801E+02  -.47654050E+02  -.47089992E+02
  -.46163524E+02  -.44892661E+02  -.43299301E+02  -.41408940E+02  -.39250314E+02
  -.36854984E+02  -.34256876E+02  -.31491766E+02  -.28596733E+02  -.25609588E+02
  -.22568287E+02  -.19510342E+02  -.16472240E+02  -.13488886E+02  -.10593077E+02
  -.78150297E+01  -.51819498E+01  -.27176791E+01  -.44240695E+00   .16275384E+01
   .34798180E+01   .51061276E+01   .65021612E+01   .76674960E+01   .86054018E+01
   .93225838E+01   .98288640E+01   .10136814E+02   .10261344E+02   .10219273E+02
   .10028865E+02   .97093782E+01   .92806093E+01   .87624554E+01   .81745059E+01
   .75356666E+01   .68638280E+01   .61755803E+01   .54859812E+01   .48083782E+01
   .41542863E+01   .35333200E+01   .29531777E+01   .24196742E+01   .19368174E+01
   .15069225E+01   .11307583E+01   .80771818E+00   .53600812E+00   .31284662E+00
   .13466788E+00  -.26769640E-02  -.10372651E+00  -.17322843E+00  -.21597563E+00
  -.23666226E+00  -.23976167E+00  -.22942775E+00  -.20941978E+00  -.18305043E+00
  -.15315567E+00  -.12208482E+00  -.91708380E-01  -.63441081E-01  -.38277137E-01
  -.16834879E-01   .59226634E-03   .13981221E-01   .23523731E-01   .29572128E-01
   .32588335E-01   .33097637E-01   .31648362E-01   .28778214E-01   .24987606E-01
   .20720005E-01   .16348990E-01   .12171480E-01   .84063741E-02   .51977359E-02
 PAW radial sets
 323 0.699084555240741423
(5E20.12)                                
 augmentation charges (non sperical)
  -.610085085999E-01  -.186338196202E-02  -.286321339088E-01   .165933387291E-01  -.186338196202E-02
  -.601132130549E-04   .464666195505E-04   .217264853682E-03  -.286321339088E-01   .464666195505E-04
   .535065865316E-01   .383319399150E-03   .165933387291E-01   .217264853682E-03   .383319399150E-03
   .119224496368E-02
 uccopancies in atom
   .200000000005E+01   .000000000000E+00   .000000000000E+00   .000000000000E+00   .000000000000E+00
   .000000000000E+00   .000000000000E+00   .000000000000E+00   .000000000000E+00   .000000000000E+00
   .666666666439E+00   .000000000000E+00   .000000000000E+00   .000000000000E+00   .000000000000E+00
   .000000000000E+00
 grid
   .266163843696E-04   .274818827895E-04   .283755250589E-04   .292982263456E-04   .302509315762E-04
   .312346164042E-04   .322502882088E-04   .332989871268E-04   .343817871173E-04   .354997970623E-04
   .366541619016E-04   .378460638057E-04   .390767233863E-04   .403474009463E-04   .416593977706E-04
   .430140574586E-04   .444127673002E-04   .458569596965E-04   .473481136267E-04   .488877561628E-04
   .504774640331E-04   .521188652376E-04   .538136407145E-04   .555635260619E-04   .573703133154E-04
   .592358527830E-04   .611620549401E-04   .631508923861E-04   .652044018643E-04   .673246863478E-04
   .695139171933E-04   .717743363644E-04   .741082587279E-04   .765180744243E-04   .790062513153E-04
   .815753375116E-04   .842279639819E-04   .869668472475E-04   .897947921642E-04   .927146947948E-04
   .957295453747E-04   .988424313742E-04   .102056540661E-03   .105375164763E-03   .108801702242E-03
   .112339662172E-03   .115992667733E-03   .119764459921E-03   .123658901382E-03   .127679980364E-03
   .131831814803E-03   .136118656540E-03   .140544895676E-03   .145115065067E-03   .149833844965E-03
   .154706067814E-03   .159736723194E-03   .164930962938E-03   .170294106401E-03   .175831645909E-03
   .181549252388E-03   .187452781165E-03   .193548277971E-03   .199841985127E-03   .206340347939E-03
   .213050021297E-03   .219977876495E-03   .227131008261E-03   .234516742027E-03   .242142641430E-03
   .250016516057E-03   .258146429445E-03   .266540707334E-03   .275207946198E-03   .284157022049E-03
   .293397099521E-03   .302937641261E-03   .312788417618E-03   .322959516647E-03   .333461354443E-03
   .344304685805E-03   .355500615252E-03   .367060608395E-03   .378996503676E-03   .391320524495E-03
   .404045291726E-03   .417183836643E-03   .430749614264E-03   .444756517131E-03   .459218889537E-03
   .474151542213E-03   .489569767503E-03   .505489355015E-03   .521926607798E-03   .538898359036E-03
   .556421989285E-03   .574515444273E-03   .593197253280E-03   .612486548111E-03   .632403082688E-03
   .652967253285E-03   .674200119407E-03   .696123425367E-03   .718759622544E-03   .742131892384E-03
   .766264170131E-03   .791181169349E-03   .816908407220E-03   .843472230686E-03   .870899843422E-03
   .899219333701E-03   .928459703155E-03   .958650896478E-03   .989823832089E-03   .102201043380E-02
   .105524366350E-02   .108955755493E-02   .112498724850E-02   .116156902732E-02   .119934035433E-02
   .123833991067E-02   .127860763528E-02   .132018476584E-02   .136311388097E-02   .140743894383E-02
   .145320534715E-02   .150045995974E-02   .154925117444E-02   .159962895772E-02   .165164490084E-02
   .170535227266E-02   .176080607424E-02   .181806309510E-02   .187718197144E-02   .193822324615E-02
   .200124943084E-02   .206632506983E-02   .213351680625E-02   .220289345031E-02   .227452604977E-02
   .234848796266E-02   .242485493244E-02   .250370516557E-02   .258511941158E-02   .266918104576E-02
   .275597615457E-02   .284559362380E-02   .293812522956E-02   .303366573230E-02   .313231297384E-02
   .323416797759E-02   .333933505196E-02   .344792189722E-02   .356003971581E-02   .367580332615E-02
   .379533128031E-02   .391874598535E-02   .404617382872E-02   .417774530766E-02   .431359516287E-02
   .445386251646E-02   .459869101447E-02   .474822897393E-02   .490262953478E-02   .506205081668E-02
   .522665608097E-02   .539661389781E-02   .557209831886E-02   .575328905551E-02   .594037166289E-02
   .613353772995E-02   .633298507563E-02   .653891795142E-02   .675154725060E-02   .697109072414E-02
   .719777320374E-02   .743182683208E-02   .767349130052E-02   .792301409459E-02   .818065074744E-02
   .844666510152E-02   .872132957877E-02   .900492545962E-02   .929774317102E-02   .960008258391E-02
   .991225332026E-02   .102345750702E-01   .105673779193E-01   .109110026869E-01   .112658012746E-01
   .116321370274E-01   .120103851049E-01   .124009328662E-01   .128041802665E-01   .132205402662E-01
   .136504392545E-01   .140943174853E-01   .145526295289E-01   .150258447369E-01   .155144477228E-01
   .160189388589E-01   .165398347883E-01   .170776689537E-01   .176329921445E-01   .182063730601E-01
   .187983988927E-01   .194096759284E-01   .200408301684E-01   .206925079697E-01   .213653767074E-01
   .220601254578E-01   .227774657044E-01   .235181320663E-01   .242828830506E-01   .250725018290E-01
   .258877970402E-01   .267296036178E-01   .275987836452E-01   .284962272388E-01   .294228534593E-01
   .303796112527E-01   .313674804228E-01   .323874726339E-01   .334406324470E-01   .345280383900E-01
   .356508040616E-01   .368100792718E-01   .380070512198E-01   .392429457094E-01   .405190284047E-01
   .418366061258E-01   .431970281875E-01   .446016877807E-01   .460520233998E-01   .475495203150E-01
   .490957120941E-01   .506921821726E-01   .523405654753E-01   .540425500908E-01   .557998790001E-01
   .576143518615E-01   .594878268538E-01   .614222225791E-01   .634195200277E-01   .654817646066E-01
   .676110682346E-01   .698096115046E-01   .720796459171E-01   .744234961856E-01   .768435626176E-01
   .793423235727E-01   .819223380004E-01   .845862480609E-01   .873367818310E-01   .901767560975E-01
   .931090792423E-01   .961367542205E-01   .992628816359E-01   .102490662916E+00   .105823403591E+00
   .109264516679E+00   .112817526180E+00   .116486070686E+00   .120273907107E+00   .124184914520E+00
   .128223098136E+00   .132392593410E+00   .136697670269E+00   .141142737487E+00   .145732347202E+00
   .150471199575E+00   .155364147606E+00   .160416202100E+00   .165632536802E+00   .171018493697E+00
   .176579588473E+00   .182321516178E+00   .188250157047E+00   .194371582528E+00   .200692061494E+00
   .207218066668E+00   .213956281250E+00   .220913605761E+00   .228097165108E+00   .235514315885E+00
   .243172653901E+00   .251080021964E+00   .259244517910E+00   .267674502897E+00   .276378609965E+00
   .285365752880E+00   .294645135264E+00   .304226260013E+00   .314118939037E+00   .324333303303E+00
   .334879813214E+00   .345769269317E+00   .357012823366E+00   .368621989744E+00   .380608657251E+00
   .392985101282E+00   .405763996398E+00   .418958429304E+00   .432581912251E+00   .446648396878E+00
   .461172288493E+00   .476168460830E+00   .491652271281E+00   .507639576621E+00   .524146749247E+00
   .541190693946E+00   .558788865208E+00   .576959285097E+00   .595720561711E+00   .615091908236E+00
   .635093162626E+00   .655744807911E+00   .677067993181E+00   .699084555241E+00   .721817040975E+00
   .745288730434E+00   .769523660679E+00   .794546650398E+00
 aepotential
   .383317401350E+05   .370760521630E+05   .358215427817E+05   .345723614372E+05   .333329235581E+05
   .321072411919E+05   .308989386383E+05   .297112470463E+05   .285470076453E+05   .274086798574E+05
   .262983535166E+05   .252177644407E+05   .241683130613E+05   .231510852278E+05   .221668746907E+05
   .212162067494E+05   .202993625032E+05   .194164032472E+05   .185671946044E+05   .177514300587E+05
   .169686535705E+05   .162182810557E+05   .154996205585E+05   .148118909766E+05   .141542392477E+05
   .135257560060E+05   .129254896671E+05   .123524589625E+05   .118056640518E+05   .112840961958E+05
   .107867460148E+05   .103126107938E+05   .986070033795E+04   .943004200499E+04   .901968485448E+04
   .862870276244E+04   .825619708807E+04   .790129849413E+04   .756316831746E+04   .724099943751E+04
   .693401678227E+04   .664147745305E+04   .636267057252E+04   .609691689646E+04   .584356827969E+04
   .560200695715E+04   .537164466484E+04   .515192177660E+04   .494230629451E+04   .474229278168E+04
   .455140136800E+04   .436917663011E+04   .419518652364E+04   .402902138329E+04   .387029279002E+04
   .371863253072E+04   .357369179155E+04   .343513992726E+04   .330266368403E+04   .317596636331E+04
   .305476672301E+04   .293879844635E+04   .282780911686E+04   .272155961227E+04   .261982329965E+04
   .252238545902E+04   .242904250854E+04   .233960151475E+04   .225387951953E+04   .217170307075E+04
   .209290762256E+04   .201733712284E+04   .194484348396E+04   .187528618728E+04   .180853185036E+04
   .174445383460E+04   .168293188934E+04   .162385178535E+04   .156710500646E+04   .151258842233E+04
   .146020400231E+04   .140985854502E+04   .136146340998E+04   .131493427670E+04   .127019091146E+04
   .122715695065E+04   .118575969310E+04   .114592990721E+04   .110760164901E+04   .107071208076E+04
   .103520132763E+04   .100101229465E+04   .968090551732E+03   .936384173502E+03   .905843624873E+03
   .876421626702E+03   .848073052039E+03   .820754808212E+03   .794425739614E+03   .769046524597E+03
   .744579591633E+03   .720989023054E+03   .698240480930E+03   .676301124330E+03   .655139537739E+03
   .634725661561E+03   .615030725674E+03   .596027188030E+03   .577688674777E+03   .559989924704E+03
   .542906737097E+03   .526415920536E+03   .510495246165E+03   .495123402472E+03   .480279952596E+03
   .465945293766E+03   .452100619670E+03   .438727882504E+03   .425809760163E+03   .413329622066E+03
   .401271498932E+03   .389620052484E+03   .378360547788E+03   .367478826286E+03   .356961280721E+03
   .346794830362E+03   .336966898773E+03   .327465391112E+03   .318278674497E+03   .309395556619E+03
   .300805268514E+03   .292497445394E+03   .284462110100E+03   .276689656664E+03   .269170834721E+03
   .261896734731E+03   .254858773865E+03   .248048682373E+03   .241458490845E+03   .235080517842E+03
   .228907358231E+03   .222931871878E+03   .217147172978E+03   .211546619837E+03   .206123805074E+03
   .200872546185E+03   .195786876778E+03   .190861037791E+03   .186089469450E+03   .181466803375E+03
   .176987855056E+03   .172647616682E+03   .168441250263E+03   .164364080974E+03   .160411590899E+03
   .156579412924E+03   .152863324933E+03   .149259244204E+03   .145763222136E+03   .142371439012E+03
   .139080199145E+03   .135885926133E+03   .132785158305E+03   .129774544362E+03   .126850839236E+03
   .124010899974E+03   .121251681982E+03   .118570235228E+03   .115963700738E+03   .113429307103E+03
   .110964367262E+03   .108566275250E+03   .106232503230E+03   .103960598509E+03   .101748180767E+03
   .995929393180E+02   .974926305371E+02   .954450753531E+02   .934481568477E+02   .914998179451E+02
   .895980592072E+02   .877409366956E+02   .859265599431E+02   .841530899713E+02   .824187374331E+02
   .807217607940E+02   .790604646145E+02   .774331978845E+02   .758383524512E+02   .742743614975E+02
   .727396980970E+02   .712328738357E+02   .697524374914E+02   .682969737885E+02   .668651022009E+02
   .654554758266E+02   .640667803164E+02   .626977328633E+02   .613470812491E+02   .600136029490E+02
   .586961042929E+02   .573934196797E+02   .561044108453E+02   .548279661925E+02   .535630001670E+02
   .523084526805E+02   .510632886094E+02   .498264973080E+02   .485970922131E+02   .473741104651E+02
   .461566125988E+02   .449436822753E+02   .437344260616E+02   .425279732599E+02   .413234757805E+02
   .401201080623E+02   .389170670348E+02   .377135721249E+02   .365088653029E+02   .353022111734E+02
   .340928970973E+02   .328802333592E+02   .316635533635E+02   .304422138675E+02   .292155952447E+02
   .279831017783E+02   .267441619801E+02   .254982289382E+02   .242447806833E+02   .229833205798E+02
   .217133777326E+02   .204345074131E+02   .191462914991E+02   .178483389287E+02   .165402861685E+02
   .152217976926E+02   .138925664776E+02   .125523145105E+02   .112007933164E+02   .983778450878E+01
   .846310036873E+01   .707658446486E+01   .567811232366E+01   .426759216912E+01   .284496575141E+01
   .141020929284E+01  -.366654156141E-01  -.149560972345E+01  -.296653658322E+01  -.444931870035E+01
  -.594378629039E+01  -.744972434548E+01  -.896686929182E+01  -.104949048950E+02  -.120334572435E+02
  -.135820886085E+02  -.151402899440E+02  -.167074717553E+02  -.182829530266E+02  -.198659478663E+02
  -.214555495031E+02  -.230507112591E+02  -.246502241472E+02  -.262526908046E+02  -.278564956091E+02
  -.294597710474E+02  -.310603607592E+02  -.326557801918E+02  -.342431765070E+02  -.358192903045E+02
  -.373804228649E+02  -.389224139265E+02  -.404406363995E+02  -.419300157173E+02  -.433850824888E+02
  -.448000674747E+02  -.461690474478E+02  -.474861491702E+02  -.487458171466E+02  -.499431492767E+02
  -.510743075199E+02  -.521370165321E+02  -.531311804649E+02  -.540596711832E+02  -.549293630873E+02
  -.557524764820E+02  -.565481668190E+02  -.573439201000E+02  -.581754998773E+02  -.590828862883E+02
  -.600984575072E+02  -.612246894042E+02  -.624054073495E+02  -.635079321979E+02  -.643429503546E+02
  -.647341328244E+02  -.646074102868E+02  -.640374460998E+02  -.632091682825E+02  -.623198210793E+02
  -.614972752813E+02  -.607833039180E+02  -.601643928333E+02  -.596083077577E+02  -.590852924460E+02
  -.585747945374E+02  -.580649267477E+02  -.575497821306E+02  -.570268364802E+02  -.564950806221E+02
  -.559539033021E+02  -.554025550570E+02  -.548399930324E+02  -.542649352801E+02  -.536760011707E+02
  -.530718627739E+02  -.524513698695E+02  -.518136362967E+02  -.511580889113E+02  -.504844862598E+02
  -.497929152047E+02  -.490837727492E+02  -.483577385574E+02
 core charge-density
   .210201471976E-05   .224075664592E-05   .238865458685E-05   .254631262205E-05   .271437467066E-05
   .289352711738E-05   .308450161127E-05   .328807804893E-05   .350508775400E-05   .373641686609E-05
   .398300995265E-05   .424587385875E-05   .452608181007E-05   .482477778602E-05   .514318118056E-05
   .548259176971E-05   .584439500577E-05   .623006765990E-05   .664118383576E-05   .707942137855E-05
   .754656870563E-05   .804453208605E-05   .857534339869E-05   .914116840034E-05   .974431553701E-05
   .103872453343E-04   .110725804047E-04   .118031161120E-04   .125818319365E-04   .134119035859E-04
   .142967159018E-04   .152398766133E-04   .162452309925E-04   .173168774727E-04   .184591842904E-04
   .196768072185E-04   .209747084634E-04   .223581767995E-04   .238328490247E-04   .254047328205E-04
   .270802311103E-04   .288661680134E-04   .307698164969E-04   .327989278389E-04   .349617630191E-04
   .372671261631E-04   .397244001732E-04   .423435846899E-04   .451353365329E-04   .481110127855E-04
   .512827166925E-04   .546633465537E-04   .582666478101E-04   .621072685268E-04   .662008184941E-04
   .705639321818E-04   .752143357953E-04   .801709186982E-04   .854538094856E-04   .910844570067E-04
   .970857166572E-04   .103481942281E-03   .110299084044E-03   .117564792660E-03   .125308530387E-03
   .133561689217E-03   .142357716729E-03   .151732250102E-03   .161723258793E-03   .172371196456E-03
   .183719162681E-03   .195813075181E-03   .208701853104E-03   .222437612158E-03   .237075872332E-03
   .252675778986E-03   .269300338178E-03   .287016667117E-03   .305896260713E-03   .326015275242E-03
   .347454830188E-03   .370301329441E-03   .394646803036E-03   .420589270757E-03   .448233128946E-03
   .477689562001E-03   .509076980088E-03   .542521484709E-03   .578157363861E-03   .616127618631E-03
   .656584523168E-03   .699690220109E-03   .745617353632E-03   .794549742481E-03   .846683095389E-03
   .902225771526E-03   .961399588699E-03   .102444068224E-02   .109160041766E-02   .116314636027E-02
   .123936330534E-02   .132055437229E-02   .140704216687E-02   .149917001532E-02   .159730327486E-02
   .170183072500E-02   .181316604445E-02   .193174937867E-02   .205804900338E-02   .219256308964E-02
   .233582157635E-02   .248838815641E-02   .265086238310E-02   .282388190341E-02   .300812482576E-02
   .320431222944E-02   .341321082396E-02   .363563576644E-02   .387245364601E-02   .412458564415E-02
   .439301088078E-02   .467876995601E-02   .498296869806E-02   .530678212831E-02   .565145865486E-02
   .601832450658E-02   .640878841994E-02   .682434659150E-02   .726658790948E-02   .773719947818E-02
   .823797244965E-02   .877080817735E-02   .933772470722E-02   .994086362171E-02   .105824972531E-01
   .112650362829E-01   .119910377433E-01   .127632134399E-01   .135844388111E-01   .144577622441E-01
   .153864148634E-01   .163738208122E-01   .174236080432E-01   .185396196377E-01   .197259256706E-01
   .209868356391E-01   .223269114720E-01   .237509811369E-01   .252641528593E-01   .268718299708E-01
   .285797263970E-01   .303938828004E-01   .323206833847E-01   .343668733724E-01   .365395771581E-01
   .388463171429E-01   .412950332480E-01   .438941031033E-01   .466523629042E-01   .495791289213E-01
   .526842196464E-01   .559779785495E-01   .594712974148E-01   .631756402191E-01   .671030675022E-01
   .712662611768E-01   .756785497076E-01   .803539335844E-01   .853071109979E-01   .905535036149E-01
   .961092823336E-01   .101991392886E+00   .108217581135E+00   .114806417891E+00   .121777323066E+00
   .129150588943E+00   .136947402324E+00   .145189865301E+00   .153901014352E+00   .163104837444E+00
   .172826288805E+00   .183091300959E+00   .193926793635E+00   .205360679071E+00   .217421863247E+00
   .230140242492E+00   .243546694913E+00   .257673066026E+00   .272552147933E+00   .288217651336E+00
   .304704169664E+00   .322047134505E+00   .340282761512E+00   .359447985923E+00   .379580386761E+00
   .400718098759E+00   .422899711034E+00   .446164151471E+00   .470550555773E+00   .496098120117E+00
   .522845936323E+00   .550832808460E+00   .580097049822E+00   .610676259202E+00   .642607075471E+00
   .675924909479E+00   .710663652389E+00   .746855359642E+00   .784529909868E+00   .823714638198E+00
   .864433943582E+00   .906708869968E+00   .950556661362E+00   .995990291124E+00   .104301796611E+01
   .109164260662E+01   .114186130363E+01   .119366475488E+01   .124703668237E+01   .130195323380E+01
   .135838237157E+01   .141628325299E+01   .147560560672E+01   .153628911031E+01   .159826277524E+01
   .166144434602E+01   .172573972093E+01   .179104240281E+01   .185723298887E+01   .192417870953E+01
   .199173302679E+01   .205973530355E+01   .212801055564E+01   .219636929928E+01   .226460750671E+01
   .233250668330E+01   .239983407940E+01   .246634305053E+01   .253177357856E+01   .259585296684E+01
   .265829672076E+01   .271880962463E+01   .277708702399E+01   .283281632099E+01   .288567868813E+01
   .293535100324E+01   .298150800565E+01   .302382467008E+01   .306197879136E+01   .309565376868E+01
   .312454157393E+01   .314834588399E+01   .316678535168E+01   .317959698537E+01   .318653960172E+01
   .318739731108E+01   .318198299002E+01   .317014169081E+01   .315175393296E+01   .312673881878E+01
   .309505691121E+01   .305671281039E+01   .301175736428E+01   .296028944858E+01   .290245725290E+01
   .283845901318E+01   .276854313492E+01   .269300765859E+01   .261219902697E+01   .252651012442E+01
   .243637757071E+01   .234227826612E+01   .224472520064E+01   .214426255778E+01   .204146016233E+01
   .193690734109E+01   .183120628548E+01   .172496502364E+01   .161879013072E+01   .151327931436E+01
   .140901403108E+01   .130655229498E+01   .120642184091E+01   .110911380351E+01   .101507706536E+01
   .924713415287E+00   .838373638738E+00   .756354633201E+00   .678897594052E+00   .606187236400E+00
   .538351896408E+00   .475464205924E+00   .417541937254E+00   .364548734839E+00   .316394938044E+00
   .272939426364E+00   .233993809082E+00   .199329712305E+00   .168688507967E+00   .141791603202E+00
   .118349382811E+00   .980680113325E-01   .806544733117E-01   .658206202508E-01   .532867336649E-01
   .427847431325E-01   .340610365648E-01   .268787587943E-01   .210195270993E-01   .162845404577E-01
   .124951006767E-01   .949259334725E-02   .713799599173E-02   .531099208522E-02   .390877477541E-02
   .284462447957E-02   .204634106180E-02   .145460473349E-02   .102133087525E-02   .708073374340E-03
   .484519560765E-03   .327108148624E-03   .217790419037E-03
 kinetic energy-density
   .187149272566E-01   .190029016528E-01   .193021383520E-01   .196131445331E-01   .199364668482E-01
   .202726831041E-01   .206224041703E-01   .209862753360E-01   .213649778729E-01   .217592307042E-01
   .221697921893E-01   .225974620544E-01   .230430834585E-01   .235075452233E-01   .239917842237E-01
   .244967879609E-01   .250235973262E-01   .255733095592E-01   .261470814287E-01   .267461326327E-01
   .273717494355E-01   .280252885669E-01   .287081813606E-01   .294219382048E-01   .301681532636E-01
   .309485095218E-01   .317647841490E-01   .326188542310E-01   .335127028323E-01   .344484255235E-01
   .354282371948E-01   .364544794691E-01   .375296284508E-01   .386563030240E-01   .398372736687E-01
   .410754718683E-01   .423740000125E-01   .437361420645E-01   .451653748014E-01   .466653797901E-01
   .482400561570E-01   .498935341207E-01   .516301894220E-01   .534546586408E-01   .553718554950E-01
   .573869882016E-01   .595055778913E-01   .617334782350E-01   .640768963281E-01   .665424148420E-01
   .691370156842E-01   .718681050854E-01   .747435402840E-01   .777716580423E-01   .809613048245E-01
   .843218689283E-01   .878633147711E-01   .915962193527E-01   .955318108150E-01   .996820098605E-01
   .104059473466E+00   .108677641585E+00   .113550786803E+00   .118694067089E+00   .124123581995E+00
   .129856432521E+00   .135910784469E+00   .142305936459E+00   .149062391504E+00   .156201933897E+00
   .163747710518E+00   .171724317478E+00   .180157892402E+00   .189076212387E+00   .198508798378E+00
   .208487026104E+00   .219044244082E+00   .230215899162E+00   .242039670048E+00   .254555609264E+00
   .267806294183E+00   .281836987641E+00   .296695808659E+00   .312433914112E+00   .329105691757E+00
   .346768965584E+00   .365485214034E+00   .385319802119E+00   .406342228041E+00   .428626385361E+00
   .452250841902E+00   .477299135691E+00   .503860089876E+00   .532028147324E+00   .561903725927E+00
   .593593596265E+00   .627211282887E+00   .662877490414E+00   .700720556173E+00   .740876931071E+00
   .783491690049E+00   .828719074092E+00   .876723065934E+00   .927678000833E+00   .981769215175E+00
   .103919373456E+01   .110016100428E+01   .116489366388E+01   .123362836932E+01   .130661666466E+01
   .138412590656E+01   .146644024463E+01   .155386166052E+01   .164671106948E+01   .174532948751E+01
   .185007926809E+01   .196134541224E+01   .207953695573E+01   .220508843837E+01   .233846145866E+01
   .248014631989E+01   .263066377108E+01   .279056684906E+01   .296044282603E+01   .314091526877E+01
   .333264621471E+01   .353633847128E+01   .375273804390E+01   .398263670078E+01   .422687467799E+01
   .448634353582E+01   .476198916903E+01   .505481498233E+01   .536588523522E+01   .569632856593E+01
   .604734170172E+01   .642019336275E+01   .681622836857E+01   .723687195545E+01   .768363431125E+01
   .815811533885E+01   .866200965348E+01   .919711182443E+01   .976532186826E+01   .103686510014E+02
   .110092276605E+02   .116893037974E+02   .124112614561E+02   .131776196376E+02   .139910414599E+02
   .148543416164E+02   .157704941386E+02   .167426404663E+02   .177740978254E+02   .188683679172E+02
   .200291459156E+02   .212603297708E+02   .225660298148E+02   .239505786611E+02   .254185413897E+02
   .269747260040E+02   .286241941448E+02   .303722720411E+02   .322245616746E+02   .341869521299E+02
   .362656310986E+02   .384670964953E+02   .407981681485E+02   .432659995054E+02   .458780893047E+02
   .486422931402E+02   .515668348501E+02   .546603176435E+02   .579317348741E+02   .613904803553E+02
   .650463581030E+02   .689095913788E+02   .729908308934E+02   .773011620136E+02   .818521108089E+02
   .866556487471E+02   .917241958441E+02   .970706220433E+02   .102708246595E+03   .108650835174E+03
   .114912594467E+03   .121508163936E+03   .128452604432E+03   .135761383343E+03   .143450355903E+03
   .151535742297E+03   .160034100166E+03   .168962292084E+03   .178337447588E+03   .188176919311E+03
   .198498232731E+03   .209319029088E+03   .220657000954E+03   .232529819984E+03   .244955056327E+03
   .257950089232E+03   .271532008341E+03   .285717505210E+03   .300522754616E+03   .315963285221E+03
   .332053839245E+03   .348808220795E+03   .366239132631E+03   .384358001152E+03   .403174789553E+03
   .422697799137E+03   .442933458957E+03   .463886104051E+03   .485557742726E+03   .507947813511E+03
   .531052932602E+03   .554866632844E+03   .579379095524E+03   .604576876521E+03   .630442628632E+03
   .656954822183E+03   .684087466359E+03   .711809833998E+03   .740086192954E+03   .768875547433E+03
   .798131393124E+03   .827801490198E+03   .857827658668E+03   .888145600844E+03   .918684755966E+03
   .949368192307E+03   .980112542272E+03   .101082798616E+04   .104141829035E+04   .107178090569E+04
   .110180713178E+04   .113138235255E+04   .116038634853E+04   .118869369036E+04   .121617421790E+04
   .124269360841E+04   .126811403643E+04   .129229492698E+04   .131509380267E+04   .133636722370E+04
   .135597181862E+04   .137376540192E+04   .138960817268E+04   .140336398711E+04   .141490169540E+04
   .142409653185E+04   .143083154490E+04   .143499905206E+04   .143650210272E+04   .143525593026E+04
   .143118937310E+04   .142424624329E+04   .141438661985E+04   .140158804370E+04   .138584659017E+04
   .136717779557E+04   .134561741424E+04   .132122198382E+04   .129406917745E+04   .126425792364E+04
   .123190827657E+04   .119716102241E+04   .116017701014E+04   .112113619867E+04   .108023641603E+04
   .103769182992E+04   .993731133613E+03   .948595455686E+03   .902536007070E+03   .855811484921E+03
   .808685259103E+03   .761422374678E+03   .714286418279E+03   .667536262337E+03   .621422839436E+03
   .576185893199E+03   .532050869837E+03   .489225992577E+03   .447899597254E+03   .408237795951E+03
   .370382528452E+03   .334450063979E+03   .300530043795E+03   .268685225931E+03   .238952207524E+03
   .211343498908E+03   .185851228955E+03   .162452188076E+03   .141112750295E+03   .121791110838E+03
   .104434777422E+03   .889742185649E+02   .753170557585E+02   .633476452647E+02   .529332849578E+02
   .439337166174E+02   .362092956323E+02   .296256559217E+02   .240555383153E+02   .193793214078E+02
   .154852579587E+02   .122697443525E+02   .963761241955E+01   .750235296988E+01   .578620180549E+01
   .442005836368E+01   .334323786417E+01   .250307633395E+01   .185441692586E+01   .135900893055E+01
   .984850383892E+00   .705502793867E+00   .499403134414E+00   .349194331708E+00   .241091270573E+00
   .164295079104E+00   .110464301462E+00   .732477232375E-01
 pspotential
  -.688889563991E+02  -.688859867412E+02  -.688831106037E+02  -.688803250462E+02  -.688776272155E+02
  -.688750143495E+02  -.688724837717E+02  -.688700328911E+02  -.688676591977E+02  -.688653602608E+02
  -.688631337259E+02  -.688609773126E+02  -.688588888128E+02  -.688568660880E+02  -.688549070663E+02
  -.688530097420E+02  -.688511721715E+02  -.688493924735E+02  -.688476688255E+02  -.688459994619E+02
  -.688443826738E+02  -.688428168048E+02  -.688413002519E+02  -.688398314619E+02  -.688384089307E+02
  -.688370312015E+02  -.688356968633E+02  -.688344045501E+02  -.688331529381E+02  -.688319407457E+02
  -.688307667317E+02  -.688296296939E+02  -.688285284677E+02  -.688274619257E+02  -.688264289758E+02
  -.688254285599E+02  -.688244596540E+02  -.688235212658E+02  -.688226124343E+02  -.688217322292E+02
  -.688208797490E+02  -.688200541209E+02  -.688192544994E+02  -.688184800661E+02  -.688177300278E+02
  -.688170036167E+02  -.688163000890E+02  -.688156187246E+02  -.688149588259E+02  -.688143197171E+02
  -.688137007442E+02  -.688131012737E+02  -.688125206918E+02  -.688119584042E+02  -.688114138354E+02
  -.688108864282E+02  -.688103756429E+02  -.688098809565E+02  -.688094018632E+02  -.688089378725E+02
  -.688084885101E+02  -.688080533160E+02  -.688076318451E+02  -.688072236665E+02  -.688068283628E+02
  -.688064455298E+02  -.688060747762E+02  -.688057157231E+02  -.688053680035E+02  -.688050312622E+02
  -.688047051553E+02  -.688043893497E+02  -.688040835233E+02  -.688037873638E+02  -.688035005692E+02
  -.688032228471E+02  -.688029539143E+02  -.688026934969E+02  -.688024413298E+02  -.688021971563E+02
  -.688019607282E+02  -.688017318051E+02  -.688015101547E+02  -.688012955520E+02  -.688010877797E+02
  -.688008866271E+02  -.688006918910E+02  -.688005033747E+02  -.688003208880E+02  -.688001442470E+02
  -.687999732743E+02  -.687998077983E+02  -.687996476534E+02  -.687994926793E+02  -.687993427220E+02
  -.687991976321E+02  -.687990572661E+02  -.687989214854E+02  -.687987901564E+02  -.687986631505E+02
  -.687985403441E+02  -.687984216179E+02  -.687983068576E+02  -.687981959533E+02  -.687980887993E+02
  -.687979852948E+02  -.687978853428E+02  -.687977888509E+02  -.687976957307E+02  -.687976058980E+02
  -.687975192728E+02  -.687974357789E+02  -.687973553444E+02  -.687972779013E+02  -.687972033858E+02
  -.687971317377E+02  -.687970629013E+02  -.687969968247E+02  -.687969334599E+02  -.687968727634E+02
  -.687968146954E+02  -.687967592203E+02  -.687967063072E+02  -.687966559290E+02  -.687966080633E+02
  -.687965626919E+02  -.687965198015E+02  -.687964793834E+02  -.687964414333E+02  -.687964059529E+02
  -.687963729482E+02  -.687963424307E+02  -.687963144176E+02  -.687962889318E+02  -.687962660020E+02
  -.687962456634E+02  -.687962279573E+02  -.687962129321E+02  -.687962006431E+02  -.687961911532E+02
  -.687961845329E+02  -.687961808611E+02  -.687961802249E+02  -.687961827209E+02  -.687961884551E+02
  -.687961975430E+02  -.687962101115E+02  -.687962262982E+02  -.687962462524E+02  -.687962701361E+02
  -.687962981243E+02  -.687963304059E+02  -.687963671847E+02  -.687964086798E+02  -.687964551267E+02
  -.687965067786E+02  -.687965639071E+02  -.687966268030E+02  -.687966957780E+02  -.687967711656E+02
  -.687968533224E+02  -.687969426296E+02  -.687970394944E+02  -.687971443510E+02  -.687972576630E+02
  -.687973799246E+02  -.687975116623E+02  -.687976534371E+02  -.687978058460E+02  -.687979695244E+02
  -.687981451479E+02  -.687983334348E+02  -.687985351483E+02  -.687987510986E+02  -.687989821460E+02
  -.687992292029E+02  -.687994932367E+02  -.687997752724E+02  -.688000763957E+02  -.688003977551E+02
  -.688007405658E+02  -.688011061119E+02  -.688014957490E+02  -.688019109084E+02  -.688023530983E+02
  -.688028239076E+02  -.688033250079E+02  -.688038581565E+02  -.688044251982E+02  -.688050280672E+02
  -.688056687886E+02  -.688063494797E+02  -.688070723499E+02  -.688078397012E+02  -.688086539268E+02
  -.688095175087E+02  -.688104330157E+02  -.688114030976E+02  -.688124304797E+02  -.688135179554E+02
  -.688146683756E+02  -.688158846362E+02  -.688171696637E+02  -.688185263960E+02  -.688199577609E+02
  -.688214666496E+02  -.688230558862E+02  -.688247281917E+02  -.688264861406E+02  -.688283321139E+02
  -.688302682412E+02  -.688322963363E+02  -.688344178226E+02  -.688366336488E+02  -.688389441915E+02
  -.688413491467E+02  -.688438474061E+02  -.688464369177E+02  -.688491145307E+02  -.688518758209E+02
  -.688547148965E+02  -.688576241830E+02  -.688605941845E+02  -.688636132213E+02  -.688666671413E+02
  -.688697390053E+02  -.688728087433E+02  -.688758527834E+02  -.688788436509E+02  -.688817495389E+02
  -.688845338502E+02  -.688871547130E+02  -.688895644711E+02  -.688917091518E+02  -.688935279164E+02
  -.688949524978E+02  -.688959066317E+02  -.688963054887E+02  -.688960551185E+02  -.688950519153E+02
  -.688931821176E+02  -.688903213577E+02  -.688863342755E+02  -.688810742143E+02  -.688743830182E+02
  -.688660909491E+02  -.688560167451E+02  -.688439678398E+02  -.688297407627E+02  -.688131217405E+02
  -.687938875149E+02  -.687718063933E+02  -.687466395421E+02  -.687181425318E+02  -.686860671328E+02
  -.686501633622E+02  -.686101817683E+02  -.685658759377E+02  -.685170052013E+02  -.684633375073E+02
  -.684046524231E+02  -.683407442210E+02  -.682714249958E+02  -.681965277544E+02  -.681159094160E+02
  -.680294536485E+02  -.679370734684E+02  -.678387135183E+02  -.677343519329E+02  -.676240016930E+02
  -.675077113559E+02  -.673855650367E+02  -.672576814981E+02  -.671242121853E+02  -.669853380203E+02
  -.668412647466E+02  -.666922165917E+02  -.665384279966E+02  -.663801331537E+02  -.662175531029E+02
  -.660508801689E+02  -.658802595975E+02  -.657057683725E+02  -.655273913819E+02  -.653449953790E+02
  -.651583015419E+02  -.649668578963E+02  -.647700134098E+02  -.645668961557E+02  -.643563985316E+02
  -.641371729807E+02  -.639076418840E+02  -.636660250861E+02  -.634103877206E+02  -.631387094822E+02
  -.628489742078E+02  -.625392757157E+02  -.622079326486E+02  -.618536021106E+02  -.614753798876E+02
  -.610728746490E+02  -.606462452159E+02  -.601961937686E+02  -.597239132786E+02  -.592309935141E+02
  -.587192955012E+02  -.581908081958E+02  -.576475026417E+02  -.570911979412E+02  -.565234504120E+02
  -.559454731997E+02  -.553580892927E+02  -.547617171356E+02  -.541563853081E+02  -.535413959031E+02
  -.529440596403E+02  -.523371726302E+02  -.517437282672E+02  -.511316376789E+02  -.504857670576E+02
  -.498097462626E+02  -.491001980528E+02  -.483609990814E+02
 core charge-density (pseudized)
   .000000000000E+00   .000000000000E+00   .000000000000E+00   .000000000000E+00   .000000000000E+00
   .000000000000E+00   .000000000000E+00   .000000000000E+00   .000000000000E+00   .000000000000E+00
   .000000000000E+00   .000000000000E+00   .000000000000E+00   .000000000000E+00   .000000000000E+00
   .000000000000E+00   .000000000000E+00   .000000000000E+00   .000000000000E+00   .000000000000E+00
   .000000000000E+00   .000000000000E+00   .000000000000E+00   .000000000000E+00   .000000000000E+00
   .000000000000E+00   .000000000000E+00   .000000000000E+00   .000000000000E+00   .000000000000E+00
   .000000000000E+00   .000000000000E+00   .000000000000E+00   .000000000000E+00   .000000000000E+00
   .000000000000E+00   .000000000000E+00   .000000000000E+00   .000000000000E+00   .000000000000E+00
   .000000000000E+00   .000000000000E+00   .000000000000E+00   .000000000000E+00   .000000000000E+00
   .000000000000E+00   .000000000000E+00   .000000000000E+00   .000000000000E+00   .000000000000E+00
   .000000000000E+00   .000000000000E+00   .000000000000E+00   .000000000000E+00   .000000000000E+00
   .000000000000E+00   .000000000000E+00   .000000000000E+00   .000000000000E+00   .000000000000E+00
   .000000000000E+00   .000000000000E+00   .000000000000E+00   .000000000000E+00   .000000000000E+00
   .000000000000E+00   .000000000000E+00   .000000000000E+00   .000000000000E+00   .000000000000E+00
   .000000000000E+00   .000000000000E+00   .000000000000E+00   .000000000000E+00   .000000000000E+00
   .000000000000E+00   .000000000000E+00   .000000000000E+00   .000000000000E+00   .000000000000E+00
   .000000000000E+00   .000000000000E+00   .000000000000E+00   .000000000000E+00   .000000000000E+00
   .000000000000E+00   .000000000000E+00   .000000000000E+00   .000000000000E+00   .000000000000E+00
   .000000000000E+00   .000000000000E+00   .000000000000E+00   .000000000000E+00   .000000000000E+00
   .000000000000E+00   .000000000000E+00   .000000000000E+00   .000000000000E+00   .000000000000E+00
   .000000000000E+00   .000000000000E+00   .000000000000E+00   .000000000000E+00   .000000000000E+00
   .000000000000E+00   .000000000000E+00   .000000000000E+00   .000000000000E+00   .000000000000E+00
   .000000000000E+00   .000000000000E+00   .000000000000E+00   .000000000000E+00   .000000000000E+00
   .000000000000E+00   .000000000000E+00   .000000000000E+00   .000000000000E+00   .000000000000E+00
   .000000000000E+00   .000000000000E+00   .000000000000E+00   .000000000000E+00   .000000000000E+00
   .000000000000E+00   .000000000000E+00   .000000000000E+00   .000000000000E+00   .000000000000E+00
   .000000000000E+00   .000000000000E+00   .000000000000E+00   .000000000000E+00   .000000000000E+00
   .000000000000E+00   .000000000000E+00   .000000000000E+00   .000000000000E+00   .000000000000E+00
   .000000000000E+00   .000000000000E+00   .000000000000E+00   .000000000000E+00   .000000000000E+00
   .000000000000E+00   .000000000000E+00   .000000000000E+00   .000000000000E+00   .000000000000E+00
   .000000000000E+00   .000000000000E+00   .000000000000E+00   .000000000000E+00   .000000000000E+00
   .000000000000E+00   .000000000000E+00   .000000000000E+00   .000000000000E+00   .000000000000E+00
   .000000000000E+00   .000000000000E+00   .000000000000E+00   .000000000000E+00   .000000000000E+00
   .000000000000E+00   .000000000000E+00   .000000000000E+00   .000000000000E+00   .000000000000E+00
   .000000000000E+00   .000000000000E+00   .000000000000E+00   .000000000000E+00   .000000000000E+00
   .000000000000E+00   .000000000000E+00   .000000000000E+00   .000000000000E+00   .000000000000E+00
   .000000000000E+00   .000000000000E+00   .000000000000E+00   .000000000000E+00   .000000000000E+00
   .000000000000E+00   .000000000000E+00   .000000000000E+00   .000000000000E+00   .000000000000E+00
   .000000000000E+00   .000000000000E+00   .000000000000E+00   .000000000000E+00   .000000000000E+00
   .000000000000E+00   .000000000000E+00   .000000000000E+00   .000000000000E+00   .000000000000E+00
   .000000000000E+00   .000000000000E+00   .000000000000E+00   .000000000000E+00   .000000000000E+00
   .000000000000E+00   .000000000000E+00   .000000000000E+00   .000000000000E+00   .000000000000E+00
   .000000000000E+00   .000000000000E+00   .000000000000E+00   .000000000000E+00   .000000000000E+00
   .000000000000E+00   .000000000000E+00   .000000000000E+00   .000000000000E+00   .000000000000E+00
   .000000000000E+00   .000000000000E+00   .000000000000E+00   .000000000000E+00   .000000000000E+00
   .000000000000E+00   .000000000000E+00   .000000000000E+00   .000000000000E+00   .000000000000E+00
   .000000000000E+00   .000000000000E+00   .000000000000E+00   .000000000000E+00   .000000000000E+00
   .000000000000E+00   .000000000000E+00   .000000000000E+00   .000000000000E+00   .000000000000E+00
   .000000000000E+00   .000000000000E+00   .000000000000E+00   .000000000000E+00   .000000000000E+00
   .000000000000E+00   .000000000000E+00   .000000000000E+00   .000000000000E+00   .000000000000E+00
   .000000000000E+00   .000000000000E+00   .000000000000E+00   .000000000000E+00   .000000000000E+00
   .000000000000E+00   .000000000000E+00   .000000000000E+00   .000000000000E+00   .000000000000E+00
   .000000000000E+00   .000000000000E+00   .000000000000E+00   .000000000000E+00   .000000000000E+00
   .000000000000E+00   .000000000000E+00   .000000000000E+00   .000000000000E+00   .000000000000E+00
   .000000000000E+00   .000000000000E+00   .000000000000E+00   .000000000000E+00   .000000000000E+00
   .000000000000E+00   .000000000000E+00   .000000000000E+00   .000000000000E+00   .000000000000E+00
   .000000000000E+00   .000000000000E+00   .000000000000E+00   .000000000000E+00   .000000000000E+00
   .000000000000E+00   .000000000000E+00   .000000000000E+00   .000000000000E+00   .000000000000E+00
   .000000000000E+00   .000000000000E+00   .000000000000E+00   .000000000000E+00   .000000000000E+00
   .000000000000E+00   .000000000000E+00   .000000000000E+00   .000000000000E+00   .000000000000E+00
   .000000000000E+00   .000000000000E+00   .000000000000E+00   .000000000000E+00   .000000000000E+00
   .000000000000E+00   .000000000000E+00   .000000000000E+00   .000000000000E+00   .000000000000E+00
   .000000000000E+00   .000000000000E+00   .000000000000E+00   .000000000000E+00   .000000000000E+00
   .000000000000E+00   .000000000000E+00   .000000000000E+00   .000000000000E+00   .000000000000E+00
   .000000000000E+00   .000000000000E+00   .000000000000E+00
 pseudo wavefunction
   .717870223758E-04   .741213572537E-04   .765315988782E-04   .790202155471E-04   .815897558215E-04
   .842428511349E-04   .869822184888E-04   .898106632347E-04   .927310819471E-04   .957464653899E-04
   .988599015791E-04   .102074578945E-03   .105393789599E-03   .108820932702E-03   .112359517948E-03
   .116013169158E-03   .119785627989E-03   .123680757769E-03   .127702547451E-03   .131855115698E-03
   .136142715104E-03   .140569736545E-03   .145140713676E-03   .149860327579E-03   .154733411549E-03
   .159764956050E-03   .164960113823E-03   .170324205164E-03   .175862723369E-03   .181581340366E-03
   .187485912517E-03   .193582486619E-03   .199877306096E-03   .206376817394E-03   .213087676578E-03
   .220016756154E-03   .227171152104E-03   .234558191154E-03   .242185438276E-03   .250060704436E-03
   .258192054594E-03   .266587815961E-03   .275256586530E-03   .284207243875E-03   .293448954252E-03
   .302991181977E-03   .312843699121E-03   .323016595522E-03   .333520289111E-03   .344365536584E-03
   .355563444420E-03   .367125480251E-03   .379063484606E-03   .391389683042E-03   .404116698657E-03
   .417257565021E-03   .430825739524E-03   .444835117154E-03   .459300044732E-03   .474235335597E-03
   .489656284785E-03   .505578684683E-03   .522018841210E-03   .538993590510E-03   .556520316196E-03
   .574616967150E-03   .593302075909E-03   .612594777639E-03   .632514829730E-03   .653082632036E-03
   .674319247758E-03   .696246425021E-03   .718886619138E-03   .742263015616E-03   .766399553891E-03
   .791320951847E-03   .817052731131E-03   .843621243284E-03   .871053696732E-03   .899378184647E-03
   .928623713715E-03   .958820233842E-03   .989998668827E-03   .102219094803E-02   .105543003905E-02
   .108974998154E-02   .112518592198E-02   .116177414977E-02   .119955213430E-02   .123855856337E-02
   .127883338282E-02   .132041783739E-02   .136335451299E-02   .140768738032E-02   .145346183985E-02
   .150072476836E-02   .154952456692E-02   .159991121047E-02   .165193629897E-02   .170565311025E-02
   .176111665459E-02   .181838373103E-02   .187751298552E-02   .193856497102E-02   .200160220943E-02
   .206668925571E-02   .213389276389E-02   .220328155539E-02   .227492668944E-02   .234890153590E-02
   .242528185032E-02   .250414585157E-02   .258557430190E-02   .266965058962E-02   .275646081454E-02
   .284609387606E-02   .293864156425E-02   .303419865378E-02   .313286300101E-02   .323473564415E-02
   .333992090671E-02   .344852650429E-02   .356066365493E-02   .367644719288E-02   .379599568624E-02
   .391943155828E-02   .404688121284E-02   .417847516365E-02   .431434816801E-02   .445463936466E-02
   .459949241628E-02   .474905565649E-02   .490348224167E-02   .506293030778E-02   .522756313214E-02
   .539754930056E-02   .557306287991E-02   .575428359618E-02   .594139701845E-02   .613459474876E-02
   .633407461814E-02   .654004088904E-02   .675270446428E-02   .697228310286E-02   .719900164264E-02
   .743309223039E-02   .767479455916E-02   .792435611347E-02   .818203242234E-02   .844808732062E-02
   .872279321870E-02   .900643138100E-02   .929929221346E-02   .960167556038E-02   .991389101080E-02
   .102362582149E-01   .105691072103E-01   .109127787597E-01   .112676246982E-01   .116340082934E-01
   .120123046152E-01   .124029009196E-01   .128061970435E-01   .132226058123E-01   .136525534616E-01
   .140964800712E-01   .145548400143E-01   .150281024199E-01   .155167516514E-01   .160212877994E-01
   .165422271909E-01   .170801029149E-01   .176354653644E-01   .182088827962E-01   .188009419083E-01
   .194122484359E-01   .200434277663E-01   .206951255733E-01   .213680084719E-01   .220627646942E-01
   .227801047854E-01   .235207623239E-01   .242854946618E-01   .250750836907E-01   .258903366305E-01
   .267320868433E-01   .276011946728E-01   .284985483096E-01   .294250646840E-01   .303816903863E-01
   .313694026150E-01   .323892101552E-01   .334421543865E-01   .345293103217E-01   .356517876776E-01
   .368107319777E-01   .380073256888E-01   .392427893909E-01   .405183829834E-01   .418354069253E-01
   .431952035137E-01   .445991581984E-01   .460487009354E-01   .475453075791E-01   .490905013146E-01
   .506858541297E-01   .523329883290E-01   .540335780891E-01   .557893510568E-01   .576020899897E-01
   .594736344407E-01   .614058824867E-01   .634007925008E-01   .654603849697E-01   .675867443550E-01
   .697820209999E-01   .720484330798E-01   .743882685971E-01   .768038874195E-01   .792977233616E-01
   .818722863080E-01   .845301643767E-01   .872740261228E-01   .901066227780E-01   .930307905261E-01
   .960494528102E-01   .991656226692E-01   .102382405100E+00   .105702999438E+00   .109130701763E+00
   .112668907299E+00   .116321112836E+00   .120090919136E+00   .123982033332E+00   .127998271308E+00
   .132143560039E+00   .136421939896E+00   .140837566886E+00   .145394714824E+00   .150097777413E+00
   .154951270210E+00   .159959832471E+00   .165128228827E+00   .170461350794E+00   .175964218054E+00
   .181641979506E+00   .187499914020E+00   .193543430884E+00   .199778069861E+00   .206209500841E+00
   .212843523008E+00   .219686063465E+00   .226743175253E+00   .234021034673E+00   .241525937847E+00
   .249264296391E+00   .257242632131E+00   .265467570712E+00   .273945833995E+00   .282684231081E+00
   .291689647822E+00   .300969034623E+00   .310529392355E+00   .320377756172E+00   .330521176968E+00
   .340966700246E+00   .351721342092E+00   .362792061937E+00   .374185731763E+00   .385909101372E+00
   .397968759274E+00   .410371088750E+00   .423122218558E+00   .436227967737E+00   .449693783864E+00
   .463524674112E+00   .477725128349E+00   .492299033480E+00   .507249578134E+00   .522579146740E+00
   .538289201953E+00   .554380154284E+00   .570851217722E+00   .587700250025E+00   .604923576284E+00
   .622515794241E+00   .640469559787E+00   .658775350959E+00   .677421208693E+00   .696392452526E+00
   .715671369429E+00   .735236873906E+00   .755064137588E+00   .775124186577E+00   .795383465008E+00
   .815803363485E+00   .836339711416E+00   .856942232728E+00   .877553965049E+00   .898110643238E+00
   .918540049169E+00   .938761330896E+00   .958684295874E+00   .978208684778E+00   .997223434628E+00
   .101560594258E+01   .103322134468E+01   .104992182737E+01   .106554599325E+01   .107991830700E+01
   .109284865167E+01   .110413203038E+01   .111354845314E+01   .112086305318E+01   .112582648089E+01
   .112815826033E+01   .112766526986E+01   .112429219396E+01   .111806470671E+01   .110902663553E+01
   .109723971270E+01   .108278313973E+01   .106575297316E+01
 ae wavefunction
  -.435742517947E-03  -.449893177036E-03  -.464503226381E-03  -.479587570063E-03  -.495161595061E-03
  -.511241186854E-03  -.527842745526E-03  -.544983202382E-03  -.562680037106E-03  -.580951295461E-03
  -.599815607567E-03  -.619292206750E-03  -.639400949017E-03  -.660162333128E-03  -.681597521339E-03
  -.703728360783E-03  -.726577405556E-03  -.750167939497E-03  -.774523999699E-03  -.799670400771E-03
  -.825632759880E-03  -.852437522580E-03  -.880111989478E-03  -.908684343740E-03  -.938183679480E-03
  -.968640031044E-03  -.100008440323E-02  -.103254880249E-02  -.106606626906E-02  -.110067091020E-02
  -.113639793438E-02  -.117328368669E-02  -.121136568521E-02  -.125068265865E-02  -.129127458513E-02
  -.133318273222E-02  -.137644969815E-02  -.142111945447E-02  -.146723738990E-02  -.151485035564E-02
  -.156400671213E-02  -.161475637720E-02  -.166715087575E-02  -.172124339103E-02  -.177708881751E-02
  -.183474381533E-02  -.189426686652E-02  -.195571833299E-02  -.201916051623E-02  -.208465771892E-02
  -.215227630849E-02  -.222208478256E-02  -.229415383644E-02  -.236855643275E-02  -.244536787308E-02
  -.252466587200E-02  -.260653063319E-02  -.269104492797E-02  -.277829417628E-02  -.286836652997E-02
  -.296135295881E-02  -.305734733898E-02  -.315644654424E-02  -.325875053997E-02  -.336436247986E-02
  -.347338880566E-02  -.358593934981E-02  -.370212744121E-02  -.382207001408E-02  -.394588772003E-02
  -.407370504355E-02  -.420565042075E-02  -.434185636172E-02  -.448245957638E-02  -.462760110401E-02
  -.477742644658E-02  -.493208570585E-02  -.509173372452E-02  -.525653023127E-02  -.542663999011E-02
  -.560223295378E-02  -.578348442162E-02  -.597057520176E-02  -.616369177789E-02  -.636302648065E-02
  -.656877766365E-02  -.678114988445E-02  -.700035409032E-02  -.722660780908E-02  -.746013534500E-02
  -.770116797996E-02  -.794994417981E-02  -.820670980623E-02  -.847171833394E-02  -.874523107357E-02
  -.902751740010E-02  -.931885498706E-02  -.961953004655E-02  -.992983757504E-02  -.102500816052E-01
  -.105805754637E-01  -.109216420351E-01  -.112736140315E-01  -.116368342691E-01  -.120116559500E-01
  -.123984429509E-01  -.127975701174E-01  -.132094235654E-01  -.136344009872E-01  -.140729119656E-01
  -.145253782923E-01  -.149922342937E-01  -.154739271620E-01  -.159709172922E-01  -.164836786248E-01
  -.170126989948E-01  -.175584804848E-01  -.181215397845E-01  -.187024085548E-01  -.193016337964E-01
  -.199197782231E-01  -.205574206391E-01  -.212151563204E-01  -.218935973989E-01  -.225933732497E-01
  -.233151308810E-01  -.240595353255E-01  -.248272700327E-01  -.256190372626E-01  -.264355584778E-01
  -.272775747364E-01  -.281458470807E-01  -.290411569250E-01  -.299643064382E-01  -.309161189217E-01
  -.318974391810E-01  -.329091338894E-01  -.339520919425E-01  -.350272248024E-01  -.361354668290E-01
  -.372777755970E-01  -.384551321973E-01  -.396685415195E-01  -.409190325138E-01  -.422076584303E-01
  -.435354970318E-01  -.449036507795E-01  -.463132469854E-01  -.477654379319E-01  -.492614009518E-01
  -.508023384670E-01  -.523894779821E-01  -.540240720271E-01  -.557073980463E-01  -.574407582283E-01
  -.592254792716E-01  -.610629120806E-01  -.629544313867E-01  -.649014352884E-01  -.669053447033E-01
  -.689676027260E-01  -.710896738847E-01  -.732730432877E-01  -.755192156539E-01  -.778297142169E-01
  -.802060794943E-01  -.826498679133E-01  -.851626502822E-01  -.877460100970E-01  -.904015416732E-01
  -.931308480896E-01  -.959355389333E-01  -.988172278336E-01  -.101777529769E+00  -.104818058135E+00
  -.107940421563E+00  -.111146220461E+00  -.114437043280E+00  -.117814462472E+00  -.121280030132E+00
  -.124835273308E+00  -.128481688949E+00  -.132220738490E+00  -.136053842035E+00  -.139982372135E+00
  -.144007647128E+00  -.148130924032E+00  -.152353390950E+00  -.156676158992E+00  -.161100253670E+00
  -.165626605748E+00  -.170256041537E+00  -.174989272593E+00  -.179826884815E+00  -.184769326900E+00
  -.189816898153E+00  -.194969735618E+00  -.200227800511E+00  -.205590863939E+00  -.211058491884E+00
  -.216630029429E+00  -.222304584222E+00  -.228081009153E+00  -.233957884239E+00  -.239933497701E+00
  -.246005826237E+00  -.252172514476E+00  -.258430853626E+00  -.264777759312E+00  -.271209748616E+00
  -.277722916340E+00  -.284312910504E+00  -.290974907116E+00  -.297703584239E+00  -.304493095405E+00
  -.311337042424E+00  -.318228447646E+00  -.325159725750E+00  -.332122655133E+00  -.339108349001E+00
  -.346107226258E+00  -.353108982305E+00  -.360102559894E+00  -.367076120170E+00  -.374017014061E+00
  -.380911754200E+00  -.387745987563E+00  -.394504469032E+00  -.401171036125E+00  -.407728585119E+00
  -.414159048843E+00  -.420443376428E+00  -.426561515308E+00  -.432492395804E+00  -.438213918634E+00
  -.443702945710E+00  -.448935294606E+00  -.453885737104E+00  -.458528002233E+00  -.462834784249E+00
  -.466777755996E+00  -.470327588142E+00  -.473453974758E+00  -.476125665740E+00  -.478310506592E+00
  -.479975486076E+00  -.481086792249E+00  -.481609877413E+00  -.481509532496E+00  -.480749971371E+00
  -.479294925619E+00  -.477107750216E+00  -.474151540602E+00  -.470389261561E+00  -.465783888302E+00
  -.460298560072E+00  -.453896746594E+00  -.446542427526E+00  -.438200285079E+00  -.428835909804E+00
  -.418416019475E+00  -.406908690835E+00  -.394283603848E+00  -.380512297898E+00  -.365568439236E+00
  -.349428098716E+00  -.332070038708E+00  -.313476007769E+00  -.293631041509E+00  -.272523767779E+00
  -.250146714166E+00  -.226496615562E+00  -.201574719441E+00  -.175387086446E+00  -.147944883820E+00
  -.119264669340E+00  -.893686635019E-01  -.582850078665E-01  -.260480075826E-01   .730164389810E-02
   .417166601866E-01   .771429803763E-01   .113519614909E+00   .150778525779E+00   .188844552184E+00
   .227635399600E+00   .267061721085E+00   .307027335378E+00   .347429645854E+00   .388160339023E+00
   .429106427031E+00   .470151609649E+00   .511177717128E+00   .552065672491E+00   .592695180096E+00
   .632942588996E+00   .672677320253E+00   .711758452074E+00   .750033482899E+00   .787340238686E+00
   .823511018127E+00   .858377021983E+00   .891771646742E+00   .923532423259E+00   .953502106838E+00
   .981529483979E+00   .100747023338E+01   .103118796300E+01   .105255541998E+01   .107145581493E+01
   .108778418556E+01   .110144872741E+01   .111237203157E+01   .112049218446E+01   .112576369931E+01
   .112815826033E+01   .112766526986E+01   .112429219396E+01   .111806470671E+01   .110902663553E+01
   .109723971270E+01   .108278313973E+01   .106575297316E+01
 pseudo wavefunction
   .343855759999E-05   .355037091431E-05   .366582011861E-05   .378502344294E-05   .390810296192E-05
   .403518471972E-05   .416639885916E-05   .430187975496E-05   .444176615139E-05   .458620130432E-05
   .473533312795E-05   .488931434630E-05   .504830264954E-05   .521246085559E-05   .538195707675E-05
   .555696489195E-05   .573766352444E-05   .592423802539E-05   .611687946334E-05   .631578511993E-05
   .652115869188E-05   .673321049961E-05   .695215770267E-05   .717822452205E-05   .741164246986E-05
   .765265058641E-05   .790149568498E-05   .815843260462E-05   .842372447107E-05   .869764296629E-05
   .898046860662E-05   .927249103011E-05   .957400929309E-05   .988533217644E-05   .102067785018E-04
   .105386774582E-04   .108813689389E-04   .112352038896E-04   .116005446680E-04   .119777654148E-04
   .123672524366E-04   .127694046018E-04   .131846337490E-04   .136133651087E-04   .140560377388E-04
   .145131049742E-04   .149850348913E-04   .154723107868E-04   .159754316731E-04   .164949127894E-04
   .170312861287E-04   .175851009835E-04   .181569245074E-04   .187473422966E-04   .193569589894E-04
   .199863988852E-04   .206363065839E-04   .213073476463E-04   .220002092752E-04   .227156010196E-04
   .234542555009E-04   .242169291636E-04   .250044030495E-04   .258174835978E-04   .266570034709E-04
   .275238224070E-04   .284188281007E-04   .293429371118E-04   .302970958040E-04   .312822813141E-04
   .322995025525E-04   .333498012366E-04   .344342529572E-04   .355539682800E-04   .367100938833E-04
   .379038137315E-04   .391363502881E-04   .404089657674E-04   .417229634265E-04   .430796889008E-04
   .444805315809E-04   .459269260360E-04   .474203534828E-04   .489623433018E-04   .505544746039E-04
   .521983778470E-04   .538957365056E-04   .556482887945E-04   .574578294490E-04   .593262115619E-04
   .612553484816E-04   .632472157708E-04   .653038532291E-04   .674273669822E-04   .696199316373E-04
   .718837925106E-04   .742212679252E-04   .766347515854E-04   .791267150267E-04   .816997101468E-04
   .843563718176E-04   .870994205827E-04   .899316654427E-04   .928560067304E-04   .958754390803E-04
   .989930544934E-04   .102212045502E-03   .105535708440E-03   .108967446812E-03   .112510774780E-03
   .116169320763E-03   .119946831142E-03   .123847174103E-03   .127874343589E-03   .132032463391E-03
   .136325791364E-03   .140758723789E-03   .145335799862E-03   .150061706349E-03   .154941282370E-03
   .159979524357E-03   .165181591158E-03   .170552809320E-03   .176098678529E-03   .181824877239E-03
   .187737268477E-03   .193841905835E-03   .200145039660E-03   .206653123444E-03   .213372820413E-03
   .220311010347E-03   .227474796596E-03   .234871513348E-03   .242508733111E-03   .250394274453E-03
   .258536209979E-03   .266942874576E-03   .275622873916E-03   .284585093239E-03   .293838706418E-03
   .303393185310E-03   .313258309418E-03   .323444175857E-03   .333961209642E-03   .344820174308E-03
   .356032182868E-03   .367608709128E-03   .379561599355E-03   .391903084331E-03   .404645791781E-03
   .417802759207E-03   .431387447123E-03   .445413752722E-03   .459896023967E-03   .474849074139E-03
   .490288196839E-03   .506229181472E-03   .522688329216E-03   .539682469498E-03   .557228976984E-03
   .575345789108E-03   .594051424152E-03   .613364999882E-03   .633306252776E-03   .653895557846E-03
   .675153949069E-03   .697103140461E-03   .719765547788E-03   .743164310953E-03   .767323317057E-03
   .792267224172E-03   .818021485824E-03   .844612376222E-03   .872067016233E-03   .900413400142E-03
   .929680423194E-03   .959897909947E-03   .991096643458E-03   .102330839531E-02   .105656595649E-02
   .109090316917E-02   .112635495935E-02   .116295737043E-02   .120074759770E-02   .123976402378E-02
   .128004625494E-02   .132163515849E-02   .136457290103E-02   .140890298774E-02   .145467030259E-02
   .150192114958E-02   .155070329491E-02   .160106601018E-02   .165306011643E-02   .170673802930E-02
   .176215380493E-02   .181936318694E-02   .187842365412E-02   .193939446909E-02   .200233672767E-02
   .206731340898E-02   .213438942628E-02   .220363167832E-02   .227510910123E-02   .234889272086E-02
   .242505570531E-02   .250367341765E-02   .258482346872E-02   .266858576958E-02   .275504258375E-02
   .284427857874E-02   .293638087674E-02   .303143910420E-02   .312954543990E-02   .323079466121E-02
   .333528418807E-02   .344311412431E-02   .355438729574E-02   .366920928440E-02   .378768845849E-02
   .390993599701E-02   .403606590856E-02   .416619504321E-02   .430044309660E-02   .443893260498E-02
   .458178893018E-02   .472914023288E-02   .488111743283E-02   .503785415421E-02   .519948665428E-02
   .536615373310E-02   .553799662213E-02   .571515884885E-02   .589778607469E-02   .608602590282E-02
   .628002765238E-02   .647994209485E-02   .668592114830E-02   .689811752438E-02   .711668432243E-02
   .734177456465E-02   .757354066520E-02   .781213382564E-02   .805770334804E-02   .831039585610E-02
   .857035441362E-02   .883771752832E-02   .911261802757E-02   .939518179119E-02   .968552632449E-02
   .998375915303E-02   .102899760181E-01   .106042588496E-01   .109266734901E-01   .112572671412E-01
   .115960654985E-01   .119430695398E-01   .122982519240E-01   .126615529556E-01   .130328760625E-01
   .134120827296E-01   .137989868226E-01   .141933482297E-01   .145948657392E-01   .150031690611E-01
   .154178098909E-01   .158382518989E-01   .162638595185E-01   .166938853859E-01   .171274562738E-01
   .175635573352E-01   .180010144584E-01   .184384745075E-01   .188743831996E-01   .193069603411E-01
   .197341721149E-01   .201537000800E-01   .205629065081E-01   .209587956454E-01   .213379704514E-01
   .216965843224E-01   .220302872721E-01   .223341659983E-01   .226026772302E-01   .228295737141E-01
   .230078221730E-01   .231295125546E-01   .231857578830E-01   .231665840450E-01   .230608088842E-01
   .228559100556E-01   .225378812130E-01   .220910762784E-01   .214980417913E-01   .207393376687E-01
   .197933471468E-01   .186360772443E-01   .172409518109E-01   .155786001262E-01   .136166451323E-01
   .113194967438E-01   .864815731154E-02   .556004826093E-02   .200886919547E-02  -.205549662129E-02
  -.668701351940E-02  -.119434412162E-01  -.178861753538E-01  -.245799531729E-01  -.320923928314E-01
  -.404933311070E-01  -.498539208502E-01  -.602454469396E-01  -.717378181025E-01  -.843976923881E-01
  -.982572463524E-01  -.113431938710E+00  -.129962815882E+00  -.147925476302E+00  -.167397789939E+00
  -.188460087115E+00  -.211195414457E+00  -.235689872331E+00
 ae wavefunction
  -.655609122826E-05  -.676899905707E-05  -.698881876848E-05  -.721577460561E-05  -.745009807708E-05
  -.769202819182E-05  -.794181170128E-05  -.819970334956E-05  -.846596613143E-05  -.874087155877E-05
  -.902469993540E-05  -.931774064088E-05  -.962029242330E-05  -.993266370149E-05  -.102551728769E-04
  -.105881486555E-04  -.109319303798E-04  -.112868683719E-04  -.116533242870E-04  -.120316714784E-04
  -.124222953746E-04  -.128255938674E-04  -.132419777136E-04  -.136718709483E-04  -.141157113126E-04
  -.145739506937E-04  -.150470555800E-04  -.155355075299E-04  -.160398036561E-04  -.165604571246E-04
  -.170979976704E-04  -.176529721286E-04  -.182259449831E-04  -.188174989321E-04  -.194282354715E-04
  -.200587754973E-04  -.207097599266E-04  -.213818503374E-04  -.220757296304E-04  -.227921027095E-04
  -.235316971854E-04  -.242952641000E-04  -.250835786742E-04  -.258974410793E-04  -.267376772313E-04
  -.276051396118E-04  -.285007081127E-04  -.294252909085E-04  -.303798253547E-04  -.313652789153E-04
  -.323826501176E-04  -.334329695376E-04  -.345173008153E-04  -.356367417016E-04  -.367924251370E-04
  -.379855203641E-04  -.392172340733E-04  -.404888115843E-04  -.418015380630E-04  -.431567397764E-04
  -.445557853843E-04  -.460000872716E-04  -.474911029196E-04  -.490303363191E-04  -.506193394267E-04
  -.522597136637E-04  -.539531114602E-04  -.557012378455E-04  -.575058520856E-04  -.593687693689E-04
  -.612918625421E-04  -.632770638971E-04  -.653263670098E-04  -.674418286331E-04  -.696255706450E-04
  -.718797820523E-04  -.742067210534E-04  -.766087171588E-04  -.790881733733E-04  -.816475684398E-04
  -.842894591464E-04  -.870164826988E-04  -.898313591585E-04  -.927368939490E-04  -.957359804318E-04
  -.988316025516E-04  -.102026837556E-03  -.105324858785E-03  -.108728938541E-03  -.112242451028E-03
  -.115868875379E-03  -.119611798746E-03  -.123474919492E-03  -.127462050444E-03  -.131577122245E-03
  -.135824186777E-03  -.140207420684E-03  -.144731128964E-03  -.149399748666E-03  -.154217852659E-03
  -.159190153505E-03  -.164321507411E-03  -.169616918274E-03  -.175081541821E-03  -.180720689835E-03
  -.186539834474E-03  -.192544612684E-03  -.198740830698E-03  -.205134468627E-03  -.211731685146E-03
  -.218538822262E-03  -.225562410173E-03  -.232809172212E-03  -.240286029877E-03  -.248000107945E-03
  -.255958739656E-03  -.264169471988E-03  -.272640070992E-03  -.281378527207E-03  -.290393061126E-03
  -.299692128739E-03  -.309284427116E-03  -.319178900041E-03  -.329384743692E-03  -.339911412345E-03
  -.350768624109E-03  -.361966366669E-03  -.373514903040E-03  -.385424777308E-03  -.397706820349E-03
  -.410372155518E-03  -.423432204288E-03  -.436898691816E-03  -.450783652438E-03  -.465099435041E-03
  -.479858708330E-03  -.495074465933E-03  -.510760031337E-03  -.526929062624E-03  -.543595556979E-03
  -.560773854929E-03  -.578478644299E-03  -.596724963824E-03  -.615528206394E-03  -.634904121890E-03
  -.654868819544E-03  -.675438769809E-03  -.696630805649E-03  -.718462123219E-03  -.740950281862E-03
  -.764113203357E-03  -.787969170353E-03  -.812536823912E-03  -.837835160080E-03  -.863883525392E-03
  -.890701611245E-03  -.918309447002E-03  -.946727391760E-03  -.975976124644E-03  -.100607663352E-02
  -.103705020200E-02  -.106891839458E-02  -.110170303984E-02  -.113542621144E-02  -.117011020683E-02
  -.120577752349E-02  -.124245083250E-02  -.128015294925E-02  -.131890680108E-02  -.135873539162E-02
  -.139966176162E-02  -.144170894603E-02  -.148489992701E-02  -.152925758270E-02  -.157480463127E-02
  -.162156357022E-02  -.166955661033E-02  -.171880560409E-02  -.176933196815E-02  -.182115659954E-02
  -.187429978504E-02  -.192878110354E-02  -.198461932073E-02  -.204183227580E-02  -.210043675960E-02
  -.216044838374E-02  -.222188144014E-02  -.228474875047E-02  -.234906150491E-02  -.241482908954E-02
  -.248205890193E-02  -.255075615403E-02  -.262092366194E-02  -.269256162168E-02  -.276566737035E-02
  -.284023513193E-02  -.291625574691E-02  -.299371638508E-02  -.307260024061E-02  -.315288620865E-02
  -.323454854268E-02  -.331755649172E-02  -.340187391669E-02  -.348745888500E-02  -.357426324264E-02
  -.366223216298E-02  -.375130367145E-02  -.384140814546E-02  -.393246778878E-02  -.402439607977E-02
  -.411709719292E-02  -.421046539309E-02  -.430438440215E-02  -.439872673758E-02  -.449335302300E-02
  -.458811127043E-02  -.468283613456E-02  -.477734813917E-02  -.487145287652E-02  -.496494018016E-02
  -.505758327255E-02  -.514913788875E-02  -.523934137790E-02  -.532791178486E-02  -.541454691445E-02
  -.549892338155E-02  -.558069565077E-02  -.565949507000E-02  -.573492890299E-02  -.580657936668E-02
  -.587400268005E-02  -.593672813220E-02  -.599425717818E-02  -.604606257264E-02  -.609158755219E-02
  -.613024507917E-02  -.616141716066E-02  -.618445425853E-02  -.619867480789E-02  -.620336486339E-02
  -.619777789497E-02  -.618113475679E-02  -.615262385580E-02  -.611140154893E-02  -.605659280069E-02
  -.598729213647E-02  -.590256492957E-02  -.580144906401E-02  -.568295701860E-02  -.554607842196E-02
  -.538978313216E-02  -.521302489904E-02  -.501474567204E-02  -.479388062066E-02  -.454936393997E-02
  -.428013551813E-02  -.398514854792E-02  -.366337816942E-02  -.331383123541E-02  -.293555729625E-02
  -.252766090487E-02  -.208931534729E-02  -.161977790723E-02  -.111840677698E-02  -.584679729454E-03
  -.182146683025E-04   .581207825300E-03   .121361982960E-02   .187883918292E-02   .257644022787E-02
   .330572207936E-02   .406567429712E-02   .485493984432E-02   .567177521530E-02   .651400761775E-02
   .737898909896E-02   .826354751388E-02   .916393424625E-02   .100757686173E-01   .109939789522E-01
   .119127403294E-01   .128254091164E-01   .137244545094E-01   .146013874512E-01   .154466875247E-01
   .162497287251E-01   .169987054222E-01   .176805603012E-01   .182809164509E-01   .187840155702E-01
   .191726625170E-01   .194281718035E-01   .195303036636E-01   .194571691115E-01   .191850840508E-01
   .186883725185E-01   .179391559182E-01   .169071927011E-01   .155598196063E-01   .138619906720E-01
   .117763573181E-01   .926332827185E-02   .628108658620E-02   .278557796959E-02  -.126950532033E-02
  -.593272908570E-02  -.112549051725E-01  -.172890643319E-01  -.240904181795E-01  -.317163150650E-01
  -.402261943607E-01  -.496815431480E-01  -.601458588641E-01  -.716846213574E-01  -.843652780355E-01
  -.982572463524E-01  -.113431938710E+00  -.129962815882E+00  -.147925476302E+00  -.167397789939E+00
  -.188460087115E+00  -.211195414457E+00  -.235689872331E+00
 pseudo wavefunction
   .563540859347E-08   .600786626449E-08   .640494055630E-08   .682825844040E-08   .727955441873E-08
   .776067763064E-08   .827359942951E-08   .882042146020E-08   .940338427033E-08   .100248764907E-07
   .106874446223E-07   .113938034707E-07   .121468472693E-07   .129496615384E-07   .138055357278E-07
   .147179766947E-07   .156907230730E-07   .167277605920E-07   .178333384073E-07   .190119865113E-07
   .202685342946E-07   .216081303335E-07   .230362634864E-07   .245587853833E-07   .261819344024E-07
   .279123612313E-07   .297571561175E-07   .317238779199E-07   .338205850803E-07   .360558686425E-07
   .384388874527E-07   .409794056871E-07   .436878328599E-07   .465752664748E-07   .496535374959E-07
   .529352588242E-07   .564338769774E-07   .601637271855E-07   .641400921283E-07   .683792645541E-07
   .728986140379E-07   .777166581514E-07   .828531383365E-07   .883291007943E-07   .941669827191E-07
   .100390704233E-06   .107025766396E-06   .114099355693E-06   .121640455429E-06   .129679964484E-06
   .138250823918E-06   .147388151945E-06   .157129387824E-06   .167514445263E-06   .178585875960E-06
   .190389043959E-06   .202972311517E-06   .216387237268E-06   .230688787478E-06   .245935561260E-06
   .262190030684E-06   .279518796742E-06   .297992862244E-06   .317687922738E-06   .338684676672E-06
   .361069156038E-06   .384933078884E-06   .410374225117E-06   .437496837143E-06   .466412046989E-06
   .497238331653E-06   .530101998551E-06   .565137703044E-06   .602489000172E-06   .642308932854E-06
   .684760658963E-06   .730018119842E-06   .778266753009E-06   .829704251961E-06   .884541376196E-06
   .943002814778E-06   .100532810696E-05   .107177262367E-05   .114260861386E-05   .121812631999E-05
   .129863516728E-05   .138446503151E-05   .147596759065E-05   .157351776580E-05   .167751525736E-05
   .178838618277E-05   .190658482240E-05   .203259548094E-05   .216693447172E-05   .231015223223E-05
   .246283557942E-05   .262561011405E-05   .279914278403E-05   .298414461703E-05   .318137363380E-05
   .339163795400E-05   .361579910726E-05   .385477556313E-05   .410954649424E-05   .438115578827E-05
   .467071632493E-05   .497941453575E-05   .530851526509E-05   .565936695252E-05   .603340715757E-05
   .643216844969E-05   .685728468745E-05   .731049771266E-05   .779366448694E-05   .830876469991E-05
   .885790888011E-05   .944334704203E-05   .100674779045E-04   .107328587184E-04   .114422157435E-04
   .121984554180E-04   .130046762663E-04   .138641815928E-04   .147804930159E-04   .157573648950E-04
   .167987997114E-04   .179090644660E-04   .190927081599E-04   .203545804298E-04   .216998514160E-04
   .231340329418E-04   .246630010932E-04   .262930202900E-04   .280307689477E-04   .298833668347E-04
   .318584042369E-04   .339639730489E-04   .362086999200E-04   .386017815894E-04   .411530225552E-04
   .438728752333E-04   .467724827673E-04   .498637246677E-04   .531592654645E-04   .566726065746E-04
   .604181415935E-04   .644112152397E-04   .686681861917E-04   .732064940741E-04   .780447308677E-04
   .832027170341E-04   .887015826677E-04   .945638540041E-04   .100813545640E-03   .107476258843E-03
   .114579286345E-03   .122151724057E-03   .130224590157E-03   .138830952031E-03   .148006061597E-03
   .157787499549E-03   .168215329124E-03   .179332260004E-03   .191183823034E-03   .203818556458E-03
   .217288204431E-03   .231647928618E-03   .246956533745E-03   .263276708003E-03   .280675279299E-03
   .299223488379E-03   .318997279940E-03   .340077612913E-03   .362550791159E-03   .386508815934E-03
   .412049761538E-03   .439278175667E-03   .468305506086E-03   .499250555342E-03   .532239965345E-03
   .567408733777E-03   .604900764394E-03   .644869453427E-03   .687478314448E-03   .732901644181E-03
   .781325231931E-03   .832947115462E-03   .887978386315E-03   .946644047793E-03   .100918392899E-02
   .107585365849E-02   .114692570159E-02   .122269046511E-02   .130345747413E-02   .138955662526E-02
   .148133952139E-02   .157918089300E-02   .168348011159E-02   .179466280119E-02   .191318255387E-02
   .203952275611E-02   .217419853284E-02   .231775881644E-02   .247078854874E-02   .263391102401E-02
   .280779038181E-02   .299313425896E-02   .319069661014E-02   .340128070773E-02   .362574233140E-02
   .386499315908E-02   .412000437119E-02   .439181048093E-02   .468151340366E-02   .499028677951E-02
   .531938056376E-02   .567012590008E-02   .604394029290E-02   .644233309519E-02   .686691132922E-02
   .731938585814E-02   .780157792698E-02   .831542609246E-02   .886299356117E-02   .944647595673E-02
   .100682095365E-01   .107306798791E-01   .114365310642E-01   .121885753659E-01   .129898034814E-01
   .138433953166E-01   .147527313479E-01   .157214045830E-01   .167532331366E-01   .178522734413E-01
   .190228341077E-01   .202694904477E-01   .215970996717E-01   .230108167655E-01   .245161110510E-01
   .261187834253E-01   .278249842710E-01   .296412320197E-01   .315744323432E-01   .336318979367E-01
   .358213688444E-01   .381510332672E-01   .406295487722E-01   .432660638073E-01   .460702394023E-01
   .490522709130E-01   .522229096357E-01   .555934840907E-01   .591759207332E-01   .629827638118E-01
   .670271940485E-01   .713230457611E-01   .758848219909E-01   .807277071372E-01   .858675765219E-01
   .913210022355E-01   .971052545202E-01   .103238297856E+00   .109738780808E+00   .116626018567E+00
   .123919967025E+00   .131641187044E+00   .139810797483E+00   .148450415362E+00   .157582081422E+00
   .167228169129E+00   .177411275073E+00   .188154088481E+00   .199479237473E+00   .211409109499E+00
   .223965643295E+00   .237170089603E+00   .251042737822E+00   .265602605784E+00   .280867089905E+00
   .296851573107E+00   .313568988194E+00   .331029334775E+00   .349239148393E+00   .368200921309E+00
   .387912475432E+00   .408366289161E+00   .429548781600E+00   .451439559571E+00   .474010635347E+00
   .497225625895E+00   .521038947873E+00   .545395026559E+00   .570227541389E+00   .595458735794E+00
   .620998824523E+00   .646745537472E+00   .672583845076E+00   .698385916287E+00   .724011365684E+00
   .749307850846E+00   .774112084099E+00   .798251323299E+00   .821545403372E+00   .843809362604E+00
   .864856703695E+00   .884503307608E+00   .902571986389E+00   .918897617394E+00   .933332743909E+00
   .945753454235E+00   .956065262074E+00   .964208605323E+00   .970163460013E+00   .973952434941E+00
   .975641577861E+00   .975337997314E+00   .973183302052E+00   .969341805567E+00   .963982466511E+00
   .957253674228E+00   .949250286078E+00   .939967137898E+00
 ae wavefunction
   .345880269803E-07   .368147396271E-07   .391630877573E-07   .416408806975E-07   .442563796648E-07
   .470183275065E-07   .499359803346E-07   .530191411165E-07   .562781953533E-07   .597241489837E-07
   .633686686638E-07   .672241245792E-07   .713036359587E-07   .756211194698E-07   .801913406860E-07
   .850299688307E-07   .901536350141E-07   .955799941953E-07   .101327791116E-06   .107416930467E-06
   .113868551572E-06   .120705107882E-06   .127950451600E-06   .135629923775E-06   .143770450234E-06
   .152400643718E-06   .161550912651E-06   .171253576971E-06   .181542991487E-06   .192455677263E-06
   .204030461550E-06   .216308626838E-06   .229334069623E-06   .243153469531E-06   .257816469471E-06
   .273375867567E-06   .289887821608E-06   .307412066875E-06   .326012148197E-06   .345755667189E-06
   .366714545666E-06   .388965306283E-06   .412589371555E-06   .437673382450E-06   .464309537843E-06
   .492595956204E-06   .522637060981E-06   .554543991229E-06   .588435039152E-06   .624436116314E-06
   .662681250411E-06   .703313114606E-06   .746483591562E-06   .792354374454E-06   .841097607392E-06
   .892896567826E-06   .947946393699E-06   .100645485829E-05   .106864319584E-05   .113474698138E-05
   .120501706815E-05   .127972058660E-05   .135914200881E-05   .144358428278E-05   .153337004103E-05
   .162884288848E-05   .173036877475E-05   .183833745647E-05   .195316405540E-05   .207529071870E-05
   .220518838808E-05   .234335868479E-05   .249033591827E-05   .264668922633E-05   .281302485559E-05
   .298998859133E-05   .317826834648E-05   .337859692020E-05   .359175493710E-05   .381857397892E-05
   .405993992120E-05   .431679648841E-05   .459014904167E-05   .488106861436E-05   .519069621170E-05
   .552024739158E-05   .587101714484E-05   .624438509476E-05   .664182103620E-05   .706489083686E-05
   .751526272388E-05   .799471398120E-05   .850513808399E-05   .904855229890E-05   .962710578015E-05
   .102430881938E-04   .108989389041E-04   .115972567594E-04   .123408105145E-04   .131325499332E-04
   .139756176126E-04   .148733615779E-04   .158293486960E-04   .168473789614E-04   .179315007108E-04
   .190860268264E-04   .203155519905E-04   .216249710612E-04   .230194986388E-04   .245046899018E-04
   .260864627920E-04   .277711216371E-04   .295653823016E-04   .314763989640E-04   .335117926256E-04
   .356796814598E-04   .379887131204E-04   .404480991341E-04   .430676515087E-04   .458578216993E-04
   .488297420813E-04   .519952700901E-04   .553670351951E-04   .589584888889E-04   .627839578816E-04
   .668587007013E-04   .711989679173E-04   .758220662119E-04   .807464265434E-04   .859916766568E-04
   .915787182129E-04   .975298088258E-04   .103868649313E-03   .110620476484E-03   .117812161806E-03
   .125472316323E-03   .133631402195E-03   .142321851285E-03   .151578191213E-03   .161437179343E-03
   .171937945185E-03   .183122141720E-03   .195034106204E-03   .207721031012E-03   .221233145136E-03
   .235623906972E-03   .250950209091E-03   .267272595685E-03   .284655493464E-03   .303167456795E-03
   .322881427931E-03   .343875013202E-03   .366230776132E-03   .390036548445E-03   .415385760012E-03
   .442377788834E-03   .471118332212E-03   .501719800316E-03   .534301733429E-03   .568991244209E-03
   .605923486367E-03   .645242151254E-03   .687099993885E-03   .731659390044E-03   .779092926154E-03
   .829584023705E-03   .883327600092E-03   .940530767818E-03   .100141357408E-02   .106620978285E-02
   .113516770174E-02   .120855105577E-02   .128663991061E-02   .136973164774E-02   .145814199397E-02
   .155220610817E-02   .165227972784E-02   .175874037846E-02   .187198864842E-02   .199244953274E-02
   .212057384858E-02   .225683972563E-02   .240175417491E-02   .255585473900E-02   .271971122729E-02
   .289392753957E-02   .307914358152E-02   .327603727554E-02   .348532667035E-02   .370777215312E-02
   .394417876724E-02   .419539863956E-02   .446233352010E-02   .474593743783E-02   .504721947541E-02
   .536724666607E-02   .570714701529E-02   .606811265001E-02   .645140309744E-02   .685834869576E-02
   .729035413788E-02   .774890214992E-02   .823555730457E-02   .875196996978E-02   .929988039215E-02
   .988112291363E-02   .104976303197E-01   .111514383156E-01   .118446901277E-01   .125796412233E-01
   .133586641445E-01   .141842534468E-01   .150590307347E-01   .159857497830E-01   .169673017313E-01
   .180067203384E-01   .191071872789E-01   .202720374648E-01   .215047643706E-01   .228090253387E-01
   .241886468392E-01   .256476296546E-01   .271901539582E-01   .288205842499E-01   .305434741118E-01
   .323635707393E-01   .342858192035E-01   .363153663933E-01   .384575645820E-01   .407179745612E-01
   .431023682761E-01   .456167308958E-01   .482672622432E-01   .510603775081E-01   .540027071583E-01
   .571010959597E-01   .603626010131E-01   .637944887051E-01   .674042304707E-01   .711994972565E-01
   .751881525675E-01   .793782439807E-01   .837779929965E-01   .883957831019E-01   .932401459101E-01
   .983197452423E-01   .103643359011E+00   .109219858768E+00   .115058186771E+00   .121167330436E+00
   .127556294036E+00   .134234067512E+00   .141209592272E+00   .148491723865E+00   .156089191418E+00
   .164010553754E+00   .172264152109E+00   .180858059409E+00   .189800026080E+00   .199097422382E+00
   .208757177326E+00   .218785714228E+00   .229188883025E+00   .239971889488E+00   .251139221539E+00
   .262694572877E+00   .274640764188E+00   .286979662183E+00   .299712096784E+00   .312837776678E+00
   .326355203518E+00   .340261584915E+00   .354552746333E+00   .369223041887E+00   .384265263953E+00
   .399670551406E+00   .415428296305E+00   .431526048923E+00   .447949421271E+00   .464681989806E+00
   .481705198910E+00   .498998268148E+00   .516538108581E+00   .534299256830E+00   .552253840873E+00
   .570371599694E+00   .588619990658E+00   .606964434030E+00   .625368759241E+00   .643795919193E+00
   .662208997143E+00   .680572398679E+00   .698852865629E+00   .717019633899E+00   .735042944768E+00
   .752890589331E+00   .770523296286E+00   .787890909173E+00   .804931355401E+00   .821572952966E+00
   .837738646284E+00   .853350000447E+00   .868329655898E+00   .882602263867E+00   .896094573156E+00
   .908735288781E+00   .920455036227E+00   .931186536235E+00   .940864977431E+00   .949428530232E+00
   .956818937764E+00   .962982127564E+00   .967868801554E+00   .971434976111E+00   .973642456203E+00
   .974459236487E+00   .973859827995E+00   .971825512270E+00   .968344526450E+00   .963412183401E+00
   .957030931285E+00   .949210356990E+00   .939967137898E+00
 pseudo wavefunction
  -.279100332060E-08  -.297546742365E-08  -.317212320158E-08  -.338177643140E-08  -.360528614584E-08
  -.384356815318E-08  -.409759878966E-08  -.436841891992E-08  -.465713820182E-08  -.496493963318E-08
  -.529308439896E-08  -.564291703887E-08  -.601587095646E-08  -.641347429233E-08  -.683735618556E-08
  -.728925344894E-08  -.777101768534E-08  -.828462287450E-08  -.883217346120E-08  -.941591297798E-08
  -.100382332378E-07  -.107016841344E-07  -.114089840897E-07  -.121630311930E-07  -.129669150751E-07
  -.138239295678E-07  -.147375862001E-07  -.157116285863E-07  -.167500477652E-07  -.178570985526E-07
  -.190373169755E-07  -.202955388575E-07  -.216369196333E-07  -.230669554724E-07  -.245915057993E-07
  -.262168173018E-07  -.279495495259E-07  -.297968021628E-07  -.317661441390E-07  -.338656446294E-07
  -.361039061195E-07  -.384900996534E-07  -.410340024109E-07  -.437460377687E-07  -.466373180090E-07
  -.497196898505E-07  -.530057829893E-07  -.565090618476E-07  -.602438807426E-07  -.642255427017E-07
  -.684703621646E-07  -.729957318304E-07  -.778201939216E-07  -.829635161588E-07  -.884467727567E-07
  -.942924307731E-07  -.100524442165E-06  -.107168341928E-06  -.114251352723E-06  -.121802496421E-06
  -.129852713009E-06  -.138434987371E-06  -.147584484433E-06  -.157338693248E-06  -.167737580606E-06
  -.178823754787E-06  -.190642640146E-06  -.203242663231E-06  -.216675451205E-06  -.230996043379E-06
  -.246263116728E-06  -.262539226313E-06  -.279891061585E-06  -.298389719639E-06  -.318110996522E-06
  -.339135697790E-06  -.361549969599E-06  -.385445651673E-06  -.410920653597E-06  -.438079355985E-06
  -.467033038159E-06  -.497900334092E-06  -.530807718486E-06  -.565890024977E-06  -.603290998579E-06
  -.643163884653E-06  -.685672056786E-06  -.730989686178E-06  -.779302455259E-06  -.830808318475E-06
  -.885718313346E-06  -.944257425134E-06  -.100666550865E-05  -.107319827097E-05  -.114412831913E-05
  -.121974627702E-05  -.130036197611E-05  -.138630572487E-05  -.147792966206E-05  -.157560919949E-05
  -.167974456009E-05  -.179076241763E-05  -.190911764480E-05  -.203529517683E-05  -.216981199824E-05
  -.231321926086E-05  -.246610454188E-05  -.262909425103E-05  -.280285619688E-05  -.298810232272E-05
  -.318559162316E-05  -.339613325358E-05  -.362058984486E-05  -.385988103730E-05  -.411498724795E-05
  -.438695368687E-05  -.467689463877E-05  -.498599802752E-05  -.531553028225E-05  -.566684152493E-05
  -.604137110065E-05  -.644065347328E-05  -.686632451062E-05  -.732012818467E-05  -.780392371464E-05
  -.831969318161E-05  -.886954964637E-05  -.945574580324E-05  -.100806832056E-04  -.107469221007E-04
  -.114571919139E-04  -.122144024253E-04  -.130216556843E-04  -.138822587115E-04  -.147997370379E-04
  -.157778491399E-04  -.168206018252E-04  -.179322666362E-04  -.191173973350E-04  -.203808485423E-04
  -.217277956078E-04  -.231637557902E-04  -.246946108353E-04  -.263266310442E-04  -.280665009288E-04
  -.299213465589E-04  -.318987647140E-04  -.340068539568E-04  -.362542477552E-04  -.386501497879E-04
  -.412043715772E-04  -.439273726015E-04  -.468303030501E-04  -.499250493950E-04  -.532242829633E-04
  -.567415117076E-04  -.604911353844E-04  -.644885043632E-04  -.687499823040E-04  -.732930129577E-04
  -.781361913574E-04  -.832993396886E-04  -.888035881438E-04  -.946714610865E-04  -.100926968871E-03
  -.107595705689E-03  -.114704953825E-03  -.122283794757E-03  -.130363227527E-03  -.138976294859E-03
  -.148158217538E-03  -.157946537565E-03  -.168381270675E-03  -.179505068800E-03  -.191363393143E-03
  -.204004698523E-03  -.217480629723E-03  -.231846230618E-03  -.247160166882E-03  -.263484963153E-03
  -.280887255575E-03  -.299438060680E-03  -.319213061663E-03  -.340292913127E-03  -.362763565471E-03
  -.386716610145E-03  -.412249647075E-03  -.439466675641E-03  -.468478510647E-03  -.499403224845E-03
  -.532366619614E-03  -.567502725527E-03  -.604954334604E-03  -.644873566158E-03  -.687422468234E-03
  -.732773656763E-03  -.781110994622E-03  -.832630312942E-03  -.887540177094E-03  -.946062699880E-03
  -.100843440462E-02  -.107490714085E-02  -.114574905561E-02  -.122124562321E-02  -.130170073660E-02
  -.138743786363E-02  -.147880127134E-02  -.157615732184E-02  -.167989584301E-02  -.179043157778E-02
  -.190820571524E-02  -.203368750745E-02  -.216737597522E-02  -.230980170646E-02  -.246152875055E-02
  -.262315661189E-02  -.279532234574E-02  -.297870275910E-02  -.317401671921E-02  -.338202757143E-02
  -.360354566834E-02  -.383943101045E-02  -.409059599886E-02  -.435800829868E-02  -.464269381116E-02
  -.494573975085E-02  -.526829782285E-02  -.561158749277E-02  -.597689934018E-02  -.636559848360E-02
  -.677912806178E-02  -.721901275286E-02  -.768686230858E-02  -.818437507615E-02  -.871334147500E-02
  -.927564738919E-02  -.987327742939E-02  -.105083180100E-01  -.111829601782E-01  -.118995021197E-01
  -.126603512567E-01  -.134680258372E-01  -.143251559008E-01  -.152344834894E-01  -.161988619506E-01
  -.172212541600E-01  -.183047294655E-01  -.194524591272E-01  -.206677099968E-01  -.219538361483E-01
  -.233142681308E-01  -.247524994748E-01  -.262720700375E-01  -.278765457220E-01  -.295694940484E-01
  -.313544549982E-01  -.332349064866E-01  -.352142237462E-01  -.372956318335E-01  -.394821503891E-01
  -.417765296978E-01  -.441811770102E-01  -.466980719964E-01  -.493286701138E-01  -.520737925813E-01
  -.549335015674E-01  -.579069591200E-01  -.609922683005E-01  -.641862949312E-01  -.674844683360E-01
  -.708805594534E-01  -.743664347429E-01  -.779317843870E-01  -.815638234472E-01  -.852469648520E-01
  -.889624634163E-01  -.926880305187E-01  -.963974196265E-01  -.100059983574E+00  -.103640205399E+00
  -.107097205642E+00  -.110384230348E+00  -.113448125613E+00  -.116228806356E+00  -.118658729208E+00
  -.120662381827E+00  -.122155803741E+00  -.123046156855E+00  -.123231367001E+00  -.122599861329E+00
  -.121030429774E+00  -.118392242085E+00  -.114545054827E+00  -.109339644965E+00  -.102618507758E+00
  -.942168562765E-01  -.839639573143E-01  -.716848331267E-01  -.572023496269E-01  -.403396986013E-01
  -.209232634852E-01   .121416534536E-02   .262298892774E-01   .542676129321E-01   .854537073972E-01
   .119893607610E+00   .157668569643E+00   .198833051986E+00   .243413010949E+00   .291405404078E+00
   .342779164013E+00   .397477822421E+00   .455423810756E+00   .516524221269E+00   .580677457773E+00
   .647779725320E+00   .717729694069E+00   .790428935263E+00   .865774902453E+00   .943642393869E+00
   .102384870860E+01   .110609729177E+01   .118988811168E+01
 ae wavefunction
  -.116542067594E-07  -.124044977761E-07  -.131957736016E-07  -.140306656112E-07  -.149119574462E-07
  -.158425950344E-07  -.168256972502E-07  -.178645672328E-07  -.189627044082E-07  -.201238172617E-07
  -.213518369099E-07  -.226509315269E-07  -.240255216803E-07  -.254802966387E-07  -.270202317135E-07
  -.286506067059E-07  -.303770255296E-07  -.322054370900E-07  -.341421575006E-07  -.361938937267E-07
  -.383677687500E-07  -.406713483551E-07  -.431126696449E-07  -.457002713986E-07  -.484432263953E-07
  -.513511758310E-07  -.544343659691E-07  -.577036871700E-07  -.611707154577E-07  -.648477567899E-07
  -.687478942106E-07  -.728850380733E-07  -.772739795394E-07  -.819304475651E-07  -.868711696074E-07
  -.921139362941E-07  -.976776703179E-07  -.103582499833E-06  -.109849836650E-06  -.116502459544E-06
  -.123564603011E-06  -.131062051839E-06  -.139022241858E-06  -.147474367297E-06  -.156449495165E-06
  -.165980687121E-06  -.176103129339E-06  -.186854270866E-06  -.198273971060E-06  -.210404656679E-06
  -.223291489277E-06  -.236982543566E-06  -.251528997468E-06  -.266985334637E-06  -.283409560247E-06
  -.300863430940E-06  -.319412699843E-06  -.339127377657E-06  -.360082010861E-06  -.382355978163E-06
  -.406033806394E-06  -.431205507107E-06  -.457966935252E-06  -.486420171376E-06  -.516673928875E-06
  -.548843987947E-06  -.583053658010E-06  -.619434270419E-06  -.658125703492E-06  -.699276941957E-06
  -.743046673053E-06  -.789603921719E-06  -.839128727392E-06  -.891812865166E-06  -.947860614192E-06
  -.100748957643E-05  -.107093154901E-05  -.113843345377E-05  -.121025832760E-05  -.128668637772E-05
  -.136801610591E-05  -.145456550650E-05  -.154667334260E-05  -.164470050592E-05  -.174903146549E-05
  -.186007581124E-05  -.197826989835E-05  -.210407859921E-05  -.223799716990E-05  -.238055323851E-05
  -.253230892350E-05  -.269386309025E-05  -.286585375507E-05  -.304896064599E-05  -.324390793075E-05
  -.345146712267E-05  -.367246017595E-05  -.390776278282E-05  -.415830788548E-05  -.442508941676E-05
  -.470916628434E-05  -.501166661428E-05  -.533379227057E-05  -.567682366857E-05  -.604212490128E-05
  -.643114919862E-05  -.684544474122E-05  -.728666085140E-05  -.775655458580E-05  -.825699775532E-05
  -.878998439987E-05  -.935763874710E-05  -.996222368613E-05  -.106061497892E-04  -.112919849164E-04
  -.120224644406E-04  -.128005021321E-04  -.136292017456E-04  -.145118693528E-04  -.154520264704E-04
  -.164534240312E-04  -.175200572543E-04  -.186561814691E-04  -.198663289557E-04  -.211553268635E-04
  -.225283162782E-04  -.239907725076E-04  -.255485266641E-04  -.272077886245E-04  -.289751714536E-04
  -.308577173829E-04  -.328629254418E-04  -.349987808435E-04  -.372737862353E-04  -.396969949279E-04
  -.422780462274E-04  -.450272029982E-04  -.479553915954E-04  -.510742443111E-04  -.543961444887E-04
  -.579342744694E-04  -.617026665405E-04  -.657162570707E-04  -.699909440230E-04  -.745436480496E-04
  -.793923773845E-04  -.845562967609E-04  -.900558005919E-04  -.959125906717E-04  -.102149758660E-03
  -.108791873636E-03  -.115865075016E-03  -.123397171149E-03  -.131417743923E-03  -.139958259726E-03
  -.149052187125E-03  -.158735121661E-03  -.169044918139E-03  -.180021830872E-03  -.191708662286E-03
  -.204150920391E-03  -.217396985582E-03  -.231498287289E-03  -.246509491031E-03  -.262488696406E-03
  -.279497646635E-03  -.297601950258E-03  -.316871315613E-03  -.337379798797E-03  -.359206065760E-03
  -.382433669297E-03  -.407151341649E-03  -.433453303517E-03  -.461439590281E-03  -.491216396253E-03
  -.522896437828E-03  -.556599336408E-03  -.592452022021E-03  -.630589158538E-03  -.671153591471E-03
  -.714296819297E-03  -.760179489312E-03  -.808971919000E-03  -.860854643940E-03  -.916018993258E-03
  -.974667693643E-03  -.103701550293E-02  -.110328987428E-02  -.117373165185E-02  -.124859579904E-02
  -.132815216011E-02  -.141268625609E-02  -.150250011577E-02  -.159791314254E-02  -.169926301765E-02
  -.180690664054E-02  -.192122110648E-02  -.204260472202E-02  -.217147805810E-02  -.230828504096E-02
  -.245349408034E-02  -.260759923450E-02  -.277112141118E-02  -.294460960335E-02  -.312864215812E-02
  -.332382807689E-02  -.353080834438E-02  -.375025728348E-02  -.398288393254E-02  -.422943344082E-02
  -.449068847740E-02  -.476747064777E-02  -.506064191174E-02  -.537110599514E-02  -.569980978681E-02
  -.604774471137E-02  -.641594806671E-02  -.680550431407E-02  -.721754630679E-02  -.765325644248E-02
  -.811386772120E-02  -.860066469065E-02  -.911498425698E-02  -.965821633760E-02  -.102318043300E-01
  -.108372453676E-01  -.114760903311E-01  -.121499435805E-01  -.128604623686E-01  -.136093558956E-01
  -.143983839573E-01  -.152293551373E-01  -.161041244889E-01  -.170245906457E-01  -.179926922974E-01
  -.190104039593E-01  -.200797309592E-01  -.212027035591E-01  -.223813701213E-01  -.236177892228E-01
  -.249140206129E-01  -.262721149025E-01  -.276941018621E-01  -.291819772014E-01  -.307376876894E-01
  -.323631144669E-01  -.340600543932E-01  -.358301992573E-01  -.376751126749E-01  -.395962044805E-01
  -.415947024138E-01  -.436716208885E-01  -.458277266219E-01  -.480635008913E-01  -.503790981760E-01
  -.527743009314E-01  -.552484702362E-01  -.578004920430E-01  -.604287187595E-01  -.631309058800E-01
  -.659041433832E-01  -.687447816140E-01  -.716483513616E-01  -.746094778523E-01  -.776217883748E-01
  -.806778132642E-01  -.837688799724E-01  -.868849999614E-01  -.900147481647E-01  -.931451347659E-01
  -.962614690568E-01  -.993472151489E-01  -.102383839329E+00  -.105350648884E+00  -.108224622255E+00
  -.110980230477E+00  -.113589249961E+00  -.116020566855E+00  -.118239973483E+00  -.120209957715E+00
  -.121889486565E+00  -.123233785983E+00  -.124194119546E+00  -.124717569791E+00  -.124746827215E+00
  -.124219993528E+00  -.123070407576E+00  -.121226503932E+00  -.118611714138E+00  -.115144416120E+00
  -.110737923637E+00  -.105300480905E+00  -.987351922876E-01  -.909397990956E-01  -.818062623135E-01
  -.712202497639E-01  -.590607954837E-01  -.452004418151E-01  -.295059878331E-01  -.118396629322E-01
   .793961119861E-02   .299750801289E-01   .544111019193E-01   .813920105918E-01   .111060751685E+00
   .143557217466E+00   .179016260798E+00   .217565385042E+00   .259322106952E+00   .304390982216E+00
   .352860275065E+00   .404798246896E+00   .460249035383E+00   .519228095764E+00   .581717179741E+00
   .647658834662E+00   .716950416187E+00   .789437621611E+00   .864907568857E+00   .943081468528E+00
   .102360696409E+01   .110605024916E+01   .118988811168E+01
 End of Dataset
 PAW_PBE N 08Apr2002
 5.00000000000000000
 parameters from PSCTR are:
   VRHFIN =N: s2p3
   LEXCH  = PE
   EATOM  =   264.5486 eV,   19.4438 Ry

   TITEL  = PAW_PBE N 08Apr2002
   LULTRA =        F    use ultrasoft PP ?
   IUNSCR =        0    unscreen: 0-lin 1-nonlin 2-no
   RPACOR =     .000    partial core radius
   POMASS =   14.001; ZVAL   =    5.000    mass and valenz
   RCORE  =    1.500    outmost cutoff radius
   RWIGS  =    1.400; RWIGS  =     .741    wigner-seitz radius (au A)
   ENMAX  =  400.000; ENMIN  =  300.000 eV
   ICORE  =        2    local potential
   LCOR   =        T    correct aug charges
   LPAW   =        T    paw PP
   EAUG   =  627.112
   DEXC   =     .000
   RMAX   =    2.247    core radius for proj-oper
   RAUG   =    1.300    factor for augmentation sphere
   RDEP   =    1.514    radius for radial grids
   QCUT   =   -5.562; QGAM   =   11.124    optimization parameters
 
   Description
     l     E      TYP  RCUT    TYP  RCUT
     0   .000     23  1.200
     0   .000     23  1.200
     1   .000     23  1.500
     1   .700     23  1.500
     2   .000      7  1.500
   Error from kinetic energy argument (eV)
   NDATA  =      100
   STEP   =   20.000   1.050
  106.      104.      102.      99.8      98.5      95.8      93.0      91.6
  88.9      86.1      84.8      82.0      79.3      76.6      73.9      71.2
  68.6      66.1      63.5      59.9      57.5      55.1      51.7      49.5
  47.4      44.3      41.4      39.5      36.8      34.2      31.7      29.4
  27.2      25.1      23.2      21.4      19.1      17.5      15.6      14.2
  12.6      11.1      9.72      8.50      7.41      6.43      5.55      4.60
  3.93      3.21      2.60      2.18      1.74      1.37      1.02      .784
  .597      .422      .293      .199      .133      .872E-01  .567E-01  .347E-01
  .238E-01  .169E-01  .137E-01  .123E-01  .116E-01  .109E-01  .100E-01  .875E-02
  .733E-02  .589E-02  .445E-02  .343E-02  .259E-02  .207E-02  .177E-02  .163E-02
  .153E-02  .142E-02  .127E-02  .106E-02  .841E-03  .647E-03  .505E-03  .416E-03
  .381E-03  .372E-03  .362E-03  .337E-03  .285E-03  .227E-03  .173E-03  .137E-03
  .121E-03  .118E-03  .117E-03  .109E-03
END of PSCTR-controll parameters
 local part
 124.721915246208937
   .21525339E+02   .21525656E+02   .21522032E+02   .21515994E+02   .21507544E+02
   .21496684E+02   .21483417E+02   .21467744E+02   .21449665E+02   .21429180E+02
   .21406285E+02   .21380973E+02   .21353237E+02   .21323066E+02   .21290447E+02
   .21255363E+02   .21217798E+02   .21177730E+02   .21135137E+02   .21089993E+02
   .21042269E+02   .20991935E+02   .20938955E+02   .20883291E+02   .20824902E+02
   .20763740E+02   .20699757E+02   .20632897E+02   .20563104E+02   .20490316E+02
   .20414467E+02   .20335489E+02   .20253311E+02   .20167858E+02   .20079052E+02
   .19986815E+02   .19891065E+02   .19791718E+02   .19688691E+02   .19581898E+02
   .19471256E+02   .19356678E+02   .19238082E+02   .19115386E+02   .18988510E+02
   .18857379E+02   .18721920E+02   .18582064E+02   .18437751E+02   .18288922E+02
   .18135529E+02   .17977528E+02   .17814885E+02   .17647574E+02   .17475579E+02
   .17298894E+02   .17117523E+02   .16931482E+02   .16740800E+02   .16545516E+02
   .16345683E+02   .16141367E+02   .15932649E+02   .15719621E+02   .15502391E+02
   .15281081E+02   .15055825E+02   .14826774E+02   .14594092E+02   .14357955E+02
   .14118556E+02   .13876099E+02   .13630801E+02   .13382893E+02   .13132616E+02
   .12880223E+02   .12625979E+02   .12370157E+02   .12113038E+02   .11854915E+02
   .11596085E+02   .11336851E+02   .11077523E+02   .10818414E+02   .10559840E+02
   .10302120E+02   .10045571E+02   .97905115E+01   .95372582E+01   .92861240E+01
   .90374180E+01   .87914439E+01   .85484988E+01   .83088720E+01   .80728442E+01
   .78406858E+01   .76126566E+01   .73890041E+01   .71699631E+01   .69557544E+01
   .67465841E+01   .65426430E+01   .63441057E+01   .61511301E+01   .59638566E+01
   .57824083E+01   .56068897E+01   .54373873E+01   .52739689E+01   .51166837E+01
   .49655622E+01   .48206165E+01   .46818399E+01   .45492079E+01   .44226782E+01
   .43021908E+01   .41876690E+01   .40790200E+01   .39761350E+01   .38788905E+01
   .37871488E+01   .37007590E+01   .36195579E+01   .35433708E+01   .34720127E+01
   .34052892E+01   .33429977E+01   .32849282E+01   .32308648E+01   .31805866E+01
   .31338688E+01   .30904841E+01   .30502033E+01   .30127969E+01   .29780362E+01
   .29456937E+01   .29155452E+01   .28873698E+01   .28609512E+01   .28360790E+01
   .28125490E+01   .27901639E+01   .27687349E+01   .27480813E+01   .27280320E+01
   .27084252E+01   .26891097E+01   .26699448E+01   .26508007E+01   .26315588E+01
   .26121120E+01   .25923646E+01   .25722323E+01   .25516426E+01   .25305342E+01
   .25088570E+01   .24865720E+01   .24636508E+01   .24400754E+01   .24158380E+01
   .23909399E+01   .23653919E+01   .23392129E+01   .23124300E+01   .22850775E+01
   .22571964E+01   .22288337E+01   .22000418E+01   .21708779E+01   .21414029E+01
   .21116813E+01   .20817801E+01   .20517682E+01   .20217158E+01   .19916937E+01
   .19617727E+01   .19320229E+01   .19025133E+01   .18733110E+01   .18444807E+01
   .18160846E+01   .17881814E+01   .17608263E+01   .17340705E+01   .17079608E+01
   .16825394E+01   .16578438E+01   .16339065E+01   .16107548E+01   .15884108E+01
   .15668912E+01   .15462077E+01   .15263665E+01   .15073689E+01   .14892109E+01
   .14718839E+01   .14553744E+01   .14396646E+01   .14247325E+01   .14105520E+01
   .13970938E+01   .13843248E+01   .13722094E+01   .13607093E+01   .13497838E+01
   .13393906E+01   .13294859E+01   .13200246E+01   .13109613E+01   .13022499E+01
   .12938446E+01   .12856999E+01   .12777710E+01   .12700145E+01   .12623879E+01
   .12548507E+01   .12473643E+01   .12398923E+01   .12324005E+01   .12248576E+01
   .12172348E+01   .12095065E+01   .12016498E+01   .11936452E+01   .11854762E+01
   .11771294E+01   .11685948E+01   .11598655E+01   .11509376E+01   .11418104E+01
   .11324859E+01   .11229692E+01   .11132678E+01   .11033919E+01   .10933538E+01
   .10831683E+01   .10728517E+01   .10624224E+01   .10519000E+01   .10413055E+01
   .10306609E+01   .10199890E+01   .10093131E+01   .99865680E+00   .98804386E+00
   .97749779E+00   .96704175E+00   .95669834E+00   .94648935E+00   .93643563E+00
   .92655684E+00   .91687140E+00   .90739622E+00   .89814668E+00   .88913645E+00
   .88037744E+00   .87187970E+00   .86365138E+00   .85569867E+00   .84802583E+00
   .84063513E+00   .83352693E+00   .82669967E+00   .82014993E+00   .81387250E+00
   .80786048E+00   .80210534E+00   .79659704E+00   .79132416E+00   .78627401E+00
   .78143278E+00   .77678567E+00   .77231706E+00   .76801063E+00   .76384956E+00
   .75981666E+00   .75589452E+00   .75206570E+00   .74831284E+00   .74461884E+00
   .74096699E+00   .73734110E+00   .73372564E+00   .73010585E+00   .72646786E+00
   .72279880E+00   .71908686E+00   .71532140E+00   .71149297E+00   .70759344E+00
   .70361595E+00   .69955501E+00   .69540648E+00   .69116755E+00   .68683680E+00
   .68241411E+00   .67790064E+00   .67329883E+00   .66861230E+00   .66384579E+00
   .65900510E+00   .65409703E+00   .64912922E+00   .64411015E+00   .63904896E+00
   .63395539E+00   .62883965E+00   .62371232E+00   .61858424E+00   .61346641E+00
   .60836984E+00   .60330550E+00   .59828418E+00   .59331638E+00   .58841224E+00
   .58358145E+00   .57883312E+00   .57417577E+00   .56961719E+00   .56516443E+00
   .56082372E+00   .55660042E+00   .55249900E+00   .54852299E+00   .54467499E+00
   .54095665E+00   .53736863E+00   .53391070E+00   .53058165E+00   .52737938E+00
   .52430093E+00   .52134251E+00   .51849951E+00   .51576664E+00   .51313789E+00
   .51060670E+00   .50816593E+00   .50580801E+00   .50352496E+00   .50130852E+00
   .49915019E+00   .49704134E+00   .49497326E+00   .49293726E+00   .49092475E+00
   .48892731E+00   .48693675E+00   .48494521E+00   .48294519E+00   .48092966E+00
   .47889205E+00   .47682637E+00   .47472720E+00   .47258976E+00   .47040992E+00
   .46818424E+00   .46590999E+00   .46358515E+00   .46120841E+00   .45877919E+00
   .45629760E+00   .45376445E+00   .45118123E+00   .44855007E+00   .44587369E+00
   .44315541E+00   .44039907E+00   .43760898E+00   .43478991E+00   .43194697E+00
   .42908561E+00   .42621155E+00   .42333070E+00   .42044910E+00   .41757289E+00
   .41470822E+00   .41186120E+00   .40903785E+00   .40624400E+00   .40348532E+00
   .40076717E+00   .39809463E+00   .39547240E+00   .39290481E+00   .39039573E+00
   .38794858E+00   .38556629E+00   .38325127E+00   .38100542E+00   .37883007E+00
   .37672604E+00   .37469358E+00   .37273241E+00   .37084172E+00   .36902018E+00
   .36726597E+00   .36557677E+00   .36394984E+00   .36238201E+00   .36086973E+00
   .35940913E+00   .35799601E+00   .35662593E+00   .35529423E+00   .35399608E+00
   .35272654E+00   .35148058E+00   .35025318E+00   .34903928E+00   .34783395E+00
   .34663234E+00   .34542975E+00   .34422169E+00   .34300390E+00   .34177240E+00
   .34052349E+00   .33925382E+00   .33796042E+00   .33664065E+00   .33529231E+00
   .33391360E+00   .33250314E+00   .33105997E+00   .32958359E+00   .32807388E+00
   .32653120E+00   .32495627E+00   .32335023E+00   .32171462E+00   .32005131E+00
   .31836251E+00   .31665075E+00   .31491884E+00   .31316983E+00   .31140699E+00
   .30963376E+00   .30785373E+00   .30607060E+00   .30428812E+00   .30251011E+00
   .30074035E+00   .29898258E+00   .29724048E+00   .29551761E+00   .29381738E+00
   .29214302E+00   .29049756E+00   .28888379E+00   .28730425E+00   .28576120E+00
   .28425659E+00   .28279207E+00   .28136897E+00   .27998827E+00   .27865064E+00
   .27735638E+00   .27610546E+00   .27489752E+00   .27373187E+00   .27260749E+00
   .27152307E+00   .27047699E+00   .26946740E+00   .26849215E+00   .26754889E+00
   .26663508E+00   .26574798E+00   .26488473E+00   .26404232E+00   .26321767E+00
   .26240765E+00   .26160908E+00   .26081879E+00   .26003364E+00   .25925056E+00
   .25846655E+00   .25767874E+00   .25688439E+00   .25608092E+00   .25526595E+00
   .25443730E+00   .25359302E+00   .25273139E+00   .25185093E+00   .25095045E+00
   .25002901E+00   .24908594E+00   .24812086E+00   .24713366E+00   .24612449E+00
   .24509379E+00   .24404226E+00   .24297082E+00   .24188065E+00   .24077315E+00
   .23964992E+00   .23851276E+00   .23736361E+00   .23620457E+00   .23503786E+00
   .23386582E+00   .23269082E+00   .23151532E+00   .23034179E+00   .22917272E+00
   .22801054E+00   .22685768E+00   .22571647E+00   .22458917E+00   .22347790E+00
   .22238468E+00   .22131136E+00   .22025964E+00   .21923101E+00   .21822680E+00
   .21724813E+00   .21629588E+00   .21537076E+00   .21447322E+00   .21360349E+00
   .21276159E+00   .21194731E+00   .21116022E+00   .21039967E+00   .20966484E+00
   .20895467E+00   .20826795E+00   .20760330E+00   .20695917E+00   .20633390E+00
   .20572570E+00   .20513267E+00   .20455284E+00   .20398419E+00   .20342463E+00
   .20287207E+00   .20232442E+00   .20177959E+00   .20123555E+00   .20069032E+00
   .20014199E+00   .19958874E+00   .19902888E+00   .19846082E+00   .19788312E+00
   .19729450E+00   .19669381E+00   .19608010E+00   .19545258E+00   .19481064E+00
   .19415385E+00   .19348199E+00   .19279499E+00   .19209300E+00   .19137633E+00
   .19064547E+00   .18990108E+00   .18914397E+00   .18837513E+00   .18759564E+00
   .18680675E+00   .18600979E+00   .18520621E+00   .18439754E+00   .18358535E+00
   .18277129E+00   .18195704E+00   .18114427E+00   .18033468E+00   .17952994E+00
   .17873169E+00   .17794152E+00   .17716096E+00   .17639144E+00   .17563432E+00
   .17489086E+00   .17416218E+00   .17344930E+00   .17275308E+00   .17207425E+00
   .17141341E+00   .17077099E+00   .17014726E+00   .16954235E+00   .16895623E+00
   .16838871E+00   .16783946E+00   .16730799E+00   .16679368E+00   .16629577E+00
   .16581339E+00   .16534554E+00   .16489113E+00   .16444896E+00   .16401778E+00
   .16359624E+00   .16318296E+00   .16277652E+00   .16237545E+00   .16197831E+00
   .16158362E+00   .16118995E+00   .16079588E+00   .16040004E+00   .16000114E+00
   .15959791E+00   .15918921E+00   .15877397E+00   .15835121E+00   .15792007E+00
   .15747981E+00   .15702980E+00   .15656955E+00   .15609869E+00   .15561698E+00
   .15512431E+00   .15462071E+00   .15410635E+00   .15358150E+00   .15304658E+00
   .15250212E+00   .15194876E+00   .15138724E+00   .15081841E+00   .15024318E+00
   .14966258E+00   .14907765E+00   .14848954E+00   .14789939E+00   .14730842E+00
   .14671785E+00   .14612888E+00   .14554275E+00   .14496066E+00   .14438378E+00
   .14381325E+00   .14325013E+00   .14269547E+00   .14215020E+00   .14161519E+00
   .14109123E+00   .14057900E+00   .14007909E+00   .13959198E+00   .13911804E+00
   .13865753E+00   .13821060E+00   .13777728E+00   .13735749E+00   .13695102E+00
   .13655759E+00   .13617677E+00   .13580805E+00   .13545084E+00   .13510443E+00
   .13476804E+00   .13444084E+00   .13412190E+00   .13381026E+00   .13350490E+00
   .13320479E+00   .13290884E+00   .13261597E+00   .13232509E+00   .13203512E+00
   .13174499E+00   .13145366E+00   .13116014E+00   .13086347E+00   .13056275E+00
   .13025715E+00   .12994591E+00   .12962835E+00   .12930385E+00   .12897193E+00
   .12863214E+00   .12828419E+00   .12792783E+00   .12756295E+00   .12718952E+00
   .12680763E+00   .12641744E+00   .12601923E+00   .12561336E+00   .12520028E+00
   .12478053E+00   .12435471E+00   .12392350E+00   .12348764E+00   .12304794E+00
   .12260523E+00   .12216039E+00   .12171434E+00   .12126801E+00   .12082233E+00
   .12037825E+00   .11993670E+00   .11949860E+00   .11906484E+00   .11863628E+00
   .11821374E+00   .11779797E+00   .11738968E+00   .11698952E+00   .11659805E+00
   .11621578E+00   .11584313E+00   .11548042E+00   .11512791E+00   .11478576E+00
   .11445406E+00   .11413278E+00   .11382182E+00   .11352100E+00   .11323004E+00
   .11294859E+00   .11267623E+00   .11241245E+00   .11215668E+00   .11190830E+00
   .11166662E+00   .11143091E+00   .11120040E+00   .11097429E+00   .11075175E+00
   .11053195E+00   .11031402E+00   .11009712E+00   .10988040E+00   .10966304E+00
   .10944423E+00   .10922320E+00   .10899923E+00   .10877162E+00   .10853974E+00
   .10830301E+00   .10806092E+00   .10781303E+00   .10755896E+00   .10729840E+00
   .10703113E+00   .10675700E+00   .10647594E+00   .10618796E+00   .10589315E+00
   .10559167E+00   .10528376E+00   .10496972E+00   .10464995E+00   .10432487E+00
   .10399498E+00   .10366085E+00   .10332307E+00   .10298229E+00   .10263917E+00
   .10229443E+00   .10194880E+00   .10160301E+00   .10125781E+00   .10091395E+00
   .10057217E+00   .10023318E+00   .99897697E-01   .99566386E-01   .99239885E-01
   .98918791E-01   .98603653E-01   .98294967E-01   .97993177E-01   .97698662E-01
   .97411742E-01   .97132669E-01   .96861627E-01   .96598733E-01   .96344031E-01
   .96097497E-01   .95859038E-01   .95628491E-01   .95405629E-01   .95190160E-01
   .94981733E-01   .94779940E-01   .94584321E-01   .94394371E-01   .94209540E-01
   .94029243E-01   .93852866E-01   .93679768E-01   .93509292E-01   .93340767E-01
   .93173518E-01   .93006871E-01   .92840159E-01   .92672731E-01   .92503954E-01
   .92333221E-01   .92159960E-01   .91983632E-01   .91803744E-01   .91619847E-01
   .91431542E-01   .91238485E-01   .91040388E-01   .90837022E-01   .90628218E-01
   .90413869E-01   .90193931E-01   .89968422E-01   .89737421E-01   .89501068E-01
   .89259562E-01   .89013159E-01   .88762166E-01   .88506941E-01   .88247890E-01
   .87985457E-01   .87720125E-01   .87452409E-01   .87182851E-01   .86912012E-01
   .86640472E-01   .86368819E-01   .86097646E-01   .85827545E-01   .85559100E-01
   .85292882E-01   .85029445E-01   .84769316E-01   .84512997E-01   .84260954E-01
   .84013616E-01   .83771371E-01   .83534560E-01   .83303480E-01   .83078373E-01
   .82859430E-01   .82646790E-01   .82440535E-01   .82240691E-01   .82047230E-01
   .81860069E-01   .81679071E-01   .81504046E-01   .81334755E-01   .81170913E-01
   .81012190E-01   .80858214E-01   .80708579E-01   .80562846E-01   .80420547E-01
   .80281192E-01   .80144271E-01   .80009262E-01   .79875635E-01   .79742855E-01
   .79610390E-01   .79477716E-01   .79344319E-01   .79209704E-01   .79073398E-01
   .78934952E-01   .78793950E-01   .78650009E-01   .78502783E-01   .78351967E-01
   .78197300E-01   .78038565E-01   .77875592E-01   .77708262E-01   .77536501E-01
   .77360287E-01   .77179649E-01   .76994661E-01   .76805448E-01   .76612179E-01
   .76415069E-01   .76214373E-01   .76010386E-01   .75803438E-01   .75593891E-01
   .75382136E-01   .75168589E-01   .74953683E-01   .74737870E-01   .74521611E-01
   .74305377E-01   .74089637E-01   .73874860E-01   .73661508E-01   .73450030E-01
   .73240859E-01   .73034410E-01   .72831071E-01   .72631205E-01   .72435141E-01
   .72243177E-01   .72055572E-01   .71872547E-01   .71694281E-01   .71520913E-01
   .71352537E-01   .71189203E-01   .71030917E-01   .70877640E-01   .70729290E-01
   .70585743E-01   .70446834E-01   .70312357E-01   .70182071E-01   .70055701E-01
   .69932940E-01   .69813452E-01   .69696878E-01   .69582837E-01   .69470931E-01
   .69360748E-01   .69251869E-01   .69143867E-01   .69036316E-01   .68928792E-01
   .68820879E-01   .68712171E-01   .68602280E-01   .68490835E-01   .68377486E-01
   .68261912E-01   .68143818E-01   .68022941E-01   .67899052E-01   .67771958E-01
   .67641500E-01   .67507561E-01   .67370062E-01   .67228962E-01   .67084264E-01
   .66936007E-01   .66784270E-01   .66629171E-01   .66470865E-01   .66309540E-01
   .66145418E-01   .65978751E-01   .65809819E-01   .65638926E-01   .65466397E-01
   .65292577E-01   .65117825E-01   .64942511E-01   .64767012E-01   .64591710E-01
   .64416986E-01   .64243218E-01   .64070775E-01   .63900018E-01   .63731291E-01
   .63564920E-01   .63401212E-01   .63240448E-01   .63082884E-01   .62928747E-01
   .62778232E-01   .62631504E-01   .62488693E-01   .62349891E-01   .62215160E-01
   .62084521E-01   .61957962E-01   .61835432E-01   .61716848E-01   .61602091E-01
   .61491009E-01   .61383419E-01   .61279111E-01   .61177844E-01   .61079355E-01
   .60983360E-01   .60889555E-01   .60797620E-01   .60707223E-01   .60618021E-01
   .60529668E-01   .60441813E-01   .60354105E-01   .60266201E-01   .60177762E-01
   .60088461E-01   .59997984E-01   .59906036E-01   .59812340E-01   .59716643E-01
   .59618713E-01   .59518349E-01   .59415376E-01   .59309648E-01   .59201053E-01
   .59089509E-01   .58974967E-01   .58857410E-01   .58736857E-01   .58613357E-01
 gradient corrections used for XC
 5
 atomic pseudo charge-density
   .50000000E+01   .49905920E+01   .49625297E+01   .49162908E+01   .48526485E+01
   .47726391E+01   .46775203E+01   .45687233E+01   .44478032E+01   .43163885E+01
   .41761349E+01   .40286837E+01   .38756263E+01   .37184763E+01   .35586481E+01
   .33974423E+01   .32360365E+01   .30754820E+01   .29167034E+01   .27605022E+01
   .26075624E+01   .24584576E+01   .23136596E+01   .21735467E+01   .20384129E+01
   .19084767E+01   .17838898E+01   .16647446E+01   .15510824E+01   .14428999E+01
   .13401557E+01   .12427762E+01   .11506608E+01   .10636865E+01   .98171194E+00
   .90458151E+00   .83212827E+00   .76417698E+00   .70054656E+00   .64105227E+00
   .58550763E+00   .53372598E+00   .48552186E+00   .44071220E+00   .39911723E+00
   .36056131E+00   .32487354E+00   .29188830E+00   .26144558E+00   .23339135E+00
   .20757767E+00   .18386290E+00   .16211167E+00   .14219496E+00   .12399000E+00
   .10738022E+00   .92255114E-01   .78510091E-01   .66046338E-01   .54770616E-01
   .44595079E-01   .35437065E-01   .27218895E-01   .19867655E-01   .13314990E-01
   .74968898E-02   .23534788E-02  -.21711896E-02  -.61293344E-02  -.95696441E-02
  -.12537468E-01  -.15074999E-01  -.17221454E-01  -.19013244E-01  -.20484138E-01
  -.21665420E-01  -.22586039E-01  -.23272752E-01  -.23750261E-01  -.24041341E-01
  -.24166965E-01  -.24146416E-01  -.23997402E-01  -.23736157E-01  -.23377542E-01
  -.22935135E-01  -.22421320E-01  -.21847372E-01  -.21223529E-01  -.20559071E-01
  -.19862388E-01  -.19141041E-01  -.18401826E-01  -.17650830E-01  -.16893487E-01
  -.16134623E-01  -.15378508E-01  -.14628898E-01  -.13889078E-01  -.13161896E-01
  -.12449805E-01  -.11754893E-01  -.11078916E-01  -.10423328E-01  -.97893049E-02
  -.91777749E-02  -.85894391E-02  -.80247948E-02  -.74841557E-02  -.69676714E-02
  -.64753449E-02  -.60070492E-02  -.55625423E-02  -.51414814E-02  -.47434360E-02
  -.43679000E-02  -.40143022E-02  -.36820170E-02  -.33703735E-02  -.30786639E-02
  -.28061514E-02  -.25520773E-02  -.23156672E-02  -.20961372E-02  -.18926989E-02
  -.17045640E-02  -.15309487E-02  -.13710774E-02  -.12241863E-02  -.10895255E-02
  -.96636251E-03  -.85398380E-03  -.75169686E-03  -.65883175E-03  -.57474238E-03
  -.49880750E-03  -.43043156E-03  -.36904518E-03  -.31410564E-03  -.26509696E-03
  -.22153000E-03  -.18294233E-03  -.14889794E-03  -.11898693E-03  -.92824951E-04
  -.70052694E-04  -.50335202E-04  -.33361152E-04  -.18842059E-04  -.65114415E-05
   .38760630E-05   .12545615E-04   .19703113E-04   .25536152E-04   .30214996E-04
   .33893552E-04   .36710342E-04   .38789474E-04   .40241596E-04   .41164839E-04
   .41645733E-04   .41760111E-04   .41573973E-04   .41144334E-04   .40520031E-04
   .39742502E-04   .38846523E-04   .37860918E-04   .36809223E-04   .35710316E-04
   .34579005E-04   .33426582E-04   .32261331E-04   .31089003E-04   .29913252E-04
   .28736026E-04   .27557934E-04   .26378567E-04   .25196786E-04   .24010980E-04
   .22819290E-04   .21619803E-04   .20410715E-04   .19190469E-04   .17957865E-04
   .16712152E-04   .15453087E-04   .14180986E-04   .12896746E-04   .11601858E-04
   .10298397E-04   .89890087E-05   .76768723E-05   .63656651E-05   .50595101E-05
   .37629206E-05   .24807380E-05   .12180659E-05  -.19798875E-07  -.12274369E-05
  -.23993774E-05  -.35301683E-05  -.46144459E-05  -.56470012E-05  -.66228435E-05
  -.75372600E-05  -.83858715E-05  -.91646822E-05  -.98701252E-05  -.10499102E-04
  -.11049014E-04  -.11517794E-04  -.11903922E-04  -.12206444E-04  -.12424981E-04
  -.12559728E-04  -.12611453E-04  -.12581489E-04  -.12471719E-04  -.12284554E-04
  -.12022915E-04  -.11690196E-04  -.11290240E-04  -.10827295E-04  -.10305982E-04
  -.97312494E-05  -.91083283E-05  -.84426897E-05  -.77399963E-05  -.70060550E-05
  -.62467693E-05  -.54680919E-05  -.46759773E-05  -.38763362E-05  -.30749904E-05
  -.22776305E-05  -.14897744E-05  -.71672956E-06   .36443421E-07   .76496339E-06
   .14643586E-05   .21304932E-05   .27595907E-05   .33482533E-05   .38934783E-05
   .43926705E-05   .48436512E-05   .52446635E-05   .55943743E-05   .58918723E-05
   .61366633E-05   .63286623E-05   .64681816E-05   .65559178E-05   .65929340E-05
   .65806415E-05   .65207784E-05   .64153856E-05   .62667826E-05   .60775406E-05
   .58504548E-05   .55885158E-05   .52948804E-05   .49728414E-05   .46257983E-05
   .42572269E-05   .38706503E-05   .34696093E-05   .30576348E-05   .26382202E-05
   .22147954E-05   .17907023E-05   .13691712E-05   .95329963E-06   .54603217E-06
   .15014276E-06  -.23178140E-06  -.59735377E-06  -.94440039E-06  -.12709696E-05
  -.15753399E-05  -.18560253E-05  -.21117787E-05  -.23415937E-05  -.25447040E-05
  -.27205803E-05  -.28689269E-05  -.29896750E-05  -.30829753E-05  -.31491886E-05
  -.31888754E-05  -.32027842E-05  -.31918380E-05  -.31571211E-05  -.30998637E-05
  -.30214269E-05  -.29232866E-05  -.28070174E-05  -.26742757E-05  -.25267834E-05
  -.23663114E-05  -.21946629E-05  -.20136578E-05  -.18251170E-05  -.16308473E-05
  -.14326271E-05  -.12321932E-05  -.10312275E-05  -.83134591E-06  -.63408706E-06
  -.44090291E-06  -.25315007E-06  -.72082309E-07   .10115571E-06   .26553358E-06
   .42013911E-06   .56418111E-06   .69699107E-06   .81802369E-06   .92685633E-06
   .10231874E-05   .11068339E-05   .11777277E-05   .12359116E-05   .12815336E-05
   .13148415E-05   .13361764E-05   .13459651E-05   .13447133E-05   .13329972E-05
   .13114554E-05   .12807803E-05   .12417099E-05   .11950187E-05   .11415093E-05
   .10820039E-05   .10173362E-05   .94834252E-06   .87585502E-06   .80069361E-06
   .72365918E-06   .64552712E-06   .56704124E-06   .48890838E-06   .41179350E-06
   .33631544E-06   .26304326E-06   .19249323E-06   .12512644E-06   .61347112E-07
   .15013959E-08  -.54123064E-07  -.10529706E-06  -.15184918E-06  -.19366454E-06
  -.23068312E-06  -.26289758E-06  -.29035056E-06  -.31313174E-06  -.33137439E-06
  -.34525179E-06  -.35497319E-06  -.36077980E-06  -.36294038E-06  -.36174694E-06
  -.35751024E-06  -.35055532E-06  -.34121710E-06  -.32983599E-06  -.31675370E-06
  -.30230915E-06  -.28683460E-06  -.27065203E-06  -.25406973E-06  -.23737925E-06
  -.22085261E-06  -.20473984E-06  -.18926690E-06  -.17463392E-06  -.16101384E-06
  -.14855140E-06  -.13736248E-06  -.12753383E-06  -.11912313E-06  -.11215946E-06
  -.10664396E-06  -.10255098E-06  -.99829372E-07  -.98404126E-07  -.98178232E-07
  -.99034758E-07  -.10083911E-06  -.10344147E-06  -.10667933E-06  -.11038012E-06
  -.11436396E-06  -.11844637E-06  -.12244103E-06  -.12616246E-06  -.12942871E-06
  -.13206388E-06  -.13390062E-06  -.13478239E-06  -.13456562E-06  -.13312169E-06
  -.13033864E-06  -.12612274E-06  -.12039978E-06  -.11311612E-06  -.10423951E-06
  -.93759592E-07  -.81688225E-07  -.68059479E-07  -.52929400E-07  -.36375516E-07
  -.18496093E-07   .59083727E-09   .20748680E-07   .41823686E-07   .63646550E-07
   .86034184E-07   .10879164E-06   .13171419E-06   .15458944E-06   .17719964E-06
   .19932399E-06   .22074095E-06   .24123065E-06   .26057721E-06   .27857110E-06
   .29501134E-06   .30970775E-06   .32248293E-06   .33317430E-06   .34163585E-06
   .34773977E-06   .35137799E-06   .35246337E-06   .35093080E-06   .34673811E-06
   .33986661E-06   .33032159E-06   .31813243E-06   .30335259E-06   .28605933E-06
   .26635316E-06   .24435712E-06   .22021587E-06   .19409449E-06   .16617715E-06
   .13666557E-06   .10577734E-06   .73744067E-07   .40809388E-07   .72268839E-08
  -.26742112E-07  -.60830778E-07  -.94769116E-07  -.12828631E-06  -.16111307E-06
  -.19298401E-06  -.22363992E-06  -.25283007E-06  -.28031439E-06  -.30586555E-06
  -.32927098E-06  -.35033470E-06  -.36887904E-06  -.38474620E-06  -.39779963E-06
  -.40792521E-06  -.41503227E-06  -.41905440E-06  -.41994998E-06  -.41770262E-06
  -.41232129E-06  -.40384026E-06  -.39231881E-06  -.37784078E-06  -.36051386E-06
  -.34046865E-06  -.31785766E-06  -.29285395E-06  -.26564975E-06  -.23645483E-06
  -.20549476E-06  -.17300905E-06  -.13924918E-06  -.10447650E-06  -.68960099E-07
  -.32974573E-07   .32021886E-08   .39291286E-07   .75015070E-07   .11009939E-06
   .14427579E-06   .17728369E-06   .20887241E-06   .23880320E-06   .26685110E-06
   .29280672E-06   .31647781E-06   .33769079E-06   .35629200E-06   .37214889E-06
   .38515099E-06   .39521062E-06   .40226354E-06   .40626934E-06   .40721161E-06
   .40509793E-06   .39995973E-06   .39185186E-06   .38085203E-06   .36706007E-06
   .35059697E-06   .33160382E-06   .31024055E-06   .28668454E-06   .26112910E-06
   .23378183E-06   .20486289E-06   .17460317E-06   .14324238E-06   .11102709E-06
   .78208763E-07   .45041704E-07   .11781052E-07  -.21319243E-07  -.54008405E-07
  -.86040780E-07  -.11717773E-06  -.14718944E-06  -.17585665E-06  -.20297232E-06
  -.22834310E-06  -.25179075E-06  -.27315341E-06  -.29228671E-06  -.30906475E-06
  -.32338092E-06  -.33514854E-06  -.34430137E-06  -.35079394E-06  -.35460166E-06
  -.35572087E-06  -.35416862E-06  -.34998237E-06  -.34321945E-06  -.33395645E-06
  -.32228841E-06  -.30832788E-06  -.29220390E-06  -.27406076E-06  -.25405678E-06
  -.23236289E-06  -.20916115E-06  -.18464327E-06  -.15900897E-06  -.13246433E-06
  -.10522016E-06  -.77490279E-07  -.49489827E-07  -.21433587E-07   .64656829E-08
   .33998875E-07   .60962109E-07   .87158249E-07   .11239835E-06   .13650303E-06
   .15930374E-06   .18064391E-06   .20038007E-06   .21838274E-06   .23453730E-06
   .24874464E-06   .26092179E-06   .27100231E-06   .27893661E-06   .28469210E-06
   .28825326E-06   .28962146E-06   .28881482E-06   .28586776E-06   .28083059E-06
   .27376886E-06   .26476265E-06   .25390581E-06   .24130495E-06   .22707854E-06
   .21135578E-06   .19427545E-06   .17598476E-06   .15663803E-06   .13639545E-06
   .11542173E-06   .93884811E-07   .71954483E-07   .49801080E-07   .27594155E-07
   .55011930E-08  -.16313651E-07  -.37690755E-07  -.58476192E-07  -.78522823E-07
  -.97691324E-07  -.11585113E-06  -.13288132E-06  -.14867135E-06  -.16312181E-06
  -.17614495E-06  -.18766518E-06  -.19761949E-06  -.20595769E-06  -.21264264E-06
  -.21765028E-06  -.22096960E-06  -.22260256E-06  -.22256382E-06  -.22088046E-06
  -.21759151E-06  -.21274750E-06  -.20640990E-06  -.19865041E-06  -.18955027E-06
  -.17919950E-06  -.16769604E-06  -.15514485E-06  -.14165704E-06  -.12734887E-06
  -.11234081E-06  -.96756516E-07  -.80721857E-07  -.64363908E-07  -.47809962E-07
  -.31186558E-07  -.14618531E-07   .17719080E-08   .17866053E-07   .33549543E-07
   .48713153E-07   .63253529E-07   .77073867E-07   .90084529E-07   .10220359E-06
   .11335730E-06   .12348054E-06   .13251709E-06   .14041994E-06   .14715144E-06
   .15268342E-06   .15699722E-06   .16008366E-06   .16194291E-06   .16258431E-06
   .16202613E-06   .16029526E-06   .15742682E-06   .15346374E-06   .14845629E-06
   .14246156E-06   .13554286E-06   .12776913E-06   .11921435E-06   .10995681E-06
   .10007846E-06   .89664262E-07   .78801405E-07   .67578665E-07   .56085679E-07
   .44412257E-07   .32647700E-07   .20880142E-07   .91959078E-08  -.23210932E-08
  -.13589950E-07  -.24533292E-07  -.35077795E-07  -.45154641E-07  -.54699944E-07
  -.63655115E-07  -.71967187E-07  -.79589091E-07  -.86479879E-07  -.92604889E-07
  -.97935871E-07  -.10245105E-06  -.10613516E-06  -.10897937E-06  -.11098126E-06
  -.11214465E-06  -.11247944E-06  -.11200142E-06  -.11073197E-06  -.10869782E-06
  -.10593069E-06  -.10246697E-06  -.98347290E-07  -.93616181E-07  -.88321604E-07
  -.82514527E-07  -.76248479E-07  -.69579085E-07  -.62563608E-07  -.55260479E-07
  -.47728841E-07  -.40028092E-07  -.32217437E-07  -.24355456E-07  -.16499692E-07
  -.87062413E-08  -.10293857E-08   .64787683E-08   .13768616E-07   .20793359E-07
   .27509274E-07   .33875960E-07   .39856547E-07   .45417879E-07   .50530655E-07
   .55169553E-07   .59313300E-07   .62944731E-07   .66050801E-07   .68622574E-07
   .70655174E-07   .72147720E-07   .73103217E-07   .73528434E-07   .73433752E-07
   .72832987E-07   .71743200E-07   .70184484E-07   .68179729E-07   .65754385E-07
   .62936204E-07   .59754974E-07   .56242248E-07   .52431068E-07   .48355681E-07
   .44051262E-07   .39553633E-07   .34898986E-07   .30123616E-07   .25263655E-07
   .20354821E-07   .15432173E-07   .10529880E-07   .56810070E-08   .91730945E-09
  -.37309522E-08  -.82351822E-08  -.12568602E-07  -.16706386E-07  -.20625774E-07
  -.24306174E-07  -.27729235E-07  -.30878913E-07  -.33741506E-07  -.36305683E-07
  -.38562485E-07  -.40505317E-07  -.42129917E-07  -.43434310E-07  -.44418757E-07
  -.45085672E-07  -.45439545E-07  -.45486839E-07  -.45235883E-07  -.44696757E-07
  -.43881163E-07  -.42802293E-07  -.41474690E-07  -.39914107E-07  -.38137357E-07
  -.36162163E-07  -.34007015E-07  -.31691011E-07  -.29233715E-07  -.26655007E-07
  -.23974941E-07  -.21213605E-07  -.18390987E-07  -.15526845E-07  -.12640588E-07
  -.97511547E-08  -.68769120E-08  -.40355503E-08  -.12439938E-08   .14816829E-08
   .41263292E-08   .66757834E-08   .91169289E-08   .11437742E-07   .13627327E-07
   .15675952E-07   .17575060E-07   .19317290E-07   .20896475E-07   .22307640E-07
   .23546991E-07   .24611897E-07   .25500862E-07   .26213497E-07   .26750484E-07
   .27113529E-07   .27305321E-07   .27329480E-07   .27190499E-07   .26893693E-07
   .26445132E-07   .25851586E-07   .25120456E-07   .24259715E-07   .23277835E-07
   .22183728E-07   .20986680E-07   .19696282E-07   .18322370E-07   .16874960E-07
   .15364189E-07   .13800254E-07   .12193356E-07   .10553641E-07   .88911541E-08
   .72157829E-08   .55372142E-08   .38648879E-08   .22079556E-08   .57524227E-09
  -.10247893E-08  -.25840712E-08  -.40949597E-08  -.55502613E-08  -.69432565E-08
  -.82677200E-08  -.95179377E-08  -.10688721E-07  -.11775421E-07  -.12773931E-07
  -.13680699E-07  -.14492731E-07  -.15207587E-07  -.15823383E-07  -.16338788E-07
  -.16753015E-07  -.17065817E-07  -.17277472E-07  -.17388774E-07  -.17401019E-07
  -.17315985E-07  -.17135920E-07  -.16863520E-07  -.16501906E-07  -.16054608E-07
  -.15525533E-07  -.14918949E-07  -.14239450E-07  -.13491939E-07  -.12681591E-07
  -.11813829E-07  -.10894292E-07  -.99288083E-08  -.89233601E-08  -.78840552E-08
  -.68170944E-08  -.57287398E-08  -.46252828E-08  -.35130125E-08  -.23981836E-08
  -.12869854E-08  -.18551073E-09   .90027465E-09   .19645614E-08   .30017256E-08
   .40063565E-08   .49732833E-08   .58976006E-08   .67746924E-08   .76002545E-08
   .83703155E-08   .90812557E-08   .97298247E-08   .10313156E-07   .10828781E-07
   .11274638E-07   .11649084E-07   .11950898E-07   .12179287E-07   .12333884E-07
   .12414755E-07   .12422385E-07   .12357681E-07   .12221959E-07   .12016936E-07
   .11744714E-07   .11407769E-07   .11008928E-07   .10551354E-07   .10038525E-07
   .94742066E-08   .88624290E-08   .82074615E-08   .75137832E-08   .67860543E-08
   .60290856E-08   .52478079E-08   .44472402E-08   .36324577E-08   .28085595E-08
   .19806369E-08   .11537410E-08   .33285152E-09  -.47715396E-09  -.12715300E-08
  -.20456920E-08  -.27952437E-08  -.35160030E-08  -.42040268E-08  -.48556331E-08
  -.54674218E-08  -.60362933E-08  -.65594647E-08  -.70344839E-08  -.74592409E-08
  -.78319773E-08  -.81512925E-08  -.84161482E-08  -.86258700E-08  -.87801457E-08
  -.88790227E-08  -.89229013E-08  -.89125269E-08  -.88489789E-08  -.87336583E-08
  -.85682725E-08  -.83548187E-08  -.80955649E-08  -.77930300E-08  -.74499618E-08
  -.70693141E-08  -.66542227E-08  -.62079804E-08  -.57340111E-08  -.52358442E-08
  -.47170875E-08  -.41814013E-08  -.36324718E-08  -.30739853E-08  -.25096024E-08
  -.19429338E-08  -.13775159E-08  -.81678855E-09  -.26407303E-09   .27744774E-09
   .80474795E-09   .13149759E-08   .18054693E-08   .22737688E-08   .27176294E-08
   .31350305E-08   .35241834E-08   .38835369E-08   .42117810E-08   .45078489E-08
   .47709166E-08   .50004012E-08   .51959564E-08   .53574678E-08   .54850447E-08
   .55790121E-08   .56398997E-08   .56684310E-08   .56655104E-08   .56322096E-08
   .55697530E-08   .54795027E-08   .53629420E-08   .52216601E-08   .50573350E-08
   .48717170E-08   .46666129E-08   .44438692E-08   .42053565E-08   .39529542E-08
   .36885356E-08   .34139541E-08   .31310302E-08   .28415390E-08   .25471997E-08
   .22496653E-08   .19505138E-08   .16512408E-08   .13532526E-08   .10578620E-08
   .76628374E-09   .47963236E-09   .19892086E-09  -.74939500E-10  -.34113813E-09
 25.1333556480996805 T
 Non local Part
 0 2 1.18927618932127976
 4.95117802918466055 -0.263395023042996779 -0.263395023042996779 -0.110466427860580457E-01
 Reciprocal Space Part
   .45110332E+01   .45016018E+01   .44733853E+01   .44266159E+01   .43616785E+01
   .42791062E+01   .41795760E+01   .40639015E+01   .39330256E+01   .37880107E+01
   .36300287E+01   .34603494E+01   .32803279E+01   .30913912E+01   .28950241E+01
   .26927541E+01   .24861367E+01   .22767392E+01   .20661255E+01   .18558400E+01
   .16473926E+01   .14422431E+01   .12417875E+01   .10473435E+01   .86013837E+00
   .68129711E+00   .51183207E+00   .35263414E+00   .20446525E+00   .67952726E-01
  -.56414778E-01  -.16828949E+00  -.26746490E+00  -.35387441E+00  -.42758802E+00
  -.48880744E+00  -.53785942E+00  -.57518757E+00  -.60134276E+00  -.61697220E+00
  -.62280752E+00  -.61965191E+00  -.60836658E+00  -.58985678E+00  -.56505763E+00
  -.53491992E+00  -.50039616E+00  -.46242710E+00  -.42192896E+00  -.37978147E+00
  -.33681701E+00  -.29381096E+00  -.25147340E+00  -.21044217E+00  -.17127755E+00
  -.13445850E+00  -.10038034E+00  -.69354156E-01  -.41607581E-01  -.17287075E-01
   .35385049E-02   .20873119E-01   .34787714E-01   .45413499E-01   .52934499E-01
   .57579586E-01   .59614153E-01   .59331627E-01   .57045014E-01   .53078621E-01
   .47760155E-01   .41413304E-01   .34350968E-01   .26869222E-01   .19242103E-01
   .11717294E-01   .45127375E-02  -.21858099E-02  -.82262730E-02  -.13490848E-01
  -.17895726E-01  -.21390012E-01  -.23953936E-01  -.25596433E-01  -.26352204E-01
  -.26278367E-01  -.25450813E-01  -.23960375E-01  -.21908932E-01  -.19405540E-01
  -.16562704E-01  -.13492862E-01  -.10305176E-01  -.71026792E-02  -.39798380E-02
  -.10205562E-02   .17033488E-02   .41331990E-02   .62240414E-02   .79447876E-02
 Real Space Part
  -.86094301E+01  -.85611105E+01  -.84167483E+01  -.81781252E+01  -.78481830E+01
  -.74309829E+01  -.69316493E+01  -.63562983E+01  -.57119525E+01  -.50064432E+01
  -.42483008E+01  -.34466354E+01  -.26110094E+01  -.17513030E+01  -.87757604E+00
   .72880756E-04   .87164777E+00   .17273941E+01   .25579338E+01   .33543935E+01
   .41085244E+01   .48128115E+01   .54605704E+01   .60460296E+01   .65643980E+01
   .70119144E+01   .73858811E+01   .76846774E+01   .79077567E+01   .80556242E+01
   .81297977E+01   .81327519E+01   .80678469E+01   .79392434E+01   .77518064E+01
   .75109982E+01   .72227648E+01   .68934174E+01   .65295112E+01   .61377239E+01
   .57247376E+01   .52971254E+01   .48612447E+01   .44231403E+01   .39884581E+01
   .35623708E+01   .31495175E+01   .27539570E+01   .23791357E+01   .20278696E+01
   .17023408E+01   .14041072E+01   .11341243E+01   .89277839E+00   .67992962E+00
   .49496245E+00   .33684294E+00   .20418031E+00   .95291152E-01   .82645657E-02
  -.58973508E-01  -.10859825E+00  -.14282762E+00  -.16386890E+00  -.17387098E+00
  -.17488322E+00  -.16882125E+00  -.15744003E+00  -.14231409E+00  -.12482489E+00
  -.10615470E+00  -.87286671E-01  -.69010266E-01  -.51931376E-01  -.36486195E-01
  -.22958054E-01  -.11496301E-01  -.21364106E-02   .51794840E-02   .10582333E-01
   .14256819E-01   .16423418E-01   .17322291E-01   .17199279E-01   .16294208E-01
   .14831546E-01   .13013419E-01   .11014865E-01   .89811428E-02   .70268855E-02
   .52368035E-02   .36676579E-02   .23511940E-02   .12977375E-02   .50017228E-03
  -.61956935E-04  -.41843818E-03  -.60466432E-03  -.65832441E-03  -.61661233E-03
 Reciprocal Space Part
  -.23421087E+02  -.23273355E+02  -.22831452E+02  -.22099253E+02  -.21083198E+02
  -.19792270E+02  -.18237952E+02  -.16434181E+02  -.14397273E+02  -.12145841E+02
  -.97006877E+01  -.70846742E+01  -.43225642E+01  -.14408427E+01   .15324956E+01
   .45681853E+01   .76359586E+01   .10704842E+02   .13743479E+02   .16720473E+02
   .19604756E+02   .22365965E+02   .24974835E+02   .27403588E+02   .29626322E+02
   .31619392E+02   .33361764E+02   .34835351E+02   .36025307E+02   .36920290E+02
   .37512663E+02   .37798651E+02   .37778438E+02   .37456193E+02   .36840037E+02
   .35941943E+02   .34777560E+02   .33365982E+02   .31729449E+02   .29892989E+02
   .27884011E+02   .25731855E+02   .23467300E+02   .21122056E+02   .18728225E+02
   .16317773E+02   .13921993E+02   .11570998E+02   .92932264E+01   .71149952E+01
   .50600959E+01   .31494432E+01   .14007868E+01  -.17151112E+00  -.15566273E+01
  -.27473563E+01  -.37401152E+01  -.45348768E+01  -.51350321E+01  -.55471882E+01
  -.57809063E+01  -.58483875E+01  -.57641139E+01  -.55444554E+01  -.52072499E+01
  -.47713697E+01  -.42562818E+01  -.36816139E+01  -.30667355E+01  -.24303627E+01
  -.17901954E+01  -.11625950E+01  -.56230682E+00  -.22338475E-02   .50673618E+00
   .95584746E+00   .13385368E+01   .16504390E+01   .18893393E+01   .20550765E+01
   .21494018E+01   .21757985E+01   .21392691E+01   .20460979E+01   .19035944E+01
   .17198275E+01   .15033557E+01   .12629625E+01   .10074022E+01   .74516327E+00
   .48425446E+00   .23201758E+00  -.50285769E-02  -.22131131E+00  -.41229241E+00
  -.57452147E+00  -.70565470E+00  -.80444084E+00  -.87067655E+00  -.90513442E+00
 Real Space Part
   .63381100E+03   .63319012E+03   .63131750E+03   .62816376E+03   .62368168E+03
   .61780880E+03   .61047088E+03   .60158613E+03   .59107002E+03   .57884057E+03
   .56482374E+03   .54895894E+03   .53120425E+03   .51154126E+03   .48997933E+03
   .46655897E+03   .44135447E+03   .41447533E+03   .38606669E+03   .35630860E+03
   .32541412E+03   .29362636E+03   .26121444E+03   .22846869E+03   .19569489E+03
   .16320811E+03   .13132608E+03   .10036231E+03   .70619333E+02   .42382108E+02
   .15911834E+02  -.85596188E+01  -.30834522E+02  -.50753222E+02  -.68197063E+02
  -.83090262E+02  -.95400666E+02  -.10513942E+03  -.11235956E+03  -.11715360E+03
  -.11965022E+03  -.12001018E+03  -.11842152E+03  -.11509437E+03  -.11025536E+03
  -.10414185E+03  -.96996277E+02  -.89060546E+02  -.80570815E+02  -.71752690E+02
  -.62816995E+02  -.53956169E+02  -.45341390E+02  -.37120431E+02  -.29416281E+02
  -.22326518E+02  -.15923395E+02  -.10254583E+02  -.53445136E+01  -.11962215E+01
   .22063992E+01   .48960255E+01   .69191295E+01   .83330937E+01   .92033167E+01
   .96003976E+01   .95974783E+01   .92678119E+01   .86826086E+01   .79092012E+01
   .70095537E+01   .60391244E+01   .50460814E+01   .40708571E+01   .31460162E+01
   .22964049E+01   .15395420E+01   .88620818E+00   .34118706E+00  -.95888129E-01
  -.42962692E+00  -.66795538E+00  -.82120853E+00  -.90127378E+00  -.92081157E+00
  -.89257293E+00  -.82882753E+00  -.74090914E+00  -.63887981E+00  -.53130903E+00
  -.42515946E+00  -.32576754E+00  -.23690478E+00  -.16090373E+00  -.98832269E-01
  -.50699764E-01  -.15679662E-01   .76653924E-02   .21167912E-01   .26859071E-01
 Non local Part
 1 2 1.18927618932127976
 1.22338086304260707 2.14672215900143470 2.14672215900143470 1.34142492866586371
 Reciprocal Space Part
   .00000000E+00   .23087905E+00   .45959127E+00   .68400091E+00   .90203382E+00
   .11117069E+01   .13111558E+01   .14986608E+01   .16726693E+01   .18318169E+01
   .19749432E+01   .21011058E+01   .22095891E+01   .22999106E+01   .23718221E+01
   .24253074E+01   .24605768E+01   .24780568E+01   .24783780E+01   .24623582E+01
   .24309845E+01   .23853921E+01   .23268417E+01   .22566954E+01   .21763917E+01
   .20874203E+01   .19912973E+01   .18895402E+01   .17836444E+01   .16750614E+01
   .15651783E+01   .14552996E+01   .13466315E+01   .12402685E+01   .11371831E+01
   .10382178E+01   .94408030E+00   .85534161E+00   .77243620E+00   .69566530E+00
   .62520229E+00   .56110016E+00   .50330085E+00   .45164614E+00   .40588965E+00
   .36570986E+00   .33072359E+00   .30049971E+00   .27457284E+00   .25245664E+00
   .23365641E+00   .21768089E+00   .20405296E+00   .19231901E+00   .18205707E+00
   .17288333E+00   .16445728E+00   .15648520E+00   .14872228E+00   .14097322E+00
   .13309153E+00   .12497766E+00   .11657594E+00   .10787080E+00   .98882055E-01
   .89659783E-01   .80278770E-01   .70832776E-01   .61428782E-01   .52181379E-01
   .43207446E-01   .34621242E-01   .26530022E-01   .19030259E-01   .12204534E-01
   .61191437E-02   .82242341E-03  -.36562049E-02  -.73064915E-02  -.10136968E-01
  -.12173970E-01  -.13460135E-01  -.14052480E-01  -.14020125E-01  -.13441776E-01
  -.12403052E-01  -.10993756E-01  -.93051748E-02  -.74274931E-02  -.54473952E-02
  -.34459148E-02  -.14965856E-02   .33606769E-03   .19976745E-02   .34447858E-02
   .46452638E-02   .55783064E-02   .62341281E-02   .66133293E-02   .67259937E-02
 Real Space Part
   .00000000E+00   .13215069E+01   .26294969E+01   .39106933E+01   .51522943E+01
   .63421954E+01   .74691962E+01   .85231847E+01   .94952962E+01   .10378043E+02
   .11165412E+02   .11852928E+02   .12437685E+02   .12918341E+02   .13295078E+02
   .13569538E+02   .13744717E+02   .13824853E+02   .13815270E+02   .13722228E+02
   .13552742E+02   .13314409E+02   .13015219E+02   .12663382E+02   .12267150E+02
   .11834657E+02   .11373774E+02   .10891977E+02   .10396235E+02   .98929241E+01
   .93877615E+01   .88857577E+01   .83911960E+01   .79076300E+01   .74379012E+01
   .69841722E+01   .65479759E+01   .61302751E+01   .57315315E+01   .53517807E+01
   .49907092E+01   .46477329E+01   .43220719E+01   .40128215E+01   .37190165E+01
   .34396875E+01   .31739079E+01   .29208318E+01   .26797209E+01   .24499626E+01
   .22310781E+01   .20227220E+01   .18246746E+01   .16368277E+01   .14591655E+01
   .12917418E+01   .11346558E+01   .98802616E+00   .85196638E+00   .72656170E+00
   .61184854E+00   .50779745E+00   .41429997E+00   .33115985E+00   .25808856E+00
   .19470520E+00   .14054042E+00   .95043957E-01   .57595279E-01   .27516660E-01
   .40880398E-02  -.13437072E-01  -.25815329E-01  -.33797593E-01  -.38113877E-01
  -.39459718E-01  -.38484377E-01  -.35781193E-01  -.31880284E-01  -.27243673E-01
  -.22262838E-01  -.17258560E-01  -.12482876E-01  -.81228831E-02  -.43060697E-02
  -.11068380E-02   .14461418E-02   .33621050E-02   .46802303E-02   .54618535E-02
   .57831268E-02   .57283441E-02   .53841033E-02   .48344194E-02   .41568509E-02
   .34196496E-02   .26798992E-02   .19825694E-02   .13603817E-02   .83435804E-03
 Reciprocal Space Part
   .00000000E+00  -.56102570E+00  -.11037022E+01  -.16102191E+01  -.20638288E+01
  -.24493415E+01  -.27535767E+01  -.29657600E+01  -.30778533E+01  -.30848099E+01
  -.29847467E+01  -.27790293E+01  -.24722679E+01  -.20722225E+01  -.15896218E+01
  -.10378987E+01  -.43285099E+00   .20776432E+00   .86469277E+00   .15176869E+01
   .21460407E+01   .27291393E+01   .32470096E+01   .36808573E+01   .40135754E+01
   .42302116E+01   .43183819E+01   .42686192E+01   .40746487E+01   .37335821E+01
   .32460264E+01   .26161042E+01   .18513852E+01   .96273107E+00  -.35941448E-01
  -.11279743E+01  -.22943490E+01  -.35141250E+01  -.47649242E+01  -.60234495E+01
  -.72660228E+01  -.84691303E+01  -.96099598E+01  -.10666918E+02  -.11620116E+02
  -.12451803E+02  -.13146758E+02  -.13692602E+02  -.14080048E+02  -.14303074E+02
  -.14359016E+02  -.14248574E+02  -.13975752E+02  -.13547709E+02  -.12974543E+02
  -.12269015E+02  -.11446207E+02  -.10523144E+02  -.95183705E+01  -.84515043E+01
  -.73427801E+01  -.62125867E+01  -.50810155E+01  -.39674285E+01  -.28900568E+01
  -.18656391E+01  -.90910620E+00  -.33319509E-01   .75113191E+00   .14360734E+01
   .20158235E+01   .24872107E+01   .28495281E+01   .31044322E+01   .32557875E+01
   .33094653E+01   .32731016E+01   .31558237E+01   .29679526E+01   .27206902E+01
   .24257995E+01   .20952878E+01   .17410990E+01   .13748237E+01   .10074346E+01
   .64905053E+00   .30873683E+00  -.56564782E-02  -.28761534E+00  -.53204026E+00
  -.73528274E+00  -.89514089E+00  -.10108163E+01  -.10828355E+01  -.11129403E+01
  -.11039508E+01  -.10596079E+01  -.98439952E+00  -.88337673E+00  -.76196590E+00
 Real Space Part
   .00000000E+00  -.40768983E+02  -.80817076E+02  -.11943980E+03  -.15596509E+03
  -.18976834E+03  -.22028635E+03  -.24702946E+03  -.26959189E+03  -.28765979E+03
  -.30101700E+03  -.30954818E+03  -.31323950E+03  -.31217675E+03  -.30654097E+03
  -.29660192E+03  -.28270939E+03  -.26528281E+03  -.24479939E+03  -.22178120E+03
  -.19678147E+03  -.17037066E+03  -.14312252E+03  -.11560061E+03  -.88345627E+02
  -.61863814E+02  -.36616718E+02  -.13012581E+02   .86005280E+01   .27939706E+02
   .44790282E+02   .59006963E+02   .70513135E+02   .79298406E+02   .85414582E+02
   .88970239E+02   .90124155E+02   .89077826E+02   .86067334E+02   .81354855E+02
   .75220042E+02   .67951559E+02   .59838986E+02   .51165305E+02   .42200142E+02
   .33193916E+02   .24372978E+02   .15935832E+02   .80504541E+01   .85269586E+00
  -.55542486E+01  -.11099401E+02  -.15742671E+02  -.19472753E+02  -.22304389E+02
  -.24275137E+02  -.25441777E+02  -.25876519E+02  -.25663139E+02  -.24893169E+02
  -.23662271E+02  -.22066874E+02  -.20201171E+02  -.18154528E+02  -.16009350E+02
  -.13839419E+02  -.11708716E+02  -.96707092E+01  -.77680729E+01  -.60328085E+01
  -.44867067E+01  -.31420983E+01  -.20028305E+01  -.10654066E+01  -.32022704E+00
   .24712639E+00   .65461561E+00   .92252746E+00   .10723490E+01   .11257675E+01
   .11038156E+01   .10261760E+01   .91064962E+00   .77278445E+00   .62565820E+00
   .47979930E+00   .34322930E+00   .22160602E+00   .11844568E+00   .35401540E-01
  -.27422356E-01  -.71142450E-01  -.97769691E-01  -.10990130E+00  -.11044224E+00
  -.10236499E+00  -.88513230E-01  -.71451859E-01  -.53363059E-01  -.35985931E-01
 PAW radial sets
 337 0.708915279022619527
(5E20.12)                                
 augmentation charges (non sperical)
  -.121506687787E+00  -.455148147517E-02  -.959423653950E-02   .568235044013E-02  -.455148147517E-02
  -.221294527321E-03   .149257157214E-03   .371551425296E-04  -.959423653950E-02   .149257157214E-03
   .116078371832E+00   .310041503209E-01   .568235044013E-02   .371551425296E-04   .310041503209E-01
   .638391057359E-02
 uccopancies in atom
   .200000000000E+01   .000000000000E+00   .000000000000E+00   .000000000000E+00   .000000000000E+00
   .000000000000E+00   .000000000000E+00   .000000000000E+00   .000000000000E+00   .000000000000E+00
   .999999999728E+00   .000000000000E+00   .000000000000E+00   .000000000000E+00   .000000000000E+00
   .000000000000E+00
 grid
   .280527516333E-04   .289225357721E-04   .298192878340E-04   .307438439676E-04   .316970662468E-04
   .326798434741E-04   .336930920097E-04   .347377566259E-04   .358148113878E-04   .369252605618E-04
   .380701395518E-04   .392505158649E-04   .404674901063E-04   .417221970061E-04   .430158064768E-04
   .443495247045E-04   .457245952736E-04   .471423003259E-04   .486039617567E-04   .501109424469E-04
   .516646475341E-04   .532665257223E-04   .549180706334E-04   .566208221993E-04   .583763680979E-04
   .601863452337E-04   .620524412639E-04   .639763961718E-04   .659600038897E-04   .680051139712E-04
   .701136333158E-04   .722875279473E-04   .745288248462E-04   .768396138405E-04   .792220495539E-04
   .816783534148E-04   .842108157277E-04   .868217978087E-04   .895137341871E-04   .922891348757E-04
   .951505877110E-04   .981007607661E-04   .101142404838E-03   .104278356015E-03   .107511538316E-03
   .110844966423E-03   .114281748487E-03   .117825089030E-03   .121478291928E-03   .125244763500E-03
   .129128015674E-03   .133131669268E-03   .137259457366E-03   .141515228795E-03   .145902951719E-03
   .150426717332E-03   .155090743682E-03   .159899379594E-03   .164857108732E-03   .169968553777E-03
   .175238480738E-03   .180671803396E-03   .186273587883E-03   .192049057411E-03   .198003597136E-03
   .204142759186E-03   .210472267831E-03   .216998024827E-03   .223726114913E-03   .230662811488E-03
   .237814582461E-03   .245188096279E-03   .252790228147E-03   .260628066437E-03   .268708919298E-03
   .277040321473E-03   .285630041319E-03   .294486088053E-03   .303616719224E-03   .313030448405E-03
   .322736053137E-03   .332742583110E-03   .343059368603E-03   .353696029184E-03   .364662482677E-03
   .375968954412E-03   .387625986760E-03   .399644448959E-03   .412035547251E-03   .424810835334E-03
   .437982225128E-03   .451561997889E-03   .465562815655E-03   .479997733055E-03   .494880209481E-03
   .510224121638E-03   .526043776481E-03   .542353924558E-03   .559169773761E-03   .576507003509E-03
   .594381779364E-03   .612810768108E-03   .631811153281E-03   .651400651203E-03   .671597527497E-03
   .692420614113E-03   .713889326894E-03   .736023683677E-03   .758844322957E-03   .782372523134E-03
   .806630222348E-03   .831640038941E-03   .857425292542E-03   .884010025812E-03   .911419026863E-03
   .939677852369E-03   .968812851398E-03   .998851189976E-03   .102982087642E-02   .106175078746E-02
   .109467069516E-02   .112861129465E-02   .116360423281E-02   .119968213770E-02   .123687864907E-02
   .127522844964E-02   .131476729750E-02   .135553205942E-02   .139756074525E-02   .144089254332E-02
   .148556785704E-02   .153162834252E-02   .157911694742E-02   .162807795104E-02   .167855700554E-02
   .173060117855E-02   .178425899706E-02   .183958049263E-02   .189661724807E-02   .195542244556E-02
   .201605091616E-02   .207855919103E-02   .214300555407E-02   .220945009629E-02   .227795477185E-02
   .234858345582E-02   .242140200372E-02   .249647831295E-02   .257388238610E-02   .265368639620E-02
   .273596475402E-02   .282079417747E-02   .290825376313E-02   .299842505997E-02   .309139214544E-02
   .318724170380E-02   .328606310702E-02   .338794849805E-02   .349299287677E-02   .360129418856E-02
   .371295341562E-02   .382807467115E-02   .394676529639E-02   .406913596075E-02   .419530076495E-02
   .432537734748E-02   .445948699420E-02   .459775475151E-02   .474030954290E-02   .488728428917E-02
   .503881603237E-02   .519504606359E-02   .535612005467E-02   .552218819408E-02   .569340532692E-02
   .586993109928E-02   .605193010718E-02   .623957204995E-02   .643303188850E-02   .663249000848E-02
   .683813238844E-02   .705015077324E-02   .726874285286E-02   .749411244673E-02   .772646969374E-02
   .796603124822E-02   .821302048191E-02   .846766769229E-02   .873021031726E-02   .900089315657E-02
   .927996860004E-02   .956769686293E-02   .986434622857E-02   .101701932985E-01   .104855232502E-01
   .108106301035E-01   .111458169942E-01   .114913964569E-01   .118476907164E-01   .122150319883E-01
   .125937627887E-01   .129842362533E-01   .133868164670E-01   .138018788033E-01   .142298102742E-01
   .146710098911E-01   .151258890370E-01   .155948718499E-01   .160783956182E-01   .165769111888E-01
   .170908833870E-01   .176207914503E-01   .181671294750E-01   .187304068773E-01   .193111488675E-01
   .199098969406E-01   .205272093808E-01   .211636617819E-01   .218198475842E-01   .224963786278E-01
   .231938857233E-01   .239130192394E-01   .246544497100E-01   .254188684590E-01   .262069882449E-01
   .270195439257E-01   .278572931437E-01   .287210170323E-01   .296115209441E-01   .305296352018E-01
   .314762158727E-01   .324521455667E-01   .334583342591E-01   .344957201394E-01   .355652704861E-01
   .366679825681E-01   .378048845754E-01   .389770365768E-01   .401855315093E-01   .414314961966E-01
   .427160923999E-01   .440405179010E-01   .454060076197E-01   .468138347644E-01   .482653120201E-01
   .497617927717E-01   .513046723665E-01   .528953894146E-01   .545354271311E-01   .562263147182E-01
   .579696287918E-01   .597669948511E-01   .616200887945E-01   .635306384819E-01   .655004253464E-01
   .675312860547E-01   .696251142200E-01   .717838621675E-01   .740095427550E-01   .763042312493E-01
   .786700672619E-01   .811092567431E-01   .836240740397E-01   .862168640153E-01   .888900442366E-01
   .916461072276E-01   .944876227942E-01   .974172404194E-01   .100437691734E+00   .103551793066E+00
   .106762448061E+00   .110072650395E+00   .113485486565E+00   .117004138763E+00   .120631887848E+00
   .124372116402E+00   .128228311886E+00   .132204069889E+00   .136303097485E+00   .140529216684E+00
   .144886368000E+00   .149378614125E+00   .154010143714E+00   .158785275294E+00   .163708461288E+00
   .168784292168E+00   .174017500736E+00   .179412966535E+00   .184975720401E+00   .190710949150E+00
   .196624000420E+00   .202720387652E+00   .209005795233E+00   .215486083798E+00   .222167295690E+00
   .229055660599E+00   .236157601368E+00   .243479739980E+00   .251028903739E+00   .258812131627E+00
   .266836680875E+00   .275110033725E+00   .283639904409E+00   .292434246341E+00   .301501259532E+00
   .310849398238E+00   .320487378843E+00   .330424187982E+00   .340669090926E+00   .351231640216E+00
   .362121684576E+00   .373349378090E+00   .384925189674E+00   .396859912833E+00   .409164675732E+00
   .421850951565E+00   .434930569259E+00   .448415724497E+00   .462318991095E+00   .476653332723E+00
   .491432114994E+00   .506669117928E+00   .522378548794E+00   .538575055366E+00   .555273739575E+00
   .572490171592E+00   .590240404346E+00   .608540988491E+00   .627408987842E+00   .646861995280E+00
   .666918149159E+00   .687596150219E+00   .708915279023E+00   .730895413931E+00   .753557049641E+00
   .776921316292E+00   .801009999172E+00
 aepotential
   .363639741525E+05   .353486988431E+05   .343218421719E+05   .332873506987E+05   .322493425013E+05
   .312116817821E+05   .301779824554E+05   .291515900552E+05   .281355719873E+05   .271327122522E+05
   .261455097070E+05   .251761801616E+05   .242266612837E+05   .232986206673E+05   .223934661094E+05
   .215123579591E+05   .206562230842E+05   .198257700763E+05   .190215053474E+05   .182437497397E+05
   .174926553864E+05   .167682225150E+05   .160703159665E+05   .153986812261E+05   .147529597911E+05
   .141327037385E+05   .135373894181E+05   .129664301650E+05   .124191880122E+05   .118949843633E+05
   .113931096827E+05   .109128321163E+05   .104534052295E+05   .100140747189E+05   .959408436168E+04
   .919268105970E+04   .880911918884E+04   .844266424842E+04   .809259589992E+04   .775821039989E+04
   .743882261121E+04   .713376751399E+04   .684240134668E+04   .656410242701E+04   .629827164939E+04
   .604433276833E+04   .580173243593E+04   .556994011018E+04   .534844775879E+04   .513676946601E+04
   .493444100413E+04   .474101918523E+04   .455608133122E+04   .437922451875E+04   .421006498213E+04
   .404823730666E+04   .389339377076E+04   .374520359187E+04   .360335219401E+04   .346754051519E+04
   .333748429799E+04   .321291338902E+04   .309357108986E+04   .297921350116E+04   .286960890600E+04
   .276453716092E+04   .266378912080E+04   .256716609088E+04   .247447928324E+04   .238554932784E+04
   .230020577148E+04   .221828663647E+04   .213963796492E+04   .206411341185E+04   .199157384772E+04
   .192188698360E+04   .185492700868E+04   .179057426100E+04   .172871489759E+04   .166924060140E+04
   .161204828066E+04   .155703980758E+04   .150412175443E+04   .145320515704E+04   .140420526364E+04
   .135704135019E+04   .131163647545E+04   .126791731834E+04   .122581396868E+04   .118525976774E+04
   .114619113374E+04   .110854740959E+04   .107227071448E+04   .103730579901E+04   .100359991984E+04
   .971102708549E+03   .939766055312E+03   .909543996388E+03   .880392605856E+03   .852269898434E+03
   .825135730040E+03   .798951711238E+03   .773681119698E+03   .749288819036E+03   .725741183375E+03
   .703006024362E+03   .681052521465E+03   .659851157598E+03   .639373657217E+03   .619592927130E+03
   .600483001830E+03   .582018989710E+03   .564177023819E+03   .546934214176E+03   .530268602534E+03
   .514159120016E+03   .498585546066E+03   .483528470409E+03   .468969255931E+03   .454890004293E+03
   .441273522745E+03   .428103292723E+03   .415363439803E+03   .403038705661E+03   .391114420680E+03
   .379576478711E+03   .368411312191E+03   .357605868845E+03   .347147590092E+03   .337024389275E+03
   .327224631997E+03   .317737116800E+03   .308551056886E+03   .299656062835E+03   .291042125975E+03
   .282699602499E+03   .274619198521E+03   .266791955511E+03   .259209236639E+03   .251862713713E+03
   .244744354458E+03   .237846410836E+03   .231161407375E+03   .224682130329E+03   .218401617250E+03
   .212313147000E+03   .206410230161E+03   .200686599981E+03   .195136203508E+03   .189753193401E+03
   .184531919758E+03   .179466922520E+03   .174552924136E+03   .169784822509E+03   .165157684250E+03
   .160666738222E+03   .156307369361E+03   .152075112703E+03   .147965647713E+03   .143974792800E+03
   .140098500097E+03   .136332850405E+03   .132674048320E+03   .129118417754E+03   .125662397229E+03
   .122302535831E+03   .119035488956E+03   .115858014436E+03   .112766968678E+03   .109759303081E+03
   .106832060482E+03   .103982371805E+03   .101207452823E+03   .985046010377E+02   .958711926753E+02
   .933046798103E+02   .908025876049E+02   .883625116361E+02   .859821153174E+02   .836591274767E+02
   .813913399403E+02   .791766052946E+02   .770128346760E+02   .748979956694E+02   .728301103007E+02
   .708072530777E+02   .688275491452E+02   .668891724779E+02   .649903441822E+02   .631293308353E+02
   .613044429175E+02   .595140333034E+02   .577564958085E+02   .560302638159E+02   .543338089527E+02
   .526656398285E+02   .510243008416E+02   .494083710310E+02   .478164629940E+02   .462472218524E+02
   .446993242848E+02   .431714775948E+02   .416624188544E+02   .401709140744E+02   .386957574524E+02
   .372357706445E+02   .357898021135E+02   .343567265021E+02   .329354440718E+02   .315248801825E+02
   .301239848158E+02   .287317321592E+02   .273471202133E+02   .259691704701E+02   .245969276151E+02
   .232294592857E+02   .218658558680E+02   .205052303380E+02   .191467181433E+02   .177894771268E+02
   .164326874903E+02   .150755517980E+02   .137172950157E+02   .123571645916E+02   .109944305686E+02
   .962838573530E+01   .825834580743E+01   .688364964536E+01   .550365950006E+01   .411776129127E+01
   .272536491297E+01   .132590456771E+01  -.811608726201E-01  -.149634748076E+01  -.292014586199E+01
  -.435302071851E+01  -.579541038874E+01  -.724772636160E+01  -.871035276612E+01  -.101836458321E+02
  -.116679333222E+02  -.131635139298E+02  -.146706566387E+02  -.161896000369E+02  -.177205515777E+02
  -.192636867748E+02  -.208191483196E+02  -.223870451014E+02  -.239674511108E+02  -.255604041983E+02
  -.271659046567E+02  -.287839135878E+02  -.304143510061E+02  -.320570936226E+02  -.337119722409E+02
  -.353787686852E+02  -.370572121637E+02  -.387469749575E+02  -.404476673028E+02  -.421588313190E+02
  -.438799338088E+02  -.456103577416E+02  -.473493922075E+02  -.490962206156E+02  -.508499069039E+02
  -.526093795307E+02  -.543734130444E+02  -.561406070829E+02  -.579093627492E+02  -.596778564634E+02
  -.614440116193E+02  -.632054686969E+02  -.649595549163E+02  -.667032550900E+02  -.684331860342E+02
  -.701455777437E+02  -.718362654769E+02  -.735006978979E+02  -.751339673772E+02  -.767308693647E+02
  -.782859982940E+02  -.797938876916E+02  -.812492020575E+02  -.826469878511E+02  -.839829910573E+02
  -.852540490827E+02  -.864585671912E+02  -.875970892780E+02  -.886729693113E+02  -.896931274595E+02
  -.906688133867E+02  -.916161615546E+02  -.925560698026E+02  -.935125585017E+02  -.945084003335E+02
  -.955568564711E+02  -.966495565018E+02  -.977435752368E+02  -.987548956466E+02  -.995673584555E+02
  -.100061379620E+03  -.100154992533E+03  -.998385173631E+02  -.991826926026E+02  -.983122581877E+02
  -.973581436293E+02  -.964160582281E+02  -.955317704410E+02  -.947111132488E+02  -.939390886823E+02
  -.931953467187E+02  -.924622718412E+02  -.917274076175E+02  -.909830054766E+02  -.902246341771E+02
  -.894498046272E+02  -.886569511579E+02  -.878448120816E+02  -.870121334636E+02  -.861575898467E+02
  -.852798259845E+02  -.843775489340E+02  -.834496263823E+02  -.824951684779E+02  -.815135848938E+02
  -.805046170962E+02  -.794683496812E+02  -.784052057147E+02  -.773159306962E+02  -.762015689104E+02
  -.750634350168E+02  -.739030826194E+02  -.727222713575E+02  -.715229330450E+02  -.703071374144E+02
  -.690770577969E+02  -.678349366580E+02
 core charge-density
   .378166384757E-05   .401938221399E-05   .427204066085E-05   .454057784405E-05   .482599136570E-05
   .512934147321E-05   .545175499020E-05   .579442949387E-05   .615863775415E-05   .654573245093E-05
   .695715118702E-05   .739442181501E-05   .785916809796E-05   .835311572453E-05   .887809870087E-05
   .943606614281E-05   .100290894932E-04   .106593701912E-04   .113292478214E-04   .120412087736E-04
   .127978954431E-04   .136021160083E-04   .144568548188E-04   .153652834335E-04   .163307723491E-04
   .173569034617E-04   .184474833077E-04   .196065571320E-04   .208384238353E-04   .221476518555E-04
   .235390960405E-04   .250179155760E-04   .265895930308E-04   .282599545926E-04   .300351915660E-04
   .319218832115E-04   .339270210099E-04   .360580344392E-04   .383228183591E-04   .407297621019E-04
   .432877803764E-04   .460063460970E-04   .488955252567E-04   .519660139717E-04   .552291778313E-04
   .586970936959E-04   .623825940948E-04   .662993143841E-04   .704617428360E-04   .748852738393E-04
   .795862644046E-04   .845820941769E-04   .898912291720E-04   .955332894673E-04   .101529121088E-03
   .107900872352E-03   .114672074936E-03   .121867729970E-03   .129514399458E-03   .137640303344E-03
   .146275422593E-03   .155451608631E-03   .165202699543E-03   .175564643455E-03   .186575629507E-03
   .198276226915E-03   .210709532591E-03   .223921327859E-03   .237960244800E-03   .252877942839E-03
   .268729296164E-03   .285572592666E-03   .303469745067E-03   .322486515002E-03   .342692750813E-03
   .364162639902E-03   .386974976500E-03   .411213445807E-03   .436966925455E-03   .464329805358E-03
   .493402327040E-03   .524290943604E-03   .557108701578E-03   .591975645945E-03   .629019249726E-03
   .668374869583E-03   .710186228981E-03   .754605930542E-03   .801795999301E-03   .851928458704E-03
   .905185941259E-03   .961762335868E-03   .102186347400E-02   .108570785696E-02   .115352742663E-02
   .122556838226E-02   .130209204591E-02   .138337577935E-02   .146971395547E-02   .156141898719E-02
   .165882241729E-02   .176227607249E-02   .187215328560E-02   .198885018939E-02   .211278708638E-02
   .224440989875E-02   .238419170285E-02   .253263435297E-02   .269027019941E-02   .285766390598E-02
   .303541437236E-02   .322415676715E-02   .342456467750E-02   .363735238163E-02   .386327725094E-02
   .410314228842E-02   .435779881085E-02   .462814928203E-02   .491515030523E-02   .521981578291E-02
   .554322025240E-02   .588650240652E-02   .625086880843E-02   .663759781052E-02   .704804368736E-02
   .748364099335E-02   .794590915589E-02   .843645731536E-02   .895698942371E-02   .950930961369E-02
   .100953278512E-01   .107170658839E-01   .113766634985E-01   .120763851020E-01   .128186266388E-01
   .136059228594E-01   .144409549552E-01   .153265585731E-01   .162657322265E-01   .172616461172E-01
   .183176513830E-01   .194372897880E-01   .206243038695E-01   .218826475581E-01   .232164972855E-01
   .246302635953E-01   .261286032715E-01   .277164319986E-01   .293989375669E-01   .311815936358E-01
   .330701740666E-01   .350707678356E-01   .371897945364E-01   .394340204794E-01   .418105753938E-01
   .443269697359E-01   .469911126043E-01   .498113302613E-01   .527963852542E-01   .559554961287E-01
   .592983577222E-01   .628351620189E-01   .665766195451E-01   .705339812770E-01   .747190610268E-01
   .791442582658E-01   .838225813376E-01   .887676710020E-01   .939938242464E-01   .995160182871E-01
   .105349934674E+00   .111511983402E+00   .118019326912E+00   .124889903864E+00   .132142452534E+00
   .139796533688E+00   .147872552742E+00   .156391781033E+00   .165376375983E+00   .174849399906E+00
   .184834837227E+00   .195357609811E+00   .206443590098E+00   .218119611727E+00   .230413477255E+00
   .243353962607E+00   .256970817822E+00   .271294763636E+00   .286357483419E+00   .302191609933E+00
   .318830706372E+00   .336309241058E+00   .354662555192E+00   .373926822969E+00   .394139003372E+00
   .415336782889E+00   .437558508392E+00   .460843109360E+00   .485230008624E+00   .510759020751E+00
   .537470237197E+00   .565403897303E+00   .594600244233E+00   .625099364900E+00   .656941012977E+00
   .690164414050E+00   .724808052028E+00   .760909435932E+00   .798504846243E+00   .837629060032E+00
   .878315054192E+00   .920593686163E+00   .964493351671E+00   .101003961913E+01   .105725484051E+01
   .110615773869E+01   .115676297144E+01   .120908067261E+01   .126311597105E+01   .131886848851E+01
   .137633181772E+01   .143549298248E+01   .149633188186E+01   .155882072117E+01   .162292343267E+01
   .168859508975E+01   .175578131859E+01   .182441771210E+01   .189442925138E+01   .196572974067E+01
   .203822126243E+01   .211179365968E+01   .218632405344E+01   .226167640400E+01   .233770112491E+01
   .241423475950E+01   .249109973027E+01   .256810417178E+01   .264504185819E+01   .272169223696E+01
   .279782058021E+01   .287317826544E+01   .294750319715E+01   .302052038044E+01   .309194265750E+01
   .316147161666E+01   .322879868312E+01   .329360639899E+01   .335556989863E+01   .341435858370E+01
   .346963799983E+01   .352107191457E+01   .356832459326E+01   .361106326663E+01   .364896078013E+01
   .368169841153E+01   .370896883948E+01   .373047924128E+01   .374595449408E+01   .375514044920E+01
   .375780724509E+01   .375375261983E+01   .374280518040E+01   .372482758171E+01   .369971956525E+01
   .366742080426E+01   .362791350021E+01   .358122467382E+01   .352742809355E+01   .346664578522E+01
   .339904906800E+01   .332485906545E+01   .324434664489E+01   .315783174432E+01   .306568205413E+01
   .296831102995E+01   .286617522395E+01   .275977093447E+01   .264963018743E+01   .253631607809E+01
   .242041751766E+01   .230254344544E+01   .218331658354E+01   .206336682733E+01   .194332437785E+01
   .182381274100E+01   .170544171472E+01   .158880050993E+01   .147445114069E+01   .136292222279E+01
   .125470331188E+01   .115023989871E+01   .104992915545E+01   .954116492060E+00   .863092930985E+00
   .777093246588E+00   .696294757090E+00   .620816638218E+00   .550719698696E+00   .486006745643E+00
   .426623916802E+00   .372463504183E+00   .323368663209E+00   .279139964416E+00   .239543195086E+00
   .204317468497E+00   .173182769327E+00   .145846494262E+00   .122009020820E+00   .101368570213E+00
   .836255977702E-01   .684868026748E-01   .556687339940E-01   .449009229172E-01   .359284740988E-01
   .285140746905E-01   .224394102278E-01   .175060040292E-01   .135355187265E-01   .103695748506E-01
   .786915260934E-02   .591364975020E-02   .439967123087E-02   .323962578827E-02   .236020085325E-02
   .170078111056E-02   .121186792537E-02   .853547471704E-03   .594045345389E-03   .408395332007E-03
   .277240368983E-03   .185775024687E-03   .122831330663E-03   .801037312383E-04   .515043216509E-04
   .326363884425E-04   .203724167859E-04
 kinetic energy-density
   .532955807213E-01   .540205706616E-01   .547722478392E-01   .555517135887E-01   .563601491850E-01
   .571988017377E-01   .580689880635E-01   .589720973273E-01   .599095940565E-01   .608830213004E-01
   .618940040930E-01   .629442529804E-01   .640355679050E-01   .651698423542E-01   .663490677411E-01
   .675753381164E-01   .688508552289E-01   .701779339175E-01   .715590078974E-01   .729966359175E-01
   .744935083777E-01   .760524543607E-01   .776764491609E-01   .793686222735E-01   .811322659457E-01
   .829708442599E-01   .848880027939E-01   .868875788931E-01   .889736126049E-01   .911503582530E-01
   .934222967647E-01   .957941487592E-01   .982708883705E-01   .100857758005E+00   .103560283916E+00
   .106384292764E+00   .109335929155E+00   .112421674248E+00   .115648365476E+00   .119023217450E+00
   .122553844137E+00   .126248282351E+00   .130115016669E+00   .134163005840E+00   .138401710779E+00
   .142841124290E+00   .147491802475E+00   .152364898191E+00   .157472196329E+00   .162826151454E+00
   .168439927448E+00   .174327439850E+00   .180503400465E+00   .186983364828E+00   .193783782582E+00
   .200922050681E+00   .208416570161E+00   .216286805914E+00   .224553350521E+00   .233237991550E+00
   .242363783296E+00   .251955122523E+00   .262037829078E+00   .272639231179E+00   .283788255980E+00
   .295515525606E+00   .307853458954E+00   .320836379704E+00   .334500630828E+00   .348884696090E+00
   .364029328800E+00   .379977688433E+00   .396775485459E+00   .414471134974E+00   .433115919557E+00
   .452764161922E+00   .473473408160E+00   .495304621791E+00   .518322389680E+00   .542595140329E+00
   .568195375209E+00   .595199914122E+00   .623690155173E+00   .653752350630E+00   .685477898834E+00
   .718963654119E+00   .754312254945E+00   .791632471980E+00   .831039576244E+00   .872655730526E+00
   .916610402562E+00   .963040804090E+00   .101209235531E+01   .106391917711E+01   .111868461243E+01
   .117656177861E+01   .123773415216E+01   .130239618820E+01   .137075397625E+01   .144302593472E+01
   .151944354598E+01   .160025213461E+01   .168571169098E+01   .177609774301E+01   .187170227860E+01
   .197283472144E+01   .207982296365E+01   .219301445770E+01   .231277737157E+01   .243950180997E+01
   .257360110572E+01   .271551318482E+01   .286570200926E+01   .302465910161E+01   .319290515605E+01
   .337099173998E+01   .355950309131E+01   .375905801630E+01   .397031189301E+01   .419395878612E+01
   .443073367828E+01   .468141482455E+01   .494682623529E+01   .522784029453E+01   .552538052014E+01
   .584042447259E+01   .617400681977E+01   .652722256462E+01   .690123044424E+01   .729725650680E+01
   .771659787607E+01   .816062671058E+01   .863079436651E+01   .912863577327E+01   .965577403014E+01
   .102139252338E+02   .108049035457E+02   .114306265083E+02   .120931206211E+02   .127945271843E+02
   .135371084210E+02   .143232538877E+02   .151554871811E+02   .160364729531E+02   .169690242410E+02
   .179561101239E+02   .190008637122E+02   .201065904795E+02   .212767769455E+02   .225150997148E+02
   .238254348796E+02   .252118677913E+02   .266787032057E+02   .282304758039E+02   .298719610918E+02
   .316081866777E+02   .334444439258E+02   .353862999836E+02   .374396101739E+02   .396105307455E+02
   .419055319696E+02   .443314115657E+02   .468953084409E+02   .496047167162E+02   .524675000169E+02
   .554919059887E+02   .586865810095E+02   .620605850458E+02   .656234066089E+02   .693849777495E+02
   .733556890302E+02   .775464043971E+02   .819684758736E+02   .866337579780E+02   .915546217685E+02
   .967439683954E+02   .102215242038E+03   .107982442083E+03   .114060134397E+03   .120463461516E+03
   .127208151572E+03   .134310525764E+03   .141787504137E+03   .149656609450E+03   .157935968866E+03
   .166644313191E+03   .175800973371E+03   .185425873917E+03   .195539522925E+03   .206162998326E+03
   .217317929985E+03   .229026477228E+03   .241311301375E+03   .254195532823E+03   .267702732198E+03
   .281856845083E+03   .296682149797E+03   .312203197701E+03   .328444745462E+03   .345431678732E+03
   .363188926639E+03   .381741366540E+03   .401113718424E+03   .421330428409E+03   .442415540748E+03
   .464392557808E+03   .487284287484E+03   .511112677568E+03   .535898636616E+03   .561661840940E+03
   .588420527387E+03   .616191271692E+03   .644988752230E+03   .674825499185E+03   .705711629200E+03
   .737654565797E+03   .770658745967E+03   .804725313553E+03   .839851800254E+03   .876031795293E+03
   .913254605067E+03   .951504904362E+03   .990762381008E+03   .103100137618E+04   .107219052287E+04
   .111429238545E+04   .115726310350E+04   .120105204370E+04   .124560146359E+04   .129084619189E+04
   .133671332989E+04   .138312197938E+04   .142998300250E+04   .147719881949E+04   .152466325047E+04
   .157226140789E+04   .161986964607E+04   .166735557495E+04   .171457814473E+04   .176138780835E+04
   .180762676863E+04   .185312931642E+04   .189772226607E+04   .194122549371E+04   .198345258349E+04
   .202421158569E+04   .206330589018E+04   .210053521700E+04   .213569672495E+04   .216858623732E+04
   .219899958226E+04   .222673404372E+04   .225158991653E+04   .227337215748E+04   .229189212179E+04
   .230696937243E+04   .231843354711E+04   .232612626573E+04   .232990305882E+04   .232963529517E+04
   .232521208521E+04   .231654213438E+04   .230355551986E+04   .228620536203E+04   .226446936184E+04
   .223835117417E+04   .220788158781E+04   .217311948251E+04   .213415253506E+04   .209109764743E+04
   .204410107233E+04   .199333821376E+04   .193901308358E+04   .188135739848E+04   .182062930602E+04
   .175711173286E+04   .169111035384E+04   .162295118589E+04   .155297781738E+04   .148154829067E+04
   .140903166324E+04   .133580428167E+04   .126224581224E+04   .118873507723E+04   .111564580054E+04
   .104334219459E+04   .972174747616E+03   .902475983529E+03   .834556504451E+03   .768701335191E+03
   .705166689134E+03   .644177277570E+03   .585924312584E+03   .530564394027E+03   .478219504178E+03
   .428978305256E+03   .382898750697E+03   .340011596025E+03   .300323789355E+03   .263820298345E+03
   .230463266369E+03   .200188731532E+03   .172902844909E+03   .148480362653E+03   .126767390522E+03
   .107588271142E+03   .907544509077E+02   .760726014073E+02   .633504173410E+02   .524001100015E+02
   .430404409556E+02   .350980932873E+02   .284087987970E+02   .228183342126E+02   .181833598131E+02
   .143720450906E+02   .112644434187E+02   .875260471254E+01   .674043770626E+01   .514334865856E+01
   .388769191001E+01   .291007156436E+01   .215653420246E+01   .158169104272E+01   .114780500860E+01
   .823874180193E+00   .584738414580E+00   .410230804412E+00   .284390384711E+00   .194747360857E+00
   .131687353469E+00   .878969294607E-01   .578891464484E-01   .376050503557E-01   .240850449435E-01
   .152027566505E-01   .945336870830E-02
 pspotential
  -.106455265800E+03  -.106454371816E+03  -.106453504716E+03  -.106452663691E+03  -.106451847958E+03
  -.106451056756E+03  -.106450289347E+03  -.106449545015E+03  -.106448823067E+03  -.106448122828E+03
  -.106447443648E+03  -.106446784891E+03  -.106446145944E+03  -.106445526212E+03  -.106444925115E+03
  -.106444342094E+03  -.106443776604E+03  -.106443228120E+03  -.106442696128E+03  -.106442180134E+03
  -.106441679655E+03  -.106441194226E+03  -.106440723392E+03  -.106440266717E+03  -.106439823773E+03
  -.106439394147E+03  -.106438977440E+03  -.106438573262E+03  -.106438181236E+03  -.106437800996E+03
  -.106437432189E+03  -.106437074469E+03  -.106436727505E+03  -.106436390970E+03  -.106436064553E+03
  -.106435747949E+03  -.106435440861E+03  -.106435143004E+03  -.106434854100E+03  -.106434573879E+03
  -.106434302080E+03  -.106434038449E+03  -.106433782740E+03  -.106433534715E+03  -.106433294142E+03
  -.106433060796E+03  -.106432834460E+03  -.106432614923E+03  -.106432401979E+03  -.106432195430E+03
  -.106431995083E+03  -.106431800751E+03  -.106431612252E+03  -.106431429410E+03  -.106431252054E+03
  -.106431080018E+03  -.106430913143E+03  -.106430751270E+03  -.106430594250E+03  -.106430441936E+03
  -.106430294184E+03  -.106430150856E+03  -.106430011819E+03  -.106429876941E+03  -.106429746096E+03
  -.106429619163E+03  -.106429496021E+03  -.106429376554E+03  -.106429260652E+03  -.106429148204E+03
  -.106429039105E+03  -.106428933252E+03  -.106428830545E+03  -.106428730887E+03  -.106428634184E+03
  -.106428540345E+03  -.106428449281E+03  -.106428360904E+03  -.106428275132E+03  -.106428191883E+03
  -.106428111076E+03  -.106428032635E+03  -.106427956485E+03  -.106427882552E+03  -.106427810766E+03
  -.106427741056E+03  -.106427673355E+03  -.106427607597E+03  -.106427543719E+03  -.106427481656E+03
  -.106427421349E+03  -.106427362736E+03  -.106427305761E+03  -.106427250365E+03  -.106427196493E+03
  -.106427144089E+03  -.106427093101E+03  -.106427043476E+03  -.106426995161E+03  -.106426948106E+03
  -.106426902261E+03  -.106426857576E+03  -.106426814004E+03  -.106426771495E+03  -.106426730003E+03
  -.106426689480E+03  -.106426649880E+03  -.106426611156E+03  -.106426573262E+03  -.106426536152E+03
  -.106426499781E+03  -.106426464101E+03  -.106426429068E+03  -.106426394634E+03  -.106426360753E+03
  -.106426327378E+03  -.106426294462E+03  -.106426261956E+03  -.106426229812E+03  -.106426197980E+03
  -.106426166409E+03  -.106426135048E+03  -.106426103843E+03  -.106426072741E+03  -.106426041686E+03
  -.106426010620E+03  -.106425979485E+03  -.106425948218E+03  -.106425916758E+03  -.106425885038E+03
  -.106425852990E+03  -.106425820543E+03  -.106425787624E+03  -.106425754155E+03  -.106425720057E+03
  -.106425685244E+03  -.106425649630E+03  -.106425613121E+03  -.106425575620E+03  -.106425537027E+03
  -.106425497234E+03  -.106425456128E+03  -.106425413592E+03  -.106425369499E+03  -.106425323719E+03
  -.106425276112E+03  -.106425226531E+03  -.106425174822E+03  -.106425120820E+03  -.106425064352E+03
  -.106425005235E+03  -.106424943275E+03  -.106424878266E+03  -.106424809991E+03  -.106424738219E+03
  -.106424662705E+03  -.106424583191E+03  -.106424499402E+03  -.106424411047E+03  -.106424317818E+03
  -.106424219385E+03  -.106424115403E+03  -.106424005501E+03  -.106423889288E+03  -.106423766348E+03
  -.106423636241E+03  -.106423498497E+03  -.106423352619E+03  -.106423198079E+03  -.106423034316E+03
  -.106422860732E+03  -.106422676697E+03  -.106422481536E+03  -.106422274535E+03  -.106422054937E+03
  -.106421821933E+03  -.106421574669E+03  -.106421312233E+03  -.106421033658E+03  -.106420737917E+03
  -.106420423919E+03  -.106420090501E+03  -.106419736432E+03  -.106419360401E+03  -.106418961016E+03
  -.106418536797E+03  -.106418086171E+03  -.106417607468E+03  -.106417098910E+03  -.106416558610E+03
  -.106415984562E+03  -.106415374635E+03  -.106414726561E+03  -.106414037933E+03  -.106413306191E+03
  -.106412528615E+03  -.106411702313E+03  -.106410824214E+03  -.106409891051E+03  -.106408899354E+03
  -.106407845433E+03  -.106406725368E+03  -.106405534993E+03  -.106404269878E+03  -.106402925319E+03
  -.106401496312E+03  -.106399977541E+03  -.106398363358E+03  -.106396647757E+03  -.106394824358E+03
  -.106392886378E+03  -.106390826612E+03  -.106388637400E+03  -.106386310602E+03  -.106383837569E+03
  -.106381209110E+03  -.106378415456E+03  -.106375446228E+03  -.106372290396E+03  -.106368936240E+03
  -.106365371305E+03  -.106361582359E+03  -.106357555341E+03  -.106353275312E+03  -.106348726398E+03
  -.106343891735E+03  -.106338753406E+03  -.106333292377E+03  -.106327488425E+03  -.106321320069E+03
  -.106314764489E+03  -.106307797447E+03  -.106300393197E+03  -.106292524392E+03  -.106284161990E+03
  -.106275275145E+03  -.106265831104E+03  -.106255795084E+03  -.106245130152E+03  -.106233797096E+03
  -.106221754286E+03  -.106208957525E+03  -.106195359903E+03  -.106180911627E+03  -.106165559852E+03
  -.106149248500E+03  -.106131918067E+03  -.106113505422E+03  -.106093943594E+03  -.106073161548E+03
  -.106051083944E+03  -.106027630896E+03  -.106002717701E+03  -.105976254569E+03  -.105948146332E+03
  -.105918292138E+03  -.105886585131E+03  -.105852912117E+03  -.105817153212E+03  -.105779181469E+03
  -.105738862498E+03  -.105696054053E+03  -.105650605611E+03  -.105602357929E+03  -.105551142575E+03
  -.105496781442E+03  -.105439086237E+03  -.105377857946E+03  -.105312886269E+03  -.105243949031E+03
  -.105170811563E+03  -.105093226043E+03  -.105010930807E+03  -.104923649617E+03  -.104831090880E+03
  -.104732946827E+03  -.104628892621E+03  -.104518585419E+03  -.104401663349E+03  -.104277744424E+03
  -.104146425359E+03  -.104007280303E+03  -.103859859475E+03  -.103703687686E+03  -.103538262773E+03
  -.103363053917E+03  -.103177499884E+03  -.102981007186E+03  -.102772948213E+03  -.102552659371E+03
  -.102319439311E+03  -.102072547329E+03  -.101811202079E+03  -.101534580754E+03  -.101241818940E+03
  -.100932011391E+03  -.100604214002E+03  -.100257447322E+03  -.998907019350E+02  -.995029460926E+02
  -.990931359308E+02  -.986602285648E+02  -.982031982611E+02  -.977210557282E+02  -.972128703619E+02
  -.966777950135E+02  -.961150925380E+02  -.955241630360E+02  -.949045703672E+02  -.942560662127E+02
  -.935786097511E+02  -.928723809220E+02  -.921377853161E+02  -.913754489634E+02  -.905862016826E+02
  -.897710481657E+02  -.889311265601E+02  -.880676549190E+02  -.871818664833E+02  -.862749353370E+02
  -.853478945798E+02  -.844015498812E+02  -.834363922279E+02  -.824525149645E+02  -.814495419356E+02
  -.804265756856E+02  -.793821773395E+02  -.783143932711E+02  -.772084941674E+02  -.761164814644E+02
  -.750111727854E+02  -.738685641877E+02  -.726911930086E+02  -.715228356567E+02  -.703252371373E+02
  -.690945353045E+02  -.678379967399E+02
 core charge-density (pseudized)
   .000000000000E+00   .000000000000E+00   .000000000000E+00   .000000000000E+00   .000000000000E+00
   .000000000000E+00   .000000000000E+00   .000000000000E+00   .000000000000E+00   .000000000000E+00
   .000000000000E+00   .000000000000E+00   .000000000000E+00   .000000000000E+00   .000000000000E+00
   .000000000000E+00   .000000000000E+00   .000000000000E+00   .000000000000E+00   .000000000000E+00
   .000000000000E+00   .000000000000E+00   .000000000000E+00   .000000000000E+00   .000000000000E+00
   .000000000000E+00   .000000000000E+00   .000000000000E+00   .000000000000E+00   .000000000000E+00
   .000000000000E+00   .000000000000E+00   .000000000000E+00   .000000000000E+00   .000000000000E+00
   .000000000000E+00   .000000000000E+00   .000000000000E+00   .000000000000E+00   .000000000000E+00
   .000000000000E+00   .000000000000E+00   .000000000000E+00   .000000000000E+00   .000000000000E+00
   .000000000000E+00   .000000000000E+00   .000000000000E+00   .000000000000E+00   .000000000000E+00
   .000000000000E+00   .000000000000E+00   .000000000000E+00   .000000000000E+00   .000000000000E+00
   .000000000000E+00   .000000000000E+00   .000000000000E+00   .000000000000E+00   .000000000000E+00
   .000000000000E+00   .000000000000E+00   .000000000000E+00   .000000000000E+00   .000000000000E+00
   .000000000000E+00   .000000000000E+00   .000000000000E+00   .000000000000E+00   .000000000000E+00
   .000000000000E+00   .000000000000E+00   .000000000000E+00   .000000000000E+00   .000000000000E+00
   .000000000000E+00   .000000000000E+00   .000000000000E+00   .000000000000E+00   .000000000000E+00
   .000000000000E+00   .000000000000E+00   .000000000000E+00   .000000000000E+00   .000000000000E+00
   .000000000000E+00   .000000000000E+00   .000000000000E+00   .000000000000E+00   .000000000000E+00
   .000000000000E+00   .000000000000E+00   .000000000000E+00   .000000000000E+00   .000000000000E+00
   .000000000000E+00   .000000000000E+00   .000000000000E+00   .000000000000E+00   .000000000000E+00
   .000000000000E+00   .000000000000E+00   .000000000000E+00   .000000000000E+00   .000000000000E+00
   .000000000000E+00   .000000000000E+00   .000000000000E+00   .000000000000E+00   .000000000000E+00
   .000000000000E+00   .000000000000E+00   .000000000000E+00   .000000000000E+00   .000000000000E+00
   .000000000000E+00   .000000000000E+00   .000000000000E+00   .000000000000E+00   .000000000000E+00
   .000000000000E+00   .000000000000E+00   .000000000000E+00   .000000000000E+00   .000000000000E+00
   .000000000000E+00   .000000000000E+00   .000000000000E+00   .000000000000E+00   .000000000000E+00
   .000000000000E+00   .000000000000E+00   .000000000000E+00   .000000000000E+00   .000000000000E+00
   .000000000000E+00   .000000000000E+00   .000000000000E+00   .000000000000E+00   .000000000000E+00
   .000000000000E+00   .000000000000E+00   .000000000000E+00   .000000000000E+00   .000000000000E+00
   .000000000000E+00   .000000000000E+00   .000000000000E+00   .000000000000E+00   .000000000000E+00
   .000000000000E+00   .000000000000E+00   .000000000000E+00   .000000000000E+00   .000000000000E+00
   .000000000000E+00   .000000000000E+00   .000000000000E+00   .000000000000E+00   .000000000000E+00
   .000000000000E+00   .000000000000E+00   .000000000000E+00   .000000000000E+00   .000000000000E+00
   .000000000000E+00   .000000000000E+00   .000000000000E+00   .000000000000E+00   .000000000000E+00
   .000000000000E+00   .000000000000E+00   .000000000000E+00   .000000000000E+00   .000000000000E+00
   .000000000000E+00   .000000000000E+00   .000000000000E+00   .000000000000E+00   .000000000000E+00
   .000000000000E+00   .000000000000E+00   .000000000000E+00   .000000000000E+00   .000000000000E+00
   .000000000000E+00   .000000000000E+00   .000000000000E+00   .000000000000E+00   .000000000000E+00
   .000000000000E+00   .000000000000E+00   .000000000000E+00   .000000000000E+00   .000000000000E+00
   .000000000000E+00   .000000000000E+00   .000000000000E+00   .000000000000E+00   .000000000000E+00
   .000000000000E+00   .000000000000E+00   .000000000000E+00   .000000000000E+00   .000000000000E+00
   .000000000000E+00   .000000000000E+00   .000000000000E+00   .000000000000E+00   .000000000000E+00
   .000000000000E+00   .000000000000E+00   .000000000000E+00   .000000000000E+00   .000000000000E+00
   .000000000000E+00   .000000000000E+00   .000000000000E+00   .000000000000E+00   .000000000000E+00
   .000000000000E+00   .000000000000E+00   .000000000000E+00   .000000000000E+00   .000000000000E+00
   .000000000000E+00   .000000000000E+00   .000000000000E+00   .000000000000E+00   .000000000000E+00
   .000000000000E+00   .000000000000E+00   .000000000000E+00   .000000000000E+00   .000000000000E+00
   .000000000000E+00   .000000000000E+00   .000000000000E+00   .000000000000E+00   .000000000000E+00
   .000000000000E+00   .000000000000E+00   .000000000000E+00   .000000000000E+00   .000000000000E+00
   .000000000000E+00   .000000000000E+00   .000000000000E+00   .000000000000E+00   .000000000000E+00
   .000000000000E+00   .000000000000E+00   .000000000000E+00   .000000000000E+00   .000000000000E+00
   .000000000000E+00   .000000000000E+00   .000000000000E+00   .000000000000E+00   .000000000000E+00
   .000000000000E+00   .000000000000E+00   .000000000000E+00   .000000000000E+00   .000000000000E+00
   .000000000000E+00   .000000000000E+00   .000000000000E+00   .000000000000E+00   .000000000000E+00
   .000000000000E+00   .000000000000E+00   .000000000000E+00   .000000000000E+00   .000000000000E+00
   .000000000000E+00   .000000000000E+00   .000000000000E+00   .000000000000E+00   .000000000000E+00
   .000000000000E+00   .000000000000E+00   .000000000000E+00   .000000000000E+00   .000000000000E+00
   .000000000000E+00   .000000000000E+00   .000000000000E+00   .000000000000E+00   .000000000000E+00
   .000000000000E+00   .000000000000E+00   .000000000000E+00   .000000000000E+00   .000000000000E+00
   .000000000000E+00   .000000000000E+00   .000000000000E+00   .000000000000E+00   .000000000000E+00
   .000000000000E+00   .000000000000E+00   .000000000000E+00   .000000000000E+00   .000000000000E+00
   .000000000000E+00   .000000000000E+00   .000000000000E+00   .000000000000E+00   .000000000000E+00
   .000000000000E+00   .000000000000E+00   .000000000000E+00   .000000000000E+00   .000000000000E+00
   .000000000000E+00   .000000000000E+00   .000000000000E+00   .000000000000E+00   .000000000000E+00
   .000000000000E+00   .000000000000E+00   .000000000000E+00   .000000000000E+00   .000000000000E+00
   .000000000000E+00   .000000000000E+00   .000000000000E+00   .000000000000E+00   .000000000000E+00
   .000000000000E+00   .000000000000E+00   .000000000000E+00   .000000000000E+00   .000000000000E+00
   .000000000000E+00   .000000000000E+00
 pseudo wavefunction
   .121052324510E-03   .124805588816E-03   .128675224228E-03   .132664838866E-03   .136778152724E-03
   .141019001134E-03   .145391338342E-03   .149899241200E-03   .154546912961E-03   .159338687203E-03
   .164279031867E-03   .169372553424E-03   .174624001169E-03   .180038271653E-03   .185620413244E-03
   .191375630836E-03   .197309290704E-03   .203426925503E-03   .209734239432E-03   .216237113551E-03
   .222941611262E-03   .229853983965E-03   .236980676887E-03   .244328335092E-03   .251903809673E-03
   .259714164147E-03   .267766681036E-03   .276068868657E-03   .284628468127E-03   .293453460577E-03
   .302552074596E-03   .311932793903E-03   .321604365255E-03   .331575806608E-03   .341856415520E-03
   .352455777823E-03   .363383776561E-03   .374650601203E-03   .386266757146E-03   .398243075510E-03
   .410590723238E-03   .423321213505E-03   .436446416455E-03   .449978570271E-03   .463930292582E-03
   .478314592231E-03   .493144881404E-03   .508434988134E-03   .524199169195E-03   .540452123399E-03
   .557209005294E-03   .574485439302E-03   .592297534281E-03   .610661898551E-03   .629595655373E-03
   .649116458921E-03   .669242510741E-03   .689992576719E-03   .711386004584E-03   .733442741942E-03
   .756183354882E-03   .779629047145E-03   .803801679901E-03   .828723792125E-03   .854418621621E-03
   .880910126681E-03   .908223008428E-03   .936382733849E-03   .965415559534E-03   .995348556165E-03
   .102620963375E-02   .105802756765E-02   .109083202541E-02   .112465359441E-02   .115952381041E-02
   .119547518692E-02   .123254124554E-02   .127075654720E-02   .131015672439E-02   .135077851440E-02
   .139265979354E-02   .143583961247E-02   .148035823261E-02   .152625716370E-02   .157357920245E-02
   .162236847248E-02   .167267046548E-02   .172453208356E-02   .177800168303E-02   .183312911947E-02
   .188996579420E-02   .194856470224E-02   .200898048166E-02   .207126946458E-02   .213548972965E-02
   .220170115620E-02   .226996548009E-02   .234034635125E-02   .241290939301E-02   .248772226330E-02
   .256485471770E-02   .264437867450E-02   .272636828172E-02   .281089998625E-02   .289805260509E-02
   .298790739888E-02   .308054814757E-02   .317606122860E-02   .327453569736E-02   .337606337021E-02
   .348073891012E-02   .358865991482E-02   .369992700786E-02   .381464393232E-02   .393291764756E-02
   .405485842889E-02   .418057997033E-02   .431019949062E-02   .444383784240E-02   .458161962490E-02
   .472367330000E-02   .487013131196E-02   .502113021085E-02   .517681077977E-02   .533731816603E-02
   .550280201637E-02   .567341661641E-02   .584932103437E-02   .603067926924E-02   .621766040359E-02
   .641043876100E-02   .660919406849E-02   .681411162386E-02   .702538246826E-02   .724320356412E-02
   .746777797850E-02   .769931507218E-02   .793803069454E-02   .818414738453E-02   .843789457774E-02
   .869950881997E-02   .896923398734E-02   .924732151315E-02   .953403062187E-02   .982962857020E-02
   .101343908956E-01   .104486016727E-01   .107725537769E-01   .111065491575E-01   .114508991172E-01
   .118059246024E-01   .121719565005E-01   .125493359479E-01   .129384146463E-01   .133395551893E-01
   .137531313988E-01   .141795286721E-01   .146191443389E-01   .150723880302E-01   .155396820573E-01
   .160214618035E-01   .165181761272E-01   .170302877774E-01   .175582738216E-01   .181026260872E-01
   .186638516162E-01   .192424731332E-01   .198390295283E-01   .204540763545E-01   .210881863391E-01
   .217419499126E-01   .224159757510E-01   .231108913370E-01   .238273435357E-01   .245659991892E-01
   .253275457284E-01   .261126918025E-01   .269221679286E-01   .277567271587E-01   .286171457681E-01
   .295042239634E-01   .304187866110E-01   .313616839872E-01   .323337925507E-01   .333360157366E-01
   .343692847737E-01   .354345595261E-01   .365328293572E-01   .376651140203E-01   .388324645728E-01
   .400359643169E-01   .412767297665E-01   .425559116408E-01   .438746958854E-01   .452343047211E-01
   .466359977212E-01   .480810729174E-01   .495708679356E-01   .511067611610E-01   .526901729330E-01
   .543225667715E-01   .560054506335E-01   .577403782008E-01   .595289501989E-01   .613728157481E-01
   .632736737450E-01   .652332742765E-01   .672534200650E-01   .693359679442E-01   .714828303671E-01
   .736959769429E-01   .759774360049E-01   .783292962072E-01   .807537081490E-01   .832528860266E-01
   .858291093106E-01   .884847244467E-01   .912221465794E-01   .940438612944E-01   .969524263790E-01
   .999504735966E-01   .103040710471E+00   .106225922082E+00   .109508972853E+00   .112892808354E+00
   .116380457078E+00   .119975032217E+00   .123679733410E+00   .127497848466E+00   .131432755049E+00
   .135487922315E+00   .139666912491E+00   .143973382387E+00   .148411084826E+00   .152983869971E+00
   .157695686545E+00   .162550582918E+00   .167552708043E+00   .172706312216E+00   .178015747650E+00
   .183485468814E+00   .189120032532E+00   .194924097791E+00   .200902425238E+00   .207059876319E+00
   .213401412022E+00   .219932091181E+00   .226657068280E+00   .233581590726E+00   .240710995507E+00
   .248050705184E+00   .255606223149E+00   .263383128070E+00   .271387067434E+00   .279623750111E+00
   .288098937841E+00   .296818435529E+00   .305788080245E+00   .315013728810E+00   .324501243831E+00
   .334256478046E+00   .344285256835E+00   .354593358731E+00   .365186493763E+00   .376070279443E+00
   .387250214214E+00   .398731648148E+00   .410519750679E+00   .422619475139E+00   .435035519877E+00
   .447772285693E+00   .460833829349E+00   .474223812884E+00   .487945448468E+00   .502001438532E+00
   .516393910884E+00   .531124348571E+00   .546193514201E+00   .561601368496E+00   .577346982847E+00
   .593428445668E+00   .609842762392E+00   .626585748984E+00   .643651918930E+00   .661034363690E+00
   .678724626742E+00   .696712571408E+00   .714986242788E+00   .733531724292E+00   .752332989392E+00
   .771371749455E+00   .790627298695E+00   .810076357567E+00   .829692916186E+00   .849448079667E+00
   .869309917625E+00   .889243320424E+00   .909209865158E+00   .929167694744E+00   .949071413897E+00
   .968872006174E+00   .988516776605E+00   .100794932478E+01   .102710955349E+01   .104593371802E+01
   .106435452146E+01   .108230126065E+01   .109970002722E+01   .111647396719E+01   .113254360088E+01
   .114782720355E+01   .116224124402E+01   .117570087540E+01   .118812046806E+01   .119941416901E+01
   .120949646640E+01   .121828272955E+01   .122568968673E+01   .123163579299E+01   .123604142967E+01
   .123882886587E+01   .123992190088E+01   .123924509600E+01   .123672249502E+01   .123227572715E+01
   .122582138576E+01   .121726758276E+01   .120650959616E+01   .119342455898E+01   .117785650617E+01
   .115980407378E+01   .113935785774E+01   .111664160802E+01   .109179088500E+01   .106495196327E+01
   .103628065227E+01   .100594104726E+01
 ae wavefunction
  -.597520737029E-03  -.616014834872E-03  -.635081121050E-03  -.654737284352E-03  -.675001559522E-03
  -.695892744057E-03  -.717430215506E-03  -.739633949310E-03  -.762524537174E-03  -.786123206011E-03
  -.810451837452E-03  -.835532987960E-03  -.861389909552E-03  -.888046571153E-03  -.915527680598E-03
  -.943858707309E-03  -.973065905652E-03  -.100317633901E-02  -.103421790460E-02  -.106621935899E-02
  -.109921034448E-02  -.113322141619E-02  -.116828407002E-02  -.120443077147E-02  -.124169498526E-02
  -.128011120594E-02  -.131971498934E-02  -.136054298500E-02  -.140263296964E-02  -.144602388151E-02
  -.149075585586E-02  -.153687026151E-02  -.158440973839E-02  -.163341823634E-02  -.168394105501E-02
  -.173602488491E-02  -.178971784981E-02  -.184506955030E-02  -.190213110868E-02  -.196095521519E-02
  -.202159617565E-02  -.208410996044E-02  -.214855425501E-02  -.221498851184E-02  -.228347400396E-02
  -.235407388005E-02  -.242685322113E-02  -.250187909902E-02  -.257922063635E-02  -.265894906854E-02
  -.274113780742E-02  -.282586250679E-02  -.291320112992E-02  -.300323401895E-02  -.309604396638E-02
  -.319171628853E-02  -.329033890128E-02  -.339200239787E-02  -.349680012897E-02  -.360482828512E-02
  -.371618598146E-02  -.383097534491E-02  -.394930160383E-02  -.407127318028E-02  -.419700178481E-02
  -.432660251403E-02  -.446019395083E-02  -.459789826753E-02  -.473984133181E-02  -.488615281566E-02
  -.503696630737E-02  -.519241942658E-02  -.535265394253E-02  -.551781589555E-02  -.568805572191E-02
  -.586352838201E-02  -.604439349209E-02  -.623081545952E-02  -.642296362162E-02  -.662101238832E-02
  -.682514138853E-02  -.703553562035E-02  -.725238560533E-02  -.747588754666E-02  -.770624349147E-02
  -.794366149740E-02  -.818835580325E-02  -.844054700419E-02  -.870046223115E-02  -.896833533485E-02
  -.924440707431E-02  -.952892531003E-02  -.982214520178E-02  -.101243294112E-01  -.104357483093E-01
  -.107566801887E-01  -.110874114808E-01  -.114282369781E-01  -.117794600613E-01  -.121413929319E-01
  -.125143568493E-01  -.128986823738E-01  -.132947096139E-01  -.137027884795E-01  -.141232789401E-01
  -.145565512880E-01  -.150029864066E-01  -.154629760445E-01  -.159369230941E-01  -.164252418753E-01
  -.169283584247E-01  -.174467107893E-01  -.179807493252E-01  -.185309370012E-01  -.190977497066E-01
  -.196816765642E-01  -.202832202471E-01  -.209028972994E-01  -.215412384616E-01  -.221987889989E-01
  -.228761090336E-01  -.235737738797E-01  -.242923743814E-01  -.250325172529E-01  -.257948254211E-01
  -.265799383690E-01  -.273885124812E-01  -.282212213885E-01  -.290787563142E-01  -.299618264178E-01
  -.308711591389E-01  -.318075005381E-01  -.327716156348E-01  -.337642887420E-01  -.347863237951E-01
  -.358385446760E-01  -.369217955294E-01  -.380369410714E-01  -.391848668884E-01  -.403664797251E-01
  -.415827077607E-01  -.428345008702E-01  -.441228308711E-01  -.454486917519E-01  -.468130998811E-01
  -.482170941953E-01  -.496617363628E-01  -.511481109214E-01  -.526773253869E-01  -.542505103313E-01
  -.558688194249E-01  -.575334294425E-01  -.592455402279E-01  -.610063746141E-01  -.628171782964E-01
  -.646792196524E-01  -.665937895071E-01  -.685622008361E-01  -.705857884052E-01  -.726659083384E-01
  -.748039376113E-01  -.770012734632E-01  -.792593327228E-01  -.815795510400E-01  -.839633820196E-01
  -.864122962467E-01  -.889277802005E-01  -.915113350453E-01  -.941644752932E-01  -.968887273285E-01
  -.996856277863E-01  -.102556721775E+00  -.105503560933E+00  -.108527701313E+00  -.111630701071E+00
  -.114814117975E+00  -.118079506685E+00  -.121428415828E+00  -.124862384832E+00  -.128382940516E+00
  -.131991593419E+00  -.135689833858E+00  -.139479127696E+00  -.143360911804E+00  -.147336589214E+00
  -.151407523923E+00  -.155575035361E+00  -.159840392479E+00  -.164204807465E+00  -.168669429044E+00
  -.173235335369E+00  -.177903526470E+00  -.182674916242E+00  -.187550323970E+00  -.192530465345E+00
  -.197615942984E+00  -.202807236404E+00  -.208104691461E+00  -.213508509213E+00  -.219018734201E+00
  -.224635242131E+00  -.230357726938E+00  -.236185687210E+00  -.242118411975E+00  -.248154965819E+00
  -.254294173335E+00  -.260534602895E+00  -.266874549721E+00  -.273312018268E+00  -.279844703909E+00
  -.286469973921E+00  -.293184847772E+00  -.299985976721E+00  -.306869622745E+00  -.313831636798E+00
  -.320867436428E+00  -.327971982785E+00  -.335139757031E+00  -.342364736213E+00  -.349640368627E+00
  -.356959548737E+00  -.364314591695E+00  -.371697207546E+00  -.379098475184E+00  -.386508816155E+00
  -.393917968397E+00  -.401314960036E+00  -.408688083349E+00  -.416024869035E+00  -.423312060933E+00
  -.430535591355E+00  -.437680557200E+00  -.444731197039E+00  -.451670869384E+00  -.458482032335E+00
  -.465146224877E+00  -.471644050039E+00  -.477955160211E+00  -.484058244892E+00  -.489931021166E+00
  -.495550227230E+00  -.500891619310E+00  -.505929972305E+00  -.510639084533E+00  -.514991786958E+00
  -.518959957286E+00  -.522514539352E+00  -.525625568199E+00  -.528262201296E+00  -.530392756321E+00
  -.531984755958E+00  -.533004980157E+00  -.533419526305E+00  -.533193877757E+00  -.532292981162E+00
  -.530681333023E+00  -.528323075905E+00  -.525182104684E+00  -.521222183211E+00  -.516407071726E+00
  -.510700665319E+00  -.504067143693E+00  -.496471132405E+00  -.487877875730E+00  -.478253421166E+00
  -.467564815560E+00  -.455780312685E+00  -.442869592018E+00  -.428803988313E+00  -.413556731446E+00
  -.397103195830E+00  -.379421158553E+00  -.360491065208E+00  -.340296302214E+00  -.318823474239E+00
  -.296062685183E+00  -.272007821000E+00  -.246656832508E+00  -.220012016240E+00  -.192080291270E+00
  -.162873469927E+00  -.132408520268E+00  -.100707818152E+00  -.677993867027E-01  -.337171208218E-01
   .149900587593E-02   .378027548766E-01   .751414614371E-01   .113455903761E+00   .152680210710E+00
   .192741819571E+00   .233561500197E+00   .275053467550E+00   .317125609833E+00   .359679859700E+00
   .402612723554E+00   .445815947236E+00   .489177227382E+00   .532580786825E+00   .575907566566E+00
   .619034824821E+00   .661835133970E+00   .704175088578E+00   .745914315462E+00   .786905395754E+00
   .826994971469E+00   .866025783091E+00   .903839034545E+00   .940276532166E+00   .975182362464E+00
   .100840416780E+01   .103979419983E+01   .106921031168E+01   .109651698096E+01   .112158639312E+01
   .114429957418E+01   .116454754177E+01   .118223243614E+01   .119726859418E+01   .120958353433E+01
   .121911882731E+01   .122583083392E+01   .122969129705E+01   .123068777947E+01   .122882394266E+01
   .122411966470E+01   .121661099761E+01   .120634996663E+01   .119340421583E+01   .117785650617E+01
   .115980407378E+01   .113935785774E+01   .111664160802E+01   .109179088500E+01   .106495196327E+01
   .103628065227E+01   .100594104726E+01
 pseudo wavefunction
   .749153966334E-05   .772381713833E-05   .796329644722E-05   .821020088506E-05   .846476067022E-05
   .872721315907E-05   .899780306726E-05   .927678269795E-05   .956441217700E-05   .986095969559E-05
   .101667017602E-04   .104819234506E-04   .108069186852E-04   .111419904960E-04   .114874513100E-04
   .118436232415E-04   .122108383919E-04   .125894391595E-04   .129797785587E-04   .133822205493E-04
   .137971403759E-04   .142249249173E-04   .146659730479E-04   .151206960093E-04   .155895177936E-04
   .160728755389E-04   .165712199370E-04   .170850156536E-04   .176147417612E-04   .181608921864E-04
   .187239761697E-04   .193045187413E-04   .199030612096E-04   .205201616666E-04   .211563955081E-04
   .218123559703E-04   .224886546825E-04   .231859222381E-04   .239048087820E-04   .246459846169E-04
   .254101408286E-04   .261979899301E-04   .270102665259E-04   .278477279973E-04   .287111552082E-04
   .296013532334E-04   .305191521091E-04   .314654076072E-04   .324410020326E-04   .334468450465E-04
   .344838745142E-04   .355530573796E-04   .366553905671E-04   .377919019105E-04   .389636511120E-04
   .401717307298E-04   .414172671973E-04   .427014218727E-04   .440253921224E-04   .453904124372E-04
   .467977555834E-04   .482487337894E-04   .497446999692E-04   .512870489841E-04   .528772189429E-04
   .545166925430E-04   .562069984526E-04   .579497127362E-04   .597464603242E-04   .615989165274E-04
   .635088085997E-04   .654779173479E-04   .675080787925E-04   .696011858792E-04   .717591902442E-04
   .739841040332E-04   .762780017779E-04   .786430223302E-04   .810813708558E-04   .835953208906E-04
   .861872164603E-04   .888594742657E-04   .916145859356E-04   .944551203501E-04   .973837260355E-04
   .100403133633E-03   .103516158446E-03   .106725703061E-03   .110034760059E-03   .113446414800E-03
   .116963848304E-03   .120590340212E-03   .124329271847E-03   .128184129363E-03   .132158506998E-03
   .136256110421E-03   .140480760189E-03   .144836395307E-03   .149327076901E-03   .153956992000E-03
   .158730457444E-03   .163651923901E-03   .168725980022E-03   .173957356712E-03   .179350931544E-03
   .184911733300E-03   .190644946661E-03   .196555917039E-03   .202650155553E-03   .208933344172E-03
   .215411341003E-03   .222090185754E-03   .228976105359E-03   .236075519779E-03   .243395047985E-03
   .250941514122E-03   .258721953868E-03   .266743620986E-03   .275013994082E-03   .283540783567E-03
   .292331938842E-03   .301395655696E-03   .310740383941E-03   .320374835278E-03   .330307991406E-03
   .340549112385E-03   .351107745255E-03   .361993732919E-03   .373217223305E-03   .384788678806E-03
   .396718886016E-03   .409018965761E-03   .421700383446E-03   .434774959710E-03   .448254881425E-03
   .462152713016E-03   .476481408146E-03   .491254321747E-03   .506485222429E-03   .522188305272E-03
   .538378205000E-03   .555070009572E-03   .572279274183E-03   .590022035697E-03   .608314827520E-03
   .627174694929E-03   .646619210875E-03   .666666492260E-03   .687335216717E-03   .708644639903E-03
   .730614613314E-03   .753265602647E-03   .776618706718E-03   .800695676956E-03   .825518937487E-03
   .851111605826E-03   .877497514199E-03   .904701231500E-03   .932748085921E-03   .961664188254E-03
   .991476455895E-03   .102221263757E-02   .105390133881E-02   .108657204815E-02   .112025516414E-02
   .115498202318E-02   .119078492810E-02   .122769717767E-02   .126575309691E-02   .130498806835E-02
   .134543856412E-02   .138714217909E-02   .143013766484E-02   .147446496470E-02   .152016524975E-02
   .156728095587E-02   .161585582184E-02   .166593492849E-02   .171756473894E-02   .177079314004E-02
   .182566948483E-02   .188224463625E-02   .194057101199E-02   .200070263058E-02   .206269515869E-02
   .212660595962E-02   .219249414316E-02   .226042061662E-02   .233044813717E-02   .240264136555E-02
   .247706692101E-02   .255379343757E-02   .263289162165E-02   .271443431098E-02   .279849653486E-02
   .288515557564E-02   .297449103161E-02   .306658488112E-02   .316152154787E-02   .325938796757E-02
   .336027365564E-02   .346427077614E-02   .357147421169E-02   .368198163445E-02   .379589357801E-02
   .391331351007E-02   .403434790594E-02   .415910632249E-02   .428770147268E-02   .442024930032E-02
   .455686905494E-02   .469768336658E-02   .484281832021E-02   .499240352958E-02   .514657221014E-02
   .530546125076E-02   .546921128382E-02   .563796675327E-02   .581187598023E-02   .599109122560E-02
   .617576874901E-02   .636606886367E-02   .656215598618E-02   .676419868077E-02   .697236969677E-02
   .718684599872E-02   .740780878775E-02   .763544351321E-02   .786993987324E-02   .811149180272E-02
   .836029744722E-02   .861655912101E-02   .888048324732E-02   .915228027866E-02   .943216459493E-02
   .972035437665E-02   .100170714506E-01   .103225411047E-01   .106369918686E-01   .109606552563E-01
   .112937654671E-01   .116365590391E-01   .119892744520E-01   .123521516718E-01   .127254316337E-01
   .131093556539E-01   .135041647654E-01   .139100989685E-01   .143273963880E-01   .147562923274E-01
   .151970182087E-01   .156498003886E-01   .161148588359E-01   .165924056589E-01   .170826434653E-01
   .175857635404E-01   .181019438244E-01   .186313466694E-01   .191741163544E-01   .197303763356E-01
   .203002262054E-01   .208837383323E-01   .214809541521E-01   .220918800752E-01   .227164829750E-01
   .233546852175E-01   .240063591882E-01   .246713212690E-01   .253493252149E-01   .260400548731E-01
   .267431161845E-01   .274580284010E-01   .281842144471E-01   .289209903469E-01   .296675536323E-01
   .304229706408E-01   .311861626020E-01   .319558904069E-01   .327307379410E-01   .335090938577E-01
   .342891316546E-01   .350687879062E-01   .358457384962E-01   .366173726801E-01   .373807647954E-01
   .381326434266E-01   .388693578164E-01   .395868413023E-01   .402805715446E-01   .409455272961E-01
   .415761414522E-01   .421662501060E-01   .427090373221E-01   .431969753302E-01   .436217598326E-01
   .439742401142E-01   .442443436401E-01   .444209948310E-01   .444920277162E-01   .444440921827E-01
   .442625535694E-01   .439313854003E-01   .434330551140E-01   .427484027319E-01   .418565125243E-01
   .407345778846E-01   .393577598199E-01   .376990397196E-01   .357290673897E-01   .334160057514E-01
   .307253741230E-01   .276198926529E-01   .240593312867E-01   .200003676562E-01   .153964595246E-01
   .101977389494E-01   .435093719214E-02  -.220064832746E-02  -.951713100264E-02  -.176619386281E-01
  -.267016224118E-01  -.367055456440E-01  -.477454209460E-01  -.598946589318E-01  -.732274842538E-01
  -.878177674327E-01  -.103737512745E+00  -.121054934038E+00  -.139832042132E+00  -.160091921596E+00
  -.181957508501E+00  -.205476527333E+00  -.230732902009E+00  -.257815937118E+00  -.286821237265E+00
  -.317851796637E+00  -.351019286889E+00
 ae wavefunction
  -.233161820193E-04  -.240378502020E-04  -.247818460439E-04  -.255488597881E-04  -.263396029812E-04
  -.271548091294E-04  -.279952343735E-04  -.288616581846E-04  -.297548840814E-04  -.306757403692E-04
  -.316250809016E-04  -.326037858646E-04  -.336127625859E-04  -.346529463681E-04  -.357253013467E-04
  -.368308213754E-04  -.379705309378E-04  -.391454860860E-04  -.403567754093E-04  -.416055210306E-04
  -.428928796345E-04  -.442200435254E-04  -.455882417183E-04  -.469987410623E-04  -.484528473984E-04
  -.499519067518E-04  -.514973065608E-04  -.530904769420E-04  -.547328919944E-04  -.564260711422E-04
  -.581715805184E-04  -.599710343899E-04  -.618260966250E-04  -.637384822053E-04  -.657099587833E-04
  -.677423482853E-04  -.698375285641E-04  -.719974350991E-04  -.742240627489E-04  -.765194675546E-04
  -.788857685980E-04  -.813251499143E-04  -.838398624616E-04  -.864322261493E-04  -.891046319258E-04
  -.918595439285E-04  -.946995016970E-04  -.976271224513E-04  -.100645103438E-03  -.103756224343E-03
  -.106963349778E-03  -.110269431839E-03  -.113677512736E-03  -.117190727505E-03  -.120812306794E-03
  -.124545579733E-03  -.128393976885E-03  -.132361033285E-03  -.136450391565E-03  -.140665805164E-03
  -.145011141642E-03  -.149490386076E-03  -.154107644561E-03  -.158867147809E-03  -.163773254845E-03
  -.168830456819E-03  -.174043380910E-03  -.179416794355E-03  -.184955608578E-03  -.190664883447E-03
  -.196549831633E-03  -.202615823108E-03  -.208868389754E-03  -.215313230103E-03  -.221956214206E-03
  -.228803388637E-03  -.235860981630E-03  -.243135408355E-03  -.250633276334E-03  -.258361391007E-03
  -.266326761441E-03  -.274536606189E-03  -.282998359305E-03  -.291719676517E-03  -.300708441557E-03
  -.309972772656E-03  -.319521029201E-03  -.329361818567E-03  -.339504003113E-03  -.349956707359E-03
  -.360729325339E-03  -.371831528128E-03  -.383273271562E-03  -.395064804132E-03  -.407216675073E-03
  -.419739742641E-03  -.432645182581E-03  -.445944496789E-03  -.459649522169E-03  -.473772439687E-03
  -.488325783630E-03  -.503322451051E-03  -.518775711430E-03  -.534699216525E-03  -.551107010426E-03
  -.568013539818E-03  -.585433664431E-03  -.603382667704E-03  -.621876267634E-03  -.640930627833E-03
  -.660562368767E-03  -.680788579195E-03  -.701626827793E-03  -.723095174954E-03  -.745212184772E-03
  -.767996937198E-03  -.791469040354E-03  -.815648643010E-03  -.840556447203E-03  -.866213721001E-03
  -.892642311389E-03  -.919864657269E-03  -.947903802565E-03  -.976783409411E-03  -.100652777141E-02
  -.103716182694E-02  -.106871117250E-02  -.110120207607E-02  -.113466149040E-02  -.116911706637E-02
  -.120459716617E-02  -.124113087644E-02  -.127874802127E-02  -.131747917501E-02  -.135735567488E-02
  -.139840963337E-02  -.144067395027E-02  -.148418232442E-02  -.152896926501E-02  -.157507010248E-02
  -.162252099886E-02  -.167135895753E-02  -.172162183238E-02  -.177334833617E-02  -.182657804812E-02
  -.188135142062E-02  -.193770978492E-02  -.199569535573E-02  -.205535123470E-02  -.211672141248E-02
  -.217985076946E-02  -.224478507488E-02  -.231157098432E-02  -.238025603528E-02  -.245088864086E-02
  -.252351808119E-02  -.259819449261E-02  -.267496885429E-02  -.275389297217E-02  -.283501945998E-02
  -.291840171708E-02  -.300409390297E-02  -.309215090817E-02  -.318262832124E-02  -.327558239157E-02
  -.337106998778E-02  -.346914855138E-02  -.356987604524E-02  -.367331089677E-02  -.377951193516E-02
  -.388853832260E-02  -.400044947881E-02  -.411530499863E-02  -.423316456214E-02  -.435408783697E-02
  -.447813437207E-02  -.460536348276E-02  -.473583412622E-02  -.486960476702E-02  -.500673323218E-02
  -.514727655491E-02  -.529129080665E-02  -.543883091657E-02  -.558995047800E-02  -.574470154092E-02
  -.590313438987E-02  -.606529730653E-02  -.623123631611E-02  -.640099491677E-02  -.657461379124E-02
  -.675213049979E-02  -.693357915358E-02  -.711899006763E-02  -.730838939228E-02  -.750179872245E-02
  -.769923468346E-02  -.790070849270E-02  -.810622549597E-02  -.831578467760E-02  -.852937814338E-02
  -.874699057524E-02  -.896859865676E-02  -.919417046853E-02  -.942366485247E-02  -.965703074412E-02
  -.989420647213E-02  -.101351190240E-01  -.103796832776E-01  -.106278011971E-01  -.108793609939E-01
  -.111342362507E-01  -.113922850092E-01  -.116533488208E-01  -.119172517605E-01  -.121837994037E-01
  -.124527777658E-01  -.127239522065E-01  -.129970662976E-01  -.132718406561E-01  -.135479717448E-01
  -.138251306395E-01  -.141029617675E-01  -.143810816174E-01  -.146590774244E-01  -.149365058337E-01
  -.152128915449E-01  -.154877259436E-01  -.157604657230E-01  -.160305315018E-01  -.162973064446E-01
  -.165601348920E-01  -.168183210067E-01  -.170711274464E-01  -.173177740706E-01  -.175574366933E-01
  -.177892458935E-01  -.180122858940E-01  -.182255935250E-01  -.184281572858E-01  -.186189165218E-01
  -.187967607349E-01  -.189605290465E-01  -.191090098337E-01  -.192409405620E-01  -.193550078400E-01
  -.194498477191E-01  -.195240462713E-01  -.195761404705E-01  -.196046194138E-01  -.196079259150E-01
  -.195844585071E-01  -.195325738956E-01  -.194505898999E-01  -.193367889311E-01  -.191894220497E-01
  -.190067136528E-01  -.187868668432E-01  -.185280695320E-01  -.182285013331E-01  -.178863413056E-01
  -.174997766060E-01  -.170670121108E-01  -.165862810746E-01  -.160558568871E-01  -.154740659960E-01
  -.148393020603E-01  -.141500414011E-01  -.134048598147E-01  -.126024508112E-01  -.117416453405E-01
  -.108214330651E-01  -.984098523443E-02  -.879967921215E-02  -.769712470357E-02  -.653319172454E-02
  -.530804034818E-02  -.402215226051E-02  -.267636415028E-02  -.127190295294E-02   .189577036845E-03
   .170595517641E-02   .327460360998E-02   .489234453840E-02   .655540565163E-02   .825937377700E-02
   .999914683509E-02   .117688842523E-01   .135619560639E-01   .153708910600E-01   .171873244954E-01
   .190019461006E-01   .208044494041E-01   .225834836440E-01   .243266097053E-01   .260202612761E-01
   .276497113365E-01   .291990416525E-01   .306511090152E-01   .319874976759E-01   .331884458190E-01
   .342327390239E-01   .350975771110E-01   .357584379706E-01   .361889726067E-01   .363609597453E-01
   .362443252137E-01   .358072040621E-01   .350160110352E-01   .338354941862E-01   .322287655203E-01
   .301573162355E-01   .275810273720E-01   .244581834381E-01   .207454919725E-01   .163981085274E-01
   .113696645545E-01   .561229480389E-02  -.923339411683E-03  -.828803470968E-02  -.165340414114E-01
  -.257150741010E-01  -.358863405838E-01  -.471045931267E-01  -.594282062717E-01  -.729172860652E-01
  -.876338162163E-01  -.103641847499E+00  -.121007737659E+00  -.139800450182E+00  -.160091921596E+00
  -.181957508501E+00  -.205476527333E+00  -.230732902009E+00  -.257815937118E+00  -.286821237265E+00
  -.317851796637E+00  -.351019286889E+00
 pseudo wavefunction
   .752962849494E-08   .800378380950E-08   .850779760403E-08   .904355012493E-08   .961304002135E-08
   .102183918013E-07   .108618637570E-07   .115458563900E-07   .122729213658E-07   .130457710335E-07
   .138672885438E-07   .147405386052E-07   .156687789167E-07   .166554723209E-07   .177042997225E-07
   .188191738197E-07   .200042537009E-07   .212639603606E-07   .226029931915E-07   .240263475165E-07
   .255393332233E-07   .271475945739E-07   .288571312602E-07   .306743207862E-07   .326059422599E-07
   .346592016826E-07   .368417588318E-07   .391617558355E-07   .416278475477E-07   .442492338350E-07
   .470356938975E-07   .499976227504E-07   .531460700032E-07   .564927810803E-07   .600502410384E-07
   .638317211424E-07   .678513283742E-07   .721240580595E-07   .766658498087E-07   .814936469801E-07
   .866254598878E-07   .920804329903E-07   .978789163093E-07   .104042541346E-06   .110594301781E-06
   .117558639247E-06   .124961534518E-06   .132830604423E-06   .141195204878E-06   .150086540398E-06
   .159537780503E-06   .169584183463E-06   .180263227829E-06   .191614752248E-06   .203681104080E-06
   .216507297382E-06   .230141180831E-06   .244633616223E-06   .260038668222E-06   .276413806045E-06
   .293820117852E-06   .312322538643E-06   .331990092494E-06   .352896150061E-06   .375118702284E-06
   .398740651339E-06   .423850119911E-06   .450540779929E-06   .478912202021E-06   .509070226962E-06
   .541127360516E-06   .575203193140E-06   .611424846125E-06   .649927445821E-06   .690854627730E-06
   .734359072343E-06   .780603074718E-06   .829759149925E-06   .882010676615E-06   .937552581122E-06
   .996592064635E-06   .105934937617E-05   .112605863420E-05   .119696870005E-05   .127234410628E-05
   .135246604351E-05   .143763340941E-05   .152816392374E-05   .162439531360E-05   .172668657333E-05
   .183541930371E-05   .195099913557E-05   .207385724293E-05   .220445195151E-05   .234327044852E-05
   .249083060010E-05   .264768288317E-05   .281441243900E-05   .299164125605E-05   .318003049024E-05
   .338028293142E-05   .359314562503E-05   .381941265892E-05   .405992812567E-05   .431558927138E-05
   .458734984277E-05   .487622364507E-05   .518328832389E-05   .550968938529E-05   .585664446892E-05
   .622544789026E-05   .661747546894E-05   .703418966094E-05   .747714501410E-05   .794799396706E-05
   .844849301337E-05   .898050925371E-05   .954602736069E-05   .101471569822E-04   .107861406109E-04
   .114653619492E-04   .121873548010E-04   .129548125231E-04   .137705980721E-04   .146377546832E-04
   .155595172221E-04   .165393242513E-04   .175808308560E-04   .186879222776E-04   .198647284056E-04
   .211156391818E-04   .224453209747E-04   .238587339841E-04   .253611507419E-04   .269581757775E-04
   .286557665213E-04   .304602555238E-04   .323783740737E-04   .344172773031E-04   .365845708721E-04
   .388883393339E-04   .413371762851E-04   .439402164139E-04   .467071695654E-04   .496483569506E-04
   .527747496351E-04   .560980094497E-04   .596305324753E-04   .633854952653E-04   .673769039757E-04
   .716196465876E-04   .761295484152E-04   .809234311067E-04   .860191753568E-04   .914357875658E-04
   .971934706909E-04   .103313699555E-03   .109819300894E-03   .116734538435E-03   .124085203330E-03
   .131898710274E-03   .140204199667E-03   .149032646202E-03   .158416974276E-03   .168392180663E-03
   .178995464887E-03   .190266367804E-03   .202246918876E-03   .214981792713E-03   .228518475445E-03
   .242907441539E-03   .258202341731E-03   .274460202753E-03   .291741639604E-03   .310111081142E-03
   .329637009839E-03   .350392216575E-03   .372454071420E-03   .395904811398E-03   .420831846295E-03
   .447328083635E-03   .475492274024E-03   .505429378130E-03   .537250956638E-03   .571075584631E-03
   .607029291898E-03   .645246030781E-03   .685868173292E-03   .729047039286E-03   .774943457647E-03
   .823728362502E-03   .875583426652E-03   .930701734520E-03   .989288497028E-03   .105156181103E-02
   .111775346601E-02   .118810980096E-02   .126289261453E-02   .134238013171E-02   .142686803046E-02
   .151667053205E-02   .161212155885E-02   .171357596382E-02   .182141083589E-02   .193602688603E-02
   .205784991863E-02   .218733239350E-02   .232495508390E-02   .247122883631E-02   .262669643795E-02
   .279193459857E-02   .296755605321E-02   .315421179296E-02   .335259343139E-02   .356343571443E-02
   .378751918209E-02   .402567299071E-02   .427877790498E-02   .454776946944E-02   .483364136951E-02
   .513744899269E-02   .546031320115E-02   .580342432722E-02   .616804640409E-02   .655552164419E-02
   .696727517872E-02   .740482007182E-02   .786976262382E-02   .836380797821E-02   .888876604762E-02
   .944655777455E-02   .100392217429E-01   .106689211572E-01   .113379512054E-01   .120487468240E-01
   .128038908815E-01   .136061227976E-01   .144583476164E-01   .153636455503E-01   .163252820110E-01
   .173467181450E-01   .184316218873E-01   .195838795501E-01   .208076079573E-01   .221071671380E-01
   .234871735866E-01   .249525140974E-01   .265083601762E-01   .281601830290E-01   .299137691223E-01
   .317752363052E-01   .337510504763E-01   .358480427721E-01   .380734272434E-01   .404348189791E-01
   .429402526213E-01   .455982012083E-01   .484175952612E-01   .514078420169E-01   .545788446896E-01
   .579410216205E-01   .615053251516E-01   .652832600301E-01   .692869011200E-01   .735289101605E-01
   .780225512728E-01   .827817048703E-01   .878208795808E-01   .931552217322E-01   .988005218952E-01
   .104773217906E+00   .111090393723E+00   .117769773392E+00   .124829709298E+00   .132289163800E+00
   .140167683236E+00   .148485363176E+00   .157262803684E+00   .166521053231E+00   .176281539773E+00
   .186565987354E+00   .197396316506E+00   .208794526515E+00   .220782557550E+00   .233382130485E+00
   .246614562130E+00   .260500553521E+00   .275059948784E+00   .290311462107E+00   .306272370309E+00
   .322958168582E+00   .340382187095E+00   .358555166379E+00   .377484789739E+00   .397175171407E+00
   .417626299759E+00   .438833435755E+00   .460786467780E+00   .483469225366E+00   .506858755849E+00
   .530924569958E+00   .555627864597E+00   .580920733798E+00   .606745381926E+00   .633033356825E+00
   .659704824618E+00   .686667912352E+00   .713818149588E+00   .741038045207E+00   .768196841104E+00
   .795150489813E+00   .821741908171E+00   .847801563580E+00   .873148452661E+00   .897591533610E+00
   .920931672497E+00   .942964159203E+00   .963481839520E+00   .982278894877E+00   .999155278756E+00
   .101392178757E+01   .102640570207E+01   .103645688164E+01   .104395412710E+01   .104881154724E+01
   .105098456981E+01   .105047513218E+01   .104733547152E+01   .104166981715E+01   .103363317636E+01
   .102342631295E+01   .101128596290E+01   .997469337037E+00   .982232053788E+00   .965798861574E+00
   .948326885166E+00   .929857739347E+00
 ae wavefunction
   .638386667376E-07   .677120719962E-07   .717878148162E-07   .760781692450E-07   .805960852755E-07
   .853552309281E-07   .903700368932E-07   .956557437996E-07   .101228452275E-06   .107105175975E-06
   .113303897768E-06   .119843629279E-06   .126744473999E-06   .134027694187E-06   .141715781809E-06
   .149832533758E-06   .158403131636E-06   .167454226371E-06   .177014027992E-06   .187112400866E-06
   .197780964760E-06   .209053202074E-06   .220964571654E-06   .233552629579E-06   .246857157378E-06
   .260920298125E-06   .275786700924E-06   .291503674301E-06   .308121349062E-06   .325692851214E-06
   .344274485579E-06   .363925930776E-06   .384710446267E-06   .406695092253E-06   .429950963189E-06
   .454553435806E-06   .480582432520E-06   .508122701213E-06   .537264112393E-06   .568101974841E-06
   .600737370883E-06   .635277512523E-06   .671836119748E-06   .710533822382E-06   .751498586969E-06
   .794866170246E-06   .840780600873E-06   .889394691184E-06   .940870580833E-06   .995380314344E-06
   .105310645465E-05   .111424273492E-05   .117899475101E-05   .124758069715E-05   .132023214744E-05
   .139719488621E-05   .147872979008E-05   .156511376512E-05   .165664074249E-05   .175362273610E-05
   .185639096640E-05   .196529705422E-05   .208071428910E-05   .220303897678E-05   .233269187073E-05
   .247011969307E-05   .261579675027E-05   .277022664977E-05   .293394412359E-05   .310751696575E-05
   .329154809048E-05   .348667771889E-05   .369358570193E-05   .391299398818E-05   .414566924562E-05
   .439242564673E-05   .465412782724E-05   .493169402933E-05   .522609944062E-05   .553837974126E-05
   .586963487198E-05   .622103303687E-05   .659381495531E-05   .698929837885E-05   .740888288904E-05
   .785405499401E-05   .832639354216E-05   .882757547256E-05   .935938192307E-05   .992370471820E-05
   .105225532603E-04   .111580618490E-04   .118324974554E-04   .125482679788E-04   .133079310169E-04
   .141142031792E-04   .149699699792E-04   .158782963398E-04   .168424377503E-04   .178658521140E-04
   .189522123315E-04   .201054196616E-04   .213296179102E-04   .226292084970E-04   .240088664536E-04
   .254735574115E-04   .270285556389E-04   .286794631912E-04   .304322302449E-04   .322931766840E-04
   .342690150189E-04   .363668747166E-04   .385943280294E-04   .409594174132E-04   .434706846320E-04
   .461372016512E-04   .489686034280E-04   .519751227146E-04   .551676269955E-04   .585576576880E-04
   .621574717438E-04   .659800857943E-04   .700393229956E-04   .743498627336E-04   .789272933620E-04
   .837881681551E-04   .889500646678E-04   .944316477064E-04   .100252736127E-03   .106434373689E-03
   .112998904200E-03   .119970051221E-03   .127373002584E-03   .135234500022E-03   .143582934202E-03
   .152448445488E-03   .161863030762E-03   .171860656675E-03   .182477379676E-03   .193751473245E-03
   .205723562729E-03   .218436768227E-03   .231936856004E-03   .246272398895E-03   .261494946258E-03
   .277659203982E-03   .294823225160E-03   .313048612011E-03   .332400729706E-03   .352948932759E-03
   .374766804705E-03   .397932411798E-03   .422528571522E-03   .448643136741E-03   .476369296349E-03
   .505805893338E-03   .537057761236E-03   .570236079922E-03   .605458751875E-03   .642850799952E-03
   .682544787871E-03   .724681264595E-03   .769409233900E-03   .816886650448E-03   .867280943766E-03
   .920769571575E-03   .977540603989E-03   .103779334017E-02   .110173895909E-02   .116960120612E-02
   .124161711723E-02   .131803778267E-02   .139912915210E-02   .148517288306E-02   .157646723507E-02
   .167332801131E-02   .177608955018E-02   .188510576920E-02   .200075126331E-02   .212342246037E-02
   .225353883612E-02   .239154419130E-02   .253790799365E-02   .269312678730E-02   .285772567255E-02
   .303225985866E-02   .321731629273E-02   .341351536733E-02   .362151270999E-02   .384200105741E-02
   .407571221735E-02   .432341912122E-02   .458593797008E-02   .486413047725E-02   .515890621002E-02
   .547122503343E-02   .580209965875E-02   .615259829894E-02   .652384743386E-02   .691703468697E-02
   .733341181578E-02   .777429781760E-02   .824108215208E-02   .873522808145E-02   .925827612928E-02
   .981184765789E-02   .103976485641E-01   .110174730928E-01   .116732077659E-01   .123668354262E-01
   .131004393914E-01   .138762077157E-01   .146964375537E-01   .155635396211E-01   .164800427450E-01
   .174485984965E-01   .184719858945E-01   .195531161717E-01   .206950375890E-01   .219009402849E-01
   .231741611430E-01   .245181886607E-01   .259366677978E-01   .274334047841E-01   .290123718602E-01
   .306777119238E-01   .324337430530E-01   .342849628725E-01   .362360527272E-01   .382918816234E-01
   .404575098967E-01   .427381925586E-01   .451393822735E-01   .476667319122E-01   .503260966243E-01
   .531235353679E-01   .560653118313E-01   .591578946758E-01   .624079570260E-01   .658223751276E-01
   .694082260906E-01   .731727846277E-01   .771235186983E-01   .812680839588E-01   .856143169185E-01
   .901702266971E-01   .949439852730E-01   .999439161104E-01   .105178481049E+00   .110656265340E+00
   .116385960702E+00   .122376346281E+00   .128636267393E+00   .135174611916E+00   .142000284232E+00
   .149122176577E+00   .156549137709E+00   .164289938775E+00   .172353236286E+00   .180747532104E+00
   .189481130385E+00   .198562091398E+00   .207998182192E+00   .217796824093E+00   .227965037026E+00
   .238509380698E+00   .249435892702E+00   .260750023621E+00   .272456569271E+00   .284559600216E+00
   .297062388746E+00   .309967333537E+00   .323275882213E+00   .336988452081E+00   .351104349291E+00
   .365621686691E+00   .380537300641E+00   .395846667028E+00   .411543816721E+00   .427621250673E+00
   .444069854932E+00   .460878815830E+00   .478035535801E+00   .495525550466E+00   .513332448110E+00
   .531437793276E+00   .549821057247E+00   .568459559656E+00   .587328427601E+00   .606400581552E+00
   .625646761242E+00   .645035609268E+00   .664533834316E+00   .684106476974E+00   .703717293083E+00
   .723329243608E+00   .742905026222E+00   .762407502025E+00   .781799786725E+00   .801044752505E+00
   .820103803160E+00   .838935065448E+00   .857491485850E+00   .875719528735E+00   .893559046860E+00
   .910944422795E+00   .927806518361E+00   .944074703498E+00   .959678416184E+00   .974548104615E+00
   .988615703182E+00   .100181487992E+01   .101408123971E+01   .102535257998E+01   .103556922786E+01
   .104467444950E+01   .105261490576E+01   .105934112503E+01   .106480796684E+01   .106897505609E+01
   .107180717351E+01   .107327459381E+01   .107335336666E+01   .107202553894E+01   .106927931812E+01
   .106510917804E+01   .105951590919E+01   .105250661580E+01   .104409466290E+01   .103429957658E+01
   .102314690122E+01   .101066801785E+01   .996899927778E+00   .981885006015E+00   .965670728910E+00
   .948309380191E+00   .929857739347E+00
 pseudo wavefunction
   .220510726003E-08   .234396714184E-08   .249157129973E-08   .264847037770E-08   .281524969489E-08
   .299253142912E-08   .318097693794E-08   .338128922588E-08   .359421556701E-08   .382055029271E-08
   .406113775494E-08   .431687547612E-08   .458871749742E-08   .487767793782E-08   .518483477731E-08
   .551133387839E-08   .585839326073E-08   .622730764505E-08   .661945328313E-08   .703629309200E-08
   .747938211139E-08   .795037330487E-08   .845102372634E-08   .898320107475E-08   .954889066168E-08
   .101502028176E-07   .107893807645E-07   .114688089845E-07   .121910221150E-07   .129587144045E-07
   .137747497635E-07   .146421724485E-07   .155642184184E-07   .165443274070E-07   .175861557546E-07
   .186935900482E-07   .198707616207E-07   .211220619629E-07   .224521591061E-07   .238660150366E-07
   .253689042064E-07   .269664332098E-07   .286645616989E-07   .304696246166E-07   .323883558291E-07
   .344279132469E-07   .365959055278E-07   .389004204610E-07   .413500551392E-07   .439539480303E-07
   .467218130685E-07   .496639758928E-07   .527914123670E-07   .561157895256E-07   .596495090982E-07
   .634057537739E-07   .673985363808E-07   .716427521603E-07   .761542343347E-07   .809498131736E-07
   .860473787793E-07   .914659478266E-07   .972257345048E-07   .103348225928E-06   .109856262290E-06
   .116774122077E-06   .124127612632E-06   .131944166431E-06   .140252943424E-06   .149084939813E-06
   .158473103685E-06   .168452457925E-06   .179060230869E-06   .190335995185E-06   .202321815498E-06
   .215062405314E-06   .228605293820E-06   .243001003196E-06   .258303237085E-06   .274569080933E-06
   .291859214946E-06   .310238140460E-06   .329774420555E-06   .350540935831E-06   .372615156290E-06
   .396079430329E-06   .421021291941E-06   .447533787255E-06   .475715821638E-06   .505672528661E-06
   .537515662286E-06   .571364013758E-06   .607343854751E-06   .645589408404E-06   .686243350034E-06
   .729457339371E-06   .775392586301E-06   .824220452246E-06   .876123089399E-06   .931294120217E-06
   .989939359700E-06   .105227758314E-05   .111854134224E-05   .118897783258E-05   .126384981572E-05
   .134343659941E-05   .142803507943E-05   .151796084710E-05   .161354936651E-05   .171515722584E-05
   .182316346750E-05   .193797100205E-05   .206000811101E-05   .218973004449E-05   .232762071924E-05
   .247419452368E-05   .262999823655E-05   .279561306643E-05   .297165681954E-05   .315878620412E-05
   .335769927981E-05   .356913806133E-05   .379389128594E-05   .403279735525E-05   .428674746213E-05
   .455668891448E-05   .484362866829E-05   .514863708299E-05   .547285191328E-05   .581748255219E-05
   .618381454116E-05   .657321436410E-05   .698713454305E-05   .742711905465E-05   .789480908748E-05
   .839194916163E-05   .892039363349E-05   .948211360980E-05   .100792042968E-04   .107138928117E-04
   .113885464859E-04   .121056816902E-04   .128679732154E-04   .136782642435E-04   .145395769448E-04
   .154551237435E-04   .164283192895E-04   .174627931856E-04   .185624035128E-04   .197312512075E-04
   .209736953421E-04   .222943693661E-04   .236981983688E-04   .251904174259E-04   .267765911001E-04
   .284626341667E-04   .302548336411E-04   .321598721905E-04   .341848530158E-04   .363373262963E-04
   .386253172944E-04   .410573562252E-04   .436425100008E-04   .463904159659E-04   .493113177508E-04
   .524161033729E-04   .557163457273E-04   .592243456159E-04   .629531774733E-04   .669167379579E-04
   .711297975857E-04   .756080555980E-04   .803681982623E-04   .854279608221E-04   .908061933196E-04
   .965229305343E-04   .102599466291E-03   .109058432410E-03   .115923882582E-03   .123221381479E-03
   .130978099420E-03   .139222912934E-03   .147986511589E-03   .157301511458E-03   .167202575652E-03
   .177726542333E-03   .188912560676E-03   .200802235257E-03   .213439779394E-03   .226872177969E-03
   .241149360323E-03   .256324383817E-03   .272453628720E-03   .289597005090E-03   .307818172383E-03
   .327184772542E-03   .347768677368E-03   .369646251032E-03   .392898628619E-03   .417612011640E-03
   .443877981522E-03   .471793832121E-03   .501462922350E-03   .532995050108E-03   .566506848703E-03
   .602122207080E-03   .639972715179E-03   .680198135845E-03   .722946904766E-03   .768376659988E-03
   .816654802617E-03   .867959090402E-03   .922478265944E-03   .980412721369E-03   .104197520135E-02
   .110739154646E-02   .117690147884E-02   .125075943232E-02   .132923542916E-02   .141261600551E-02
   .150120518793E-02   .159532552324E-02   .169531916395E-02   .180154901165E-02   .191439992059E-02
   .203427996383E-02   .216162176413E-02   .229688389172E-02   .244055233108E-02   .259314201851E-02
   .275519845236E-02   .292729937728E-02   .311005654364E-02   .330411754306E-02   .351016772027E-02
   .372893216124E-02   .396117775669E-02   .420771533949E-02   .446940189342E-02   .474714282991E-02
   .504189432797E-02   .535466573127E-02   .568652199462E-02   .603858617020E-02   .641204192184E-02
   .680813605302E-02   .722818103151E-02   .767355749028E-02   .814571668061E-02   .864618284913E-02
   .917655550567E-02   .973851154343E-02   .103338071668E-01   .109642795754E-01   .116318483444E-01
   .123385164336E-01   .130863707472E-01   .138775821536E-01   .147144048664E-01   .155991750686E-01
   .165343086507E-01   .175222979146E-01   .185657070761E-01   .196671663784E-01   .208293646057E-01
   .220550397596E-01   .233469676356E-01   .247079480019E-01   .261407880547E-01   .276482827843E-01
   .292331918489E-01   .308982125097E-01   .326459481392E-01   .344788717627E-01   .363992840476E-01
   .384092650983E-01   .405106193650E-01   .427048129169E-01   .449929022760E-01   .473754539542E-01
   .498524537863E-01   .524232051000E-01   .550862147310E-01   .578390658537E-01   .606782765856E-01
   .635991433185E-01   .665955677558E-01   .696598666785E-01   .727825635484E-01   .759521611798E-01
   .791548948835E-01   .823744657204E-01   .855917538030E-01   .887845119637E-01   .919270405844E-01
   .949898449578E-01   .979392772425E-01   .100737165893E+00   .103340436400E+00   .105700728264E+00
   .107764014369E+00   .109470230293E+00   .110752922566E+00   .111538926523E+00   .111748085992E+00
   .111293028748E+00   .110079013189E+00   .108003863095E+00   .104958008324E+00   .100824649867E+00
   .954800674807E-01   .887940869666E-01   .806307217945E-01   .708489998265E-01   .593039801334E-01
   .458479569870E-01   .303318378497E-01   .126066694681E-01  -.747472889487E-02  -.300560830704E-01
  -.552760085309E-01  -.832664757191E-01  -.114151505139E+00  -.148046210450E+00  -.185056306696E+00
  -.225278183433E+00  -.268799601434E+00  -.315700997901E+00  -.366057268444E+00  -.419939723556E+00
  -.477417682425E+00  -.538558859393E+00  -.603427314804E+00  -.672077287878E+00  -.744540723763E+00
  -.820805789414E+00  -.900776501472E+00
 ae wavefunction
   .214439324468E-07   .227450538540E-07   .241141425464E-07   .255553215359E-07   .270729408934E-07
   .286715918845E-07   .303561219660E-07   .321316506638E-07   .340035863888E-07   .359776442506E-07
   .380598649309E-07   .402566346844E-07   .425747065390E-07   .450212227694E-07   .476037387257E-07
   .503302481017E-07   .532092097343E-07   .562495760287E-07   .594608231140E-07   .628529828359E-07
   .664366767039E-07   .702231519137E-07   .742243195777E-07   .784527953005E-07   .829219422474E-07
   .876459168625E-07   .926397174026E-07   .979192354641E-07   .103501310689E-06   .109403788854E-06
   .115645583547E-06   .122246741665E-06   .129228512966E-06   .136613423932E-06   .144425356216E-06
   .152689629950E-06   .161433092233E-06   .170684211113E-06   .180473175406E-06   .190832000729E-06
   .201794642122E-06   .213397113679E-06   .225677615626E-06   .238676669314E-06   .252437260609E-06
   .267004992228E-06   .282428245553E-06   .298758352543E-06   .316049778347E-06   .334360315319E-06
   .353751289108E-06   .374287777622E-06   .396038843636E-06   .419077781907E-06   .443482381714E-06
   .469335205763E-06   .496723886508E-06   .525741440943E-06   .556486605049E-06   .589064189100E-06
   .623585455143E-06   .660168518030E-06   .698938771473E-06   .740029340684E-06   .783581563255E-06
   .829745500044E-06   .878680477931E-06   .930555666438E-06   .985550690318E-06   .104385628036E-05
   .110567496478E-05   .117122180374E-05   .124072516967E-05   .131442757625E-05   .139258655907E-05
   .147547561121E-05   .156338517713E-05   .165662370847E-05   .175551878572E-05   .186041830969E-05
   .197169176730E-05   .208973157610E-05   .221495451260E-05   .234780322953E-05   .248874786749E-05
   .263828776697E-05   .279695328683E-05   .296530773601E-05   .314394942522E-05   .333351384636E-05
   .353467598730E-05   .374815279061E-05   .397470576490E-05   .421514375848E-05   .447032590518E-05
   .474116475297E-05   .502862958673E-05   .533374995717E-05   .565761942839E-05   .600139955791E-05
   .636632412310E-05   .675370360942E-05   .716492997652E-05   .760148171913E-05   .806492924106E-05
   .855694056130E-05   .907928737274E-05   .963385147499E-05   .102226316042E-04   .108477506844E-04
   .115114635256E-04   .122161649961E-04   .129643986989E-04   .137588661807E-04   .146024367084E-04
   .154981576454E-04   .164492654665E-04   .174591974469E-04   .185316040699E-04   .196703621932E-04
   .208795890225E-04   .221636569392E-04   .235272092347E-04   .249751768050E-04   .265127958644E-04
   .281456267386E-04   .298795738018E-04   .317209066269E-04   .336762824202E-04   .357527698187E-04
   .379578741288E-04   .402995640943E-04   .427863002831E-04   .454270651878E-04   .482313951430E-04
   .512094141643E-04   .543718698245E-04   .577301712826E-04   .612964295958E-04   .650835004444E-04
   .691050294115E-04   .733754999652E-04   .779102843005E-04   .827256972036E-04   .878390531163E-04
   .932687265796E-04   .990342162528E-04   .105156212710E-03   .111656670231E-03   .118558882805E-03
   .125887564598E-03   .133668935117E-03   .141930809350E-03   .150702693148E-03   .160015884140E-03
   .169903578489E-03   .180400983817E-03   .191545438610E-03   .203376538487E-03   .215936269682E-03
   .229269150132E-03   .243422378573E-03   .258445992080E-03   .274393032481E-03   .291319722113E-03
   .309285649411E-03   .328353964828E-03   .348591587618E-03   .370069424026E-03   .392862597465E-03
   .417050691270E-03   .442718004648E-03   .469953822468E-03   .498852699551E-03   .529514760160E-03
   .562046013391E-03   .596558685214E-03   .633171567909E-03   .672010387694E-03   .713208191344E-03
   .756905752623E-03   .803251999378E-03   .852404462168E-03   .904529745287E-03   .959804021106E-03
   .101841354862E-02   .108055521714E-02   .114643711603E-02   .121627913145E-02   .129031357097E-02
   .136878581715E-02   .145195501068E-02   .154009476437E-02   .163349390850E-02   .173245726865E-02
   .183730647660E-02   .194838081521E-02   .206603809788E-02   .219065558326E-02   .232263092570E-02
   .246238316195E-02   .261035373437E-02   .276700755094E-02   .293283408200E-02   .310834849374E-02
   .329409281805E-02   .349063715825E-02   .369858092996E-02   .391855413602E-02   .415121867429E-02
   .439726967653E-02   .465743687645E-02   .493248600457E-02   .522322020686E-02   .553048148404E-02
   .585515214761E-02   .619815628810E-02   .656046125054E-02   .694307911142E-02   .734706815053E-02
   .777353431052E-02   .822363263580E-02   .869856868174E-02   .919959988409E-02   .972803687712E-02
   .102852447482E-01   .108726442153E-01   .114917127113E-01   .121439853606E-01   .128310558276E-01
   .135545770185E-01   .143162616155E-01   .151178824187E-01   .159612724706E-01   .168483249369E-01
   .177809927124E-01   .187612877206E-01   .197912798728E-01   .208730956493E-01   .220089162627E-01
   .232009753609E-01   .244515562249E-01   .257629884113E-01   .271376437897E-01   .285779319179E-01
   .300862946983E-01   .316652002526E-01   .333171359502E-01   .350446005212E-01   .368500951812E-01
   .387361136932E-01   .407051312866E-01   .427595923495E-01   .449018968114E-01   .471343851229E-01
   .494593217451E-01   .518788770501E-01   .543951075386E-01   .570099342762E-01   .597251194464E-01
   .625422409228E-01   .654626647589E-01   .684875154961E-01   .716176441914E-01   .748535940699E-01
   .781955637092E-01   .816433676648E-01   .851963944552E-01   .888535618226E-01   .926132691984E-01
   .964733472999E-01   .100431004795E+00   .104482771969E+00   .108624441341E+00   .112851005159E+00
   .117156589719E+00   .121534386451E+00   .125976579684E+00   .130474271047E+00   .135017400422E+00
   .139594663400E+00   .144193425222E+00   .148799631235E+00   .153397713984E+00   .157970497238E+00
   .162499097421E+00   .166962823315E+00   .171339075291E+00   .175603245994E+00   .179728625222E+00
   .183686312757E+00   .187445144036E+00   .190971634403E+00   .194229947418E+00   .197181889733E+00
   .199786927052E+00   .202002200592E+00   .203782502383E+00   .205080149019E+00   .205844694814E+00
   .206022465227E+00   .205555970546E+00   .204383344904E+00   .202437991072E+00   .199648555399E+00
   .195939222511E+00   .191230184790E+00   .185438099866E+00   .178476417697E+00   .170255565060E+00
   .160683042132E+00   .149663496034E+00   .137098815911E+00   .122888270227E+00   .106928691054E+00
   .891147026474E-01   .693389897809E-01   .474926025024E-01   .234652964071E-01  -.285408970561E-02
  -.315772144015E-01  -.628157659007E-01  -.966809378721E-01  -.133282839129E+00  -.172729826433E+00
  -.215127748539E+00  -.260579088603E+00  -.309181991105E+00  -.361029158548E+00  -.416206602397E+00
  -.474792232115E+00  -.536854265697E+00  -.602449445015E+00  -.671621039432E+00  -.744396621747E+00
  -.820785601421E+00  -.900776501472E+00
 End of Dataset
 PAW_PBE Co 06Sep2000
 9.00000000000000000
 parameters from PSCTR are:
   VRHFIN =Co: d8 s1
   LEXCH  = PE
   EATOM  =   813.5563 eV,   59.7947 Ry

   TITEL  = PAW_PBE Co 06Sep2000
   LULTRA =        F    use ultrasoft PP ?
   IUNSCR =        1    unscreen: 0-lin 1-nonlin 2-no
   RPACOR =    2.000    partial core radius
   POMASS =   58.933; ZVAL   =    9.000    mass and valenz
   RCORE  =    2.300    outmost cutoff radius
   RWIGS  =    2.460; RWIGS  =    1.302    wigner-seitz radius (au A)
   ENMAX  =  267.969; ENMIN  =  200.977 eV
   RCLOC  =    1.697    cutoff for local pot
   LCOR   =        T    correct aug charges
   LPAW   =        T    paw PP
   EAUG   =  477.818
   DEXC   =    -.016
   RMAX   =    2.817    core radius for proj-oper
   RAUG   =    1.300    factor for augmentation sphere
   RDEP   =    2.393    radius for radial grids
   QCUT   =   -4.438; QGAM   =    8.876    optimization parameters
 
   Description
     l     E      TYP  RCUT    TYP  RCUT
     2   .000     23  2.300
     2   .000     23  2.300
     0   .000     23  2.300
     0   .000     23  2.300
     1  -.200     23  2.300
     1   .000     23  2.300
     3   .000      7   .000
   Error from kinetic energy argument (eV)
   NDATA  =      100
   STEP   =   20.000   1.050
  102.      100.      99.7      98.2      97.4      95.8      94.0      93.1
  91.1      89.1      88.1      85.9      83.7      81.4      79.1      76.6
  74.2      71.6      69.1      65.2      62.6      60.0      56.1      53.5
  50.9      47.1      43.3      40.9      37.4      34.0      30.7      27.6
  24.7      22.0      19.4      17.1      14.2      12.3      10.1      8.56
  6.82      5.35      4.14      3.14      2.34      1.71      1.22      .771
  .519      .304      .171      .106      .604E-01  .389E-01  .301E-01  .289E-01
  .288E-01  .276E-01  .246E-01  .202E-01  .153E-01  .108E-01  .724E-02  .459E-02
  .341E-02  .290E-02  .282E-02  .279E-02  .255E-02  .215E-02  .160E-02  .110E-02
  .763E-03  .598E-03  .550E-03  .545E-03  .512E-03  .431E-03  .313E-03  .223E-03
  .168E-03  .153E-03  .151E-03  .138E-03  .110E-03  .790E-04  .596E-04  .535E-04
  .524E-04  .468E-04  .353E-04  .262E-04  .221E-04  .216E-04  .194E-04  .148E-04
  .110E-04  .101E-04  .965E-05  .795E-05
END of PSCTR-controll parameters
 local part
 81.2582175088937078
   .99517613E+02   .99501287E+02   .99452296E+02   .99370707E+02   .99256611E+02
   .99110134E+02   .98931440E+02   .98720723E+02   .98478210E+02   .98204160E+02
   .97898860E+02   .97562626E+02   .97195802E+02   .96798760E+02   .96371895E+02
   .95915631E+02   .95430418E+02   .94916730E+02   .94375069E+02   .93805963E+02
   .93209965E+02   .92587655E+02   .91939638E+02   .91266545E+02   .90569032E+02
   .89847777E+02   .89103482E+02   .88336869E+02   .87548683E+02   .86739683E+02
   .85910650E+02   .85062376E+02   .84195672E+02   .83311359E+02   .82410271E+02
   .81493251E+02   .80561153E+02   .79614840E+02   .78655182E+02   .77683054E+02
   .76699337E+02   .75704918E+02   .74700685E+02   .73687529E+02   .72666340E+02
   .71638009E+02   .70603424E+02   .69563470E+02   .68519027E+02   .67470966E+02
   .66420154E+02   .65367447E+02   .64313690E+02   .63259719E+02   .62206355E+02
   .61154405E+02   .60104665E+02   .59057911E+02   .58014905E+02   .56976391E+02
   .55943095E+02   .54915723E+02   .53894962E+02   .52881477E+02   .51875912E+02
   .50878889E+02   .49891007E+02   .48912838E+02   .47944935E+02   .46987820E+02
   .46041994E+02   .45107931E+02   .44186077E+02   .43276855E+02   .42380657E+02
   .41497852E+02   .40628781E+02   .39773758E+02   .38933070E+02   .38106978E+02
   .37295715E+02   .36499489E+02   .35718480E+02   .34952844E+02   .34202709E+02
   .33468179E+02   .32749330E+02   .32046217E+02   .31358867E+02   .30687286E+02
   .30031455E+02   .29391334E+02   .28766860E+02   .28157949E+02   .27564496E+02
   .26986378E+02   .26423451E+02   .25875556E+02   .25342513E+02   .24824129E+02
   .24320193E+02   .23830479E+02   .23354751E+02   .22892755E+02   .22444228E+02
   .22008895E+02   .21586471E+02   .21176663E+02   .20779167E+02   .20393673E+02
   .20019867E+02   .19657426E+02   .19306024E+02   .18965333E+02   .18635020E+02
   .18314753E+02   .18004195E+02   .17703014E+02   .17410874E+02   .17127444E+02
   .16852394E+02   .16585396E+02   .16326127E+02   .16074269E+02   .15829507E+02
   .15591533E+02   .15360045E+02   .15134748E+02   .14915354E+02   .14701584E+02
   .14493166E+02   .14289836E+02   .14091341E+02   .13897436E+02   .13707887E+02
   .13522468E+02   .13340963E+02   .13163167E+02   .12988887E+02   .12817936E+02
   .12650140E+02   .12485336E+02   .12323369E+02   .12164096E+02   .12007383E+02
   .11853107E+02   .11701154E+02   .11551419E+02   .11403809E+02   .11258238E+02
   .11114628E+02   .10972911E+02   .10833028E+02   .10694925E+02   .10558557E+02
   .10423887E+02   .10290883E+02   .10159520E+02   .10029777E+02   .99016413E+01
   .97751026E+01   .96501561E+01   .95268009E+01   .94050396E+01   .92848779E+01
   .91663244E+01   .90493897E+01   .89340867E+01   .88204293E+01   .87084326E+01
   .85981125E+01   .84894850E+01   .83825659E+01   .82773708E+01   .81739144E+01
   .80722103E+01   .79722708E+01   .78741067E+01   .77777269E+01   .76831383E+01
   .75903456E+01   .74993514E+01   .74101553E+01   .73227548E+01   .72371445E+01
   .71533161E+01   .70712587E+01   .69909584E+01   .69123984E+01   .68355592E+01
   .67604184E+01   .66869507E+01   .66151283E+01   .65449207E+01   .64762950E+01
   .64092159E+01   .63436461E+01   .62795462E+01   .62168748E+01   .61555890E+01
   .60956446E+01   .60369958E+01   .59795959E+01   .59233975E+01   .58683523E+01
   .58144115E+01   .57615263E+01   .57096476E+01   .56587267E+01   .56087150E+01
   .55595648E+01   .55112290E+01   .54636612E+01   .54168167E+01   .53706516E+01
   .53251239E+01   .52801930E+01   .52358201E+01   .51919684E+01   .51486029E+01
   .51056910E+01   .50632020E+01   .50211075E+01   .49793816E+01   .49380003E+01
   .48969424E+01   .48561886E+01   .48157223E+01   .47755291E+01   .47355969E+01
   .46959157E+01   .46564781E+01   .46172785E+01   .45783135E+01   .45395817E+01
   .45010836E+01   .44628213E+01   .44247986E+01   .43870211E+01   .43494953E+01
   .43122292E+01   .42752320E+01   .42385136E+01   .42020848E+01   .41659570E+01
   .41301421E+01   .40946525E+01   .40595006E+01   .40246991E+01   .39902604E+01
   .39561970E+01   .39225208E+01   .38892434E+01   .38563758E+01   .38239285E+01
   .37919110E+01   .37603321E+01   .37291994E+01   .36985198E+01   .36682988E+01
   .36385409E+01   .36092494E+01   .35804263E+01   .35520723E+01   .35241871E+01
   .34967688E+01   .34698144E+01   .34433197E+01   .34172793E+01   .33916865E+01
   .33665336E+01   .33418118E+01   .33175113E+01   .32936212E+01   .32701299E+01
   .32470249E+01   .32242928E+01   .32019199E+01   .31798916E+01   .31581930E+01
   .31368089E+01   .31157237E+01   .30949217E+01   .30743871E+01   .30541043E+01
   .30340576E+01   .30142317E+01   .29946115E+01   .29751825E+01   .29559306E+01
   .29368421E+01   .29179042E+01   .28991046E+01   .28804319E+01   .28618754E+01
   .28434254E+01   .28250729E+01   .28068100E+01   .27886298E+01   .27705262E+01
   .27524944E+01   .27345303E+01   .27166310E+01   .26987945E+01   .26810200E+01
   .26633074E+01   .26456577E+01   .26280727E+01   .26105550E+01   .25931082E+01
   .25757363E+01   .25584443E+01   .25412376E+01   .25241222E+01   .25071046E+01
   .24901916E+01   .24733904E+01   .24567086E+01   .24401538E+01   .24237337E+01
   .24074562E+01   .23913289E+01   .23753596E+01   .23595557E+01   .23439243E+01
   .23284723E+01   .23132063E+01   .22981320E+01   .22832552E+01   .22685805E+01
   .22541125E+01   .22398546E+01   .22258099E+01   .22119806E+01   .21983682E+01
   .21849736E+01   .21717967E+01   .21588367E+01   .21460923E+01   .21335611E+01
   .21212401E+01   .21091257E+01   .20972135E+01   .20854982E+01   .20739742E+01
   .20626351E+01   .20514740E+01   .20404834E+01   .20296555E+01   .20189819E+01
   .20084539E+01   .19980626E+01   .19877987E+01   .19776529E+01   .19676157E+01
   .19576776E+01   .19478291E+01   .19380608E+01   .19283635E+01   .19187280E+01
   .19091455E+01   .18996076E+01   .18901062E+01   .18806335E+01   .18711823E+01
   .18617458E+01   .18523178E+01   .18428927E+01   .18334655E+01   .18240319E+01
   .18145880E+01   .18051310E+01   .17956585E+01   .17861689E+01   .17766613E+01
   .17671355E+01   .17575919E+01   .17480317E+01   .17384567E+01   .17288693E+01
   .17192725E+01   .17096700E+01   .17000657E+01   .16904644E+01   .16808712E+01
   .16712914E+01   .16617309E+01   .16521960E+01   .16426930E+01   .16332287E+01
   .16238097E+01   .16144431E+01   .16051359E+01   .15958949E+01   .15867272E+01
   .15776395E+01   .15686385E+01   .15597305E+01   .15509218E+01   .15422180E+01
   .15336248E+01   .15251472E+01   .15167898E+01   .15085568E+01   .15004519E+01
   .14924783E+01   .14846386E+01   .14769349E+01   .14693686E+01   .14619407E+01
   .14546516E+01   .14475009E+01   .14404878E+01   .14336108E+01   .14268679E+01
   .14202565E+01   .14137735E+01   .14074151E+01   .14011773E+01   .13950554E+01
   .13890444E+01   .13831387E+01   .13773327E+01   .13716201E+01   .13659947E+01
   .13604497E+01   .13549784E+01   .13495738E+01   .13442290E+01   .13389367E+01
   .13336899E+01   .13284816E+01   .13233047E+01   .13181525E+01   .13130182E+01
   .13078953E+01   .13027777E+01   .12976595E+01   .12925351E+01   .12873992E+01
   .12822471E+01   .12770744E+01   .12718771E+01   .12666517E+01   .12613954E+01
   .12561056E+01   .12507803E+01   .12454181E+01   .12400180E+01   .12345796E+01
   .12291030E+01   .12235887E+01   .12180378E+01   .12124518E+01   .12068328E+01
   .12011833E+01   .11955061E+01   .11898045E+01   .11840822E+01   .11783431E+01
   .11725917E+01   .11668324E+01   .11610701E+01   .11553098E+01   .11495567E+01
   .11438161E+01   .11380934E+01   .11323940E+01   .11267234E+01   .11210868E+01
   .11154897E+01   .11099372E+01   .11044345E+01   .10989864E+01   .10935975E+01
   .10882724E+01   .10830152E+01   .10778298E+01   .10727197E+01   .10676882E+01
   .10627382E+01   .10578719E+01   .10530916E+01   .10483989E+01   .10437949E+01
   .10392805E+01   .10348561E+01   .10305215E+01   .10262764E+01   .10221197E+01
   .10180502E+01   .10140662E+01   .10101656E+01   .10063460E+01   .10026044E+01
   .99893796E+00   .99534307E+00   .99181609E+00   .98835306E+00   .98494978E+00
   .98160188E+00   .97830479E+00   .97505383E+00   .97184419E+00   .96867100E+00
   .96552933E+00   .96241427E+00   .95932090E+00   .95624440E+00   .95318001E+00
   .95012308E+00   .94706914E+00   .94401386E+00   .94095312E+00   .93788302E+00
   .93479992E+00   .93170043E+00   .92858142E+00   .92544008E+00   .92227392E+00
   .91908075E+00   .91585873E+00   .91260637E+00   .90932251E+00   .90600635E+00
   .90265747E+00   .89927577E+00   .89586152E+00   .89241534E+00   .88893816E+00
   .88543125E+00   .88189621E+00   .87833489E+00   .87474945E+00   .87114230E+00
   .86751608E+00   .86387366E+00   .86021810E+00   .85655261E+00   .85288059E+00
   .84920554E+00   .84553106E+00   .84186084E+00   .83819861E+00   .83454812E+00
   .83091313E+00   .82729737E+00   .82370451E+00   .82013816E+00   .81660180E+00
   .81309880E+00   .80963237E+00   .80620557E+00   .80282125E+00   .79948205E+00
   .79619041E+00   .79294850E+00   .78975828E+00   .78662141E+00   .78353932E+00
   .78051314E+00   .77754373E+00   .77463168E+00   .77177727E+00   .76898052E+00
   .76624115E+00   .76355861E+00   .76093207E+00   .75836043E+00   .75584234E+00
   .75337620E+00   .75096015E+00   .74859213E+00   .74626988E+00   .74399094E+00
   .74175268E+00   .73955232E+00   .73738694E+00   .73525352E+00   .73314896E+00
   .73107007E+00   .72901361E+00   .72697634E+00   .72495497E+00   .72294626E+00
   .72094699E+00   .71895397E+00   .71696411E+00   .71497441E+00   .71298195E+00
   .71098398E+00   .70897785E+00   .70696111E+00   .70493147E+00   .70288681E+00
   .70082525E+00   .69874509E+00   .69664488E+00   .69452335E+00   .69237952E+00
   .69021260E+00   .68802206E+00   .68580758E+00   .68356912E+00   .68130682E+00
   .67902110E+00   .67671255E+00   .67438202E+00   .67203055E+00   .66965938E+00
   .66726996E+00   .66486389E+00   .66244296E+00   .66000912E+00   .65756443E+00
   .65511109E+00   .65265142E+00   .65018781E+00   .64772273E+00   .64525870E+00
   .64279827E+00   .64034402E+00   .63789852E+00   .63546431E+00   .63304392E+00
   .63063981E+00   .62825437E+00   .62588994E+00   .62354871E+00   .62123281E+00
   .61894421E+00   .61668478E+00   .61445620E+00   .61226002E+00   .61009763E+00
   .60797021E+00   .60587877E+00   .60382415E+00   .60180697E+00   .59982765E+00
   .59788642E+00   .59598332E+00   .59411817E+00   .59229061E+00   .59050009E+00
   .58874587E+00   .58702703E+00   .58534250E+00   .58369101E+00   .58207118E+00
   .58048147E+00   .57892019E+00   .57738556E+00   .57587568E+00   .57438855E+00
   .57292209E+00   .57147416E+00   .57004255E+00   .56862503E+00   .56721934E+00
   .56582321E+00   .56443438E+00   .56305063E+00   .56166975E+00   .56028962E+00
   .55890815E+00   .55752335E+00   .55613334E+00   .55473631E+00   .55333059E+00
   .55191462E+00   .55048698E+00   .54904639E+00   .54759171E+00   .54612195E+00
   .54463630E+00   .54313409E+00   .54161483E+00   .54007819E+00   .53852401E+00
   .53695232E+00   .53536328E+00   .53375725E+00   .53213474E+00   .53049640E+00
   .52884306E+00   .52717566E+00   .52549531E+00   .52380320E+00   .52210067E+00
   .52038914E+00   .51867014E+00   .51694527E+00   .51521619E+00   .51348465E+00
   .51175240E+00   .51002127E+00   .50829308E+00   .50656967E+00   .50485287E+00
   .50314449E+00   .50144633E+00   .49976013E+00   .49808758E+00   .49643030E+00
   .49478983E+00   .49316763E+00   .49156505E+00   .48998334E+00   .48842364E+00
   .48688695E+00   .48537415E+00   .48388600E+00   .48242310E+00   .48098593E+00
   .47957481E+00   .47818994E+00   .47683136E+00   .47549898E+00   .47419255E+00
   .47291170E+00   .47165593E+00   .47042458E+00   .46921688E+00   .46803194E+00
   .46686875E+00   .46572621E+00   .46460308E+00   .46349808E+00   .46240983E+00
   .46133687E+00   .46027771E+00   .45923078E+00   .45819452E+00   .45716731E+00
   .45614752E+00   .45513355E+00   .45412377E+00   .45311660E+00   .45211047E+00
   .45110388E+00   .45009533E+00   .44908343E+00   .44806682E+00   .44704425E+00
   .44601454E+00   .44497659E+00   .44392943E+00   .44287218E+00   .44180407E+00
   .44072446E+00   .43963283E+00   .43852876E+00   .43741200E+00   .43628238E+00
   .43513987E+00   .43398459E+00   .43281673E+00   .43163665E+00   .43044478E+00
   .42924168E+00   .42802803E+00   .42680457E+00   .42557217E+00   .42433177E+00
   .42308439E+00   .42183112E+00   .42057313E+00   .41931162E+00   .41804786E+00
   .41678314E+00   .41551879E+00   .41425614E+00   .41299653E+00   .41174131E+00
   .41049180E+00   .40924931E+00   .40801509E+00   .40679037E+00   .40557633E+00
   .40437409E+00   .40318468E+00   .40200911E+00   .40084825E+00   .39970293E+00
   .39857389E+00   .39746174E+00   .39636704E+00   .39529022E+00   .39423161E+00
   .39319144E+00   .39216983E+00   .39116680E+00   .39018225E+00   .38921598E+00
   .38826769E+00   .38733697E+00   .38642332E+00   .38552616E+00   .38464480E+00
   .38377848E+00   .38292638E+00   .38208758E+00   .38126112E+00   .38044600E+00
   .37964116E+00   .37884548E+00   .37805785E+00   .37727711E+00   .37650209E+00
   .37573161E+00   .37496450E+00   .37419961E+00   .37343577E+00   .37267187E+00
   .37190682E+00   .37113958E+00   .37036915E+00   .36959459E+00   .36881503E+00
   .36802967E+00   .36723776E+00   .36643866E+00   .36563179E+00   .36481666E+00
   .36399288E+00   .36316012E+00   .36231816E+00   .36146688E+00   .36060623E+00
   .35973624E+00   .35885707E+00   .35796893E+00   .35707212E+00   .35616704E+00
   .35525415E+00   .35433400E+00   .35340721E+00   .35247446E+00   .35153648E+00
   .35059407E+00   .34964808E+00   .34869939E+00   .34774891E+00   .34679757E+00
   .34584635E+00   .34489620E+00   .34394809E+00   .34300301E+00   .34206190E+00
   .34112571E+00   .34019535E+00   .33927173E+00   .33835568E+00   .33744804E+00
   .33654956E+00   .33566096E+00   .33478290E+00   .33391598E+00   .33306073E+00
   .33221761E+00   .33138701E+00   .33056925E+00   .32976455E+00   .32897308E+00
   .32819491E+00   .32743004E+00   .32667840E+00   .32593984E+00   .32521411E+00
   .32450094E+00   .32379993E+00   .32311068E+00   .32243267E+00   .32176537E+00
   .32110815E+00   .32046037E+00   .31982132E+00   .31919026E+00   .31856642E+00
   .31794899E+00   .31733715E+00   .31673004E+00   .31612682E+00   .31552662E+00
   .31492860E+00   .31433190E+00   .31373570E+00   .31313919E+00   .31254158E+00
   .31194213E+00   .31134013E+00   .31073491E+00   .31012584E+00   .30951235E+00
   .30889393E+00   .30827010E+00   .30764046E+00   .30700467E+00   .30636244E+00
   .30571357E+00   .30505788E+00   .30439531E+00   .30372583E+00   .30304949E+00
   .30236641E+00   .30167677E+00   .30098081E+00   .30027884E+00   .29957122E+00
   .29885836E+00   .29814073E+00   .29741885E+00   .29669325E+00   .29596455E+00
   .29523335E+00   .29450031E+00   .29376609E+00   .29303140E+00   .29229693E+00
   .29156339E+00   .29083150E+00   .29010197E+00   .28937551E+00   .28865281E+00
   .28793455E+00   .28722138E+00   .28651394E+00   .28581282E+00   .28511859E+00
   .28443176E+00   .28375280E+00   .28308216E+00   .28242021E+00   .28176727E+00
   .28112363E+00   .28048949E+00   .27986503E+00   .27925035E+00   .27864549E+00
   .27805046E+00   .27746518E+00   .27688955E+00   .27632338E+00   .27576646E+00
   .27521851E+00   .27467920E+00   .27414816E+00   .27362497E+00   .27310918E+00
   .27260029E+00   .27209777E+00   .27160106E+00   .27110957E+00   .27062272E+00
   .27013986E+00   .26966038E+00   .26918363E+00   .26870899E+00   .26823581E+00
   .26776346E+00   .26729133E+00   .26681882E+00   .26634534E+00   .26587034E+00
   .26539328E+00   .26491366E+00   .26443101E+00   .26394489E+00   .26345491E+00
   .26296072E+00   .26246199E+00   .26195848E+00   .26144997E+00   .26093629E+00
   .26041734E+00   .25989303E+00   .25936338E+00   .25882841E+00   .25828821E+00
   .25774292E+00   .25719272E+00   .25663784E+00   .25607854E+00   .25551513E+00
   .25494797E+00   .25437744E+00   .25380394E+00   .25322792E+00   .25264986E+00
   .25207023E+00   .25148957E+00   .25090839E+00   .25032725E+00   .24974667E+00
   .24916723E+00   .24858947E+00   .24801394E+00   .24744119E+00   .24687172E+00
 gradient corrections used for XC
 5
 core charge-density (partial)
   .15645100E+01   .15638453E+01   .15618531E+01   .15585380E+01   .15539083E+01
   .15479752E+01   .15407532E+01   .15322597E+01   .15225152E+01   .15115434E+01
   .14993703E+01   .14860251E+01   .14715395E+01   .14559474E+01   .14392855E+01
   .14215924E+01   .14029088E+01   .13832775E+01   .13627429E+01   .13413509E+01
   .13191490E+01   .12961857E+01   .12725109E+01   .12481751E+01   .12232296E+01
   .11977262E+01   .11717171E+01   .11452548E+01   .11183916E+01   .10911798E+01
   .10636714E+01   .10359180E+01   .10079703E+01   .97987857E+00   .95169209E+00
   .92345910E+00   .89522671E+00   .86704081E+00   .83894588E+00   .81098499E+00
   .78319966E+00   .75562976E+00   .72831349E+00   .70128727E+00   .67458574E+00
   .64824165E+00   .62228585E+00   .59674728E+00   .57165293E+00   .54702782E+00
   .52289501E+00   .49927559E+00   .47618870E+00   .45365153E+00   .43167935E+00
   .41028555E+00   .38948165E+00   .36927735E+00   .34968057E+00   .33069752E+00
   .31233272E+00   .29458905E+00   .27746786E+00   .26096899E+00   .24509083E+00
   .22983041E+00   .21518346E+00   .20114448E+00   .18770682E+00   .17486271E+00
   .16260339E+00   .15091915E+00   .13979940E+00   .12923277E+00   .11920713E+00
   .10970972E+00   .10072718E+00   .92245617E-01   .84250694E-01   .76727680E-01
   .69661510E-01   .63036857E-01   .56838178E-01   .51049779E-01   .45655865E-01
   .40640593E-01   .35988119E-01   .31682645E-01   .27708466E-01   .24050005E-01
   .20691858E-01   .17618825E-01   .14815948E-01   .12268536E-01   .99621972E-02
   .78828652E-02   .60168189E-02   .43507052E-02   .28715567E-02   .15668078E-02
   .42430801E-03  -.56766614E-03  -.14204022E-02  -.21447441E-02  -.27510872E-02
  -.32493744E-02  -.36490945E-02  -.39592823E-02  -.41885198E-02  -.43449393E-02
  -.44362278E-02  -.44696325E-02  -.44519679E-02  -.43896234E-02  -.42885726E-02
  -.41543826E-02  -.39922256E-02  -.38068892E-02  -.36027893E-02  -.33839824E-02
  -.31541788E-02  -.29167559E-02  -.26747723E-02  -.24309819E-02  -.21878477E-02
  -.19475570E-02  -.17120350E-02  -.14829600E-02  -.12617773E-02  -.10497134E-02
  -.84779061E-03  -.65684058E-03  -.47751798E-03  -.31031395E-03  -.15556911E-03
  -.13486223E-04   .11585748E-03   .23249842E-03   .33657522E-03   .42831766E-03
   .50803619E-03   .57611182E-03   .63298658E-03   .67915442E-03   .71515265E-03
   .74155387E-03   .75895838E-03   .76798717E-03   .76927531E-03   .76346591E-03
   .75120452E-03   .73313404E-03   .70989007E-03   .68209671E-03   .65036284E-03
   .61527879E-03   .57741342E-03   .53731161E-03   .49549212E-03   .45244581E-03
   .40863419E-03   .36448831E-03   .32040797E-03   .27676112E-03   .23388367E-03
   .19207944E-03   .15162036E-03   .11274687E-03   .75668569E-04   .40564958E-04
   .75863666E-05  -.23144976E-04  -.51533765E-04  -.77510337E-04  -.10102930E-03
  -.12206812E-03  -.14062556E-03  -.15672024E-03  -.17038900E-03  -.18168533E-03
  -.19067782E-03  -.19744853E-03  -.20209147E-03  -.20471101E-03  -.20542043E-03
  -.20434042E-03  -.20159767E-03  -.19732351E-03  -.19165260E-03  -.18472172E-03
  -.17666854E-03  -.16763061E-03  -.15774425E-03  -.14714365E-03  -.13596000E-03
  -.12432067E-03  -.11234853E-03  -.10016128E-03  -.87870946E-04  -.75583341E-04
  -.63397697E-04  -.51406319E-04  -.39694326E-04  -.28339458E-04  -.17411943E-04
  -.69744348E-05   .29179967E-05   .12217821E-04   .20884948E-04   .28886580E-04
   .36197026E-04   .42797472E-04   .48675712E-04   .53825857E-04   .58248006E-04
   .61947897E-04   .64936542E-04   .67229836E-04   .68848160E-04   .69815974E-04
   .70161401E-04   .69915809E-04   .69113399E-04   .67790783E-04   .65986581E-04
   .63741023E-04   .61095551E-04   .58092453E-04   .54774491E-04   .51184564E-04
   .47365372E-04   .43359115E-04   .39207197E-04   .34949965E-04   .30626460E-04
   .26274194E-04   .21928954E-04   .17624620E-04   .13393014E-04   .92637682E-05
   .52642172E-05   .14193113E-05  -.22484476E-05  -.57190492E-05  -.89749981E-05
  -.12001317E-04  -.14785533E-04  -.17317645E-04  -.19590072E-04  -.21597597E-04
  -.23337281E-04  -.24808378E-04  -.26012232E-04  -.26952164E-04  -.27633354E-04
  -.28062708E-04  -.28248728E-04  -.28201369E-04  -.27931896E-04  -.27452742E-04
  -.26777351E-04  -.25920039E-04  -.24895842E-04  -.23720372E-04  -.22409671E-04
  -.20980075E-04  -.19448078E-04  -.17830199E-04  -.16142863E-04  -.14402279E-04
  -.12624328E-04  -.10824466E-04  -.90176205E-05  -.72181085E-05  -.54395551E-05
  -.36948234E-05  -.19959525E-05  -.35410466E-06   .12204792E-05   .27185152E-05
   .41317037E-05   .54527479E-05   .66753650E-05   .77942883E-05   .88052633E-05
   .97050353E-05   .10491331E-04   .11162834E-04   .11719152E-04   .12160784E-04
   .12489076E-04   .12706175E-04   .12814984E-04   .12819104E-04   .12722779E-04
   .12530839E-04   .12248642E-04   .11882007E-04   .11437158E-04   .10920655E-04
   .10339337E-04   .97002565E-05   .90106202E-05   .82777284E-05   .75089171E-05
   .67115024E-05   .58927268E-05   .50597082E-05   .42193921E-05   .33785069E-05
   .25435225E-05   .17206119E-05   .91561780E-06   .13402143E-06  -.61908384E-06
  -.13390153E-05  -.20215201E-05  -.26627896E-05  -.32594716E-05  -.38086770E-05
  -.43079839E-05  -.47554379E-05  -.51495488E-05  -.54892842E-05  -.57740601E-05
  -.60037281E-05  -.61785606E-05  -.62992329E-05  -.63668032E-05  -.63826909E-05
  -.63486523E-05  -.62667556E-05  -.61393537E-05  -.59690568E-05  -.57587034E-05
  -.55113309E-05  -.52301461E-05  -.49184952E-05  -.45798337E-05  -.42176974E-05
  -.38356728E-05  -.34373690E-05  -.30263900E-05  -.26063081E-05  -.21806387E-05
  -.17528160E-05  -.13261706E-05  -.90390849E-06  -.48909126E-06  -.84618771E-07
   .30678690E-06   .68259542E-06   .10404804E-05   .13783296E-05   .16942533E-05
   .19865904E-05   .22539137E-05   .24950314E-05   .27089892E-05   .28950682E-05
   .30527831E-05   .31818776E-05   .32823188E-05   .33542897E-05   .33981809E-05
   .34145808E-05   .34042645E-05   .33681821E-05   .33074457E-05   .32233160E-05
   .31171881E-05   .29905765E-05   .28451004E-05   .26824679E-05   .25044606E-05
   .23129183E-05   .21097232E-05   .18967843E-05   .16760232E-05   .14493588E-05
   .12186933E-05   .98589878E-06   .75280425E-06   .52118335E-06   .29274307E-06
   .69113113E-07  -.14816367E-06  -.35764007E-06  -.55797219E-06  -.74792625E-06
  -.92638426E-06  -.10923487E-05  -.12449464E-05  -.13834307E-05  -.15071836E-05
  -.16157162E-05  -.17086684E-05  -.17858075E-05  -.18470261E-05  -.18923395E-05
  -.19218811E-05  -.19358986E-05  -.19347484E-05  -.19188894E-05  -.18888773E-05
  -.18453568E-05  -.17890546E-05  -.17207716E-05  -.16413745E-05  -.15517877E-05
  -.14529847E-05  -.13459792E-05  -.12318167E-05  -.11115660E-05  -.98630990E-06
  -.85713752E-06  -.72513564E-06  -.59138085E-06  -.45693183E-06  -.32282207E-06
  -.19005290E-06  -.59587017E-07   .67657539E-07   .19081291E-06   .30906640E-06
   .42166496E-06   .52791904E-06   .62720592E-06   .71897242E-06   .80273703E-06
   .87809150E-06   .94470177E-06   .10023084E-05   .10507264E-05   .10898445E-05
   .11196239E-05   .11400967E-05   .11513637E-05   .11535913E-05   .11470093E-05
   .11319065E-05   .11086279E-05   .10775699E-05   .10391762E-05   .99393321E-06
   .94236551E-06   .88503060E-06   .82251405E-06   .75542439E-06   .68438800E-06
   .61004396E-06   .53303901E-06   .45402253E-06   .37364170E-06   .29253673E-06
   .21133632E-06   .13065331E-06   .51080578E-07  -.26812860E-07  -.10248540E-06
  -.17542617E-06  -.24515796E-06  -.31123996E-06  -.37326996E-06  -.43088645E-06
  -.48377014E-06  -.53164527E-06  -.57428053E-06  -.61148965E-06  -.64313155E-06
  -.66911030E-06  -.68937463E-06  -.70391718E-06  -.71277346E-06  -.71602045E-06
  -.71377500E-06  -.70619197E-06  -.69346212E-06  -.67580976E-06  -.65349027E-06
  -.62678745E-06  -.59601066E-06  -.56149193E-06  -.52358292E-06  -.48265184E-06
  -.43908027E-06  -.39326008E-06  -.34559021E-06  -.29647356E-06  -.24631394E-06
  -.19551302E-06  -.14446741E-06  -.93565878E-07  -.43186653E-07   .63051344E-08
   .54559820E-07   .10124542E-06   .14604967E-06   .18868184E-06   .22887438E-06
   .26638436E-06   .30099462E-06   .33251482E-06   .36078217E-06   .38566200E-06
   .40704806E-06   .42486266E-06   .43905653E-06   .44960855E-06   .45652521E-06
   .45983992E-06   .45961214E-06   .45592632E-06   .44889067E-06   .43863582E-06
   .42531335E-06   .40909413E-06   .39016663E-06   .36873515E-06   .34501788E-06
   .31924500E-06   .29165670E-06   .26250115E-06   .23203249E-06   .20050884E-06
   .16819025E-06   .13533676E-06   .10220646E-06   .69053660E-07   .36127040E-07
   .36679764E-08  -.28091090E-07  -.58928174E-07  -.88633152E-07  -.11700905E-06
  -.14387320E-06  -.16905829E-06  -.19241323E-06  -.21380392E-06  -.23311387E-06
  -.25024468E-06  -.26511632E-06  -.27766736E-06  -.28785501E-06  -.29565498E-06
  -.30106133E-06  -.30408600E-06  -.30475845E-06  -.30312497E-06  -.29924799E-06
  -.29320529E-06  -.28508906E-06  -.27500492E-06  -.26307084E-06  -.24941598E-06
  -.23417955E-06  -.21750949E-06  -.19956122E-06  -.18049635E-06  -.16048132E-06
  -.13968605E-06  -.11828267E-06  -.96444130E-07  -.74342939E-07  -.52149894E-07
  -.30032846E-07  -.81555243E-08   .13323590E-07   .34252325E-07   .54485811E-07
   .73887398E-07   .92329496E-07   .10969433E-06   .12587459E-06   .14077404E-06
   .15430795E-06   .16640355E-06   .17700025E-06   .18604986E-06   .19351672E-06
   .19937767E-06   .20362195E-06   .20625107E-06   .20727852E-06   .20672940E-06
   .20464005E-06   .20105749E-06   .19603891E-06   .18965099E-06   .18196926E-06
   .17307730E-06   .16306603E-06   .15203283E-06   .14008071E-06   .12731743E-06
   .11385462E-06   .99806862E-07   .85290782E-07   .70424150E-07   .55324984E-07
   .40110673E-07   .24897119E-07   .97979110E-08  -.50764738E-08  -.19619421E-07
  -.33728896E-07  -.47308102E-07  -.60266100E-07  -.72518361E-07  -.83987269E-07
  -.94602556E-07  -.10430168E-06  -.11303013E-06  -.12074168E-06  -.12739857E-06
  -.13297161E-06  -.13744024E-06  -.14079251E-06  -.14302499E-06  -.14414265E-06
  -.14415864E-06  -.14309407E-06  -.14097764E-06  -.13784533E-06  -.13374000E-06
  -.12871088E-06  -.12281317E-06  -.11610742E-06  -.10865907E-06  -.10053781E-06
  -.91817009E-07  -.82573107E-07  -.72884972E-07  -.62833282E-07  -.52499892E-07
  -.41967204E-07  -.31317548E-07  -.20632574E-07  -.99926613E-08   .52365632E-09
   .10840233E-07   .20883832E-07   .30584613E-07   .39876584E-07   .48698022E-07
   .56991846E-07   .64705954E-07   .71793521E-07   .78213241E-07   .83929533E-07
   .88912703E-07   .93139047E-07   .96590923E-07   .99256768E-07   .10113107E-06
   .10221430E-06   .10251280E-06   .10203862E-06   .10080934E-06   .98847834E-07
   .96181986E-07   .92844418E-07   .88872152E-07   .84306254E-07   .79191459E-07
   .73575776E-07   .67510068E-07   .61047631E-07   .54243750E-07   .47155256E-07
   .39840079E-07   .32356797E-07   .24764192E-07   .17120813E-07   .94845424E-08
   .19121840E-08  -.55409415E-08  -.12821378E-07  -.19877899E-07  -.26661844E-07
  -.33127435E-07  -.39232066E-07  -.44936562E-07  -.50205404E-07  -.55006937E-07
  -.59313528E-07  -.63101703E-07  -.66352252E-07  -.69050290E-07  -.71185297E-07
  -.72751117E-07  -.73745929E-07  -.74172186E-07  -.74036522E-07  -.73349629E-07
  -.72126110E-07  -.70384302E-07  -.68146078E-07  -.65436621E-07  -.62284183E-07
  -.58719823E-07  -.54777129E-07  -.50491924E-07  -.45901966E-07  -.41046634E-07
  -.35966606E-07  -.30703541E-07  -.25299750E-07  -.19797874E-07  -.14240562E-07
  -.86701519E-08  -.31283686E-08   .23439797E-08   .77072859E-08   .12923418E-07
   .17955975E-07   .22770531E-07   .27334853E-07   .31619104E-07   .35596025E-07
   .39241094E-07   .42532660E-07   .45452057E-07   .47983694E-07   .50115116E-07
   .51837046E-07   .53143403E-07   .54031291E-07   .54500969E-07   .54555801E-07
   .54202171E-07   .53449397E-07   .52309607E-07   .50797602E-07   .48930710E-07
   .46728608E-07   .44213146E-07   .41408141E-07   .38339178E-07   .35033384E-07
   .31519208E-07   .27826183E-07   .23984697E-07   .20025748E-07   .15980708E-07
   .11881082E-07   .77582763E-08   .36433646E-08  -.43313595E-09  -.44414814E-08
  -.83529093E-08  -.12139836E-07  -.15776041E-07  -.19236841E-07  -.22499249E-07
  -.25542112E-07  -.28346247E-07  -.30894545E-07  -.33172066E-07  -.35166120E-07
  -.36866318E-07  -.38264619E-07  -.39355351E-07  -.40135212E-07  -.40603262E-07
  -.40760890E-07  -.40611770E-07  -.40161794E-07  -.39418997E-07  -.38393463E-07
  -.37097218E-07  -.35544113E-07  -.33749688E-07  -.31731037E-07  -.29506651E-07
  -.27096267E-07  -.24520693E-07  -.21801647E-07  -.18961576E-07  -.16023480E-07
  -.13010734E-07  -.99469091E-08  -.68555928E-08  -.37602175E-08  -.68388664E-09
   .23507899E-08   .53218565E-08   .82081640E-08   .10989514E-07   .13646794E-07
   .16162104E-07   .18518866E-07   .20701934E-07   .22697677E-07   .24494062E-07
   .26080718E-07   .27448986E-07   .28591959E-07   .29504507E-07   .30183286E-07
   .30626740E-07   .30835081E-07   .30810266E-07   .30555951E-07   .30077443E-07
   .29381634E-07   .28476928E-07   .27373152E-07   .26081469E-07   .24614269E-07
   .22985063E-07   .21208364E-07   .19299567E-07   .17274821E-07   .15150896E-07
   .12945055E-07   .10674912E-07   .83583039E-08   .60131479E-08   .36573128E-08
   .13084851E-08  -.10159587E-08  -.32990764E-08  -.55244794E-08  -.76764458E-08
  -.97400270E-08  -.11701148E-07  -.13546697E-07  -.15264612E-07  -.16843950E-07
  -.18274959E-07  -.19549123E-07  -.20659218E-07  -.21599340E-07  -.22364931E-07
  -.22952794E-07  -.23361099E-07  -.23589374E-07  -.23638488E-07  -.23510633E-07
  -.23209277E-07  -.22739132E-07  -.22106092E-07  -.21317179E-07  -.20380472E-07
  -.19305031E-07  -.18100819E-07  -.16778614E-07  -.15349916E-07  -.13826856E-07
  -.12222092E-07  -.10548712E-07  -.88201274E-08  -.70499729E-08  -.52519995E-08
  -.34399723E-08  -.16275680E-08   .17172518E-09   .19447046E-08   .36785472E-08
   .53608989E-08   .69799600E-08   .85245644E-08   .99842539E-08   .11349345E-07
   .12610992E-07   .13761239E-07   .14793064E-07   .15700426E-07   .16478288E-07
   .17122644E-07   .17630534E-07   .18000052E-07   .18230346E-07   .18321609E-07
   .18275061E-07   .18092931E-07   .17778424E-07   .17335681E-07   .16769742E-07
   .16086490E-07   .15292600E-07   .14395479E-07   .13403196E-07   .12324421E-07
   .11168346E-07   .99446143E-08   .86632394E-08   .73345285E-08   .59690014E-08
   .45773091E-08   .31701538E-08   .17582088E-08   .35203971E-09  -.10379725E-08
  -.24017055E-08  -.37293676E-08  -.50115655E-08  -.62393687E-08  -.74043695E-08
  -.84987382E-08  -.95152737E-08  -.10447448E-07  -.11289446E-07  -.12036199E-07
  -.12683413E-07  -.13227587E-07  -.13666036E-07  -.13996890E-07  -.14219105E-07
  -.14332457E-07  -.14337533E-07  -.14235714E-07  -.14029159E-07  -.13720775E-07
  -.13314186E-07  -.12813698E-07  -.12224260E-07  -.11551412E-07  -.10801244E-07
  -.99803412E-08  -.90957259E-08  -.81548033E-08  -.71653003E-08  -.61352040E-08
  -.50726995E-08  -.39861065E-08  -.28838158E-08  -.17742267E-08  -.66568409E-09
   .43358234E-09   .15155176E-08   .25722990E-08   .35963909E-08   .45805970E-08
   .55181093E-08   .64025533E-08   .72280302E-08   .79891541E-08   .86810853E-08
   .92995595E-08   .98409120E-08   .10302097E-07   .10680702E-07   .10974959E-07
   .11183748E-07   .11306597E-07   .11343679E-07   .11295800E-07   .11164387E-07
   .10951470E-07   .10659657E-07   .10292108E-07   .98525090E-08   .93450305E-08
   .87742965E-08   .81453421E-08   .74635714E-08   .67347131E-08   .59647738E-08
   .51599900E-08   .43267789E-08   .34716890E-08   .26013496E-08   .17224208E-08
   .84154387E-09  -.34707993E-10  -.89987728E-09  -.17476687E-08  -.25719937E-08
  -.33670132E-08  -.41271776E-08  -.48472645E-08  -.55224131E-08  -.61481560E-08
  -.67204475E-08  -.72356882E-08  -.76907461E-08  -.80829746E-08  -.84102255E-08
  -.86708592E-08  -.88637506E-08  -.89882912E-08  -.90443871E-08  -.90324534E-08
  -.89534053E-08  -.88086450E-08  -.86000452E-08  -.83299298E-08  -.80010511E-08
  -.76165643E-08  -.71799992E-08  -.66952293E-08  -.61664392E-08  -.55980899E-08
  -.49948822E-08  -.43617190E-08  -.37036667E-08  -.30259157E-08  -.23337401E-08
 atomic pseudo charge-density
   .90000000E+01   .89911940E+01   .89648994E+01   .89214816E+01   .88615341E+01
   .87858557E+01   .86954221E+01   .85913514E+01   .84748678E+01   .83472643E+01
   .82098671E+01   .80640019E+01   .79109656E+01   .77520018E+01   .75882818E+01
   .74208913E+01   .72508206E+01   .70789611E+01   .69061037E+01   .67329413E+01
   .65600733E+01   .63880117E+01   .62171887E+01   .60479641E+01   .58806336E+01
   .57154369E+01   .55525646E+01   .53921661E+01   .52343554E+01   .50792168E+01
   .49268105E+01   .47771767E+01   .46303393E+01   .44863096E+01   .43450885E+01
   .42066692E+01   .40710389E+01   .39381804E+01   .38080734E+01   .36806954E+01
   .35560225E+01   .34340300E+01   .33146931E+01   .31979869E+01   .30838865E+01
   .29723679E+01   .28634072E+01   .27569813E+01   .26530675E+01   .25516436E+01
   .24526880E+01   .23561791E+01   .22620961E+01   .21704178E+01   .20811235E+01
   .19941923E+01   .19096032E+01   .18273350E+01   .17473662E+01   .16696747E+01
   .15942383E+01   .15210340E+01   .14500383E+01   .13812269E+01   .13145750E+01
   .12500569E+01   .11876463E+01   .11273160E+01   .10690379E+01   .10127833E+01
   .95852258E+00   .90622526E+00   .85586014E+00   .80739520E+00   .76079766E+00
   .71603398E+00   .67306993E+00   .63187056E+00   .59240031E+00   .55462297E+00
   .51850177E+00   .48399941E+00   .45107809E+00   .41969958E+00   .38982524E+00
   .36141609E+00   .33443286E+00   .30883601E+00   .28458582E+00   .26164242E+00
   .23996584E+00   .21951608E+00   .20025313E+00   .18213705E+00   .16512801E+00
   .14918634E+00   .13427257E+00   .12034752E+00   .10737229E+00   .95308324E-01
   .84117497E-01   .73762107E-01   .64204944E-01   .55409326E-01   .47339139E-01
   .39958876E-01   .33233672E-01   .27129338E-01   .21612397E-01   .16650113E-01
   .12210519E-01   .82624444E-02   .47755407E-02   .17203022E-02  -.93191227E-03
  -.32088619E-02  -.51374075E-02  -.67434978E-02  -.80521581E-02  -.90874803E-02
  -.98726167E-02  -.10429774E-01  -.10780210E-01  -.10944236E-01  -.10941213E-01
  -.10789558E-01  -.10506753E-01  -.10109342E-01  -.96129526E-02  -.90322963E-02
  -.83811881E-02  -.76725576E-02  -.69184662E-02  -.61301237E-02  -.53179079E-02
  -.44913847E-02  -.36593290E-02  -.28297481E-02  -.20099050E-02  -.12063430E-02
  -.42491163E-03   .32920750E-03   .10514733E-02   .17379577E-02   .23853177E-02
   .29907667E-02   .35520460E-02   .40673955E-02   .45355248E-02   .49555843E-02
   .53271358E-02   .56501239E-02   .59248474E-02   .61519310E-02   .63322974E-02
   .64671398E-02   .65578954E-02   .66062189E-02   .66139569E-02   .65831235E-02
   .65158758E-02   .64144910E-02   .62813444E-02   .61188873E-02   .59296276E-02
   .57161096E-02   .54808961E-02   .52265510E-02   .49556232E-02   .46706312E-02
   .43740493E-02   .40682946E-02   .37557149E-02   .34385782E-02   .31190631E-02
   .27992498E-02   .24811130E-02   .21665149E-02   .18572002E-02   .15547911E-02
   .12607841E-02   .97654710E-03   .70331788E-03   .44220302E-03   .19417792E-03
  -.39912546E-04  -.25935260E-03  -.46355347E-03  -.65205059E-03  -.82450033E-03
  -.98067607E-03  -.11204638E-02  -.12438574E-02  -.13509532E-02  -.14419445E-02
  -.15171158E-02  -.15768366E-02  -.16215547E-02  -.16517902E-02  -.16681285E-02
  -.16712137E-02  -.16617418E-02  -.16404540E-02  -.16081299E-02  -.15655809E-02
  -.15136436E-02  -.14531735E-02  -.13850391E-02  -.13101151E-02  -.12292774E-02
  -.11433972E-02  -.10533361E-02  -.95994042E-03  -.86403749E-03  -.76643067E-03
  -.66789563E-03  -.56917667E-03  -.47098342E-03  -.37398791E-03  -.27882203E-03
  -.18607527E-03  -.96292898E-04  -.99744339E-05   .72427487E-04   .15050794E-03
   .22391020E-03   .29232588E-03   .35549481E-03   .41320460E-03   .46528989E-03
   .51163139E-03   .55215461E-03   .58682846E-03   .61566348E-03   .63871004E-03
   .65605627E-03   .66782583E-03   .67417561E-03   .67529325E-03   .67139459E-03
   .66272105E-03   .64953694E-03   .63212674E-03   .61079233E-03   .58585028E-03
   .55762910E-03   .52646653E-03   .49270691E-03   .45669856E-03   .41879130E-03
   .37933401E-03   .33867229E-03   .29714628E-03   .25508853E-03   .21282209E-03
   .17065865E-03   .12889687E-03   .87820884E-04   .47698890E-04   .87819601E-05
  -.28697021E-04  -.64524250E-04  -.98505738E-04  -.13046788E-03  -.16025789E-03
  -.18774402E-03  -.21281573E-03  -.23538363E-03  -.25537927E-03  -.27275489E-03
  -.28748295E-03  -.29955560E-03  -.30898397E-03  -.31579744E-03  -.32004277E-03
  -.32178312E-03  -.32109703E-03  -.31807737E-03  -.31283010E-03  -.30547314E-03
  -.29613510E-03  -.28495402E-03  -.27207605E-03  -.25765421E-03  -.24184702E-03
  -.22481726E-03  -.20673066E-03  -.18775466E-03  -.16805719E-03  -.14780546E-03
  -.12716485E-03  -.10629782E-03  -.85362847E-04  -.64513486E-04  -.43897457E-04
  -.23655808E-04  -.39221579E-05   .15177989E-04   .33527848E-04   .51019879E-04
   .67556232E-04   .83049113E-04   .97421062E-04   .11060516E-03   .12254515E-03
   .13319549E-03   .14252129E-03   .15049828E-03   .15711255E-03   .16236039E-03
   .16624793E-03   .16879082E-03   .17001380E-03   .16995024E-03   .16864160E-03
   .16613695E-03   .16249232E-03   .15777012E-03   .15203848E-03   .14537062E-03
   .13784414E-03   .12954036E-03   .12054361E-03   .11094058E-03   .10081960E-03
   .90269977E-04   .79381332E-04   .68242968E-04   .56943237E-04   .45568952E-04
   .34204817E-04   .22932893E-04   .11832096E-04   .97773561E-06  -.95589095E-05
  -.19710977E-04  -.29416359E-04  -.38618006E-04  -.47264174E-04  -.55308638E-04
  -.62710853E-04  -.69436077E-04  -.75455448E-04  -.80746009E-04  -.85290706E-04
  -.89078333E-04  -.92103439E-04  -.94366206E-04  -.95872278E-04  -.96632568E-04
  -.96663024E-04  -.95984378E-04  -.94621853E-04  -.92604862E-04  -.89966676E-04
  -.86744082E-04  -.82977014E-04  -.78708189E-04  -.73982719E-04  -.68847722E-04
  -.63351936E-04  -.57545321E-04  -.51478675E-04  -.45203242E-04  -.38770343E-04
  -.32231003E-04  -.25635598E-04  -.19033513E-04  -.12472822E-04  -.59999748E-05
   .34048189E-06   .65061748E-05   .12457144E-04   .18156062E-04   .23568429E-04
   .28662742E-04   .33410634E-04   .37786998E-04   .41770074E-04   .45341514E-04
   .48486421E-04   .51193365E-04   .53454370E-04   .55264880E-04   .56623696E-04
   .57532904E-04   .57997763E-04   .58026591E-04   .57630624E-04   .56823853E-04
   .55622860E-04   .54046627E-04   .52116339E-04   .49855174E-04   .47288087E-04
   .44441588E-04   .41343507E-04   .38022767E-04   .34509144E-04   .30833037E-04
   .27025233E-04   .23116679E-04   .19138252E-04   .15120548E-04   .11093665E-04
   .70870034E-05   .31290726E-05  -.75268856E-06  -.45320811E-05  -.81843019E-05
  -.11686085E-04  -.15015829E-04  -.18153710E-04  -.21081779E-04  -.23784041E-04
  -.26246522E-04  -.28457318E-04  -.30406629E-04  -.32086777E-04  -.33492207E-04
  -.34619474E-04  -.35467218E-04  -.36036119E-04  -.36328845E-04  -.36349983E-04
  -.36105959E-04  -.35604948E-04  -.34856772E-04  -.33872792E-04  -.32665785E-04
  -.31249826E-04  -.29640148E-04  -.27853011E-04  -.25905561E-04  -.23815681E-04
  -.21601853E-04  -.19283007E-04  -.16878378E-04  -.14407360E-04  -.11889362E-04
  -.93436749E-05  -.67893312E-05  -.42449783E-05  -.17287536E-05   .74183231E-06
   .31500061E-05   .54798336E-05   .77163141E-05   .98454650E-05   .11854398E-04
   .13731386E-04   .15465918E-04   .17048747E-04   .18471927E-04   .19728838E-04
   .20814206E-04   .21724104E-04   .22455954E-04   .23008511E-04   .23381844E-04
   .23577306E-04   .23597489E-04   .23446186E-04   .23128331E-04   .22649939E-04
   .22018040E-04   .21240605E-04   .20326468E-04   .19285245E-04   .18127246E-04
   .16863389E-04   .15505105E-04   .14064249E-04   .12553002E-04   .10983781E-04
   .93691459E-05   .77217021E-05   .60540146E-05   .43785175E-05   .27074291E-05
   .10526694E-05  -.57421757E-06  -.21621380E-05  -.37005169E-05  -.51793625E-05
  -.65893237E-05  -.79217435E-05  -.91687046E-05  -.10323070E-04  -.11378518E-04
  -.12329566E-04  -.13171597E-04  -.13900867E-04  -.14514520E-04  -.15010583E-04
  -.15387965E-04  -.15646446E-04  -.15786657E-04  -.15810062E-04  -.15718924E-04
  -.15516280E-04  -.15205894E-04  -.14792225E-04  -.14280370E-04  -.13676026E-04
  -.12985427E-04  -.12215294E-04  -.11372777E-04  -.10465393E-04  -.95009696E-05
  -.84875769E-05  -.74334705E-05  -.63470272E-05  -.52366831E-05  -.41108731E-05
  -.29779712E-05  -.18462320E-05  -.72373526E-06   .38166816E-06   .14624070E-05
   .25112375E-05   .35212883E-05   .44861012E-05   .53996688E-05   .62564679E-05
   .70514888E-05   .77802607E-05   .84388723E-05   .90239883E-05   .95328621E-05
   .99633428E-05   .10313879E-04   .10583519E-04   .10771903E-04   .10879257E-04
   .10906378E-04   .10854618E-04   .10725863E-04   .10522510E-04   .10247440E-04
   .99039866E-05   .94959076E-05   .90273462E-05   .85027964E-05   .79270643E-05
   .73052280E-05   .66425968E-05   .59446688E-05   .52170893E-05   .44656072E-05
   .36960335E-05   .29141983E-05   .21259096E-05   .13369129E-05   .55285147E-06
  -.22077118E-06  -.97862780E-06  -.17156016E-05  -.24268183E-05  -.31076763E-05
  -.37538739E-05  -.43614341E-05  -.49267269E-05  -.54464881E-05  -.59178361E-05
  -.63382849E-05  -.67057546E-05  -.70185787E-05  -.72755080E-05  -.74757124E-05
  -.76187788E-05  -.77047067E-05  -.77339005E-05  -.77071599E-05  -.76256668E-05
  -.74909701E-05  -.73049686E-05  -.70698911E-05  -.67882750E-05  -.64629431E-05
  -.60969782E-05  -.56936972E-05  -.52566238E-05  -.47894594E-05  -.42960544E-05
  -.37803785E-05  -.32464904E-05  -.26985077E-05  -.21405771E-05  -.15768443E-05
  -.10114251E-05  -.44837689E-06   .10832916E-06   .65483440E-06   .11874181E-05
   .17025213E-05   .21967690E-05   .26669912E-05   .31102414E-05   .35238137E-05
   .39052582E-05   .42523933E-05   .45633172E-05   .48364163E-05   .50703721E-05
   .52641652E-05   .54170777E-05   .55286934E-05   .55988959E-05   .56278638E-05
   .56160655E-05   .55642505E-05   .54734400E-05   .53449148E-05   .51802025E-05
   .49810625E-05   .47494697E-05   .44875975E-05   .41977989E-05   .38825873E-05
   .35446161E-05   .31866575E-05   .28115815E-05   .24223336E-05   .20219135E-05
   .16133521E-05   .11996907E-05   .78395849E-06   .36915180E-06  -.41786607E-07
  -.44598753E-06  -.84067441E-06  -.12231815E-05  -.15909709E-05  -.19416488E-05
  -.22729795E-05  -.25828997E-05  -.28695296E-05  -.31311837E-05  -.33663799E-05
  -.35738464E-05  -.37525281E-05  -.39015901E-05  -.40204209E-05  -.41086328E-05
  -.41660615E-05  -.41927639E-05  -.41890145E-05  -.41552999E-05  -.40923123E-05
  -.40009416E-05  -.38822661E-05  -.37375421E-05  -.35681923E-05  -.33757932E-05
  -.31620621E-05  -.29288421E-05  -.26780881E-05  -.24118504E-05  -.21322595E-05
  -.18415095E-05  -.15418417E-05  -.12355281E-05  -.92485460E-06  -.61210499E-06
  -.29954448E-06   .10595980E-07   .31613498E-06   .61495548E-06   .90501882E-06
   .11843781E-05   .14511908E-05   .17037300E-05   .19403954E-05   .21597226E-05
   .23603917E-05   .25412346E-05   .27012410E-05   .28395636E-05   .29555216E-05
   .30486033E-05   .31184674E-05   .31649429E-05   .31880280E-05   .31878879E-05
   .31648509E-05   .31194043E-05   .30521883E-05   .29639896E-05   .28557337E-05
   .27284764E-05   .25833944E-05   .24217753E-05   .22450071E-05   .20545668E-05
   .18520085E-05   .16389515E-05   .14170680E-05   .11880701E-05   .95369742E-06
   .71570401E-06   .47584594E-06   .23586863E-06  -.25054382E-08  -.23758868E-06
  -.46773995E-06  -.69137565E-06  -.90698021E-06  -.11131160E-05  -.13084326E-05
  -.14916751E-05  -.16616919E-05  -.18174416E-05  -.19579990E-05  -.20825597E-05
  -.21904450E-05  -.22811043E-05  -.23541179E-05  -.24091981E-05  -.24461894E-05
  -.24650680E-05  -.24659400E-05  -.24490393E-05  -.24147240E-05  -.23634723E-05
  -.22958773E-05  -.22126416E-05  -.21145706E-05  -.20025656E-05  -.18776156E-05
  -.17407900E-05  -.15932288E-05  -.14361345E-05  -.12707619E-05  -.10984092E-05
  -.92040739E-06  -.73811081E-06  -.55288700E-06  -.36610669E-06  -.17913398E-06
   .66833140E-08   .19002317E-06   .36959844E-06   .54416568E-06   .71253345E-06
   .87357023E-06   .10262117E-05   .11694676E-05   .13024279E-05   .14242681E-05
   .15342542E-05   .16317469E-05   .17162049E-05   .17871875E-05   .18443563E-05
   .18874769E-05   .19164185E-05   .19311544E-05   .19317599E-05   .19184113E-05
   .18913829E-05   .18510439E-05   .17978548E-05   .17323623E-05   .16551951E-05
   .15670577E-05   .14687248E-05   .13610345E-05   .12448819E-05   .11212116E-05
   .99101030E-06   .85529956E-06   .71512756E-06   .57156151E-06   .42567962E-06
   .27856326E-06   .13128915E-06  -.15078378E-07  -.15949482E-06  -.30094280E-06
  -.43843904E-06  -.57104102E-06  -.69785323E-06  -.81803306E-06  -.93079617E-06
  -.10354215E-05  -.11312554E-05  -.12177160E-05  -.12942960E-05  -.13605657E-05
  -.14161750E-05  -.14608550E-05  -.14944189E-05  -.15167625E-05  -.15278635E-05
  -.15277811E-05  -.15166543E-05  -.14947003E-05  -.14622112E-05  -.14195519E-05
  -.13671559E-05  -.13055217E-05  -.12352081E-05  -.11568298E-05  -.10710521E-05
  -.97858525E-06  -.88017934E-06  -.77661791E-06  -.66871210E-06  -.55729445E-06
  -.44321265E-06  -.32732319E-06  -.21048516E-06  -.93553968E-07   .22624766E-07
   .13722117E-06   .24942691E-06   .35846078E-06   .46357395E-06   .56405503E-06
   .65923469E-06   .74849000E-06   .83124835E-06   .90699097E-06   .97525598E-06
   .10356411E-05   .10878057E-05   .11314727E-05   .11664297E-05   .11925295E-05
   .12096909E-05   .12178978E-05   .12171993E-05   .12077078E-05   .11895981E-05
   .11631047E-05   .11285202E-05   .10861916E-05   .10365179E-05   .97994609E-06
   .91696769E-06   .84811444E-06   .77395407E-06   .69508579E-06   .61213555E-06
   .52575125E-06   .43659778E-06   .34535201E-06   .25269782E-06   .15932102E-06
   .65904448E-07  -.26876968E-07  -.11836094E-06  -.20790247E-06  -.29487826E-06
  -.37869098E-06  -.45877321E-06  -.53459125E-06  -.60564847E-06  -.67148850E-06
  -.73169804E-06  -.78590928E-06  -.83380206E-06  -.87510557E-06  -.90959972E-06
  -.93711612E-06  -.95753869E-06  -.97080387E-06  -.97690041E-06  -.97586890E-06
  -.96780080E-06  -.95283722E-06  -.93116727E-06  -.90302618E-06  -.86869301E-06
  -.82848814E-06  -.78277050E-06  -.73193448E-06  -.67640672E-06  -.61664260E-06
  -.55312270E-06  -.48634896E-06  -.41684088E-06  -.34513156E-06  -.27176366E-06
  -.19728544E-06  -.12224674E-06  -.47194979E-07   .27328744E-07   .10079345E-06
   .17268199E-06   .24249461E-06   .30975232E-06   .37400012E-06   .43480997E-06
   .49178355E-06   .54455478E-06   .59279208E-06   .63620036E-06   .67452266E-06
   .70754163E-06   .73508055E-06   .75700420E-06   .77321928E-06   .78367464E-06
   .78836113E-06   .78731120E-06   .78059815E-06   .76833518E-06   .75067404E-06
   .72780357E-06   .69994788E-06   .66736430E-06   .63034123E-06   .58919562E-06
   .54427044E-06   .49593187E-06   .44456643E-06   .39057795E-06   .33438451E-06
   .27641524E-06   .21710713E-06   .15690182E-06   .96242336E-07   .35569957E-07
  -.24678976E-07  -.84076112E-07  -.14220407E-06  -.19865932E-06  -.25305489E-06
  -.30502297E-06  -.35421733E-06  -.40031555E-06  -.44302106E-06  -.48206497E-06
  -.51720767E-06  -.54824026E-06  -.57498562E-06  -.59729940E-06  -.61507063E-06
  -.62822216E-06  -.63671081E-06  -.64052734E-06  -.63969608E-06  -.63427441E-06
  -.62435197E-06  -.61004966E-06  -.59151843E-06  -.56893784E-06  -.54251447E-06
  -.51248017E-06  -.47909006E-06  -.44262048E-06  -.40336680E-06  -.36164105E-06
  -.31776953E-06  -.27209033E-06  -.22495074E-06  -.17670471E-06  -.12771025E-06
  -.78326782E-07  -.28912590E-07   .20177727E-07   .68595760E-07   .11600170E-06
   .16206668E-06   .20647500E-06   .24892622E-06   .28913717E-06   .32684378E-06
   .36180270E-06   .39379290E-06   .42261694E-06   .44810215E-06   .47010159E-06
   .48849480E-06   .50318841E-06   .51411650E-06   .52124075E-06   .52455044E-06
   .52406224E-06   .51981977E-06   .51189303E-06   .50037759E-06   .48539365E-06
   .46708491E-06   .44561734E-06   .42117767E-06   .39397195E-06   .36422378E-06
   .33217259E-06   .29807174E-06   .26218658E-06   .22479242E-06   .18617249E-06
   .14661579E-06   .10641504E-06   .65864479E-07   .25257813E-07  -.15113902E-07
 16.2516435017787408 T
 Non local Part
 2 2 1.49049643222214900
 23.2196630083737077 -10.6944967161271958 -10.6944967161271958 4.72611268984448429
 Reciprocal Space Part
   .00000000E+00   .18152700E-01   .72313536E-01   .16159607E+00   .28454063E+00
   .43914056E+00   .62287820E+00   .83276989E+00   .10654192E+01   .13170771E+01
   .15837082E+01   .18610615E+01   .21447445E+01   .24302988E+01   .27132761E+01
   .29893138E+01   .32542068E+01   .35039764E+01   .37349337E+01   .39437370E+01
   .41274415E+01   .42835415E+01   .44100032E+01   .45052891E+01   .45683725E+01
   .45987422E+01   .45963982E+01   .45618383E+01   .44960359E+01   .44004094E+01
   .42767856E+01   .41273550E+01   .39546238E+01   .37613603E+01   .35505386E+01
   .33252813E+01   .30888003E+01   .28443389E+01   .25951157E+01   .23442706E+01
   .20948147E+01   .18495851E+01   .16112040E+01   .13820449E+01   .11642036E+01
   .95947736E+00   .76934909E+00   .59497973E+00   .43720632E+00   .29654671E+00
   .17321011E+00   .67113010E-01  -.22100015E-01  -.95031450E-01  -.15250255E+00
  -.19552245E+00  -.22525542E+00  -.24298712E+00  -.25009058E+00  -.24799265E+00
  -.23814168E+00  -.22197693E+00  -.20090044E+00  -.17625166E+00  -.14928534E+00
  -.12115290E+00  -.92887510E-01  -.65392950E-01  -.39436238E-01  -.15643964E-01
   .54978661E-02   .23640709E-01   .38567406E-01   .50183490E-01   .58506305E-01
   .63652340E-01   .65823241E-01   .65290937E-01   .62382331E-01   .57463970E-01
   .50927087E-01   .43173378E-01   .34601820E-01   .25596797E-01   .16517752E-01
   .76905047E-02  -.59964738E-03  -.81130121E-02  -.14658769E-01  -.20096482E-01
  -.24335949E-01  -.27335547E-01  -.29099217E-01  -.29672314E-01  -.29136518E-01
  -.27604038E-01  -.25211346E-01  -.22112661E-01  -.18473396E-01  -.14463788E-01
 Real Space Part
   .00000000E+00   .12950012E-01   .51552317E-01   .11507154E+00   .20230783E+00
   .31163447E+00   .44104867E+00   .58823355E+00   .75062915E+00   .92550979E+00
   .11100651E+01   .13014815E+01   .14970221E+01   .16941006E+01   .18903483E+01
   .20836711E+01   .22722942E+01   .24547945E+01   .26301181E+01   .27975835E+01
   .29568711E+01   .31079980E+01   .32512819E+01   .33872932E+01   .35167989E+01
   .36407006E+01   .37599679E+01   .38755723E+01   .39884210E+01   .40992962E+01
   .42088000E+01   .43173089E+01   .44249380E+01   .45315164E+01   .46365763E+01
   .47393537E+01   .48388023E+01   .49336195E+01   .50222833E+01   .51030984E+01
   .51742503E+01   .52338655E+01   .52800742E+01   .53110748E+01   .53251972E+01
   .53209624E+01   .52971368E+01   .52527789E+01   .51872776E+01   .51003798E+01
   .49922075E+01   .48632635E+01   .47144260E+01   .45469313E+01   .43623479E+01
   .41625399E+01   .39496231E+01   .37259156E+01   .34938827E+01   .32560802E+01
   .30150956E+01   .27734916E+01   .25337513E+01   .22982277E+01   .20690989E+01
   .18483297E+01   .16376409E+01   .14384856E+01   .12520350E+01   .10791711E+01
   .92048826E+00   .77630111E+00   .64665996E+00   .53137123E+00   .43002294E+00
   .34201354E+00   .26658335E+00   .20284714E+00   .14982710E+00   .10648485E+00
   .71751962E-01   .44557854E-01   .23854789E-01   .86392888E-02  -.20302187E-02
  -.90196882E-02  -.13109658E-01  -.14989224E-01  -.15253513E-01  -.14404321E-01
  -.12853462E-01  -.10928375E-01  -.88794725E-02  -.68887436E-02  -.50791115E-02
  -.35241054E-02  -.22574390E-02  -.12821515E-02  -.57903537E-03  -.11413811E-03
 Reciprocal Space Part
   .00000000E+00   .46138817E-01   .18347576E+00   .40879139E+00   .71678325E+00
   .11001600E+01   .15497708E+01   .20547696E+01   .26028090E+01   .31802648E+01
   .37724841E+01   .43640554E+01   .49390956E+01   .54815497E+01   .59754981E+01
   .64054659E+01   .67567301E+01   .70156176E+01   .71697901E+01   .72085093E+01
   .71228779E+01   .69060513E+01   .65534154E+01   .60627256E+01   .54342057E+01
   .46706007E+01   .37771845E+01   .27617193E+01   .16343665E+01   .40755123E+00
  -.90422032E+00  -.22845859E+01  -.37155927E+01  -.51779979E+01  -.66515999E+01
  -.81155934E+01  -.95489415E+01  -.10930759E+02  -.12240698E+02  -.13459328E+02
  -.14568500E+02  -.15551699E+02  -.16394353E+02  -.17084125E+02  -.17611144E+02
  -.17968205E+02  -.18150906E+02  -.18157735E+02  -.17990102E+02  -.17652304E+02
  -.17151437E+02  -.16497255E+02  -.15701965E+02  -.14779986E+02  -.13747647E+02
  -.12622867E+02  -.11424783E+02  -.10173375E+02  -.88890642E+01  -.75923088E+01
  -.63032079E+01  -.50411129E+01  -.38242629E+01  -.26694488E+01  -.15917138E+01
  -.60409700E+00   .28257436E+00   .10598408E+01   .17217110E+01   .22647052E+01
   .26878423E+01   .29925717E+01   .31826514E+01   .32639786E+01   .32443753E+01
   .31333375E+01   .29417520E+01   .26815919E+01   .23655950E+01   .20069369E+01
   .16189043E+01   .12145779E+01   .80653212E+00   .40655941E+00   .25423677E-01
  -.32735004E+00  -.64364657E+00  -.91688873E+00  -.11421208E+01  -.13160470E+01
  -.14370247E+01  -.15050153E+01  -.15214948E+01  -.14893282E+01  -.14126124E+01
  -.12964935E+01  -.11469631E+01  -.97064202E+00  -.77455648E+00  -.56591313E+00
 Real Space Part
   .00000000E+00   .78839691E-01   .30901192E+00   .67173866E+00   .11365884E+01
   .16627391E+01   .22006794E+01   .26942821E+01   .30831729E+01   .33053028E+01
   .32996281E+01   .30087956E+01   .23817312E+01   .13760332E+01  -.39919150E-01
  -.18852245E+01  -.41651504E+01  -.68703080E+01  -.99763439E+01  -.13444162E+02
  -.17220669E+02  -.21240027E+02  -.25425353E+02  -.29690828E+02  -.33944133E+02
  -.38089120E+02  -.42028642E+02  -.45667436E+02  -.48914962E+02  -.51688108E+02
  -.53913662E+02  -.55530484E+02  -.56491294E+02  -.56764040E+02  -.56332784E+02
  -.55198105E+02  -.53377001E+02  -.50902303E+02  -.47821632E+02  -.44195943E+02
  -.40097701E+02  -.35608768E+02  -.30818069E+02  -.25819109E+02  -.20707440E+02
  -.15578140E+02  -.10523394E+02  -.56302416E+01  -.97855951E+00   .33606734E+01
   .73267826E+01   .10870449E+02   .13954388E+02   .16553653E+02   .18655577E+02
   .20259363E+02   .21375368E+02   .22024107E+02   .22235037E+02   .22045158E+02
   .21497501E+02   .20639542E+02   .19521610E+02   .18195330E+02   .16712150E+02
   .15121996E+02   .13472076E+02   .11805882E+02   .10162371E+02   .85753756E+01
   .70732113E+01   .56784937E+01   .44081464E+01   .32735830E+01   .22810394E+01
   .14320321E+01   .72391310E+00   .15049344E+00  -.29729309E+00  -.63071355E+00
  -.86257134E+00  -.10065757E+01  -.10767633E+01  -.10869866E+01  -.10504795E+01
  -.97950569E+00  -.88509350E+00  -.77685476E+00  -.66288403E+00  -.54973086E+00
  -.44243614E+00  -.34462194E+00  -.25862340E+00  -.18565109E+00  -.12597240E+00
  -.79101192E-01  -.43986282E-01  -.19190422E-01  -.30532476E-02   .61667524E-02
 Non local Part
 0 2 1.49049643222214900
 3.05244902316993505 -0.145032187087732189 -0.145032187087732189 0.189408043459550930E-01
 Reciprocal Space Part
   .15739752E+02   .15704048E+02   .15597333E+02   .15420800E+02   .15176412E+02
   .14866878E+02   .14495602E+02   .14066638E+02   .13584622E+02   .13054699E+02
   .12482451E+02   .11873804E+02   .11234946E+02   .10572233E+02   .98920964E+01
   .92009536E+01   .85051187E+01   .78107178E+01   .71236097E+01   .64493132E+01
   .57929425E+01   .51591508E+01   .45520840E+01   .39753440E+01   .34319627E+01
   .29243861E+01   .24544693E+01   .20234812E+01   .16321186E+01   .12805302E+01
   .96834747E+00   .69472372E+00   .45837852E+00   .25764752E+00   .90535883E-01
  -.45225704E-01  -.15212374E+00  -.23280443E+00  -.29001725E+00  -.32656047E+00
  -.34522983E+00  -.34877090E+00  -.33983615E+00  -.32094708E+00  -.29446194E+00
  -.26254935E+00  -.22716788E+00  -.19005168E+00  -.15270189E+00  -.11638377E+00
  -.82128937E-01  -.50742505E-01  -.22814325E-01   .12660830E-02   .21291651E-01
   .37217588E-01   .49139581E-01   .57271043E-01   .61920054E-01   .63466578E-01
   .62340512E-01   .59001041E-01   .53917704E-01   .47553507E-01   .40350320E-01
   .32716728E-01   .25018425E-01   .17571154E-01   .10636124E-01   .44177912E-02
  -.93619531E-03  -.53331041E-02  -.87315583E-02  -.11136590E-01  -.12593623E-01
  -.13181684E-01  -.13006174E-01  -.12191465E-01  -.10873613E-01  -.91934269E-02
  -.72900985E-02  -.52955719E-02  -.33297801E-02  -.14968413E-02   .11773536E-03
   .14488244E-02   .24524661E-02   .31057143E-02   .34056386E-02   .33675917E-02
   .30228709E-02   .24159148E-02   .16011815E-02   .63985636E-03  -.40346767E-03
  -.14640047E-02  -.24797646E-02  -.33942142E-02  -.41585268E-02  -.47333578E-02
 Real Space Part
   .70176355E+01   .70239008E+01   .70425040E+01   .70728715E+01   .71140658E+01
   .71648121E+01   .72235343E+01   .72883995E+01   .73573696E+01   .74282576E+01
   .74987885E+01   .75666603E+01   .76296062E+01   .76854540E+01   .77321814E+01
   .77679663E+01   .77912299E+01   .78006714E+01   .77952945E+01   .77744233E+01
   .77377091E+01   .76851276E+01   .76169658E+01   .75338011E+01   .74364727E+01
   .73260455E+01   .72037698E+01   .70710369E+01   .69293326E+01   .67801900E+01
   .66251435E+01   .64656850E+01   .63032241E+01   .61390532E+01   .59743184E+01
   .58099969E+01   .56468817E+01   .54855729E+01   .53264774E+01   .51698139E+01
   .50156255E+01   .48637973E+01   .47140786E+01   .45661097E+01   .44194498E+01
   .42736080E+01   .41280731E+01   .39823438E+01   .38359564E+01   .36885101E+01
   .35396882E+01   .33892760E+01   .32371737E+01   .30834042E+01   .29281165E+01
   .27715839E+01   .26141978E+01   .24564574E+01   .22989560E+01   .21423636E+01
   .19874082E+01   .18348551E+01   .16854854E+01   .15400747E+01   .13993728E+01
   .12640842E+01   .11348512E+01   .10122385E+01   .89672191E+00   .78867886E+00
   .68838264E+00   .59599975E+00   .51159018E+00   .43511066E+00   .36642043E+00
   .30528930E+00   .25140755E+00   .20439720E+00   .16382433E+00   .12921186E+00
   .10005243E+00   .75821080E-01   .55987152E-01   .40025320E-01   .27425395E-01
   .17700763E-01   .10395314E-01   .50888203E-02   .14007572E-02  -.10073776E-02
  -.24311508E-02  -.31235476E-02  -.32964282E-02  -.31229037E-02  -.27404349E-02
  -.22544572E-02  -.17423385E-02  -.12574929E-02  -.83348506E-03  -.48798847E-03
 Reciprocal Space Part
  -.38969431E+01  -.36531228E+01  -.29264288E+01  -.17310602E+01  -.90346675E-01
   .19637476E+01   .43913010E+01   .71452786E+01   .10172522E+02   .13414864E+02
   .16810340E+02   .20294471E+02   .23801587E+02   .27266163E+02   .30624132E+02
   .33814157E+02   .36778817E+02   .39465708E+02   .41828401E+02   .43827270E+02
   .45430154E+02   .46612848E+02   .47359417E+02   .47662319E+02   .47522359E+02
   .46948454E+02   .45957231E+02   .44572482E+02   .42824466E+02   .40749100E+02
   .38387052E+02   .35782759E+02   .32983393E+02   .30037808E+02   .26995484E+02
   .23905496E+02   .20815531E+02   .17770977E+02   .14814091E+02   .11983282E+02
   .93125034E+01   .68307688E+01   .45618078E+01   .25238515E+01   .72955380E+00
  -.81395676E+00  -.21049021E+01  -.31465662E+01  -.39469054E+01  -.45180714E+01
  -.48758645E+01  -.50391307E+01  -.50291247E+01  -.48688519E+01  -.45824107E+01
  -.41943491E+01  -.37290523E+01  -.32101747E+01  -.26601282E+01  -.20996371E+01
  -.15473667E+01  -.10196313E+01  -.53018445E+00  -.90091162E-01   .29231852E+00
   .61141941E+00   .86419001E+00   .10500476E+01   .11706287E+01   .12295242E+01
   .12319806E+01   .11845771E+01   .10948902E+01   .97115601E+00   .82194141E+00
   .65583119E+00   .48114127E+00   .30566385E+00   .13645023E+00  -.20364692E-01
  -.15969383E+00  -.27758418E+00  -.37125844E+00  -.43911387E+00  -.48068143E+00
  -.49654930E+00  -.48825581E+00  -.45815745E+00  -.40927806E+00  -.34514562E+00
  -.26962291E+00  -.18673823E+00  -.10052210E+00  -.14854970E-01   .66669274E-01
   .14086044E+00   .20502680E+00   .25704563E+00   .29540842E+00   .31924081E+00
 Real Space Part
   .18905416E+03   .18860372E+03   .18726060E+03   .18504922E+03   .18200955E+03
   .17819609E+03   .17367647E+03   .16852967E+03   .16284405E+03   .15671505E+03
   .15024287E+03   .14352990E+03   .13667829E+03   .12978746E+03   .12295184E+03
   .11625868E+03   .10978618E+03   .10360194E+03   .97761654E+02   .92308213E+02
   .87271219E+02   .82666824E+02   .78497990E+02   .74755085E+02   .71416830E+02
   .68451535E+02   .65818585E+02   .63470137E+02   .61352947E+02   .59410298E+02
   .57583940E+02   .55816009E+02   .54050851E+02   .52236709E+02   .50327223E+02
   .48282711E+02   .46071190E+02   .43669130E+02   .41061916E+02   .38244024E+02
   .35218914E+02   .31998650E+02   .28603282E+02   .25060007E+02   .21402145E+02
   .17667976E+02   .13899476E+02   .10140984E+02   .64378679E+01   .28351976E+01
  -.62350505E+00  -.38974266E+01  -.69494917E+01  -.97472413E+01  -.12263540E+02
  -.14477102E+02  -.16372823E+02  -.17941932E+02  -.19181951E+02  -.20096490E+02
  -.20694882E+02  -.20991688E+02  -.21006081E+02  -.20761150E+02  -.20283140E+02
  -.19600651E+02  -.18743838E+02  -.17743611E+02  -.16630889E+02  -.15435890E+02
  -.14187513E+02  -.12912788E+02  -.11636429E+02  -.10380484E+02  -.91640902E+01
  -.80033205E+01  -.69111342E+01  -.58974114E+01  -.49690684E+01  -.41302402E+01
  -.33825198E+01  -.27252401E+01  -.21557864E+01  -.16699256E+01  -.12621419E+01
  -.92596630E+00  -.65429071E+00  -.43965953E+00  -.27453106E+00  -.15150466E+00
  -.63510592E-01  -.39611069E-02   .33136988E-01   .53106808E-01   .60560261E-01
   .59387795E-01   .52774771E-01   .43239870E-01   .32690662E-01   .22491542E-01
 Non local Part
 1 2 1.49049643222214900
 5.21166342797796567 -1.60158751156653900 -1.60158751156653900 0.156649106961822659
 Reciprocal Space Part
   .00000000E+00   .58985691E+00   .11731617E+01   .17434661E+01   .22945268E+01
   .28204039E+01   .33155519E+01   .37749050E+01   .41939511E+01   .45687973E+01
   .48962222E+01   .51737166E+01   .53995104E+01   .55725861E+01   .56926789E+01
   .57602632E+01   .57765262E+01   .57433295E+01   .56631595E+01   .55390679E+01
   .53746036E+01   .51737380E+01   .49407845E+01   .46803146E+01   .43970724E+01
   .40958888E+01   .37815973E+01   .34589533E+01   .31325582E+01   .28067891E+01
   .24857363E+01   .21731493E+01   .18723910E+01   .15864022E+01   .13176761E+01
   .10682419E+01   .83965961E+00   .63302286E+00   .44897196E+00   .28771439E+00
   .14905304E+00   .32420640E-01  -.63080462E-01  -.13863444E+00  -.19566520E+00
  -.23578792E+00  -.26076002E+00  -.27243275E+00  -.27270446E+00  -.26347642E+00
  -.24661212E+00  -.22390076E+00  -.19702540E+00  -.16753626E+00  -.13682946E+00
  -.10613122E+00  -.76487560E-01  -.48759352E-01  -.23622349E-01  -.15718759E-02
   .17068349E-01   .32133824E-01   .43603908E-01   .51584177E-01   .56287130E-01
   .58011943E-01   .57123875E-01   .54033968E-01   .49179553E-01   .43006073E-01
   .35950631E-01   .28427572E-01   .20816374E-01   .13451979E-01   .66176551E-02
   .54036940E-03  -.46114072E-02  -.87276176E-02  -.11754471E-01  -.13690486E-01
  -.14581029E-01  -.14511656E-01  -.13600609E-01  -.11990785E-01  -.98415195E-02
  -.73204902E-02  -.45960108E-02  -.18299736E-02   .82836100E-03   .32475672E-02
   .53181343E-02   .69553601E-02   .81010388E-02   .87239679E-02   .88193411E-02
   .84071277E-02   .75295713E-02   .62479611E-02   .46388482E-02   .27898871E-02
 Real Space Part
   .00000000E+00   .13299432E+00   .26703219E+00   .40311194E+00   .54214311E+00
   .68490613E+00   .83201686E+00   .98389708E+00   .11407522E+01   .13025566E+01
   .14690480E+01   .16397295E+01   .18138809E+01   .19905769E+01   .21687137E+01
   .23470407E+01   .25241974E+01   .26987538E+01   .28692527E+01   .30342521E+01
   .31923668E+01   .33423065E+01   .34829109E+01   .36131783E+01   .37322891E+01
   .38396215E+01   .39347605E+01   .40174989E+01   .40878314E+01   .41459418E+01
   .41921842E+01   .42270584E+01   .42511822E+01   .42652601E+01   .42700504E+01
   .42663331E+01   .42548778E+01   .42364146E+01   .42116084E+01   .41810372E+01
   .41451765E+01   .41043881E+01   .40589159E+01   .40088866E+01   .39543171E+01
   .38951265E+01   .38311526E+01   .37621724E+01   .36879256E+01   .36081391E+01
   .35225531E+01   .34309458E+01   .33331575E+01   .32291117E+01   .31188327E+01
   .30024603E+01   .28802586E+01   .27526211E+01   .26200700E+01   .24832518E+01
   .23429265E+01   .21999545E+01   .20552784E+01   .19099030E+01   .17648719E+01
   .16212442E+01   .14800696E+01   .13423647E+01   .12090899E+01   .10811287E+01
   .95926941E+00   .84419008E+00   .73644677E+00   .63646566E+00   .54453900E+00
   .46082486E+00   .38535052E+00   .31801920E+00   .25861971E+00   .20683868E+00
   .16227467E+00   .12445362E+00   .92845254E-01   .66879578E-01   .45963171E-01
   .29494646E-01   .16878928E-01   .75399578E-02   .93157842E-03  -.34535818E-02
  -.60773232E-02  -.73511932E-02  -.76338431E-02  -.72302881E-02  -.63928809E-02
  -.53237629E-02  -.41785294E-02  -.30708274E-02  -.20775992E-02  -.12446952E-02
 Reciprocal Space Part
   .00000000E+00  -.98305274E-01  -.18828258E+00  -.26182169E+00  -.31124240E+00
  -.32949591E+00  -.31035032E+00  -.24855560E+00  -.13998383E+00   .18258753E-01
   .22775049E+00   .48870604E+00   .79996196E+00   .11589966E+01   .15619832E+01
   .20038760E+01   .24785243E+01   .29788157E+01   .34968397E+01   .40240725E+01
   .45515742E+01   .50701955E+01   .55707891E+01   .60444182E+01   .64825601E+01
   .68772974E+01   .72214937E+01   .75089484E+01   .77345296E+01   .78942784E+01
   .79854862E+01   .80067407E+01   .79579424E+01   .78402891E+01   .76562317E+01
   .74094018E+01   .71045135E+01   .67472423E+01   .63440847E+01   .59022030E+01
   .54292577E+01   .49332335E+01   .44222627E+01   .39044507E+01   .33877066E+01
   .28795844E+01   .23871379E+01   .19167914E+01   .14742306E+01   .10643137E+01
   .69100619E+00   .35733843E+00   .65387116E-01  -.18372005E+00  -.38977765E+00
  -.55345516E+00  -.67623113E+00  -.76031123E+00  -.80853308E+00  -.82426069E+00
  -.81127199E+00  -.77364230E+00  -.71562720E+00  -.64154780E+00  -.55568123E+00
  -.46215895E+00  -.36487525E+00  -.26740768E+00  -.17295100E+00  -.84265583E-01
  -.36409150E-02   .67125704E-01   .12673559E+00   .17438090E+00   .20972374E+00
   .23286357E+00   .24429449E+00   .24485434E+00   .23566755E+00   .21808384E+00
   .19361475E+00   .16387021E+00   .13049681E+00   .95119751E-01   .59289819E-01
   .24436823E-01  -.81695603E-02  -.37450770E-01  -.62541735E-01  -.82804489E-01
  -.97833165E-01  -.10745078E+00  -.11169843E+00  -.11081774E+00  -.10522763E+00
  -.95496469E-01  -.82310870E-01  -.66442426E-01  -.48713586E-01  -.29963935E-01
 Real Space Part
   .00000000E+00   .18479418E+01   .36707800E+01   .54440712E+01   .71446709E+01
   .87513292E+01   .10245224E+02   .11610417E+02   .12834212E+02   .13907412E+02
   .14824462E+02   .15583483E+02   .16186176E+02   .16637636E+02   .16946051E+02
   .17122313E+02   .17179561E+02   .17132660E+02   .16997647E+02   .16791150E+02
   .16529821E+02   .16229780E+02   .15906103E+02   .15572370E+02   .15240278E+02
   .14919340E+02   .14616678E+02   .14336903E+02   .14082100E+02   .13851903E+02
   .13643660E+02   .13452677E+02   .13272529E+02   .13095432E+02   .12912648E+02
   .12714914E+02   .12492883E+02   .12237549E+02   .11940655E+02   .11595052E+02
   .11195018E+02   .10736507E+02   .10217332E+02   .96372814E+01   .89981503E+01
   .83037052E+01   .75595758E+01   .67730831E+01   .59530118E+01   .51093360E+01
   .42529111E+01   .33951415E+01   .25476391E+01   .17218827E+01   .92889121E+00
   .17892095E+00  -.51880327E+00  -.11563161E+01  -.17270919E+01  -.22261742E+01
  -.26502516E+01  -.29976799E+01  -.32684539E+01  -.34641304E+01  -.35877086E+01
  -.36434745E+01  -.36368155E+01  -.35740136E+01  -.34620253E+01  -.33082559E+01
  -.31203371E+01  -.29059124E+01  -.26724400E+01  -.24270159E+01  -.21762225E+01
  -.19260053E+01  -.16815800E+01  -.14473699E+01  -.12269731E+01  -.10231589E+01
  -.83788867E+00  -.67236104E+00  -.52707476E+00  -.40190707E+00  -.29620250E+00
  -.20886814E+00  -.13847118E+00  -.83335138E-01  -.41631455E-01  -.11463630E-01
   .90581774E-02   .21753687E-01   .28321117E-01   .30298231E-01   .29035632E-01
   .25681641E-01   .21177710E-01   .16263020E-01   .11486673E-01   .72258219E-02
 PAW radial sets
 321 1.04520215605989741
(5E20.12)                                
 augmentation charges (non sperical)
   .679923062334E+00  -.236105705456E+00  -.104789157933E+00   .922205547900E-02  -.189713510179E+00
   .954646888548E-01  -.236105705456E+00   .817003735290E-01   .271568740614E-01  -.280160001822E-02
   .561656320580E-01  -.313667071805E-01  -.104789157933E+00   .271568740614E-01  -.655925532763E-01
  -.320599065261E-02  -.459428128640E-01  -.253294460670E-01   .922205547900E-02  -.280160001822E-02
  -.320599065261E-02  -.180244220398E-03  -.317600154715E-02   .262693572161E-03  -.189713510179E+00
   .561656320580E-01  -.459428128640E-01  -.317600154715E-02  -.168805496458E-01  -.341695238569E-01
   .954646888548E-01  -.313667071805E-01  -.253294460670E-01   .262693572161E-03  -.341695238569E-01
   .105801813398E-01
 uccopancies in atom
   .159999999762E+01   .000000000000E+00   .000000000000E+00   .000000000000E+00   .000000000000E+00
   .000000000000E+00   .000000000000E+00   .000000000000E+00   .000000000000E+00   .000000000000E+00
   .000000000000E+00   .000000000000E+00   .000000000000E+00   .000000000000E+00   .100000000324E+01
   .000000000000E+00   .000000000000E+00   .000000000000E+00   .000000000000E+00   .000000000000E+00
   .000000000000E+00   .000000000000E+00   .000000000000E+00   .000000000000E+00   .000000000000E+00
   .000000000000E+00   .000000000000E+00   .000000000000E+00   .000000000000E+00   .000000000000E+00
   .000000000000E+00   .000000000000E+00   .000000000000E+00   .000000000000E+00   .000000000000E+00
   .000000000000E+00
 grid
   .452282040409E-04   .466989124057E-04   .482174445376E-04   .497853555462E-04   .514042511093E-04
   .530757891174E-04   .548016813716E-04   .565836953363E-04   .584236559496E-04   .603234474919E-04
   .622850155157E-04   .643103688382E-04   .664015815981E-04   .685607953800E-04   .707902214074E-04
   .730921428076E-04   .754689169491E-04   .779229778564E-04   .804568387022E-04   .830730943816E-04
   .857744241688E-04   .885635944618E-04   .914434616145E-04   .944169748627E-04   .974871793437E-04
   .100657219215E-03   .103930340875E-03   .107309896286E-03   .110799346408E-03   .114402264742E-03
   .118122340993E-03   .121963384843E-03   .125929329856E-03   .130024237508E-03   .134252301341E-03
   .138617851262E-03   .143125357976E-03   .147779437563E-03   .152584856208E-03   .157546535079E-03
   .162669555370E-03   .167959163499E-03   .173420776489E-03   .179059987509E-03   .184882571603E-03
   .190894491606E-03   .197101904249E-03   .203511166466E-03   .210128841901E-03   .216961707633E-03
   .224016761112E-03   .231301227329E-03   .238822566216E-03   .246588480280E-03   .254606922496E-03
   .262886104449E-03   .271434504745E-03   .280260877693E-03   .289374262270E-03   .298783991379E-03
   .308499701403E-03   .318531342080E-03   .328889186686E-03   .339583842559E-03   .350626261961E-03
   .362027753295E-03   .373799992683E-03   .385955035928E-03   .398505330856E-03   .411463730067E-03
   .424843504092E-03   .438658354990E-03   .452922430376E-03   .467650337908E-03   .482857160252E-03
   .498558470522E-03   .514770348232E-03   .531509395762E-03   .548792755358E-03   .566638126692E-03
   .585063784983E-03   .604088599715E-03   .623732053961E-03   .644014264335E-03   .664956001592E-03
   .686578711901E-03   .708904538808E-03   .731956345909E-03   .755757740270E-03   .780333096599E-03
   .805707582207E-03   .831907182786E-03   .858958729016E-03   .886889924043E-03   .915729371854E-03
   .945506606561E-03   .976252122656E-03   .100799740623E-02   .104077496724E-02   .107461837276E-02
   .110956228139E-02   .114564247877E-02   .118289591415E-02   .122136073831E-02   .126107634260E-02
   .130208339926E-02   .134442390310E-02   .138814121450E-02   .143328010381E-02   .147988679719E-02
   .152800902397E-02   .157769606551E-02   .162899880569E-02   .168196978300E-02   .173666324434E-02
   .179313520060E-02   .185144348400E-02   .191164780731E-02   .197380982503E-02   .203799319648E-02
   .210426365106E-02   .217268905550E-02   .224333948339E-02   .231628728694E-02   .239160717108E-02
   .246937626995E-02   .254967422591E-02   .263258327108E-02   .271818831156E-02   .280657701440E-02
   .289783989736E-02   .299207042160E-02   .308936508740E-02   .318982353302E-02   .329354863668E-02
   .340064662195E-02   .351122716652E-02   .362540351453E-02   .374329259255E-02   .386501512928E-02
   .399069577925E-02   .412046325043E-02   .425445043603E-02   .439279455066E-02   .453563727076E-02
   .468312487978E-02   .483540841790E-02   .499264383678E-02   .515499215923E-02   .532261964411E-02
   .549569795663E-02   .567440434409E-02   .585892181745E-02   .604943933873E-02   .624615201452E-02
   .644926129579E-02   .665897518419E-02   .687550844507E-02   .709908282741E-02   .732992729091E-02
   .756827824048E-02   .781437976831E-02   .806848390389E-02   .833085087204E-02   .860174935946E-02
   .888145678989E-02   .917025960818E-02   .946845357363E-02   .977634406295E-02   .100942463829E-01
   .104224860932E-01   .107613993400E-01   .111113332001E-01   .114726460364E-01   .118457078648E-01
   .122309007331E-01   .126286191126E-01   .130392703016E-01   .134632748428E-01   .139010669539E-01
   .143530949723E-01   .148198218142E-01   .153017254487E-01   .157992993872E-01   .163130531888E-01
   .168435129824E-01   .173912220052E-01   .179567411590E-01   .185406495849E-01   .191435452561E-01
   .197660455905E-01   .204087880829E-01   .210724309577E-01   .217576538431E-01   .224651584674E-01
   .231956693770E-01   .239499346790E-01   .247287268070E-01   .255328433122E-01   .263631076800E-01
   .272203701739E-01   .281055087054E-01   .290194297338E-01   .299630691942E-01   .309373934556E-01
   .319434003115E-01   .329821200005E-01   .340546162626E-01   .351619874276E-01   .363053675403E-01
   .374859275219E-01   .387048763690E-01   .399634623917E-01   .412629744920E-01   .426047434839E-01
   .439901434562E-01   .454205931794E-01   .468975575591E-01   .484225491358E-01   .499971296342E-01
   .516229115623E-01   .533015598629E-01   .550347936186E-01   .568243878120E-01   .586721751441E-01
   .605800479107E-01   .625499599400E-01   .645839285942E-01   .666840368348E-01   .688524353564E-01
   .710913447884E-01   .734030579697E-01   .757899422966E-01   .782544421473E-01   .807990813850E-01
   .834264659426E-01   .861392864914E-01   .889403211969E-01   .918324385633E-01   .948186003714E-01
   .979018647120E-01   .101085389117E+00   .104372433794E+00   .107766364964E+00   .111270658308E+00
   .114888902530E+00   .118624803027E+00   .122482185689E+00   .126465000812E+00   .130577327147E+00
   .134823376075E+00   .139207495922E+00   .143734176409E+00   .148408053253E+00   .153233912912E+00
   .158216697488E+00   .163361509788E+00   .168673618549E+00   .174158463835E+00   .179821662607E+00
   .185669014475E+00   .191706507638E+00   .197940325017E+00   .204376850586E+00   .211022675909E+00
   .217884606892E+00   .224969670753E+00   .232285123215E+00   .239838455942E+00   .247637404205E+00
   .255689954810E+00   .264004354272E+00   .272589117263E+00   .281453035329E+00   .290605185899E+00
   .300054941573E+00   .309811979727E+00   .319886292422E+00   .330288196633E+00   .341028344819E+00
   .352117735831E+00   .363567726174E+00   .375390041638E+00   .387596789309E+00   .400200469961E+00
   .413213990866E+00   .426650679006E+00   .440524294724E+00   .454849045815E+00   .469639602075E+00
   .484911110327E+00   .500679209930E+00   .516960048795E+00   .533770299924E+00   .551127178484E+00
   .569048459434E+00   .587552495732E+00   .606658237130E+00   .626385249574E+00   .646753735250E+00
   .667784553267E+00   .689499241020E+00   .711920036248E+00   .735069899804E+00   .758972539170E+00
   .783652432739E+00   .809134854878E+00   .835445901814E+00   .862612518359E+00   .890662525501E+00
   .919624648899E+00   .949528548298E+00   .980404847904E+00   .101228516775E+01   .104520215606E+01
   .107918952271E+01   .111428207374E+01   .115051574699E+01   .118792764890E+01   .122655609252E+01
   .126644063677E+01
 aepotential
   .139800227962E+05   .141080625554E+05   .142129376973E+05   .142938072875E+05   .143500075027E+05
   .143810624896E+05   .143866517939E+05   .143666833679E+05   .143212149468E+05   .142505274848E+05
   .141550770203E+05   .140355020592E+05   .138926273674E+05   .137274249644E+05   .135410396979E+05
   .133347227728E+05   .131098667810E+05   .128679501869E+05   .126105276536E+05   .123392219149E+05
   .120556827951E+05   .117615796773E+05   .114585873588E+05   .111483499462E+05   .108324817320E+05
   .105125430676E+05   .101900289675E+05   .986635792227E+04   .954286213876E+04   .922078095547E+04
   .890125372855E+04   .858531816301E+04   .827390763185E+04   .796785066270E+04   .766787301841E+04
   .737460017589E+04   .708856033423E+04   .681019001990E+04   .653983850968E+04   .627777425885E+04
   .602419076824E+04   .577921319896E+04   .554290477287E+04   .531527328497E+04   .509627741444E+04
   .488583283355E+04   .468381802571E+04   .449007977121E+04   .430443824065E+04   .412669173296E+04
   .395662097171E+04   .379399297307E+04   .363856462242E+04   .349008565380E+04   .334830153319E+04
   .321295570273E+04   .308379173820E+04   .296055500430E+04   .284299422757E+04   .273086266850E+04
   .262391911523E+04   .252192863523E+04   .242466340132E+04   .233190284202E+04   .224343425105E+04
   .215905287432E+04   .207856200733E+04   .200177310244E+04   .192850571140E+04   .185858738257E+04
   .179185335513E+04   .172814667069E+04   .166731819711E+04   .160922505879E+04   .155373244795E+04
   .150071147429E+04   .145004015443E+04   .140160257789E+04   .135528855284E+04   .131099376409E+04
   .126861923830E+04   .122807100983E+04   .118926003215E+04   .115210192961E+04   .111651660764E+04
   .108242825968E+04   .104976486750E+04   .101845830352E+04   .988443793128E+03   .959660052955E+03
   .932048907434E+03   .905555112840E+03   .880126316061E+03   .855712816206E+03   .832267423918E+03
   .809745315773E+03   .788103967215E+03   .767302941112E+03   .747303820301E+03   .728070086544E+03
   .709567026926E+03   .691761610117E+03   .674622406239E+03   .658119514244E+03   .642224453103E+03
   .626910091703E+03   .612150597004E+03   .597921301335E+03   .584198762600E+03   .570960507342E+03
   .558185201431E+03   .545852374685E+03   .533942551646E+03   .522437070091E+03   .511318116518E+03
   .500568632957E+03   .490172312969E+03   .480113522593E+03   .470377295350E+03   .460949292263E+03
   .451815740758E+03   .442963449570E+03   .434379729817E+03   .426052407579E+03   .417969764632E+03
   .410120542093E+03   .402493888888E+03   .395079356776E+03   .387866876492E+03   .380846728535E+03
   .374009530013E+03   .367346216088E+03   .360848020585E+03   .354506457664E+03   .348313309631E+03
   .342260607316E+03   .336340619524E+03   .330545836885E+03   .324868958540E+03   .319302881321E+03
   .313840687542E+03   .308475631828E+03   .303201133624E+03   .298010764803E+03   .292898240944E+03
   .287857412596E+03   .282882257007E+03   .277966869252E+03   .273105456543E+03   .268292329635E+03
   .263521897934E+03   .258788664027E+03   .254087215953E+03   .249412225989E+03   .244758446042E+03
   .240120699582E+03   .235493887176E+03   .230872977136E+03   .226253006822E+03   .221629083811E+03
   .216996380915E+03   .212350143512E+03   .207685685196E+03   .202998395260E+03   .198283738381E+03
   .193537262461E+03   .188754602250E+03   .183931487072E+03   .179063749176E+03   .174147333434E+03
   .169178307449E+03   .164152875569E+03   .159067391883E+03   .153918377585E+03   .148702538012E+03
   .143416783849E+03   .138058252814E+03   .132624335050E+03   .127112700322E+03   .121521328573E+03
   .115848542685E+03   .110093044874E+03   .104253955947E+03   .983308577580E+02   .923238387728E+02
   .862335428638E+02   .800612205594E+02   .738087825074E+02   .674788544500E+02   .610748320206E+02
   .546009341731E+02   .480622523221E+02   .414647926464E+02   .348155068943E+02   .281223071835E+02
   .213940584791E+02   .146405416100E+02   .787237951180E+01   .110091848761E+01  -.566194190301E+01
  -.124039744813E+02  -.191129045024E+02  -.257767336991E+02  -.323840847646E+02  -.389245232836E+02
  -.453887886256E+02  -.517688364392E+02  -.580575656109E+02  -.642480845399E+02  -.703323811571E+02
  -.762993237783E+02  -.821320631818E+02  -.878051445079E+02  -.932819462153E+02  -.985133754139E+02
  -.103438845010E+03  -.107990367225E+03  -.112099882309E+03  -.115708949090E+03  -.118778962888E+03
  -.121299619626E+03  -.123293626931E+03  -.124816493065E+03  -.125951207835E+03  -.126798596157E+03
  -.127465128502E+03  -.128050889304E+03  -.128640583500E+03  -.129299367552E+03  -.130073342077E+03
  -.130992968747E+03  -.132077281466E+03  -.133337437580E+03  -.134779115257E+03  -.136403943705E+03
  -.138210355802E+03  -.140194194805E+03  -.142349235776E+03  -.144667657016E+03  -.147140441335E+03
  -.149757674268E+03  -.152508727399E+03  -.155382324579E+03  -.158366507306E+03  -.161448514021E+03
  -.164614593716E+03  -.167849768971E+03  -.171137574305E+03  -.174459795418E+03  -.177796257763E+03
  -.181124730493E+03  -.184421044110E+03  -.187659545084E+03  -.190814022408E+03  -.193859207900E+03
  -.196772832174E+03  -.199537953796E+03  -.202144805303E+03  -.204590706477E+03  -.206875864093E+03
  -.208992760748E+03  -.210908777464E+03  -.212547057818E+03  -.213778537638E+03  -.214442138349E+03
  -.214401673246E+03  -.213624087651E+03  -.212231982640E+03  -.210472064312E+03  -.208598334324E+03
  -.206763286835E+03  -.205001903757E+03  -.203285216270E+03  -.201574170220E+03  -.199844061706E+03
  -.198086919418E+03  -.196305377743E+03  -.194505821102E+03  -.192693690622E+03  -.190871360818E+03
  -.189037929755E+03  -.187190004029E+03  -.185322757554E+03  -.183430857324E+03  -.181509113108E+03
  -.179552864230E+03  -.177558163656E+03  -.175521828606E+03  -.173441423816E+03  -.171315198741E+03
  -.169142014225E+03  -.166921266755E+03  -.164652819665E+03  -.162336928142E+03  -.159974210803E+03
  -.157565588904E+03  -.155112270850E+03  -.152615741036E+03  -.150077770450E+03  -.147500390194E+03
  -.144886000236E+03  -.142237308557E+03  -.139557395597E+03  -.136846903813E+03  -.134112509760E+03
  -.131358777797E+03  -.128590105914E+03  -.125811049412E+03  -.123026241468E+03  -.120240306359E+03
  -.117457794576E+03  -.114683145399E+03  -.111920681789E+03  -.109174628495E+03  -.106449138542E+03
  -.103748310834E+03  -.101076181398E+03  -.984366831938E+02  -.958335786056E+02  -.932703777233E+02
  -.907502620924E+02
 core charge-density
   .832929580832E-03   .886730622830E-03   .944002144739E-03   .100496754405E-02   .106986455242E-02
   .113894615088E-02   .121248154310E-02   .129075719022E-02   .137407791122E-02   .146276805283E-02
   .155717273337E-02   .165765916508E-02   .176461805990E-02   .187846512382E-02   .199964264527E-02
   .212862118347E-02   .226590136286E-02   .241201578012E-02   .256753103089E-02   .273304986326E-02
   .290921346614E-02   .309670390059E-02   .329624668285E-02   .350861352845E-02   .373462526713E-02
   .397515493892E-02   .423113108255E-02   .450354122758E-02   .479343560279E-02   .510193107366E-02
   .543021532287E-02   .577955128826E-02   .615128187367E-02   .654683494898E-02   .696772865640E-02
   .741557704124E-02   .789209602630E-02   .839910975000E-02   .893855728969E-02   .951249979250E-02
   .101231280376E-01   .107727704543E-01   .114639016237E-01   .121991512893E-01   .129813139081E-01
   .138133587711E-01   .146984407269E-01   .156399115406E-01   .166413319252E-01   .177064842820E-01
   .188393861892E-01   .200443046805E-01   .213257713556E-01   .226885983686E-01   .241378953416E-01
   .256790872521E-01   .273179333459E-01   .290605471297E-01   .309134174991E-01   .328834310607E-01
   .349778957088E-01   .372045655192E-01   .395716670278E-01   .420879269593E-01   .447626014781E-01
   .476055070342E-01   .506270528779E-01   .538382753220E-01   .572508738303E-01   .608772490145E-01
   .647305426231E-01   .688246796070E-01   .731744123501E-01   .777953671514E-01   .827040930508E-01
   .879181130852E-01   .934559780690E-01   .993373229866E-01   .105582926089E+00   .112214770780E+00
   .119256110385E+00   .126731535881E+00   .134667046667E+00   .143090124462E+00   .152029810391E+00
   .161516785329E+00   .171583453558E+00   .182264029788E+00   .193594629578E+00   .205613363175E+00
   .218360432794E+00   .231878233315E+00   .246211456396E+00   .261407197923E+00   .277515068752E+00
   .294587308641E+00   .312678903222E+00   .331847703875E+00   .352154550294E+00   .373663395492E+00
   .396441432968E+00   .420559225690E+00   .446090836494E+00   .473113959438E+00   .501710051589E+00
   .531964464639E+00   .563966575652E+00   .597809916200E+00   .633592298995E+00   .671415941060E+00
   .711387582360E+00   .753618598683E+00   .798225107470E+00   .845328065084E+00   .895053353965E+00
   .947531857856E+00   .100289952320E+01   .106129740461E+01   .112287169209E+01   .118777371756E+01
   .125615993804E+01   .132819189256E+01   .140403612966E+01   .148386410233E+01   .156785202663E+01
   .165618070046E+01   .174903527824E+01   .184660499746E+01   .194908285265E+01   .205666521201E+01
   .216955137191E+01   .228794304421E+01   .241204377124E+01   .254205826294E+01   .267819165087E+01
   .282064865342E+01   .296963264676E+01   .312534463591E+01   .328798212059E+01   .345773785049E+01
   .363479846501E+01   .381934301276E+01   .401154134667E+01   .421155239102E+01   .441952227748E+01
   .463558234820E+01   .485984702485E+01   .509241154380E+01   .533334955922E+01   .558271061706E+01
   .584051750528E+01   .610676348732E+01   .638140942839E+01   .666438082663E+01   .695556476428E+01
   .725480679672E+01   .756190780131E+01   .787662081084E+01   .819864786119E+01   .852763688637E+01
   .886317869876E+01   .920480409729E+01   .955198115030E+01   .990411270560E+01   .102605341844E+02
   .106205117211E+02   .109832407152E+02   .113478448666E+02   .117133757687E+02   .120788131388E+02
   .124430657662E+02   .128049732618E+02   .131633086946E+02   .135167821969E+02   .138640456235E+02
   .142036983419E+02   .145342942279E+02   .148543499331E+02   .151623544797E+02   .154567802281E+02
   .157360952441E+02   .159987770769E+02   .162433279374E+02   .164682912402E+02   .166722694453E+02
   .168539431073E+02   .170120910010E+02   .171456111589E+02   .172535426165E+02   .173350876178E+02
   .173896339935E+02   .174167773787E+02   .174163428958E+02   .173884058853E+02   .173333112300E+02
   .172516907809E+02   .171444783673E+02   .170129218477E+02   .168585916479E+02   .166833852298E+02
   .164895269429E+02   .162795627372E+02   .160563492532E+02   .158230368622E+02   .155830463064E+02
   .153400386763E+02   .150978785769E+02   .148605904613E+02   .146323082522E+02   .144172185313E+02
   .142194977425E+02   .140432440300E+02   .138924045113E+02   .137706989627E+02   .136815410636E+02
   .136279585368E+02   .136125136658E+02   .136372258490E+02   .137034979994E+02   .138120487292E+02
   .139628523597E+02   .141550888473E+02   .143871057013E+02   .146563938856E+02   .149595795187E+02
   .152924329186E+02   .156498961801E+02   .160261300519E+02   .164145804352E+02   .168080643970E+02
   .171988751594E+02   .175789050849E+02   .179397851875E+02   .182730391671E+02   .185702494140E+02
   .188232318957E+02   .190242163434E+02   .191660277331E+02   .192422647157E+02   .192474704062E+02
   .191772908017E+02   .190286160743E+02   .187997000936E+02   .184902537677E+02   .181015081841E+02
   .176362440593E+02   .170987846985E+02   .164949504925E+02   .158319739582E+02   .151183754287E+02
   .143638007096E+02   .135788233095E+02   .127747151872E+02   .119631912921E+02   .111561344354E+02
   .103653081604E+02   .960206617369E+01   .887706747558E+01   .820000648016E+01   .757936707378E+01
   .702220862411E+01   .653399057742E+01   .611844051357E+01   .577746865237E+01   .551113114646E+01
   .531764413736E+01   .519345163994E+01   .513335125300E+01   .513067986517E+01   .517755415757E+01
   .526514998319E+01   .538399993758E+01   .552429376804E+01   .567617396604E+01   .583002156154E+01
   .597672580047E+01   .610792970600E+01   .621624311877E+01   .629541562819E+01   .634046352443E+01
   .634774721829E+01   .631499818456E+01   .624129704333E+01   .612700667682E+01   .597366613183E+01
   .578385240563E+01   .556101806054E+01   .530931297420E+01   .503339842296E+01   .473826125099E+01
   .442903505300E+01   .411083429518E+01   .378860611445E+01   .346700332208E+01   .315028068206E+01
   .284221586667E+01   .254605471105E+01   .226447996906E+01   .199960178961E+01   .175296766852E+01
   .152558846969E+01   .131797869191E+01   .113020653077E+01   .961951106983E+00   .812563565765E+00
   .681130531926E+00   .566536111486E+00   .467520518559E+00   .382734008039E+00   .310784942138E+00
   .250281237769E+00   .199864827899E+00   .158239108701E+00   .124189626620E+00   .965984817933E-01
   .744530872043E-01   .568500303017E-01   .429948408255E-01   .321984813790E-01   .238713523473E-01
   .175155471194E-01
 pspotential
  -.215866971310E+03  -.215867931479E+03  -.215868861407E+03  -.215869762044E+03  -.215870634313E+03
  -.215871479108E+03  -.215872297293E+03  -.215873089705E+03  -.215873857156E+03  -.215874600432E+03
  -.215875320294E+03  -.215876017479E+03  -.215876692701E+03  -.215877346650E+03  -.215877979997E+03
  -.215878593390E+03  -.215879187457E+03  -.215879762806E+03  -.215880320025E+03  -.215880859685E+03
  -.215881382339E+03  -.215881888520E+03  -.215882378747E+03  -.215882853523E+03  -.215883313332E+03
  -.215883758646E+03  -.215884189918E+03  -.215884607592E+03  -.215885012093E+03  -.215885403835E+03
  -.215885783219E+03  -.215886150633E+03  -.215886506453E+03  -.215886851041E+03  -.215887184750E+03
  -.215887507921E+03  -.215887820884E+03  -.215888123958E+03  -.215888417453E+03  -.215888701667E+03
  -.215888976892E+03  -.215889243406E+03  -.215889501483E+03  -.215889751383E+03  -.215889993363E+03
  -.215890227668E+03  -.215890454536E+03  -.215890674198E+03  -.215890886876E+03  -.215891092786E+03
  -.215891292137E+03  -.215891485130E+03  -.215891671960E+03  -.215891852815E+03  -.215892027879E+03
  -.215892197326E+03  -.215892361327E+03  -.215892520047E+03  -.215892673643E+03  -.215892822270E+03
  -.215892966074E+03  -.215893105198E+03  -.215893239780E+03  -.215893369952E+03  -.215893495841E+03
  -.215893617571E+03  -.215893735259E+03  -.215893849020E+03  -.215893958962E+03  -.215894065189E+03
  -.215894167802E+03  -.215894266898E+03  -.215894362567E+03  -.215894454899E+03  -.215894543975E+03
  -.215894629877E+03  -.215894712680E+03  -.215894792454E+03  -.215894869268E+03  -.215894943186E+03
  -.215895014266E+03  -.215895082565E+03  -.215895148135E+03  -.215895211022E+03  -.215895271272E+03
  -.215895328923E+03  -.215895384011E+03  -.215895436567E+03  -.215895486618E+03  -.215895534188E+03
  -.215895579294E+03  -.215895621950E+03  -.215895662165E+03  -.215895699944E+03  -.215895735286E+03
  -.215895768186E+03  -.215895798631E+03  -.215895826607E+03  -.215895852091E+03  -.215895875055E+03
  -.215895895464E+03  -.215895913278E+03  -.215895928451E+03  -.215895940927E+03  -.215895950645E+03
  -.215895957535E+03  -.215895961520E+03  -.215895962514E+03  -.215895960421E+03  -.215895955136E+03
  -.215895946546E+03  -.215895934524E+03  -.215895918934E+03  -.215895899628E+03  -.215895876444E+03
  -.215895849208E+03  -.215895817732E+03  -.215895781811E+03  -.215895741228E+03  -.215895695746E+03
  -.215895645111E+03  -.215895589049E+03  -.215895527269E+03  -.215895459454E+03  -.215895385269E+03
  -.215895304351E+03  -.215895216313E+03  -.215895120740E+03  -.215895017189E+03  -.215894905184E+03
  -.215894784217E+03  -.215894653745E+03  -.215894513188E+03  -.215894361925E+03  -.215894199293E+03
  -.215894024585E+03  -.215893837042E+03  -.215893635859E+03  -.215893420173E+03  -.215893189063E+03
  -.215892941547E+03  -.215892676576E+03  -.215892393032E+03  -.215892089719E+03  -.215891765365E+03
  -.215891418610E+03  -.215891048003E+03  -.215890651999E+03  -.215890228948E+03  -.215889777089E+03
  -.215889294545E+03  -.215888779315E+03  -.215888229264E+03  -.215887642116E+03  -.215887015441E+03
  -.215886346651E+03  -.215885632986E+03  -.215884871500E+03  -.215884059056E+03  -.215883192306E+03
  -.215882267681E+03  -.215881281375E+03  -.215880229333E+03  -.215879107227E+03  -.215877910446E+03
  -.215876634072E+03  -.215875272864E+03  -.215873821232E+03  -.215872273218E+03  -.215870622468E+03
  -.215868862210E+03  -.215866985223E+03  -.215864983811E+03  -.215862849768E+03  -.215860574345E+03
  -.215858148217E+03  -.215855561441E+03  -.215852803421E+03  -.215849862857E+03  -.215846727706E+03
  -.215843385130E+03  -.215839821443E+03  -.215836022056E+03  -.215831971417E+03  -.215827652950E+03
  -.215823048985E+03  -.215818140686E+03  -.215812907976E+03  -.215807329456E+03  -.215801382316E+03
  -.215795042242E+03  -.215788283320E+03  -.215781077930E+03  -.215773396633E+03  -.215765208053E+03
  -.215756478750E+03  -.215747173084E+03  -.215737253074E+03  -.215726678238E+03  -.215715405441E+03
  -.215703388709E+03  -.215690579055E+03  -.215676924276E+03  -.215662368746E+03  -.215646853191E+03
  -.215630314458E+03  -.215612685257E+03  -.215593893895E+03  -.215573863994E+03  -.215552514184E+03
  -.215529757783E+03  -.215505502457E+03  -.215479649851E+03  -.215452095210E+03  -.215422726960E+03
  -.215391426284E+03  -.215358066648E+03  -.215322513318E+03  -.215284622840E+03  -.215244242482E+03
  -.215201209656E+03  -.215155351296E+03  -.215106483198E+03  -.215054409333E+03  -.214998921102E+03
  -.214939796569E+03  -.214876799630E+03  -.214809679151E+03  -.214738168047E+03  -.214661982319E+03
  -.214580820036E+03  -.214494360256E+03  -.214402261903E+03  -.214304162581E+03  -.214199677321E+03
  -.214088397284E+03  -.213969888385E+03  -.213843689866E+03  -.213709312801E+03  -.213566238536E+03
  -.213413917072E+03  -.213251765375E+03  -.213079165640E+03  -.212895463481E+03  -.212699966080E+03
  -.212491940273E+03  -.212270610601E+03  -.212035157321E+03  -.211784714379E+03  -.211518367379E+03
  -.211235151534E+03  -.210934049630E+03  -.210613990019E+03  -.210273844656E+03  -.209912427208E+03
  -.209528491265E+03  -.209120728675E+03  -.208687768052E+03  -.208228173493E+03  -.207740443545E+03
  -.207223010486E+03  -.206674239968E+03  -.206092431099E+03  -.205475817029E+03  -.204822566123E+03
  -.204130783818E+03  -.203398515253E+03  -.202623748783E+03  -.201804420502E+03  -.200938419883E+03
  -.200023596693E+03  -.199057769311E+03  -.198038734611E+03  -.196964279576E+03  -.195832194797E+03
  -.194640290066E+03  -.193386412210E+03  -.192068465388E+03  -.190684434028E+03  -.189232408610E+03
  -.187710614494E+03  -.186117444014E+03  -.184451492044E+03  -.182711595274E+03  -.180896875450E+03
  -.179006786849E+03  -.177041168320E+03  -.175000300260E+03  -.172884966989E+03  -.170696525038E+03
  -.168436977973E+03  -.166109058377E+03  -.163716317569E+03  -.161263223239E+03  -.158755264350E+03
  -.156199060648E+03  -.153602470271E+03  -.150974681292E+03  -.148326258953E+03  -.145669095061E+03
  -.143016163417E+03  -.140380920474E+03  -.137776112168E+03  -.135210364527E+03  -.132687790603E+03
  -.130204631789E+03  -.127743591052E+03  -.125277230189E+03  -.122777684973E+03  -.120234254800E+03
  -.117669174657E+03  -.115121284625E+03  -.112544579788E+03  -.109666229174E+03  -.106221174177E+03
  -.103552076084E+03  -.100963621969E+03  -.983961350003E+02  -.958366258925E+02  -.932731379513E+02
  -.907502620924E+02
 core charge-density (pseudized)
   .131040759084E-07   .139701557133E-07   .148934768092E-07   .158778224103E-07   .169272257724E-07
   .180459867190E-07   .192386892588E-07   .205102203691E-07   .218657900190E-07   .233109525169E-07
   .248516292687E-07   .264941330405E-07   .282451938238E-07   .301119864116E-07   .321021597960E-07
   .342238685094E-07   .364858060366E-07   .388972404357E-07   .414680523130E-07   .442087753073E-07
   .471306392512E-07   .502456161834E-07   .535664694035E-07   .571068057677E-07   .608811314422E-07
   .649049113400E-07   .691946324872E-07   .737678715766E-07   .786433669865E-07   .838410955596E-07
   .893823544551E-07   .952898484125E-07   .101587782781E-06   .108301962700E-06   .115459898830E-06
   .123090920079E-06   .131226293768E-06   .139899353753E-06   .149145637001E-06   .159003029204E-06
   .169511920006E-06   .180715368499E-06   .192659279652E-06   .205392592401E-06   .218967480171E-06
   .233439564653E-06   .248868143704E-06   .265316434316E-06   .282851831639E-06   .301546185128E-06
   .321476092932E-06   .342723215753E-06   .365374611437E-06   .389523091684E-06   .415267602334E-06
   .442713628785E-06   .471973628208E-06   .503167490324E-06   .536423028641E-06   .571876504152E-06
   .609673183648E-06   .649967934928E-06   .692925861355E-06   .738722978340E-06   .787546934546E-06
   .839597780751E-06   .895088789532E-06   .954247329113E-06   .101731579498E-05   .108455260307E-05
   .115623324858E-05   .123265143475E-05   .131412027631E-05   .140097358241E-05   .149356722430E-05
   .159228059352E-05   .169751815636E-05   .180971111110E-05   .192931915476E-05   .205683236663E-05
   .219277321629E-05   .233769870432E-05   .249220264450E-05   .265691809683E-05   .283251996140E-05
   .301972774360E-05   .321930850215E-05   .343207999195E-05   .365891401464E-05   .390073999058E-05
   .415854876688E-05   .443339667717E-05   .472640986963E-05   .503878892101E-05   .537181375566E-05
   .572684888960E-05   .610534902117E-05   .650886499113E-05   .693905013670E-05   .739766706544E-05
   .788659487682E-05   .840783686109E-05   .896352870680E-05   .955594725084E-05   .101875198067E-04
   .108608341089E-04   .115786489152E-04   .123439053088E-04   .131597387476E-04   .140294919100E-04
   .149567283889E-04   .159452472913E-04   .169990988023E-04   .181226007771E-04   .193203564306E-04
   .205972731940E-04   .219585828191E-04   .234098628100E-04   .249570592711E-04   .266065112643E-04
   .283649767762E-04   .302396604004E-04   .322382428486E-04   .343689124113E-04   .366403984975E-04
   .390620073892E-04   .416436603585E-04   .443959343015E-04   .473301050579E-04   .504581935902E-04
   .537930152139E-04   .573482320790E-04   .611384091175E-04   .651790736852E-04   .694867791423E-04
   .740791726329E-04   .789750673383E-04   .841945195027E-04   .897589105419E-04   .956910345741E-04
   .102015191728E-03   .108757287607E-03   .115944939326E-03   .123607588530E-03   .131776621891E-03
   .140485499534E-03   .149769891952E-03   .159667825941E-03   .170219840166E-03   .181469150982E-03
   .193461829190E-03   .206246988446E-03   .219876986083E-03   .234407637179E-03   .249898442712E-03
   .266412832763E-03   .284018425720E-03   .302787304559E-03   .322796311309E-03   .344127360894E-03
   .366867775622E-03   .391110641679E-03   .416955189057E-03   .444507196454E-03   .473879422776E-03
   .505192066984E-03   .538573258122E-03   .574159577504E-03   .612096615147E-03   .652539562685E-03
   .695653845126E-03   .741615793978E-03   .790613364419E-03   .842846899374E-03   .898529943520E-03
   .957890110445E-03   .102117000638E-02   .108862821418E-02   .116054034132E-02   .123720013617E-02
   .131892067677E-02   .140603563677E-02   .149890063353E-02   .159789466343E-02   .170342163008E-02
   .181591197120E-02   .193582439034E-02   .206364770016E-02   .219990278403E-02   .234514468350E-02
   .249996481931E-02   .266499335421E-02   .284090170630E-02   .302840522203E-02   .322826601859E-02
   .344129600578E-02   .366836009831E-02   .391037962957E-02   .416833597893E-02   .444327442492E-02
   .473630823744E-02   .504862302255E-02   .538148133422E-02   .573622756789E-02   .611429315132E-02
   .651720204899E-02   .694657659649E-02   .740414368251E-02   .789174129591E-02   .841132545636E-02
   .896497754713E-02   .955491206918E-02   .101834848357E-01   .108532016268E-01   .115667273233E-01
   .123268955393E-01   .131367187723E-01   .139993990885E-01   .149183393621E-01   .158971550820E-01
   .169396867436E-01   .180500128349E-01   .192324634285E-01   .204916343854E-01   .218324021719E-01
   .232599392891E-01   .247797303050E-01   .263975884754E-01   .281196729293E-01   .299525063871E-01
   .319029933681E-01   .339784388287E-01   .361865671619E-01   .385355414674E-01   .410339829830E-01
   .436909905460E-01   .465161599252E-01   .495196028341E-01   .527119654025E-01   .561044458441E-01
   .597088110115E-01   .635374114833E-01   .676031947671E-01   .719197161419E-01   .765011465887E-01
   .813622771805E-01   .865185192101E-01   .919858992382E-01   .977810481299E-01   .103921183028E+00
   .110424081073E+00   .117308043545E+00   .124591848913E+00   .132294693144E+00   .140436115394E+00
   .149035907033E+00   .158114001719E+00   .167690344031E+00   .177784733916E+00   .188416643976E+00
   .199605006385E+00   .211367965960E+00   .223722595720E+00   .236684571028E+00   .250267798255E+00
   .264483993773E+00   .279342209031E+00   .294848297483E+00   .311004319302E+00   .327807880111E+00
   .345251400421E+00   .363321313233E+00   .381997188234E+00   .401250782409E+00   .421045018650E+00
   .441332896281E+00   .462056340225E+00   .483144999191E+00   .504515007531E+00   .526067730735E+00
   .547688520709E+00   .569245514356E+00   .590588517451E+00   .611548025503E+00   .631934444228E+00
   .651537584328E+00   .670126518299E+00   .687449900806E+00   .703236868119E+00   .717198645761E+00
   .729031005718E+00   .738417724233E+00   .745035196477E+00   .748558363291E+00   .748668094890E+00
   .745060153689E+00   .737455819295E+00   .725614198694E+00   .709346158583E+00   .688529699293E+00
   .663126435218E+00   .633198650143E+00   .598926153452E+00   .560621873429E+00   .518744788974E+00
   .473908428898E+00   .426882774636E+00   .378587014530E+00   .330070257084E+00   .282477075487E+00
   .236994706232E+00   .194778963793E+00   .156856588627E+00   .124002965677E+00   .965960980502E-01
   .744530872043E-01   .568500303017E-01   .429948408255E-01   .321984813790E-01   .238713523473E-01
   .175155471194E-01
 pseudo wavefunction
   .447181649786E-12   .492239254117E-12   .541836820462E-12   .596431791141E-12   .656527699931E-12
   .722678816203E-12   .795495256987E-12   .875648614135E-12   .963878148463E-12   .106099760801E-11
   .116790273332E-11   .128557951889E-11   .141511330710E-11   .155769879844E-11   .171465107026E-11
   .188741770589E-11   .207759214579E-11   .228692838399E-11   .251735714530E-11   .277100369256E-11
   .305020742808E-11   .335754347017E-11   .369584640360E-11   .406823642326E-11   .447814811195E-11
   .492936211776E-11   .542604002336E-11   .597276272854E-11   .657457270022E-11   .723702047958E-11
   .796621587503E-11   .876888431353E-11   .965242886971E-11   .106249985450E-10   .116955634264E-10
   .128739974186E-10   .141711693113E-10   .155990430234E-10   .171707879466E-10   .189009004083E-10
   .208053373719E-10   .229016636091E-10   .252092137016E-10   .277492703647E-10   .305452607399E-10
   .336229724652E-10   .370107915161E-10   .407399640117E-10   .448448844001E-10   .493634126808E-10
   .543372235902E-10   .598121909710E-10   .658388108696E-10   .724726672652E-10   .797749447243E-10
   .878129927108E-10   .966609467544E-10   .106400412208E-09   .117121216900E-09   .128922239620E-09
   .141912322089E-09   .156211272811E-09   .171950972072E-09   .189276588286E-09   .208347916891E-09
   .229340854147E-09   .252449019447E-09   .277885541073E-09   .305885021892E-09   .336705703116E-09
   .370631846070E-09   .407976353953E-09   .449083657757E-09   .494332892977E-09   .544141396391E-09
   .598968555181E-09   .659320043876E-09   .725752488216E-09   .798878598929E-09   .879372822785E-09
   .967977563044E-09   .106551002666E-08   .117286976142E-08   .129104695246E-08   .142113155481E-08
   .156432334602E-08   .172194299176E-08   .189544422633E-08   .208642726041E-08   .229665353987E-08
   .252806199152E-08   .278278690583E-08   .306317762146E-08   .337182019313E-08   .371156124273E-08
   .408553421360E-08   .449718827013E-08   .495032010923E-08   .544910897697E-08   .599815521351E-08
   .660252268162E-08   .726778547022E-08   .800007930358E-08   .880615813039E-08   .969345641455E-08
   .106701577021E-07   .117452700968E-07   .129287093402E-07   .142313902627E-07   .156653274485E-07
   .172437460436E-07   .189812037278E-07   .208937249764E-07   .229989488486E-07   .253162916676E-07
   .278671260901E-07   .306749782182E-07   .337657445712E-07   .371679309179E-07   .409129151715E-07
   .450352367720E-07   .495729152249E-07   .545678007319E-07   .600659601492E-07   .661181018304E-07
   .727800432721E-07   .801132258751E-07   .881852815663E-07   .970706565064E-07   .106851297634E-06
   .117617408379E-06   .129468280505E-06   .142513209760E-06   .156872503772E-06   .172678591479E-06
   .190077244331E-06   .209228920508E-06   .230310244558E-06   .253515636087E-06   .279059102523E-06
   .307176212462E-06   .338126267806E-06   .372194694696E-06   .409695675284E-06   .450975044598E-06
   .496413479187E-06   .546430006949E-06   .601485870458E-06   .662088779404E-06   .728797591317E-06
   .802227463700E-06   .883055525027E-06   .972027116846E-06   .106996266448E-05   .117776523959E-05
   .129642888427E-05   .142704777327E-05   .157082629875E-05   .172909017038E-05   .190329863293E-05
   .209505791382E-05   .230613602441E-05   .253847905110E-05   .279422908618E-05   .307574396332E-05
   .338561897925E-05   .372671080114E-05   .410216377970E-05   .451543890955E-05   .497034570313E-05
   .547107727080E-05   .602224892934E-05   .662894069315E-05   .729674403829E-05   .803181336816E-05
   .884092265300E-05   .973152776227E-05   .107118350612E-04   .117908769000E-04   .129785946864E-04
   .142859303022E-04   .157249266997E-04   .173088385979E-04   .190522542892E-04   .209712296691E-04
   .230834357120E-04   .254083207369E-04   .279672889418E-04   .307838968326E-04   .338840693314E-04
   .372963375288E-04   .410521002390E-04   .451859117275E-04   .497357982193E-04   .547436060490E-04
   .602553846003E-04   .663218074871E-04   .729986357725E-04   .803472273909E-04   .884350973473E-04
   .973365337154E-04   .107133274943E-03   .117915254514E-03   .129781419593E-03   .142840630941E-03
   .157212652053E-03   .173029236295E-03   .190435321588E-03   .209590343159E-03   .230669675845E-03
   .253866218531E-03   .279392134505E-03   .307480762790E-03   .338388716910E-03   .372398189127E-03
   .409819479770E-03   .450993773155E-03   .496296183503E-03   .546139096394E-03   .600975833580E-03
   .661304671447E-03   .727673246091E-03   .800683380805E-03   .880996374879E-03   .969338795883E-03
   .106650882113E-02   .117338317779E-02   .129092473501E-02   .142019080576E-02   .156234222046E-02
   .171865323910E-02   .189052237343E-02   .207948419605E-02   .228722221798E-02   .251558292200E-02
   .276659104430E-02   .304246620205E-02   .334564096998E-02   .367878051398E-02   .404480389408E-02
   .444690715349E-02   .488858831338E-02   .537367439547E-02   .590635059528E-02   .649119172800E-02
   .713319606612E-02   .783782168208E-02   .861102540033E-02   .945930445014E-02   .103897408928E-01
   .114100488730E-01   .125286247132E-01   .137545998319E-01   .150978964170E-01   .165692857252E-01
   .181804488058E-01   .199440393573E-01   .218737483181E-01   .239843696647E-01   .262918667394E-01
   .288134382504E-01   .315675828781E-01   .345741611791E-01   .378544531948E-01   .414312098510E-01
   .453286958628E-01   .495727214395E-01   .541906596096E-01   .592114454591E-01   .646655529844E-01
   .705849446215E-01   .770029878070E-01   .839543321795E-01   .914747402352E-01   .996008634330E-01
   .108369954915E+00   .117819509209E+00   .127986818527E+00   .138908434638E+00   .150619524855E+00
   .163153110426E+00   .176539175827E+00   .190803638049E+00   .205967166245E+00   .222043844191E+00
   .239039671034E+00   .256950900177E+00   .275762221866E+00   .295444802657E+00   .315954204472E+00
   .337228217874E+00   .359184658568E+00   .381719193281E+00   .404703281008E+00   .427982338056E+00
   .451374260050E+00   .474668460179E+00   .497625609427E+00   .519978289437E+00   .541432789460E+00
   .561672292128E+00   .580361694149E+00   .597154291720E+00   .611700520100E+00   .623658864370E+00
   .632708945886E+00   .638566627627E+00   .641000764186E+00   .639850943338E+00   .635045225255E+00
   .626616489169E+00   .614715562774E+00   .599618869028E+00   .581727929451E+00   .561557787133E+00
   .539711357426E+00   .516837007506E+00   .493567458004E+00   .470439552419E+00   .447796444875E+00
   .425722468495E+00
 ae wavefunction
   .374780963108E-09   .410171500479E-09   .448569758869E-09   .490258718832E-09   .535545956381E-09
   .584765968599E-09   .638282705147E-09   .696492328851E-09   .759826224048E-09   .828754279112E-09
   .903788466988E-09   .985486753789E-09   .107445736539E-08   .117136344664E-08   .127692815043E-08
   .139194019617E-08   .151725994505E-08   .165382603716E-08   .180266264663E-08   .196488741405E-08
   .214172011553E-08   .233449214519E-08   .254465688410E-08   .277380103887E-08   .302365704737E-08
   .329611664768E-08   .359324572452E-08   .391730055345E-08   .427074557759E-08   .465627286168E-08
   .507682338532E-08   .553561035069E-08   .603614469858E-08   .658226304276E-08   .717815825688E-08
   .782841296818E-08   .853803623568E-08   .931250372290E-08   .101578016972E-07   .110804752296E-07
   .120876809955E-07   .131872451245E-07   .143877265845E-07   .156984866367E-07   .171297649483E-07
   .186927630086E-07   .203997355540E-07   .222640907820E-07   .243005002033E-07   .265250190700E-07
   .289552184073E-07   .316103297754E-07   .345114039993E-07   .376814852287E-07   .411458018151E-07
   .449319756488E-07   .490702517511E-07   .535937500976E-07   .585387418392E-07   .639449523001E-07
   .698558933670E-07   .763192281392E-07   .833871709786E-07   .911169264354E-07   .995711708259E-07
   .108818580641E-06   .118934412362E-06   .130001138692E-06   .142109146735E-06   .155357504161E-06
   .169854800029E-06   .185720067496E-06   .203083796502E-06   .222089045207E-06   .242892659733E-06
   .265666612930E-06   .290599473736E-06   .317898019821E-06   .347789007683E-06   .380521115364E-06
   .416367074763E-06   .455626012103E-06   .498626016674E-06   .545726960302E-06   .597323591923E-06
   .653848934012E-06   .715778010444E-06   .783631937853E-06   .857982416076E-06   .939456656337E-06
   .102874278984E-05   .112659580348E-05   .123384405374E-05   .135139641498E-05   .148025012367E-05
   .162149938599E-05   .177634482266E-05   .194610383209E-05   .213222196069E-05   .233628537742E-05
   .256003455945E-05   .280537930539E-05   .307441520421E-05   .336944169970E-05   .369298190395E-05
   .404780432773E-05   .443694671139E-05   .486374215772E-05   .533184778635E-05   .584527615156E-05
   .640842968510E-05   .702613845470E-05   .770370155060E-05   .844693244670E-05   .926220871180E-05
   .101565264824E-04   .111375601469E-04   .122137277326E-04   .133942625302E-04   .146892915435E-04
   .161099214013E-04   .176683324301E-04   .193778816481E-04   .212532155087E-04   .233103933006E-04
   .255670221876E-04   .280424049635E-04   .307577016925E-04   .337361065066E-04   .370030409484E-04
   .405863653674E-04   .445166100078E-04   .488272275742E-04   .535548692103E-04   .587396859964E-04
   .644256582499E-04   .706609551091E-04   .774983270875E-04   .849955345157E-04   .932158150274E-04
   .102228393509E-03   .112109038216E-03   .122940667050E-03   .134814008340E-03   .147828320771E-03
   .162092177534E-03   .177724320109E-03   .194854587558E-03   .213624927631E-03   .234190496471E-03
   .256720854230E-03   .281401264414E-03   .308434105377E-03   .338040402977E-03   .370461494033E-03
[truncated: 339,431 more chars]
