# Supplementary material for: Redox-mediated domino electrosynthesis of N,N-dimethylformamide with industrial-relevant productivity and modularized cathodic integration
Source: Nat Commun. 2026 Apr 17;17:5349. doi: 10.1038/s41467-026-71637-z (PMC13272958; doi:10.1038/s41467-026-71637-z)
Supplement: Supplementary file 3 — Supplementary Data 1 [file 41467_2026_71637_MOESM3_ESM.zip › 1/XDATCAR]

XYC                                     
           1
    25.669001    0.000000    0.000000
     0.000000   29.639999    0.000000
     0.000000    0.000000   22.000000
   C    N    Co   O    H 
   344    12     1     8    52
Direct configuration=     1
   0.00000000  0.00000000  0.13636001
   0.08333000  0.04167000  0.13636001
   0.02778000  0.04167000  0.13791000
   0.11111000  0.00000000  0.13791000
   0.16666999  0.00000000  0.13636001
   0.25000000  0.04167000  0.13636001
   0.19444001  0.04167000  0.13791000
   0.27777999  0.00000000  0.13791000
   0.33332999  0.00000000  0.13636001
   0.41666999  0.04167000  0.13636001
   0.36111000  0.04167000  0.13791000
   0.44444001  0.00000000  0.13791000
   0.50000000  0.00000000  0.13636001
   0.58332997  0.04167000  0.13636001
   0.52778001  0.04167000  0.13791000
   0.61110998  0.00000000  0.13791000
   0.66667001  0.00000000  0.13636001
   0.75000002  0.04167000  0.13636001
   0.69443999  0.04167000  0.13791000
   0.77778003  0.00000000  0.13791000
   0.83332995  0.00000000  0.13636001
   0.91666999  0.04167000  0.13636001
   0.86110997  0.04167000  0.13791000
   0.94443997  0.00000000  0.13791000
   0.00000000  0.08333000  0.13636001
   0.08333000  0.12500000  0.13636001
   0.02778000  0.12500000  0.13791000
   0.11111000  0.08333000  0.13791000
   0.16666999  0.08333000  0.13636001
   0.25000000  0.12500000  0.13636001
   0.19444001  0.12500000  0.13791000
   0.27777999  0.08333000  0.13791000
   0.33332999  0.08333000  0.13636001
   0.41666999  0.12500000  0.13636001
   0.36111000  0.12500000  0.13791000
   0.44444001  0.08333000  0.13791000
   0.50000000  0.08333000  0.13636001
   0.58332997  0.12500000  0.13636001
   0.52778001  0.12500000  0.13791000
   0.61110998  0.08333000  0.13791000
   0.66667001  0.08333000  0.13636001
   0.75000002  0.12500000  0.13636001
   0.69443999  0.12500000  0.13791000
   0.77778003  0.08333000  0.13791000
   0.83332995  0.08333000  0.13636001
   0.91666999  0.12500000  0.13636001
   0.86110997  0.12500000  0.13791000
   0.94443997  0.08333000  0.13791000
   0.00000000  0.16667000  0.13636001
   0.08333000  0.20833000  0.13636001
   0.02778000  0.20833000  0.13791000
   0.11111000  0.16667000  0.13791000
   0.16666999  0.16667000  0.13636001
   0.25000000  0.20833000  0.13636001
   0.19444001  0.20833000  0.13791000
   0.27777999  0.16667000  0.13791000
   0.33332999  0.16667000  0.13636001
   0.41666999  0.20833000  0.13636001
   0.36111000  0.20833000  0.13791000
   0.44444001  0.16667000  0.13791000
   0.50000000  0.16667000  0.13636001
   0.58332997  0.20833000  0.13636001
   0.52778001  0.20833000  0.13791000
   0.61110998  0.16667000  0.13791000
   0.66667001  0.16667000  0.13636001
   0.75000002  0.20833000  0.13636001
   0.69443999  0.20833000  0.13791000
   0.77778003  0.16667000  0.13791000
   0.83332995  0.16667000  0.13636001
   0.91666999  0.20833000  0.13636001
   0.86110997  0.20833000  0.13791000
   0.94443997  0.16667000  0.13791000
   0.00000000  0.25000000  0.13636001
   0.08333000  0.29167000  0.13636001
   0.02778000  0.29167000  0.13791000
   0.11111000  0.25000000  0.13791000
   0.16666999  0.25000000  0.13636001
   0.25000000  0.29167000  0.13636001
   0.19444001  0.29167000  0.13791000
   0.27777999  0.25000000  0.13791000
   0.33332999  0.25000000  0.13636001
   0.41666999  0.29167000  0.13636001
   0.36111000  0.29167000  0.13791000
   0.44444001  0.25000000  0.13791000
   0.50000000  0.25000000  0.13636001
   0.58332997  0.29167000  0.13636001
   0.52778001  0.29167000  0.13791000
   0.61110998  0.25000000  0.13791000
   0.66667001  0.25000000  0.13636001
   0.75000002  0.29167000  0.13636001
   0.69443999  0.29167000  0.13791000
   0.77778003  0.25000000  0.13791000
   0.83332995  0.25000000  0.13636001
   0.91666999  0.29167000  0.13636001
   0.86110997  0.29167000  0.13791000
   0.94443997  0.25000000  0.13791000
   0.00000000  0.33333000  0.13636001
   0.08333000  0.37500000  0.13636001
   0.02778000  0.37500000  0.13791000
   0.11111000  0.33333000  0.13791000
   0.16666999  0.33333000  0.13636001
   0.25000000  0.37500000  0.13636001
   0.19444001  0.37500000  0.13791000
   0.27777999  0.33333000  0.13791000
   0.33332999  0.33333000  0.13636001
   0.41666999  0.37500000  0.13636001
   0.36111000  0.37500000  0.13791000
   0.44444001  0.33333000  0.13791000
   0.50000000  0.33333000  0.13636001
   0.58332997  0.37500000  0.13636001
   0.52778001  0.37500000  0.13791000
   0.61110998  0.33333000  0.13791000
   0.66667001  0.33333000  0.13636001
   0.75000002  0.37500000  0.13636001
   0.69443999  0.37500000  0.13791000
   0.77778003  0.33333000  0.13791000
   0.83332995  0.33333000  0.13636001
   0.91666999  0.37500000  0.13636001
   0.86110997  0.37500000  0.13791000
   0.94443997  0.33333000  0.13791000
   0.00000000  0.41667000  0.13636001
   0.08333000  0.45833000  0.13636001
   0.02778000  0.45833000  0.13791000
   0.11111000  0.41667000  0.13791000
   0.16666999  0.41667000  0.13636001
   0.25000000  0.45833000  0.13636001
   0.19444001  0.45833000  0.13791000
   0.27777999  0.41667000  0.13791000
   0.33332999  0.41667000  0.13636001
   0.41666999  0.45833000  0.13636001
   0.36111000  0.45833000  0.13791000
   0.44444001  0.41667000  0.13791000
   0.50000000  0.41667000  0.13636001
   0.58332997  0.45833000  0.13636001
   0.52778001  0.45833000  0.13791000
   0.61110998  0.41667000  0.13791000
   0.66667001  0.41667000  0.13636001
   0.75000002  0.45833000  0.13636001
   0.69443999  0.45833000  0.13791000
   0.77778003  0.41667000  0.13791000
   0.83332995  0.41667000  0.13636001
   0.91666999  0.45833000  0.13636001
   0.86110997  0.45833000  0.13791000
   0.94443997  0.41667000  0.13791000
   0.00000000  0.50000000  0.13636001
   0.08333000  0.54167003  0.13636001
   0.02778000  0.54167003  0.13791000
   0.11111000  0.50000000  0.13791000
   0.16666999  0.50000000  0.13636001
   0.25000000  0.54167003  0.13636001
   0.19444001  0.54167003  0.13791000
   0.27777999  0.50000000  0.13791000
   0.33332999  0.50000000  0.13636001
   0.41666999  0.54167003  0.13636001
   0.36111000  0.54167003  0.13791000
   0.44444001  0.50000000  0.13791000
   0.50000000  0.50000000  0.13636001
   0.58332997  0.54167003  0.13636001
   0.52778001  0.54167003  0.13791000
   0.61110998  0.50000000  0.13791000
   0.66667001  0.50000000  0.13636001
   0.75000002  0.54167003  0.13636001
   0.69443999  0.54167003  0.13791000
   0.77778003  0.50000000  0.13791000
   0.83332995  0.50000000  0.13636001
   0.91666999  0.54167003  0.13636001
   0.86110997  0.54167003  0.13791000
   0.94443997  0.50000000  0.13791000
   0.00000000  0.58332997  0.13636001
   0.08333000  0.62500000  0.13636001
   0.02778000  0.62500000  0.13791000
   0.11111000  0.58332997  0.13791000
   0.16666999  0.58332997  0.13636001
   0.25000000  0.62500000  0.13636001
   0.19444001  0.62500000  0.13791000
   0.27777999  0.58332997  0.13791000
   0.33332999  0.58332997  0.13636001
   0.41666999  0.62500000  0.13636001
   0.36111000  0.62500000  0.13791000
   0.44444001  0.58332997  0.13791000
   0.50000000  0.58332997  0.13636001
   0.58332997  0.62500000  0.13636001
   0.52778001  0.62500000  0.13791000
   0.61110998  0.58332997  0.13791000
   0.66667001  0.58332997  0.13636001
   0.75000002  0.62500000  0.13636001
   0.69443999  0.62500000  0.13791000
   0.77778003  0.58332997  0.13791000
   0.83332995  0.58332997  0.13636001
   0.91666999  0.62500000  0.13636001
   0.86110997  0.62500000  0.13791000
   0.94443997  0.58332997  0.13791000
   0.00000000  0.66667003  0.13636001
   0.08333000  0.70832997  0.13636001
   0.02778000  0.70832997  0.13791000
   0.11111000  0.66667003  0.13791000
   0.16666999  0.66667003  0.13636001
   0.25000000  0.70832997  0.13636001
   0.19444001  0.70832997  0.13791000
   0.27777999  0.66667003  0.13791000
   0.33332999  0.66667003  0.13636001
   0.41666999  0.70832997  0.13636001
   0.36111000  0.70832997  0.13791000
   0.44444001  0.66667003  0.13791000
   0.50000000  0.66667003  0.13636001
   0.58332997  0.70832997  0.13636001
   0.52778001  0.70832997  0.13791000
   0.61110998  0.66667003  0.13791000
   0.66667001  0.66667003  0.13636001
   0.75000002  0.70832997  0.13636001
   0.69443999  0.70832997  0.13791000
   0.77778003  0.66667003  0.13791000
   0.83332995  0.66667003  0.13636001
   0.91666999  0.70832997  0.13636001
   0.86110997  0.70832997  0.13791000
   0.94443997  0.66667003  0.13791000
   0.00000000  0.75000000  0.13636001
   0.08333000  0.79167003  0.13636001
   0.02778000  0.79167003  0.13791000
   0.11111000  0.75000000  0.13791000
   0.16666999  0.75000000  0.13636001
   0.25000000  0.79167003  0.13636001
   0.19444001  0.79167003  0.13791000
   0.27777999  0.75000000  0.13791000
   0.33332999  0.75000000  0.13636001
   0.41666999  0.79167003  0.13636001
   0.36111000  0.79167003  0.13791000
   0.44444001  0.75000000  0.13791000
   0.50000000  0.75000000  0.13636001
   0.58332997  0.79167003  0.13636001
   0.52778001  0.79167003  0.13791000
   0.61110998  0.75000000  0.13791000
   0.66667001  0.75000000  0.13636001
   0.75000002  0.79167003  0.13636001
   0.69443999  0.79167003  0.13791000
   0.77778003  0.75000000  0.13791000
   0.83332995  0.75000000  0.13636001
   0.91666999  0.79167003  0.13636001
   0.86110997  0.79167003  0.13791000
   0.94443997  0.75000000  0.13791000
   0.00000000  0.83332997  0.13636001
   0.08333000  0.87500000  0.13636001
   0.02778000  0.87500000  0.13791000
   0.11111000  0.83332997  0.13791000
   0.16666999  0.83332997  0.13636001
   0.25000000  0.87500000  0.13636001
   0.19444001  0.87500000  0.13791000
   0.27777999  0.83332997  0.13791000
   0.33332999  0.83332997  0.13636001
   0.41666999  0.87500000  0.13636001
   0.36111000  0.87500000  0.13791000
   0.44444001  0.83332997  0.13791000
   0.50000000  0.83332997  0.13636001
   0.58332997  0.87500000  0.13636001
   0.52778001  0.87500000  0.13791000
   0.61110998  0.83332997  0.13791000
   0.66667001  0.83332997  0.13636001
   0.75000002  0.87500000  0.13636001
   0.69443999  0.87500000  0.13791000
   0.77778003  0.83332997  0.13791000
   0.83332995  0.83332997  0.13636001
   0.91666999  0.87500000  0.13636001
   0.86110997  0.87500000  0.13791000
   0.94443997  0.83332997  0.13791000
   0.00000000  0.91667003  0.13636001
   0.08333000  0.95832997  0.13636001
   0.02778000  0.95832997  0.13791000
   0.11111000  0.91667003  0.13791000
   0.16666999  0.91667003  0.13636001
   0.25000000  0.95832997  0.13636001
   0.19444001  0.95832997  0.13791000
   0.27777999  0.91667003  0.13791000
   0.33332999  0.91667003  0.13636001
   0.41666999  0.95832997  0.13636001
   0.36111000  0.95832997  0.13791000
   0.44444001  0.91667003  0.13791000
   0.50000000  0.91667003  0.13636001
   0.58332997  0.95832997  0.13636001
   0.52778001  0.95832997  0.13791000
   0.61110998  0.91667003  0.13791000
   0.66667001  0.91667003  0.13636001
   0.75000002  0.95832997  0.13636001
   0.69443999  0.95832997  0.13791000
   0.77778003  0.91667003  0.13791000
   0.83332995  0.91667003  0.13636001
   0.91666999  0.95832997  0.13636001
   0.86110997  0.95832997  0.13791000
   0.94443997  0.91667003  0.13791000
   0.43049996  0.53659999  0.34769999
   0.35728000  0.60337997  0.32504002
   0.34749002  0.65467999  0.33170000
   0.39054001  0.68604005  0.35794999
   0.44410998  0.66648998  0.37667001
   0.45305997  0.61589003  0.36713002
   0.49892001  0.58621004  0.38689999
   0.41131996  0.58547998  0.34214999
   0.41141997  0.45819004  0.39353999
   0.37702001  0.41741000  0.40837999
   0.41194999  0.37984003  0.42965997
   0.46840001  0.39682000  0.42687000
   0.55902003  0.38318001  0.37967001
   0.60612999  0.35436000  0.36166000
   0.64961006  0.38580001  0.34410000
   0.62997995  0.43436002  0.35216999
   0.64573004  0.51032002  0.40657000
   0.67901996  0.55015999  0.42790998
   0.64284000  0.58688996  0.44904999
   0.58668999  0.57025002  0.43981999
   0.31878000  0.41017997  0.39677000
   0.29618001  0.36265999  0.40922000
   0.33227998  0.32379000  0.43116002
   0.39130996  0.33199000  0.44026999
   0.61443995  0.30339003  0.36780999
   0.66957996  0.28469003  0.35452000
   0.71476003  0.31725000  0.33739998
   0.70506004  0.36869002  0.33267999
   0.73787997  0.55742001  0.42247998
   0.75977996  0.60397998  0.44130000
   0.72255995  0.64200996  0.46332000
   0.66296001  0.63400997  0.46581000
   0.28047002  0.71100000  0.35787002
   0.22991001  0.73372003  0.33594001
   0.16786999  0.76807998  0.42097001
   0.15392000  0.81927003  0.41708998
   0.20429998  0.84872003  0.41859003
   0.23583001  0.81705000  0.37782999
   0.35163999  0.24238002  0.43255000
   0.32868998  0.19546997  0.44631000
   0.22893000  0.20130999  0.41819997
   0.19031000  0.17945998  0.37415002
   0.22657002  0.13889998  0.35818999
   0.28428000  0.15485001  0.35178000
   0.76833000  0.24910998  0.34353000
   0.82396003  0.22991002  0.33981002
   0.77736006  0.15499998  0.37692001
   0.78857997  0.10431999  0.37920003
   0.83414003  0.10617000  0.33232000
   0.86845001  0.14893002  0.34297999
   0.70588000  0.72488999  0.47512999
   0.68658998  0.72810996  0.40904002
   0.59324002  0.76584998  0.39384998
   0.58014999  0.81055999  0.42818997
   0.62127000  0.84785999  0.41369000
   0.66782999  0.81567000  0.41517999
   0.48672996  0.53749002  0.36971001
   0.39424001  0.49752003  0.35554999
   0.46752001  0.44673002  0.41040997
   0.51358996  0.36604000  0.41584002
   0.57234000  0.43262999  0.36840001
   0.66551003  0.47280001  0.36702000
   0.58869004  0.52118003  0.41919999
   0.54208000  0.60152996  0.42803001
   0.21450001  0.77053000  0.37983998
   0.28310001  0.18707001  0.40446000
   0.82402006  0.18040002  0.35620999
   0.65101005  0.76849002  0.40395997
   0.52884998  0.48448999  0.39241002
   0.29553002  0.67436005  0.31352999
   0.30982000  0.27745002  0.44227002
   0.76881002  0.29862999  0.32745999
   0.74502006  0.68715003  0.48137999
   0.27780002  0.83236998  0.33439001
   0.21341996  0.22811002  0.47370000
   0.72391997  0.17544001  0.38523999
   0.72230999  0.82908000  0.43378999
   0.32539999  0.57975002  0.30807001
   0.38248997  0.72363000  0.36367000
   0.47564001  0.68889000  0.39719001
   0.29307997  0.43869000  0.37915000
   0.25290000  0.35602999  0.40183999
   0.41849999  0.30335998  0.45410000
   0.58133996  0.28013003  0.38232998
   0.67734006  0.24690997  0.35813000
   0.73818002  0.39303999  0.32190002
   0.76457000  0.52961004  0.40482001
   0.80348997  0.61054006  0.43872001
   0.63506995  0.66217000  0.47948001
   0.31288999  0.73723003  0.36011999
   0.27427001  0.69571000  0.40486999
   0.19735002  0.70765995  0.33298000
   0.23683000  0.74906003  0.28911001
   0.18093002  0.75847001  0.46878000
   0.13494998  0.74551001  0.40408997
   0.12343002  0.83015002  0.45178999
   0.13722003  0.82411002  0.36952001
   0.22206003  0.84939005  0.46608002
   0.19793999  0.88409002  0.39968001
   0.38575001  0.24934001  0.46437003
   0.36564000  0.24367999  0.38341002
   0.31471003  0.19454998  0.49548002
   0.35962999  0.16841001  0.43907001
   0.18427997  0.20240004  0.33315000
   0.15179998  0.16829003  0.39511000
   0.21227997  0.11835003  0.31768001
   0.22606998  0.11651999  0.40033002
   0.29022002  0.17451000  0.30779002
   0.31335001  0.12598002  0.35640001
   0.74171993  0.23017001  0.31082999
   0.75313995  0.24485999  0.39187999
   0.84986999  0.24904000  0.37307999
   0.83977997  0.23431999  0.29175002
   0.75525000  0.08162999  0.36377998
   0.80343996  0.09476000  0.42631002
   0.81457999  0.11193001  0.28645000
   0.85761998  0.07356000  0.33007000
   0.89285002  0.15814001  0.30150000
   0.89345999  0.14507998  0.38548998
   0.72551003  0.75802000  0.48810001
   0.67131998  0.71860996  0.50656999
   0.66488006  0.69588999  0.39640002
   0.72125002  0.73293000  0.37731002
   0.57336998  0.73514996  0.41474000
   0.58445002  0.76917001  0.34325001
   0.58605004  0.80234996  0.47834002
   0.53825999  0.82222996  0.42120002
   0.62195005  0.87585998  0.44920002
   0.61607003  0.86162996  0.36568997
Direct configuration=     2
   0.00000000  0.00000000  0.13636001
   0.08333000  0.04167000  0.13636001
   0.02778000  0.04167000  0.13791000
   0.11111000  0.00000000  0.13791000
   0.16666999  0.00000000  0.13636001
   0.25000000  0.04167000  0.13636001
   0.19444001  0.04167000  0.13791000
   0.27777999  0.00000000  0.13791000
   0.33332999  0.00000000  0.13636001
   0.41666999  0.04167000  0.13636001
   0.36111000  0.04167000  0.13791000
   0.44444001  0.00000000  0.13791000
   0.50000000  0.00000000  0.13636001
   0.58332997  0.04167000  0.13636001
   0.52778001  0.04167000  0.13791000
   0.61110998  0.00000000  0.13791000
   0.66667001  0.00000000  0.13636001
   0.75000002  0.04167000  0.13636001
   0.69443999  0.04167000  0.13791000
   0.77778003  0.00000000  0.13791000
   0.83332995  0.00000000  0.13636001
   0.91666999  0.04167000  0.13636001
   0.86110997  0.04167000  0.13791000
   0.94443997  0.00000000  0.13791000
   0.00000000  0.08333000  0.13636001
   0.08333000  0.12500000  0.13636001
   0.02778000  0.12500000  0.13791000
   0.11111000  0.08333000  0.13791000
   0.16666999  0.08333000  0.13636001
   0.25000000  0.12500000  0.13636001
   0.19444001  0.12500000  0.13791000
   0.27777999  0.08333000  0.13791000
   0.33332999  0.08333000  0.13636001
   0.41666999  0.12500000  0.13636001
   0.36111000  0.12500000  0.13791000
   0.44444001  0.08333000  0.13791000
   0.50000000  0.08333000  0.13636001
   0.58332997  0.12500000  0.13636001
   0.52778001  0.12500000  0.13791000
   0.61110998  0.08333000  0.13791000
   0.66667001  0.08333000  0.13636001
   0.75000002  0.12500000  0.13636001
   0.69443999  0.12500000  0.13791000
   0.77778003  0.08333000  0.13791000
   0.83332995  0.08333000  0.13636001
   0.91666999  0.12500000  0.13636001
   0.86110997  0.12500000  0.13791000
   0.94443997  0.08333000  0.13791000
   0.00000000  0.16667000  0.13636001
   0.08333000  0.20833000  0.13636001
   0.02778000  0.20833000  0.13791000
   0.11111000  0.16667000  0.13791000
   0.16666999  0.16667000  0.13636001
   0.25000000  0.20833000  0.13636001
   0.19444001  0.20833000  0.13791000
   0.27777999  0.16667000  0.13791000
   0.33332999  0.16667000  0.13636001
   0.41666999  0.20833000  0.13636001
   0.36111000  0.20833000  0.13791000
   0.44444001  0.16667000  0.13791000
   0.50000000  0.16667000  0.13636001
   0.58332997  0.20833000  0.13636001
   0.52778001  0.20833000  0.13791000
   0.61110998  0.16667000  0.13791000
   0.66667001  0.16667000  0.13636001
   0.75000002  0.20833000  0.13636001
   0.69443999  0.20833000  0.13791000
   0.77778003  0.16667000  0.13791000
   0.83332995  0.16667000  0.13636001
   0.91666999  0.20833000  0.13636001
   0.86110997  0.20833000  0.13791000
   0.94443997  0.16667000  0.13791000
   0.00000000  0.25000000  0.13636001
   0.08333000  0.29167000  0.13636001
   0.02778000  0.29167000  0.13791000
   0.11111000  0.25000000  0.13791000
   0.16666999  0.25000000  0.13636001
   0.25000000  0.29167000  0.13636001
   0.19444001  0.29167000  0.13791000
   0.27777999  0.25000000  0.13791000
   0.33332999  0.25000000  0.13636001
   0.41666999  0.29167000  0.13636001
   0.36111000  0.29167000  0.13791000
   0.44444001  0.25000000  0.13791000
   0.50000000  0.25000000  0.13636001
   0.58332997  0.29167000  0.13636001
   0.52778001  0.29167000  0.13791000
   0.61110998  0.25000000  0.13791000
   0.66667001  0.25000000  0.13636001
   0.75000002  0.29167000  0.13636001
   0.69443999  0.29167000  0.13791000
   0.77778003  0.25000000  0.13791000
   0.83332995  0.25000000  0.13636001
   0.91666999  0.29167000  0.13636001
   0.86110997  0.29167000  0.13791000
   0.94443997  0.25000000  0.13791000
   0.00000000  0.33333000  0.13636001
   0.08333000  0.37500000  0.13636001
   0.02778000  0.37500000  0.13791000
   0.11111000  0.33333000  0.13791000
   0.16666999  0.33333000  0.13636001
   0.25000000  0.37500000  0.13636001
   0.19444001  0.37500000  0.13791000
   0.27777999  0.33333000  0.13791000
   0.33332999  0.33333000  0.13636001
   0.41666999  0.37500000  0.13636001
   0.36111000  0.37500000  0.13791000
   0.44444001  0.33333000  0.13791000
   0.50000000  0.33333000  0.13636001
   0.58332997  0.37500000  0.13636001
   0.52778001  0.37500000  0.13791000
   0.61110998  0.33333000  0.13791000
   0.66667001  0.33333000  0.13636001
   0.75000002  0.37500000  0.13636001
   0.69443999  0.37500000  0.13791000
   0.77778003  0.33333000  0.13791000
   0.83332995  0.33333000  0.13636001
   0.91666999  0.37500000  0.13636001
   0.86110997  0.37500000  0.13791000
   0.94443997  0.33333000  0.13791000
   0.00000000  0.41667000  0.13636001
   0.08333000  0.45833000  0.13636001
   0.02778000  0.45833000  0.13791000
   0.11111000  0.41667000  0.13791000
   0.16666999  0.41667000  0.13636001
   0.25000000  0.45833000  0.13636001
   0.19444001  0.45833000  0.13791000
   0.27777999  0.41667000  0.13791000
   0.33332999  0.41667000  0.13636001
   0.41666999  0.45833000  0.13636001
   0.36111000  0.45833000  0.13791000
   0.44444001  0.41667000  0.13791000
   0.50000000  0.41667000  0.13636001
   0.58332997  0.45833000  0.13636001
   0.52778001  0.45833000  0.13791000
   0.61110998  0.41667000  0.13791000
   0.66667001  0.41667000  0.13636001
   0.75000002  0.45833000  0.13636001
   0.69443999  0.45833000  0.13791000
   0.77778003  0.41667000  0.13791000
   0.83332995  0.41667000  0.13636001
   0.91666999  0.45833000  0.13636001
   0.86110997  0.45833000  0.13791000
   0.94443997  0.41667000  0.13791000
   0.00000000  0.50000000  0.13636001
   0.08333000  0.54167003  0.13636001
   0.02778000  0.54167003  0.13791000
   0.11111000  0.50000000  0.13791000
   0.16666999  0.50000000  0.13636001
   0.25000000  0.54167003  0.13636001
   0.19444001  0.54167003  0.13791000
   0.27777999  0.50000000  0.13791000
   0.33332999  0.50000000  0.13636001
   0.41666999  0.54167003  0.13636001
   0.36111000  0.54167003  0.13791000
   0.44444001  0.50000000  0.13791000
   0.50000000  0.50000000  0.13636001
   0.58332997  0.54167003  0.13636001
   0.52778001  0.54167003  0.13791000
   0.61110998  0.50000000  0.13791000
   0.66667001  0.50000000  0.13636001
   0.75000002  0.54167003  0.13636001
   0.69443999  0.54167003  0.13791000
   0.77778003  0.50000000  0.13791000
   0.83332995  0.50000000  0.13636001
   0.91666999  0.54167003  0.13636001
   0.86110997  0.54167003  0.13791000
   0.94443997  0.50000000  0.13791000
   0.00000000  0.58332997  0.13636001
   0.08333000  0.62500000  0.13636001
   0.02778000  0.62500000  0.13791000
   0.11111000  0.58332997  0.13791000
   0.16666999  0.58332997  0.13636001
   0.25000000  0.62500000  0.13636001
   0.19444001  0.62500000  0.13791000
   0.27777999  0.58332997  0.13791000
   0.33332999  0.58332997  0.13636001
   0.41666999  0.62500000  0.13636001
   0.36111000  0.62500000  0.13791000
   0.44444001  0.58332997  0.13791000
   0.50000000  0.58332997  0.13636001
   0.58332997  0.62500000  0.13636001
   0.52778001  0.62500000  0.13791000
   0.61110998  0.58332997  0.13791000
   0.66667001  0.58332997  0.13636001
   0.75000002  0.62500000  0.13636001
   0.69443999  0.62500000  0.13791000
   0.77778003  0.58332997  0.13791000
   0.83332995  0.58332997  0.13636001
   0.91666999  0.62500000  0.13636001
   0.86110997  0.62500000  0.13791000
   0.94443997  0.58332997  0.13791000
   0.00000000  0.66667003  0.13636001
   0.08333000  0.70832997  0.13636001
   0.02778000  0.70832997  0.13791000
   0.11111000  0.66667003  0.13791000
   0.16666999  0.66667003  0.13636001
   0.25000000  0.70832997  0.13636001
   0.19444001  0.70832997  0.13791000
   0.27777999  0.66667003  0.13791000
   0.33332999  0.66667003  0.13636001
   0.41666999  0.70832997  0.13636001
   0.36111000  0.70832997  0.13791000
   0.44444001  0.66667003  0.13791000
   0.50000000  0.66667003  0.13636001
   0.58332997  0.70832997  0.13636001
   0.52778001  0.70832997  0.13791000
   0.61110998  0.66667003  0.13791000
   0.66667001  0.66667003  0.13636001
   0.75000002  0.70832997  0.13636001
   0.69443999  0.70832997  0.13791000
   0.77778003  0.66667003  0.13791000
   0.83332995  0.66667003  0.13636001
   0.91666999  0.70832997  0.13636001
   0.86110997  0.70832997  0.13791000
   0.94443997  0.66667003  0.13791000
   0.00000000  0.75000000  0.13636001
   0.08333000  0.79167003  0.13636001
   0.02778000  0.79167003  0.13791000
   0.11111000  0.75000000  0.13791000
   0.16666999  0.75000000  0.13636001
   0.25000000  0.79167003  0.13636001
   0.19444001  0.79167003  0.13791000
   0.27777999  0.75000000  0.13791000
   0.33332999  0.75000000  0.13636001
   0.41666999  0.79167003  0.13636001
   0.36111000  0.79167003  0.13791000
   0.44444001  0.75000000  0.13791000
   0.50000000  0.75000000  0.13636001
   0.58332997  0.79167003  0.13636001
   0.52778001  0.79167003  0.13791000
   0.61110998  0.75000000  0.13791000
   0.66667001  0.75000000  0.13636001
   0.75000002  0.79167003  0.13636001
   0.69443999  0.79167003  0.13791000
   0.77778003  0.75000000  0.13791000
   0.83332995  0.75000000  0.13636001
   0.91666999  0.79167003  0.13636001
   0.86110997  0.79167003  0.13791000
   0.94443997  0.75000000  0.13791000
   0.00000000  0.83332997  0.13636001
   0.08333000  0.87500000  0.13636001
   0.02778000  0.87500000  0.13791000
   0.11111000  0.83332997  0.13791000
   0.16666999  0.83332997  0.13636001
   0.25000000  0.87500000  0.13636001
   0.19444001  0.87500000  0.13791000
   0.27777999  0.83332997  0.13791000
   0.33332999  0.83332997  0.13636001
   0.41666999  0.87500000  0.13636001
   0.36111000  0.87500000  0.13791000
   0.44444001  0.83332997  0.13791000
   0.50000000  0.83332997  0.13636001
   0.58332997  0.87500000  0.13636001
   0.52778001  0.87500000  0.13791000
   0.61110998  0.83332997  0.13791000
   0.66667001  0.83332997  0.13636001
   0.75000002  0.87500000  0.13636001
   0.69443999  0.87500000  0.13791000
   0.77778003  0.83332997  0.13791000
   0.83332995  0.83332997  0.13636001
   0.91666999  0.87500000  0.13636001
   0.86110997  0.87500000  0.13791000
   0.94443997  0.83332997  0.13791000
   0.00000000  0.91667003  0.13636001
   0.08333000  0.95832997  0.13636001
   0.02778000  0.95832997  0.13791000
   0.11111000  0.91667003  0.13791000
   0.16666999  0.91667003  0.13636001
   0.25000000  0.95832997  0.13636001
   0.19444001  0.95832997  0.13791000
   0.27777999  0.91667003  0.13791000
   0.33332999  0.91667003  0.13636001
   0.41666999  0.95832997  0.13636001
   0.36111000  0.95832997  0.13791000
   0.44444001  0.91667003  0.13791000
   0.50000000  0.91667003  0.13636001
   0.58332997  0.95832997  0.13636001
   0.52778001  0.95832997  0.13791000
   0.61110998  0.91667003  0.13791000
   0.66667001  0.91667003  0.13636001
   0.75000002  0.95832997  0.13636001
   0.69443999  0.95832997  0.13791000
   0.77778003  0.91667003  0.13791000
   0.83332995  0.91667003  0.13636001
   0.91666999  0.95832997  0.13636001
   0.86110997  0.95832997  0.13791000
   0.94443997  0.91667003  0.13791000
   0.43049996  0.53659999  0.34769999
   0.35728000  0.60337997  0.32504002
   0.34749002  0.65467999  0.33170000
   0.39054001  0.68604005  0.35794999
   0.44308853  0.66600551  0.37606798
   0.45290659  0.61610940  0.36735053
   0.49920678  0.58587928  0.38761371
   0.41131996  0.58547998  0.34214999
   0.41177204  0.45845735  0.39282394
   0.37676938  0.41727021  0.40813297
   0.41166876  0.37951474  0.42954872
   0.46887509  0.39688833  0.42577965
   0.55870148  0.38343052  0.38040893
   0.60612999  0.35436000  0.36166000
   0.64961006  0.38580001  0.34410000
   0.62997995  0.43436002  0.35216999
   0.64539945  0.51010323  0.40580965
   0.67930475  0.55032477  0.42772301
   0.64314797  0.58721443  0.44898841
   0.58624769  0.57021922  0.43875133
   0.31933008  0.40924384  0.39728421
   0.29713432  0.36296304  0.40934792
   0.33276526  0.32408218  0.43110326
   0.39055006  0.33266263  0.43993384
   0.61550317  0.30391323  0.36739651
   0.66957996  0.28469003  0.35452000
   0.71476003  0.31725000  0.33739998
   0.70506004  0.36869002  0.33267999
   0.73729831  0.55833645  0.42301842
   0.75882312  0.60371502  0.44131912
   0.72213984  0.64169756  0.46321765
   0.66372248  0.63330691  0.46553538
   0.28047002  0.71100000  0.35787002
   0.22991001  0.73372003  0.33594001
   0.16819412  0.76845240  0.42097888
   0.15312947  0.81949210  0.41726731
   0.20427369  0.84828090  0.41861627
   0.23745645  0.81702444  0.37556119
   0.35167327  0.24254061  0.43262473
   0.32834076  0.19559436  0.44629187
   0.22905223  0.20234839  0.42095297
   0.19081080  0.17947589  0.37404888
   0.22657002  0.13889998  0.35818999
   0.28428000  0.15485001  0.35178000
   0.76833000  0.24910998  0.34353000
   0.82396003  0.22991002  0.33981002
   0.77556924  0.15640294  0.37678285
   0.78892541  0.10464401  0.37917644
   0.83414003  0.10617000  0.33232000
   0.86845001  0.14893002  0.34297999
   0.70597251  0.72476269  0.47536556
   0.68658964  0.72832587  0.40875384
   0.59350891  0.76628751  0.39387465
   0.57936179  0.81066370  0.42857873
   0.62126746  0.84744234  0.41349272
   0.67019294  0.81547065  0.41602851
   0.48590366  0.53841944  0.36980329
   0.39424001  0.49752003  0.35554999
   0.46652782  0.44596138  0.41026071
   0.51357223  0.36724037  0.41495168
   0.57312493  0.43174543  0.36845771
   0.66412043  0.47272693  0.36785068
   0.58970520  0.52196536  0.41918949
   0.54218583  0.60036920  0.42701526
   0.21494481  0.77117591  0.37950860
   0.28233330  0.18722881  0.40496999
   0.82402006  0.18040002  0.35620999
   0.65148962  0.76914456  0.40411333
   0.52885217  0.48448145  0.39240463
   0.29553002  0.67436005  0.31352999
   0.31079219  0.27816279  0.44179023
   0.76881002  0.29862999  0.32745999
   0.74425152  0.68652832  0.48085730
   0.27780002  0.83236998  0.33439001
   0.21433197  0.22666230  0.47071639
   0.72668047  0.17427113  0.38494567
   0.71951035  0.82828656  0.43272330
   0.32539999  0.57975002  0.30807001
   0.38265354  0.72314655  0.36359850
   0.47522714  0.68860040  0.39692737
   0.29340738  0.43831695  0.37937546
   0.25343266  0.35608231  0.40194524
   0.41817903  0.30382081  0.45390849
   0.58177327  0.28042592  0.38214781
   0.67734006  0.24690997  0.35813000
   0.73818002  0.39303999  0.32190002
   0.76423012  0.52997355  0.40504806
   0.80293868  0.61048382  0.43876263
   0.63541622  0.66173972  0.47932495
   0.31288999  0.73723003  0.36011999
   0.27437364  0.69581825  0.40442983
   0.19735002  0.70765995  0.33298000
   0.23683000  0.74906003  0.28911001
   0.18074379  0.75847890  0.46835247
   0.13537316  0.74572143  0.40420980
   0.12370791  0.83004076  0.45146462
   0.13727046  0.82408812  0.37000535
   0.22191080  0.84944909  0.46564173
   0.19811876  0.88366411  0.39986015
   0.38540658  0.24922374  0.46407442
   0.36552233  0.24373128  0.38386102
   0.31477974  0.19453497  0.49497766
   0.35929494  0.16867455  0.43909468
   0.18427997  0.20240004  0.33315000
   0.15226697  0.16850518  0.39493525
   0.21227997  0.11835003  0.31768001
   0.22605361  0.11664492  0.39987025
   0.29022002  0.17451000  0.30779002
   0.31335001  0.12598002  0.35640001
   0.74171993  0.23017001  0.31082999
   0.75327636  0.24493958  0.39129719
   0.84969699  0.24885897  0.37273772
   0.83977997  0.23431999  0.29175002
   0.75558039  0.08196323  0.36402354
   0.80324392  0.09480875  0.42589322
   0.81457999  0.11193001  0.28645000
   0.85761998  0.07356000  0.33007000
   0.89285002  0.15814001  0.30150000
   0.89333023  0.14515020  0.38504852
   0.72542123  0.75760876  0.48799829
   0.67167749  0.71867687  0.50634634
   0.66505549  0.69630489  0.39642119
   0.72091542  0.73287543  0.37761280
   0.57366507  0.73544706  0.41451065
   0.58445002  0.76917001  0.34325001
   0.58588225  0.80243888  0.47790504
   0.53864637  0.82211236  0.42126622
   0.62204742  0.87553419  0.44875537
   0.61612503  0.86156334  0.36615260
Direct configuration=     3
   0.00000000  0.00000000  0.13636001
   0.08333000  0.04167000  0.13636001
   0.02778000  0.04167000  0.13791000
   0.11111000  0.00000000  0.13791000
   0.16666999  0.00000000  0.13636001
   0.25000000  0.04167000  0.13636001
   0.19444001  0.04167000  0.13791000
   0.27777999  0.00000000  0.13791000
   0.33332999  0.00000000  0.13636001
   0.41666999  0.04167000  0.13636001
   0.36111000  0.04167000  0.13791000
   0.44444001  0.00000000  0.13791000
   0.50000000  0.00000000  0.13636001
   0.58332997  0.04167000  0.13636001
   0.52778001  0.04167000  0.13791000
   0.61110998  0.00000000  0.13791000
   0.66667001  0.00000000  0.13636001
   0.75000002  0.04167000  0.13636001
   0.69443999  0.04167000  0.13791000
   0.77778003  0.00000000  0.13791000
   0.83332995  0.00000000  0.13636001
   0.91666999  0.04167000  0.13636001
   0.86110997  0.04167000  0.13791000
   0.94443997  0.00000000  0.13791000
   0.00000000  0.08333000  0.13636001
   0.08333000  0.12500000  0.13636001
   0.02778000  0.12500000  0.13791000
   0.11111000  0.08333000  0.13791000
   0.16666999  0.08333000  0.13636001
   0.25000000  0.12500000  0.13636001
   0.19444001  0.12500000  0.13791000
   0.27777999  0.08333000  0.13791000
   0.33332999  0.08333000  0.13636001
   0.41666999  0.12500000  0.13636001
   0.36111000  0.12500000  0.13791000
   0.44444001  0.08333000  0.13791000
   0.50000000  0.08333000  0.13636001
   0.58332997  0.12500000  0.13636001
   0.52778001  0.12500000  0.13791000
   0.61110998  0.08333000  0.13791000
   0.66667001  0.08333000  0.13636001
   0.75000002  0.12500000  0.13636001
   0.69443999  0.12500000  0.13791000
   0.77778003  0.08333000  0.13791000
   0.83332995  0.08333000  0.13636001
   0.91666999  0.12500000  0.13636001
   0.86110997  0.12500000  0.13791000
   0.94443997  0.08333000  0.13791000
   0.00000000  0.16667000  0.13636001
   0.08333000  0.20833000  0.13636001
   0.02778000  0.20833000  0.13791000
   0.11111000  0.16667000  0.13791000
   0.16666999  0.16667000  0.13636001
   0.25000000  0.20833000  0.13636001
   0.19444001  0.20833000  0.13791000
   0.27777999  0.16667000  0.13791000
   0.33332999  0.16667000  0.13636001
   0.41666999  0.20833000  0.13636001
   0.36111000  0.20833000  0.13791000
   0.44444001  0.16667000  0.13791000
   0.50000000  0.16667000  0.13636001
   0.58332997  0.20833000  0.13636001
   0.52778001  0.20833000  0.13791000
   0.61110998  0.16667000  0.13791000
   0.66667001  0.16667000  0.13636001
   0.75000002  0.20833000  0.13636001
   0.69443999  0.20833000  0.13791000
   0.77778003  0.16667000  0.13791000
   0.83332995  0.16667000  0.13636001
   0.91666999  0.20833000  0.13636001
   0.86110997  0.20833000  0.13791000
   0.94443997  0.16667000  0.13791000
   0.00000000  0.25000000  0.13636001
   0.08333000  0.29167000  0.13636001
   0.02778000  0.29167000  0.13791000
   0.11111000  0.25000000  0.13791000
   0.16666999  0.25000000  0.13636001
   0.25000000  0.29167000  0.13636001
   0.19444001  0.29167000  0.13791000
   0.27777999  0.25000000  0.13791000
   0.33332999  0.25000000  0.13636001
   0.41666999  0.29167000  0.13636001
   0.36111000  0.29167000  0.13791000
   0.44444001  0.25000000  0.13791000
   0.50000000  0.25000000  0.13636001
   0.58332997  0.29167000  0.13636001
   0.52778001  0.29167000  0.13791000
   0.61110998  0.25000000  0.13791000
   0.66667001  0.25000000  0.13636001
   0.75000002  0.29167000  0.13636001
   0.69443999  0.29167000  0.13791000
   0.77778003  0.25000000  0.13791000
   0.83332995  0.25000000  0.13636001
   0.91666999  0.29167000  0.13636001
   0.86110997  0.29167000  0.13791000
   0.94443997  0.25000000  0.13791000
   0.00000000  0.33333000  0.13636001
   0.08333000  0.37500000  0.13636001
   0.02778000  0.37500000  0.13791000
   0.11111000  0.33333000  0.13791000
   0.16666999  0.33333000  0.13636001
   0.25000000  0.37500000  0.13636001
   0.19444001  0.37500000  0.13791000
   0.27777999  0.33333000  0.13791000
   0.33332999  0.33333000  0.13636001
   0.41666999  0.37500000  0.13636001
   0.36111000  0.37500000  0.13791000
   0.44444001  0.33333000  0.13791000
   0.50000000  0.33333000  0.13636001
   0.58332997  0.37500000  0.13636001
   0.52778001  0.37500000  0.13791000
   0.61110998  0.33333000  0.13791000
   0.66667001  0.33333000  0.13636001
   0.75000002  0.37500000  0.13636001
   0.69443999  0.37500000  0.13791000
   0.77778003  0.33333000  0.13791000
   0.83332995  0.33333000  0.13636001
   0.91666999  0.37500000  0.13636001
   0.86110997  0.37500000  0.13791000
   0.94443997  0.33333000  0.13791000
   0.00000000  0.41667000  0.13636001
   0.08333000  0.45833000  0.13636001
   0.02778000  0.45833000  0.13791000
   0.11111000  0.41667000  0.13791000
   0.16666999  0.41667000  0.13636001
   0.25000000  0.45833000  0.13636001
   0.19444001  0.45833000  0.13791000
   0.27777999  0.41667000  0.13791000
   0.33332999  0.41667000  0.13636001
   0.41666999  0.45833000  0.13636001
   0.36111000  0.45833000  0.13791000
   0.44444001  0.41667000  0.13791000
   0.50000000  0.41667000  0.13636001
   0.58332997  0.45833000  0.13636001
   0.52778001  0.45833000  0.13791000
   0.61110998  0.41667000  0.13791000
   0.66667001  0.41667000  0.13636001
   0.75000002  0.45833000  0.13636001
   0.69443999  0.45833000  0.13791000
   0.77778003  0.41667000  0.13791000
   0.83332995  0.41667000  0.13636001
   0.91666999  0.45833000  0.13636001
   0.86110997  0.45833000  0.13791000
   0.94443997  0.41667000  0.13791000
   0.00000000  0.50000000  0.13636001
   0.08333000  0.54167003  0.13636001
   0.02778000  0.54167003  0.13791000
   0.11111000  0.50000000  0.13791000
   0.16666999  0.50000000  0.13636001
   0.25000000  0.54167003  0.13636001
   0.19444001  0.54167003  0.13791000
   0.27777999  0.50000000  0.13791000
   0.33332999  0.50000000  0.13636001
   0.41666999  0.54167003  0.13636001
   0.36111000  0.54167003  0.13791000
   0.44444001  0.50000000  0.13791000
   0.50000000  0.50000000  0.13636001
   0.58332997  0.54167003  0.13636001
   0.52778001  0.54167003  0.13791000
   0.61110998  0.50000000  0.13791000
   0.66667001  0.50000000  0.13636001
   0.75000002  0.54167003  0.13636001
   0.69443999  0.54167003  0.13791000
   0.77778003  0.50000000  0.13791000
   0.83332995  0.50000000  0.13636001
   0.91666999  0.54167003  0.13636001
   0.86110997  0.54167003  0.13791000
   0.94443997  0.50000000  0.13791000
   0.00000000  0.58332997  0.13636001
   0.08333000  0.62500000  0.13636001
   0.02778000  0.62500000  0.13791000
   0.11111000  0.58332997  0.13791000
   0.16666999  0.58332997  0.13636001
   0.25000000  0.62500000  0.13636001
   0.19444001  0.62500000  0.13791000
   0.27777999  0.58332997  0.13791000
   0.33332999  0.58332997  0.13636001
   0.41666999  0.62500000  0.13636001
   0.36111000  0.62500000  0.13791000
   0.44444001  0.58332997  0.13791000
   0.50000000  0.58332997  0.13636001
   0.58332997  0.62500000  0.13636001
   0.52778001  0.62500000  0.13791000
   0.61110998  0.58332997  0.13791000
   0.66667001  0.58332997  0.13636001
   0.75000002  0.62500000  0.13636001
   0.69443999  0.62500000  0.13791000
   0.77778003  0.58332997  0.13791000
   0.83332995  0.58332997  0.13636001
   0.91666999  0.62500000  0.13636001
   0.86110997  0.62500000  0.13791000
   0.94443997  0.58332997  0.13791000
   0.00000000  0.66667003  0.13636001
   0.08333000  0.70832997  0.13636001
   0.02778000  0.70832997  0.13791000
   0.11111000  0.66667003  0.13791000
   0.16666999  0.66667003  0.13636001
   0.25000000  0.70832997  0.13636001
   0.19444001  0.70832997  0.13791000
   0.27777999  0.66667003  0.13791000
   0.33332999  0.66667003  0.13636001
   0.41666999  0.70832997  0.13636001
   0.36111000  0.70832997  0.13791000
   0.44444001  0.66667003  0.13791000
   0.50000000  0.66667003  0.13636001
   0.58332997  0.70832997  0.13636001
   0.52778001  0.70832997  0.13791000
   0.61110998  0.66667003  0.13791000
   0.66667001  0.66667003  0.13636001
   0.75000002  0.70832997  0.13636001
   0.69443999  0.70832997  0.13791000
   0.77778003  0.66667003  0.13791000
   0.83332995  0.66667003  0.13636001
   0.91666999  0.70832997  0.13636001
   0.86110997  0.70832997  0.13791000
   0.94443997  0.66667003  0.13791000
   0.00000000  0.75000000  0.13636001
   0.08333000  0.79167003  0.13636001
   0.02778000  0.79167003  0.13791000
   0.11111000  0.75000000  0.13791000
   0.16666999  0.75000000  0.13636001
   0.25000000  0.79167003  0.13636001
   0.19444001  0.79167003  0.13791000
   0.27777999  0.75000000  0.13791000
   0.33332999  0.75000000  0.13636001
   0.41666999  0.79167003  0.13636001
   0.36111000  0.79167003  0.13791000
   0.44444001  0.75000000  0.13791000
   0.50000000  0.75000000  0.13636001
   0.58332997  0.79167003  0.13636001
   0.52778001  0.79167003  0.13791000
   0.61110998  0.75000000  0.13791000
   0.66667001  0.75000000  0.13636001
   0.75000002  0.79167003  0.13636001
   0.69443999  0.79167003  0.13791000
   0.77778003  0.75000000  0.13791000
   0.83332995  0.75000000  0.13636001
   0.91666999  0.79167003  0.13636001
   0.86110997  0.79167003  0.13791000
   0.94443997  0.75000000  0.13791000
   0.00000000  0.83332997  0.13636001
   0.08333000  0.87500000  0.13636001
   0.02778000  0.87500000  0.13791000
   0.11111000  0.83332997  0.13791000
   0.16666999  0.83332997  0.13636001
   0.25000000  0.87500000  0.13636001
   0.19444001  0.87500000  0.13791000
   0.27777999  0.83332997  0.13791000
   0.33332999  0.83332997  0.13636001
   0.41666999  0.87500000  0.13636001
   0.36111000  0.87500000  0.13791000
   0.44444001  0.83332997  0.13791000
   0.50000000  0.83332997  0.13636001
   0.58332997  0.87500000  0.13636001
   0.52778001  0.87500000  0.13791000
   0.61110998  0.83332997  0.13791000
   0.66667001  0.83332997  0.13636001
   0.75000002  0.87500000  0.13636001
   0.69443999  0.87500000  0.13791000
   0.77778003  0.83332997  0.13791000
   0.83332995  0.83332997  0.13636001
   0.91666999  0.87500000  0.13636001
   0.86110997  0.87500000  0.13791000
   0.94443997  0.83332997  0.13791000
   0.00000000  0.91667003  0.13636001
   0.08333000  0.95832997  0.13636001
   0.02778000  0.95832997  0.13791000
   0.11111000  0.91667003  0.13791000
   0.16666999  0.91667003  0.13636001
   0.25000000  0.95832997  0.13636001
   0.19444001  0.95832997  0.13791000
   0.27777999  0.91667003  0.13791000
   0.33332999  0.91667003  0.13636001
   0.41666999  0.95832997  0.13636001
   0.36111000  0.95832997  0.13791000
   0.44444001  0.91667003  0.13791000
   0.50000000  0.91667003  0.13636001
   0.58332997  0.95832997  0.13636001
   0.52778001  0.95832997  0.13791000
   0.61110998  0.91667003  0.13791000
   0.66667001  0.91667003  0.13636001
   0.75000002  0.95832997  0.13636001
   0.69443999  0.95832997  0.13791000
   0.77778003  0.91667003  0.13791000
   0.83332995  0.91667003  0.13636001
   0.91666999  0.95832997  0.13636001
   0.86110997  0.95832997  0.13791000
   0.94443997  0.91667003  0.13791000
   0.43049996  0.53659999  0.34769999
   0.35728000  0.60337997  0.32504002
   0.34749002  0.65467999  0.33170000
   0.39054001  0.68604005  0.35794999
   0.44020471  0.66463773  0.37436830
   0.45247356  0.61672876  0.36797308
   0.50001642  0.58494547  0.38962871
   0.41131996  0.58547998  0.34214999
   0.41276601  0.45921206  0.39080236
   0.37606180  0.41687554  0.40743558
   0.41087475  0.37859637  0.42923463
   0.47021636  0.39708125  0.42270131
   0.55780214  0.38413778  0.38249507
   0.60612999  0.35436000  0.36166000
   0.64961006  0.38580001  0.34410000
   0.62997995  0.43436002  0.35216999
   0.64446609  0.50949119  0.40366299
   0.68010879  0.55078999  0.42719516
   0.64401742  0.58813049  0.44881455
   0.58499898  0.57013228  0.43573424
   0.32088309  0.40660093  0.39873596
   0.29982858  0.36381864  0.40970908
   0.33413534  0.32490706  0.43094302
   0.38840466  0.33456165  0.43898479
   0.61850491  0.30539036  0.36622914
   0.66957996  0.28469003  0.35452000
   0.71476003  0.31725000  0.33739998
   0.70506004  0.36869002  0.33267999
   0.73565613  0.56092378  0.42453857
   0.75612170  0.60296700  0.44137311
   0.72095375  0.64081559  0.46292868
   0.66587513  0.63132201  0.46476006
   0.28047002  0.71100000  0.35787002
   0.22991001  0.73372003  0.33594001
   0.16910921  0.76950383  0.42100393
   0.15089762  0.82011909  0.41776795
   0.20419946  0.84704114  0.41869038
   0.24204831  0.81695229  0.36915580
   0.35176724  0.24299402  0.43283570
   0.32735481  0.19594553  0.44624068
   0.22939731  0.20528007  0.42872537
   0.19222470  0.17952080  0.37376333
   0.22657002  0.13889998  0.35818999
   0.28428000  0.15485001  0.35178000
   0.76833000  0.24910998  0.34353000
   0.82396003  0.22991002  0.33981002
   0.77051332  0.16036387  0.37639561
   0.78990068  0.10555881  0.37910984
   0.83414003  0.10617000  0.33232000
   0.86845001  0.14893002  0.34297999
   0.70623369  0.72440328  0.47603064
   0.68658869  0.72893546  0.40794590
   0.59426805  0.76752278  0.39394428
   0.57713649  0.81095650  0.42967629
   0.62126027  0.84626320  0.41293574
   0.67686412  0.81490782  0.41842411
   0.48357082  0.54104343  0.37006665
   0.39424001  0.49752003  0.35554999
   0.46372661  0.44379131  0.40983930
   0.51352216  0.37062931  0.41244367
   0.57534101  0.42924809  0.36862060
   0.66019725  0.47252059  0.37019591
   0.59257125  0.52418253  0.41915984
   0.54248462  0.59709207  0.42415034
   0.21620056  0.77299951  0.37857301
   0.28016867  0.18767716  0.40640983
   0.82402006  0.18040002  0.35620999
   0.65284359  0.77099248  0.40454632
   0.52885835  0.48445736  0.39238943
   0.29553002  0.67436005  0.31352999
   0.31353693  0.28017512  0.44043567
   0.76881002  0.29862999  0.32745999
   0.74208173  0.68477307  0.47938164
   0.27780002  0.83236998  0.33439001
   0.21690681  0.22257502  0.46229290
   0.73447407  0.17097107  0.38411474
   0.71160627  0.82604649  0.42971176
   0.32539999  0.57975002  0.30807001
   0.38311535  0.72178165  0.36339662
   0.47406149  0.68778277  0.39618588
   0.29433173  0.43726371  0.38001201
   0.25493650  0.35623003  0.40224237
   0.41727288  0.30512187  0.45336779
   0.58299662  0.28126128  0.38163349
   0.67734006  0.24690997  0.35813000
   0.73818002  0.39303999  0.32190002
   0.76327056  0.53099981  0.40569190
   0.80138225  0.61032503  0.43888296
   0.63639384  0.66052492  0.47888719
   0.31288999  0.73723003  0.36011999
   0.27466624  0.69612388  0.40318716
   0.19735002  0.70765995  0.33298000
   0.23683000  0.74906003  0.28911001
   0.18021802  0.75850402  0.46714544
   0.13656790  0.74631831  0.40454811
   0.12449247  0.82973228  0.45054605
   0.13741286  0.82402629  0.37137557
   0.22148948  0.84961577  0.46440434
   0.19862348  0.88246164  0.40036873
   0.38443698  0.24889551  0.46323982
   0.36519012  0.24387608  0.38513431
   0.31497656  0.19449258  0.49355938
   0.35834903  0.16942144  0.43916435
   0.18427997  0.20240004  0.33315000
   0.15358539  0.16911260  0.39444190
   0.21227997  0.11835003  0.31768001
   0.22600738  0.11699765  0.39857220
   0.29022002  0.17451000  0.30779002
   0.31335001  0.12598002  0.35640001
   0.74171993  0.23017001  0.31082999
   0.75366147  0.24516427  0.38965179
   0.84920858  0.24834785  0.37177138
   0.83977997  0.23431999  0.29175002
   0.75651317  0.08290402  0.36471116
   0.80269047  0.09494638  0.42471648
   0.81457999  0.11193001  0.28645000
   0.85761998  0.07356000  0.33007000
   0.89285002  0.15814001  0.30150000
   0.89296389  0.14534846  0.38380215
   0.72517054  0.75644770  0.48771110
   0.67268686  0.71886578  0.50571490
   0.66555078  0.69747626  0.39648098
   0.71997077  0.73272137  0.37846765
   0.57449817  0.73628582  0.41386314
   0.58445002  0.76917001  0.34325001
   0.58540853  0.80268991  0.47667700
   0.53973721  0.82178036  0.42145312
   0.62232231  0.87461439  0.44749999
   0.61628030  0.86137526  0.36745871
Direct configuration=     4
   0.00000000  0.00000000  0.13636001
   0.08333000  0.04167000  0.13636001
   0.02778000  0.04167000  0.13791000
   0.11111000  0.00000000  0.13791000
   0.16666999  0.00000000  0.13636001
   0.25000000  0.04167000  0.13636001
   0.19444001  0.04167000  0.13791000
   0.27777999  0.00000000  0.13791000
   0.33332999  0.00000000  0.13636001
   0.41666999  0.04167000  0.13636001
   0.36111000  0.04167000  0.13791000
   0.44444001  0.00000000  0.13791000
   0.50000000  0.00000000  0.13636001
   0.58332997  0.04167000  0.13636001
   0.52778001  0.04167000  0.13791000
   0.61110998  0.00000000  0.13791000
   0.66667001  0.00000000  0.13636001
   0.75000002  0.04167000  0.13636001
   0.69443999  0.04167000  0.13791000
   0.77778003  0.00000000  0.13791000
   0.83332995  0.00000000  0.13636001
   0.91666999  0.04167000  0.13636001
   0.86110997  0.04167000  0.13791000
   0.94443997  0.00000000  0.13791000
   0.00000000  0.08333000  0.13636001
   0.08333000  0.12500000  0.13636001
   0.02778000  0.12500000  0.13791000
   0.11111000  0.08333000  0.13791000
   0.16666999  0.08333000  0.13636001
   0.25000000  0.12500000  0.13636001
   0.19444001  0.12500000  0.13791000
   0.27777999  0.08333000  0.13791000
   0.33332999  0.08333000  0.13636001
   0.41666999  0.12500000  0.13636001
   0.36111000  0.12500000  0.13791000
   0.44444001  0.08333000  0.13791000
   0.50000000  0.08333000  0.13636001
   0.58332997  0.12500000  0.13636001
   0.52778001  0.12500000  0.13791000
   0.61110998  0.08333000  0.13791000
   0.66667001  0.08333000  0.13636001
   0.75000002  0.12500000  0.13636001
   0.69443999  0.12500000  0.13791000
   0.77778003  0.08333000  0.13791000
   0.83332995  0.08333000  0.13636001
   0.91666999  0.12500000  0.13636001
   0.86110997  0.12500000  0.13791000
   0.94443997  0.08333000  0.13791000
   0.00000000  0.16667000  0.13636001
   0.08333000  0.20833000  0.13636001
   0.02778000  0.20833000  0.13791000
   0.11111000  0.16667000  0.13791000
   0.16666999  0.16667000  0.13636001
   0.25000000  0.20833000  0.13636001
   0.19444001  0.20833000  0.13791000
   0.27777999  0.16667000  0.13791000
   0.33332999  0.16667000  0.13636001
   0.41666999  0.20833000  0.13636001
   0.36111000  0.20833000  0.13791000
   0.44444001  0.16667000  0.13791000
   0.50000000  0.16667000  0.13636001
   0.58332997  0.20833000  0.13636001
   0.52778001  0.20833000  0.13791000
   0.61110998  0.16667000  0.13791000
   0.66667001  0.16667000  0.13636001
   0.75000002  0.20833000  0.13636001
   0.69443999  0.20833000  0.13791000
   0.77778003  0.16667000  0.13791000
   0.83332995  0.16667000  0.13636001
   0.91666999  0.20833000  0.13636001
   0.86110997  0.20833000  0.13791000
   0.94443997  0.16667000  0.13791000
   0.00000000  0.25000000  0.13636001
   0.08333000  0.29167000  0.13636001
   0.02778000  0.29167000  0.13791000
   0.11111000  0.25000000  0.13791000
   0.16666999  0.25000000  0.13636001
   0.25000000  0.29167000  0.13636001
   0.19444001  0.29167000  0.13791000
   0.27777999  0.25000000  0.13791000
   0.33332999  0.25000000  0.13636001
   0.41666999  0.29167000  0.13636001
   0.36111000  0.29167000  0.13791000
   0.44444001  0.25000000  0.13791000
   0.50000000  0.25000000  0.13636001
   0.58332997  0.29167000  0.13636001
   0.52778001  0.29167000  0.13791000
   0.61110998  0.25000000  0.13791000
   0.66667001  0.25000000  0.13636001
   0.75000002  0.29167000  0.13636001
   0.69443999  0.29167000  0.13791000
   0.77778003  0.25000000  0.13791000
   0.83332995  0.25000000  0.13636001
   0.91666999  0.29167000  0.13636001
   0.86110997  0.29167000  0.13791000
   0.94443997  0.25000000  0.13791000
   0.00000000  0.33333000  0.13636001
   0.08333000  0.37500000  0.13636001
   0.02778000  0.37500000  0.13791000
   0.11111000  0.33333000  0.13791000
   0.16666999  0.33333000  0.13636001
   0.25000000  0.37500000  0.13636001
   0.19444001  0.37500000  0.13791000
   0.27777999  0.33333000  0.13791000
   0.33332999  0.33333000  0.13636001
   0.41666999  0.37500000  0.13636001
   0.36111000  0.37500000  0.13791000
   0.44444001  0.33333000  0.13791000
   0.50000000  0.33333000  0.13636001
   0.58332997  0.37500000  0.13636001
   0.52778001  0.37500000  0.13791000
   0.61110998  0.33333000  0.13791000
   0.66667001  0.33333000  0.13636001
   0.75000002  0.37500000  0.13636001
   0.69443999  0.37500000  0.13791000
   0.77778003  0.33333000  0.13791000
   0.83332995  0.33333000  0.13636001
   0.91666999  0.37500000  0.13636001
   0.86110997  0.37500000  0.13791000
   0.94443997  0.33333000  0.13791000
   0.00000000  0.41667000  0.13636001
   0.08333000  0.45833000  0.13636001
   0.02778000  0.45833000  0.13791000
   0.11111000  0.41667000  0.13791000
   0.16666999  0.41667000  0.13636001
   0.25000000  0.45833000  0.13636001
   0.19444001  0.45833000  0.13791000
   0.27777999  0.41667000  0.13791000
   0.33332999  0.41667000  0.13636001
   0.41666999  0.45833000  0.13636001
   0.36111000  0.45833000  0.13791000
   0.44444001  0.41667000  0.13791000
   0.50000000  0.41667000  0.13636001
   0.58332997  0.45833000  0.13636001
   0.52778001  0.45833000  0.13791000
   0.61110998  0.41667000  0.13791000
   0.66667001  0.41667000  0.13636001
   0.75000002  0.45833000  0.13636001
   0.69443999  0.45833000  0.13791000
   0.77778003  0.41667000  0.13791000
   0.83332995  0.41667000  0.13636001
   0.91666999  0.45833000  0.13636001
   0.86110997  0.45833000  0.13791000
   0.94443997  0.41667000  0.13791000
   0.00000000  0.50000000  0.13636001
   0.08333000  0.54167003  0.13636001
   0.02778000  0.54167003  0.13791000
   0.11111000  0.50000000  0.13791000
   0.16666999  0.50000000  0.13636001
   0.25000000  0.54167003  0.13636001
   0.19444001  0.54167003  0.13791000
   0.27777999  0.50000000  0.13791000
   0.33332999  0.50000000  0.13636001
   0.41666999  0.54167003  0.13636001
   0.36111000  0.54167003  0.13791000
   0.44444001  0.50000000  0.13791000
   0.50000000  0.50000000  0.13636001
   0.58332997  0.54167003  0.13636001
   0.52778001  0.54167003  0.13791000
   0.61110998  0.50000000  0.13791000
   0.66667001  0.50000000  0.13636001
   0.75000002  0.54167003  0.13636001
   0.69443999  0.54167003  0.13791000
   0.77778003  0.50000000  0.13791000
   0.83332995  0.50000000  0.13636001
   0.91666999  0.54167003  0.13636001
   0.86110997  0.54167003  0.13791000
   0.94443997  0.50000000  0.13791000
   0.00000000  0.58332997  0.13636001
   0.08333000  0.62500000  0.13636001
   0.02778000  0.62500000  0.13791000
   0.11111000  0.58332997  0.13791000
   0.16666999  0.58332997  0.13636001
   0.25000000  0.62500000  0.13636001
   0.19444001  0.62500000  0.13791000
   0.27777999  0.58332997  0.13791000
   0.33332999  0.58332997  0.13636001
   0.41666999  0.62500000  0.13636001
   0.36111000  0.62500000  0.13791000
   0.44444001  0.58332997  0.13791000
   0.50000000  0.58332997  0.13636001
   0.58332997  0.62500000  0.13636001
   0.52778001  0.62500000  0.13791000
   0.61110998  0.58332997  0.13791000
   0.66667001  0.58332997  0.13636001
   0.75000002  0.62500000  0.13636001
   0.69443999  0.62500000  0.13791000
   0.77778003  0.58332997  0.13791000
   0.83332995  0.58332997  0.13636001
   0.91666999  0.62500000  0.13636001
   0.86110997  0.62500000  0.13791000
   0.94443997  0.58332997  0.13791000
   0.00000000  0.66667003  0.13636001
   0.08333000  0.70832997  0.13636001
   0.02778000  0.70832997  0.13791000
   0.11111000  0.66667003  0.13791000
   0.16666999  0.66667003  0.13636001
   0.25000000  0.70832997  0.13636001
   0.19444001  0.70832997  0.13791000
   0.27777999  0.66667003  0.13791000
   0.33332999  0.66667003  0.13636001
   0.41666999  0.70832997  0.13636001
   0.36111000  0.70832997  0.13791000
   0.44444001  0.66667003  0.13791000
   0.50000000  0.66667003  0.13636001
   0.58332997  0.70832997  0.13636001
   0.52778001  0.70832997  0.13791000
   0.61110998  0.66667003  0.13791000
   0.66667001  0.66667003  0.13636001
   0.75000002  0.70832997  0.13636001
   0.69443999  0.70832997  0.13791000
   0.77778003  0.66667003  0.13791000
   0.83332995  0.66667003  0.13636001
   0.91666999  0.70832997  0.13636001
   0.86110997  0.70832997  0.13791000
   0.94443997  0.66667003  0.13791000
   0.00000000  0.75000000  0.13636001
   0.08333000  0.79167003  0.13636001
   0.02778000  0.79167003  0.13791000
   0.11111000  0.75000000  0.13791000
   0.16666999  0.75000000  0.13636001
   0.25000000  0.79167003  0.13636001
   0.19444001  0.79167003  0.13791000
   0.27777999  0.75000000  0.13791000
   0.33332999  0.75000000  0.13636001
   0.41666999  0.79167003  0.13636001
   0.36111000  0.79167003  0.13791000
   0.44444001  0.75000000  0.13791000
   0.50000000  0.75000000  0.13636001
   0.58332997  0.79167003  0.13636001
   0.52778001  0.79167003  0.13791000
   0.61110998  0.75000000  0.13791000
   0.66667001  0.75000000  0.13636001
   0.75000002  0.79167003  0.13636001
   0.69443999  0.79167003  0.13791000
   0.77778003  0.75000000  0.13791000
   0.83332995  0.75000000  0.13636001
   0.91666999  0.79167003  0.13636001
   0.86110997  0.79167003  0.13791000
   0.94443997  0.75000000  0.13791000
   0.00000000  0.83332997  0.13636001
   0.08333000  0.87500000  0.13636001
   0.02778000  0.87500000  0.13791000
   0.11111000  0.83332997  0.13791000
   0.16666999  0.83332997  0.13636001
   0.25000000  0.87500000  0.13636001
   0.19444001  0.87500000  0.13791000
   0.27777999  0.83332997  0.13791000
   0.33332999  0.83332997  0.13636001
   0.41666999  0.87500000  0.13636001
   0.36111000  0.87500000  0.13791000
   0.44444001  0.83332997  0.13791000
   0.50000000  0.83332997  0.13636001
   0.58332997  0.87500000  0.13636001
   0.52778001  0.87500000  0.13791000
   0.61110998  0.83332997  0.13791000
   0.66667001  0.83332997  0.13636001
   0.75000002  0.87500000  0.13636001
   0.69443999  0.87500000  0.13791000
   0.77778003  0.83332997  0.13791000
   0.83332995  0.83332997  0.13636001
   0.91666999  0.87500000  0.13636001
   0.86110997  0.87500000  0.13791000
   0.94443997  0.83332997  0.13791000
   0.00000000  0.91667003  0.13636001
   0.08333000  0.95832997  0.13636001
   0.02778000  0.95832997  0.13791000
   0.11111000  0.91667003  0.13791000
   0.16666999  0.91667003  0.13636001
   0.25000000  0.95832997  0.13636001
   0.19444001  0.95832997  0.13791000
   0.27777999  0.91667003  0.13791000
   0.33332999  0.91667003  0.13636001
   0.41666999  0.95832997  0.13636001
   0.36111000  0.95832997  0.13791000
   0.44444001  0.91667003  0.13791000
   0.50000000  0.91667003  0.13636001
   0.58332997  0.95832997  0.13636001
   0.52778001  0.95832997  0.13791000
   0.61110998  0.91667003  0.13791000
   0.66667001  0.91667003  0.13636001
   0.75000002  0.95832997  0.13636001
   0.69443999  0.95832997  0.13791000
   0.77778003  0.91667003  0.13791000
   0.83332995  0.91667003  0.13636001
   0.91666999  0.95832997  0.13636001
   0.86110997  0.95832997  0.13791000
   0.94443997  0.91667003  0.13791000
   0.43049996  0.53659999  0.34769999
   0.35728000  0.60337997  0.32504002
   0.34749002  0.65467999  0.33170000
   0.39054001  0.68604005  0.35794999
   0.44246535  0.66570994  0.37570069
   0.45281301  0.61624324  0.36748506
   0.49938174  0.58567749  0.38804914
   0.41131996  0.58547998  0.34214999
   0.41198683  0.45862044  0.39238709
   0.37661648  0.41718492  0.40798227
   0.41149717  0.37931628  0.42948085
   0.46916494  0.39693002  0.42511443
   0.55850714  0.38358336  0.38085974
   0.60612999  0.35436000  0.36166000
   0.64961006  0.38580001  0.34410000
   0.62997995  0.43436002  0.35216999
   0.64519775  0.50997097  0.40534577
   0.67947850  0.55042530  0.42760895
   0.64333585  0.58741239  0.44895084
   0.58597785  0.57020044  0.43809935
   0.31966568  0.40867272  0.39759793
   0.29771654  0.36314793  0.40942597
   0.33306133  0.32426043  0.43106863
   0.39008644  0.33307300  0.43972875
   0.61615183  0.30423243  0.36714424
   0.66957996  0.28469003  0.35452000
   0.71476003  0.31725000  0.33739998
   0.70506004  0.36869002  0.33267999
   0.73694344  0.55889556  0.42334692
   0.75823935  0.60355338  0.44133079
   0.72188353  0.64150697  0.46315520
   0.66418766  0.63287798  0.46536784
   0.28047002  0.71100000  0.35787002
   0.22991001  0.73372003  0.33594001
   0.16839186  0.76867961  0.42098429
   0.15264718  0.81962759  0.41737550
   0.20425765  0.84801300  0.41863229
   0.23844873  0.81700885  0.37417701
   0.35169358  0.24263859  0.43267032
   0.32812770  0.19567024  0.44628081
   0.22912680  0.20298192  0.42263255
   0.19111634  0.17948559  0.37398717
   0.22657002  0.13889998  0.35818999
   0.28428000  0.15485001  0.35178000
   0.76833000  0.24910998  0.34353000
   0.82396003  0.22991002  0.33981002
   0.77447668  0.15725888  0.37669917
   0.78913616  0.10484170  0.37916204
   0.83414003  0.10617000  0.33232000
   0.86845001  0.14893002  0.34297999
   0.70602895  0.72468502  0.47550928
   0.68658944  0.72845760  0.40857925
   0.59367296  0.76655445  0.39388969
   0.57888091  0.81072698  0.42881591
   0.62126591  0.84718753  0.41337236
   0.67163455  0.81534902  0.41654619
   0.48539955  0.53898648  0.36986020
   0.39424001  0.49752003  0.35554999
   0.46592249  0.44549243  0.41016964
   0.51356141  0.36797270  0.41440971
   0.57360382  0.43120576  0.36849291
   0.66327265  0.47268234  0.36835748
   0.59032454  0.52244448  0.41918308
   0.54225040  0.59966102  0.42639616
   0.21521617  0.77156998  0.37930642
   0.28186553  0.18732570  0.40528113
   0.82402006  0.18040002  0.35620999
   0.65178221  0.76954389  0.40420690
   0.52885350  0.48447625  0.39240135
   0.29553002  0.67436005  0.31352999
   0.31138532  0.27859765  0.44149751
   0.76881002  0.29862999  0.32745999
   0.74378264  0.68614901  0.48053842
   0.27780002  0.83236998  0.33439001
   0.21488838  0.22577906  0.46889611
   0.72836464  0.17355800  0.38476611
   0.71780231  0.82780249  0.43207252
   0.32539999  0.57975002  0.30807001
   0.38275334  0.72285160  0.36355487
   0.47497524  0.68842371  0.39676714
   0.29360712  0.43808935  0.37951302
   0.25375763  0.35611423  0.40200945
   0.41798321  0.30410196  0.45379164
   0.58203763  0.28060644  0.38203667
   0.67734006  0.24690997  0.35813000
   0.73818002  0.39303999  0.32190002
   0.76402276  0.53019532  0.40518719
   0.80260234  0.61044950  0.43878863
   0.63562748  0.66147721  0.47923035
   0.31288999  0.73723003  0.36011999
   0.27443687  0.69588430  0.40416130
   0.19735002  0.70765995  0.33298000
   0.23683000  0.74906003  0.28911001
   0.18063018  0.75848433  0.46809163
   0.13563134  0.74585041  0.40428291
   0.12387745  0.82997410  0.45126612
   0.13730123  0.82407476  0.37030145
   0.22181975  0.84948511  0.46537434
   0.19822783  0.88340426  0.39997005
   0.38519705  0.24915281  0.46389406
   0.36545054  0.24376257  0.38413617
   0.31482227  0.19452581  0.49467118
   0.35909053  0.16883595  0.43910974
   0.18427997  0.20240004  0.33315000
   0.15255187  0.16863644  0.39482864
   0.21227997  0.11835003  0.31768001
   0.22604362  0.11672115  0.39958975
   0.29022002  0.17451000  0.30779002
   0.31335001  0.12598002  0.35640001
   0.74171993  0.23017001  0.31082999
   0.75335958  0.24498813  0.39094163
   0.84959145  0.24874852  0.37252890
   0.83977997  0.23431999  0.29175002
   0.75578196  0.08216653  0.36417213
   0.80312433  0.09483849  0.42563893
   0.81457999  0.11193001  0.28645000
   0.85761998  0.07356000  0.33007000
   0.89285002  0.15814001  0.30150000
   0.89325107  0.14519304  0.38477918
   0.72536706  0.75735786  0.48793623
   0.67189561  0.71871769  0.50620989
   0.66516252  0.69655802  0.39643411
   0.72071129  0.73284214  0.37779753
   0.57384510  0.73562831  0.41437073
   0.58445002  0.76917001  0.34325001
   0.58577988  0.80249313  0.47763967
   0.53888209  0.82204062  0.42130660
   0.62210682  0.87533542  0.44848409
   0.61615858  0.86152270  0.36643484
Direct configuration=     5
   0.00000000  0.00000000  0.13636001
   0.08333000  0.04167000  0.13636001
   0.02778000  0.04167000  0.13791000
   0.11111000  0.00000000  0.13791000
   0.16666999  0.00000000  0.13636001
   0.25000000  0.04167000  0.13636001
   0.19444001  0.04167000  0.13791000
   0.27777999  0.00000000  0.13791000
   0.33332999  0.00000000  0.13636001
   0.41666999  0.04167000  0.13636001
   0.36111000  0.04167000  0.13791000
   0.44444001  0.00000000  0.13791000
   0.50000000  0.00000000  0.13636001
   0.58332997  0.04167000  0.13636001
   0.52778001  0.04167000  0.13791000
   0.61110998  0.00000000  0.13791000
   0.66667001  0.00000000  0.13636001
   0.75000002  0.04167000  0.13636001
   0.69443999  0.04167000  0.13791000
   0.77778003  0.00000000  0.13791000
   0.83332995  0.00000000  0.13636001
   0.91666999  0.04167000  0.13636001
   0.86110997  0.04167000  0.13791000
   0.94443997  0.00000000  0.13791000
   0.00000000  0.08333000  0.13636001
   0.08333000  0.12500000  0.13636001
   0.02778000  0.12500000  0.13791000
   0.11111000  0.08333000  0.13791000
   0.16666999  0.08333000  0.13636001
   0.25000000  0.12500000  0.13636001
   0.19444001  0.12500000  0.13791000
   0.27777999  0.08333000  0.13791000
   0.33332999  0.08333000  0.13636001
   0.41666999  0.12500000  0.13636001
   0.36111000  0.12500000  0.13791000
   0.44444001  0.08333000  0.13791000
   0.50000000  0.08333000  0.13636001
   0.58332997  0.12500000  0.13636001
   0.52778001  0.12500000  0.13791000
   0.61110998  0.08333000  0.13791000
   0.66667001  0.08333000  0.13636001
   0.75000002  0.12500000  0.13636001
   0.69443999  0.12500000  0.13791000
   0.77778003  0.08333000  0.13791000
   0.83332995  0.08333000  0.13636001
   0.91666999  0.12500000  0.13636001
   0.86110997  0.12500000  0.13791000
   0.94443997  0.08333000  0.13791000
   0.00000000  0.16667000  0.13636001
   0.08333000  0.20833000  0.13636001
   0.02778000  0.20833000  0.13791000
   0.11111000  0.16667000  0.13791000
   0.16666999  0.16667000  0.13636001
   0.25000000  0.20833000  0.13636001
   0.19444001  0.20833000  0.13791000
   0.27777999  0.16667000  0.13791000
   0.33332999  0.16667000  0.13636001
   0.41666999  0.20833000  0.13636001
   0.36111000  0.20833000  0.13791000
   0.44444001  0.16667000  0.13791000
   0.50000000  0.16667000  0.13636001
   0.58332997  0.20833000  0.13636001
   0.52778001  0.20833000  0.13791000
   0.61110998  0.16667000  0.13791000
   0.66667001  0.16667000  0.13636001
   0.75000002  0.20833000  0.13636001
   0.69443999  0.20833000  0.13791000
   0.77778003  0.16667000  0.13791000
   0.83332995  0.16667000  0.13636001
   0.91666999  0.20833000  0.13636001
   0.86110997  0.20833000  0.13791000
   0.94443997  0.16667000  0.13791000
   0.00000000  0.25000000  0.13636001
   0.08333000  0.29167000  0.13636001
   0.02778000  0.29167000  0.13791000
   0.11111000  0.25000000  0.13791000
   0.16666999  0.25000000  0.13636001
   0.25000000  0.29167000  0.13636001
   0.19444001  0.29167000  0.13791000
   0.27777999  0.25000000  0.13791000
   0.33332999  0.25000000  0.13636001
   0.41666999  0.29167000  0.13636001
   0.36111000  0.29167000  0.13791000
   0.44444001  0.25000000  0.13791000
   0.50000000  0.25000000  0.13636001
   0.58332997  0.29167000  0.13636001
   0.52778001  0.29167000  0.13791000
   0.61110998  0.25000000  0.13791000
   0.66667001  0.25000000  0.13636001
   0.75000002  0.29167000  0.13636001
   0.69443999  0.29167000  0.13791000
   0.77778003  0.25000000  0.13791000
   0.83332995  0.25000000  0.13636001
   0.91666999  0.29167000  0.13636001
   0.86110997  0.29167000  0.13791000
   0.94443997  0.25000000  0.13791000
   0.00000000  0.33333000  0.13636001
   0.08333000  0.37500000  0.13636001
   0.02778000  0.37500000  0.13791000
   0.11111000  0.33333000  0.13791000
   0.16666999  0.33333000  0.13636001
   0.25000000  0.37500000  0.13636001
   0.19444001  0.37500000  0.13791000
   0.27777999  0.33333000  0.13791000
   0.33332999  0.33333000  0.13636001
   0.41666999  0.37500000  0.13636001
   0.36111000  0.37500000  0.13791000
   0.44444001  0.33333000  0.13791000
   0.50000000  0.33333000  0.13636001
   0.58332997  0.37500000  0.13636001
   0.52778001  0.37500000  0.13791000
   0.61110998  0.33333000  0.13791000
   0.66667001  0.33333000  0.13636001
   0.75000002  0.37500000  0.13636001
   0.69443999  0.37500000  0.13791000
   0.77778003  0.33333000  0.13791000
   0.83332995  0.33333000  0.13636001
   0.91666999  0.37500000  0.13636001
   0.86110997  0.37500000  0.13791000
   0.94443997  0.33333000  0.13791000
   0.00000000  0.41667000  0.13636001
   0.08333000  0.45833000  0.13636001
   0.02778000  0.45833000  0.13791000
   0.11111000  0.41667000  0.13791000
   0.16666999  0.41667000  0.13636001
   0.25000000  0.45833000  0.13636001
   0.19444001  0.45833000  0.13791000
   0.27777999  0.41667000  0.13791000
   0.33332999  0.41667000  0.13636001
   0.41666999  0.45833000  0.13636001
   0.36111000  0.45833000  0.13791000
   0.44444001  0.41667000  0.13791000
   0.50000000  0.41667000  0.13636001
   0.58332997  0.45833000  0.13636001
   0.52778001  0.45833000  0.13791000
   0.61110998  0.41667000  0.13791000
   0.66667001  0.41667000  0.13636001
   0.75000002  0.45833000  0.13636001
   0.69443999  0.45833000  0.13791000
   0.77778003  0.41667000  0.13791000
   0.83332995  0.41667000  0.13636001
   0.91666999  0.45833000  0.13636001
   0.86110997  0.45833000  0.13791000
   0.94443997  0.41667000  0.13791000
   0.00000000  0.50000000  0.13636001
   0.08333000  0.54167003  0.13636001
   0.02778000  0.54167003  0.13791000
   0.11111000  0.50000000  0.13791000
   0.16666999  0.50000000  0.13636001
   0.25000000  0.54167003  0.13636001
   0.19444001  0.54167003  0.13791000
   0.27777999  0.50000000  0.13791000
   0.33332999  0.50000000  0.13636001
   0.41666999  0.54167003  0.13636001
   0.36111000  0.54167003  0.13791000
   0.44444001  0.50000000  0.13791000
   0.50000000  0.50000000  0.13636001
   0.58332997  0.54167003  0.13636001
   0.52778001  0.54167003  0.13791000
   0.61110998  0.50000000  0.13791000
   0.66667001  0.50000000  0.13636001
   0.75000002  0.54167003  0.13636001
   0.69443999  0.54167003  0.13791000
   0.77778003  0.50000000  0.13791000
   0.83332995  0.50000000  0.13636001
   0.91666999  0.54167003  0.13636001
   0.86110997  0.54167003  0.13791000
   0.94443997  0.50000000  0.13791000
   0.00000000  0.58332997  0.13636001
   0.08333000  0.62500000  0.13636001
   0.02778000  0.62500000  0.13791000
   0.11111000  0.58332997  0.13791000
   0.16666999  0.58332997  0.13636001
   0.25000000  0.62500000  0.13636001
   0.19444001  0.62500000  0.13791000
   0.27777999  0.58332997  0.13791000
   0.33332999  0.58332997  0.13636001
   0.41666999  0.62500000  0.13636001
   0.36111000  0.62500000  0.13791000
   0.44444001  0.58332997  0.13791000
   0.50000000  0.58332997  0.13636001
   0.58332997  0.62500000  0.13636001
   0.52778001  0.62500000  0.13791000
   0.61110998  0.58332997  0.13791000
   0.66667001  0.58332997  0.13636001
   0.75000002  0.62500000  0.13636001
   0.69443999  0.62500000  0.13791000
   0.77778003  0.58332997  0.13791000
   0.83332995  0.58332997  0.13636001
   0.91666999  0.62500000  0.13636001
   0.86110997  0.62500000  0.13791000
   0.94443997  0.58332997  0.13791000
   0.00000000  0.66667003  0.13636001
   0.08333000  0.70832997  0.13636001
   0.02778000  0.70832997  0.13791000
   0.11111000  0.66667003  0.13791000
   0.16666999  0.66667003  0.13636001
   0.25000000  0.70832997  0.13636001
   0.19444001  0.70832997  0.13791000
   0.27777999  0.66667003  0.13791000
   0.33332999  0.66667003  0.13636001
   0.41666999  0.70832997  0.13636001
   0.36111000  0.70832997  0.13791000
   0.44444001  0.66667003  0.13791000
   0.50000000  0.66667003  0.13636001
   0.58332997  0.70832997  0.13636001
   0.52778001  0.70832997  0.13791000
   0.61110998  0.66667003  0.13791000
   0.66667001  0.66667003  0.13636001
   0.75000002  0.70832997  0.13636001
   0.69443999  0.70832997  0.13791000
   0.77778003  0.66667003  0.13791000
   0.83332995  0.66667003  0.13636001
   0.91666999  0.70832997  0.13636001
   0.86110997  0.70832997  0.13791000
   0.94443997  0.66667003  0.13791000
   0.00000000  0.75000000  0.13636001
   0.08333000  0.79167003  0.13636001
   0.02778000  0.79167003  0.13791000
   0.11111000  0.75000000  0.13791000
   0.16666999  0.75000000  0.13636001
   0.25000000  0.79167003  0.13636001
   0.19444001  0.79167003  0.13791000
   0.27777999  0.75000000  0.13791000
   0.33332999  0.75000000  0.13636001
   0.41666999  0.79167003  0.13636001
   0.36111000  0.79167003  0.13791000
   0.44444001  0.75000000  0.13791000
   0.50000000  0.75000000  0.13636001
   0.58332997  0.79167003  0.13636001
   0.52778001  0.79167003  0.13791000
   0.61110998  0.75000000  0.13791000
   0.66667001  0.75000000  0.13636001
   0.75000002  0.79167003  0.13636001
   0.69443999  0.79167003  0.13791000
   0.77778003  0.75000000  0.13791000
   0.83332995  0.75000000  0.13636001
   0.91666999  0.79167003  0.13636001
   0.86110997  0.79167003  0.13791000
   0.94443997  0.75000000  0.13791000
   0.00000000  0.83332997  0.13636001
   0.08333000  0.87500000  0.13636001
   0.02778000  0.87500000  0.13791000
   0.11111000  0.83332997  0.13791000
   0.16666999  0.83332997  0.13636001
   0.25000000  0.87500000  0.13636001
   0.19444001  0.87500000  0.13791000
   0.27777999  0.83332997  0.13791000
   0.33332999  0.83332997  0.13636001
   0.41666999  0.87500000  0.13636001
   0.36111000  0.87500000  0.13791000
   0.44444001  0.83332997  0.13791000
   0.50000000  0.83332997  0.13636001
   0.58332997  0.87500000  0.13636001
   0.52778001  0.87500000  0.13791000
   0.61110998  0.83332997  0.13791000
   0.66667001  0.83332997  0.13636001
   0.75000002  0.87500000  0.13636001
   0.69443999  0.87500000  0.13791000
   0.77778003  0.83332997  0.13791000
   0.83332995  0.83332997  0.13636001
   0.91666999  0.87500000  0.13636001
   0.86110997  0.87500000  0.13791000
   0.94443997  0.83332997  0.13791000
   0.00000000  0.91667003  0.13636001
   0.08333000  0.95832997  0.13636001
   0.02778000  0.95832997  0.13791000
   0.11111000  0.91667003  0.13791000
   0.16666999  0.91667003  0.13636001
   0.25000000  0.95832997  0.13636001
   0.19444001  0.95832997  0.13791000
   0.27777999  0.91667003  0.13791000
   0.33332999  0.91667003  0.13636001
   0.41666999  0.95832997  0.13636001
   0.36111000  0.95832997  0.13791000
   0.44444001  0.91667003  0.13791000
   0.50000000  0.91667003  0.13636001
   0.58332997  0.95832997  0.13636001
   0.52778001  0.95832997  0.13791000
   0.61110998  0.91667003  0.13791000
   0.66667001  0.91667003  0.13636001
   0.75000002  0.95832997  0.13636001
   0.69443999  0.95832997  0.13791000
   0.77778003  0.91667003  0.13791000
   0.83332995  0.91667003  0.13636001
   0.91666999  0.95832997  0.13636001
   0.86110997  0.95832997  0.13791000
   0.94443997  0.91667003  0.13791000
   0.43049996  0.53659999  0.34769999
   0.35728000  0.60337997  0.32504002
   0.34749002  0.65467999  0.33170000
   0.39054001  0.68604005  0.35794999
   0.44150624  0.66525504  0.37513540
   0.45266899  0.61644923  0.36769211
   0.49965102  0.58536692  0.38871930
   0.41131996  0.58547998  0.34214999
   0.41231741  0.45887144  0.39171474
   0.37638115  0.41705366  0.40775032
   0.41123310  0.37901085  0.42937639
   0.46961102  0.39699418  0.42409063
   0.55820803  0.38381858  0.38155356
   0.60612999  0.35436000  0.36166000
   0.64961006  0.38580001  0.34410000
   0.62997995  0.43436002  0.35216999
   0.64488733  0.50976742  0.40463182
   0.67974591  0.55058003  0.42743339
   0.64362502  0.58771705  0.44889302
   0.58556255  0.57017152  0.43709591
   0.32018218  0.40779373  0.39808076
   0.29861261  0.36343249  0.40954608
   0.33351700  0.32453478  0.43101534
   0.38937292  0.33370459  0.43941311
   0.61715016  0.30472370  0.36675600
   0.66957996  0.28469003  0.35452000
   0.71476003  0.31725000  0.33739998
   0.70506004  0.36869002  0.33267999
   0.73639728  0.55975606  0.42385250
   0.75734090  0.60330460  0.44134874
   0.72148906  0.64121364  0.46305910
   0.66490360  0.63221784  0.46510998
   0.28047002  0.71100000  0.35787002
   0.22991001  0.73372003  0.33594001
   0.16869621  0.76902930  0.42099263
   0.15190490  0.81983612  0.41754200
   0.20423296  0.84760067  0.41865693
   0.23997591  0.81698485  0.37204668
   0.35172483  0.24278939  0.43274048
   0.32779979  0.19578704  0.44626378
   0.22924157  0.20395695  0.42521753
   0.19158658  0.17950053  0.37389220
   0.22657002  0.13889998  0.35818999
   0.28428000  0.15485001  0.35178000
   0.76833000  0.24910998  0.34353000
   0.82396003  0.22991002  0.33981002
   0.77279516  0.15857622  0.37657038
   0.78946052  0.10514594  0.37913989
   0.83414003  0.10617000  0.33232000
   0.86845001  0.14893002  0.34297999
   0.70611582  0.72456549  0.47573048
   0.68658912  0.72866034  0.40831054
   0.59392543  0.76696528  0.39391285
   0.57814081  0.81082436  0.42918094
   0.62126352  0.84679537  0.41318712
   0.67385328  0.81516184  0.41734293
   0.48462368  0.53985917  0.36994779
   0.39424001  0.49752003  0.35554999
   0.46499085  0.44477070  0.41002949
   0.51354475  0.36909982  0.41357558
   0.57434085  0.43037519  0.36854708
   0.66196786  0.47261372  0.36913746
   0.59127775  0.52318187  0.41917322
   0.54234977  0.59857110  0.42544333
   0.21563381  0.77217648  0.37899526
   0.28114561  0.18747481  0.40576000
   0.82402006  0.18040002  0.35620999
   0.65223252  0.77015848  0.40435090
   0.52885556  0.48446823  0.39239629
   0.29553002  0.67436005  0.31352999
   0.31229818  0.27926692  0.44104701
   0.76881002  0.29862999  0.32745999
   0.74306100  0.68556525  0.48004763
   0.27780002  0.83236998  0.33439001
   0.21574473  0.22441969  0.46609459
   0.73095667  0.17246045  0.38448976
   0.71517354  0.82705748  0.43107093
   0.32539999  0.57975002  0.30807001
   0.38290693  0.72239766  0.36348773
   0.47458757  0.68815178  0.39652053
   0.29391455  0.43773906  0.37972472
   0.25425779  0.35616336  0.40210827
   0.41768184  0.30453467  0.45361182
   0.58244450  0.28088427  0.38186561
   0.67734006  0.24690997  0.35813000
   0.73818002  0.39303999  0.32190002
   0.76370363  0.53053664  0.40540132
   0.80208470  0.61039669  0.43882865
   0.63595262  0.66107318  0.47908476
   0.31288999  0.73723003  0.36011999
   0.27453419  0.69598594  0.40374800
   0.19735002  0.70765995  0.33298000
   0.23683000  0.74906003  0.28911001
   0.18045531  0.75849269  0.46769019
   0.13602869  0.74604892  0.40439543
   0.12413838  0.82987150  0.45096062
   0.13734859  0.82405419  0.37075716
   0.22167963  0.84954055  0.46496280
   0.19839569  0.88300434  0.40013920
   0.38487458  0.24904365  0.46361649
   0.36534006  0.24381073  0.38455965
   0.31488773  0.19451171  0.49419948
   0.35877594  0.16908435  0.43913291
   0.18427997  0.20240004  0.33315000
   0.15299036  0.16883845  0.39466456
   0.21227997  0.11835003  0.31768001
   0.22602824  0.11683846  0.39915803
   0.29022002  0.17451000  0.30779002
   0.31335001  0.12598002  0.35640001
   0.74171993  0.23017001  0.31082999
   0.75348766  0.24506286  0.39039439
   0.84942901  0.24857853  0.37220751
   0.83977997  0.23431999  0.29175002
   0.75609219  0.08247942  0.36440082
   0.80294025  0.09488426  0.42524756
   0.81457999  0.11193001  0.28645000
   0.85761998  0.07356000  0.33007000
   0.89285002  0.15814001  0.30150000
   0.89312923  0.14525898  0.38436466
   0.72528368  0.75697171  0.48784071
   0.67223131  0.71878052  0.50599988
   0.66532725  0.69694759  0.39645400
   0.72039711  0.73279090  0.37808184
   0.57412217  0.73590727  0.41415537
   0.58445002  0.76917001  0.34325001
   0.58562233  0.80257662  0.47723124
   0.53924489  0.82193020  0.42136876
   0.62219825  0.87502951  0.44806657
   0.61621022  0.86146014  0.36686924
Direct configuration=     6
   0.00000000  0.00000000  0.13636001
   0.08333000  0.04167000  0.13636001
   0.02778000  0.04167000  0.13791000
   0.11111000  0.00000000  0.13791000
   0.16666999  0.00000000  0.13636001
   0.25000000  0.04167000  0.13636001
   0.19444001  0.04167000  0.13791000
   0.27777999  0.00000000  0.13791000
   0.33332999  0.00000000  0.13636001
   0.41666999  0.04167000  0.13636001
   0.36111000  0.04167000  0.13791000
   0.44444001  0.00000000  0.13791000
   0.50000000  0.00000000  0.13636001
   0.58332997  0.04167000  0.13636001
   0.52778001  0.04167000  0.13791000
   0.61110998  0.00000000  0.13791000
   0.66667001  0.00000000  0.13636001
   0.75000002  0.04167000  0.13636001
   0.69443999  0.04167000  0.13791000
   0.77778003  0.00000000  0.13791000
   0.83332995  0.00000000  0.13636001
   0.91666999  0.04167000  0.13636001
   0.86110997  0.04167000  0.13791000
   0.94443997  0.00000000  0.13791000
   0.00000000  0.08333000  0.13636001
   0.08333000  0.12500000  0.13636001
   0.02778000  0.12500000  0.13791000
   0.11111000  0.08333000  0.13791000
   0.16666999  0.08333000  0.13636001
   0.25000000  0.12500000  0.13636001
   0.19444001  0.12500000  0.13791000
   0.27777999  0.08333000  0.13791000
   0.33332999  0.08333000  0.13636001
   0.41666999  0.12500000  0.13636001
   0.36111000  0.12500000  0.13791000
   0.44444001  0.08333000  0.13791000
   0.50000000  0.08333000  0.13636001
   0.58332997  0.12500000  0.13636001
   0.52778001  0.12500000  0.13791000
   0.61110998  0.08333000  0.13791000
   0.66667001  0.08333000  0.13636001
   0.75000002  0.12500000  0.13636001
   0.69443999  0.12500000  0.13791000
   0.77778003  0.08333000  0.13791000
   0.83332995  0.08333000  0.13636001
   0.91666999  0.12500000  0.13636001
   0.86110997  0.12500000  0.13791000
   0.94443997  0.08333000  0.13791000
   0.00000000  0.16667000  0.13636001
   0.08333000  0.20833000  0.13636001
   0.02778000  0.20833000  0.13791000
   0.11111000  0.16667000  0.13791000
   0.16666999  0.16667000  0.13636001
   0.25000000  0.20833000  0.13636001
   0.19444001  0.20833000  0.13791000
   0.27777999  0.16667000  0.13791000
   0.33332999  0.16667000  0.13636001
   0.41666999  0.20833000  0.13636001
   0.36111000  0.20833000  0.13791000
   0.44444001  0.16667000  0.13791000
   0.50000000  0.16667000  0.13636001
   0.58332997  0.20833000  0.13636001
   0.52778001  0.20833000  0.13791000
   0.61110998  0.16667000  0.13791000
   0.66667001  0.16667000  0.13636001
   0.75000002  0.20833000  0.13636001
   0.69443999  0.20833000  0.13791000
   0.77778003  0.16667000  0.13791000
   0.83332995  0.16667000  0.13636001
   0.91666999  0.20833000  0.13636001
   0.86110997  0.20833000  0.13791000
   0.94443997  0.16667000  0.13791000
   0.00000000  0.25000000  0.13636001
   0.08333000  0.29167000  0.13636001
   0.02778000  0.29167000  0.13791000
   0.11111000  0.25000000  0.13791000
   0.16666999  0.25000000  0.13636001
   0.25000000  0.29167000  0.13636001
   0.19444001  0.29167000  0.13791000
   0.27777999  0.25000000  0.13791000
   0.33332999  0.25000000  0.13636001
   0.41666999  0.29167000  0.13636001
   0.36111000  0.29167000  0.13791000
   0.44444001  0.25000000  0.13791000
   0.50000000  0.25000000  0.13636001
   0.58332997  0.29167000  0.13636001
   0.52778001  0.29167000  0.13791000
   0.61110998  0.25000000  0.13791000
   0.66667001  0.25000000  0.13636001
   0.75000002  0.29167000  0.13636001
   0.69443999  0.29167000  0.13791000
   0.77778003  0.25000000  0.13791000
   0.83332995  0.25000000  0.13636001
   0.91666999  0.29167000  0.13636001
   0.86110997  0.29167000  0.13791000
   0.94443997  0.25000000  0.13791000
   0.00000000  0.33333000  0.13636001
   0.08333000  0.37500000  0.13636001
   0.02778000  0.37500000  0.13791000
   0.11111000  0.33333000  0.13791000
   0.16666999  0.33333000  0.13636001
   0.25000000  0.37500000  0.13636001
   0.19444001  0.37500000  0.13791000
   0.27777999  0.33333000  0.13791000
   0.33332999  0.33333000  0.13636001
   0.41666999  0.37500000  0.13636001
   0.36111000  0.37500000  0.13791000
   0.44444001  0.33333000  0.13791000
   0.50000000  0.33333000  0.13636001
   0.58332997  0.37500000  0.13636001
   0.52778001  0.37500000  0.13791000
   0.61110998  0.33333000  0.13791000
   0.66667001  0.33333000  0.13636001
   0.75000002  0.37500000  0.13636001
   0.69443999  0.37500000  0.13791000
   0.77778003  0.33333000  0.13791000
   0.83332995  0.33333000  0.13636001
   0.91666999  0.37500000  0.13636001
   0.86110997  0.37500000  0.13791000
   0.94443997  0.33333000  0.13791000
   0.00000000  0.41667000  0.13636001
   0.08333000  0.45833000  0.13636001
   0.02778000  0.45833000  0.13791000
   0.11111000  0.41667000  0.13791000
   0.16666999  0.41667000  0.13636001
   0.25000000  0.45833000  0.13636001
   0.19444001  0.45833000  0.13791000
   0.27777999  0.41667000  0.13791000
   0.33332999  0.41667000  0.13636001
   0.41666999  0.45833000  0.13636001
   0.36111000  0.45833000  0.13791000
   0.44444001  0.41667000  0.13791000
   0.50000000  0.41667000  0.13636001
   0.58332997  0.45833000  0.13636001
   0.52778001  0.45833000  0.13791000
   0.61110998  0.41667000  0.13791000
   0.66667001  0.41667000  0.13636001
   0.75000002  0.45833000  0.13636001
   0.69443999  0.45833000  0.13791000
   0.77778003  0.41667000  0.13791000
   0.83332995  0.41667000  0.13636001
   0.91666999  0.45833000  0.13636001
   0.86110997  0.45833000  0.13791000
   0.94443997  0.41667000  0.13791000
   0.00000000  0.50000000  0.13636001
   0.08333000  0.54167003  0.13636001
   0.02778000  0.54167003  0.13791000
   0.11111000  0.50000000  0.13791000
   0.16666999  0.50000000  0.13636001
   0.25000000  0.54167003  0.13636001
   0.19444001  0.54167003  0.13791000
   0.27777999  0.50000000  0.13791000
   0.33332999  0.50000000  0.13636001
   0.41666999  0.54167003  0.13636001
   0.36111000  0.54167003  0.13791000
   0.44444001  0.50000000  0.13791000
   0.50000000  0.50000000  0.13636001
   0.58332997  0.54167003  0.13636001
   0.52778001  0.54167003  0.13791000
   0.61110998  0.50000000  0.13791000
   0.66667001  0.50000000  0.13636001
   0.75000002  0.54167003  0.13636001
   0.69443999  0.54167003  0.13791000
   0.77778003  0.50000000  0.13791000
   0.83332995  0.50000000  0.13636001
   0.91666999  0.54167003  0.13636001
   0.86110997  0.54167003  0.13791000
   0.94443997  0.50000000  0.13791000
   0.00000000  0.58332997  0.13636001
   0.08333000  0.62500000  0.13636001
   0.02778000  0.62500000  0.13791000
   0.11111000  0.58332997  0.13791000
   0.16666999  0.58332997  0.13636001
   0.25000000  0.62500000  0.13636001
   0.19444001  0.62500000  0.13791000
   0.27777999  0.58332997  0.13791000
   0.33332999  0.58332997  0.13636001
   0.41666999  0.62500000  0.13636001
   0.36111000  0.62500000  0.13791000
   0.44444001  0.58332997  0.13791000
   0.50000000  0.58332997  0.13636001
   0.58332997  0.62500000  0.13636001
   0.52778001  0.62500000  0.13791000
   0.61110998  0.58332997  0.13791000
   0.66667001  0.58332997  0.13636001
   0.75000002  0.62500000  0.13636001
   0.69443999  0.62500000  0.13791000
   0.77778003  0.58332997  0.13791000
   0.83332995  0.58332997  0.13636001
   0.91666999  0.62500000  0.13636001
   0.86110997  0.62500000  0.13791000
   0.94443997  0.58332997  0.13791000
   0.00000000  0.66667003  0.13636001
   0.08333000  0.70832997  0.13636001
   0.02778000  0.70832997  0.13791000
   0.11111000  0.66667003  0.13791000
   0.16666999  0.66667003  0.13636001
   0.25000000  0.70832997  0.13636001
   0.19444001  0.70832997  0.13791000
   0.27777999  0.66667003  0.13791000
   0.33332999  0.66667003  0.13636001
   0.41666999  0.70832997  0.13636001
   0.36111000  0.70832997  0.13791000
   0.44444001  0.66667003  0.13791000
   0.50000000  0.66667003  0.13636001
   0.58332997  0.70832997  0.13636001
   0.52778001  0.70832997  0.13791000
   0.61110998  0.66667003  0.13791000
   0.66667001  0.66667003  0.13636001
   0.75000002  0.70832997  0.13636001
   0.69443999  0.70832997  0.13791000
   0.77778003  0.66667003  0.13791000
   0.83332995  0.66667003  0.13636001
   0.91666999  0.70832997  0.13636001
   0.86110997  0.70832997  0.13791000
   0.94443997  0.66667003  0.13791000
   0.00000000  0.75000000  0.13636001
   0.08333000  0.79167003  0.13636001
   0.02778000  0.79167003  0.13791000
   0.11111000  0.75000000  0.13791000
   0.16666999  0.75000000  0.13636001
   0.25000000  0.79167003  0.13636001
   0.19444001  0.79167003  0.13791000
   0.27777999  0.75000000  0.13791000
   0.33332999  0.75000000  0.13636001
   0.41666999  0.79167003  0.13636001
   0.36111000  0.79167003  0.13791000
   0.44444001  0.75000000  0.13791000
   0.50000000  0.75000000  0.13636001
   0.58332997  0.79167003  0.13636001
   0.52778001  0.79167003  0.13791000
   0.61110998  0.75000000  0.13791000
   0.66667001  0.75000000  0.13636001
   0.75000002  0.79167003  0.13636001
   0.69443999  0.79167003  0.13791000
   0.77778003  0.75000000  0.13791000
   0.83332995  0.75000000  0.13636001
   0.91666999  0.79167003  0.13636001
   0.86110997  0.79167003  0.13791000
   0.94443997  0.75000000  0.13791000
   0.00000000  0.83332997  0.13636001
   0.08333000  0.87500000  0.13636001
   0.02778000  0.87500000  0.13791000
   0.11111000  0.83332997  0.13791000
   0.16666999  0.83332997  0.13636001
   0.25000000  0.87500000  0.13636001
   0.19444001  0.87500000  0.13791000
   0.27777999  0.83332997  0.13791000
   0.33332999  0.83332997  0.13636001
   0.41666999  0.87500000  0.13636001
   0.36111000  0.87500000  0.13791000
   0.44444001  0.83332997  0.13791000
   0.50000000  0.83332997  0.13636001
   0.58332997  0.87500000  0.13636001
   0.52778001  0.87500000  0.13791000
   0.61110998  0.83332997  0.13791000
   0.66667001  0.83332997  0.13636001
   0.75000002  0.87500000  0.13636001
   0.69443999  0.87500000  0.13791000
   0.77778003  0.83332997  0.13791000
   0.83332995  0.83332997  0.13636001
   0.91666999  0.87500000  0.13636001
   0.86110997  0.87500000  0.13791000
   0.94443997  0.83332997  0.13791000
   0.00000000  0.91667003  0.13636001
   0.08333000  0.95832997  0.13636001
   0.02778000  0.95832997  0.13791000
   0.11111000  0.91667003  0.13791000
   0.16666999  0.91667003  0.13636001
   0.25000000  0.95832997  0.13636001
   0.19444001  0.95832997  0.13791000
   0.27777999  0.91667003  0.13791000
   0.33332999  0.91667003  0.13636001
   0.41666999  0.95832997  0.13636001
   0.36111000  0.95832997  0.13791000
   0.44444001  0.91667003  0.13791000
   0.50000000  0.91667003  0.13636001
   0.58332997  0.95832997  0.13636001
   0.52778001  0.95832997  0.13791000
   0.61110998  0.91667003  0.13791000
   0.66667001  0.91667003  0.13636001
   0.75000002  0.95832997  0.13636001
   0.69443999  0.95832997  0.13791000
   0.77778003  0.91667003  0.13791000
   0.83332995  0.91667003  0.13636001
   0.91666999  0.95832997  0.13636001
   0.86110997  0.95832997  0.13791000
   0.94443997  0.91667003  0.13791000
   0.43049996  0.53659999  0.34769999
   0.35728000  0.60337997  0.32504002
   0.34749002  0.65467999  0.33170000
   0.39054001  0.68604005  0.35794999
   0.44184986  0.66541802  0.37533793
   0.45272059  0.61637543  0.36761793
   0.49955454  0.58547819  0.38847920
   0.41131996  0.58547998  0.34214999
   0.41219897  0.45878152  0.39195562
   0.37646546  0.41710069  0.40783342
   0.41132771  0.37912028  0.42941381
   0.46945120  0.39697120  0.42445743
   0.55831519  0.38373431  0.38130498
   0.60612999  0.35436000  0.36166000
   0.64961006  0.38580001  0.34410000
   0.62997995  0.43436002  0.35216999
   0.64499855  0.50984035  0.40488761
   0.67965010  0.55052459  0.42749629
   0.64352142  0.58760790  0.44891374
   0.58571134  0.57018188  0.43745541
   0.31999713  0.40810865  0.39790777
   0.29829157  0.36333054  0.40950305
   0.33335374  0.32443649  0.43103443
   0.38962856  0.33347831  0.43952620
   0.61679249  0.30454769  0.36689510
   0.66957996  0.28469003  0.35452000
   0.71476003  0.31725000  0.33739998
   0.70506004  0.36869002  0.33267999
   0.73659295  0.55944777  0.42367136
   0.75766279  0.60339373  0.44134231
   0.72163039  0.64131874  0.46309353
   0.66464709  0.63245435  0.46520236
   0.28047002  0.71100000  0.35787002
   0.22991001  0.73372003  0.33594001
   0.16858717  0.76890401  0.42098964
   0.15217084  0.81976141  0.41748235
   0.20424181  0.84774840  0.41864810
   0.23942877  0.81699345  0.37280992
   0.35171363  0.24273536  0.43271535
   0.32791727  0.19574519  0.44626988
   0.22920045  0.20360762  0.42429140
   0.19141811  0.17949518  0.37392623
   0.22657002  0.13889998  0.35818999
   0.28428000  0.15485001  0.35178000
   0.76833000  0.24910998  0.34353000
   0.82396003  0.22991002  0.33981002
   0.77339760  0.15810426  0.37661652
   0.78934431  0.10503694  0.37914783
   0.83414003  0.10617000  0.33232000
   0.86845001  0.14893002  0.34297999
   0.70608469  0.72460831  0.47565123
   0.68658923  0.72858770  0.40840681
   0.59383498  0.76681809  0.39390456
   0.57840597  0.81078947  0.42905016
   0.62126437  0.84693587  0.41325348
   0.67305837  0.81522890  0.41705748
   0.48490165  0.53954651  0.36991641
   0.39424001  0.49752003  0.35554999
   0.46532463  0.44502928  0.41007970
   0.51355072  0.36869600  0.41387443
   0.57407679  0.43067276  0.36852767
   0.66243533  0.47263830  0.36885801
   0.59093624  0.52291769  0.41917675
   0.54231417  0.59896159  0.42578470
   0.21548418  0.77195919  0.37910674
   0.28140354  0.18742139  0.40558843
   0.82402006  0.18040002  0.35620999
   0.65207118  0.76993829  0.40429931
   0.52885482  0.48447111  0.39239810
   0.29553002  0.67436005  0.31352999
   0.31197112  0.27902714  0.44120841
   0.76881002  0.29862999  0.32745999
   0.74331954  0.68577439  0.48022347
   0.27780002  0.83236998  0.33439001
   0.21543793  0.22490672  0.46709830
   0.73002801  0.17285367  0.38458877
   0.71611536  0.82732440  0.43142977
   0.32539999  0.57975002  0.30807001
   0.38285190  0.72256029  0.36351179
   0.47472646  0.68824921  0.39660888
   0.29380441  0.43786456  0.37964888
   0.25407860  0.35614576  0.40207286
   0.41778981  0.30437965  0.45367624
   0.58229873  0.28078473  0.38192690
   0.67734006  0.24690997  0.35813000
   0.73818002  0.39303999  0.32190002
   0.76381797  0.53041435  0.40532460
   0.80227016  0.61041561  0.43881431
   0.63583613  0.66121793  0.47913692
   0.31288999  0.73723003  0.36011999
   0.27449932  0.69594953  0.40389608
   0.19735002  0.70765995  0.33298000
   0.23683000  0.74906003  0.28911001
   0.18051796  0.75848969  0.46783402
   0.13588633  0.74597780  0.40435511
   0.12404489  0.82990826  0.45107007
   0.13733162  0.82406156  0.37059389
   0.22172983  0.84952068  0.46511024
   0.19833555  0.88314762  0.40007860
   0.38499011  0.24908276  0.46371594
   0.36537964  0.24379348  0.38440793
   0.31486428  0.19451676  0.49436848
   0.35888865  0.16899536  0.43912461
   0.18427997  0.20240004  0.33315000
   0.15283326  0.16876608  0.39472335
   0.21227997  0.11835003  0.31768001
   0.22603375  0.11679643  0.39931270
   0.29022002  0.17451000  0.30779002
   0.31335001  0.12598002  0.35640001
   0.74171993  0.23017001  0.31082999
   0.75344177  0.24503609  0.39059045
   0.84948721  0.24863943  0.37232265
   0.83977997  0.23431999  0.29175002
   0.75598104  0.08236732  0.36431889
   0.80300620  0.09486786  0.42538778
   0.81457999  0.11193001  0.28645000
   0.85761998  0.07356000  0.33007000
   0.89285002  0.15814001  0.30150000
   0.89317288  0.14523536  0.38451317
   0.72531356  0.75711006  0.48787493
   0.67211104  0.71875801  0.50607512
   0.66526823  0.69680802  0.39644687
   0.72050967  0.73280926  0.37797998
   0.57402290  0.73580732  0.41423253
   0.58445002  0.76917001  0.34325001
   0.58567877  0.80254671  0.47737757
   0.53911491  0.82196976  0.42134649
   0.62216549  0.87513911  0.44821615
   0.61619172  0.86148256  0.36671360
Direct configuration=     7
   0.00000000  0.00000000  0.13636001
   0.08333000  0.04167000  0.13636001
   0.02778000  0.04167000  0.13791000
   0.11111000  0.00000000  0.13791000
   0.16666999  0.00000000  0.13636001
   0.25000000  0.04167000  0.13636001
   0.19444001  0.04167000  0.13791000
   0.27777999  0.00000000  0.13791000
   0.33332999  0.00000000  0.13636001
   0.41666999  0.04167000  0.13636001
   0.36111000  0.04167000  0.13791000
   0.44444001  0.00000000  0.13791000
   0.50000000  0.00000000  0.13636001
   0.58332997  0.04167000  0.13636001
   0.52778001  0.04167000  0.13791000
   0.61110998  0.00000000  0.13791000
   0.66667001  0.00000000  0.13636001
   0.75000002  0.04167000  0.13636001
   0.69443999  0.04167000  0.13791000
   0.77778003  0.00000000  0.13791000
   0.83332995  0.00000000  0.13636001
   0.91666999  0.04167000  0.13636001
   0.86110997  0.04167000  0.13791000
   0.94443997  0.00000000  0.13791000
   0.00000000  0.08333000  0.13636001
   0.08333000  0.12500000  0.13636001
   0.02778000  0.12500000  0.13791000
   0.11111000  0.08333000  0.13791000
   0.16666999  0.08333000  0.13636001
   0.25000000  0.12500000  0.13636001
   0.19444001  0.12500000  0.13791000
   0.27777999  0.08333000  0.13791000
   0.33332999  0.08333000  0.13636001
   0.41666999  0.12500000  0.13636001
   0.36111000  0.12500000  0.13791000
   0.44444001  0.08333000  0.13791000
   0.50000000  0.08333000  0.13636001
   0.58332997  0.12500000  0.13636001
   0.52778001  0.12500000  0.13791000
   0.61110998  0.08333000  0.13791000
   0.66667001  0.08333000  0.13636001
   0.75000002  0.12500000  0.13636001
   0.69443999  0.12500000  0.13791000
   0.77778003  0.08333000  0.13791000
   0.83332995  0.08333000  0.13636001
   0.91666999  0.12500000  0.13636001
   0.86110997  0.12500000  0.13791000
   0.94443997  0.08333000  0.13791000
   0.00000000  0.16667000  0.13636001
   0.08333000  0.20833000  0.13636001
   0.02778000  0.20833000  0.13791000
   0.11111000  0.16667000  0.13791000
   0.16666999  0.16667000  0.13636001
   0.25000000  0.20833000  0.13636001
   0.19444001  0.20833000  0.13791000
   0.27777999  0.16667000  0.13791000
   0.33332999  0.16667000  0.13636001
   0.41666999  0.20833000  0.13636001
   0.36111000  0.20833000  0.13791000
   0.44444001  0.16667000  0.13791000
   0.50000000  0.16667000  0.13636001
   0.58332997  0.20833000  0.13636001
   0.52778001  0.20833000  0.13791000
   0.61110998  0.16667000  0.13791000
   0.66667001  0.16667000  0.13636001
   0.75000002  0.20833000  0.13636001
   0.69443999  0.20833000  0.13791000
   0.77778003  0.16667000  0.13791000
   0.83332995  0.16667000  0.13636001
   0.91666999  0.20833000  0.13636001
   0.86110997  0.20833000  0.13791000
   0.94443997  0.16667000  0.13791000
   0.00000000  0.25000000  0.13636001
   0.08333000  0.29167000  0.13636001
   0.02778000  0.29167000  0.13791000
   0.11111000  0.25000000  0.13791000
   0.16666999  0.25000000  0.13636001
   0.25000000  0.29167000  0.13636001
   0.19444001  0.29167000  0.13791000
   0.27777999  0.25000000  0.13791000
   0.33332999  0.25000000  0.13636001
   0.41666999  0.29167000  0.13636001
   0.36111000  0.29167000  0.13791000
   0.44444001  0.25000000  0.13791000
   0.50000000  0.25000000  0.13636001
   0.58332997  0.29167000  0.13636001
   0.52778001  0.29167000  0.13791000
   0.61110998  0.25000000  0.13791000
   0.66667001  0.25000000  0.13636001
   0.75000002  0.29167000  0.13636001
   0.69443999  0.29167000  0.13791000
   0.77778003  0.25000000  0.13791000
   0.83332995  0.25000000  0.13636001
   0.91666999  0.29167000  0.13636001
   0.86110997  0.29167000  0.13791000
   0.94443997  0.25000000  0.13791000
   0.00000000  0.33333000  0.13636001
   0.08333000  0.37500000  0.13636001
   0.02778000  0.37500000  0.13791000
   0.11111000  0.33333000  0.13791000
   0.16666999  0.33333000  0.13636001
   0.25000000  0.37500000  0.13636001
   0.19444001  0.37500000  0.13791000
   0.27777999  0.33333000  0.13791000
   0.33332999  0.33333000  0.13636001
   0.41666999  0.37500000  0.13636001
   0.36111000  0.37500000  0.13791000
   0.44444001  0.33333000  0.13791000
   0.50000000  0.33333000  0.13636001
   0.58332997  0.37500000  0.13636001
   0.52778001  0.37500000  0.13791000
   0.61110998  0.33333000  0.13791000
   0.66667001  0.33333000  0.13636001
   0.75000002  0.37500000  0.13636001
   0.69443999  0.37500000  0.13791000
   0.77778003  0.33333000  0.13791000
   0.83332995  0.33333000  0.13636001
   0.91666999  0.37500000  0.13636001
   0.86110997  0.37500000  0.13791000
   0.94443997  0.33333000  0.13791000
   0.00000000  0.41667000  0.13636001
   0.08333000  0.45833000  0.13636001
   0.02778000  0.45833000  0.13791000
   0.11111000  0.41667000  0.13791000
   0.16666999  0.41667000  0.13636001
   0.25000000  0.45833000  0.13636001
   0.19444001  0.45833000  0.13791000
   0.27777999  0.41667000  0.13791000
   0.33332999  0.41667000  0.13636001
   0.41666999  0.45833000  0.13636001
   0.36111000  0.45833000  0.13791000
   0.44444001  0.41667000  0.13791000
   0.50000000  0.41667000  0.13636001
   0.58332997  0.45833000  0.13636001
   0.52778001  0.45833000  0.13791000
   0.61110998  0.41667000  0.13791000
   0.66667001  0.41667000  0.13636001
   0.75000002  0.45833000  0.13636001
   0.69443999  0.45833000  0.13791000
   0.77778003  0.41667000  0.13791000
   0.83332995  0.41667000  0.13636001
   0.91666999  0.45833000  0.13636001
   0.86110997  0.45833000  0.13791000
   0.94443997  0.41667000  0.13791000
   0.00000000  0.50000000  0.13636001
   0.08333000  0.54167003  0.13636001
   0.02778000  0.54167003  0.13791000
   0.11111000  0.50000000  0.13791000
   0.16666999  0.50000000  0.13636001
   0.25000000  0.54167003  0.13636001
   0.19444001  0.54167003  0.13791000
   0.27777999  0.50000000  0.13791000
   0.33332999  0.50000000  0.13636001
   0.41666999  0.54167003  0.13636001
   0.36111000  0.54167003  0.13791000
   0.44444001  0.50000000  0.13791000
   0.50000000  0.50000000  0.13636001
   0.58332997  0.54167003  0.13636001
   0.52778001  0.54167003  0.13791000
   0.61110998  0.50000000  0.13791000
   0.66667001  0.50000000  0.13636001
   0.75000002  0.54167003  0.13636001
   0.69443999  0.54167003  0.13791000
   0.77778003  0.50000000  0.13791000
   0.83332995  0.50000000  0.13636001
   0.91666999  0.54167003  0.13636001
   0.86110997  0.54167003  0.13791000
   0.94443997  0.50000000  0.13791000
   0.00000000  0.58332997  0.13636001
   0.08333000  0.62500000  0.13636001
   0.02778000  0.62500000  0.13791000
   0.11111000  0.58332997  0.13791000
   0.16666999  0.58332997  0.13636001
   0.25000000  0.62500000  0.13636001
   0.19444001  0.62500000  0.13791000
   0.27777999  0.58332997  0.13791000
   0.33332999  0.58332997  0.13636001
   0.41666999  0.62500000  0.13636001
   0.36111000  0.62500000  0.13791000
   0.44444001  0.58332997  0.13791000
   0.50000000  0.58332997  0.13636001
   0.58332997  0.62500000  0.13636001
   0.52778001  0.62500000  0.13791000
   0.61110998  0.58332997  0.13791000
   0.66667001  0.58332997  0.13636001
   0.75000002  0.62500000  0.13636001
   0.69443999  0.62500000  0.13791000
   0.77778003  0.58332997  0.13791000
   0.83332995  0.58332997  0.13636001
   0.91666999  0.62500000  0.13636001
   0.86110997  0.62500000  0.13791000
   0.94443997  0.58332997  0.13791000
   0.00000000  0.66667003  0.13636001
   0.08333000  0.70832997  0.13636001
   0.02778000  0.70832997  0.13791000
   0.11111000  0.66667003  0.13791000
   0.16666999  0.66667003  0.13636001
   0.25000000  0.70832997  0.13636001
   0.19444001  0.70832997  0.13791000
   0.27777999  0.66667003  0.13791000
   0.33332999  0.66667003  0.13636001
   0.41666999  0.70832997  0.13636001
   0.36111000  0.70832997  0.13791000
   0.44444001  0.66667003  0.13791000
   0.50000000  0.66667003  0.13636001
   0.58332997  0.70832997  0.13636001
   0.52778001  0.70832997  0.13791000
   0.61110998  0.66667003  0.13791000
   0.66667001  0.66667003  0.13636001
   0.75000002  0.70832997  0.13636001
   0.69443999  0.70832997  0.13791000
   0.77778003  0.66667003  0.13791000
   0.83332995  0.66667003  0.13636001
   0.91666999  0.70832997  0.13636001
   0.86110997  0.70832997  0.13791000
   0.94443997  0.66667003  0.13791000
   0.00000000  0.75000000  0.13636001
   0.08333000  0.79167003  0.13636001
   0.02778000  0.79167003  0.13791000
   0.11111000  0.75000000  0.13791000
   0.16666999  0.75000000  0.13636001
   0.25000000  0.79167003  0.13636001
   0.19444001  0.79167003  0.13791000
   0.27777999  0.75000000  0.13791000
   0.33332999  0.75000000  0.13636001
   0.41666999  0.79167003  0.13636001
   0.36111000  0.79167003  0.13791000
   0.44444001  0.75000000  0.13791000
   0.50000000  0.75000000  0.13636001
   0.58332997  0.79167003  0.13636001
   0.52778001  0.79167003  0.13791000
   0.61110998  0.75000000  0.13791000
   0.66667001  0.75000000  0.13636001
   0.75000002  0.79167003  0.13636001
   0.69443999  0.79167003  0.13791000
   0.77778003  0.75000000  0.13791000
   0.83332995  0.75000000  0.13636001
   0.91666999  0.79167003  0.13636001
   0.86110997  0.79167003  0.13791000
   0.94443997  0.75000000  0.13791000
   0.00000000  0.83332997  0.13636001
   0.08333000  0.87500000  0.13636001
   0.02778000  0.87500000  0.13791000
   0.11111000  0.83332997  0.13791000
   0.16666999  0.83332997  0.13636001
   0.25000000  0.87500000  0.13636001
   0.19444001  0.87500000  0.13791000
   0.27777999  0.83332997  0.13791000
   0.33332999  0.83332997  0.13636001
   0.41666999  0.87500000  0.13636001
   0.36111000  0.87500000  0.13791000
   0.44444001  0.83332997  0.13791000
   0.50000000  0.83332997  0.13636001
   0.58332997  0.87500000  0.13636001
   0.52778001  0.87500000  0.13791000
   0.61110998  0.83332997  0.13791000
   0.66667001  0.83332997  0.13636001
   0.75000002  0.87500000  0.13636001
   0.69443999  0.87500000  0.13791000
   0.77778003  0.83332997  0.13791000
   0.83332995  0.83332997  0.13636001
   0.91666999  0.87500000  0.13636001
   0.86110997  0.87500000  0.13791000
   0.94443997  0.83332997  0.13791000
   0.00000000  0.91667003  0.13636001
   0.08333000  0.95832997  0.13636001
   0.02778000  0.95832997  0.13791000
   0.11111000  0.91667003  0.13791000
   0.16666999  0.91667003  0.13636001
   0.25000000  0.95832997  0.13636001
   0.19444001  0.95832997  0.13791000
   0.27777999  0.91667003  0.13791000
   0.33332999  0.91667003  0.13636001
   0.41666999  0.95832997  0.13636001
   0.36111000  0.95832997  0.13791000
   0.44444001  0.91667003  0.13791000
   0.50000000  0.91667003  0.13636001
   0.58332997  0.95832997  0.13636001
   0.52778001  0.95832997  0.13791000
   0.61110998  0.91667003  0.13791000
   0.66667001  0.91667003  0.13636001
   0.75000002  0.95832997  0.13636001
   0.69443999  0.95832997  0.13791000
   0.77778003  0.91667003  0.13791000
   0.83332995  0.91667003  0.13636001
   0.91666999  0.95832997  0.13636001
   0.86110997  0.95832997  0.13791000
   0.94443997  0.91667003  0.13791000
   0.43049996  0.53659999  0.34769999
   0.35728000  0.60337997  0.32504002
   0.34749002  0.65467999  0.33170000
   0.39054001  0.68604005  0.35794999
   0.44117417  0.66513517  0.37495502
   0.45231304  0.61637243  0.36777846
   0.49921789  0.58512129  0.38887912
   0.41131996  0.58547998  0.34214999
   0.41231183  0.45860401  0.39123639
   0.37660794  0.41671462  0.40763081
   0.41097250  0.37924235  0.42889161
   0.46932760  0.39717196  0.42314188
   0.55862090  0.38417953  0.38177030
   0.60612999  0.35436000  0.36166000
   0.64961006  0.38580001  0.34410000
   0.62997995  0.43436002  0.35216999
   0.64460942  0.51002190  0.40431652
   0.67954726  0.55088893  0.42731717
   0.64389633  0.58751767  0.44844792
   0.58593631  0.57000706  0.43616087
   0.32054535  0.40773020  0.39821307
   0.29902935  0.36309028  0.40978909
   0.33377081  0.32500491  0.43078891
   0.38931070  0.33392850  0.43934050
   0.61747214  0.30495715  0.36658904
   0.66957996  0.28469003  0.35452000
   0.71476003  0.31725000  0.33739998
   0.70506004  0.36869002  0.33267999
   0.73602252  0.55982454  0.42396437
   0.75690471  0.60361457  0.44157497
   0.72121342  0.64080720  0.46285445
   0.66502804  0.63201107  0.46507179
   0.28047002  0.71100000  0.35787002
   0.22991001  0.73372003  0.33594001
   0.16891813  0.76954665  0.42064469
   0.15247287  0.81972131  0.41728687
   0.20431137  0.84731718  0.41801543
   0.24059261  0.81741374  0.37102604
   0.35160564  0.24287804  0.43269891
   0.32743074  0.19602991  0.44584826
   0.22960599  0.20257044  0.42294441
   0.19196906  0.17970182  0.37411160
   0.22657002  0.13889998  0.35818999
   0.28428000  0.15485001  0.35178000
   0.76833000  0.24910998  0.34353000
   0.82396003  0.22991002  0.33981002
   0.77449988  0.15767151  0.37601440
   0.78945848  0.10564699  0.37889736
   0.83414003  0.10617000  0.33232000
   0.86845001  0.14893002  0.34297999
   0.70605029  0.72419801  0.47526394
   0.68638397  0.72901634  0.40864359
   0.59426143  0.76742709  0.39401771
   0.57872494  0.81080555  0.42903469
   0.62141615  0.84639980  0.41346669
   0.67175444  0.81483269  0.41696225
   0.48420895  0.53994323  0.37063818
   0.39424001  0.49752003  0.35554999
   0.46485865  0.44467983  0.40908302
   0.51348472  0.37016002  0.41273759
   0.57461314  0.43014919  0.36927001
   0.66075300  0.47253516  0.36983856
   0.59139873  0.52342322  0.41832222
   0.54242616  0.59755077  0.42450733
   0.21623987  0.77235316  0.37821720
   0.28142492  0.18761583  0.40648027
   0.82402006  0.18040002  0.35620999
   0.65279652  0.77007783  0.40443001
   0.52886798  0.48447444  0.39237038
   0.29553002  0.67436005  0.31352999
   0.31306134  0.27999493  0.44065486
   0.76881002  0.29862999  0.32745999
   0.74246727  0.68493299  0.47962435
   0.27780002  0.83236998  0.33439001
   0.21580806  0.22491986  0.46705740
   0.73087875  0.17267172  0.38463582
   0.71576286  0.82690494  0.43105682
   0.32539999  0.57975002  0.30807001
   0.38305848  0.72211336  0.36345772
   0.47379119  0.68763316  0.39602129
   0.29450060  0.43698893  0.38016389
   0.25522102  0.35630957  0.40227095
   0.41709098  0.30524528  0.45329324
   0.58328679  0.28143221  0.38151498
   0.67734006  0.24690997  0.35813000
   0.73818002  0.39303999  0.32190002
   0.76309264  0.53126979  0.40585159
   0.80112558  0.61025667  0.43888176
   0.63657557  0.66038273  0.47880881
   0.31288999  0.73723003  0.36011999
   0.27462333  0.69602507  0.40349705
   0.19735002  0.70765995  0.33298000
   0.23683000  0.74906003  0.28911001
   0.18040132  0.75852200  0.46741805
   0.13658510  0.74628174  0.40444316
   0.12390789  0.82995093  0.45120975
   0.13718187  0.82409133  0.37095954
   0.22163645  0.84952206  0.46466431
   0.19857230  0.88255558  0.40033587
   0.38476413  0.24896455  0.46352444
   0.36529438  0.24385254  0.38484560
   0.31490114  0.19450197  0.49402603
   0.35841965  0.16936842  0.43914655
   0.18427997  0.20240004  0.33315000
   0.15348271  0.16903572  0.39444578
   0.21227997  0.11835003  0.31768001
   0.22601070  0.11684773  0.39886038
   0.29022002  0.17451000  0.30779002
   0.31335001  0.12598002  0.35640001
   0.74171993  0.23017001  0.31082999
   0.75352814  0.24516836  0.39009900
   0.84935451  0.24850932  0.37198257
   0.83977997  0.23431999  0.29175002
   0.75646138  0.08282594  0.36462373
   0.80282391  0.09497945  0.42502263
   0.81457999  0.11193001  0.28645000
   0.85761998  0.07356000  0.33007000
   0.89285002  0.15814001  0.30150000
   0.89311414  0.14530983  0.38408361
   0.72540175  0.75660342  0.48788771
   0.67240787  0.71882265  0.50594358
   0.66540853  0.69731470  0.39639263
   0.72032897  0.73276097  0.37814206
   0.57455292  0.73624745  0.41390716
   0.58445002  0.76917001  0.34325001
   0.58538407  0.80262152  0.47718358
   0.53891273  0.82201014  0.42132924
   0.62229190  0.87468793  0.44760823
   0.61628327  0.86136841  0.36713826
Direct configuration=     8
   0.00000000  0.00000000  0.13636001
   0.08333000  0.04167000  0.13636001
   0.02778000  0.04167000  0.13791000
   0.11111000  0.00000000  0.13791000
   0.16666999  0.00000000  0.13636001
   0.25000000  0.04167000  0.13636001
   0.19444001  0.04167000  0.13791000
   0.27777999  0.00000000  0.13791000
   0.33332999  0.00000000  0.13636001
   0.41666999  0.04167000  0.13636001
   0.36111000  0.04167000  0.13791000
   0.44444001  0.00000000  0.13791000
   0.50000000  0.00000000  0.13636001
   0.58332997  0.04167000  0.13636001
   0.52778001  0.04167000  0.13791000
   0.61110998  0.00000000  0.13791000
   0.66667001  0.00000000  0.13636001
   0.75000002  0.04167000  0.13636001
   0.69443999  0.04167000  0.13791000
   0.77778003  0.00000000  0.13791000
   0.83332995  0.00000000  0.13636001
   0.91666999  0.04167000  0.13636001
   0.86110997  0.04167000  0.13791000
   0.94443997  0.00000000  0.13791000
   0.00000000  0.08333000  0.13636001
   0.08333000  0.12500000  0.13636001
   0.02778000  0.12500000  0.13791000
   0.11111000  0.08333000  0.13791000
   0.16666999  0.08333000  0.13636001
   0.25000000  0.12500000  0.13636001
   0.19444001  0.12500000  0.13791000
   0.27777999  0.08333000  0.13791000
   0.33332999  0.08333000  0.13636001
   0.41666999  0.12500000  0.13636001
   0.36111000  0.12500000  0.13791000
   0.44444001  0.08333000  0.13791000
   0.50000000  0.08333000  0.13636001
   0.58332997  0.12500000  0.13636001
   0.52778001  0.12500000  0.13791000
   0.61110998  0.08333000  0.13791000
   0.66667001  0.08333000  0.13636001
   0.75000002  0.12500000  0.13636001
   0.69443999  0.12500000  0.13791000
   0.77778003  0.08333000  0.13791000
   0.83332995  0.08333000  0.13636001
   0.91666999  0.12500000  0.13636001
   0.86110997  0.12500000  0.13791000
   0.94443997  0.08333000  0.13791000
   0.00000000  0.16667000  0.13636001
   0.08333000  0.20833000  0.13636001
   0.02778000  0.20833000  0.13791000
   0.11111000  0.16667000  0.13791000
   0.16666999  0.16667000  0.13636001
   0.25000000  0.20833000  0.13636001
   0.19444001  0.20833000  0.13791000
   0.27777999  0.16667000  0.13791000
   0.33332999  0.16667000  0.13636001
   0.41666999  0.20833000  0.13636001
   0.36111000  0.20833000  0.13791000
   0.44444001  0.16667000  0.13791000
   0.50000000  0.16667000  0.13636001
   0.58332997  0.20833000  0.13636001
   0.52778001  0.20833000  0.13791000
   0.61110998  0.16667000  0.13791000
   0.66667001  0.16667000  0.13636001
   0.75000002  0.20833000  0.13636001
   0.69443999  0.20833000  0.13791000
   0.77778003  0.16667000  0.13791000
   0.83332995  0.16667000  0.13636001
   0.91666999  0.20833000  0.13636001
   0.86110997  0.20833000  0.13791000
   0.94443997  0.16667000  0.13791000
   0.00000000  0.25000000  0.13636001
   0.08333000  0.29167000  0.13636001
   0.02778000  0.29167000  0.13791000
   0.11111000  0.25000000  0.13791000
   0.16666999  0.25000000  0.13636001
   0.25000000  0.29167000  0.13636001
   0.19444001  0.29167000  0.13791000
   0.27777999  0.25000000  0.13791000
   0.33332999  0.25000000  0.13636001
   0.41666999  0.29167000  0.13636001
   0.36111000  0.29167000  0.13791000
   0.44444001  0.25000000  0.13791000
   0.50000000  0.25000000  0.13636001
   0.58332997  0.29167000  0.13636001
   0.52778001  0.29167000  0.13791000
   0.61110998  0.25000000  0.13791000
   0.66667001  0.25000000  0.13636001
   0.75000002  0.29167000  0.13636001
   0.69443999  0.29167000  0.13791000
   0.77778003  0.25000000  0.13791000
   0.83332995  0.25000000  0.13636001
   0.91666999  0.29167000  0.13636001
   0.86110997  0.29167000  0.13791000
   0.94443997  0.25000000  0.13791000
   0.00000000  0.33333000  0.13636001
   0.08333000  0.37500000  0.13636001
   0.02778000  0.37500000  0.13791000
   0.11111000  0.33333000  0.13791000
   0.16666999  0.33333000  0.13636001
   0.25000000  0.37500000  0.13636001
   0.19444001  0.37500000  0.13791000
   0.27777999  0.33333000  0.13791000
   0.33332999  0.33333000  0.13636001
   0.41666999  0.37500000  0.13636001
   0.36111000  0.37500000  0.13791000
   0.44444001  0.33333000  0.13791000
   0.50000000  0.33333000  0.13636001
   0.58332997  0.37500000  0.13636001
   0.52778001  0.37500000  0.13791000
   0.61110998  0.33333000  0.13791000
   0.66667001  0.33333000  0.13636001
   0.75000002  0.37500000  0.13636001
   0.69443999  0.37500000  0.13791000
   0.77778003  0.33333000  0.13791000
   0.83332995  0.33333000  0.13636001
   0.91666999  0.37500000  0.13636001
   0.86110997  0.37500000  0.13791000
   0.94443997  0.33333000  0.13791000
   0.00000000  0.41667000  0.13636001
   0.08333000  0.45833000  0.13636001
   0.02778000  0.45833000  0.13791000
   0.11111000  0.41667000  0.13791000
   0.16666999  0.41667000  0.13636001
   0.25000000  0.45833000  0.13636001
   0.19444001  0.45833000  0.13791000
   0.27777999  0.41667000  0.13791000
   0.33332999  0.41667000  0.13636001
   0.41666999  0.45833000  0.13636001
   0.36111000  0.45833000  0.13791000
   0.44444001  0.41667000  0.13791000
   0.50000000  0.41667000  0.13636001
   0.58332997  0.45833000  0.13636001
   0.52778001  0.45833000  0.13791000
   0.61110998  0.41667000  0.13791000
   0.66667001  0.41667000  0.13636001
   0.75000002  0.45833000  0.13636001
   0.69443999  0.45833000  0.13791000
   0.77778003  0.41667000  0.13791000
   0.83332995  0.41667000  0.13636001
   0.91666999  0.45833000  0.13636001
   0.86110997  0.45833000  0.13791000
   0.94443997  0.41667000  0.13791000
   0.00000000  0.50000000  0.13636001
   0.08333000  0.54167003  0.13636001
   0.02778000  0.54167003  0.13791000
   0.11111000  0.50000000  0.13791000
   0.16666999  0.50000000  0.13636001
   0.25000000  0.54167003  0.13636001
   0.19444001  0.54167003  0.13791000
   0.27777999  0.50000000  0.13791000
   0.33332999  0.50000000  0.13636001
   0.41666999  0.54167003  0.13636001
   0.36111000  0.54167003  0.13791000
   0.44444001  0.50000000  0.13791000
   0.50000000  0.50000000  0.13636001
   0.58332997  0.54167003  0.13636001
   0.52778001  0.54167003  0.13791000
   0.61110998  0.50000000  0.13791000
   0.66667001  0.50000000  0.13636001
   0.75000002  0.54167003  0.13636001
   0.69443999  0.54167003  0.13791000
   0.77778003  0.50000000  0.13791000
   0.83332995  0.50000000  0.13636001
   0.91666999  0.54167003  0.13636001
   0.86110997  0.54167003  0.13791000
   0.94443997  0.50000000  0.13791000
   0.00000000  0.58332997  0.13636001
   0.08333000  0.62500000  0.13636001
   0.02778000  0.62500000  0.13791000
   0.11111000  0.58332997  0.13791000
   0.16666999  0.58332997  0.13636001
   0.25000000  0.62500000  0.13636001
   0.19444001  0.62500000  0.13791000
   0.27777999  0.58332997  0.13791000
   0.33332999  0.58332997  0.13636001
   0.41666999  0.62500000  0.13636001
   0.36111000  0.62500000  0.13791000
   0.44444001  0.58332997  0.13791000
   0.50000000  0.58332997  0.13636001
   0.58332997  0.62500000  0.13636001
   0.52778001  0.62500000  0.13791000
   0.61110998  0.58332997  0.13791000
   0.66667001  0.58332997  0.13636001
   0.75000002  0.62500000  0.13636001
   0.69443999  0.62500000  0.13791000
   0.77778003  0.58332997  0.13791000
   0.83332995  0.58332997  0.13636001
   0.91666999  0.62500000  0.13636001
   0.86110997  0.62500000  0.13791000
   0.94443997  0.58332997  0.13791000
   0.00000000  0.66667003  0.13636001
   0.08333000  0.70832997  0.13636001
   0.02778000  0.70832997  0.13791000
   0.11111000  0.66667003  0.13791000
   0.16666999  0.66667003  0.13636001
   0.25000000  0.70832997  0.13636001
   0.19444001  0.70832997  0.13791000
   0.27777999  0.66667003  0.13791000
   0.33332999  0.66667003  0.13636001
   0.41666999  0.70832997  0.13636001
   0.36111000  0.70832997  0.13791000
   0.44444001  0.66667003  0.13791000
   0.50000000  0.66667003  0.13636001
   0.58332997  0.70832997  0.13636001
   0.52778001  0.70832997  0.13791000
   0.61110998  0.66667003  0.13791000
   0.66667001  0.66667003  0.13636001
   0.75000002  0.70832997  0.13636001
   0.69443999  0.70832997  0.13791000
   0.77778003  0.66667003  0.13791000
   0.83332995  0.66667003  0.13636001
   0.91666999  0.70832997  0.13636001
   0.86110997  0.70832997  0.13791000
   0.94443997  0.66667003  0.13791000
   0.00000000  0.75000000  0.13636001
   0.08333000  0.79167003  0.13636001
   0.02778000  0.79167003  0.13791000
   0.11111000  0.75000000  0.13791000
   0.16666999  0.75000000  0.13636001
   0.25000000  0.79167003  0.13636001
   0.19444001  0.79167003  0.13791000
   0.27777999  0.75000000  0.13791000
   0.33332999  0.75000000  0.13636001
   0.41666999  0.79167003  0.13636001
   0.36111000  0.79167003  0.13791000
   0.44444001  0.75000000  0.13791000
   0.50000000  0.75000000  0.13636001
   0.58332997  0.79167003  0.13636001
   0.52778001  0.79167003  0.13791000
   0.61110998  0.75000000  0.13791000
   0.66667001  0.75000000  0.13636001
   0.75000002  0.79167003  0.13636001
   0.69443999  0.79167003  0.13791000
   0.77778003  0.75000000  0.13791000
   0.83332995  0.75000000  0.13636001
   0.91666999  0.79167003  0.13636001
   0.86110997  0.79167003  0.13791000
   0.94443997  0.75000000  0.13791000
   0.00000000  0.83332997  0.13636001
   0.08333000  0.87500000  0.13636001
   0.02778000  0.87500000  0.13791000
   0.11111000  0.83332997  0.13791000
   0.16666999  0.83332997  0.13636001
   0.25000000  0.87500000  0.13636001
   0.19444001  0.87500000  0.13791000
   0.27777999  0.83332997  0.13791000
   0.33332999  0.83332997  0.13636001
   0.41666999  0.87500000  0.13636001
   0.36111000  0.87500000  0.13791000
   0.44444001  0.83332997  0.13791000
   0.50000000  0.83332997  0.13636001
   0.58332997  0.87500000  0.13636001
   0.52778001  0.87500000  0.13791000
   0.61110998  0.83332997  0.13791000
   0.66667001  0.83332997  0.13636001
   0.75000002  0.87500000  0.13636001
   0.69443999  0.87500000  0.13791000
   0.77778003  0.83332997  0.13791000
   0.83332995  0.83332997  0.13636001
   0.91666999  0.87500000  0.13636001
   0.86110997  0.87500000  0.13791000
   0.94443997  0.83332997  0.13791000
   0.00000000  0.91667003  0.13636001
   0.08333000  0.95832997  0.13636001
   0.02778000  0.95832997  0.13791000
   0.11111000  0.91667003  0.13791000
   0.16666999  0.91667003  0.13636001
   0.25000000  0.95832997  0.13636001
   0.19444001  0.95832997  0.13791000
   0.27777999  0.91667003  0.13791000
   0.33332999  0.91667003  0.13636001
   0.41666999  0.95832997  0.13636001
   0.36111000  0.95832997  0.13791000
   0.44444001  0.91667003  0.13791000
   0.50000000  0.91667003  0.13636001
   0.58332997  0.95832997  0.13636001
   0.52778001  0.95832997  0.13791000
   0.61110998  0.91667003  0.13791000
   0.66667001  0.91667003  0.13636001
   0.75000002  0.95832997  0.13636001
   0.69443999  0.95832997  0.13791000
   0.77778003  0.91667003  0.13791000
   0.83332995  0.91667003  0.13636001
   0.91666999  0.95832997  0.13636001
   0.86110997  0.95832997  0.13791000
   0.94443997  0.91667003  0.13791000
   0.43049996  0.53659999  0.34769999
   0.35728000  0.60337997  0.32504002
   0.34749002  0.65467999  0.33170000
   0.39054001  0.68604005  0.35794999
   0.43962524  0.66448677  0.37407726
   0.45137879  0.61636553  0.36814644
   0.49844617  0.58430316  0.38979587
   0.41131996  0.58547998  0.34214999
   0.41257053  0.45819710  0.38958766
   0.37693456  0.41582960  0.40716634
   0.41015823  0.37952220  0.42769452
   0.46904427  0.39763219  0.42012616
   0.55932168  0.38520015  0.38283700
   0.60612999  0.35436000  0.36166000
   0.64961006  0.38580001  0.34410000
   0.62997995  0.43436002  0.35216999
   0.64371741  0.51043808  0.40300739
   0.67931150  0.55172412  0.42690656
   0.64475578  0.58731084  0.44738012
   0.58645201  0.56960630  0.43319332
   0.32180207  0.40686267  0.39891291
   0.30072059  0.36253953  0.41044480
   0.33472686  0.32630795  0.43022610
   0.38858205  0.33496049  0.43891483
   0.61903015  0.30589577  0.36588744
   0.66957996  0.28469003  0.35452000
   0.71476003  0.31725000  0.33739998
   0.70506004  0.36869002  0.33267999
   0.73471488  0.56068823  0.42463605
   0.75516690  0.60412083  0.44210832
   0.72025758  0.63963457  0.46230639
   0.66590130  0.63099492  0.46477248
   0.28047002  0.71100000  0.35787002
   0.22991001  0.73372003  0.33594001
   0.16967682  0.77101979  0.41985393
   0.15316524  0.81962940  0.41683877
   0.20447081  0.84632868  0.41656511
   0.24326054  0.81837721  0.36693676
   0.35135808  0.24320512  0.43266122
   0.32631544  0.19668257  0.44488176
   0.23053564  0.20019285  0.41985662
   0.19323206  0.18017551  0.37453654
   0.22657002  0.13889998  0.35818999
   0.28428000  0.15485001  0.35178000
   0.76833000  0.24910998  0.34353000
   0.82396003  0.22991002  0.33981002
   0.77702670  0.15667950  0.37463414
   0.78972021  0.10704543  0.37832321
   0.83414003  0.10617000  0.33232000
   0.86845001  0.14893002  0.34297999
   0.70597141  0.72325744  0.47437614
   0.68591342  0.72999893  0.40918635
   0.59523900  0.76882312  0.39427709
   0.57945612  0.81084241  0.42899921
   0.62176408  0.84517095  0.41395544
   0.66876538  0.81392443  0.41674394
   0.48262104  0.54085267  0.37229272
   0.39424001  0.49752003  0.35554999
   0.46379044  0.44387876  0.40679828
   0.51333344  0.37351606  0.41013154
   0.57584264  0.42894900  0.37097171
   0.65689649  0.47229871  0.37208634
   0.59245892  0.52458210  0.41636331
   0.54268288  0.59431667  0.42157914
   0.21797217  0.77325628  0.37617808
   0.28147395  0.18806156  0.40852466
   0.82402006  0.18040002  0.35620999
   0.65445925  0.77039771  0.40472962
   0.52889816  0.48448208  0.39230683
   0.29553002  0.67436005  0.31352999
   0.31556049  0.28221345  0.43938591
   0.76881002  0.29862999  0.32745999
   0.74051355  0.68300418  0.47825095
   0.27780002  0.83236998  0.33439001
   0.21665653  0.22494998  0.46696365
   0.73282894  0.17225462  0.38474368
   0.71495480  0.82594340  0.43020190
   0.32539999  0.57975002  0.30807001
   0.38353205  0.72108882  0.36333379
   0.47164721  0.68622097  0.39467433
   0.29609652  0.43498169  0.38134448
   0.25783986  0.35668510  0.40272505
   0.41548901  0.30722963  0.45241526
   0.58555178  0.28291646  0.38057073
   0.67734006  0.24690997  0.35813000
   0.73818002  0.39303999  0.32190002
   0.76142993  0.53323077  0.40705962
   0.79850182  0.60989233  0.43903639
   0.63827063  0.65846814  0.47805666
   0.31288999  0.73723003  0.36011999
   0.27490760  0.69619823  0.40258233
   0.19735002  0.70765995  0.33298000
   0.23683000  0.74906003  0.28911001
   0.18013395  0.75859605  0.46646449
   0.13818694  0.74697846  0.40464500
   0.12359383  0.83004877  0.45152994
   0.13683858  0.82415958  0.37179775
   0.22142239  0.84952521  0.46364206
   0.19911503  0.88119841  0.40092563
   0.38424609  0.24869358  0.46308546
   0.36509893  0.24398794  0.38584888
   0.31498563  0.19446806  0.49324103
   0.35734456  0.17022360  0.43919686
   0.18427997  0.20240004  0.33315000
   0.15497147  0.16965384  0.39380950
   0.21227997  0.11835003  0.31768001
   0.22595787  0.11696535  0.39782348
   0.29022002  0.17451000  0.30779002
   0.31335001  0.12598002  0.35640001
   0.74171993  0.23017001  0.31082999
   0.75372612  0.24547158  0.38897241
   0.84905033  0.24821107  0.37120297
   0.83977997  0.23431999  0.29175002
   0.75756249  0.08387727  0.36532255
   0.80240602  0.09523526  0.42418559
   0.81457999  0.11193001  0.28645000
   0.85761998  0.07356000  0.33007000
   0.89285002  0.15814001  0.30150000
   0.89297950  0.14548055  0.38309890
   0.72560394  0.75544204  0.48791700
   0.67308831  0.71897083  0.50564203
   0.66573015  0.69847620  0.39626827
   0.71991473  0.73265028  0.37851362
   0.57576789  0.73725638  0.41316131
   0.58445002  0.76917001  0.34325001
   0.58470850  0.80279303  0.47673887
   0.53844926  0.82210271  0.42128969
   0.62258168  0.87365366  0.44621466
   0.61649314  0.86110673  0.36811171
Direct configuration=     9
   0.00000000  0.00000000  0.13636001
   0.08333000  0.04167000  0.13636001
   0.02778000  0.04167000  0.13791000
   0.11111000  0.00000000  0.13791000
   0.16666999  0.00000000  0.13636001
   0.25000000  0.04167000  0.13636001
   0.19444001  0.04167000  0.13791000
   0.27777999  0.00000000  0.13791000
   0.33332999  0.00000000  0.13636001
   0.41666999  0.04167000  0.13636001
   0.36111000  0.04167000  0.13791000
   0.44444001  0.00000000  0.13791000
   0.50000000  0.00000000  0.13636001
   0.58332997  0.04167000  0.13636001
   0.52778001  0.04167000  0.13791000
   0.61110998  0.00000000  0.13791000
   0.66667001  0.00000000  0.13636001
   0.75000002  0.04167000  0.13636001
   0.69443999  0.04167000  0.13791000
   0.77778003  0.00000000  0.13791000
   0.83332995  0.00000000  0.13636001
   0.91666999  0.04167000  0.13636001
   0.86110997  0.04167000  0.13791000
   0.94443997  0.00000000  0.13791000
   0.00000000  0.08333000  0.13636001
   0.08333000  0.12500000  0.13636001
   0.02778000  0.12500000  0.13791000
   0.11111000  0.08333000  0.13791000
   0.16666999  0.08333000  0.13636001
   0.25000000  0.12500000  0.13636001
   0.19444001  0.12500000  0.13791000
   0.27777999  0.08333000  0.13791000
   0.33332999  0.08333000  0.13636001
   0.41666999  0.12500000  0.13636001
   0.36111000  0.12500000  0.13791000
   0.44444001  0.08333000  0.13791000
   0.50000000  0.08333000  0.13636001
   0.58332997  0.12500000  0.13636001
   0.52778001  0.12500000  0.13791000
   0.61110998  0.08333000  0.13791000
   0.66667001  0.08333000  0.13636001
   0.75000002  0.12500000  0.13636001
   0.69443999  0.12500000  0.13791000
   0.77778003  0.08333000  0.13791000
   0.83332995  0.08333000  0.13636001
   0.91666999  0.12500000  0.13636001
   0.86110997  0.12500000  0.13791000
   0.94443997  0.08333000  0.13791000
   0.00000000  0.16667000  0.13636001
   0.08333000  0.20833000  0.13636001
   0.02778000  0.20833000  0.13791000
   0.11111000  0.16667000  0.13791000
   0.16666999  0.16667000  0.13636001
   0.25000000  0.20833000  0.13636001
   0.19444001  0.20833000  0.13791000
   0.27777999  0.16667000  0.13791000
   0.33332999  0.16667000  0.13636001
   0.41666999  0.20833000  0.13636001
   0.36111000  0.20833000  0.13791000
   0.44444001  0.16667000  0.13791000
   0.50000000  0.16667000  0.13636001
   0.58332997  0.20833000  0.13636001
   0.52778001  0.20833000  0.13791000
   0.61110998  0.16667000  0.13791000
   0.66667001  0.16667000  0.13636001
   0.75000002  0.20833000  0.13636001
   0.69443999  0.20833000  0.13791000
   0.77778003  0.16667000  0.13791000
   0.83332995  0.16667000  0.13636001
   0.91666999  0.20833000  0.13636001
   0.86110997  0.20833000  0.13791000
   0.94443997  0.16667000  0.13791000
   0.00000000  0.25000000  0.13636001
   0.08333000  0.29167000  0.13636001
   0.02778000  0.29167000  0.13791000
   0.11111000  0.25000000  0.13791000
   0.16666999  0.25000000  0.13636001
   0.25000000  0.29167000  0.13636001
   0.19444001  0.29167000  0.13791000
   0.27777999  0.25000000  0.13791000
   0.33332999  0.25000000  0.13636001
   0.41666999  0.29167000  0.13636001
   0.36111000  0.29167000  0.13791000
   0.44444001  0.25000000  0.13791000
   0.50000000  0.25000000  0.13636001
   0.58332997  0.29167000  0.13636001
   0.52778001  0.29167000  0.13791000
   0.61110998  0.25000000  0.13791000
   0.66667001  0.25000000  0.13636001
   0.75000002  0.29167000  0.13636001
   0.69443999  0.29167000  0.13791000
   0.77778003  0.25000000  0.13791000
   0.83332995  0.25000000  0.13636001
   0.91666999  0.29167000  0.13636001
   0.86110997  0.29167000  0.13791000
   0.94443997  0.25000000  0.13791000
   0.00000000  0.33333000  0.13636001
   0.08333000  0.37500000  0.13636001
   0.02778000  0.37500000  0.13791000
   0.11111000  0.33333000  0.13791000
   0.16666999  0.33333000  0.13636001
   0.25000000  0.37500000  0.13636001
   0.19444001  0.37500000  0.13791000
   0.27777999  0.33333000  0.13791000
   0.33332999  0.33333000  0.13636001
   0.41666999  0.37500000  0.13636001
   0.36111000  0.37500000  0.13791000
   0.44444001  0.33333000  0.13791000
   0.50000000  0.33333000  0.13636001
   0.58332997  0.37500000  0.13636001
   0.52778001  0.37500000  0.13791000
   0.61110998  0.33333000  0.13791000
   0.66667001  0.33333000  0.13636001
   0.75000002  0.37500000  0.13636001
   0.69443999  0.37500000  0.13791000
   0.77778003  0.33333000  0.13791000
   0.83332995  0.33333000  0.13636001
   0.91666999  0.37500000  0.13636001
   0.86110997  0.37500000  0.13791000
   0.94443997  0.33333000  0.13791000
   0.00000000  0.41667000  0.13636001
   0.08333000  0.45833000  0.13636001
   0.02778000  0.45833000  0.13791000
   0.11111000  0.41667000  0.13791000
   0.16666999  0.41667000  0.13636001
   0.25000000  0.45833000  0.13636001
   0.19444001  0.45833000  0.13791000
   0.27777999  0.41667000  0.13791000
   0.33332999  0.41667000  0.13636001
   0.41666999  0.45833000  0.13636001
   0.36111000  0.45833000  0.13791000
   0.44444001  0.41667000  0.13791000
   0.50000000  0.41667000  0.13636001
   0.58332997  0.45833000  0.13636001
   0.52778001  0.45833000  0.13791000
   0.61110998  0.41667000  0.13791000
   0.66667001  0.41667000  0.13636001
   0.75000002  0.45833000  0.13636001
   0.69443999  0.45833000  0.13791000
   0.77778003  0.41667000  0.13791000
   0.83332995  0.41667000  0.13636001
   0.91666999  0.45833000  0.13636001
   0.86110997  0.45833000  0.13791000
   0.94443997  0.41667000  0.13791000
   0.00000000  0.50000000  0.13636001
   0.08333000  0.54167003  0.13636001
   0.02778000  0.54167003  0.13791000
   0.11111000  0.50000000  0.13791000
   0.16666999  0.50000000  0.13636001
   0.25000000  0.54167003  0.13636001
   0.19444001  0.54167003  0.13791000
   0.27777999  0.50000000  0.13791000
   0.33332999  0.50000000  0.13636001
   0.41666999  0.54167003  0.13636001
   0.36111000  0.54167003  0.13791000
   0.44444001  0.50000000  0.13791000
   0.50000000  0.50000000  0.13636001
   0.58332997  0.54167003  0.13636001
   0.52778001  0.54167003  0.13791000
   0.61110998  0.50000000  0.13791000
   0.66667001  0.50000000  0.13636001
   0.75000002  0.54167003  0.13636001
   0.69443999  0.54167003  0.13791000
   0.77778003  0.50000000  0.13791000
   0.83332995  0.50000000  0.13636001
   0.91666999  0.54167003  0.13636001
   0.86110997  0.54167003  0.13791000
   0.94443997  0.50000000  0.13791000
   0.00000000  0.58332997  0.13636001
   0.08333000  0.62500000  0.13636001
   0.02778000  0.62500000  0.13791000
   0.11111000  0.58332997  0.13791000
   0.16666999  0.58332997  0.13636001
   0.25000000  0.62500000  0.13636001
   0.19444001  0.62500000  0.13791000
   0.27777999  0.58332997  0.13791000
   0.33332999  0.58332997  0.13636001
   0.41666999  0.62500000  0.13636001
   0.36111000  0.62500000  0.13791000
   0.44444001  0.58332997  0.13791000
   0.50000000  0.58332997  0.13636001
   0.58332997  0.62500000  0.13636001
   0.52778001  0.62500000  0.13791000
   0.61110998  0.58332997  0.13791000
   0.66667001  0.58332997  0.13636001
   0.75000002  0.62500000  0.13636001
   0.69443999  0.62500000  0.13791000
   0.77778003  0.58332997  0.13791000
   0.83332995  0.58332997  0.13636001
   0.91666999  0.62500000  0.13636001
   0.86110997  0.62500000  0.13791000
   0.94443997  0.58332997  0.13791000
   0.00000000  0.66667003  0.13636001
   0.08333000  0.70832997  0.13636001
   0.02778000  0.70832997  0.13791000
   0.11111000  0.66667003  0.13791000
   0.16666999  0.66667003  0.13636001
   0.25000000  0.70832997  0.13636001
   0.19444001  0.70832997  0.13791000
   0.27777999  0.66667003  0.13791000
   0.33332999  0.66667003  0.13636001
   0.41666999  0.70832997  0.13636001
   0.36111000  0.70832997  0.13791000
   0.44444001  0.66667003  0.13791000
   0.50000000  0.66667003  0.13636001
   0.58332997  0.70832997  0.13636001
   0.52778001  0.70832997  0.13791000
   0.61110998  0.66667003  0.13791000
   0.66667001  0.66667003  0.13636001
   0.75000002  0.70832997  0.13636001
   0.69443999  0.70832997  0.13791000
   0.77778003  0.66667003  0.13791000
   0.83332995  0.66667003  0.13636001
   0.91666999  0.70832997  0.13636001
   0.86110997  0.70832997  0.13791000
   0.94443997  0.66667003  0.13791000
   0.00000000  0.75000000  0.13636001
   0.08333000  0.79167003  0.13636001
   0.02778000  0.79167003  0.13791000
   0.11111000  0.75000000  0.13791000
   0.16666999  0.75000000  0.13636001
   0.25000000  0.79167003  0.13636001
   0.19444001  0.79167003  0.13791000
   0.27777999  0.75000000  0.13791000
   0.33332999  0.75000000  0.13636001
   0.41666999  0.79167003  0.13636001
   0.36111000  0.79167003  0.13791000
   0.44444001  0.75000000  0.13791000
   0.50000000  0.75000000  0.13636001
   0.58332997  0.79167003  0.13636001
   0.52778001  0.79167003  0.13791000
   0.61110998  0.75000000  0.13791000
   0.66667001  0.75000000  0.13636001
   0.75000002  0.79167003  0.13636001
   0.69443999  0.79167003  0.13791000
   0.77778003  0.75000000  0.13791000
   0.83332995  0.75000000  0.13636001
   0.91666999  0.79167003  0.13636001
   0.86110997  0.79167003  0.13791000
   0.94443997  0.75000000  0.13791000
   0.00000000  0.83332997  0.13636001
   0.08333000  0.87500000  0.13636001
   0.02778000  0.87500000  0.13791000
   0.11111000  0.83332997  0.13791000
   0.16666999  0.83332997  0.13636001
   0.25000000  0.87500000  0.13636001
   0.19444001  0.87500000  0.13791000
   0.27777999  0.83332997  0.13791000
   0.33332999  0.83332997  0.13636001
   0.41666999  0.87500000  0.13636001
   0.36111000  0.87500000  0.13791000
   0.44444001  0.83332997  0.13791000
   0.50000000  0.83332997  0.13636001
   0.58332997  0.87500000  0.13636001
   0.52778001  0.87500000  0.13791000
   0.61110998  0.83332997  0.13791000
   0.66667001  0.83332997  0.13636001
   0.75000002  0.87500000  0.13636001
   0.69443999  0.87500000  0.13791000
   0.77778003  0.83332997  0.13791000
   0.83332995  0.83332997  0.13636001
   0.91666999  0.87500000  0.13636001
   0.86110997  0.87500000  0.13791000
   0.94443997  0.83332997  0.13791000
   0.00000000  0.91667003  0.13636001
   0.08333000  0.95832997  0.13636001
   0.02778000  0.95832997  0.13791000
   0.11111000  0.91667003  0.13791000
   0.16666999  0.91667003  0.13636001
   0.25000000  0.95832997  0.13636001
   0.19444001  0.95832997  0.13791000
   0.27777999  0.91667003  0.13791000
   0.33332999  0.91667003  0.13636001
   0.41666999  0.95832997  0.13636001
   0.36111000  0.95832997  0.13791000
   0.44444001  0.91667003  0.13791000
   0.50000000  0.91667003  0.13636001
   0.58332997  0.95832997  0.13636001
   0.52778001  0.95832997  0.13791000
   0.61110998  0.91667003  0.13791000
   0.66667001  0.91667003  0.13636001
   0.75000002  0.95832997  0.13636001
   0.69443999  0.95832997  0.13791000
   0.77778003  0.91667003  0.13791000
   0.83332995  0.91667003  0.13636001
   0.91666999  0.95832997  0.13636001
   0.86110997  0.95832997  0.13791000
   0.94443997  0.91667003  0.13791000
   0.43049996  0.53659999  0.34769999
   0.35728000  0.60337997  0.32504002
   0.34749002  0.65467999  0.33170000
   0.39054001  0.68604005  0.35794999
   0.43897279  0.66416839  0.37378698
   0.45071835  0.61602815  0.36828207
   0.49754916  0.58391746  0.38990219
   0.41131996  0.58547998  0.34214999
   0.41238039  0.45781650  0.38857344
   0.37720555  0.41562558  0.40661586
   0.41014638  0.37966270  0.42681979
   0.46852526  0.39794611  0.41823690
   0.56012880  0.38572038  0.38297057
   0.60612999  0.35436000  0.36166000
   0.64961006  0.38580001  0.34410000
   0.62997995  0.43436002  0.35216999
   0.64319984  0.51087446  0.40257051
   0.67901288  0.55193350  0.42642814
   0.64485645  0.58716125  0.44651154
   0.58710799  0.56939746  0.43139836
   0.32261775  0.40637774  0.39929783
   0.30160374  0.36246927  0.41072853
   0.33537232  0.32678699  0.42987595
   0.38875649  0.33593868  0.43859694
   0.61952041  0.30627982  0.36564653
   0.66957996  0.28469003  0.35452000
   0.71476003  0.31725000  0.33739998
   0.70506004  0.36869002  0.33267999
   0.73389287  0.56111020  0.42496213
   0.75425150  0.60420215  0.44232866
   0.71976140  0.63917684  0.46199785
   0.66580271  0.63015074  0.46446312
   0.28047002  0.71100000  0.35787002
   0.22991001  0.73372003  0.33594001
   0.17061189  0.77149011  0.41910652
   0.15352891  0.81984951  0.41691776
   0.20506002  0.84600632  0.41574296
   0.24234494  0.81832013  0.36709060
   0.35113113  0.24373372  0.43261767
   0.32596083  0.19737154  0.44509444
   0.23049892  0.20060563  0.42100344
   0.19384911  0.18020996  0.37405512
   0.22657002  0.13889998  0.35818999
   0.28428000  0.15485001  0.35178000
   0.76833000  0.24910998  0.34353000
   0.82396003  0.22991002  0.33981002
   0.77813539  0.15657850  0.37412708
   0.79024860  0.10737837  0.37804790
   0.83414003  0.10617000  0.33232000
   0.86845001  0.14893002  0.34297999
   0.70597010  0.72265591  0.47394772
   0.68616263  0.73032500  0.40940511
   0.59577857  0.76899949  0.39406455
   0.57922444  0.81105795  0.42870423
   0.62167079  0.84469646  0.41392090
   0.66901822  0.81393571  0.41697049
   0.48176025  0.54050808  0.37320340
   0.39424001  0.49752003  0.35554999
   0.46355332  0.44417184  0.40482857
   0.51296977  0.37488850  0.40880600
   0.57626462  0.42900536  0.37197541
   0.65535901  0.47214797  0.37302123
   0.59241771  0.52473141  0.41462439
   0.54290341  0.59304465  0.42005941
   0.21883213  0.77351953  0.37493307
   0.28139998  0.18743603  0.40791133
   0.82402006  0.18040002  0.35620999
   0.65388038  0.77038972  0.40458348
   0.52888561  0.48447054  0.39242264
   0.29553002  0.67436005  0.31352999
   0.31653309  0.28326870  0.43872186
   0.76881002  0.29862999  0.32745999
   0.73955889  0.68203847  0.47739686
   0.27780002  0.83236998  0.33439001
   0.21762864  0.22390958  0.46499599
   0.73421442  0.17201277  0.38471618
   0.71368518  0.82525688  0.42952114
   0.32539999  0.57975002  0.30807001
   0.38376023  0.72101392  0.36335017
   0.47026278  0.68534680  0.39381574
   0.29706932  0.43372348  0.38208975
   0.25949704  0.35684903  0.40304246
   0.41460564  0.30835852  0.45192405
   0.58704905  0.28386567  0.37995481
   0.67734006  0.24690997  0.35813000
   0.73818002  0.39303999  0.32190002
   0.76041442  0.53446798  0.40782934
   0.79683630  0.60972891  0.43916668
   0.63924187  0.65734772  0.47764562
   0.31288999  0.73723003  0.36011999
   0.27504697  0.69616671  0.40241379
   0.19735002  0.70765995  0.33298000
   0.23683000  0.74906003  0.28911001
   0.18015439  0.75879909  0.46576779
   0.13928698  0.74747197  0.40454064
   0.12374314  0.83003390  0.45148797
   0.13642391  0.82426149  0.37194140
   0.22134973  0.84937403  0.46277259
   0.19937739  0.88061790  0.40107730
   0.38416568  0.24846863  0.46303521
   0.36515098  0.24406652  0.38604308
   0.31496681  0.19451893  0.49289029
   0.35661708  0.17081501  0.43907094
   0.18427997  0.20240004  0.33315000
   0.15589274  0.17008672  0.39358844
   0.21227997  0.11835003  0.31768001
   0.22590231  0.11682965  0.39750013
   0.29022002  0.17451000  0.30779002
   0.31335001  0.12598002  0.35640001
   0.74171993  0.23017001  0.31082999
   0.75366282  0.24562487  0.38881274
   0.84907725  0.24816483  0.37097235
   0.83977997  0.23431999  0.29175002
   0.75807987  0.08459483  0.36563391
   0.80219911  0.09554472  0.42369319
   0.81457999  0.11193001  0.28645000
   0.85761998  0.07356000  0.33007000
   0.89285002  0.15814001  0.30150000
   0.89311352  0.14556726  0.38280990
   0.72591290  0.75451736  0.48792964
   0.67329264  0.71899255  0.50559013
   0.66568583  0.69922751  0.39607941
   0.71972831  0.73263340  0.37873469
   0.57669097  0.73800675  0.41269195
   0.58445002  0.76917001  0.34325001
   0.58428421  0.80283190  0.47687137
   0.53851379  0.82206703  0.42127142
   0.62289749  0.87308183  0.44562270
   0.61667523  0.86079714  0.36872559
Direct configuration=    10
   0.00000000  0.00000000  0.13636001
   0.08333000  0.04167000  0.13636001
   0.02778000  0.04167000  0.13791000
   0.11111000  0.00000000  0.13791000
   0.16666999  0.00000000  0.13636001
   0.25000000  0.04167000  0.13636001
   0.19444001  0.04167000  0.13791000
   0.27777999  0.00000000  0.13791000
   0.33332999  0.00000000  0.13636001
   0.41666999  0.04167000  0.13636001
   0.36111000  0.04167000  0.13791000
   0.44444001  0.00000000  0.13791000
   0.50000000  0.00000000  0.13636001
   0.58332997  0.04167000  0.13636001
   0.52778001  0.04167000  0.13791000
   0.61110998  0.00000000  0.13791000
   0.66667001  0.00000000  0.13636001
   0.75000002  0.04167000  0.13636001
   0.69443999  0.04167000  0.13791000
   0.77778003  0.00000000  0.13791000
   0.83332995  0.00000000  0.13636001
   0.91666999  0.04167000  0.13636001
   0.86110997  0.04167000  0.13791000
   0.94443997  0.00000000  0.13791000
   0.00000000  0.08333000  0.13636001
   0.08333000  0.12500000  0.13636001
   0.02778000  0.12500000  0.13791000
   0.11111000  0.08333000  0.13791000
   0.16666999  0.08333000  0.13636001
   0.25000000  0.12500000  0.13636001
   0.19444001  0.12500000  0.13791000
   0.27777999  0.08333000  0.13791000
   0.33332999  0.08333000  0.13636001
   0.41666999  0.12500000  0.13636001
   0.36111000  0.12500000  0.13791000
   0.44444001  0.08333000  0.13791000
   0.50000000  0.08333000  0.13636001
   0.58332997  0.12500000  0.13636001
   0.52778001  0.12500000  0.13791000
   0.61110998  0.08333000  0.13791000
   0.66667001  0.08333000  0.13636001
   0.75000002  0.12500000  0.13636001
   0.69443999  0.12500000  0.13791000
   0.77778003  0.08333000  0.13791000
   0.83332995  0.08333000  0.13636001
   0.91666999  0.12500000  0.13636001
   0.86110997  0.12500000  0.13791000
   0.94443997  0.08333000  0.13791000
   0.00000000  0.16667000  0.13636001
   0.08333000  0.20833000  0.13636001
   0.02778000  0.20833000  0.13791000
   0.11111000  0.16667000  0.13791000
   0.16666999  0.16667000  0.13636001
   0.25000000  0.20833000  0.13636001
   0.19444001  0.20833000  0.13791000
   0.27777999  0.16667000  0.13791000
   0.33332999  0.16667000  0.13636001
   0.41666999  0.20833000  0.13636001
   0.36111000  0.20833000  0.13791000
   0.44444001  0.16667000  0.13791000
   0.50000000  0.16667000  0.13636001
   0.58332997  0.20833000  0.13636001
   0.52778001  0.20833000  0.13791000
   0.61110998  0.16667000  0.13791000
   0.66667001  0.16667000  0.13636001
   0.75000002  0.20833000  0.13636001
   0.69443999  0.20833000  0.13791000
   0.77778003  0.16667000  0.13791000
   0.83332995  0.16667000  0.13636001
   0.91666999  0.20833000  0.13636001
   0.86110997  0.20833000  0.13791000
   0.94443997  0.16667000  0.13791000
   0.00000000  0.25000000  0.13636001
   0.08333000  0.29167000  0.13636001
   0.02778000  0.29167000  0.13791000
   0.11111000  0.25000000  0.13791000
   0.16666999  0.25000000  0.13636001
   0.25000000  0.29167000  0.13636001
   0.19444001  0.29167000  0.13791000
   0.27777999  0.25000000  0.13791000
   0.33332999  0.25000000  0.13636001
   0.41666999  0.29167000  0.13636001
   0.36111000  0.29167000  0.13791000
   0.44444001  0.25000000  0.13791000
   0.50000000  0.25000000  0.13636001
   0.58332997  0.29167000  0.13636001
   0.52778001  0.29167000  0.13791000
   0.61110998  0.25000000  0.13791000
   0.66667001  0.25000000  0.13636001
   0.75000002  0.29167000  0.13636001
   0.69443999  0.29167000  0.13791000
   0.77778003  0.25000000  0.13791000
   0.83332995  0.25000000  0.13636001
   0.91666999  0.29167000  0.13636001
   0.86110997  0.29167000  0.13791000
   0.94443997  0.25000000  0.13791000
   0.00000000  0.33333000  0.13636001
   0.08333000  0.37500000  0.13636001
   0.02778000  0.37500000  0.13791000
   0.11111000  0.33333000  0.13791000
   0.16666999  0.33333000  0.13636001
   0.25000000  0.37500000  0.13636001
   0.19444001  0.37500000  0.13791000
   0.27777999  0.33333000  0.13791000
   0.33332999  0.33333000  0.13636001
   0.41666999  0.37500000  0.13636001
   0.36111000  0.37500000  0.13791000
   0.44444001  0.33333000  0.13791000
   0.50000000  0.33333000  0.13636001
   0.58332997  0.37500000  0.13636001
   0.52778001  0.37500000  0.13791000
   0.61110998  0.33333000  0.13791000
   0.66667001  0.33333000  0.13636001
   0.75000002  0.37500000  0.13636001
   0.69443999  0.37500000  0.13791000
   0.77778003  0.33333000  0.13791000
   0.83332995  0.33333000  0.13636001
   0.91666999  0.37500000  0.13636001
   0.86110997  0.37500000  0.13791000
   0.94443997  0.33333000  0.13791000
   0.00000000  0.41667000  0.13636001
   0.08333000  0.45833000  0.13636001
   0.02778000  0.45833000  0.13791000
   0.11111000  0.41667000  0.13791000
   0.16666999  0.41667000  0.13636001
   0.25000000  0.45833000  0.13636001
   0.19444001  0.45833000  0.13791000
   0.27777999  0.41667000  0.13791000
   0.33332999  0.41667000  0.13636001
   0.41666999  0.45833000  0.13636001
   0.36111000  0.45833000  0.13791000
   0.44444001  0.41667000  0.13791000
   0.50000000  0.41667000  0.13636001
   0.58332997  0.45833000  0.13636001
   0.52778001  0.45833000  0.13791000
   0.61110998  0.41667000  0.13791000
   0.66667001  0.41667000  0.13636001
   0.75000002  0.45833000  0.13636001
   0.69443999  0.45833000  0.13791000
   0.77778003  0.41667000  0.13791000
   0.83332995  0.41667000  0.13636001
   0.91666999  0.45833000  0.13636001
   0.86110997  0.45833000  0.13791000
   0.94443997  0.41667000  0.13791000
   0.00000000  0.50000000  0.13636001
   0.08333000  0.54167003  0.13636001
   0.02778000  0.54167003  0.13791000
   0.11111000  0.50000000  0.13791000
   0.16666999  0.50000000  0.13636001
   0.25000000  0.54167003  0.13636001
   0.19444001  0.54167003  0.13791000
   0.27777999  0.50000000  0.13791000
   0.33332999  0.50000000  0.13636001
   0.41666999  0.54167003  0.13636001
   0.36111000  0.54167003  0.13791000
   0.44444001  0.50000000  0.13791000
   0.50000000  0.50000000  0.13636001
   0.58332997  0.54167003  0.13636001
   0.52778001  0.54167003  0.13791000
   0.61110998  0.50000000  0.13791000
   0.66667001  0.50000000  0.13636001
   0.75000002  0.54167003  0.13636001
   0.69443999  0.54167003  0.13791000
   0.77778003  0.50000000  0.13791000
   0.83332995  0.50000000  0.13636001
   0.91666999  0.54167003  0.13636001
   0.86110997  0.54167003  0.13791000
   0.94443997  0.50000000  0.13791000
   0.00000000  0.58332997  0.13636001
   0.08333000  0.62500000  0.13636001
   0.02778000  0.62500000  0.13791000
   0.11111000  0.58332997  0.13791000
   0.16666999  0.58332997  0.13636001
   0.25000000  0.62500000  0.13636001
   0.19444001  0.62500000  0.13791000
   0.27777999  0.58332997  0.13791000
   0.33332999  0.58332997  0.13636001
   0.41666999  0.62500000  0.13636001
   0.36111000  0.62500000  0.13791000
   0.44444001  0.58332997  0.13791000
   0.50000000  0.58332997  0.13636001
   0.58332997  0.62500000  0.13636001
   0.52778001  0.62500000  0.13791000
   0.61110998  0.58332997  0.13791000
   0.66667001  0.58332997  0.13636001
   0.75000002  0.62500000  0.13636001
   0.69443999  0.62500000  0.13791000
   0.77778003  0.58332997  0.13791000
   0.83332995  0.58332997  0.13636001
   0.91666999  0.62500000  0.13636001
   0.86110997  0.62500000  0.13791000
   0.94443997  0.58332997  0.13791000
   0.00000000  0.66667003  0.13636001
   0.08333000  0.70832997  0.13636001
   0.02778000  0.70832997  0.13791000
   0.11111000  0.66667003  0.13791000
   0.16666999  0.66667003  0.13636001
   0.25000000  0.70832997  0.13636001
   0.19444001  0.70832997  0.13791000
   0.27777999  0.66667003  0.13791000
   0.33332999  0.66667003  0.13636001
   0.41666999  0.70832997  0.13636001
   0.36111000  0.70832997  0.13791000
   0.44444001  0.66667003  0.13791000
   0.50000000  0.66667003  0.13636001
   0.58332997  0.70832997  0.13636001
   0.52778001  0.70832997  0.13791000
   0.61110998  0.66667003  0.13791000
   0.66667001  0.66667003  0.13636001
   0.75000002  0.70832997  0.13636001
   0.69443999  0.70832997  0.13791000
   0.77778003  0.66667003  0.13791000
   0.83332995  0.66667003  0.13636001
   0.91666999  0.70832997  0.13636001
   0.86110997  0.70832997  0.13791000
   0.94443997  0.66667003  0.13791000
   0.00000000  0.75000000  0.13636001
   0.08333000  0.79167003  0.13636001
   0.02778000  0.79167003  0.13791000
   0.11111000  0.75000000  0.13791000
   0.16666999  0.75000000  0.13636001
   0.25000000  0.79167003  0.13636001
   0.19444001  0.79167003  0.13791000
   0.27777999  0.75000000  0.13791000
   0.33332999  0.75000000  0.13636001
   0.41666999  0.79167003  0.13636001
   0.36111000  0.79167003  0.13791000
   0.44444001  0.75000000  0.13791000
   0.50000000  0.75000000  0.13636001
   0.58332997  0.79167003  0.13636001
   0.52778001  0.79167003  0.13791000
   0.61110998  0.75000000  0.13791000
   0.66667001  0.75000000  0.13636001
   0.75000002  0.79167003  0.13636001
   0.69443999  0.79167003  0.13791000
   0.77778003  0.75000000  0.13791000
   0.83332995  0.75000000  0.13636001
   0.91666999  0.79167003  0.13636001
   0.86110997  0.79167003  0.13791000
   0.94443997  0.75000000  0.13791000
   0.00000000  0.83332997  0.13636001
   0.08333000  0.87500000  0.13636001
   0.02778000  0.87500000  0.13791000
   0.11111000  0.83332997  0.13791000
   0.16666999  0.83332997  0.13636001
   0.25000000  0.87500000  0.13636001
   0.19444001  0.87500000  0.13791000
   0.27777999  0.83332997  0.13791000
   0.33332999  0.83332997  0.13636001
   0.41666999  0.87500000  0.13636001
   0.36111000  0.87500000  0.13791000
   0.44444001  0.83332997  0.13791000
   0.50000000  0.83332997  0.13636001
   0.58332997  0.87500000  0.13636001
   0.52778001  0.87500000  0.13791000
   0.61110998  0.83332997  0.13791000
   0.66667001  0.83332997  0.13636001
   0.75000002  0.87500000  0.13636001
   0.69443999  0.87500000  0.13791000
   0.77778003  0.83332997  0.13791000
   0.83332995  0.83332997  0.13636001
   0.91666999  0.87500000  0.13636001
   0.86110997  0.87500000  0.13791000
   0.94443997  0.83332997  0.13791000
   0.00000000  0.91667003  0.13636001
   0.08333000  0.95832997  0.13636001
   0.02778000  0.95832997  0.13791000
   0.11111000  0.91667003  0.13791000
   0.16666999  0.91667003  0.13636001
   0.25000000  0.95832997  0.13636001
   0.19444001  0.95832997  0.13791000
   0.27777999  0.91667003  0.13791000
   0.33332999  0.91667003  0.13636001
   0.41666999  0.95832997  0.13636001
   0.36111000  0.95832997  0.13791000
   0.44444001  0.91667003  0.13791000
   0.50000000  0.91667003  0.13636001
   0.58332997  0.95832997  0.13636001
   0.52778001  0.95832997  0.13791000
   0.61110998  0.91667003  0.13791000
   0.66667001  0.91667003  0.13636001
   0.75000002  0.95832997  0.13636001
   0.69443999  0.95832997  0.13791000
   0.77778003  0.91667003  0.13791000
   0.83332995  0.91667003  0.13636001
   0.91666999  0.95832997  0.13636001
   0.86110997  0.95832997  0.13791000
   0.94443997  0.91667003  0.13791000
   0.43049996  0.53659999  0.34769999
   0.35728000  0.60337997  0.32504002
   0.34749002  0.65467999  0.33170000
   0.39054001  0.68604005  0.35794999
   0.43851683  0.66394589  0.37358413
   0.45025680  0.61579237  0.36837686
   0.49692229  0.58364791  0.38997650
   0.41131996  0.58547998  0.34214999
   0.41224751  0.45755053  0.38786464
   0.37739494  0.41548300  0.40623116
   0.41013810  0.37976088  0.42620848
   0.46816256  0.39816549  0.41691659
   0.56069285  0.38608395  0.38306392
   0.60612999  0.35436000  0.36166000
   0.64961006  0.38580001  0.34410000
   0.62997995  0.43436002  0.35216999
   0.64283814  0.51117943  0.40226520
   0.67880419  0.55207982  0.42609380
   0.64492681  0.58705671  0.44590453
   0.58756642  0.56925150  0.43014395
   0.32318779  0.40603885  0.39956684
   0.30222093  0.36242017  0.41092681
   0.33582339  0.32712176  0.42963124
   0.38887839  0.33662229  0.43837478
   0.61986303  0.30654821  0.36547817
   0.66957996  0.28469003  0.35452000
   0.71476003  0.31725000  0.33739998
   0.70506004  0.36869002  0.33267999
   0.73331841  0.56140510  0.42519002
   0.75361178  0.60425898  0.44248265
   0.71941464  0.63885696  0.46178223
   0.66573380  0.62956078  0.46424692
   0.28047002  0.71100000  0.35787002
   0.22991001  0.73372003  0.33594001
   0.17126536  0.77181879  0.41858419
   0.15378306  0.82000334  0.41697296
   0.20547179  0.84578103  0.41516839
   0.24170508  0.81828024  0.36719811
   0.35097253  0.24410313  0.43258724
   0.32571301  0.19785303  0.44524307
   0.23047326  0.20089409  0.42180490
   0.19428033  0.18023403  0.37371868
   0.22657002  0.13889998  0.35818999
   0.28428000  0.15485001  0.35178000
   0.76833000  0.24910998  0.34353000
   0.82396003  0.22991002  0.33981002
   0.77891020  0.15650791  0.37377271
   0.79061788  0.10761105  0.37785551
   0.83414003  0.10617000  0.33232000
   0.86845001  0.14893002  0.34297999
   0.70596918  0.72223553  0.47364832
   0.68633680  0.73055287  0.40955800
   0.59615565  0.76912274  0.39391602
   0.57906254  0.81120858  0.42849808
   0.62160559  0.84436486  0.41389676
   0.66919492  0.81394359  0.41712880
   0.48115869  0.54026726  0.37383983
   0.39424001  0.49752003  0.35554999
   0.46338760  0.44437665  0.40345204
   0.51271563  0.37584763  0.40787964
   0.57655952  0.42904475  0.37267685
   0.65428454  0.47204263  0.37367457
   0.59238892  0.52483575  0.41340914
   0.54305752  0.59215570  0.41899734
   0.21943312  0.77370350  0.37406300
   0.28134829  0.18699888  0.40748271
   0.82402006  0.18040002  0.35620999
   0.65347583  0.77038413  0.40448135
   0.52887684  0.48446247  0.39250357
   0.29553002  0.67436005  0.31352999
   0.31721279  0.28400617  0.43825778
   0.76881002  0.29862999  0.32745999
   0.73889172  0.68136358  0.47679997
   0.27780002  0.83236998  0.33439001
   0.21830800  0.22318249  0.46362089
   0.73518266  0.17184375  0.38469696
   0.71279790  0.82477710  0.42904539
   0.32539999  0.57975002  0.30807001
   0.38391969  0.72096157  0.36336161
   0.46929528  0.68473588  0.39321572
   0.29774916  0.43284419  0.38261059
   0.26065516  0.35696360  0.40326428
   0.41398829  0.30914745  0.45158077
   0.58809542  0.28452902  0.37952436
   0.67734006  0.24690997  0.35813000
   0.73818002  0.39303999  0.32190002
   0.75970473  0.53533261  0.40836726
   0.79567235  0.60961470  0.43925774
   0.63992062  0.65656472  0.47735837
   0.31288999  0.73723003  0.36011999
   0.27514437  0.69614469  0.40229601
   0.19735002  0.70765995  0.33298000
   0.23683000  0.74906003  0.28911001
   0.18016868  0.75894099  0.46528091
   0.14005574  0.74781686  0.40446771
   0.12384750  0.83002352  0.45145864
   0.13613411  0.82433271  0.37204178
   0.22129895  0.84926838  0.46216496
   0.19956074  0.88021221  0.40118330
   0.38410949  0.24831142  0.46300009
   0.36518735  0.24412144  0.38617879
   0.31495367  0.19455448  0.49264517
   0.35610869  0.17122832  0.43898294
   0.18427997  0.20240004  0.33315000
   0.15653657  0.17038924  0.39343395
   0.21227997  0.11835003  0.31768001
   0.22586348  0.11673482  0.39727416
   0.29022002  0.17451000  0.30779002
   0.31335001  0.12598002  0.35640001
   0.74171993  0.23017001  0.31082999
   0.75361858  0.24573199  0.38870116
   0.84909607  0.24813251  0.37081119
   0.83977997  0.23431999  0.29175002
   0.75844144  0.08509630  0.36585151
   0.80205450  0.09576098  0.42334907
   0.81457999  0.11193001  0.28645000
   0.85761998  0.07356000  0.33007000
   0.89285002  0.15814001  0.30150000
   0.89320718  0.14562786  0.38260793
   0.72612882  0.75387114  0.48793847
   0.67343544  0.71900772  0.50555386
   0.66565485  0.69975256  0.39594742
   0.71959803  0.73262161  0.37888919
   0.57733607  0.73853114  0.41236394
   0.58445002  0.76917001  0.34325001
   0.58398770  0.80285906  0.47696397
   0.53855888  0.82204209  0.42125865
   0.62311820  0.87268220  0.44520902
   0.61680249  0.86058078  0.36915460
Direct configuration=    11
   0.00000000  0.00000000  0.13636001
   0.08333000  0.04167000  0.13636001
   0.02778000  0.04167000  0.13791000
   0.11111000  0.00000000  0.13791000
   0.16666999  0.00000000  0.13636001
   0.25000000  0.04167000  0.13636001
   0.19444001  0.04167000  0.13791000
   0.27777999  0.00000000  0.13791000
   0.33332999  0.00000000  0.13636001
   0.41666999  0.04167000  0.13636001
   0.36111000  0.04167000  0.13791000
   0.44444001  0.00000000  0.13791000
   0.50000000  0.00000000  0.13636001
   0.58332997  0.04167000  0.13636001
   0.52778001  0.04167000  0.13791000
   0.61110998  0.00000000  0.13791000
   0.66667001  0.00000000  0.13636001
   0.75000002  0.04167000  0.13636001
   0.69443999  0.04167000  0.13791000
   0.77778003  0.00000000  0.13791000
   0.83332995  0.00000000  0.13636001
   0.91666999  0.04167000  0.13636001
   0.86110997  0.04167000  0.13791000
   0.94443997  0.00000000  0.13791000
   0.00000000  0.08333000  0.13636001
   0.08333000  0.12500000  0.13636001
   0.02778000  0.12500000  0.13791000
   0.11111000  0.08333000  0.13791000
   0.16666999  0.08333000  0.13636001
   0.25000000  0.12500000  0.13636001
   0.19444001  0.12500000  0.13791000
   0.27777999  0.08333000  0.13791000
   0.33332999  0.08333000  0.13636001
   0.41666999  0.12500000  0.13636001
   0.36111000  0.12500000  0.13791000
   0.44444001  0.08333000  0.13791000
   0.50000000  0.08333000  0.13636001
   0.58332997  0.12500000  0.13636001
   0.52778001  0.12500000  0.13791000
   0.61110998  0.08333000  0.13791000
   0.66667001  0.08333000  0.13636001
   0.75000002  0.12500000  0.13636001
   0.69443999  0.12500000  0.13791000
   0.77778003  0.08333000  0.13791000
   0.83332995  0.08333000  0.13636001
   0.91666999  0.12500000  0.13636001
   0.86110997  0.12500000  0.13791000
   0.94443997  0.08333000  0.13791000
   0.00000000  0.16667000  0.13636001
   0.08333000  0.20833000  0.13636001
   0.02778000  0.20833000  0.13791000
   0.11111000  0.16667000  0.13791000
   0.16666999  0.16667000  0.13636001
   0.25000000  0.20833000  0.13636001
   0.19444001  0.20833000  0.13791000
   0.27777999  0.16667000  0.13791000
   0.33332999  0.16667000  0.13636001
   0.41666999  0.20833000  0.13636001
   0.36111000  0.20833000  0.13791000
   0.44444001  0.16667000  0.13791000
   0.50000000  0.16667000  0.13636001
   0.58332997  0.20833000  0.13636001
   0.52778001  0.20833000  0.13791000
   0.61110998  0.16667000  0.13791000
   0.66667001  0.16667000  0.13636001
   0.75000002  0.20833000  0.13636001
   0.69443999  0.20833000  0.13791000
   0.77778003  0.16667000  0.13791000
   0.83332995  0.16667000  0.13636001
   0.91666999  0.20833000  0.13636001
   0.86110997  0.20833000  0.13791000
   0.94443997  0.16667000  0.13791000
   0.00000000  0.25000000  0.13636001
   0.08333000  0.29167000  0.13636001
   0.02778000  0.29167000  0.13791000
   0.11111000  0.25000000  0.13791000
   0.16666999  0.25000000  0.13636001
   0.25000000  0.29167000  0.13636001
   0.19444001  0.29167000  0.13791000
   0.27777999  0.25000000  0.13791000
   0.33332999  0.25000000  0.13636001
   0.41666999  0.29167000  0.13636001
   0.36111000  0.29167000  0.13791000
   0.44444001  0.25000000  0.13791000
   0.50000000  0.25000000  0.13636001
   0.58332997  0.29167000  0.13636001
   0.52778001  0.29167000  0.13791000
   0.61110998  0.25000000  0.13791000
   0.66667001  0.25000000  0.13636001
   0.75000002  0.29167000  0.13636001
   0.69443999  0.29167000  0.13791000
   0.77778003  0.25000000  0.13791000
   0.83332995  0.25000000  0.13636001
   0.91666999  0.29167000  0.13636001
   0.86110997  0.29167000  0.13791000
   0.94443997  0.25000000  0.13791000
   0.00000000  0.33333000  0.13636001
   0.08333000  0.37500000  0.13636001
   0.02778000  0.37500000  0.13791000
   0.11111000  0.33333000  0.13791000
   0.16666999  0.33333000  0.13636001
   0.25000000  0.37500000  0.13636001
   0.19444001  0.37500000  0.13791000
   0.27777999  0.33333000  0.13791000
   0.33332999  0.33333000  0.13636001
   0.41666999  0.37500000  0.13636001
   0.36111000  0.37500000  0.13791000
   0.44444001  0.33333000  0.13791000
   0.50000000  0.33333000  0.13636001
   0.58332997  0.37500000  0.13636001
   0.52778001  0.37500000  0.13791000
   0.61110998  0.33333000  0.13791000
   0.66667001  0.33333000  0.13636001
   0.75000002  0.37500000  0.13636001
   0.69443999  0.37500000  0.13791000
   0.77778003  0.33333000  0.13791000
   0.83332995  0.33333000  0.13636001
   0.91666999  0.37500000  0.13636001
   0.86110997  0.37500000  0.13791000
   0.94443997  0.33333000  0.13791000
   0.00000000  0.41667000  0.13636001
   0.08333000  0.45833000  0.13636001
   0.02778000  0.45833000  0.13791000
   0.11111000  0.41667000  0.13791000
   0.16666999  0.41667000  0.13636001
   0.25000000  0.45833000  0.13636001
   0.19444001  0.45833000  0.13791000
   0.27777999  0.41667000  0.13791000
   0.33332999  0.41667000  0.13636001
   0.41666999  0.45833000  0.13636001
   0.36111000  0.45833000  0.13791000
   0.44444001  0.41667000  0.13791000
   0.50000000  0.41667000  0.13636001
   0.58332997  0.45833000  0.13636001
   0.52778001  0.45833000  0.13791000
   0.61110998  0.41667000  0.13791000
   0.66667001  0.41667000  0.13636001
   0.75000002  0.45833000  0.13636001
   0.69443999  0.45833000  0.13791000
   0.77778003  0.41667000  0.13791000
   0.83332995  0.41667000  0.13636001
   0.91666999  0.45833000  0.13636001
   0.86110997  0.45833000  0.13791000
   0.94443997  0.41667000  0.13791000
   0.00000000  0.50000000  0.13636001
   0.08333000  0.54167003  0.13636001
   0.02778000  0.54167003  0.13791000
   0.11111000  0.50000000  0.13791000
   0.16666999  0.50000000  0.13636001
   0.25000000  0.54167003  0.13636001
   0.19444001  0.54167003  0.13791000
   0.27777999  0.50000000  0.13791000
   0.33332999  0.50000000  0.13636001
   0.41666999  0.54167003  0.13636001
   0.36111000  0.54167003  0.13791000
   0.44444001  0.50000000  0.13791000
   0.50000000  0.50000000  0.13636001
   0.58332997  0.54167003  0.13636001
   0.52778001  0.54167003  0.13791000
   0.61110998  0.50000000  0.13791000
   0.66667001  0.50000000  0.13636001
   0.75000002  0.54167003  0.13636001
   0.69443999  0.54167003  0.13791000
   0.77778003  0.50000000  0.13791000
   0.83332995  0.50000000  0.13636001
   0.91666999  0.54167003  0.13636001
   0.86110997  0.54167003  0.13791000
   0.94443997  0.50000000  0.13791000
   0.00000000  0.58332997  0.13636001
   0.08333000  0.62500000  0.13636001
   0.02778000  0.62500000  0.13791000
   0.11111000  0.58332997  0.13791000
   0.16666999  0.58332997  0.13636001
   0.25000000  0.62500000  0.13636001
   0.19444001  0.62500000  0.13791000
   0.27777999  0.58332997  0.13791000
   0.33332999  0.58332997  0.13636001
   0.41666999  0.62500000  0.13636001
   0.36111000  0.62500000  0.13791000
   0.44444001  0.58332997  0.13791000
   0.50000000  0.58332997  0.13636001
   0.58332997  0.62500000  0.13636001
   0.52778001  0.62500000  0.13791000
   0.61110998  0.58332997  0.13791000
   0.66667001  0.58332997  0.13636001
   0.75000002  0.62500000  0.13636001
   0.69443999  0.62500000  0.13791000
   0.77778003  0.58332997  0.13791000
   0.83332995  0.58332997  0.13636001
   0.91666999  0.62500000  0.13636001
   0.86110997  0.62500000  0.13791000
   0.94443997  0.58332997  0.13791000
   0.00000000  0.66667003  0.13636001
   0.08333000  0.70832997  0.13636001
   0.02778000  0.70832997  0.13791000
   0.11111000  0.66667003  0.13791000
   0.16666999  0.66667003  0.13636001
   0.25000000  0.70832997  0.13636001
   0.19444001  0.70832997  0.13791000
   0.27777999  0.66667003  0.13791000
   0.33332999  0.66667003  0.13636001
   0.41666999  0.70832997  0.13636001
   0.36111000  0.70832997  0.13791000
   0.44444001  0.66667003  0.13791000
   0.50000000  0.66667003  0.13636001
   0.58332997  0.70832997  0.13636001
   0.52778001  0.70832997  0.13791000
   0.61110998  0.66667003  0.13791000
   0.66667001  0.66667003  0.13636001
   0.75000002  0.70832997  0.13636001
   0.69443999  0.70832997  0.13791000
   0.77778003  0.66667003  0.13791000
   0.83332995  0.66667003  0.13636001
   0.91666999  0.70832997  0.13636001
   0.86110997  0.70832997  0.13791000
   0.94443997  0.66667003  0.13791000
   0.00000000  0.75000000  0.13636001
   0.08333000  0.79167003  0.13636001
   0.02778000  0.79167003  0.13791000
   0.11111000  0.75000000  0.13791000
   0.16666999  0.75000000  0.13636001
   0.25000000  0.79167003  0.13636001
   0.19444001  0.79167003  0.13791000
   0.27777999  0.75000000  0.13791000
   0.33332999  0.75000000  0.13636001
   0.41666999  0.79167003  0.13636001
   0.36111000  0.79167003  0.13791000
   0.44444001  0.75000000  0.13791000
   0.50000000  0.75000000  0.13636001
   0.58332997  0.79167003  0.13636001
   0.52778001  0.79167003  0.13791000
   0.61110998  0.75000000  0.13791000
   0.66667001  0.75000000  0.13636001
   0.75000002  0.79167003  0.13636001
   0.69443999  0.79167003  0.13791000
   0.77778003  0.75000000  0.13791000
   0.83332995  0.75000000  0.13636001
   0.91666999  0.79167003  0.13636001
   0.86110997  0.79167003  0.13791000
   0.94443997  0.75000000  0.13791000
   0.00000000  0.83332997  0.13636001
   0.08333000  0.87500000  0.13636001
   0.02778000  0.87500000  0.13791000
   0.11111000  0.83332997  0.13791000
   0.16666999  0.83332997  0.13636001
   0.25000000  0.87500000  0.13636001
   0.19444001  0.87500000  0.13791000
   0.27777999  0.83332997  0.13791000
   0.33332999  0.83332997  0.13636001
   0.41666999  0.87500000  0.13636001
   0.36111000  0.87500000  0.13791000
   0.44444001  0.83332997  0.13791000
   0.50000000  0.83332997  0.13636001
   0.58332997  0.87500000  0.13636001
   0.52778001  0.87500000  0.13791000
   0.61110998  0.83332997  0.13791000
   0.66667001  0.83332997  0.13636001
   0.75000002  0.87500000  0.13636001
   0.69443999  0.87500000  0.13791000
   0.77778003  0.83332997  0.13791000
   0.83332995  0.83332997  0.13636001
   0.91666999  0.87500000  0.13636001
   0.86110997  0.87500000  0.13791000
   0.94443997  0.83332997  0.13791000
   0.00000000  0.91667003  0.13636001
   0.08333000  0.95832997  0.13636001
   0.02778000  0.95832997  0.13791000
   0.11111000  0.91667003  0.13791000
   0.16666999  0.91667003  0.13636001
   0.25000000  0.95832997  0.13636001
   0.19444001  0.95832997  0.13791000
   0.27777999  0.91667003  0.13791000
   0.33332999  0.91667003  0.13636001
   0.41666999  0.95832997  0.13636001
   0.36111000  0.95832997  0.13791000
   0.44444001  0.91667003  0.13791000
   0.50000000  0.91667003  0.13636001
   0.58332997  0.95832997  0.13636001
   0.52778001  0.95832997  0.13791000
   0.61110998  0.91667003  0.13791000
   0.66667001  0.91667003  0.13636001
   0.75000002  0.95832997  0.13636001
   0.69443999  0.95832997  0.13791000
   0.77778003  0.91667003  0.13791000
   0.83332995  0.91667003  0.13636001
   0.91666999  0.95832997  0.13636001
   0.86110997  0.95832997  0.13791000
   0.94443997  0.91667003  0.13791000
   0.43049996  0.53659999  0.34769999
   0.35728000  0.60337997  0.32504002
   0.34749002  0.65467999  0.33170000
   0.39054001  0.68604005  0.35794999
   0.43792046  0.66337440  0.37333817
   0.44963328  0.61532005  0.36842381
   0.49622184  0.58326133  0.38985600
   0.41131996  0.58547998  0.34214999
   0.41183344  0.45745425  0.38673981
   0.37769945  0.41576770  0.40539018
   0.41094831  0.38015904  0.42516895
   0.46772460  0.39860248  0.41508982
   0.56106605  0.38635845  0.38292673
   0.60612999  0.35436000  0.36166000
   0.64961006  0.38580001  0.34410000
   0.62997995  0.43436002  0.35216999
   0.64257658  0.51133081  0.40196635
   0.67834338  0.55180240  0.42536599
   0.64426760  0.58679972  0.44481637
   0.58791543  0.56922490  0.42845749
   0.32405285  0.40561986  0.39988617
   0.30312249  0.36270904  0.41108002
   0.33664415  0.32739261  0.42936675
   0.38940308  0.33766958  0.43794926
   0.62025414  0.30698634  0.36525613
   0.66957996  0.28469003  0.35452000
   0.71476003  0.31725000  0.33739998
   0.70506004  0.36869002  0.33267999
   0.73238863  0.56179717  0.42546767
   0.75275416  0.60395680  0.44253478
   0.71872357  0.63863111  0.46153989
   0.66532354  0.62855537  0.46374866
   0.28047002  0.71100000  0.35787002
   0.22991001  0.73372003  0.33594001
   0.17243630  0.77181979  0.41776091
   0.15398880  0.82035299  0.41689252
   0.20613713  0.84560052  0.41460401
   0.24025986  0.81798872  0.36819827
   0.35084049  0.24482261  0.43255944
   0.32549713  0.19852972  0.44522997
   0.23109857  0.20021034  0.42023899
   0.19463170  0.18020988  0.37301192
   0.22657002  0.13889998  0.35818999
   0.28428000  0.15485001  0.35178000
   0.76833000  0.24910998  0.34353000
   0.82396003  0.22991002  0.33981002
   0.77950999  0.15690626  0.37372771
   0.79143730  0.10740323  0.37767627
   0.83414003  0.10617000  0.33232000
   0.86845001  0.14893002  0.34297999
   0.70594365  0.72172201  0.47358427
   0.68646829  0.73061106  0.40949403
   0.59639608  0.76896827  0.39328363
   0.57859516  0.81123269  0.42839530
   0.62137824  0.84427712  0.41372118
   0.66831226  0.81362350  0.41676801
   0.48036356  0.53931010  0.37466767
   0.39424001  0.49752003  0.35554999
   0.46329287  0.44515932  0.40117489
   0.51250690  0.37623394  0.40677403
   0.57677282  0.42968218  0.37355370
   0.65410831  0.47202146  0.37402118
   0.59183324  0.52457140  0.41141864
   0.54298358  0.59191179  0.41773335
   0.21937002  0.77382872  0.37365831
   0.28158139  0.18613588  0.40625716
   0.82402006  0.18040002  0.35620999
   0.65234669  0.77021043  0.40425910
   0.52874143  0.48446661  0.39234587
   0.29553002  0.67436005  0.31352999
   0.31743060  0.28447658  0.43783189
   0.76881002  0.29862999  0.32745999
   0.73839409  0.68089778  0.47607381
   0.27780002  0.83236998  0.33439001
   0.21845832  0.22361460  0.46451730
   0.73620347  0.17179969  0.38468467
   0.71359478  0.82471545  0.42901099
   0.32539999  0.57975002  0.30807001
   0.38409719  0.72140516  0.36346397
   0.46833741  0.68415871  0.39263614
   0.29842651  0.43189459  0.38318527
   0.26188970  0.35700635  0.40353751
   0.41359604  0.30989425  0.45129646
   0.58911026  0.28511811  0.37912982
   0.67734006  0.24690997  0.35813000
   0.73818002  0.39303999  0.32190002
   0.75902228  0.53624547  0.40895447
   0.79441280  0.60956287  0.43939066
   0.64037943  0.65583953  0.47716067
   0.31288999  0.73723003  0.36011999
   0.27523724  0.69597064  0.40254612
   0.19735002  0.70765995  0.33298000
   0.23683000  0.74906003  0.28911001
   0.18052388  0.75928529  0.46451168
   0.14116617  0.74828385  0.40400506
   0.12435879  0.82994449  0.45129463
   0.13564396  0.82449996  0.37205751
   0.22144209  0.84895458  0.46123515
   0.19980418  0.88011537  0.40094464
   0.38422806  0.24808994  0.46314246
   0.36539971  0.24419328  0.38594941
   0.31473387  0.19469485  0.49277272
   0.35549146  0.17191433  0.43878279
   0.18427997  0.20240004  0.33315000
   0.15726210  0.17078316  0.39338157
   0.21227997  0.11835003  0.31768001
   0.22578537  0.11640471  0.39729718
   0.29022002  0.17451000  0.30779002
   0.31335001  0.12598002  0.35640001
   0.74171993  0.23017001  0.31082999
   0.75337947  0.24584189  0.38906449
   0.84934554  0.24822731  0.37085549
   0.83977997  0.23431999  0.29175002
   0.75863696  0.08577704  0.36594241
   0.80202799  0.09616487  0.42312456
   0.81457999  0.11193001  0.28645000
   0.85761998  0.07356000  0.33007000
   0.89285002  0.15814001  0.30150000
   0.89355797  0.14569116  0.38266480
   0.72668813  0.75273183  0.48798258
   0.67342281  0.71893552  0.50558473
   0.66540183  0.70041548  0.39562458
   0.71966912  0.73272280  0.37892608
   0.57818723  0.73905731  0.41207491
   0.58445002  0.76917001  0.34325001
   0.58351374  0.80288445  0.47711946
   0.53866589  0.82201111  0.42111926
   0.62352802  0.87233441  0.44505698
   0.61700521  0.86021873  0.36943980
Direct configuration=    12
   0.00000000  0.00000000  0.13636001
   0.08333000  0.04167000  0.13636001
   0.02778000  0.04167000  0.13791000
   0.11111000  0.00000000  0.13791000
   0.16666999  0.00000000  0.13636001
   0.25000000  0.04167000  0.13636001
   0.19444001  0.04167000  0.13791000
   0.27777999  0.00000000  0.13791000
   0.33332999  0.00000000  0.13636001
   0.41666999  0.04167000  0.13636001
   0.36111000  0.04167000  0.13791000
   0.44444001  0.00000000  0.13791000
   0.50000000  0.00000000  0.13636001
   0.58332997  0.04167000  0.13636001
   0.52778001  0.04167000  0.13791000
   0.61110998  0.00000000  0.13791000
   0.66667001  0.00000000  0.13636001
   0.75000002  0.04167000  0.13636001
   0.69443999  0.04167000  0.13791000
   0.77778003  0.00000000  0.13791000
   0.83332995  0.00000000  0.13636001
   0.91666999  0.04167000  0.13636001
   0.86110997  0.04167000  0.13791000
   0.94443997  0.00000000  0.13791000
   0.00000000  0.08333000  0.13636001
   0.08333000  0.12500000  0.13636001
   0.02778000  0.12500000  0.13791000
   0.11111000  0.08333000  0.13791000
   0.16666999  0.08333000  0.13636001
   0.25000000  0.12500000  0.13636001
   0.19444001  0.12500000  0.13791000
   0.27777999  0.08333000  0.13791000
   0.33332999  0.08333000  0.13636001
   0.41666999  0.12500000  0.13636001
   0.36111000  0.12500000  0.13791000
   0.44444001  0.08333000  0.13791000
   0.50000000  0.08333000  0.13636001
   0.58332997  0.12500000  0.13636001
   0.52778001  0.12500000  0.13791000
   0.61110998  0.08333000  0.13791000
   0.66667001  0.08333000  0.13636001
   0.75000002  0.12500000  0.13636001
   0.69443999  0.12500000  0.13791000
   0.77778003  0.08333000  0.13791000
   0.83332995  0.08333000  0.13636001
   0.91666999  0.12500000  0.13636001
   0.86110997  0.12500000  0.13791000
   0.94443997  0.08333000  0.13791000
   0.00000000  0.16667000  0.13636001
   0.08333000  0.20833000  0.13636001
   0.02778000  0.20833000  0.13791000
   0.11111000  0.16667000  0.13791000
   0.16666999  0.16667000  0.13636001
   0.25000000  0.20833000  0.13636001
   0.19444001  0.20833000  0.13791000
   0.27777999  0.16667000  0.13791000
   0.33332999  0.16667000  0.13636001
   0.41666999  0.20833000  0.13636001
   0.36111000  0.20833000  0.13791000
   0.44444001  0.16667000  0.13791000
   0.50000000  0.16667000  0.13636001
   0.58332997  0.20833000  0.13636001
   0.52778001  0.20833000  0.13791000
   0.61110998  0.16667000  0.13791000
   0.66667001  0.16667000  0.13636001
   0.75000002  0.20833000  0.13636001
   0.69443999  0.20833000  0.13791000
   0.77778003  0.16667000  0.13791000
   0.83332995  0.16667000  0.13636001
   0.91666999  0.20833000  0.13636001
   0.86110997  0.20833000  0.13791000
   0.94443997  0.16667000  0.13791000
   0.00000000  0.25000000  0.13636001
   0.08333000  0.29167000  0.13636001
   0.02778000  0.29167000  0.13791000
   0.11111000  0.25000000  0.13791000
   0.16666999  0.25000000  0.13636001
   0.25000000  0.29167000  0.13636001
   0.19444001  0.29167000  0.13791000
   0.27777999  0.25000000  0.13791000
   0.33332999  0.25000000  0.13636001
   0.41666999  0.29167000  0.13636001
   0.36111000  0.29167000  0.13791000
   0.44444001  0.25000000  0.13791000
   0.50000000  0.25000000  0.13636001
   0.58332997  0.29167000  0.13636001
   0.52778001  0.29167000  0.13791000
   0.61110998  0.25000000  0.13791000
   0.66667001  0.25000000  0.13636001
   0.75000002  0.29167000  0.13636001
   0.69443999  0.29167000  0.13791000
   0.77778003  0.25000000  0.13791000
   0.83332995  0.25000000  0.13636001
   0.91666999  0.29167000  0.13636001
   0.86110997  0.29167000  0.13791000
   0.94443997  0.25000000  0.13791000
   0.00000000  0.33333000  0.13636001
   0.08333000  0.37500000  0.13636001
   0.02778000  0.37500000  0.13791000
   0.11111000  0.33333000  0.13791000
   0.16666999  0.33333000  0.13636001
   0.25000000  0.37500000  0.13636001
   0.19444001  0.37500000  0.13791000
   0.27777999  0.33333000  0.13791000
   0.33332999  0.33333000  0.13636001
   0.41666999  0.37500000  0.13636001
   0.36111000  0.37500000  0.13791000
   0.44444001  0.33333000  0.13791000
   0.50000000  0.33333000  0.13636001
   0.58332997  0.37500000  0.13636001
   0.52778001  0.37500000  0.13791000
   0.61110998  0.33333000  0.13791000
   0.66667001  0.33333000  0.13636001
   0.75000002  0.37500000  0.13636001
   0.69443999  0.37500000  0.13791000
   0.77778003  0.33333000  0.13791000
   0.83332995  0.33333000  0.13636001
   0.91666999  0.37500000  0.13636001
   0.86110997  0.37500000  0.13791000
   0.94443997  0.33333000  0.13791000
   0.00000000  0.41667000  0.13636001
   0.08333000  0.45833000  0.13636001
   0.02778000  0.45833000  0.13791000
   0.11111000  0.41667000  0.13791000
   0.16666999  0.41667000  0.13636001
   0.25000000  0.45833000  0.13636001
   0.19444001  0.45833000  0.13791000
   0.27777999  0.41667000  0.13791000
   0.33332999  0.41667000  0.13636001
   0.41666999  0.45833000  0.13636001
   0.36111000  0.45833000  0.13791000
   0.44444001  0.41667000  0.13791000
   0.50000000  0.41667000  0.13636001
   0.58332997  0.45833000  0.13636001
   0.52778001  0.45833000  0.13791000
   0.61110998  0.41667000  0.13791000
   0.66667001  0.41667000  0.13636001
   0.75000002  0.45833000  0.13636001
   0.69443999  0.45833000  0.13791000
   0.77778003  0.41667000  0.13791000
   0.83332995  0.41667000  0.13636001
   0.91666999  0.45833000  0.13636001
   0.86110997  0.45833000  0.13791000
   0.94443997  0.41667000  0.13791000
   0.00000000  0.50000000  0.13636001
   0.08333000  0.54167003  0.13636001
   0.02778000  0.54167003  0.13791000
   0.11111000  0.50000000  0.13791000
   0.16666999  0.50000000  0.13636001
   0.25000000  0.54167003  0.13636001
   0.19444001  0.54167003  0.13791000
   0.27777999  0.50000000  0.13791000
   0.33332999  0.50000000  0.13636001
   0.41666999  0.54167003  0.13636001
   0.36111000  0.54167003  0.13791000
   0.44444001  0.50000000  0.13791000
   0.50000000  0.50000000  0.13636001
   0.58332997  0.54167003  0.13636001
   0.52778001  0.54167003  0.13791000
   0.61110998  0.50000000  0.13791000
   0.66667001  0.50000000  0.13636001
   0.75000002  0.54167003  0.13636001
   0.69443999  0.54167003  0.13791000
   0.77778003  0.50000000  0.13791000
   0.83332995  0.50000000  0.13636001
   0.91666999  0.54167003  0.13636001
   0.86110997  0.54167003  0.13791000
   0.94443997  0.50000000  0.13791000
   0.00000000  0.58332997  0.13636001
   0.08333000  0.62500000  0.13636001
   0.02778000  0.62500000  0.13791000
   0.11111000  0.58332997  0.13791000
   0.16666999  0.58332997  0.13636001
   0.25000000  0.62500000  0.13636001
   0.19444001  0.62500000  0.13791000
   0.27777999  0.58332997  0.13791000
   0.33332999  0.58332997  0.13636001
   0.41666999  0.62500000  0.13636001
   0.36111000  0.62500000  0.13791000
   0.44444001  0.58332997  0.13791000
   0.50000000  0.58332997  0.13636001
   0.58332997  0.62500000  0.13636001
   0.52778001  0.62500000  0.13791000
   0.61110998  0.58332997  0.13791000
   0.66667001  0.58332997  0.13636001
   0.75000002  0.62500000  0.13636001
   0.69443999  0.62500000  0.13791000
   0.77778003  0.58332997  0.13791000
   0.83332995  0.58332997  0.13636001
   0.91666999  0.62500000  0.13636001
   0.86110997  0.62500000  0.13791000
   0.94443997  0.58332997  0.13791000
   0.00000000  0.66667003  0.13636001
   0.08333000  0.70832997  0.13636001
   0.02778000  0.70832997  0.13791000
   0.11111000  0.66667003  0.13791000
   0.16666999  0.66667003  0.13636001
   0.25000000  0.70832997  0.13636001
   0.19444001  0.70832997  0.13791000
   0.27777999  0.66667003  0.13791000
   0.33332999  0.66667003  0.13636001
   0.41666999  0.70832997  0.13636001
   0.36111000  0.70832997  0.13791000
   0.44444001  0.66667003  0.13791000
   0.50000000  0.66667003  0.13636001
   0.58332997  0.70832997  0.13636001
   0.52778001  0.70832997  0.13791000
   0.61110998  0.66667003  0.13791000
   0.66667001  0.66667003  0.13636001
   0.75000002  0.70832997  0.13636001
   0.69443999  0.70832997  0.13791000
   0.77778003  0.66667003  0.13791000
   0.83332995  0.66667003  0.13636001
   0.91666999  0.70832997  0.13636001
   0.86110997  0.70832997  0.13791000
   0.94443997  0.66667003  0.13791000
   0.00000000  0.75000000  0.13636001
   0.08333000  0.79167003  0.13636001
   0.02778000  0.79167003  0.13791000
   0.11111000  0.75000000  0.13791000
   0.16666999  0.75000000  0.13636001
   0.25000000  0.79167003  0.13636001
   0.19444001  0.79167003  0.13791000
   0.27777999  0.75000000  0.13791000
   0.33332999  0.75000000  0.13636001
   0.41666999  0.79167003  0.13636001
   0.36111000  0.79167003  0.13791000
   0.44444001  0.75000000  0.13791000
   0.50000000  0.75000000  0.13636001
   0.58332997  0.79167003  0.13636001
   0.52778001  0.79167003  0.13791000
   0.61110998  0.75000000  0.13791000
   0.66667001  0.75000000  0.13636001
   0.75000002  0.79167003  0.13636001
   0.69443999  0.79167003  0.13791000
   0.77778003  0.75000000  0.13791000
   0.83332995  0.75000000  0.13636001
   0.91666999  0.79167003  0.13636001
   0.86110997  0.79167003  0.13791000
   0.94443997  0.75000000  0.13791000
   0.00000000  0.83332997  0.13636001
   0.08333000  0.87500000  0.13636001
   0.02778000  0.87500000  0.13791000
   0.11111000  0.83332997  0.13791000
   0.16666999  0.83332997  0.13636001
   0.25000000  0.87500000  0.13636001
   0.19444001  0.87500000  0.13791000
   0.27777999  0.83332997  0.13791000
   0.33332999  0.83332997  0.13636001
   0.41666999  0.87500000  0.13636001
   0.36111000  0.87500000  0.13791000
   0.44444001  0.83332997  0.13791000
   0.50000000  0.83332997  0.13636001
   0.58332997  0.87500000  0.13636001
   0.52778001  0.87500000  0.13791000
   0.61110998  0.83332997  0.13791000
   0.66667001  0.83332997  0.13636001
   0.75000002  0.87500000  0.13636001
   0.69443999  0.87500000  0.13791000
   0.77778003  0.83332997  0.13791000
   0.83332995  0.83332997  0.13636001
   0.91666999  0.87500000  0.13636001
   0.86110997  0.87500000  0.13791000
   0.94443997  0.83332997  0.13791000
   0.00000000  0.91667003  0.13636001
   0.08333000  0.95832997  0.13636001
   0.02778000  0.95832997  0.13791000
   0.11111000  0.91667003  0.13791000
   0.16666999  0.91667003  0.13636001
   0.25000000  0.95832997  0.13636001
   0.19444001  0.95832997  0.13791000
   0.27777999  0.91667003  0.13791000
   0.33332999  0.91667003  0.13636001
   0.41666999  0.95832997  0.13636001
   0.36111000  0.95832997  0.13791000
   0.44444001  0.91667003  0.13791000
   0.50000000  0.91667003  0.13636001
   0.58332997  0.95832997  0.13636001
   0.52778001  0.95832997  0.13791000
   0.61110998  0.91667003  0.13791000
   0.66667001  0.91667003  0.13636001
   0.75000002  0.95832997  0.13636001
   0.69443999  0.95832997  0.13791000
   0.77778003  0.91667003  0.13791000
   0.83332995  0.91667003  0.13636001
   0.91666999  0.95832997  0.13636001
   0.86110997  0.95832997  0.13791000
   0.94443997  0.91667003  0.13791000
   0.43049996  0.53659999  0.34769999
   0.35728000  0.60337997  0.32504002
   0.34749002  0.65467999  0.33170000
   0.39054001  0.68604005  0.35794999
   0.43778125  0.66324100  0.37328076
   0.44948774  0.61520980  0.36843478
   0.49605834  0.58317109  0.38982787
   0.41131996  0.58547998  0.34214999
   0.41173678  0.45743178  0.38647725
   0.37777053  0.41583416  0.40519387
   0.41113744  0.38025198  0.42492629
   0.46762237  0.39870449  0.41466339
   0.56115316  0.38642253  0.38289470
   0.60612999  0.35436000  0.36166000
   0.64961006  0.38580001  0.34410000
   0.62997995  0.43436002  0.35216999
   0.64251552  0.51136615  0.40189659
   0.67823582  0.55173764  0.42519610
   0.64411372  0.58673973  0.44456236
   0.58799690  0.56921869  0.42806382
   0.32425478  0.40552206  0.39996072
   0.30333294  0.36277647  0.41111578
   0.33683574  0.32745583  0.42930501
   0.38952555  0.33791405  0.43784993
   0.62034544  0.30708862  0.36520430
   0.66957996  0.28469003  0.35452000
   0.71476003  0.31725000  0.33739998
   0.70506004  0.36869002  0.33267999
   0.73217159  0.56188869  0.42553248
   0.75255397  0.60388626  0.44254695
   0.71856226  0.63857839  0.46148332
   0.66522778  0.62832068  0.46363235
   0.28047002  0.71100000  0.35787002
   0.22991001  0.73372003  0.33594001
   0.17270963  0.77182002  0.41756873
   0.15403683  0.82043461  0.41687374
   0.20629244  0.84555838  0.41447226
   0.23992251  0.81792068  0.36843173
   0.35080967  0.24499055  0.43255294
   0.32544674  0.19868768  0.44522691
   0.23124454  0.20005073  0.41987346
   0.19471372  0.18020424  0.37284694
   0.22657002  0.13889998  0.35818999
   0.28428000  0.15485001  0.35178000
   0.76833000  0.24910998  0.34353000
   0.82396003  0.22991002  0.33981002
   0.77965000  0.15699924  0.37371721
   0.79162857  0.10735471  0.37763443
   0.83414003  0.10617000  0.33232000
   0.86845001  0.14893002  0.34297999
   0.70593769  0.72160214  0.47356932
   0.68649899  0.73062464  0.40947909
   0.59645220  0.76893222  0.39313601
   0.57848606  0.81123832  0.42837131
   0.62132517  0.84425664  0.41368020
   0.66810622  0.81354878  0.41668380
   0.48017795  0.53908667  0.37486091
   0.39424001  0.49752003  0.35554999
   0.46327076  0.44534202  0.40064334
   0.51245817  0.37632412  0.40651595
   0.57682261  0.42983097  0.37375838
   0.65406717  0.47201652  0.37410209
   0.59170353  0.52450970  0.41095400
   0.54296632  0.59185486  0.41743829
   0.21935529  0.77385795  0.37356384
   0.28163581  0.18593442  0.40597108
   0.82402006  0.18040002  0.35620999
   0.65208311  0.77016989  0.40420723
   0.52870983  0.48446757  0.39230906
   0.29553002  0.67436005  0.31352999
   0.31748144  0.28458639  0.43773247
   0.76881002  0.29862999  0.32745999
   0.73827793  0.68078905  0.47590430
   0.27780002  0.83236998  0.33439001
   0.21849341  0.22371546  0.46472654
   0.73644175  0.17178941  0.38468180
   0.71378079  0.82470106  0.42900296
   0.32539999  0.57975002  0.30807001
   0.38413863  0.72150871  0.36348786
   0.46811381  0.68402398  0.39250085
   0.29858462  0.43167293  0.38331942
   0.26217788  0.35701633  0.40360129
   0.41350447  0.31006857  0.45123010
   0.58934716  0.28525562  0.37903772
   0.67734006  0.24690997  0.35813000
   0.73818002  0.39303999  0.32190002
   0.75886297  0.53645856  0.40909154
   0.79411878  0.60955077  0.43942169
   0.64048653  0.65567025  0.47711452
   0.31288999  0.73723003  0.36011999
   0.27525892  0.69593002  0.40260451
   0.19735002  0.70765995  0.33298000
   0.23683000  0.74906003  0.28911001
   0.18060679  0.75936566  0.46433213
   0.14142537  0.74839285  0.40389707
   0.12447814  0.82992604  0.45125634
   0.13552955  0.82453900  0.37206118
   0.22147550  0.84888133  0.46101810
   0.19986101  0.88009276  0.40088893
   0.38425574  0.24803824  0.46317570
   0.36544928  0.24421005  0.38589587
   0.31468256  0.19472762  0.49280249
   0.35534739  0.17207447  0.43873607
   0.18427997  0.20240004  0.33315000
   0.15743146  0.17087511  0.39336934
   0.21227997  0.11835003  0.31768001
   0.22576714  0.11632765  0.39730256
   0.29022002  0.17451000  0.30779002
   0.31335001  0.12598002  0.35640001
   0.74171993  0.23017001  0.31082999
   0.75332365  0.24586754  0.38914930
   0.84940377  0.24824944  0.37086584
   0.83977997  0.23431999  0.29175002
   0.75868260  0.08593594  0.36596363
   0.80202180  0.09625915  0.42307215
   0.81457999  0.11193001  0.28645000
   0.85761998  0.07356000  0.33007000
   0.89285002  0.15814001  0.30150000
   0.89363986  0.14570594  0.38267808
   0.72681869  0.75246588  0.48799287
   0.67341986  0.71891866  0.50559194
   0.66534277  0.70057022  0.39554922
   0.71968571  0.73274642  0.37893469
   0.57838592  0.73918014  0.41200744
   0.58445002  0.76917001  0.34325001
   0.58340310  0.80289037  0.47715576
   0.53869086  0.82200388  0.42108672
   0.62362368  0.87225322  0.44502149
   0.61705254  0.86013422  0.36950637
Direct configuration=    13
   0.00000000  0.00000000  0.13636001
   0.08333000  0.04167000  0.13636001
   0.02778000  0.04167000  0.13791000
   0.11111000  0.00000000  0.13791000
   0.16666999  0.00000000  0.13636001
   0.25000000  0.04167000  0.13636001
   0.19444001  0.04167000  0.13791000
   0.27777999  0.00000000  0.13791000
   0.33332999  0.00000000  0.13636001
   0.41666999  0.04167000  0.13636001
   0.36111000  0.04167000  0.13791000
   0.44444001  0.00000000  0.13791000
   0.50000000  0.00000000  0.13636001
   0.58332997  0.04167000  0.13636001
   0.52778001  0.04167000  0.13791000
   0.61110998  0.00000000  0.13791000
   0.66667001  0.00000000  0.13636001
   0.75000002  0.04167000  0.13636001
   0.69443999  0.04167000  0.13791000
   0.77778003  0.00000000  0.13791000
   0.83332995  0.00000000  0.13636001
   0.91666999  0.04167000  0.13636001
   0.86110997  0.04167000  0.13791000
   0.94443997  0.00000000  0.13791000
   0.00000000  0.08333000  0.13636001
   0.08333000  0.12500000  0.13636001
   0.02778000  0.12500000  0.13791000
   0.11111000  0.08333000  0.13791000
   0.16666999  0.08333000  0.13636001
   0.25000000  0.12500000  0.13636001
   0.19444001  0.12500000  0.13791000
   0.27777999  0.08333000  0.13791000
   0.33332999  0.08333000  0.13636001
   0.41666999  0.12500000  0.13636001
   0.36111000  0.12500000  0.13791000
   0.44444001  0.08333000  0.13791000
   0.50000000  0.08333000  0.13636001
   0.58332997  0.12500000  0.13636001
   0.52778001  0.12500000  0.13791000
   0.61110998  0.08333000  0.13791000
   0.66667001  0.08333000  0.13636001
   0.75000002  0.12500000  0.13636001
   0.69443999  0.12500000  0.13791000
   0.77778003  0.08333000  0.13791000
   0.83332995  0.08333000  0.13636001
   0.91666999  0.12500000  0.13636001
   0.86110997  0.12500000  0.13791000
   0.94443997  0.08333000  0.13791000
   0.00000000  0.16667000  0.13636001
   0.08333000  0.20833000  0.13636001
   0.02778000  0.20833000  0.13791000
   0.11111000  0.16667000  0.13791000
   0.16666999  0.16667000  0.13636001
   0.25000000  0.20833000  0.13636001
   0.19444001  0.20833000  0.13791000
   0.27777999  0.16667000  0.13791000
   0.33332999  0.16667000  0.13636001
   0.41666999  0.20833000  0.13636001
   0.36111000  0.20833000  0.13791000
   0.44444001  0.16667000  0.13791000
   0.50000000  0.16667000  0.13636001
   0.58332997  0.20833000  0.13636001
   0.52778001  0.20833000  0.13791000
   0.61110998  0.16667000  0.13791000
   0.66667001  0.16667000  0.13636001
   0.75000002  0.20833000  0.13636001
   0.69443999  0.20833000  0.13791000
   0.77778003  0.16667000  0.13791000
   0.83332995  0.16667000  0.13636001
   0.91666999  0.20833000  0.13636001
   0.86110997  0.20833000  0.13791000
   0.94443997  0.16667000  0.13791000
   0.00000000  0.25000000  0.13636001
   0.08333000  0.29167000  0.13636001
   0.02778000  0.29167000  0.13791000
   0.11111000  0.25000000  0.13791000
   0.16666999  0.25000000  0.13636001
   0.25000000  0.29167000  0.13636001
   0.19444001  0.29167000  0.13791000
   0.27777999  0.25000000  0.13791000
   0.33332999  0.25000000  0.13636001
   0.41666999  0.29167000  0.13636001
   0.36111000  0.29167000  0.13791000
   0.44444001  0.25000000  0.13791000
   0.50000000  0.25000000  0.13636001
   0.58332997  0.29167000  0.13636001
   0.52778001  0.29167000  0.13791000
   0.61110998  0.25000000  0.13791000
   0.66667001  0.25000000  0.13636001
   0.75000002  0.29167000  0.13636001
   0.69443999  0.29167000  0.13791000
   0.77778003  0.25000000  0.13791000
   0.83332995  0.25000000  0.13636001
   0.91666999  0.29167000  0.13636001
   0.86110997  0.29167000  0.13791000
   0.94443997  0.25000000  0.13791000
   0.00000000  0.33333000  0.13636001
   0.08333000  0.37500000  0.13636001
   0.02778000  0.37500000  0.13791000
   0.11111000  0.33333000  0.13791000
   0.16666999  0.33333000  0.13636001
   0.25000000  0.37500000  0.13636001
   0.19444001  0.37500000  0.13791000
   0.27777999  0.33333000  0.13791000
   0.33332999  0.33333000  0.13636001
   0.41666999  0.37500000  0.13636001
   0.36111000  0.37500000  0.13791000
   0.44444001  0.33333000  0.13791000
   0.50000000  0.33333000  0.13636001
   0.58332997  0.37500000  0.13636001
   0.52778001  0.37500000  0.13791000
   0.61110998  0.33333000  0.13791000
   0.66667001  0.33333000  0.13636001
   0.75000002  0.37500000  0.13636001
   0.69443999  0.37500000  0.13791000
   0.77778003  0.33333000  0.13791000
   0.83332995  0.33333000  0.13636001
   0.91666999  0.37500000  0.13636001
   0.86110997  0.37500000  0.13791000
   0.94443997  0.33333000  0.13791000
   0.00000000  0.41667000  0.13636001
   0.08333000  0.45833000  0.13636001
   0.02778000  0.45833000  0.13791000
   0.11111000  0.41667000  0.13791000
   0.16666999  0.41667000  0.13636001
   0.25000000  0.45833000  0.13636001
   0.19444001  0.45833000  0.13791000
   0.27777999  0.41667000  0.13791000
   0.33332999  0.41667000  0.13636001
   0.41666999  0.45833000  0.13636001
   0.36111000  0.45833000  0.13791000
   0.44444001  0.41667000  0.13791000
   0.50000000  0.41667000  0.13636001
   0.58332997  0.45833000  0.13636001
   0.52778001  0.45833000  0.13791000
   0.61110998  0.41667000  0.13791000
   0.66667001  0.41667000  0.13636001
   0.75000002  0.45833000  0.13636001
   0.69443999  0.45833000  0.13791000
   0.77778003  0.41667000  0.13791000
   0.83332995  0.41667000  0.13636001
   0.91666999  0.45833000  0.13636001
   0.86110997  0.45833000  0.13791000
   0.94443997  0.41667000  0.13791000
   0.00000000  0.50000000  0.13636001
   0.08333000  0.54167003  0.13636001
   0.02778000  0.54167003  0.13791000
   0.11111000  0.50000000  0.13791000
   0.16666999  0.50000000  0.13636001
   0.25000000  0.54167003  0.13636001
   0.19444001  0.54167003  0.13791000
   0.27777999  0.50000000  0.13791000
   0.33332999  0.50000000  0.13636001
   0.41666999  0.54167003  0.13636001
   0.36111000  0.54167003  0.13791000
   0.44444001  0.50000000  0.13791000
   0.50000000  0.50000000  0.13636001
   0.58332997  0.54167003  0.13636001
   0.52778001  0.54167003  0.13791000
   0.61110998  0.50000000  0.13791000
   0.66667001  0.50000000  0.13636001
   0.75000002  0.54167003  0.13636001
   0.69443999  0.54167003  0.13791000
   0.77778003  0.50000000  0.13791000
   0.83332995  0.50000000  0.13636001
   0.91666999  0.54167003  0.13636001
   0.86110997  0.54167003  0.13791000
   0.94443997  0.50000000  0.13791000
   0.00000000  0.58332997  0.13636001
   0.08333000  0.62500000  0.13636001
   0.02778000  0.62500000  0.13791000
   0.11111000  0.58332997  0.13791000
   0.16666999  0.58332997  0.13636001
   0.25000000  0.62500000  0.13636001
   0.19444001  0.62500000  0.13791000
   0.27777999  0.58332997  0.13791000
   0.33332999  0.58332997  0.13636001
   0.41666999  0.62500000  0.13636001
   0.36111000  0.62500000  0.13791000
   0.44444001  0.58332997  0.13791000
   0.50000000  0.58332997  0.13636001
   0.58332997  0.62500000  0.13636001
   0.52778001  0.62500000  0.13791000
   0.61110998  0.58332997  0.13791000
   0.66667001  0.58332997  0.13636001
   0.75000002  0.62500000  0.13636001
   0.69443999  0.62500000  0.13791000
   0.77778003  0.58332997  0.13791000
   0.83332995  0.58332997  0.13636001
   0.91666999  0.62500000  0.13636001
   0.86110997  0.62500000  0.13791000
   0.94443997  0.58332997  0.13791000
   0.00000000  0.66667003  0.13636001
   0.08333000  0.70832997  0.13636001
   0.02778000  0.70832997  0.13791000
   0.11111000  0.66667003  0.13791000
   0.16666999  0.66667003  0.13636001
   0.25000000  0.70832997  0.13636001
   0.19444001  0.70832997  0.13791000
   0.27777999  0.66667003  0.13791000
   0.33332999  0.66667003  0.13636001
   0.41666999  0.70832997  0.13636001
   0.36111000  0.70832997  0.13791000
   0.44444001  0.66667003  0.13791000
   0.50000000  0.66667003  0.13636001
   0.58332997  0.70832997  0.13636001
   0.52778001  0.70832997  0.13791000
   0.61110998  0.66667003  0.13791000
   0.66667001  0.66667003  0.13636001
   0.75000002  0.70832997  0.13636001
   0.69443999  0.70832997  0.13791000
   0.77778003  0.66667003  0.13791000
   0.83332995  0.66667003  0.13636001
   0.91666999  0.70832997  0.13636001
   0.86110997  0.70832997  0.13791000
   0.94443997  0.66667003  0.13791000
   0.00000000  0.75000000  0.13636001
   0.08333000  0.79167003  0.13636001
   0.02778000  0.79167003  0.13791000
   0.11111000  0.75000000  0.13791000
   0.16666999  0.75000000  0.13636001
   0.25000000  0.79167003  0.13636001
   0.19444001  0.79167003  0.13791000
   0.27777999  0.75000000  0.13791000
   0.33332999  0.75000000  0.13636001
   0.41666999  0.79167003  0.13636001
   0.36111000  0.79167003  0.13791000
   0.44444001  0.75000000  0.13791000
   0.50000000  0.75000000  0.13636001
   0.58332997  0.79167003  0.13636001
   0.52778001  0.79167003  0.13791000
   0.61110998  0.75000000  0.13791000
   0.66667001  0.75000000  0.13636001
   0.75000002  0.79167003  0.13636001
   0.69443999  0.79167003  0.13791000
   0.77778003  0.75000000  0.13791000
   0.83332995  0.75000000  0.13636001
   0.91666999  0.79167003  0.13636001
   0.86110997  0.79167003  0.13791000
   0.94443997  0.75000000  0.13791000
   0.00000000  0.83332997  0.13636001
   0.08333000  0.87500000  0.13636001
   0.02778000  0.87500000  0.13791000
   0.11111000  0.83332997  0.13791000
   0.16666999  0.83332997  0.13636001
   0.25000000  0.87500000  0.13636001
   0.19444001  0.87500000  0.13791000
   0.27777999  0.83332997  0.13791000
   0.33332999  0.83332997  0.13636001
   0.41666999  0.87500000  0.13636001
   0.36111000  0.87500000  0.13791000
   0.44444001  0.83332997  0.13791000
   0.50000000  0.83332997  0.13636001
   0.58332997  0.87500000  0.13636001
   0.52778001  0.87500000  0.13791000
   0.61110998  0.83332997  0.13791000
   0.66667001  0.83332997  0.13636001
   0.75000002  0.87500000  0.13636001
   0.69443999  0.87500000  0.13791000
   0.77778003  0.83332997  0.13791000
   0.83332995  0.83332997  0.13636001
   0.91666999  0.87500000  0.13636001
   0.86110997  0.87500000  0.13791000
   0.94443997  0.83332997  0.13791000
   0.00000000  0.91667003  0.13636001
   0.08333000  0.95832997  0.13636001
   0.02778000  0.95832997  0.13791000
   0.11111000  0.91667003  0.13791000
   0.16666999  0.91667003  0.13636001
   0.25000000  0.95832997  0.13636001
   0.19444001  0.95832997  0.13791000
   0.27777999  0.91667003  0.13791000
   0.33332999  0.91667003  0.13636001
   0.41666999  0.95832997  0.13636001
   0.36111000  0.95832997  0.13791000
   0.44444001  0.91667003  0.13791000
   0.50000000  0.91667003  0.13636001
   0.58332997  0.95832997  0.13636001
   0.52778001  0.95832997  0.13791000
   0.61110998  0.91667003  0.13791000
   0.66667001  0.91667003  0.13636001
   0.75000002  0.95832997  0.13636001
   0.69443999  0.95832997  0.13791000
   0.77778003  0.91667003  0.13791000
   0.83332995  0.91667003  0.13636001
   0.91666999  0.95832997  0.13636001
   0.86110997  0.95832997  0.13791000
   0.94443997  0.91667003  0.13791000
   0.43049996  0.53659999  0.34769999
   0.35728000  0.60337997  0.32504002
   0.34749002  0.65467999  0.33170000
   0.39054001  0.68604005  0.35794999
   0.43738362  0.66274776  0.37317790
   0.44932310  0.61479791  0.36847456
   0.49600093  0.58279559  0.38967868
   0.41131996  0.58547998  0.34214999
   0.41141415  0.45789412  0.38547467
   0.37827453  0.41624918  0.40448040
   0.41215951  0.38102900  0.42393183
   0.46783236  0.39914324  0.41339094
   0.56080489  0.38648252  0.38266071
   0.60612999  0.35436000  0.36166000
   0.64961006  0.38580001  0.34410000
   0.62997995  0.43436002  0.35216999
   0.64253491  0.51100533  0.40152064
   0.67753296  0.55127688  0.42459173
   0.64311735  0.58622998  0.44353256
   0.58749460  0.56928405  0.42688007
   0.32483971  0.40560746  0.39995977
   0.30397414  0.36288322  0.41123703
   0.33739118  0.32766141  0.42914912
   0.39011187  0.33830473  0.43752484
   0.62067984  0.30734457  0.36504142
   0.66957996  0.28469003  0.35452000
   0.71476003  0.31725000  0.33739998
   0.70506004  0.36869002  0.33267999
   0.73149950  0.56179415  0.42551397
   0.75191305  0.60372789  0.44259709
   0.71793467  0.63837393  0.46127916
   0.66473145  0.62789468  0.46325024
   0.28047002  0.71100000  0.35787002
   0.22991001  0.73372003  0.33594001
   0.17330197  0.77175183  0.41709724
   0.15423049  0.82047573  0.41641258
   0.20631153  0.84566203  0.41424907
   0.24018162  0.81795478  0.36829435
   0.35086033  0.24545693  0.43239047
   0.32522460  0.19897203  0.44490192
   0.23138978  0.20047796  0.41995500
   0.19473175  0.18015595  0.37241354
   0.22657002  0.13889998  0.35818999
   0.28428000  0.15485001  0.35178000
   0.76833000  0.24910998  0.34353000
   0.82396003  0.22991002  0.33981002
   0.78013777  0.15701530  0.37399575
   0.79203684  0.10723981  0.37760828
   0.83414003  0.10617000  0.33232000
   0.86845001  0.14893002  0.34297999
   0.70580788  0.72134469  0.47372731
   0.68624020  0.73061403  0.40924585
   0.59600563  0.76891947  0.39255056
   0.57835336  0.81094688  0.42846209
   0.62109221  0.84431445  0.41371638
   0.66875390  0.81352378  0.41655233
   0.47985516  0.53830474  0.37515210
   0.39424001  0.49752003  0.35554999
   0.46336359  0.44592771  0.39903858
   0.51238238  0.37588373  0.40587172
   0.57684801  0.43044641  0.37392249
   0.65514572  0.47205646  0.37379692
   0.59103804  0.52423249  0.40961702
   0.54265974  0.59247796  0.41670140
   0.21846925  0.77374644  0.37408051
   0.28199524  0.18569497  0.40549771
   0.82402006  0.18040002  0.35620999
   0.65188292  0.77003186  0.40417741
   0.52845688  0.48448957  0.39212911
   0.29553002  0.67436005  0.31352999
   0.31723361  0.28459404  0.43762993
   0.76881002  0.29862999  0.32745999
   0.73823200  0.68081391  0.47552261
   0.27780002  0.83236998  0.33439001
   0.21895343  0.22343297  0.46429972
   0.73620930  0.17216645  0.38487287
   0.71369380  0.82451532  0.42885292
   0.32539999  0.57975002  0.30807001
   0.38430208  0.72193604  0.36358126
   0.46792500  0.68389883  0.39239712
   0.29872261  0.43137602  0.38352537
   0.26260050  0.35696971  0.40374131
   0.41377166  0.31026113  0.45122878
   0.58942753  0.28522316  0.37904288
   0.67734006  0.24690997  0.35813000
   0.73818002  0.39303999  0.32190002
   0.75872738  0.53673116  0.40930752
   0.79370518  0.60957901  0.43949491
   0.64026656  0.65549240  0.47715668
   0.31288999  0.73723003  0.36011999
   0.27530278  0.69575727  0.40293629
   0.19735002  0.70765995  0.33298000
   0.23683000  0.74906003  0.28911001
   0.18122124  0.75966203  0.46384253
   0.14212458  0.74858988  0.40320925
   0.12503931  0.82985736  0.45122380
   0.13519851  0.82471964  0.37207419
   0.22186968  0.84854444  0.46055438
   0.20012089  0.88034064  0.40039487
   0.38440341  0.24793047  0.46336662
   0.36568023  0.24429194  0.38558489
   0.31431584  0.19493209  0.49306919
   0.35514521  0.17261706  0.43854406
   0.18427997  0.20240004  0.33315000
   0.15771177  0.17110577  0.39349801
   0.21227997  0.11835003  0.31768001
   0.22568933  0.11605087  0.39745965
   0.29022002  0.17451000  0.30779002
   0.31335001  0.12598002  0.35640001
   0.74171993  0.23017001  0.31082999
   0.75311162  0.24592507  0.38955329
   0.84966532  0.24836702  0.37100931
   0.83977997  0.23431999  0.29175002
   0.75853779  0.08632576  0.36582464
   0.80225999  0.09652440  0.42335535
   0.81457999  0.11193001  0.28645000
   0.85761998  0.07356000  0.33007000
   0.89285002  0.15814001  0.30150000
   0.89396157  0.14574258  0.38285548
   0.72745773  0.75157943  0.48808432
   0.67324552  0.71877187  0.50567232
   0.66497237  0.70081516  0.39516398
   0.71993544  0.73296271  0.37878728
   0.57870488  0.73906962  0.41206167
   0.58445002  0.76917001  0.34325001
   0.58300979  0.80289930  0.47713724
   0.53850053  0.82205274  0.42081791
   0.62398243  0.87223957  0.44530459
   0.61715564  0.85995242  0.36916371
Direct configuration=    14
   0.00000000  0.00000000  0.13636001
   0.08333000  0.04167000  0.13636001
   0.02778000  0.04167000  0.13791000
   0.11111000  0.00000000  0.13791000
   0.16666999  0.00000000  0.13636001
   0.25000000  0.04167000  0.13636001
   0.19444001  0.04167000  0.13791000
   0.27777999  0.00000000  0.13791000
   0.33332999  0.00000000  0.13636001
   0.41666999  0.04167000  0.13636001
   0.36111000  0.04167000  0.13791000
   0.44444001  0.00000000  0.13791000
   0.50000000  0.00000000  0.13636001
   0.58332997  0.04167000  0.13636001
   0.52778001  0.04167000  0.13791000
   0.61110998  0.00000000  0.13791000
   0.66667001  0.00000000  0.13636001
   0.75000002  0.04167000  0.13636001
   0.69443999  0.04167000  0.13791000
   0.77778003  0.00000000  0.13791000
   0.83332995  0.00000000  0.13636001
   0.91666999  0.04167000  0.13636001
   0.86110997  0.04167000  0.13791000
   0.94443997  0.00000000  0.13791000
   0.00000000  0.08333000  0.13636001
   0.08333000  0.12500000  0.13636001
   0.02778000  0.12500000  0.13791000
   0.11111000  0.08333000  0.13791000
   0.16666999  0.08333000  0.13636001
   0.25000000  0.12500000  0.13636001
   0.19444001  0.12500000  0.13791000
   0.27777999  0.08333000  0.13791000
   0.33332999  0.08333000  0.13636001
   0.41666999  0.12500000  0.13636001
   0.36111000  0.12500000  0.13791000
   0.44444001  0.08333000  0.13791000
   0.50000000  0.08333000  0.13636001
   0.58332997  0.12500000  0.13636001
   0.52778001  0.12500000  0.13791000
   0.61110998  0.08333000  0.13791000
   0.66667001  0.08333000  0.13636001
   0.75000002  0.12500000  0.13636001
   0.69443999  0.12500000  0.13791000
   0.77778003  0.08333000  0.13791000
   0.83332995  0.08333000  0.13636001
   0.91666999  0.12500000  0.13636001
   0.86110997  0.12500000  0.13791000
   0.94443997  0.08333000  0.13791000
   0.00000000  0.16667000  0.13636001
   0.08333000  0.20833000  0.13636001
   0.02778000  0.20833000  0.13791000
   0.11111000  0.16667000  0.13791000
   0.16666999  0.16667000  0.13636001
   0.25000000  0.20833000  0.13636001
   0.19444001  0.20833000  0.13791000
   0.27777999  0.16667000  0.13791000
   0.33332999  0.16667000  0.13636001
   0.41666999  0.20833000  0.13636001
   0.36111000  0.20833000  0.13791000
   0.44444001  0.16667000  0.13791000
   0.50000000  0.16667000  0.13636001
   0.58332997  0.20833000  0.13636001
   0.52778001  0.20833000  0.13791000
   0.61110998  0.16667000  0.13791000
   0.66667001  0.16667000  0.13636001
   0.75000002  0.20833000  0.13636001
   0.69443999  0.20833000  0.13791000
   0.77778003  0.16667000  0.13791000
   0.83332995  0.16667000  0.13636001
   0.91666999  0.20833000  0.13636001
   0.86110997  0.20833000  0.13791000
   0.94443997  0.16667000  0.13791000
   0.00000000  0.25000000  0.13636001
   0.08333000  0.29167000  0.13636001
   0.02778000  0.29167000  0.13791000
   0.11111000  0.25000000  0.13791000
   0.16666999  0.25000000  0.13636001
   0.25000000  0.29167000  0.13636001
   0.19444001  0.29167000  0.13791000
   0.27777999  0.25000000  0.13791000
   0.33332999  0.25000000  0.13636001
   0.41666999  0.29167000  0.13636001
   0.36111000  0.29167000  0.13791000
   0.44444001  0.25000000  0.13791000
   0.50000000  0.25000000  0.13636001
   0.58332997  0.29167000  0.13636001
   0.52778001  0.29167000  0.13791000
   0.61110998  0.25000000  0.13791000
   0.66667001  0.25000000  0.13636001
   0.75000002  0.29167000  0.13636001
   0.69443999  0.29167000  0.13791000
   0.77778003  0.25000000  0.13791000
   0.83332995  0.25000000  0.13636001
   0.91666999  0.29167000  0.13636001
   0.86110997  0.29167000  0.13791000
   0.94443997  0.25000000  0.13791000
   0.00000000  0.33333000  0.13636001
   0.08333000  0.37500000  0.13636001
   0.02778000  0.37500000  0.13791000
   0.11111000  0.33333000  0.13791000
   0.16666999  0.33333000  0.13636001
   0.25000000  0.37500000  0.13636001
   0.19444001  0.37500000  0.13791000
   0.27777999  0.33333000  0.13791000
   0.33332999  0.33333000  0.13636001
   0.41666999  0.37500000  0.13636001
   0.36111000  0.37500000  0.13791000
   0.44444001  0.33333000  0.13791000
   0.50000000  0.33333000  0.13636001
   0.58332997  0.37500000  0.13636001
   0.52778001  0.37500000  0.13791000
   0.61110998  0.33333000  0.13791000
   0.66667001  0.33333000  0.13636001
   0.75000002  0.37500000  0.13636001
   0.69443999  0.37500000  0.13791000
   0.77778003  0.33333000  0.13791000
   0.83332995  0.33333000  0.13636001
   0.91666999  0.37500000  0.13636001
   0.86110997  0.37500000  0.13791000
   0.94443997  0.33333000  0.13791000
   0.00000000  0.41667000  0.13636001
   0.08333000  0.45833000  0.13636001
   0.02778000  0.45833000  0.13791000
   0.11111000  0.41667000  0.13791000
   0.16666999  0.41667000  0.13636001
   0.25000000  0.45833000  0.13636001
   0.19444001  0.45833000  0.13791000
   0.27777999  0.41667000  0.13791000
   0.33332999  0.41667000  0.13636001
   0.41666999  0.45833000  0.13636001
   0.36111000  0.45833000  0.13791000
   0.44444001  0.41667000  0.13791000
   0.50000000  0.41667000  0.13636001
   0.58332997  0.45833000  0.13636001
   0.52778001  0.45833000  0.13791000
   0.61110998  0.41667000  0.13791000
   0.66667001  0.41667000  0.13636001
   0.75000002  0.45833000  0.13636001
   0.69443999  0.45833000  0.13791000
   0.77778003  0.41667000  0.13791000
   0.83332995  0.41667000  0.13636001
   0.91666999  0.45833000  0.13636001
   0.86110997  0.45833000  0.13791000
   0.94443997  0.41667000  0.13791000
   0.00000000  0.50000000  0.13636001
   0.08333000  0.54167003  0.13636001
   0.02778000  0.54167003  0.13791000
   0.11111000  0.50000000  0.13791000
   0.16666999  0.50000000  0.13636001
   0.25000000  0.54167003  0.13636001
   0.19444001  0.54167003  0.13791000
   0.27777999  0.50000000  0.13791000
   0.33332999  0.50000000  0.13636001
   0.41666999  0.54167003  0.13636001
   0.36111000  0.54167003  0.13791000
   0.44444001  0.50000000  0.13791000
   0.50000000  0.50000000  0.13636001
   0.58332997  0.54167003  0.13636001
   0.52778001  0.54167003  0.13791000
   0.61110998  0.50000000  0.13791000
   0.66667001  0.50000000  0.13636001
   0.75000002  0.54167003  0.13636001
   0.69443999  0.54167003  0.13791000
   0.77778003  0.50000000  0.13791000
   0.83332995  0.50000000  0.13636001
   0.91666999  0.54167003  0.13636001
   0.86110997  0.54167003  0.13791000
   0.94443997  0.50000000  0.13791000
   0.00000000  0.58332997  0.13636001
   0.08333000  0.62500000  0.13636001
   0.02778000  0.62500000  0.13791000
   0.11111000  0.58332997  0.13791000
   0.16666999  0.58332997  0.13636001
   0.25000000  0.62500000  0.13636001
   0.19444001  0.62500000  0.13791000
   0.27777999  0.58332997  0.13791000
   0.33332999  0.58332997  0.13636001
   0.41666999  0.62500000  0.13636001
   0.36111000  0.62500000  0.13791000
   0.44444001  0.58332997  0.13791000
   0.50000000  0.58332997  0.13636001
   0.58332997  0.62500000  0.13636001
   0.52778001  0.62500000  0.13791000
   0.61110998  0.58332997  0.13791000
   0.66667001  0.58332997  0.13636001
   0.75000002  0.62500000  0.13636001
   0.69443999  0.62500000  0.13791000
   0.77778003  0.58332997  0.13791000
   0.83332995  0.58332997  0.13636001
   0.91666999  0.62500000  0.13636001
   0.86110997  0.62500000  0.13791000
   0.94443997  0.58332997  0.13791000
   0.00000000  0.66667003  0.13636001
   0.08333000  0.70832997  0.13636001
   0.02778000  0.70832997  0.13791000
   0.11111000  0.66667003  0.13791000
   0.16666999  0.66667003  0.13636001
   0.25000000  0.70832997  0.13636001
   0.19444001  0.70832997  0.13791000
   0.27777999  0.66667003  0.13791000
   0.33332999  0.66667003  0.13636001
   0.41666999  0.70832997  0.13636001
   0.36111000  0.70832997  0.13791000
   0.44444001  0.66667003  0.13791000
   0.50000000  0.66667003  0.13636001
   0.58332997  0.70832997  0.13636001
   0.52778001  0.70832997  0.13791000
   0.61110998  0.66667003  0.13791000
   0.66667001  0.66667003  0.13636001
   0.75000002  0.70832997  0.13636001
   0.69443999  0.70832997  0.13791000
   0.77778003  0.66667003  0.13791000
   0.83332995  0.66667003  0.13636001
   0.91666999  0.70832997  0.13636001
   0.86110997  0.70832997  0.13791000
   0.94443997  0.66667003  0.13791000
   0.00000000  0.75000000  0.13636001
   0.08333000  0.79167003  0.13636001
   0.02778000  0.79167003  0.13791000
   0.11111000  0.75000000  0.13791000
   0.16666999  0.75000000  0.13636001
   0.25000000  0.79167003  0.13636001
   0.19444001  0.79167003  0.13791000
   0.27777999  0.75000000  0.13791000
   0.33332999  0.75000000  0.13636001
   0.41666999  0.79167003  0.13636001
   0.36111000  0.79167003  0.13791000
   0.44444001  0.75000000  0.13791000
   0.50000000  0.75000000  0.13636001
   0.58332997  0.79167003  0.13636001
   0.52778001  0.79167003  0.13791000
   0.61110998  0.75000000  0.13791000
   0.66667001  0.75000000  0.13636001
   0.75000002  0.79167003  0.13636001
   0.69443999  0.79167003  0.13791000
   0.77778003  0.75000000  0.13791000
   0.83332995  0.75000000  0.13636001
   0.91666999  0.79167003  0.13636001
   0.86110997  0.79167003  0.13791000
   0.94443997  0.75000000  0.13791000
   0.00000000  0.83332997  0.13636001
   0.08333000  0.87500000  0.13636001
   0.02778000  0.87500000  0.13791000
   0.11111000  0.83332997  0.13791000
   0.16666999  0.83332997  0.13636001
   0.25000000  0.87500000  0.13636001
   0.19444001  0.87500000  0.13791000
   0.27777999  0.83332997  0.13791000
   0.33332999  0.83332997  0.13636001
   0.41666999  0.87500000  0.13636001
   0.36111000  0.87500000  0.13791000
   0.44444001  0.83332997  0.13791000
   0.50000000  0.83332997  0.13636001
   0.58332997  0.87500000  0.13636001
   0.52778001  0.87500000  0.13791000
   0.61110998  0.83332997  0.13791000
   0.66667001  0.83332997  0.13636001
   0.75000002  0.87500000  0.13636001
   0.69443999  0.87500000  0.13791000
   0.77778003  0.83332997  0.13791000
   0.83332995  0.83332997  0.13636001
   0.91666999  0.87500000  0.13636001
   0.86110997  0.87500000  0.13791000
   0.94443997  0.83332997  0.13791000
   0.00000000  0.91667003  0.13636001
   0.08333000  0.95832997  0.13636001
   0.02778000  0.95832997  0.13791000
   0.11111000  0.91667003  0.13791000
   0.16666999  0.91667003  0.13636001
   0.25000000  0.95832997  0.13636001
   0.19444001  0.95832997  0.13791000
   0.27777999  0.91667003  0.13791000
   0.33332999  0.91667003  0.13636001
   0.41666999  0.95832997  0.13636001
   0.36111000  0.95832997  0.13791000
   0.44444001  0.91667003  0.13791000
   0.50000000  0.91667003  0.13636001
   0.58332997  0.95832997  0.13636001
   0.52778001  0.95832997  0.13791000
   0.61110998  0.91667003  0.13791000
   0.66667001  0.91667003  0.13636001
   0.75000002  0.95832997  0.13636001
   0.69443999  0.95832997  0.13791000
   0.77778003  0.91667003  0.13791000
   0.83332995  0.91667003  0.13636001
   0.91666999  0.95832997  0.13636001
   0.86110997  0.95832997  0.13791000
   0.94443997  0.91667003  0.13791000
   0.43049996  0.53659999  0.34769999
   0.35728000  0.60337997  0.32504002
   0.34749002  0.65467999  0.33170000
   0.39054001  0.68604005  0.35794999
   0.43683825  0.66207127  0.37303682
   0.44909730  0.61423299  0.36852912
   0.49592221  0.58228057  0.38947406
   0.41131996  0.58547998  0.34214999
   0.41097165  0.45852825  0.38409958
   0.37896578  0.41681840  0.40350184
   0.41356135  0.38209471  0.42256787
   0.46812038  0.39974500  0.41164570
   0.56032723  0.38656480  0.38233978
   0.60612999  0.35436000  0.36166000
   0.64961006  0.38580001  0.34410000
   0.62997995  0.43436002  0.35216999
   0.64256150  0.51051045  0.40100501
   0.67656896  0.55064491  0.42376279
   0.64175078  0.58553083  0.44212014
   0.58680566  0.56937370  0.42525650
   0.32564198  0.40572459  0.39995847
   0.30485357  0.36302964  0.41140332
   0.33815299  0.32794337  0.42893531
   0.39091604  0.33884058  0.43707896
   0.62113850  0.30769561  0.36481800
   0.66957996  0.28469003  0.35452000
   0.71476003  0.31725000  0.33739998
   0.70506004  0.36869002  0.33267999
   0.73057768  0.56166448  0.42548857
   0.75103399  0.60351068  0.44266586
   0.71707391  0.63809349  0.46099913
   0.66405071  0.62731041  0.46272615
   0.28047002  0.71100000  0.35787002
   0.22991001  0.73372003  0.33594001
   0.17411439  0.77165831  0.41645057
   0.15449610  0.82053213  0.41578007
   0.20633770  0.84580420  0.41394294
   0.24053702  0.81800156  0.36810593
   0.35092981  0.24609660  0.43216763
   0.32491993  0.19936202  0.44445618
   0.23158898  0.20106393  0.42006683
   0.19475648  0.18008973  0.37181910
   0.22657002  0.13889998  0.35818999
   0.28428000  0.15485001  0.35178000
   0.76833000  0.24910998  0.34353000
   0.82396003  0.22991002  0.33981002
   0.78080676  0.15703733  0.37437778
   0.79259680  0.10708221  0.37757241
   0.83414003  0.10617000  0.33232000
   0.86845001  0.14893002  0.34297999
   0.70562984  0.72099158  0.47394400
   0.68588526  0.73059947  0.40892594
   0.59539312  0.76890199  0.39174758
   0.57817135  0.81054716  0.42858662
   0.62077269  0.84439373  0.41376600
   0.66964223  0.81348948  0.41637203
   0.47941244  0.53723228  0.37555148
   0.39424001  0.49752003  0.35554999
   0.46349091  0.44673101  0.39683756
   0.51227843  0.37527971  0.40498812
   0.57688283  0.43129052  0.37414757
   0.65662500  0.47211125  0.37337837
   0.59012528  0.52385229  0.40778328
   0.54223926  0.59333256  0.41569071
   0.21725402  0.77359349  0.37478914
   0.28248822  0.18536654  0.40484845
   0.82402006  0.18040002  0.35620999
   0.65160834  0.76984254  0.40413653
   0.52810996  0.48451973  0.39188230
   0.29553002  0.67436005  0.31352999
   0.31689369  0.28460452  0.43748928
   0.76881002  0.29862999  0.32745999
   0.73816900  0.68084801  0.47499911
   0.27780002  0.83236998  0.33439001
   0.21958436  0.22304553  0.46371431
   0.73589047  0.17268358  0.38513493
   0.71357449  0.82426056  0.42864714
   0.32539999  0.57975002  0.30807001
   0.38452627  0.72252214  0.36370937
   0.46766604  0.68372717  0.39225486
   0.29891186  0.43096880  0.38380784
   0.26318013  0.35690577  0.40393335
   0.41413813  0.31052523  0.45122697
   0.58953777  0.28517864  0.37904997
   0.67734006  0.24690997  0.35813000
   0.73818002  0.39303999  0.32190002
   0.75854141  0.53710504  0.40960374
   0.79313790  0.60961774  0.43959533
   0.63996487  0.65524847  0.47721450
   0.31288999  0.73723003  0.36011999
   0.27536293  0.69552034  0.40339136
   0.19735002  0.70765995  0.33298000
   0.23683000  0.74906003  0.28911001
   0.18206400  0.76006851  0.46317102
   0.14308357  0.74886010  0.40226588
   0.12580898  0.82976315  0.45117918
   0.13474448  0.82496741  0.37209205
   0.22241031  0.84808238  0.45991836
   0.20047735  0.88068061  0.39971724
   0.38460594  0.24778265  0.46362848
   0.36599698  0.24440427  0.38515838
   0.31381287  0.19521254  0.49343497
   0.35486791  0.17336126  0.43828071
   0.18427997  0.20240004  0.33315000
   0.15809622  0.17142215  0.39367449
   0.21227997  0.11835003  0.31768001
   0.22558260  0.11567126  0.39767510
   0.29022002  0.17451000  0.30779002
   0.31335001  0.12598002  0.35640001
   0.74171993  0.23017001  0.31082999
   0.75282080  0.24600398  0.39010739
   0.85002405  0.24852829  0.37120610
   0.83977997  0.23431999  0.29175002
   0.75833918  0.08686042  0.36563400
   0.80258668  0.09688821  0.42374376
   0.81457999  0.11193001  0.28645000
   0.85761998  0.07356000  0.33007000
   0.89285002  0.15814001  0.30150000
   0.89440282  0.14579284  0.38309879
   0.72833422  0.75036361  0.48820974
   0.67300639  0.71857054  0.50578257
   0.66446435  0.70115111  0.39463562
   0.72027795  0.73325936  0.37858511
   0.57914235  0.73891805  0.41213604
   0.58445002  0.76917001  0.34325001
   0.58247033  0.80291154  0.47711184
   0.53823948  0.82211976  0.42044923
   0.62447446  0.87222085  0.44569288
   0.61729705  0.85970308  0.36869374
Direct configuration=    15
   0.00000000  0.00000000  0.13636001
   0.08333000  0.04167000  0.13636001
   0.02778000  0.04167000  0.13791000
   0.11111000  0.00000000  0.13791000
   0.16666999  0.00000000  0.13636001
   0.25000000  0.04167000  0.13636001
   0.19444001  0.04167000  0.13791000
   0.27777999  0.00000000  0.13791000
   0.33332999  0.00000000  0.13636001
   0.41666999  0.04167000  0.13636001
   0.36111000  0.04167000  0.13791000
   0.44444001  0.00000000  0.13791000
   0.50000000  0.00000000  0.13636001
   0.58332997  0.04167000  0.13636001
   0.52778001  0.04167000  0.13791000
   0.61110998  0.00000000  0.13791000
   0.66667001  0.00000000  0.13636001
   0.75000002  0.04167000  0.13636001
   0.69443999  0.04167000  0.13791000
   0.77778003  0.00000000  0.13791000
   0.83332995  0.00000000  0.13636001
   0.91666999  0.04167000  0.13636001
   0.86110997  0.04167000  0.13791000
   0.94443997  0.00000000  0.13791000
   0.00000000  0.08333000  0.13636001
   0.08333000  0.12500000  0.13636001
   0.02778000  0.12500000  0.13791000
   0.11111000  0.08333000  0.13791000
   0.16666999  0.08333000  0.13636001
   0.25000000  0.12500000  0.13636001
   0.19444001  0.12500000  0.13791000
   0.27777999  0.08333000  0.13791000
   0.33332999  0.08333000  0.13636001
   0.41666999  0.12500000  0.13636001
   0.36111000  0.12500000  0.13791000
   0.44444001  0.08333000  0.13791000
   0.50000000  0.08333000  0.13636001
   0.58332997  0.12500000  0.13636001
   0.52778001  0.12500000  0.13791000
   0.61110998  0.08333000  0.13791000
   0.66667001  0.08333000  0.13636001
   0.75000002  0.12500000  0.13636001
   0.69443999  0.12500000  0.13791000
   0.77778003  0.08333000  0.13791000
   0.83332995  0.08333000  0.13636001
   0.91666999  0.12500000  0.13636001
   0.86110997  0.12500000  0.13791000
   0.94443997  0.08333000  0.13791000
   0.00000000  0.16667000  0.13636001
   0.08333000  0.20833000  0.13636001
   0.02778000  0.20833000  0.13791000
   0.11111000  0.16667000  0.13791000
   0.16666999  0.16667000  0.13636001
   0.25000000  0.20833000  0.13636001
   0.19444001  0.20833000  0.13791000
   0.27777999  0.16667000  0.13791000
   0.33332999  0.16667000  0.13636001
   0.41666999  0.20833000  0.13636001
   0.36111000  0.20833000  0.13791000
   0.44444001  0.16667000  0.13791000
   0.50000000  0.16667000  0.13636001
   0.58332997  0.20833000  0.13636001
   0.52778001  0.20833000  0.13791000
   0.61110998  0.16667000  0.13791000
   0.66667001  0.16667000  0.13636001
   0.75000002  0.20833000  0.13636001
   0.69443999  0.20833000  0.13791000
   0.77778003  0.16667000  0.13791000
   0.83332995  0.16667000  0.13636001
   0.91666999  0.20833000  0.13636001
   0.86110997  0.20833000  0.13791000
   0.94443997  0.16667000  0.13791000
   0.00000000  0.25000000  0.13636001
   0.08333000  0.29167000  0.13636001
   0.02778000  0.29167000  0.13791000
   0.11111000  0.25000000  0.13791000
   0.16666999  0.25000000  0.13636001
   0.25000000  0.29167000  0.13636001
   0.19444001  0.29167000  0.13791000
   0.27777999  0.25000000  0.13791000
   0.33332999  0.25000000  0.13636001
   0.41666999  0.29167000  0.13636001
   0.36111000  0.29167000  0.13791000
   0.44444001  0.25000000  0.13791000
   0.50000000  0.25000000  0.13636001
   0.58332997  0.29167000  0.13636001
   0.52778001  0.29167000  0.13791000
   0.61110998  0.25000000  0.13791000
   0.66667001  0.25000000  0.13636001
   0.75000002  0.29167000  0.13636001
   0.69443999  0.29167000  0.13791000
   0.77778003  0.25000000  0.13791000
   0.83332995  0.25000000  0.13636001
   0.91666999  0.29167000  0.13636001
   0.86110997  0.29167000  0.13791000
   0.94443997  0.25000000  0.13791000
   0.00000000  0.33333000  0.13636001
   0.08333000  0.37500000  0.13636001
   0.02778000  0.37500000  0.13791000
   0.11111000  0.33333000  0.13791000
   0.16666999  0.33333000  0.13636001
   0.25000000  0.37500000  0.13636001
   0.19444001  0.37500000  0.13791000
   0.27777999  0.33333000  0.13791000
   0.33332999  0.33333000  0.13636001
   0.41666999  0.37500000  0.13636001
   0.36111000  0.37500000  0.13791000
   0.44444001  0.33333000  0.13791000
   0.50000000  0.33333000  0.13636001
   0.58332997  0.37500000  0.13636001
   0.52778001  0.37500000  0.13791000
   0.61110998  0.33333000  0.13791000
   0.66667001  0.33333000  0.13636001
   0.75000002  0.37500000  0.13636001
   0.69443999  0.37500000  0.13791000
   0.77778003  0.33333000  0.13791000
   0.83332995  0.33333000  0.13636001
   0.91666999  0.37500000  0.13636001
   0.86110997  0.37500000  0.13791000
   0.94443997  0.33333000  0.13791000
   0.00000000  0.41667000  0.13636001
   0.08333000  0.45833000  0.13636001
   0.02778000  0.45833000  0.13791000
   0.11111000  0.41667000  0.13791000
   0.16666999  0.41667000  0.13636001
   0.25000000  0.45833000  0.13636001
   0.19444001  0.45833000  0.13791000
   0.27777999  0.41667000  0.13791000
   0.33332999  0.41667000  0.13636001
   0.41666999  0.45833000  0.13636001
   0.36111000  0.45833000  0.13791000
   0.44444001  0.41667000  0.13791000
   0.50000000  0.41667000  0.13636001
   0.58332997  0.45833000  0.13636001
   0.52778001  0.45833000  0.13791000
   0.61110998  0.41667000  0.13791000
   0.66667001  0.41667000  0.13636001
   0.75000002  0.45833000  0.13636001
   0.69443999  0.45833000  0.13791000
   0.77778003  0.41667000  0.13791000
   0.83332995  0.41667000  0.13636001
   0.91666999  0.45833000  0.13636001
   0.86110997  0.45833000  0.13791000
   0.94443997  0.41667000  0.13791000
   0.00000000  0.50000000  0.13636001
   0.08333000  0.54167003  0.13636001
   0.02778000  0.54167003  0.13791000
   0.11111000  0.50000000  0.13791000
   0.16666999  0.50000000  0.13636001
   0.25000000  0.54167003  0.13636001
   0.19444001  0.54167003  0.13791000
   0.27777999  0.50000000  0.13791000
   0.33332999  0.50000000  0.13636001
   0.41666999  0.54167003  0.13636001
   0.36111000  0.54167003  0.13791000
   0.44444001  0.50000000  0.13791000
   0.50000000  0.50000000  0.13636001
   0.58332997  0.54167003  0.13636001
   0.52778001  0.54167003  0.13791000
   0.61110998  0.50000000  0.13791000
   0.66667001  0.50000000  0.13636001
   0.75000002  0.54167003  0.13636001
   0.69443999  0.54167003  0.13791000
   0.77778003  0.50000000  0.13791000
   0.83332995  0.50000000  0.13636001
   0.91666999  0.54167003  0.13636001
   0.86110997  0.54167003  0.13791000
   0.94443997  0.50000000  0.13791000
   0.00000000  0.58332997  0.13636001
   0.08333000  0.62500000  0.13636001
   0.02778000  0.62500000  0.13791000
   0.11111000  0.58332997  0.13791000
   0.16666999  0.58332997  0.13636001
   0.25000000  0.62500000  0.13636001
   0.19444001  0.62500000  0.13791000
   0.27777999  0.58332997  0.13791000
   0.33332999  0.58332997  0.13636001
   0.41666999  0.62500000  0.13636001
   0.36111000  0.62500000  0.13791000
   0.44444001  0.58332997  0.13791000
   0.50000000  0.58332997  0.13636001
   0.58332997  0.62500000  0.13636001
   0.52778001  0.62500000  0.13791000
   0.61110998  0.58332997  0.13791000
   0.66667001  0.58332997  0.13636001
   0.75000002  0.62500000  0.13636001
   0.69443999  0.62500000  0.13791000
   0.77778003  0.58332997  0.13791000
   0.83332995  0.58332997  0.13636001
   0.91666999  0.62500000  0.13636001
   0.86110997  0.62500000  0.13791000
   0.94443997  0.58332997  0.13791000
   0.00000000  0.66667003  0.13636001
   0.08333000  0.70832997  0.13636001
   0.02778000  0.70832997  0.13791000
   0.11111000  0.66667003  0.13791000
   0.16666999  0.66667003  0.13636001
   0.25000000  0.70832997  0.13636001
   0.19444001  0.70832997  0.13791000
   0.27777999  0.66667003  0.13791000
   0.33332999  0.66667003  0.13636001
   0.41666999  0.70832997  0.13636001
   0.36111000  0.70832997  0.13791000
   0.44444001  0.66667003  0.13791000
   0.50000000  0.66667003  0.13636001
   0.58332997  0.70832997  0.13636001
   0.52778001  0.70832997  0.13791000
   0.61110998  0.66667003  0.13791000
   0.66667001  0.66667003  0.13636001
   0.75000002  0.70832997  0.13636001
   0.69443999  0.70832997  0.13791000
   0.77778003  0.66667003  0.13791000
   0.83332995  0.66667003  0.13636001
   0.91666999  0.70832997  0.13636001
   0.86110997  0.70832997  0.13791000
   0.94443997  0.66667003  0.13791000
   0.00000000  0.75000000  0.13636001
   0.08333000  0.79167003  0.13636001
   0.02778000  0.79167003  0.13791000
   0.11111000  0.75000000  0.13791000
   0.16666999  0.75000000  0.13636001
   0.25000000  0.79167003  0.13636001
   0.19444001  0.79167003  0.13791000
   0.27777999  0.75000000  0.13791000
   0.33332999  0.75000000  0.13636001
   0.41666999  0.79167003  0.13636001
   0.36111000  0.79167003  0.13791000
   0.44444001  0.75000000  0.13791000
   0.50000000  0.75000000  0.13636001
   0.58332997  0.79167003  0.13636001
   0.52778001  0.79167003  0.13791000
   0.61110998  0.75000000  0.13791000
   0.66667001  0.75000000  0.13636001
   0.75000002  0.79167003  0.13636001
   0.69443999  0.79167003  0.13791000
   0.77778003  0.75000000  0.13791000
   0.83332995  0.75000000  0.13636001
   0.91666999  0.79167003  0.13636001
   0.86110997  0.79167003  0.13791000
   0.94443997  0.75000000  0.13791000
   0.00000000  0.83332997  0.13636001
   0.08333000  0.87500000  0.13636001
   0.02778000  0.87500000  0.13791000
   0.11111000  0.83332997  0.13791000
   0.16666999  0.83332997  0.13636001
   0.25000000  0.87500000  0.13636001
   0.19444001  0.87500000  0.13791000
   0.27777999  0.83332997  0.13791000
   0.33332999  0.83332997  0.13636001
   0.41666999  0.87500000  0.13636001
   0.36111000  0.87500000  0.13791000
   0.44444001  0.83332997  0.13791000
   0.50000000  0.83332997  0.13636001
   0.58332997  0.87500000  0.13636001
   0.52778001  0.87500000  0.13791000
   0.61110998  0.83332997  0.13791000
   0.66667001  0.83332997  0.13636001
   0.75000002  0.87500000  0.13636001
   0.69443999  0.87500000  0.13791000
   0.77778003  0.83332997  0.13791000
   0.83332995  0.83332997  0.13636001
   0.91666999  0.87500000  0.13636001
   0.86110997  0.87500000  0.13791000
   0.94443997  0.83332997  0.13791000
   0.00000000  0.91667003  0.13636001
   0.08333000  0.95832997  0.13636001
   0.02778000  0.95832997  0.13791000
   0.11111000  0.91667003  0.13791000
   0.16666999  0.91667003  0.13636001
   0.25000000  0.95832997  0.13636001
   0.19444001  0.95832997  0.13791000
   0.27777999  0.91667003  0.13791000
   0.33332999  0.91667003  0.13636001
   0.41666999  0.95832997  0.13636001
   0.36111000  0.95832997  0.13791000
   0.44444001  0.91667003  0.13791000
   0.50000000  0.91667003  0.13636001
   0.58332997  0.95832997  0.13636001
   0.52778001  0.95832997  0.13791000
   0.61110998  0.91667003  0.13791000
   0.66667001  0.91667003  0.13636001
   0.75000002  0.95832997  0.13636001
   0.69443999  0.95832997  0.13791000
   0.77778003  0.91667003  0.13791000
   0.83332995  0.91667003  0.13636001
   0.91666999  0.95832997  0.13636001
   0.86110997  0.95832997  0.13791000
   0.94443997  0.91667003  0.13791000
   0.43049996  0.53659999  0.34769999
   0.35728000  0.60337997  0.32504002
   0.34749002  0.65467999  0.33170000
   0.39054001  0.68604005  0.35794999
   0.43682623  0.66184476  0.37315658
   0.44910465  0.61390972  0.36858660
   0.49581727  0.58191445  0.38924234
   0.41131996  0.58547998  0.34214999
   0.41095653  0.45898184  0.38322216
   0.37946930  0.41726825  0.40278573
   0.41425646  0.38255595  0.42166111
   0.46852430  0.40031634  0.41043561
   0.56008469  0.38674012  0.38198725
   0.60612999  0.35436000  0.36166000
   0.64961006  0.38580001  0.34410000
   0.62997995  0.43436002  0.35216999
   0.64236309  0.51019248  0.40055016
   0.67582260  0.55021830  0.42322728
   0.64091417  0.58519850  0.44118603
   0.58609547  0.56921448  0.42407046
   0.32609480  0.40593373  0.39984326
   0.30526027  0.36313491  0.41144234
   0.33864606  0.32804725  0.42886906
   0.39169574  0.33920555  0.43667330
   0.62104225  0.30763370  0.36483830
   0.66957996  0.28469003  0.35452000
   0.71476003  0.31725000  0.33739998
   0.70506004  0.36869002  0.33267999
   0.72998126  0.56138338  0.42535432
   0.75056610  0.60336742  0.44266209
   0.71654512  0.63796587  0.46083205
   0.66325875  0.62704438  0.46231256
   0.28047002  0.71100000  0.35787002
   0.22991001  0.73372003  0.33594001
   0.17415446  0.77174479  0.41632738
   0.15467368  0.82047638  0.41540564
   0.20627377  0.84607123  0.41358527
   0.24085027  0.81804489  0.36790935
   0.35102706  0.24627171  0.43195668
   0.32477282  0.19957214  0.44433796
   0.23193357  0.20096418  0.41917450
   0.19482103  0.18015002  0.37179290
   0.22657002  0.13889998  0.35818999
   0.28428000  0.15485001  0.35178000
   0.76833000  0.24910998  0.34353000
   0.82396003  0.22991002  0.33981002
   0.78023893  0.15726633  0.37493483
   0.79258406  0.10711013  0.37781342
   0.83414003  0.10617000  0.33232000
   0.86845001  0.14893002  0.34297999
   0.70543723  0.72076264  0.47387958
   0.68575929  0.73062202  0.40869985
   0.59512716  0.76891550  0.39174509
   0.57800112  0.81040618  0.42845766
   0.62078477  0.84437506  0.41382870
   0.66923743  0.81329418  0.41602241
   0.47934234  0.53689073  0.37580372
   0.39424001  0.49752003  0.35554999
   0.46374236  0.44699503  0.39543913
   0.51224171  0.37486914  0.40434514
   0.57684203  0.43148150  0.37419609
   0.65780583  0.47189817  0.37279482
   0.58965167  0.52372319  0.40666156
   0.54190390  0.59396714  0.41501942
   0.21712995  0.77348490  0.37464317
   0.28258482  0.18558728  0.40488375
   0.82402006  0.18040002  0.35620999
   0.65174500  0.76988520  0.40409630
   0.52781526  0.48457165  0.39137036
   0.29553002  0.67436005  0.31352999
   0.31681895  0.28478277  0.43742500
   0.76881002  0.29862999  0.32745999
   0.73803380  0.68070029  0.47465814
   0.27780002  0.83236998  0.33439001
   0.21989035  0.22315011  0.46396921
   0.73627787  0.17278881  0.38521548
   0.71422377  0.82423140  0.42868064
   0.32539999  0.57975002  0.30807001
   0.38476108  0.72268088  0.36376614
   0.46750512  0.68355231  0.39216708
   0.29889748  0.43089524  0.38390484
   0.26358145  0.35687542  0.40408384
   0.41463794  0.31064753  0.45127405
   0.58958376  0.28513616  0.37906457
   0.67734006  0.24690997  0.35813000
   0.73818002  0.39303999  0.32190002
   0.75850560  0.53718343  0.40973062
   0.79273891  0.60961897  0.43966908
   0.63954778  0.65510967  0.47726512
   0.31288999  0.73723003  0.36011999
   0.27541837  0.69541885  0.40354697
   0.19735002  0.70765995  0.33298000
   0.23683000  0.74906003  0.28911001
   0.18276596  0.76032656  0.46284433
   0.14359995  0.74891070  0.40149912
   0.12641401  0.82968370  0.45118930
   0.13444078  0.82515379  0.37201725
   0.22287947  0.84775188  0.45961559
   0.20078080  0.88093716  0.39919960
   0.38465842  0.24774384  0.46375038
   0.36621690  0.24454159  0.38493020
   0.31345155  0.19548725  0.49337662
   0.35488919  0.17383180  0.43810263
   0.18427997  0.20240004  0.33315000
   0.15820031  0.17159731  0.39386417
   0.21227997  0.11835003  0.31768001
   0.22550190  0.11551223  0.39771636
   0.29022002  0.17451000  0.30779002
   0.31335001  0.12598002  0.35640001
   0.74171993  0.23017001  0.31082999
   0.75270633  0.24606160  0.39025843
   0.85018849  0.24857524  0.37125107
   0.83977997  0.23431999  0.29175002
   0.75819145  0.08721544  0.36548663
   0.80291330  0.09709701  0.42410206
   0.81457999  0.11193001  0.28645000
   0.85761998  0.07356000  0.33007000
   0.89285002  0.15814001  0.30150000
   0.89461277  0.14583718  0.38314776
   0.72901188  0.74960008  0.48835360
   0.67278115  0.71839004  0.50591088
   0.66403241  0.70120261  0.39417350
   0.72039253  0.73348501  0.37853202
   0.57927210  0.73862220  0.41221248
   0.58445002  0.76917001  0.34325001
   0.58209140  0.80284981  0.47714055
   0.53807270  0.82214914  0.42017147
   0.62478226  0.87225625  0.44603083
   0.61734985  0.85954831  0.36829604
Direct configuration=    16
   0.00000000  0.00000000  0.13636001
   0.08333000  0.04167000  0.13636001
   0.02778000  0.04167000  0.13791000
   0.11111000  0.00000000  0.13791000
   0.16666999  0.00000000  0.13636001
   0.25000000  0.04167000  0.13636001
   0.19444001  0.04167000  0.13791000
   0.27777999  0.00000000  0.13791000
   0.33332999  0.00000000  0.13636001
   0.41666999  0.04167000  0.13636001
   0.36111000  0.04167000  0.13791000
   0.44444001  0.00000000  0.13791000
   0.50000000  0.00000000  0.13636001
   0.58332997  0.04167000  0.13636001
   0.52778001  0.04167000  0.13791000
   0.61110998  0.00000000  0.13791000
   0.66667001  0.00000000  0.13636001
   0.75000002  0.04167000  0.13636001
   0.69443999  0.04167000  0.13791000
   0.77778003  0.00000000  0.13791000
   0.83332995  0.00000000  0.13636001
   0.91666999  0.04167000  0.13636001
   0.86110997  0.04167000  0.13791000
   0.94443997  0.00000000  0.13791000
   0.00000000  0.08333000  0.13636001
   0.08333000  0.12500000  0.13636001
   0.02778000  0.12500000  0.13791000
   0.11111000  0.08333000  0.13791000
   0.16666999  0.08333000  0.13636001
   0.25000000  0.12500000  0.13636001
   0.19444001  0.12500000  0.13791000
   0.27777999  0.08333000  0.13791000
   0.33332999  0.08333000  0.13636001
   0.41666999  0.12500000  0.13636001
   0.36111000  0.12500000  0.13791000
   0.44444001  0.08333000  0.13791000
   0.50000000  0.08333000  0.13636001
   0.58332997  0.12500000  0.13636001
   0.52778001  0.12500000  0.13791000
   0.61110998  0.08333000  0.13791000
   0.66667001  0.08333000  0.13636001
   0.75000002  0.12500000  0.13636001
   0.69443999  0.12500000  0.13791000
   0.77778003  0.08333000  0.13791000
   0.83332995  0.08333000  0.13636001
   0.91666999  0.12500000  0.13636001
   0.86110997  0.12500000  0.13791000
   0.94443997  0.08333000  0.13791000
   0.00000000  0.16667000  0.13636001
   0.08333000  0.20833000  0.13636001
   0.02778000  0.20833000  0.13791000
   0.11111000  0.16667000  0.13791000
   0.16666999  0.16667000  0.13636001
   0.25000000  0.20833000  0.13636001
   0.19444001  0.20833000  0.13791000
   0.27777999  0.16667000  0.13791000
   0.33332999  0.16667000  0.13636001
   0.41666999  0.20833000  0.13636001
   0.36111000  0.20833000  0.13791000
   0.44444001  0.16667000  0.13791000
   0.50000000  0.16667000  0.13636001
   0.58332997  0.20833000  0.13636001
   0.52778001  0.20833000  0.13791000
   0.61110998  0.16667000  0.13791000
   0.66667001  0.16667000  0.13636001
   0.75000002  0.20833000  0.13636001
   0.69443999  0.20833000  0.13791000
   0.77778003  0.16667000  0.13791000
   0.83332995  0.16667000  0.13636001
   0.91666999  0.20833000  0.13636001
   0.86110997  0.20833000  0.13791000
   0.94443997  0.16667000  0.13791000
   0.00000000  0.25000000  0.13636001
   0.08333000  0.29167000  0.13636001
   0.02778000  0.29167000  0.13791000
   0.11111000  0.25000000  0.13791000
   0.16666999  0.25000000  0.13636001
   0.25000000  0.29167000  0.13636001
   0.19444001  0.29167000  0.13791000
   0.27777999  0.25000000  0.13791000
   0.33332999  0.25000000  0.13636001
   0.41666999  0.29167000  0.13636001
   0.36111000  0.29167000  0.13791000
   0.44444001  0.25000000  0.13791000
   0.50000000  0.25000000  0.13636001
   0.58332997  0.29167000  0.13636001
   0.52778001  0.29167000  0.13791000
   0.61110998  0.25000000  0.13791000
   0.66667001  0.25000000  0.13636001
   0.75000002  0.29167000  0.13636001
   0.69443999  0.29167000  0.13791000
   0.77778003  0.25000000  0.13791000
   0.83332995  0.25000000  0.13636001
   0.91666999  0.29167000  0.13636001
   0.86110997  0.29167000  0.13791000
   0.94443997  0.25000000  0.13791000
   0.00000000  0.33333000  0.13636001
   0.08333000  0.37500000  0.13636001
   0.02778000  0.37500000  0.13791000
   0.11111000  0.33333000  0.13791000
   0.16666999  0.33333000  0.13636001
   0.25000000  0.37500000  0.13636001
   0.19444001  0.37500000  0.13791000
   0.27777999  0.33333000  0.13791000
   0.33332999  0.33333000  0.13636001
   0.41666999  0.37500000  0.13636001
   0.36111000  0.37500000  0.13791000
   0.44444001  0.33333000  0.13791000
   0.50000000  0.33333000  0.13636001
   0.58332997  0.37500000  0.13636001
   0.52778001  0.37500000  0.13791000
   0.61110998  0.33333000  0.13791000
   0.66667001  0.33333000  0.13636001
   0.75000002  0.37500000  0.13636001
   0.69443999  0.37500000  0.13791000
   0.77778003  0.33333000  0.13791000
   0.83332995  0.33333000  0.13636001
   0.91666999  0.37500000  0.13636001
   0.86110997  0.37500000  0.13791000
   0.94443997  0.33333000  0.13791000
   0.00000000  0.41667000  0.13636001
   0.08333000  0.45833000  0.13636001
   0.02778000  0.45833000  0.13791000
   0.11111000  0.41667000  0.13791000
   0.16666999  0.41667000  0.13636001
   0.25000000  0.45833000  0.13636001
   0.19444001  0.45833000  0.13791000
   0.27777999  0.41667000  0.13791000
   0.33332999  0.41667000  0.13636001
   0.41666999  0.45833000  0.13636001
   0.36111000  0.45833000  0.13791000
   0.44444001  0.41667000  0.13791000
   0.50000000  0.41667000  0.13636001
   0.58332997  0.45833000  0.13636001
   0.52778001  0.45833000  0.13791000
   0.61110998  0.41667000  0.13791000
   0.66667001  0.41667000  0.13636001
   0.75000002  0.45833000  0.13636001
   0.69443999  0.45833000  0.13791000
   0.77778003  0.41667000  0.13791000
   0.83332995  0.41667000  0.13636001
   0.91666999  0.45833000  0.13636001
   0.86110997  0.45833000  0.13791000
   0.94443997  0.41667000  0.13791000
   0.00000000  0.50000000  0.13636001
   0.08333000  0.54167003  0.13636001
   0.02778000  0.54167003  0.13791000
   0.11111000  0.50000000  0.13791000
   0.16666999  0.50000000  0.13636001
   0.25000000  0.54167003  0.13636001
   0.19444001  0.54167003  0.13791000
   0.27777999  0.50000000  0.13791000
   0.33332999  0.50000000  0.13636001
   0.41666999  0.54167003  0.13636001
   0.36111000  0.54167003  0.13791000
   0.44444001  0.50000000  0.13791000
   0.50000000  0.50000000  0.13636001
   0.58332997  0.54167003  0.13636001
   0.52778001  0.54167003  0.13791000
   0.61110998  0.50000000  0.13791000
   0.66667001  0.50000000  0.13636001
   0.75000002  0.54167003  0.13636001
   0.69443999  0.54167003  0.13791000
   0.77778003  0.50000000  0.13791000
   0.83332995  0.50000000  0.13636001
   0.91666999  0.54167003  0.13636001
   0.86110997  0.54167003  0.13791000
   0.94443997  0.50000000  0.13791000
   0.00000000  0.58332997  0.13636001
   0.08333000  0.62500000  0.13636001
   0.02778000  0.62500000  0.13791000
   0.11111000  0.58332997  0.13791000
   0.16666999  0.58332997  0.13636001
   0.25000000  0.62500000  0.13636001
   0.19444001  0.62500000  0.13791000
   0.27777999  0.58332997  0.13791000
   0.33332999  0.58332997  0.13636001
   0.41666999  0.62500000  0.13636001
   0.36111000  0.62500000  0.13791000
   0.44444001  0.58332997  0.13791000
   0.50000000  0.58332997  0.13636001
   0.58332997  0.62500000  0.13636001
   0.52778001  0.62500000  0.13791000
   0.61110998  0.58332997  0.13791000
   0.66667001  0.58332997  0.13636001
   0.75000002  0.62500000  0.13636001
   0.69443999  0.62500000  0.13791000
   0.77778003  0.58332997  0.13791000
   0.83332995  0.58332997  0.13636001
   0.91666999  0.62500000  0.13636001
   0.86110997  0.62500000  0.13791000
   0.94443997  0.58332997  0.13791000
   0.00000000  0.66667003  0.13636001
   0.08333000  0.70832997  0.13636001
   0.02778000  0.70832997  0.13791000
   0.11111000  0.66667003  0.13791000
   0.16666999  0.66667003  0.13636001
   0.25000000  0.70832997  0.13636001
   0.19444001  0.70832997  0.13791000
   0.27777999  0.66667003  0.13791000
   0.33332999  0.66667003  0.13636001
   0.41666999  0.70832997  0.13636001
   0.36111000  0.70832997  0.13791000
   0.44444001  0.66667003  0.13791000
   0.50000000  0.66667003  0.13636001
   0.58332997  0.70832997  0.13636001
   0.52778001  0.70832997  0.13791000
   0.61110998  0.66667003  0.13791000
   0.66667001  0.66667003  0.13636001
   0.75000002  0.70832997  0.13636001
   0.69443999  0.70832997  0.13791000
   0.77778003  0.66667003  0.13791000
   0.83332995  0.66667003  0.13636001
   0.91666999  0.70832997  0.13636001
   0.86110997  0.70832997  0.13791000
   0.94443997  0.66667003  0.13791000
   0.00000000  0.75000000  0.13636001
   0.08333000  0.79167003  0.13636001
   0.02778000  0.79167003  0.13791000
   0.11111000  0.75000000  0.13791000
   0.16666999  0.75000000  0.13636001
   0.25000000  0.79167003  0.13636001
   0.19444001  0.79167003  0.13791000
   0.27777999  0.75000000  0.13791000
   0.33332999  0.75000000  0.13636001
   0.41666999  0.79167003  0.13636001
   0.36111000  0.79167003  0.13791000
   0.44444001  0.75000000  0.13791000
   0.50000000  0.75000000  0.13636001
   0.58332997  0.79167003  0.13636001
   0.52778001  0.79167003  0.13791000
   0.61110998  0.75000000  0.13791000
   0.66667001  0.75000000  0.13636001
   0.75000002  0.79167003  0.13636001
   0.69443999  0.79167003  0.13791000
   0.77778003  0.75000000  0.13791000
   0.83332995  0.75000000  0.13636001
   0.91666999  0.79167003  0.13636001
   0.86110997  0.79167003  0.13791000
   0.94443997  0.75000000  0.13791000
   0.00000000  0.83332997  0.13636001
   0.08333000  0.87500000  0.13636001
   0.02778000  0.87500000  0.13791000
   0.11111000  0.83332997  0.13791000
   0.16666999  0.83332997  0.13636001
   0.25000000  0.87500000  0.13636001
   0.19444001  0.87500000  0.13791000
   0.27777999  0.83332997  0.13791000
   0.33332999  0.83332997  0.13636001
   0.41666999  0.87500000  0.13636001
   0.36111000  0.87500000  0.13791000
   0.44444001  0.83332997  0.13791000
   0.50000000  0.83332997  0.13636001
   0.58332997  0.87500000  0.13636001
   0.52778001  0.87500000  0.13791000
   0.61110998  0.83332997  0.13791000
   0.66667001  0.83332997  0.13636001
   0.75000002  0.87500000  0.13636001
   0.69443999  0.87500000  0.13791000
   0.77778003  0.83332997  0.13791000
   0.83332995  0.83332997  0.13636001
   0.91666999  0.87500000  0.13636001
   0.86110997  0.87500000  0.13791000
   0.94443997  0.83332997  0.13791000
   0.00000000  0.91667003  0.13636001
   0.08333000  0.95832997  0.13636001
   0.02778000  0.95832997  0.13791000
   0.11111000  0.91667003  0.13791000
   0.16666999  0.91667003  0.13636001
   0.25000000  0.95832997  0.13636001
   0.19444001  0.95832997  0.13791000
   0.27777999  0.91667003  0.13791000
   0.33332999  0.91667003  0.13636001
   0.41666999  0.95832997  0.13636001
   0.36111000  0.95832997  0.13791000
   0.44444001  0.91667003  0.13791000
   0.50000000  0.91667003  0.13636001
   0.58332997  0.95832997  0.13636001
   0.52778001  0.95832997  0.13791000
   0.61110998  0.91667003  0.13791000
   0.66667001  0.91667003  0.13636001
   0.75000002  0.95832997  0.13636001
   0.69443999  0.95832997  0.13791000
   0.77778003  0.91667003  0.13791000
   0.83332995  0.91667003  0.13636001
   0.91666999  0.95832997  0.13636001
   0.86110997  0.95832997  0.13791000
   0.94443997  0.91667003  0.13791000
   0.43049996  0.53659999  0.34769999
   0.35728000  0.60337997  0.32504002
   0.34749002  0.65467999  0.33170000
   0.39054001  0.68604005  0.35794999
   0.43681344  0.66160361  0.37328408
   0.44911248  0.61356555  0.36864780
   0.49570555  0.58152466  0.38899564
   0.41131996  0.58547998  0.34214999
   0.41094044  0.45946475  0.38228802
   0.38000536  0.41774718  0.40202334
   0.41499649  0.38304700  0.42069574
   0.46895432  0.40092462  0.40914730
   0.55982647  0.38692677  0.38161194
   0.60612999  0.35436000  0.36166000
   0.64961006  0.38580001  0.34410000
   0.62997995  0.43436002  0.35216999
   0.64215186  0.50985396  0.40006592
   0.67502800  0.54976411  0.42265714
   0.64002348  0.58484469  0.44019154
   0.58533938  0.56904497  0.42280775
   0.32657689  0.40615639  0.39972061
   0.30569327  0.36324698  0.41148388
   0.33917100  0.32815785  0.42879854
   0.39252584  0.33959411  0.43624141
   0.62093977  0.30756779  0.36485990
   0.66957996  0.28469003  0.35452000
   0.71476003  0.31725000  0.33739998
   0.70506004  0.36869002  0.33267999
   0.72934628  0.56108411  0.42521140
   0.75006796  0.60321490  0.44265808
   0.71598216  0.63782999  0.46065417
   0.66241560  0.62676115  0.46187224
   0.28047002  0.71100000  0.35787002
   0.22991001  0.73372003  0.33594001
   0.17419711  0.77183686  0.41619623
   0.15486275  0.82041703  0.41500700
   0.20620571  0.84635552  0.41320448
   0.24118378  0.81809101  0.36770007
   0.35113059  0.24645815  0.43173210
   0.32461621  0.19979584  0.44421209
   0.23230043  0.20085798  0.41822450
   0.19488975  0.18021422  0.37176499
   0.22657002  0.13889998  0.35818999
   0.28428000  0.15485001  0.35178000
   0.76833000  0.24910998  0.34353000
   0.82396003  0.22991002  0.33981002
   0.77963440  0.15751013  0.37552789
   0.79257050  0.10713987  0.37807001
   0.83414003  0.10617000  0.33232000
   0.86845001  0.14893002  0.34297999
   0.70523217  0.72051889  0.47381100
   0.68562517  0.73064603  0.40845914
   0.59484401  0.76892989  0.39174243
   0.57781989  0.81025609  0.42832037
   0.62079763  0.84435518  0.41389544
   0.66880646  0.81308626  0.41565019
   0.47926771  0.53652709  0.37607226
   0.39424001  0.49752003  0.35554999
   0.46401008  0.44727612  0.39395031
   0.51220262  0.37443204  0.40366060
   0.57679860  0.43168482  0.37424775
   0.65906300  0.47167132  0.37217354
   0.58914745  0.52358575  0.40546733
   0.54154687  0.59464273  0.41430473
   0.21699786  0.77336930  0.37448776
   0.28268765  0.18582229  0.40492133
   0.82402006  0.18040002  0.35620999
   0.65189049  0.76993062  0.40405348
   0.52750150  0.48462692  0.39082533
   0.29553002  0.67436005  0.31352999
   0.31673938  0.28497254  0.43735657
   0.76881002  0.29862999  0.32745999
   0.73788985  0.68054301  0.47429514
   0.27780002  0.83236998  0.33439001
   0.22021612  0.22326145  0.46424057
   0.73669032  0.17290084  0.38530123
   0.71491501  0.82420036  0.42871631
   0.32539999  0.57975002  0.30807001
   0.38501106  0.72284988  0.36382658
   0.46733381  0.68336616  0.39207362
   0.29888217  0.43081692  0.38400811
   0.26400871  0.35684312  0.40424407
   0.41517006  0.31077774  0.45132417
   0.58963272  0.28509094  0.37908012
   0.67734006  0.24690997  0.35813000
   0.73818002  0.39303999  0.32190002
   0.75846747  0.53726689  0.40986571
   0.79231412  0.60962027  0.43974760
   0.63910374  0.65496189  0.47731902
   0.31288999  0.73723003  0.36011999
   0.27547740  0.69531079  0.40371264
   0.19735002  0.70765995  0.33298000
   0.23683000  0.74906003  0.28911001
   0.18351329  0.76060130  0.46249652
   0.14414969  0.74896457  0.40068281
   0.12705814  0.82959911  0.45120007
   0.13411744  0.82535221  0.37193763
   0.22337895  0.84740002  0.45929326
   0.20110387  0.88121029  0.39864850
   0.38471430  0.24770253  0.46388016
   0.36645103  0.24468778  0.38468728
   0.31306687  0.19577972  0.49331450
   0.35491184  0.17433275  0.43791303
   0.18427997  0.20240004  0.33315000
   0.15831113  0.17178380  0.39406610
   0.21227997  0.11835003  0.31768001
   0.22541598  0.11534291  0.39776028
   0.29022002  0.17451000  0.30779002
   0.31335001  0.12598002  0.35640001
   0.74171993  0.23017001  0.31082999
   0.75258445  0.24612294  0.39041923
   0.85036356  0.24862522  0.37129894
   0.83977997  0.23431999  0.29175002
   0.75803418  0.08759340  0.36532973
   0.80326103  0.09731930  0.42448352
   0.81457999  0.11193001  0.28645000
   0.85761998  0.07356000  0.33007000
   0.89285002  0.15814001  0.30150000
   0.89483629  0.14588439  0.38319990
   0.72973334  0.74878720  0.48850675
   0.67254135  0.71819788  0.50604748
   0.66357254  0.70125744  0.39368152
   0.72051451  0.73372524  0.37847549
   0.57941024  0.73830723  0.41229386
   0.58445002  0.76917001  0.34325001
   0.58168796  0.80278408  0.47717112
   0.53789514  0.82218043  0.41987575
   0.62510995  0.87229393  0.44639061
   0.61740606  0.85938353  0.36787263
Direct configuration=    17
   0.00000000  0.00000000  0.13636001
   0.08333000  0.04167000  0.13636001
   0.02778000  0.04167000  0.13791000
   0.11111000  0.00000000  0.13791000
   0.16666999  0.00000000  0.13636001
   0.25000000  0.04167000  0.13636001
   0.19444001  0.04167000  0.13791000
   0.27777999  0.00000000  0.13791000
   0.33332999  0.00000000  0.13636001
   0.41666999  0.04167000  0.13636001
   0.36111000  0.04167000  0.13791000
   0.44444001  0.00000000  0.13791000
   0.50000000  0.00000000  0.13636001
   0.58332997  0.04167000  0.13636001
   0.52778001  0.04167000  0.13791000
   0.61110998  0.00000000  0.13791000
   0.66667001  0.00000000  0.13636001
   0.75000002  0.04167000  0.13636001
   0.69443999  0.04167000  0.13791000
   0.77778003  0.00000000  0.13791000
   0.83332995  0.00000000  0.13636001
   0.91666999  0.04167000  0.13636001
   0.86110997  0.04167000  0.13791000
   0.94443997  0.00000000  0.13791000
   0.00000000  0.08333000  0.13636001
   0.08333000  0.12500000  0.13636001
   0.02778000  0.12500000  0.13791000
   0.11111000  0.08333000  0.13791000
   0.16666999  0.08333000  0.13636001
   0.25000000  0.12500000  0.13636001
   0.19444001  0.12500000  0.13791000
   0.27777999  0.08333000  0.13791000
   0.33332999  0.08333000  0.13636001
   0.41666999  0.12500000  0.13636001
   0.36111000  0.12500000  0.13791000
   0.44444001  0.08333000  0.13791000
   0.50000000  0.08333000  0.13636001
   0.58332997  0.12500000  0.13636001
   0.52778001  0.12500000  0.13791000
   0.61110998  0.08333000  0.13791000
   0.66667001  0.08333000  0.13636001
   0.75000002  0.12500000  0.13636001
   0.69443999  0.12500000  0.13791000
   0.77778003  0.08333000  0.13791000
   0.83332995  0.08333000  0.13636001
   0.91666999  0.12500000  0.13636001
   0.86110997  0.12500000  0.13791000
   0.94443997  0.08333000  0.13791000
   0.00000000  0.16667000  0.13636001
   0.08333000  0.20833000  0.13636001
   0.02778000  0.20833000  0.13791000
   0.11111000  0.16667000  0.13791000
   0.16666999  0.16667000  0.13636001
   0.25000000  0.20833000  0.13636001
   0.19444001  0.20833000  0.13791000
   0.27777999  0.16667000  0.13791000
   0.33332999  0.16667000  0.13636001
   0.41666999  0.20833000  0.13636001
   0.36111000  0.20833000  0.13791000
   0.44444001  0.16667000  0.13791000
   0.50000000  0.16667000  0.13636001
   0.58332997  0.20833000  0.13636001
   0.52778001  0.20833000  0.13791000
   0.61110998  0.16667000  0.13791000
   0.66667001  0.16667000  0.13636001
   0.75000002  0.20833000  0.13636001
   0.69443999  0.20833000  0.13791000
   0.77778003  0.16667000  0.13791000
   0.83332995  0.16667000  0.13636001
   0.91666999  0.20833000  0.13636001
   0.86110997  0.20833000  0.13791000
   0.94443997  0.16667000  0.13791000
   0.00000000  0.25000000  0.13636001
   0.08333000  0.29167000  0.13636001
   0.02778000  0.29167000  0.13791000
   0.11111000  0.25000000  0.13791000
   0.16666999  0.25000000  0.13636001
   0.25000000  0.29167000  0.13636001
   0.19444001  0.29167000  0.13791000
   0.27777999  0.25000000  0.13791000
   0.33332999  0.25000000  0.13636001
   0.41666999  0.29167000  0.13636001
   0.36111000  0.29167000  0.13791000
   0.44444001  0.25000000  0.13791000
   0.50000000  0.25000000  0.13636001
   0.58332997  0.29167000  0.13636001
   0.52778001  0.29167000  0.13791000
   0.61110998  0.25000000  0.13791000
   0.66667001  0.25000000  0.13636001
   0.75000002  0.29167000  0.13636001
   0.69443999  0.29167000  0.13791000
   0.77778003  0.25000000  0.13791000
   0.83332995  0.25000000  0.13636001
   0.91666999  0.29167000  0.13636001
   0.86110997  0.29167000  0.13791000
   0.94443997  0.25000000  0.13791000
   0.00000000  0.33333000  0.13636001
   0.08333000  0.37500000  0.13636001
   0.02778000  0.37500000  0.13791000
   0.11111000  0.33333000  0.13791000
   0.16666999  0.33333000  0.13636001
   0.25000000  0.37500000  0.13636001
   0.19444001  0.37500000  0.13791000
   0.27777999  0.33333000  0.13791000
   0.33332999  0.33333000  0.13636001
   0.41666999  0.37500000  0.13636001
   0.36111000  0.37500000  0.13791000
   0.44444001  0.33333000  0.13791000
   0.50000000  0.33333000  0.13636001
   0.58332997  0.37500000  0.13636001
   0.52778001  0.37500000  0.13791000
   0.61110998  0.33333000  0.13791000
   0.66667001  0.33333000  0.13636001
   0.75000002  0.37500000  0.13636001
   0.69443999  0.37500000  0.13791000
   0.77778003  0.33333000  0.13791000
   0.83332995  0.33333000  0.13636001
   0.91666999  0.37500000  0.13636001
   0.86110997  0.37500000  0.13791000
   0.94443997  0.33333000  0.13791000
   0.00000000  0.41667000  0.13636001
   0.08333000  0.45833000  0.13636001
   0.02778000  0.45833000  0.13791000
   0.11111000  0.41667000  0.13791000
   0.16666999  0.41667000  0.13636001
   0.25000000  0.45833000  0.13636001
   0.19444001  0.45833000  0.13791000
   0.27777999  0.41667000  0.13791000
   0.33332999  0.41667000  0.13636001
   0.41666999  0.45833000  0.13636001
   0.36111000  0.45833000  0.13791000
   0.44444001  0.41667000  0.13791000
   0.50000000  0.41667000  0.13636001
   0.58332997  0.45833000  0.13636001
   0.52778001  0.45833000  0.13791000
   0.61110998  0.41667000  0.13791000
   0.66667001  0.41667000  0.13636001
   0.75000002  0.45833000  0.13636001
   0.69443999  0.45833000  0.13791000
   0.77778003  0.41667000  0.13791000
   0.83332995  0.41667000  0.13636001
   0.91666999  0.45833000  0.13636001
   0.86110997  0.45833000  0.13791000
   0.94443997  0.41667000  0.13791000
   0.00000000  0.50000000  0.13636001
   0.08333000  0.54167003  0.13636001
   0.02778000  0.54167003  0.13791000
   0.11111000  0.50000000  0.13791000
   0.16666999  0.50000000  0.13636001
   0.25000000  0.54167003  0.13636001
   0.19444001  0.54167003  0.13791000
   0.27777999  0.50000000  0.13791000
   0.33332999  0.50000000  0.13636001
   0.41666999  0.54167003  0.13636001
   0.36111000  0.54167003  0.13791000
   0.44444001  0.50000000  0.13791000
   0.50000000  0.50000000  0.13636001
   0.58332997  0.54167003  0.13636001
   0.52778001  0.54167003  0.13791000
   0.61110998  0.50000000  0.13791000
   0.66667001  0.50000000  0.13636001
   0.75000002  0.54167003  0.13636001
   0.69443999  0.54167003  0.13791000
   0.77778003  0.50000000  0.13791000
   0.83332995  0.50000000  0.13636001
   0.91666999  0.54167003  0.13636001
   0.86110997  0.54167003  0.13791000
   0.94443997  0.50000000  0.13791000
   0.00000000  0.58332997  0.13636001
   0.08333000  0.62500000  0.13636001
   0.02778000  0.62500000  0.13791000
   0.11111000  0.58332997  0.13791000
   0.16666999  0.58332997  0.13636001
   0.25000000  0.62500000  0.13636001
   0.19444001  0.62500000  0.13791000
   0.27777999  0.58332997  0.13791000
   0.33332999  0.58332997  0.13636001
   0.41666999  0.62500000  0.13636001
   0.36111000  0.62500000  0.13791000
   0.44444001  0.58332997  0.13791000
   0.50000000  0.58332997  0.13636001
   0.58332997  0.62500000  0.13636001
   0.52778001  0.62500000  0.13791000
   0.61110998  0.58332997  0.13791000
   0.66667001  0.58332997  0.13636001
   0.75000002  0.62500000  0.13636001
   0.69443999  0.62500000  0.13791000
   0.77778003  0.58332997  0.13791000
   0.83332995  0.58332997  0.13636001
   0.91666999  0.62500000  0.13636001
   0.86110997  0.62500000  0.13791000
   0.94443997  0.58332997  0.13791000
   0.00000000  0.66667003  0.13636001
   0.08333000  0.70832997  0.13636001
   0.02778000  0.70832997  0.13791000
   0.11111000  0.66667003  0.13791000
   0.16666999  0.66667003  0.13636001
   0.25000000  0.70832997  0.13636001
   0.19444001  0.70832997  0.13791000
   0.27777999  0.66667003  0.13791000
   0.33332999  0.66667003  0.13636001
   0.41666999  0.70832997  0.13636001
   0.36111000  0.70832997  0.13791000
   0.44444001  0.66667003  0.13791000
   0.50000000  0.66667003  0.13636001
   0.58332997  0.70832997  0.13636001
   0.52778001  0.70832997  0.13791000
   0.61110998  0.66667003  0.13791000
   0.66667001  0.66667003  0.13636001
   0.75000002  0.70832997  0.13636001
   0.69443999  0.70832997  0.13791000
   0.77778003  0.66667003  0.13791000
   0.83332995  0.66667003  0.13636001
   0.91666999  0.70832997  0.13636001
   0.86110997  0.70832997  0.13791000
   0.94443997  0.66667003  0.13791000
   0.00000000  0.75000000  0.13636001
   0.08333000  0.79167003  0.13636001
   0.02778000  0.79167003  0.13791000
   0.11111000  0.75000000  0.13791000
   0.16666999  0.75000000  0.13636001
   0.25000000  0.79167003  0.13636001
   0.19444001  0.79167003  0.13791000
   0.27777999  0.75000000  0.13791000
   0.33332999  0.75000000  0.13636001
   0.41666999  0.79167003  0.13636001
   0.36111000  0.79167003  0.13791000
   0.44444001  0.75000000  0.13791000
   0.50000000  0.75000000  0.13636001
   0.58332997  0.79167003  0.13636001
   0.52778001  0.79167003  0.13791000
   0.61110998  0.75000000  0.13791000
   0.66667001  0.75000000  0.13636001
   0.75000002  0.79167003  0.13636001
   0.69443999  0.79167003  0.13791000
   0.77778003  0.75000000  0.13791000
   0.83332995  0.75000000  0.13636001
   0.91666999  0.79167003  0.13636001
   0.86110997  0.79167003  0.13791000
   0.94443997  0.75000000  0.13791000
   0.00000000  0.83332997  0.13636001
   0.08333000  0.87500000  0.13636001
   0.02778000  0.87500000  0.13791000
   0.11111000  0.83332997  0.13791000
   0.16666999  0.83332997  0.13636001
   0.25000000  0.87500000  0.13636001
   0.19444001  0.87500000  0.13791000
   0.27777999  0.83332997  0.13791000
   0.33332999  0.83332997  0.13636001
   0.41666999  0.87500000  0.13636001
   0.36111000  0.87500000  0.13791000
   0.44444001  0.83332997  0.13791000
   0.50000000  0.83332997  0.13636001
   0.58332997  0.87500000  0.13636001
   0.52778001  0.87500000  0.13791000
   0.61110998  0.83332997  0.13791000
   0.66667001  0.83332997  0.13636001
   0.75000002  0.87500000  0.13636001
   0.69443999  0.87500000  0.13791000
   0.77778003  0.83332997  0.13791000
   0.83332995  0.83332997  0.13636001
   0.91666999  0.87500000  0.13636001
   0.86110997  0.87500000  0.13791000
   0.94443997  0.83332997  0.13791000
   0.00000000  0.91667003  0.13636001
   0.08333000  0.95832997  0.13636001
   0.02778000  0.95832997  0.13791000
   0.11111000  0.91667003  0.13791000
   0.16666999  0.91667003  0.13636001
   0.25000000  0.95832997  0.13636001
   0.19444001  0.95832997  0.13791000
   0.27777999  0.91667003  0.13791000
   0.33332999  0.91667003  0.13636001
   0.41666999  0.95832997  0.13636001
   0.36111000  0.95832997  0.13791000
   0.44444001  0.91667003  0.13791000
   0.50000000  0.91667003  0.13636001
   0.58332997  0.95832997  0.13636001
   0.52778001  0.95832997  0.13791000
   0.61110998  0.91667003  0.13791000
   0.66667001  0.91667003  0.13636001
   0.75000002  0.95832997  0.13636001
   0.69443999  0.95832997  0.13791000
   0.77778003  0.91667003  0.13791000
   0.83332995  0.91667003  0.13636001
   0.91666999  0.95832997  0.13636001
   0.86110997  0.95832997  0.13791000
   0.94443997  0.91667003  0.13791000
   0.43049996  0.53659999  0.34769999
   0.35728000  0.60337997  0.32504002
   0.34749002  0.65467999  0.33170000
   0.39054001  0.68604005  0.35794999
   0.43705227  0.66161906  0.37352364
   0.44928641  0.61346709  0.36873686
   0.49538628  0.58139408  0.38867506
   0.41131996  0.58547998  0.34214999
   0.41138022  0.45950144  0.38179741
   0.38030855  0.41805467  0.40139371
   0.41520662  0.38315497  0.41994707
   0.46936571  0.40138538  0.40810090
   0.55994869  0.38705249  0.38113620
   0.60612999  0.35436000  0.36166000
   0.64961006  0.38580001  0.34410000
   0.62997995  0.43436002  0.35216999
   0.64179696  0.50964285  0.39942489
   0.67450371  0.54951113  0.42223636
   0.63947180  0.58482798  0.43948265
   0.58470325  0.56880834  0.42178157
   0.32685325  0.40642285  0.39949018
   0.30602871  0.36342072  0.41145041
   0.33967416  0.32831209  0.42877672
   0.39329804  0.33979348  0.43576850
   0.62055358  0.30729818  0.36500914
   0.66957996  0.28469003  0.35452000
   0.71476003  0.31725000  0.33739998
   0.70506004  0.36869002  0.33267999
   0.72887344  0.56074183  0.42501470
   0.74964710  0.60298888  0.44255591
   0.71546798  0.63766473  0.46048484
   0.66159603  0.62665096  0.46139055
   0.28047002  0.71100000  0.35787002
   0.22991001  0.73372003  0.33594001
   0.17390415  0.77207136  0.41626245
   0.15493371  0.82043000  0.41478519
   0.20629483  0.84656768  0.41281703
   0.24112522  0.81806108  0.36766201
   0.35120583  0.24634537  0.43159219
   0.32463346  0.20002209  0.44443905
   0.23242329  0.20108051  0.41819410
   0.19499653  0.18033262  0.37204254
   0.22657002  0.13889998  0.35818999
   0.28428000  0.15485001  0.35178000
   0.76833000  0.24910998  0.34353000
   0.82396003  0.22991002  0.33981002
   0.77973210  0.15741520  0.37579300
   0.79219489  0.10737619  0.37855550
   0.83414003  0.10617000  0.33232000
   0.86845001  0.14893002  0.34297999
   0.70506120  0.72036789  0.47357584
   0.68570910  0.73059244  0.40826162
   0.59490588  0.76879718  0.39233867
   0.57758005  0.81038010  0.42812943
   0.62099121  0.84432335  0.41384226
   0.66918879  0.81320171  0.41567702
   0.47947954  0.53662038  0.37619022
   0.39424001  0.49752003  0.35554999
   0.46462842  0.44731201  0.39281925
   0.51219986  0.37437738  0.40296771
   0.57668839  0.43156845  0.37414318
   0.65971900  0.47130722  0.37152818
   0.58876201  0.52340209  0.40450500
   0.54130590  0.59491074  0.41368132
   0.21779863  0.77343613  0.37364900
   0.28248301  0.18627002  0.40498945
   0.82402006  0.18040002  0.35620999
   0.65196724  0.77009902  0.40390003
   0.52724441  0.48470114  0.39000864
   0.29553002  0.67436005  0.31352999
   0.31709116  0.28533480  0.43730118
   0.76881002  0.29862999  0.32745999
   0.73749340  0.68011921  0.47398795
   0.27780002  0.83236998  0.33439001
   0.22064497  0.22310442  0.46378412
   0.73638392  0.17318329  0.38562273
   0.71466582  0.82396678  0.42846674
   0.32539999  0.57975002  0.30807001
   0.38531107  0.72266403  0.36383094
   0.46728389  0.68317864  0.39205722
   0.29876417  0.43096739  0.38400472
   0.26440008  0.35685088  0.40440896
   0.41586221  0.31095366  0.45134643
   0.58957914  0.28499965  0.37912713
   0.67734006  0.24690997  0.35813000
   0.73818002  0.39303999  0.32190002
   0.75845161  0.53713671  0.40990695
   0.79186568  0.60956148  0.43982081
   0.63846264  0.65483102  0.47733976
   0.31288999  0.73723003  0.36011999
   0.27554738  0.69532022  0.40359789
   0.19735002  0.70765995  0.33298000
   0.23683000  0.74906003  0.28911001
   0.18419698  0.76079102  0.46238856
   0.14437378  0.74882733  0.39994649
   0.12764306  0.82952009  0.45126226
   0.13387515  0.82551284  0.37180224
   0.22380049  0.84713413  0.45899145
   0.20141577  0.88146946  0.39815812
   0.38461442  0.24774508  0.46385788
   0.36663493  0.24488712  0.38458723
   0.31275783  0.19612596  0.49288835
   0.35514978  0.17466770  0.43776257
   0.18427997  0.20240004  0.33315000
   0.15828148  0.17192035  0.39431800
   0.21227997  0.11835003  0.31768001
   0.22533896  0.11535675  0.39762208
   0.29022002  0.17451000  0.30779002
   0.31335001  0.12598002  0.35640001
   0.74171993  0.23017001  0.31082999
   0.75260550  0.24618977  0.39022555
   0.85036921  0.24857942  0.37118543
   0.83977997  0.23431999  0.29175002
   0.75790033  0.08785853  0.36524741
   0.80360074  0.09745499  0.42479064
   0.81457999  0.11193001  0.28645000
   0.85761998  0.07356000  0.33007000
   0.89285002  0.15814001  0.30150000
   0.89487551  0.14593236  0.38304750
   0.73030434  0.74817821  0.48865037
   0.67234935  0.71800089  0.50614787
   0.66319058  0.70122827  0.39320041
   0.72042364  0.73392698  0.37855903
   0.57939311  0.73795273  0.41231110
   0.58445002  0.76917001  0.34325001
   0.58132552  0.80266770  0.47716423
   0.53780213  0.82217206  0.41960378
   0.62533538  0.87226216  0.44661443
   0.61741726  0.85922528  0.36767057
Direct configuration=    18
   0.00000000  0.00000000  0.13636001
   0.08333000  0.04167000  0.13636001
   0.02778000  0.04167000  0.13791000
   0.11111000  0.00000000  0.13791000
   0.16666999  0.00000000  0.13636001
   0.25000000  0.04167000  0.13636001
   0.19444001  0.04167000  0.13791000
   0.27777999  0.00000000  0.13791000
   0.33332999  0.00000000  0.13636001
   0.41666999  0.04167000  0.13636001
   0.36111000  0.04167000  0.13791000
   0.44444001  0.00000000  0.13791000
   0.50000000  0.00000000  0.13636001
   0.58332997  0.04167000  0.13636001
   0.52778001  0.04167000  0.13791000
   0.61110998  0.00000000  0.13791000
   0.66667001  0.00000000  0.13636001
   0.75000002  0.04167000  0.13636001
   0.69443999  0.04167000  0.13791000
   0.77778003  0.00000000  0.13791000
   0.83332995  0.00000000  0.13636001
   0.91666999  0.04167000  0.13636001
   0.86110997  0.04167000  0.13791000
   0.94443997  0.00000000  0.13791000
   0.00000000  0.08333000  0.13636001
   0.08333000  0.12500000  0.13636001
   0.02778000  0.12500000  0.13791000
   0.11111000  0.08333000  0.13791000
   0.16666999  0.08333000  0.13636001
   0.25000000  0.12500000  0.13636001
   0.19444001  0.12500000  0.13791000
   0.27777999  0.08333000  0.13791000
   0.33332999  0.08333000  0.13636001
   0.41666999  0.12500000  0.13636001
   0.36111000  0.12500000  0.13791000
   0.44444001  0.08333000  0.13791000
   0.50000000  0.08333000  0.13636001
   0.58332997  0.12500000  0.13636001
   0.52778001  0.12500000  0.13791000
   0.61110998  0.08333000  0.13791000
   0.66667001  0.08333000  0.13636001
   0.75000002  0.12500000  0.13636001
   0.69443999  0.12500000  0.13791000
   0.77778003  0.08333000  0.13791000
   0.83332995  0.08333000  0.13636001
   0.91666999  0.12500000  0.13636001
   0.86110997  0.12500000  0.13791000
   0.94443997  0.08333000  0.13791000
   0.00000000  0.16667000  0.13636001
   0.08333000  0.20833000  0.13636001
   0.02778000  0.20833000  0.13791000
   0.11111000  0.16667000  0.13791000
   0.16666999  0.16667000  0.13636001
   0.25000000  0.20833000  0.13636001
   0.19444001  0.20833000  0.13791000
   0.27777999  0.16667000  0.13791000
   0.33332999  0.16667000  0.13636001
   0.41666999  0.20833000  0.13636001
   0.36111000  0.20833000  0.13791000
   0.44444001  0.16667000  0.13791000
   0.50000000  0.16667000  0.13636001
   0.58332997  0.20833000  0.13636001
   0.52778001  0.20833000  0.13791000
   0.61110998  0.16667000  0.13791000
   0.66667001  0.16667000  0.13636001
   0.75000002  0.20833000  0.13636001
   0.69443999  0.20833000  0.13791000
   0.77778003  0.16667000  0.13791000
   0.83332995  0.16667000  0.13636001
   0.91666999  0.20833000  0.13636001
   0.86110997  0.20833000  0.13791000
   0.94443997  0.16667000  0.13791000
   0.00000000  0.25000000  0.13636001
   0.08333000  0.29167000  0.13636001
   0.02778000  0.29167000  0.13791000
   0.11111000  0.25000000  0.13791000
   0.16666999  0.25000000  0.13636001
   0.25000000  0.29167000  0.13636001
   0.19444001  0.29167000  0.13791000
   0.27777999  0.25000000  0.13791000
   0.33332999  0.25000000  0.13636001
   0.41666999  0.29167000  0.13636001
   0.36111000  0.29167000  0.13791000
   0.44444001  0.25000000  0.13791000
   0.50000000  0.25000000  0.13636001
   0.58332997  0.29167000  0.13636001
   0.52778001  0.29167000  0.13791000
   0.61110998  0.25000000  0.13791000
   0.66667001  0.25000000  0.13636001
   0.75000002  0.29167000  0.13636001
   0.69443999  0.29167000  0.13791000
   0.77778003  0.25000000  0.13791000
   0.83332995  0.25000000  0.13636001
   0.91666999  0.29167000  0.13636001
   0.86110997  0.29167000  0.13791000
   0.94443997  0.25000000  0.13791000
   0.00000000  0.33333000  0.13636001
   0.08333000  0.37500000  0.13636001
   0.02778000  0.37500000  0.13791000
   0.11111000  0.33333000  0.13791000
   0.16666999  0.33333000  0.13636001
   0.25000000  0.37500000  0.13636001
   0.19444001  0.37500000  0.13791000
   0.27777999  0.33333000  0.13791000
   0.33332999  0.33333000  0.13636001
   0.41666999  0.37500000  0.13636001
   0.36111000  0.37500000  0.13791000
   0.44444001  0.33333000  0.13791000
   0.50000000  0.33333000  0.13636001
   0.58332997  0.37500000  0.13636001
   0.52778001  0.37500000  0.13791000
   0.61110998  0.33333000  0.13791000
   0.66667001  0.33333000  0.13636001
   0.75000002  0.37500000  0.13636001
   0.69443999  0.37500000  0.13791000
   0.77778003  0.33333000  0.13791000
   0.83332995  0.33333000  0.13636001
   0.91666999  0.37500000  0.13636001
   0.86110997  0.37500000  0.13791000
   0.94443997  0.33333000  0.13791000
   0.00000000  0.41667000  0.13636001
   0.08333000  0.45833000  0.13636001
   0.02778000  0.45833000  0.13791000
   0.11111000  0.41667000  0.13791000
   0.16666999  0.41667000  0.13636001
   0.25000000  0.45833000  0.13636001
   0.19444001  0.45833000  0.13791000
   0.27777999  0.41667000  0.13791000
   0.33332999  0.41667000  0.13636001
   0.41666999  0.45833000  0.13636001
   0.36111000  0.45833000  0.13791000
   0.44444001  0.41667000  0.13791000
   0.50000000  0.41667000  0.13636001
   0.58332997  0.45833000  0.13636001
   0.52778001  0.45833000  0.13791000
   0.61110998  0.41667000  0.13791000
   0.66667001  0.41667000  0.13636001
   0.75000002  0.45833000  0.13636001
   0.69443999  0.45833000  0.13791000
   0.77778003  0.41667000  0.13791000
   0.83332995  0.41667000  0.13636001
   0.91666999  0.45833000  0.13636001
   0.86110997  0.45833000  0.13791000
   0.94443997  0.41667000  0.13791000
   0.00000000  0.50000000  0.13636001
   0.08333000  0.54167003  0.13636001
   0.02778000  0.54167003  0.13791000
   0.11111000  0.50000000  0.13791000
   0.16666999  0.50000000  0.13636001
   0.25000000  0.54167003  0.13636001
   0.19444001  0.54167003  0.13791000
   0.27777999  0.50000000  0.13791000
   0.33332999  0.50000000  0.13636001
   0.41666999  0.54167003  0.13636001
   0.36111000  0.54167003  0.13791000
   0.44444001  0.50000000  0.13791000
   0.50000000  0.50000000  0.13636001
   0.58332997  0.54167003  0.13636001
   0.52778001  0.54167003  0.13791000
   0.61110998  0.50000000  0.13791000
   0.66667001  0.50000000  0.13636001
   0.75000002  0.54167003  0.13636001
   0.69443999  0.54167003  0.13791000
   0.77778003  0.50000000  0.13791000
   0.83332995  0.50000000  0.13636001
   0.91666999  0.54167003  0.13636001
   0.86110997  0.54167003  0.13791000
   0.94443997  0.50000000  0.13791000
   0.00000000  0.58332997  0.13636001
   0.08333000  0.62500000  0.13636001
   0.02778000  0.62500000  0.13791000
   0.11111000  0.58332997  0.13791000
   0.16666999  0.58332997  0.13636001
   0.25000000  0.62500000  0.13636001
   0.19444001  0.62500000  0.13791000
   0.27777999  0.58332997  0.13791000
   0.33332999  0.58332997  0.13636001
   0.41666999  0.62500000  0.13636001
   0.36111000  0.62500000  0.13791000
   0.44444001  0.58332997  0.13791000
   0.50000000  0.58332997  0.13636001
   0.58332997  0.62500000  0.13636001
   0.52778001  0.62500000  0.13791000
   0.61110998  0.58332997  0.13791000
   0.66667001  0.58332997  0.13636001
   0.75000002  0.62500000  0.13636001
   0.69443999  0.62500000  0.13791000
   0.77778003  0.58332997  0.13791000
   0.83332995  0.58332997  0.13636001
   0.91666999  0.62500000  0.13636001
   0.86110997  0.62500000  0.13791000
   0.94443997  0.58332997  0.13791000
   0.00000000  0.66667003  0.13636001
   0.08333000  0.70832997  0.13636001
   0.02778000  0.70832997  0.13791000
   0.11111000  0.66667003  0.13791000
   0.16666999  0.66667003  0.13636001
   0.25000000  0.70832997  0.13636001
   0.19444001  0.70832997  0.13791000
   0.27777999  0.66667003  0.13791000
   0.33332999  0.66667003  0.13636001
   0.41666999  0.70832997  0.13636001
   0.36111000  0.70832997  0.13791000
   0.44444001  0.66667003  0.13791000
   0.50000000  0.66667003  0.13636001
   0.58332997  0.70832997  0.13636001
   0.52778001  0.70832997  0.13791000
   0.61110998  0.66667003  0.13791000
   0.66667001  0.66667003  0.13636001
   0.75000002  0.70832997  0.13636001
   0.69443999  0.70832997  0.13791000
   0.77778003  0.66667003  0.13791000
   0.83332995  0.66667003  0.13636001
   0.91666999  0.70832997  0.13636001
   0.86110997  0.70832997  0.13791000
   0.94443997  0.66667003  0.13791000
   0.00000000  0.75000000  0.13636001
   0.08333000  0.79167003  0.13636001
   0.02778000  0.79167003  0.13791000
   0.11111000  0.75000000  0.13791000
   0.16666999  0.75000000  0.13636001
   0.25000000  0.79167003  0.13636001
   0.19444001  0.79167003  0.13791000
   0.27777999  0.75000000  0.13791000
   0.33332999  0.75000000  0.13636001
   0.41666999  0.79167003  0.13636001
   0.36111000  0.79167003  0.13791000
   0.44444001  0.75000000  0.13791000
   0.50000000  0.75000000  0.13636001
   0.58332997  0.79167003  0.13636001
   0.52778001  0.79167003  0.13791000
   0.61110998  0.75000000  0.13791000
   0.66667001  0.75000000  0.13636001
   0.75000002  0.79167003  0.13636001
   0.69443999  0.79167003  0.13791000
   0.77778003  0.75000000  0.13791000
   0.83332995  0.75000000  0.13636001
   0.91666999  0.79167003  0.13636001
   0.86110997  0.79167003  0.13791000
   0.94443997  0.75000000  0.13791000
   0.00000000  0.83332997  0.13636001
   0.08333000  0.87500000  0.13636001
   0.02778000  0.87500000  0.13791000
   0.11111000  0.83332997  0.13791000
   0.16666999  0.83332997  0.13636001
   0.25000000  0.87500000  0.13636001
   0.19444001  0.87500000  0.13791000
   0.27777999  0.83332997  0.13791000
   0.33332999  0.83332997  0.13636001
   0.41666999  0.87500000  0.13636001
   0.36111000  0.87500000  0.13791000
   0.44444001  0.83332997  0.13791000
   0.50000000  0.83332997  0.13636001
   0.58332997  0.87500000  0.13636001
   0.52778001  0.87500000  0.13791000
   0.61110998  0.83332997  0.13791000
   0.66667001  0.83332997  0.13636001
   0.75000002  0.87500000  0.13636001
   0.69443999  0.87500000  0.13791000
   0.77778003  0.83332997  0.13791000
   0.83332995  0.83332997  0.13636001
   0.91666999  0.87500000  0.13636001
   0.86110997  0.87500000  0.13791000
   0.94443997  0.83332997  0.13791000
   0.00000000  0.91667003  0.13636001
   0.08333000  0.95832997  0.13636001
   0.02778000  0.95832997  0.13791000
   0.11111000  0.91667003  0.13791000
   0.16666999  0.91667003  0.13636001
   0.25000000  0.95832997  0.13636001
   0.19444001  0.95832997  0.13791000
   0.27777999  0.91667003  0.13791000
   0.33332999  0.91667003  0.13636001
   0.41666999  0.95832997  0.13636001
   0.36111000  0.95832997  0.13791000
   0.44444001  0.91667003  0.13791000
   0.50000000  0.91667003  0.13636001
   0.58332997  0.95832997  0.13636001
   0.52778001  0.95832997  0.13791000
   0.61110998  0.91667003  0.13791000
   0.66667001  0.91667003  0.13636001
   0.75000002  0.95832997  0.13636001
   0.69443999  0.95832997  0.13791000
   0.77778003  0.91667003  0.13791000
   0.83332995  0.91667003  0.13636001
   0.91666999  0.95832997  0.13636001
   0.86110997  0.95832997  0.13791000
   0.94443997  0.91667003  0.13791000
   0.43049996  0.53659999  0.34769999
   0.35728000  0.60337997  0.32504002
   0.34749002  0.65467999  0.33170000
   0.39054001  0.68604005  0.35794999
   0.43739542  0.66164128  0.37386785
   0.44953632  0.61332561  0.36886482
   0.49492755  0.58120646  0.38821445
   0.41131996  0.58547998  0.34214999
   0.41201211  0.45955415  0.38109248
   0.38074416  0.41849647  0.40048906
   0.41550854  0.38331011  0.41887137
   0.46995681  0.40204742  0.40659742
   0.56012431  0.38723313  0.38045264
   0.60612999  0.35436000  0.36166000
   0.64961006  0.38580001  0.34410000
   0.62997995  0.43436002  0.35216999
   0.64128703  0.50933952  0.39850385
   0.67375039  0.54914765  0.42163178
   0.63867913  0.58480398  0.43846410
   0.58378924  0.56846834  0.42030714
   0.32725033  0.40680570  0.39915910
   0.30651068  0.36367035  0.41140230
   0.34039710  0.32853370  0.42874538
   0.39440756  0.34007992  0.43508903
   0.61999869  0.30691081  0.36522358
   0.66957996  0.28469003  0.35452000
   0.71476003  0.31725000  0.33739998
   0.70506004  0.36869002  0.33267999
   0.72819406  0.56025003  0.42473208
   0.74904240  0.60266413  0.44240911
   0.71472920  0.63742729  0.46024154
   0.66041846  0.62649263  0.46069845
   0.28047002  0.71100000  0.35787002
   0.22991001  0.73372003  0.33594001
   0.17348323  0.77240830  0.41635758
   0.15503568  0.82044864  0.41446649
   0.20642287  0.84687253  0.41226033
   0.24104108  0.81801808  0.36760732
   0.35131393  0.24618332  0.43139117
   0.32465824  0.20034717  0.44476515
   0.23259983  0.20140024  0.41815041
   0.19514996  0.18050273  0.37244133
   0.22657002  0.13889998  0.35818999
   0.28428000  0.15485001  0.35178000
   0.76833000  0.24910998  0.34353000
   0.82396003  0.22991002  0.33981002
   0.77987248  0.15727881  0.37617390
   0.79165522  0.10771575  0.37925306
   0.83414003  0.10617000  0.33232000
   0.86845001  0.14893002  0.34297999
   0.70481555  0.72015093  0.47323796
   0.68582968  0.73051544  0.40797781
   0.59499476  0.76860651  0.39319534
   0.57723545  0.81055828  0.42785509
   0.62126936  0.84427761  0.41376584
   0.66973813  0.81336759  0.41571556
   0.47978390  0.53675442  0.37635971
   0.39424001  0.49752003  0.35554999
   0.46551686  0.44736358  0.39119412
   0.51219589  0.37429885  0.40197216
   0.57653005  0.43140125  0.37399293
   0.66066156  0.47078407  0.37060091
   0.58820820  0.52313822  0.40312231
   0.54095966  0.59529584  0.41278558
   0.21894918  0.77353215  0.37244385
   0.28218898  0.18691332  0.40508731
   0.82402006  0.18040002  0.35620999
   0.65207750  0.77034098  0.40367956
   0.52687501  0.48480779  0.38883520
   0.29553002  0.67436005  0.31352999
   0.31759661  0.28585531  0.43722158
   0.76881002  0.29862999  0.32745999
   0.73692378  0.67951029  0.47354658
   0.27780002  0.83236998  0.33439001
   0.22126116  0.22287880  0.46312828
   0.73594369  0.17358911  0.38608465
   0.71430779  0.82363117  0.42810817
   0.32539999  0.57975002  0.30807001
   0.38574212  0.72239698  0.36383721
   0.46721217  0.68290920  0.39203366
   0.29859463  0.43118359  0.38399985
   0.26496239  0.35686202  0.40464588
   0.41685672  0.31120644  0.45137841
   0.58950215  0.28486849  0.37919467
   0.67734006  0.24690997  0.35813000
   0.73818002  0.39303999  0.32190002
   0.75842882  0.53694966  0.40996620
   0.79122135  0.60947700  0.43992601
   0.63754150  0.65464298  0.47736955
   0.31288999  0.73723003  0.36011999
   0.27564794  0.69533377  0.40343302
   0.19735002  0.70765995  0.33298000
   0.23683000  0.74906003  0.28911001
   0.18517931  0.76106360  0.46223343
   0.14469576  0.74863013  0.39888853
   0.12848349  0.82940655  0.45135161
   0.13352702  0.82574362  0.37160771
   0.22440615  0.84675210  0.45855782
   0.20186392  0.88184184  0.39745353
   0.38447092  0.24780620  0.46382585
   0.36689915  0.24517352  0.38444347
   0.31231379  0.19662343  0.49227604
   0.35549165  0.17514897  0.43754637
   0.18427997  0.20240004  0.33315000
   0.15823887  0.17211656  0.39467993
   0.21227997  0.11835003  0.31768001
   0.22522828  0.11537662  0.39742351
   0.29022002  0.17451000  0.30779002
   0.31335001  0.12598002  0.35640001
   0.74171993  0.23017001  0.31082999
   0.75263573  0.24628579  0.38994727
   0.85037732  0.24851362  0.37102235
   0.83977997  0.23431999  0.29175002
   0.75770802  0.08823947  0.36512914
   0.80408885  0.09764995  0.42523190
   0.81457999  0.11193001  0.28645000
   0.85761998  0.07356000  0.33007000
   0.89285002  0.15814001  0.30150000
   0.89493187  0.14600128  0.38282854
   0.73112476  0.74730321  0.48885672
   0.67207347  0.71771784  0.50629211
   0.66264178  0.70118635  0.39250915
   0.72029308  0.73421685  0.37867905
   0.57936850  0.73744337  0.41233586
   0.58445002  0.76917001  0.34325001
   0.58080475  0.80250047  0.47715433
   0.53766851  0.82216003  0.41921300
   0.62565929  0.87221651  0.44693601
   0.61743334  0.85899791  0.36738024
Direct configuration=    19
   0.00000000  0.00000000  0.13636001
   0.08333000  0.04167000  0.13636001
   0.02778000  0.04167000  0.13791000
   0.11111000  0.00000000  0.13791000
   0.16666999  0.00000000  0.13636001
   0.25000000  0.04167000  0.13636001
   0.19444001  0.04167000  0.13791000
   0.27777999  0.00000000  0.13791000
   0.33332999  0.00000000  0.13636001
   0.41666999  0.04167000  0.13636001
   0.36111000  0.04167000  0.13791000
   0.44444001  0.00000000  0.13791000
   0.50000000  0.00000000  0.13636001
   0.58332997  0.04167000  0.13636001
   0.52778001  0.04167000  0.13791000
   0.61110998  0.00000000  0.13791000
   0.66667001  0.00000000  0.13636001
   0.75000002  0.04167000  0.13636001
   0.69443999  0.04167000  0.13791000
   0.77778003  0.00000000  0.13791000
   0.83332995  0.00000000  0.13636001
   0.91666999  0.04167000  0.13636001
   0.86110997  0.04167000  0.13791000
   0.94443997  0.00000000  0.13791000
   0.00000000  0.08333000  0.13636001
   0.08333000  0.12500000  0.13636001
   0.02778000  0.12500000  0.13791000
   0.11111000  0.08333000  0.13791000
   0.16666999  0.08333000  0.13636001
   0.25000000  0.12500000  0.13636001
   0.19444001  0.12500000  0.13791000
   0.27777999  0.08333000  0.13791000
   0.33332999  0.08333000  0.13636001
   0.41666999  0.12500000  0.13636001
   0.36111000  0.12500000  0.13791000
   0.44444001  0.08333000  0.13791000
   0.50000000  0.08333000  0.13636001
   0.58332997  0.12500000  0.13636001
   0.52778001  0.12500000  0.13791000
   0.61110998  0.08333000  0.13791000
   0.66667001  0.08333000  0.13636001
   0.75000002  0.12500000  0.13636001
   0.69443999  0.12500000  0.13791000
   0.77778003  0.08333000  0.13791000
   0.83332995  0.08333000  0.13636001
   0.91666999  0.12500000  0.13636001
   0.86110997  0.12500000  0.13791000
   0.94443997  0.08333000  0.13791000
   0.00000000  0.16667000  0.13636001
   0.08333000  0.20833000  0.13636001
   0.02778000  0.20833000  0.13791000
   0.11111000  0.16667000  0.13791000
   0.16666999  0.16667000  0.13636001
   0.25000000  0.20833000  0.13636001
   0.19444001  0.20833000  0.13791000
   0.27777999  0.16667000  0.13791000
   0.33332999  0.16667000  0.13636001
   0.41666999  0.20833000  0.13636001
   0.36111000  0.20833000  0.13791000
   0.44444001  0.16667000  0.13791000
   0.50000000  0.16667000  0.13636001
   0.58332997  0.20833000  0.13636001
   0.52778001  0.20833000  0.13791000
   0.61110998  0.16667000  0.13791000
   0.66667001  0.16667000  0.13636001
   0.75000002  0.20833000  0.13636001
   0.69443999  0.20833000  0.13791000
   0.77778003  0.16667000  0.13791000
   0.83332995  0.16667000  0.13636001
   0.91666999  0.20833000  0.13636001
   0.86110997  0.20833000  0.13791000
   0.94443997  0.16667000  0.13791000
   0.00000000  0.25000000  0.13636001
   0.08333000  0.29167000  0.13636001
   0.02778000  0.29167000  0.13791000
   0.11111000  0.25000000  0.13791000
   0.16666999  0.25000000  0.13636001
   0.25000000  0.29167000  0.13636001
   0.19444001  0.29167000  0.13791000
   0.27777999  0.25000000  0.13791000
   0.33332999  0.25000000  0.13636001
   0.41666999  0.29167000  0.13636001
   0.36111000  0.29167000  0.13791000
   0.44444001  0.25000000  0.13791000
   0.50000000  0.25000000  0.13636001
   0.58332997  0.29167000  0.13636001
   0.52778001  0.29167000  0.13791000
   0.61110998  0.25000000  0.13791000
   0.66667001  0.25000000  0.13636001
   0.75000002  0.29167000  0.13636001
   0.69443999  0.29167000  0.13791000
   0.77778003  0.25000000  0.13791000
   0.83332995  0.25000000  0.13636001
   0.91666999  0.29167000  0.13636001
   0.86110997  0.29167000  0.13791000
   0.94443997  0.25000000  0.13791000
   0.00000000  0.33333000  0.13636001
   0.08333000  0.37500000  0.13636001
   0.02778000  0.37500000  0.13791000
   0.11111000  0.33333000  0.13791000
   0.16666999  0.33333000  0.13636001
   0.25000000  0.37500000  0.13636001
   0.19444001  0.37500000  0.13791000
   0.27777999  0.33333000  0.13791000
   0.33332999  0.33333000  0.13636001
   0.41666999  0.37500000  0.13636001
   0.36111000  0.37500000  0.13791000
   0.44444001  0.33333000  0.13791000
   0.50000000  0.33333000  0.13636001
   0.58332997  0.37500000  0.13636001
   0.52778001  0.37500000  0.13791000
   0.61110998  0.33333000  0.13791000
   0.66667001  0.33333000  0.13636001
   0.75000002  0.37500000  0.13636001
   0.69443999  0.37500000  0.13791000
   0.77778003  0.33333000  0.13791000
   0.83332995  0.33333000  0.13636001
   0.91666999  0.37500000  0.13636001
   0.86110997  0.37500000  0.13791000
   0.94443997  0.33333000  0.13791000
   0.00000000  0.41667000  0.13636001
   0.08333000  0.45833000  0.13636001
   0.02778000  0.45833000  0.13791000
   0.11111000  0.41667000  0.13791000
   0.16666999  0.41667000  0.13636001
   0.25000000  0.45833000  0.13636001
   0.19444001  0.45833000  0.13791000
   0.27777999  0.41667000  0.13791000
   0.33332999  0.41667000  0.13636001
   0.41666999  0.45833000  0.13636001
   0.36111000  0.45833000  0.13791000
   0.44444001  0.41667000  0.13791000
   0.50000000  0.41667000  0.13636001
   0.58332997  0.45833000  0.13636001
   0.52778001  0.45833000  0.13791000
   0.61110998  0.41667000  0.13791000
   0.66667001  0.41667000  0.13636001
   0.75000002  0.45833000  0.13636001
   0.69443999  0.45833000  0.13791000
   0.77778003  0.41667000  0.13791000
   0.83332995  0.41667000  0.13636001
   0.91666999  0.45833000  0.13636001
   0.86110997  0.45833000  0.13791000
   0.94443997  0.41667000  0.13791000
   0.00000000  0.50000000  0.13636001
   0.08333000  0.54167003  0.13636001
   0.02778000  0.54167003  0.13791000
   0.11111000  0.50000000  0.13791000
   0.16666999  0.50000000  0.13636001
   0.25000000  0.54167003  0.13636001
   0.19444001  0.54167003  0.13791000
   0.27777999  0.50000000  0.13791000
   0.33332999  0.50000000  0.13636001
   0.41666999  0.54167003  0.13636001
   0.36111000  0.54167003  0.13791000
   0.44444001  0.50000000  0.13791000
   0.50000000  0.50000000  0.13636001
   0.58332997  0.54167003  0.13636001
   0.52778001  0.54167003  0.13791000
   0.61110998  0.50000000  0.13791000
   0.66667001  0.50000000  0.13636001
   0.75000002  0.54167003  0.13636001
   0.69443999  0.54167003  0.13791000
   0.77778003  0.50000000  0.13791000
   0.83332995  0.50000000  0.13636001
   0.91666999  0.54167003  0.13636001
   0.86110997  0.54167003  0.13791000
   0.94443997  0.50000000  0.13791000
   0.00000000  0.58332997  0.13636001
   0.08333000  0.62500000  0.13636001
   0.02778000  0.62500000  0.13791000
   0.11111000  0.58332997  0.13791000
   0.16666999  0.58332997  0.13636001
   0.25000000  0.62500000  0.13636001
   0.19444001  0.62500000  0.13791000
   0.27777999  0.58332997  0.13791000
   0.33332999  0.58332997  0.13636001
   0.41666999  0.62500000  0.13636001
   0.36111000  0.62500000  0.13791000
   0.44444001  0.58332997  0.13791000
   0.50000000  0.58332997  0.13636001
   0.58332997  0.62500000  0.13636001
   0.52778001  0.62500000  0.13791000
   0.61110998  0.58332997  0.13791000
   0.66667001  0.58332997  0.13636001
   0.75000002  0.62500000  0.13636001
   0.69443999  0.62500000  0.13791000
   0.77778003  0.58332997  0.13791000
   0.83332995  0.58332997  0.13636001
   0.91666999  0.62500000  0.13636001
   0.86110997  0.62500000  0.13791000
   0.94443997  0.58332997  0.13791000
   0.00000000  0.66667003  0.13636001
   0.08333000  0.70832997  0.13636001
   0.02778000  0.70832997  0.13791000
   0.11111000  0.66667003  0.13791000
   0.16666999  0.66667003  0.13636001
   0.25000000  0.70832997  0.13636001
   0.19444001  0.70832997  0.13791000
   0.27777999  0.66667003  0.13791000
   0.33332999  0.66667003  0.13636001
   0.41666999  0.70832997  0.13636001
   0.36111000  0.70832997  0.13791000
   0.44444001  0.66667003  0.13791000
   0.50000000  0.66667003  0.13636001
   0.58332997  0.70832997  0.13636001
   0.52778001  0.70832997  0.13791000
   0.61110998  0.66667003  0.13791000
   0.66667001  0.66667003  0.13636001
   0.75000002  0.70832997  0.13636001
   0.69443999  0.70832997  0.13791000
   0.77778003  0.66667003  0.13791000
   0.83332995  0.66667003  0.13636001
   0.91666999  0.70832997  0.13636001
   0.86110997  0.70832997  0.13791000
   0.94443997  0.66667003  0.13791000
   0.00000000  0.75000000  0.13636001
   0.08333000  0.79167003  0.13636001
   0.02778000  0.79167003  0.13791000
   0.11111000  0.75000000  0.13791000
   0.16666999  0.75000000  0.13636001
   0.25000000  0.79167003  0.13636001
   0.19444001  0.79167003  0.13791000
   0.27777999  0.75000000  0.13791000
   0.33332999  0.75000000  0.13636001
   0.41666999  0.79167003  0.13636001
   0.36111000  0.79167003  0.13791000
   0.44444001  0.75000000  0.13791000
   0.50000000  0.75000000  0.13636001
   0.58332997  0.79167003  0.13636001
   0.52778001  0.79167003  0.13791000
   0.61110998  0.75000000  0.13791000
   0.66667001  0.75000000  0.13636001
   0.75000002  0.79167003  0.13636001
   0.69443999  0.79167003  0.13791000
   0.77778003  0.75000000  0.13791000
   0.83332995  0.75000000  0.13636001
   0.91666999  0.79167003  0.13636001
   0.86110997  0.79167003  0.13791000
   0.94443997  0.75000000  0.13791000
   0.00000000  0.83332997  0.13636001
   0.08333000  0.87500000  0.13636001
   0.02778000  0.87500000  0.13791000
   0.11111000  0.83332997  0.13791000
   0.16666999  0.83332997  0.13636001
   0.25000000  0.87500000  0.13636001
   0.19444001  0.87500000  0.13791000
   0.27777999  0.83332997  0.13791000
   0.33332999  0.83332997  0.13636001
   0.41666999  0.87500000  0.13636001
   0.36111000  0.87500000  0.13791000
   0.44444001  0.83332997  0.13791000
   0.50000000  0.83332997  0.13636001
   0.58332997  0.87500000  0.13636001
   0.52778001  0.87500000  0.13791000
   0.61110998  0.83332997  0.13791000
   0.66667001  0.83332997  0.13636001
   0.75000002  0.87500000  0.13636001
   0.69443999  0.87500000  0.13791000
   0.77778003  0.83332997  0.13791000
   0.83332995  0.83332997  0.13636001
   0.91666999  0.87500000  0.13636001
   0.86110997  0.87500000  0.13791000
   0.94443997  0.83332997  0.13791000
   0.00000000  0.91667003  0.13636001
   0.08333000  0.95832997  0.13636001
   0.02778000  0.95832997  0.13791000
   0.11111000  0.91667003  0.13791000
   0.16666999  0.91667003  0.13636001
   0.25000000  0.95832997  0.13636001
   0.19444001  0.95832997  0.13791000
   0.27777999  0.91667003  0.13791000
   0.33332999  0.91667003  0.13636001
   0.41666999  0.95832997  0.13636001
   0.36111000  0.95832997  0.13791000
   0.44444001  0.91667003  0.13791000
   0.50000000  0.91667003  0.13636001
   0.58332997  0.95832997  0.13636001
   0.52778001  0.95832997  0.13791000
   0.61110998  0.91667003  0.13791000
   0.66667001  0.91667003  0.13636001
   0.75000002  0.95832997  0.13636001
   0.69443999  0.95832997  0.13791000
   0.77778003  0.91667003  0.13791000
   0.83332995  0.91667003  0.13636001
   0.91666999  0.95832997  0.13636001
   0.86110997  0.95832997  0.13791000
   0.94443997  0.91667003  0.13791000
   0.43049996  0.53659999  0.34769999
   0.35728000  0.60337997  0.32504002
   0.34749002  0.65467999  0.33170000
   0.39054001  0.68604005  0.35794999
   0.43740302  0.66157202  0.37394221
   0.44963920  0.61346555  0.36889422
   0.49452066  0.58156255  0.38786726
   0.41131996  0.58547998  0.34214999
   0.41282671  0.45928935  0.38067860
   0.38101007  0.41854817  0.39980856
   0.41569525  0.38350426  0.41786501
   0.47033857  0.40203095  0.40548873
   0.56045528  0.38703908  0.37982660
   0.60612999  0.35436000  0.36166000
   0.64961006  0.38580001  0.34410000
   0.62997995  0.43436002  0.35216999
   0.64097941  0.50914633  0.39740710
   0.67325952  0.54906791  0.42110829
   0.63807212  0.58480032  0.43760620
   0.58333766  0.56839888  0.41925492
   0.32731971  0.40721280  0.39870126
   0.30720161  0.36397527  0.41134085
   0.34118462  0.32898021  0.42860884
   0.39513457  0.34000888  0.43445888
   0.61989430  0.30685033  0.36525214
   0.66957996  0.28469003  0.35452000
   0.71476003  0.31725000  0.33739998
   0.70506004  0.36869002  0.33267999
   0.72779314  0.55984996  0.42444645
   0.74823842  0.60223998  0.44217879
   0.71385565  0.63691895  0.45985280
   0.65961825  0.62654486  0.46000237
   0.28047002  0.71100000  0.35787002
   0.22991001  0.73372003  0.33594001
   0.17369224  0.77251955  0.41589791
   0.15507054  0.82073398  0.41412626
   0.20670730  0.84686870  0.41191409
   0.24099776  0.81795891  0.36722009
   0.35141647  0.24613012  0.43136295
   0.32479865  0.20061728  0.44467237
   0.23263332  0.20140901  0.41779314
   0.19513168  0.18064624  0.37276428
   0.22657002  0.13889998  0.35818999
   0.28428000  0.15485001  0.35178000
   0.76833000  0.24910998  0.34353000
   0.82396003  0.22991002  0.33981002
   0.77949764  0.15763372  0.37647720
   0.79146756  0.10797634  0.37970624
   0.83414003  0.10617000  0.33232000
   0.86845001  0.14893002  0.34297999
   0.70467260  0.71994883  0.47304037
   0.68563052  0.73036231  0.40779417
   0.59527281  0.76841598  0.39362157
   0.57729491  0.81076565  0.42799135
   0.62152143  0.84435994  0.41368858
   0.66927723  0.81336203  0.41563654
   0.47986578  0.53716470  0.37610822
   0.39424001  0.49752003  0.35554999
   0.46626352  0.44732468  0.38988140
   0.51237401  0.37466683  0.40091373
   0.57656435  0.43122340  0.37356172
   0.66048148  0.47052983  0.36997517
   0.58787305  0.52278607  0.40186854
   0.54075923  0.59507393  0.41195235
   0.21945678  0.77400701  0.37219938
   0.28235220  0.18732460  0.40475786
   0.82402006  0.18040002  0.35620999
   0.65216932  0.77039038  0.40350275
   0.52677112  0.48490742  0.38741335
   0.29553002  0.67436005  0.31352999
   0.31848657  0.28632010  0.43717070
   0.76881002  0.29862999  0.32745999
   0.73611252  0.67881657  0.47320309
   0.27780002  0.83236998  0.33439001
   0.22148330  0.22321244  0.46335209
   0.73603042  0.17368843  0.38650409
   0.71473496  0.82354854  0.42793992
   0.32539999  0.57975002  0.30807001
   0.38614625  0.72205655  0.36382211
   0.46758784  0.68289552  0.39229919
   0.29844994  0.43154372  0.38394128
   0.26545926  0.35692018  0.40488464
   0.41796959  0.31159773  0.45129206
   0.58899931  0.28445949  0.37943609
   0.67734006  0.24690997  0.35813000
   0.73818002  0.39303999  0.32190002
   0.75828208  0.53658880  0.40996619
   0.79054773  0.60930923  0.44001918
   0.63642674  0.65444631  0.47731042
   0.31288999  0.73723003  0.36011999
   0.27573601  0.69541531  0.40313616
   0.19735002  0.70765995  0.33298000
   0.23683000  0.74906003  0.28911001
   0.18595690  0.76129953  0.46208135
   0.14484693  0.74838615  0.39809278
   0.12911427  0.82936847  0.45159711
   0.13330047  0.82592493  0.37149880
   0.22483142  0.84651452  0.45794297
   0.20230267  0.88213292  0.39685154
   0.38427454  0.24792263  0.46367620
   0.36709521  0.24544380  0.38443585
   0.31190799  0.19713534  0.49186277
   0.35585146  0.17551203  0.43743610
   0.18427997  0.20240004  0.33315000
   0.15818886  0.17229710  0.39505451
   0.21227997  0.11835003  0.31768001
   0.22513855  0.11549658  0.39716668
   0.29022002  0.17451000  0.30779002
   0.31335001  0.12598002  0.35640001
   0.74171993  0.23017001  0.31082999
   0.75273523  0.24636563  0.38954321
   0.85028426  0.24839770  0.37079015
   0.83977997  0.23431999  0.29175002
   0.75745028  0.08848637  0.36518223
   0.80443979  0.09777853  0.42552427
   0.81457999  0.11193001  0.28645000
   0.85761998  0.07356000  0.33007000
   0.89285002  0.15814001  0.30150000
   0.89486759  0.14606155  0.38252135
   0.73164410  0.74654441  0.48896851
   0.67198362  0.71748036  0.50621254
   0.66238274  0.70126976  0.39193095
   0.72017250  0.73444428  0.37874166
   0.57927889  0.73697038  0.41238542
   0.58445002  0.76917001  0.34325001
   0.58028606  0.80241128  0.47693888
   0.53746583  0.82217687  0.41876693
   0.62585731  0.87204027  0.44697075
   0.61746132  0.85879061  0.36738054
Direct configuration=    20
   0.00000000  0.00000000  0.13636001
   0.08333000  0.04167000  0.13636001
   0.02778000  0.04167000  0.13791000
   0.11111000  0.00000000  0.13791000
   0.16666999  0.00000000  0.13636001
   0.25000000  0.04167000  0.13636001
   0.19444001  0.04167000  0.13791000
   0.27777999  0.00000000  0.13791000
   0.33332999  0.00000000  0.13636001
   0.41666999  0.04167000  0.13636001
   0.36111000  0.04167000  0.13791000
   0.44444001  0.00000000  0.13791000
   0.50000000  0.00000000  0.13636001
   0.58332997  0.04167000  0.13636001
   0.52778001  0.04167000  0.13791000
   0.61110998  0.00000000  0.13791000
   0.66667001  0.00000000  0.13636001
   0.75000002  0.04167000  0.13636001
   0.69443999  0.04167000  0.13791000
   0.77778003  0.00000000  0.13791000
   0.83332995  0.00000000  0.13636001
   0.91666999  0.04167000  0.13636001
   0.86110997  0.04167000  0.13791000
   0.94443997  0.00000000  0.13791000
   0.00000000  0.08333000  0.13636001
   0.08333000  0.12500000  0.13636001
   0.02778000  0.12500000  0.13791000
   0.11111000  0.08333000  0.13791000
   0.16666999  0.08333000  0.13636001
   0.25000000  0.12500000  0.13636001
   0.19444001  0.12500000  0.13791000
   0.27777999  0.08333000  0.13791000
   0.33332999  0.08333000  0.13636001
   0.41666999  0.12500000  0.13636001
   0.36111000  0.12500000  0.13791000
   0.44444001  0.08333000  0.13791000
   0.50000000  0.08333000  0.13636001
   0.58332997  0.12500000  0.13636001
   0.52778001  0.12500000  0.13791000
   0.61110998  0.08333000  0.13791000
   0.66667001  0.08333000  0.13636001
   0.75000002  0.12500000  0.13636001
   0.69443999  0.12500000  0.13791000
   0.77778003  0.08333000  0.13791000
   0.83332995  0.08333000  0.13636001
   0.91666999  0.12500000  0.13636001
   0.86110997  0.12500000  0.13791000
   0.94443997  0.08333000  0.13791000
   0.00000000  0.16667000  0.13636001
   0.08333000  0.20833000  0.13636001
   0.02778000  0.20833000  0.13791000
   0.11111000  0.16667000  0.13791000
   0.16666999  0.16667000  0.13636001
   0.25000000  0.20833000  0.13636001
   0.19444001  0.20833000  0.13791000
   0.27777999  0.16667000  0.13791000
   0.33332999  0.16667000  0.13636001
   0.41666999  0.20833000  0.13636001
   0.36111000  0.20833000  0.13791000
   0.44444001  0.16667000  0.13791000
   0.50000000  0.16667000  0.13636001
   0.58332997  0.20833000  0.13636001
   0.52778001  0.20833000  0.13791000
   0.61110998  0.16667000  0.13791000
   0.66667001  0.16667000  0.13636001
   0.75000002  0.20833000  0.13636001
   0.69443999  0.20833000  0.13791000
   0.77778003  0.16667000  0.13791000
   0.83332995  0.16667000  0.13636001
   0.91666999  0.20833000  0.13636001
   0.86110997  0.20833000  0.13791000
   0.94443997  0.16667000  0.13791000
   0.00000000  0.25000000  0.13636001
   0.08333000  0.29167000  0.13636001
   0.02778000  0.29167000  0.13791000
   0.11111000  0.25000000  0.13791000
   0.16666999  0.25000000  0.13636001
   0.25000000  0.29167000  0.13636001
   0.19444001  0.29167000  0.13791000
   0.27777999  0.25000000  0.13791000
   0.33332999  0.25000000  0.13636001
   0.41666999  0.29167000  0.13636001
   0.36111000  0.29167000  0.13791000
   0.44444001  0.25000000  0.13791000
   0.50000000  0.25000000  0.13636001
   0.58332997  0.29167000  0.13636001
   0.52778001  0.29167000  0.13791000
   0.61110998  0.25000000  0.13791000
   0.66667001  0.25000000  0.13636001
   0.75000002  0.29167000  0.13636001
   0.69443999  0.29167000  0.13791000
   0.77778003  0.25000000  0.13791000
   0.83332995  0.25000000  0.13636001
   0.91666999  0.29167000  0.13636001
   0.86110997  0.29167000  0.13791000
   0.94443997  0.25000000  0.13791000
   0.00000000  0.33333000  0.13636001
   0.08333000  0.37500000  0.13636001
   0.02778000  0.37500000  0.13791000
   0.11111000  0.33333000  0.13791000
   0.16666999  0.33333000  0.13636001
   0.25000000  0.37500000  0.13636001
   0.19444001  0.37500000  0.13791000
   0.27777999  0.33333000  0.13791000
   0.33332999  0.33333000  0.13636001
   0.41666999  0.37500000  0.13636001
   0.36111000  0.37500000  0.13791000
   0.44444001  0.33333000  0.13791000
   0.50000000  0.33333000  0.13636001
   0.58332997  0.37500000  0.13636001
   0.52778001  0.37500000  0.13791000
   0.61110998  0.33333000  0.13791000
   0.66667001  0.33333000  0.13636001
   0.75000002  0.37500000  0.13636001
   0.69443999  0.37500000  0.13791000
   0.77778003  0.33333000  0.13791000
   0.83332995  0.33333000  0.13636001
   0.91666999  0.37500000  0.13636001
   0.86110997  0.37500000  0.13791000
   0.94443997  0.33333000  0.13791000
   0.00000000  0.41667000  0.13636001
   0.08333000  0.45833000  0.13636001
   0.02778000  0.45833000  0.13791000
   0.11111000  0.41667000  0.13791000
   0.16666999  0.41667000  0.13636001
   0.25000000  0.45833000  0.13636001
   0.19444001  0.45833000  0.13791000
   0.27777999  0.41667000  0.13791000
   0.33332999  0.41667000  0.13636001
   0.41666999  0.45833000  0.13636001
   0.36111000  0.45833000  0.13791000
   0.44444001  0.41667000  0.13791000
   0.50000000  0.41667000  0.13636001
   0.58332997  0.45833000  0.13636001
   0.52778001  0.45833000  0.13791000
   0.61110998  0.41667000  0.13791000
   0.66667001  0.41667000  0.13636001
   0.75000002  0.45833000  0.13636001
   0.69443999  0.45833000  0.13791000
   0.77778003  0.41667000  0.13791000
   0.83332995  0.41667000  0.13636001
   0.91666999  0.45833000  0.13636001
   0.86110997  0.45833000  0.13791000
   0.94443997  0.41667000  0.13791000
   0.00000000  0.50000000  0.13636001
   0.08333000  0.54167003  0.13636001
   0.02778000  0.54167003  0.13791000
   0.11111000  0.50000000  0.13791000
   0.16666999  0.50000000  0.13636001
   0.25000000  0.54167003  0.13636001
   0.19444001  0.54167003  0.13791000
   0.27777999  0.50000000  0.13791000
   0.33332999  0.50000000  0.13636001
   0.41666999  0.54167003  0.13636001
   0.36111000  0.54167003  0.13791000
   0.44444001  0.50000000  0.13791000
   0.50000000  0.50000000  0.13636001
   0.58332997  0.54167003  0.13636001
   0.52778001  0.54167003  0.13791000
   0.61110998  0.50000000  0.13791000
   0.66667001  0.50000000  0.13636001
   0.75000002  0.54167003  0.13636001
   0.69443999  0.54167003  0.13791000
   0.77778003  0.50000000  0.13791000
   0.83332995  0.50000000  0.13636001
   0.91666999  0.54167003  0.13636001
   0.86110997  0.54167003  0.13791000
   0.94443997  0.50000000  0.13791000
   0.00000000  0.58332997  0.13636001
   0.08333000  0.62500000  0.13636001
   0.02778000  0.62500000  0.13791000
   0.11111000  0.58332997  0.13791000
   0.16666999  0.58332997  0.13636001
   0.25000000  0.62500000  0.13636001
   0.19444001  0.62500000  0.13791000
   0.27777999  0.58332997  0.13791000
   0.33332999  0.58332997  0.13636001
   0.41666999  0.62500000  0.13636001
   0.36111000  0.62500000  0.13791000
   0.44444001  0.58332997  0.13791000
   0.50000000  0.58332997  0.13636001
   0.58332997  0.62500000  0.13636001
   0.52778001  0.62500000  0.13791000
   0.61110998  0.58332997  0.13791000
   0.66667001  0.58332997  0.13636001
   0.75000002  0.62500000  0.13636001
   0.69443999  0.62500000  0.13791000
   0.77778003  0.58332997  0.13791000
   0.83332995  0.58332997  0.13636001
   0.91666999  0.62500000  0.13636001
   0.86110997  0.62500000  0.13791000
   0.94443997  0.58332997  0.13791000
   0.00000000  0.66667003  0.13636001
   0.08333000  0.70832997  0.13636001
   0.02778000  0.70832997  0.13791000
   0.11111000  0.66667003  0.13791000
   0.16666999  0.66667003  0.13636001
   0.25000000  0.70832997  0.13636001
   0.19444001  0.70832997  0.13791000
   0.27777999  0.66667003  0.13791000
   0.33332999  0.66667003  0.13636001
   0.41666999  0.70832997  0.13636001
   0.36111000  0.70832997  0.13791000
   0.44444001  0.66667003  0.13791000
   0.50000000  0.66667003  0.13636001
   0.58332997  0.70832997  0.13636001
   0.52778001  0.70832997  0.13791000
   0.61110998  0.66667003  0.13791000
   0.66667001  0.66667003  0.13636001
   0.75000002  0.70832997  0.13636001
   0.69443999  0.70832997  0.13791000
   0.77778003  0.66667003  0.13791000
   0.83332995  0.66667003  0.13636001
   0.91666999  0.70832997  0.13636001
   0.86110997  0.70832997  0.13791000
   0.94443997  0.66667003  0.13791000
   0.00000000  0.75000000  0.13636001
   0.08333000  0.79167003  0.13636001
   0.02778000  0.79167003  0.13791000
   0.11111000  0.75000000  0.13791000
   0.16666999  0.75000000  0.13636001
   0.25000000  0.79167003  0.13636001
   0.19444001  0.79167003  0.13791000
   0.27777999  0.75000000  0.13791000
   0.33332999  0.75000000  0.13636001
   0.41666999  0.79167003  0.13636001
   0.36111000  0.79167003  0.13791000
   0.44444001  0.75000000  0.13791000
   0.50000000  0.75000000  0.13636001
   0.58332997  0.79167003  0.13636001
   0.52778001  0.79167003  0.13791000
   0.61110998  0.75000000  0.13791000
   0.66667001  0.75000000  0.13636001
   0.75000002  0.79167003  0.13636001
   0.69443999  0.79167003  0.13791000
   0.77778003  0.75000000  0.13791000
   0.83332995  0.75000000  0.13636001
   0.91666999  0.79167003  0.13636001
   0.86110997  0.79167003  0.13791000
   0.94443997  0.75000000  0.13791000
   0.00000000  0.83332997  0.13636001
   0.08333000  0.87500000  0.13636001
   0.02778000  0.87500000  0.13791000
   0.11111000  0.83332997  0.13791000
   0.16666999  0.83332997  0.13636001
   0.25000000  0.87500000  0.13636001
   0.19444001  0.87500000  0.13791000
   0.27777999  0.83332997  0.13791000
   0.33332999  0.83332997  0.13636001
   0.41666999  0.87500000  0.13636001
   0.36111000  0.87500000  0.13791000
   0.44444001  0.83332997  0.13791000
   0.50000000  0.83332997  0.13636001
   0.58332997  0.87500000  0.13636001
   0.52778001  0.87500000  0.13791000
   0.61110998  0.83332997  0.13791000
   0.66667001  0.83332997  0.13636001
   0.75000002  0.87500000  0.13636001
   0.69443999  0.87500000  0.13791000
   0.77778003  0.83332997  0.13791000
   0.83332995  0.83332997  0.13636001
   0.91666999  0.87500000  0.13636001
   0.86110997  0.87500000  0.13791000
   0.94443997  0.83332997  0.13791000
   0.00000000  0.91667003  0.13636001
   0.08333000  0.95832997  0.13636001
   0.02778000  0.95832997  0.13791000
   0.11111000  0.91667003  0.13791000
   0.16666999  0.91667003  0.13636001
   0.25000000  0.95832997  0.13636001
   0.19444001  0.95832997  0.13791000
   0.27777999  0.91667003  0.13791000
   0.33332999  0.91667003  0.13636001
   0.41666999  0.95832997  0.13636001
   0.36111000  0.95832997  0.13791000
   0.44444001  0.91667003  0.13791000
   0.50000000  0.91667003  0.13636001
   0.58332997  0.95832997  0.13636001
   0.52778001  0.95832997  0.13791000
   0.61110998  0.91667003  0.13791000
   0.66667001  0.91667003  0.13636001
   0.75000002  0.95832997  0.13636001
   0.69443999  0.95832997  0.13791000
   0.77778003  0.91667003  0.13791000
   0.83332995  0.91667003  0.13636001
   0.91666999  0.95832997  0.13636001
   0.86110997  0.95832997  0.13791000
   0.94443997  0.91667003  0.13791000
   0.43049996  0.53659999  0.34769999
   0.35728000  0.60337997  0.32504002
   0.34749002  0.65467999  0.33170000
   0.39054001  0.68604005  0.35794999
   0.43740422  0.66156103  0.37395400
   0.44965552  0.61348774  0.36889888
   0.49445614  0.58161902  0.38781220
   0.41131996  0.58547998  0.34214999
   0.41295588  0.45924736  0.38061297
   0.38105224  0.41855637  0.39970064
   0.41572485  0.38353505  0.41770543
   0.47039911  0.40202833  0.40531292
   0.56050776  0.38700831  0.37972732
   0.60612999  0.35436000  0.36166000
   0.64961006  0.38580001  0.34410000
   0.62997995  0.43436002  0.35216999
   0.64093063  0.50911570  0.39723319
   0.67318168  0.54905527  0.42102528
   0.63797587  0.58479974  0.43747015
   0.58326606  0.56838787  0.41908806
   0.32733072  0.40727735  0.39862865
   0.30731117  0.36402362  0.41133110
   0.34130950  0.32905101  0.42858719
   0.39524986  0.33999762  0.43435895
   0.61987774  0.30684073  0.36525667
   0.66957996  0.28469003  0.35452000
   0.71476003  0.31725000  0.33739998
   0.70506004  0.36869002  0.33267999
   0.72772956  0.55978651  0.42440116
   0.74811093  0.60217272  0.44214226
   0.71371713  0.63683834  0.45979116
   0.65949136  0.62655315  0.45989198
   0.28047002  0.71100000  0.35787002
   0.22991001  0.73372003  0.33594001
   0.17372538  0.77253719  0.41582502
   0.15507607  0.82077923  0.41407231
   0.20675240  0.84686809  0.41185919
   0.24099089  0.81794952  0.36715868
   0.35143273  0.24612168  0.43135848
   0.32482092  0.20066012  0.44465766
   0.23263863  0.20141040  0.41773648
   0.19512878  0.18066900  0.37281550
   0.22657002  0.13889998  0.35818999
   0.28428000  0.15485001  0.35178000
   0.76833000  0.24910998  0.34353000
   0.82396003  0.22991002  0.33981002
   0.77943820  0.15769000  0.37652530
   0.79143781  0.10801766  0.37977811
   0.83414003  0.10617000  0.33232000
   0.86845001  0.14893002  0.34297999
   0.70464993  0.71991678  0.47300903
   0.68559894  0.73033802  0.40776505
   0.59531690  0.76838577  0.39368916
   0.57730434  0.81079854  0.42801295
   0.62156140  0.84437300  0.41367633
   0.66920414  0.81336115  0.41562401
   0.47987876  0.53722976  0.37606835
   0.39424001  0.49752003  0.35554999
   0.46638192  0.44731851  0.38967323
   0.51240225  0.37472518  0.40074589
   0.57656978  0.43119520  0.37349334
   0.66045293  0.47048952  0.36987595
   0.58781990  0.52273022  0.40166972
   0.54072744  0.59503874  0.41182022
   0.21953727  0.77408231  0.37216061
   0.28237808  0.18738982  0.40470562
   0.82402006  0.18040002  0.35620999
   0.65218388  0.77039821  0.40347471
   0.52675465  0.48492322  0.38718788
   0.29553002  0.67436005  0.31352999
   0.31862770  0.28639381  0.43716263
   0.76881002  0.29862999  0.32745999
   0.73598388  0.67870657  0.47314862
   0.27780002  0.83236998  0.33439001
   0.22151852  0.22326535  0.46338758
   0.73604417  0.17370418  0.38657061
   0.71480270  0.82353544  0.42791324
   0.32539999  0.57975002  0.30807001
   0.38621033  0.72200257  0.36381972
   0.46764742  0.68289336  0.39234129
   0.29842700  0.43160083  0.38393200
   0.26553805  0.35692940  0.40492250
   0.41814607  0.31165978  0.45127837
   0.58891957  0.28439463  0.37947437
   0.67734006  0.24690997  0.35813000
   0.73818002  0.39303999  0.32190002
   0.75825881  0.53653157  0.40996619
   0.79044090  0.60928263  0.44003396
   0.63624997  0.65441512  0.47730104
   0.31288999  0.73723003  0.36011999
   0.27574997  0.69542824  0.40308908
   0.19735002  0.70765995  0.33298000
   0.23683000  0.74906003  0.28911001
   0.18608021  0.76133695  0.46205724
   0.14487091  0.74834746  0.39796660
   0.12921430  0.82936243  0.45163605
   0.13326455  0.82595369  0.37148153
   0.22489886  0.84647685  0.45784547
   0.20237224  0.88217908  0.39675608
   0.38424340  0.24794110  0.46365247
   0.36712630  0.24548667  0.38443464
   0.31184364  0.19721652  0.49179723
   0.35590851  0.17556960  0.43741861
   0.18427997  0.20240004  0.33315000
   0.15818093  0.17232573  0.39511391
   0.21227997  0.11835003  0.31768001
   0.22512432  0.11551560  0.39712595
   0.29022002  0.17451000  0.30779002
   0.31335001  0.12598002  0.35640001
   0.74171993  0.23017001  0.31082999
   0.75275100  0.24637829  0.38947913
   0.85026951  0.24837932  0.37075332
   0.83977997  0.23431999  0.29175002
   0.75740941  0.08852552  0.36519065
   0.80449544  0.09779892  0.42557063
   0.81457999  0.11193001  0.28645000
   0.85761998  0.07356000  0.33007000
   0.89285002  0.15814001  0.30150000
   0.89485740  0.14607111  0.38247264
   0.73172646  0.74642409  0.48898623
   0.67196937  0.71744270  0.50619992
   0.66234166  0.70128298  0.39183926
   0.72015338  0.73448035  0.37875158
   0.57926468  0.73689537  0.41239328
   0.58445002  0.76917001  0.34325001
   0.58020381  0.80239713  0.47690471
   0.53743369  0.82217954  0.41869620
   0.62588871  0.87201232  0.44697626
   0.61746576  0.85875773  0.36738059
Direct configuration=    21
   0.00000000  0.00000000  0.13636001
   0.08333000  0.04167000  0.13636001
   0.02778000  0.04167000  0.13791000
   0.11111000  0.00000000  0.13791000
   0.16666999  0.00000000  0.13636001
   0.25000000  0.04167000  0.13636001
   0.19444001  0.04167000  0.13791000
   0.27777999  0.00000000  0.13791000
   0.33332999  0.00000000  0.13636001
   0.41666999  0.04167000  0.13636001
   0.36111000  0.04167000  0.13791000
   0.44444001  0.00000000  0.13791000
   0.50000000  0.00000000  0.13636001
   0.58332997  0.04167000  0.13636001
   0.52778001  0.04167000  0.13791000
   0.61110998  0.00000000  0.13791000
   0.66667001  0.00000000  0.13636001
   0.75000002  0.04167000  0.13636001
   0.69443999  0.04167000  0.13791000
   0.77778003  0.00000000  0.13791000
   0.83332995  0.00000000  0.13636001
   0.91666999  0.04167000  0.13636001
   0.86110997  0.04167000  0.13791000
   0.94443997  0.00000000  0.13791000
   0.00000000  0.08333000  0.13636001
   0.08333000  0.12500000  0.13636001
   0.02778000  0.12500000  0.13791000
   0.11111000  0.08333000  0.13791000
   0.16666999  0.08333000  0.13636001
   0.25000000  0.12500000  0.13636001
   0.19444001  0.12500000  0.13791000
   0.27777999  0.08333000  0.13791000
   0.33332999  0.08333000  0.13636001
   0.41666999  0.12500000  0.13636001
   0.36111000  0.12500000  0.13791000
   0.44444001  0.08333000  0.13791000
   0.50000000  0.08333000  0.13636001
   0.58332997  0.12500000  0.13636001
   0.52778001  0.12500000  0.13791000
   0.61110998  0.08333000  0.13791000
   0.66667001  0.08333000  0.13636001
   0.75000002  0.12500000  0.13636001
   0.69443999  0.12500000  0.13791000
   0.77778003  0.08333000  0.13791000
   0.83332995  0.08333000  0.13636001
   0.91666999  0.12500000  0.13636001
   0.86110997  0.12500000  0.13791000
   0.94443997  0.08333000  0.13791000
   0.00000000  0.16667000  0.13636001
   0.08333000  0.20833000  0.13636001
   0.02778000  0.20833000  0.13791000
   0.11111000  0.16667000  0.13791000
   0.16666999  0.16667000  0.13636001
   0.25000000  0.20833000  0.13636001
   0.19444001  0.20833000  0.13791000
   0.27777999  0.16667000  0.13791000
   0.33332999  0.16667000  0.13636001
   0.41666999  0.20833000  0.13636001
   0.36111000  0.20833000  0.13791000
   0.44444001  0.16667000  0.13791000
   0.50000000  0.16667000  0.13636001
   0.58332997  0.20833000  0.13636001
   0.52778001  0.20833000  0.13791000
   0.61110998  0.16667000  0.13791000
   0.66667001  0.16667000  0.13636001
   0.75000002  0.20833000  0.13636001
   0.69443999  0.20833000  0.13791000
   0.77778003  0.16667000  0.13791000
   0.83332995  0.16667000  0.13636001
   0.91666999  0.20833000  0.13636001
   0.86110997  0.20833000  0.13791000
   0.94443997  0.16667000  0.13791000
   0.00000000  0.25000000  0.13636001
   0.08333000  0.29167000  0.13636001
   0.02778000  0.29167000  0.13791000
   0.11111000  0.25000000  0.13791000
   0.16666999  0.25000000  0.13636001
   0.25000000  0.29167000  0.13636001
   0.19444001  0.29167000  0.13791000
   0.27777999  0.25000000  0.13791000
   0.33332999  0.25000000  0.13636001
   0.41666999  0.29167000  0.13636001
   0.36111000  0.29167000  0.13791000
   0.44444001  0.25000000  0.13791000
   0.50000000  0.25000000  0.13636001
   0.58332997  0.29167000  0.13636001
   0.52778001  0.29167000  0.13791000
   0.61110998  0.25000000  0.13791000
   0.66667001  0.25000000  0.13636001
   0.75000002  0.29167000  0.13636001
   0.69443999  0.29167000  0.13791000
   0.77778003  0.25000000  0.13791000
   0.83332995  0.25000000  0.13636001
   0.91666999  0.29167000  0.13636001
   0.86110997  0.29167000  0.13791000
   0.94443997  0.25000000  0.13791000
   0.00000000  0.33333000  0.13636001
   0.08333000  0.37500000  0.13636001
   0.02778000  0.37500000  0.13791000
   0.11111000  0.33333000  0.13791000
   0.16666999  0.33333000  0.13636001
   0.25000000  0.37500000  0.13636001
   0.19444001  0.37500000  0.13791000
   0.27777999  0.33333000  0.13791000
   0.33332999  0.33333000  0.13636001
   0.41666999  0.37500000  0.13636001
   0.36111000  0.37500000  0.13791000
   0.44444001  0.33333000  0.13791000
   0.50000000  0.33333000  0.13636001
   0.58332997  0.37500000  0.13636001
   0.52778001  0.37500000  0.13791000
   0.61110998  0.33333000  0.13791000
   0.66667001  0.33333000  0.13636001
   0.75000002  0.37500000  0.13636001
   0.69443999  0.37500000  0.13791000
   0.77778003  0.33333000  0.13791000
   0.83332995  0.33333000  0.13636001
   0.91666999  0.37500000  0.13636001
   0.86110997  0.37500000  0.13791000
   0.94443997  0.33333000  0.13791000
   0.00000000  0.41667000  0.13636001
   0.08333000  0.45833000  0.13636001
   0.02778000  0.45833000  0.13791000
   0.11111000  0.41667000  0.13791000
   0.16666999  0.41667000  0.13636001
   0.25000000  0.45833000  0.13636001
   0.19444001  0.45833000  0.13791000
   0.27777999  0.41667000  0.13791000
   0.33332999  0.41667000  0.13636001
   0.41666999  0.45833000  0.13636001
   0.36111000  0.45833000  0.13791000
   0.44444001  0.41667000  0.13791000
   0.50000000  0.41667000  0.13636001
   0.58332997  0.45833000  0.13636001
   0.52778001  0.45833000  0.13791000
   0.61110998  0.41667000  0.13791000
   0.66667001  0.41667000  0.13636001
   0.75000002  0.45833000  0.13636001
   0.69443999  0.45833000  0.13791000
   0.77778003  0.41667000  0.13791000
   0.83332995  0.41667000  0.13636001
   0.91666999  0.45833000  0.13636001
   0.86110997  0.45833000  0.13791000
   0.94443997  0.41667000  0.13791000
   0.00000000  0.50000000  0.13636001
   0.08333000  0.54167003  0.13636001
   0.02778000  0.54167003  0.13791000
   0.11111000  0.50000000  0.13791000
   0.16666999  0.50000000  0.13636001
   0.25000000  0.54167003  0.13636001
   0.19444001  0.54167003  0.13791000
   0.27777999  0.50000000  0.13791000
   0.33332999  0.50000000  0.13636001
   0.41666999  0.54167003  0.13636001
   0.36111000  0.54167003  0.13791000
   0.44444001  0.50000000  0.13791000
   0.50000000  0.50000000  0.13636001
   0.58332997  0.54167003  0.13636001
   0.52778001  0.54167003  0.13791000
   0.61110998  0.50000000  0.13791000
   0.66667001  0.50000000  0.13636001
   0.75000002  0.54167003  0.13636001
   0.69443999  0.54167003  0.13791000
   0.77778003  0.50000000  0.13791000
   0.83332995  0.50000000  0.13636001
   0.91666999  0.54167003  0.13636001
   0.86110997  0.54167003  0.13791000
   0.94443997  0.50000000  0.13791000
   0.00000000  0.58332997  0.13636001
   0.08333000  0.62500000  0.13636001
   0.02778000  0.62500000  0.13791000
   0.11111000  0.58332997  0.13791000
   0.16666999  0.58332997  0.13636001
   0.25000000  0.62500000  0.13636001
   0.19444001  0.62500000  0.13791000
   0.27777999  0.58332997  0.13791000
   0.33332999  0.58332997  0.13636001
   0.41666999  0.62500000  0.13636001
   0.36111000  0.62500000  0.13791000
   0.44444001  0.58332997  0.13791000
   0.50000000  0.58332997  0.13636001
   0.58332997  0.62500000  0.13636001
   0.52778001  0.62500000  0.13791000
   0.61110998  0.58332997  0.13791000
   0.66667001  0.58332997  0.13636001
   0.75000002  0.62500000  0.13636001
   0.69443999  0.62500000  0.13791000
   0.77778003  0.58332997  0.13791000
   0.83332995  0.58332997  0.13636001
   0.91666999  0.62500000  0.13636001
   0.86110997  0.62500000  0.13791000
   0.94443997  0.58332997  0.13791000
   0.00000000  0.66667003  0.13636001
   0.08333000  0.70832997  0.13636001
   0.02778000  0.70832997  0.13791000
   0.11111000  0.66667003  0.13791000
   0.16666999  0.66667003  0.13636001
   0.25000000  0.70832997  0.13636001
   0.19444001  0.70832997  0.13791000
   0.27777999  0.66667003  0.13791000
   0.33332999  0.66667003  0.13636001
   0.41666999  0.70832997  0.13636001
   0.36111000  0.70832997  0.13791000
   0.44444001  0.66667003  0.13791000
   0.50000000  0.66667003  0.13636001
   0.58332997  0.70832997  0.13636001
   0.52778001  0.70832997  0.13791000
   0.61110998  0.66667003  0.13791000
   0.66667001  0.66667003  0.13636001
   0.75000002  0.70832997  0.13636001
   0.69443999  0.70832997  0.13791000
   0.77778003  0.66667003  0.13791000
   0.83332995  0.66667003  0.13636001
   0.91666999  0.70832997  0.13636001
   0.86110997  0.70832997  0.13791000
   0.94443997  0.66667003  0.13791000
   0.00000000  0.75000000  0.13636001
   0.08333000  0.79167003  0.13636001
   0.02778000  0.79167003  0.13791000
   0.11111000  0.75000000  0.13791000
   0.16666999  0.75000000  0.13636001
   0.25000000  0.79167003  0.13636001
   0.19444001  0.79167003  0.13791000
   0.27777999  0.75000000  0.13791000
   0.33332999  0.75000000  0.13636001
   0.41666999  0.79167003  0.13636001
   0.36111000  0.79167003  0.13791000
   0.44444001  0.75000000  0.13791000
   0.50000000  0.75000000  0.13636001
   0.58332997  0.79167003  0.13636001
   0.52778001  0.79167003  0.13791000
   0.61110998  0.75000000  0.13791000
   0.66667001  0.75000000  0.13636001
   0.75000002  0.79167003  0.13636001
   0.69443999  0.79167003  0.13791000
   0.77778003  0.75000000  0.13791000
   0.83332995  0.75000000  0.13636001
   0.91666999  0.79167003  0.13636001
   0.86110997  0.79167003  0.13791000
   0.94443997  0.75000000  0.13791000
   0.00000000  0.83332997  0.13636001
   0.08333000  0.87500000  0.13636001
   0.02778000  0.87500000  0.13791000
   0.11111000  0.83332997  0.13791000
   0.16666999  0.83332997  0.13636001
   0.25000000  0.87500000  0.13636001
   0.19444001  0.87500000  0.13791000
   0.27777999  0.83332997  0.13791000
   0.33332999  0.83332997  0.13636001
   0.41666999  0.87500000  0.13636001
   0.36111000  0.87500000  0.13791000
   0.44444001  0.83332997  0.13791000
   0.50000000  0.83332997  0.13636001
   0.58332997  0.87500000  0.13636001
   0.52778001  0.87500000  0.13791000
   0.61110998  0.83332997  0.13791000
   0.66667001  0.83332997  0.13636001
   0.75000002  0.87500000  0.13636001
   0.69443999  0.87500000  0.13791000
   0.77778003  0.83332997  0.13791000
   0.83332995  0.83332997  0.13636001
   0.91666999  0.87500000  0.13636001
   0.86110997  0.87500000  0.13791000
   0.94443997  0.83332997  0.13791000
   0.00000000  0.91667003  0.13636001
   0.08333000  0.95832997  0.13636001
   0.02778000  0.95832997  0.13791000
   0.11111000  0.91667003  0.13791000
   0.16666999  0.91667003  0.13636001
   0.25000000  0.95832997  0.13636001
   0.19444001  0.95832997  0.13791000
   0.27777999  0.91667003  0.13791000
   0.33332999  0.91667003  0.13636001
   0.41666999  0.95832997  0.13636001
   0.36111000  0.95832997  0.13791000
   0.44444001  0.91667003  0.13791000
   0.50000000  0.91667003  0.13636001
   0.58332997  0.95832997  0.13636001
   0.52778001  0.95832997  0.13791000
   0.61110998  0.91667003  0.13791000
   0.66667001  0.91667003  0.13636001
   0.75000002  0.95832997  0.13636001
   0.69443999  0.95832997  0.13791000
   0.77778003  0.91667003  0.13791000
   0.83332995  0.91667003  0.13636001
   0.91666999  0.95832997  0.13636001
   0.86110997  0.95832997  0.13791000
   0.94443997  0.91667003  0.13791000
   0.43049996  0.53659999  0.34769999
   0.35728000  0.60337997  0.32504002
   0.34749002  0.65467999  0.33170000
   0.39054001  0.68604005  0.35794999
   0.43740663  0.66153907  0.37397759
   0.44968815  0.61353212  0.36890821
   0.49432709  0.58173195  0.38770209
   0.41131996  0.58547998  0.34214999
   0.41321423  0.45916338  0.38048171
   0.38113658  0.41857276  0.39948482
   0.41578407  0.38359663  0.41738626
   0.47052019  0.40202311  0.40496130
   0.56061272  0.38694676  0.37952877
   0.60612999  0.35436000  0.36166000
   0.64961006  0.38580001  0.34410000
   0.62997995  0.43436002  0.35216999
   0.64083307  0.50905443  0.39688535
   0.67302600  0.54902998  0.42085925
   0.63778335  0.58479858  0.43719807
   0.58312284  0.56836584  0.41875435
   0.32735273  0.40740646  0.39848344
   0.30753030  0.36412033  0.41131161
   0.34155926  0.32919263  0.42854389
   0.39548043  0.33997509  0.43415910
   0.61984464  0.30682155  0.36526573
   0.66957996  0.28469003  0.35452000
   0.71476003  0.31725000  0.33739998
   0.70506004  0.36869002  0.33267999
   0.72760241  0.55965963  0.42431057
   0.74785594  0.60203820  0.44206922
   0.71344008  0.63667712  0.45966787
   0.65923757  0.62656971  0.45967122
   0.28047002  0.71100000  0.35787002
   0.22991001  0.73372003  0.33594001
   0.17379167  0.77257247  0.41567923
   0.15508712  0.82086972  0.41396440
   0.20684261  0.84686688  0.41174938
   0.24097716  0.81793076  0.36703587
   0.35146525  0.24610481  0.43134953
   0.32486545  0.20074578  0.44462824
   0.23264925  0.20141318  0.41762318
   0.19512299  0.18071451  0.37291792
   0.22657002  0.13889998  0.35818999
   0.28428000  0.15485001  0.35178000
   0.76833000  0.24910998  0.34353000
   0.82396003  0.22991002  0.33981002
   0.77931932  0.15780256  0.37662149
   0.79137829  0.10810031  0.37992184
   0.83414003  0.10617000  0.33232000
   0.86845001  0.14893002  0.34297999
   0.70460459  0.71985268  0.47294636
   0.68553578  0.73028946  0.40770681
   0.59540508  0.76832534  0.39382434
   0.57732319  0.81086430  0.42805616
   0.62164134  0.84439911  0.41365182
   0.66905797  0.81335939  0.41559895
   0.47990473  0.53735988  0.37598859
   0.39424001  0.49752003  0.35554999
   0.46661873  0.44730618  0.38925690
   0.51245874  0.37484188  0.40041021
   0.57658066  0.43113879  0.37335658
   0.66039582  0.47040889  0.36967749
   0.58771361  0.52261854  0.40127208
   0.54066387  0.59496836  0.41155596
   0.21969826  0.77423291  0.37208308
   0.28242984  0.18752026  0.40460114
   0.82402006  0.18040002  0.35620999
   0.65221300  0.77041388  0.40341863
   0.52672170  0.48495482  0.38673694
   0.29553002  0.67436005  0.31352999
   0.31890995  0.28654122  0.43714649
   0.76881002  0.29862999  0.32745999
   0.73572659  0.67848655  0.47303969
   0.27780002  0.83236998  0.33439001
   0.22158898  0.22337117  0.46345857
   0.73607168  0.17373568  0.38670363
   0.71493817  0.82350923  0.42785987
   0.32539999  0.57975002  0.30807001
   0.38633850  0.72189460  0.36381493
   0.46776656  0.68288902  0.39242551
   0.29838111  0.43171504  0.38391343
   0.26569564  0.35694785  0.40499822
   0.41849902  0.31178387  0.45125098
   0.58876009  0.28426491  0.37955094
   0.67734006  0.24690997  0.35813000
   0.73818002  0.39303999  0.32190002
   0.75821228  0.53641712  0.40996619
   0.79022726  0.60922942  0.44006351
   0.63589642  0.65435275  0.47728228
   0.31288999  0.73723003  0.36011999
   0.27577790  0.69545410  0.40299493
   0.19735002  0.70765995  0.33298000
   0.23683000  0.74906003  0.28911001
   0.18632682  0.76141177  0.46200900
   0.14491885  0.74827008  0.39771422
   0.12941435  0.82935036  0.45171391
   0.13319269  0.82601119  0.37144699
   0.22503374  0.84640150  0.45765047
   0.20251139  0.88227140  0.39656516
   0.38418111  0.24797802  0.46360501
   0.36718847  0.24557239  0.38443222
   0.31171494  0.19737887  0.49166616
   0.35602263  0.17568474  0.43738364
   0.18427997  0.20240004  0.33315000
   0.15816507  0.17238298  0.39523271
   0.21227997  0.11835003  0.31768001
   0.22509585  0.11555365  0.39704449
   0.29022002  0.17451000  0.30779002
   0.31335001  0.12598002  0.35640001
   0.74171993  0.23017001  0.31082999
   0.75278256  0.24640361  0.38935099
   0.85023999  0.24834255  0.37067968
   0.83977997  0.23431999  0.29175002
   0.75732767  0.08860383  0.36520749
   0.80460675  0.09783970  0.42566335
   0.81457999  0.11193001  0.28645000
   0.85761998  0.07356000  0.33007000
   0.89285002  0.15814001  0.30150000
   0.89483702  0.14609023  0.38237521
   0.73189117  0.74618343  0.48902169
   0.67194088  0.71736738  0.50617468
   0.66225951  0.70130943  0.39165589
   0.72011513  0.73455248  0.37877144
   0.57923626  0.73674536  0.41240900
   0.58445002  0.76917001  0.34325001
   0.58003930  0.80236884  0.47683638
   0.53736941  0.82218488  0.41855473
   0.62595152  0.87195642  0.44698728
   0.61747464  0.85869199  0.36738068
Direct configuration=    22
   0.00000000  0.00000000  0.13636001
   0.08333000  0.04167000  0.13636001
   0.02778000  0.04167000  0.13791000
   0.11111000  0.00000000  0.13791000
   0.16666999  0.00000000  0.13636001
   0.25000000  0.04167000  0.13636001
   0.19444001  0.04167000  0.13791000
   0.27777999  0.00000000  0.13791000
   0.33332999  0.00000000  0.13636001
   0.41666999  0.04167000  0.13636001
   0.36111000  0.04167000  0.13791000
   0.44444001  0.00000000  0.13791000
   0.50000000  0.00000000  0.13636001
   0.58332997  0.04167000  0.13636001
   0.52778001  0.04167000  0.13791000
   0.61110998  0.00000000  0.13791000
   0.66667001  0.00000000  0.13636001
   0.75000002  0.04167000  0.13636001
   0.69443999  0.04167000  0.13791000
   0.77778003  0.00000000  0.13791000
   0.83332995  0.00000000  0.13636001
   0.91666999  0.04167000  0.13636001
   0.86110997  0.04167000  0.13791000
   0.94443997  0.00000000  0.13791000
   0.00000000  0.08333000  0.13636001
   0.08333000  0.12500000  0.13636001
   0.02778000  0.12500000  0.13791000
   0.11111000  0.08333000  0.13791000
   0.16666999  0.08333000  0.13636001
   0.25000000  0.12500000  0.13636001
   0.19444001  0.12500000  0.13791000
   0.27777999  0.08333000  0.13791000
   0.33332999  0.08333000  0.13636001
   0.41666999  0.12500000  0.13636001
   0.36111000  0.12500000  0.13791000
   0.44444001  0.08333000  0.13791000
   0.50000000  0.08333000  0.13636001
   0.58332997  0.12500000  0.13636001
   0.52778001  0.12500000  0.13791000
   0.61110998  0.08333000  0.13791000
   0.66667001  0.08333000  0.13636001
   0.75000002  0.12500000  0.13636001
   0.69443999  0.12500000  0.13791000
   0.77778003  0.08333000  0.13791000
   0.83332995  0.08333000  0.13636001
   0.91666999  0.12500000  0.13636001
   0.86110997  0.12500000  0.13791000
   0.94443997  0.08333000  0.13791000
   0.00000000  0.16667000  0.13636001
   0.08333000  0.20833000  0.13636001
   0.02778000  0.20833000  0.13791000
   0.11111000  0.16667000  0.13791000
   0.16666999  0.16667000  0.13636001
   0.25000000  0.20833000  0.13636001
   0.19444001  0.20833000  0.13791000
   0.27777999  0.16667000  0.13791000
   0.33332999  0.16667000  0.13636001
   0.41666999  0.20833000  0.13636001
   0.36111000  0.20833000  0.13791000
   0.44444001  0.16667000  0.13791000
   0.50000000  0.16667000  0.13636001
   0.58332997  0.20833000  0.13636001
   0.52778001  0.20833000  0.13791000
   0.61110998  0.16667000  0.13791000
   0.66667001  0.16667000  0.13636001
   0.75000002  0.20833000  0.13636001
   0.69443999  0.20833000  0.13791000
   0.77778003  0.16667000  0.13791000
   0.83332995  0.16667000  0.13636001
   0.91666999  0.20833000  0.13636001
   0.86110997  0.20833000  0.13791000
   0.94443997  0.16667000  0.13791000
   0.00000000  0.25000000  0.13636001
   0.08333000  0.29167000  0.13636001
   0.02778000  0.29167000  0.13791000
   0.11111000  0.25000000  0.13791000
   0.16666999  0.25000000  0.13636001
   0.25000000  0.29167000  0.13636001
   0.19444001  0.29167000  0.13791000
   0.27777999  0.25000000  0.13791000
   0.33332999  0.25000000  0.13636001
   0.41666999  0.29167000  0.13636001
   0.36111000  0.29167000  0.13791000
   0.44444001  0.25000000  0.13791000
   0.50000000  0.25000000  0.13636001
   0.58332997  0.29167000  0.13636001
   0.52778001  0.29167000  0.13791000
   0.61110998  0.25000000  0.13791000
   0.66667001  0.25000000  0.13636001
   0.75000002  0.29167000  0.13636001
   0.69443999  0.29167000  0.13791000
   0.77778003  0.25000000  0.13791000
   0.83332995  0.25000000  0.13636001
   0.91666999  0.29167000  0.13636001
   0.86110997  0.29167000  0.13791000
   0.94443997  0.25000000  0.13791000
   0.00000000  0.33333000  0.13636001
   0.08333000  0.37500000  0.13636001
   0.02778000  0.37500000  0.13791000
   0.11111000  0.33333000  0.13791000
   0.16666999  0.33333000  0.13636001
   0.25000000  0.37500000  0.13636001
   0.19444001  0.37500000  0.13791000
   0.27777999  0.33333000  0.13791000
   0.33332999  0.33333000  0.13636001
   0.41666999  0.37500000  0.13636001
   0.36111000  0.37500000  0.13791000
   0.44444001  0.33333000  0.13791000
   0.50000000  0.33333000  0.13636001
   0.58332997  0.37500000  0.13636001
   0.52778001  0.37500000  0.13791000
   0.61110998  0.33333000  0.13791000
   0.66667001  0.33333000  0.13636001
   0.75000002  0.37500000  0.13636001
   0.69443999  0.37500000  0.13791000
   0.77778003  0.33333000  0.13791000
   0.83332995  0.33333000  0.13636001
   0.91666999  0.37500000  0.13636001
   0.86110997  0.37500000  0.13791000
   0.94443997  0.33333000  0.13791000
   0.00000000  0.41667000  0.13636001
   0.08333000  0.45833000  0.13636001
   0.02778000  0.45833000  0.13791000
   0.11111000  0.41667000  0.13791000
   0.16666999  0.41667000  0.13636001
   0.25000000  0.45833000  0.13636001
   0.19444001  0.45833000  0.13791000
   0.27777999  0.41667000  0.13791000
   0.33332999  0.41667000  0.13636001
   0.41666999  0.45833000  0.13636001
   0.36111000  0.45833000  0.13791000
   0.44444001  0.41667000  0.13791000
   0.50000000  0.41667000  0.13636001
   0.58332997  0.45833000  0.13636001
   0.52778001  0.45833000  0.13791000
   0.61110998  0.41667000  0.13791000
   0.66667001  0.41667000  0.13636001
   0.75000002  0.45833000  0.13636001
   0.69443999  0.45833000  0.13791000
   0.77778003  0.41667000  0.13791000
   0.83332995  0.41667000  0.13636001
   0.91666999  0.45833000  0.13636001
   0.86110997  0.45833000  0.13791000
   0.94443997  0.41667000  0.13791000
   0.00000000  0.50000000  0.13636001
   0.08333000  0.54167003  0.13636001
   0.02778000  0.54167003  0.13791000
   0.11111000  0.50000000  0.13791000
   0.16666999  0.50000000  0.13636001
   0.25000000  0.54167003  0.13636001
   0.19444001  0.54167003  0.13791000
   0.27777999  0.50000000  0.13791000
   0.33332999  0.50000000  0.13636001
   0.41666999  0.54167003  0.13636001
   0.36111000  0.54167003  0.13791000
   0.44444001  0.50000000  0.13791000
   0.50000000  0.50000000  0.13636001
   0.58332997  0.54167003  0.13636001
   0.52778001  0.54167003  0.13791000
   0.61110998  0.50000000  0.13791000
   0.66667001  0.50000000  0.13636001
   0.75000002  0.54167003  0.13636001
   0.69443999  0.54167003  0.13791000
   0.77778003  0.50000000  0.13791000
   0.83332995  0.50000000  0.13636001
   0.91666999  0.54167003  0.13636001
   0.86110997  0.54167003  0.13791000
   0.94443997  0.50000000  0.13791000
   0.00000000  0.58332997  0.13636001
   0.08333000  0.62500000  0.13636001
   0.02778000  0.62500000  0.13791000
   0.11111000  0.58332997  0.13791000
   0.16666999  0.58332997  0.13636001
   0.25000000  0.62500000  0.13636001
   0.19444001  0.62500000  0.13791000
   0.27777999  0.58332997  0.13791000
   0.33332999  0.58332997  0.13636001
   0.41666999  0.62500000  0.13636001
   0.36111000  0.62500000  0.13791000
   0.44444001  0.58332997  0.13791000
   0.50000000  0.58332997  0.13636001
   0.58332997  0.62500000  0.13636001
   0.52778001  0.62500000  0.13791000
   0.61110998  0.58332997  0.13791000
   0.66667001  0.58332997  0.13636001
   0.75000002  0.62500000  0.13636001
   0.69443999  0.62500000  0.13791000
   0.77778003  0.58332997  0.13791000
   0.83332995  0.58332997  0.13636001
   0.91666999  0.62500000  0.13636001
   0.86110997  0.62500000  0.13791000
   0.94443997  0.58332997  0.13791000
   0.00000000  0.66667003  0.13636001
   0.08333000  0.70832997  0.13636001
   0.02778000  0.70832997  0.13791000
   0.11111000  0.66667003  0.13791000
   0.16666999  0.66667003  0.13636001
   0.25000000  0.70832997  0.13636001
   0.19444001  0.70832997  0.13791000
   0.27777999  0.66667003  0.13791000
   0.33332999  0.66667003  0.13636001
   0.41666999  0.70832997  0.13636001
   0.36111000  0.70832997  0.13791000
   0.44444001  0.66667003  0.13791000
   0.50000000  0.66667003  0.13636001
   0.58332997  0.70832997  0.13636001
   0.52778001  0.70832997  0.13791000
   0.61110998  0.66667003  0.13791000
   0.66667001  0.66667003  0.13636001
   0.75000002  0.70832997  0.13636001
   0.69443999  0.70832997  0.13791000
   0.77778003  0.66667003  0.13791000
   0.83332995  0.66667003  0.13636001
   0.91666999  0.70832997  0.13636001
   0.86110997  0.70832997  0.13791000
   0.94443997  0.66667003  0.13791000
   0.00000000  0.75000000  0.13636001
   0.08333000  0.79167003  0.13636001
   0.02778000  0.79167003  0.13791000
   0.11111000  0.75000000  0.13791000
   0.16666999  0.75000000  0.13636001
   0.25000000  0.79167003  0.13636001
   0.19444001  0.79167003  0.13791000
   0.27777999  0.75000000  0.13791000
   0.33332999  0.75000000  0.13636001
   0.41666999  0.79167003  0.13636001
   0.36111000  0.79167003  0.13791000
   0.44444001  0.75000000  0.13791000
   0.50000000  0.75000000  0.13636001
   0.58332997  0.79167003  0.13636001
   0.52778001  0.79167003  0.13791000
   0.61110998  0.75000000  0.13791000
   0.66667001  0.75000000  0.13636001
   0.75000002  0.79167003  0.13636001
   0.69443999  0.79167003  0.13791000
   0.77778003  0.75000000  0.13791000
   0.83332995  0.75000000  0.13636001
   0.91666999  0.79167003  0.13636001
   0.86110997  0.79167003  0.13791000
   0.94443997  0.75000000  0.13791000
   0.00000000  0.83332997  0.13636001
   0.08333000  0.87500000  0.13636001
   0.02778000  0.87500000  0.13791000
   0.11111000  0.83332997  0.13791000
   0.16666999  0.83332997  0.13636001
   0.25000000  0.87500000  0.13636001
   0.19444001  0.87500000  0.13791000
   0.27777999  0.83332997  0.13791000
   0.33332999  0.83332997  0.13636001
   0.41666999  0.87500000  0.13636001
   0.36111000  0.87500000  0.13791000
   0.44444001  0.83332997  0.13791000
   0.50000000  0.83332997  0.13636001
   0.58332997  0.87500000  0.13636001
   0.52778001  0.87500000  0.13791000
   0.61110998  0.83332997  0.13791000
   0.66667001  0.83332997  0.13636001
   0.75000002  0.87500000  0.13636001
   0.69443999  0.87500000  0.13791000
   0.77778003  0.83332997  0.13791000
   0.83332995  0.83332997  0.13636001
   0.91666999  0.87500000  0.13636001
   0.86110997  0.87500000  0.13791000
   0.94443997  0.83332997  0.13791000
   0.00000000  0.91667003  0.13636001
   0.08333000  0.95832997  0.13636001
   0.02778000  0.95832997  0.13791000
   0.11111000  0.91667003  0.13791000
   0.16666999  0.91667003  0.13636001
   0.25000000  0.95832997  0.13636001
   0.19444001  0.95832997  0.13791000
   0.27777999  0.91667003  0.13791000
   0.33332999  0.91667003  0.13636001
   0.41666999  0.95832997  0.13636001
   0.36111000  0.95832997  0.13791000
   0.44444001  0.91667003  0.13791000
   0.50000000  0.91667003  0.13636001
   0.58332997  0.95832997  0.13636001
   0.52778001  0.95832997  0.13791000
   0.61110998  0.91667003  0.13791000
   0.66667001  0.91667003  0.13636001
   0.75000002  0.95832997  0.13636001
   0.69443999  0.95832997  0.13791000
   0.77778003  0.91667003  0.13791000
   0.83332995  0.91667003  0.13636001
   0.91666999  0.95832997  0.13636001
   0.86110997  0.95832997  0.13791000
   0.94443997  0.91667003  0.13791000
   0.43049996  0.53659999  0.34769999
   0.35728000  0.60337997  0.32504002
   0.34749002  0.65467999  0.33170000
   0.39054001  0.68604005  0.35794999
   0.43741145  0.66149514  0.37402476
   0.44975340  0.61362088  0.36892685
   0.49406901  0.58195782  0.38748186
   0.41131996  0.58547998  0.34214999
   0.41373094  0.45899542  0.38021918
   0.38130524  0.41860556  0.39905317
   0.41590250  0.38371978  0.41674792
   0.47076235  0.40201266  0.40425806
   0.56082266  0.38682367  0.37913167
   0.60612999  0.35436000  0.36166000
   0.64961006  0.38580001  0.34410000
   0.62997995  0.43436002  0.35216999
   0.64063795  0.50893189  0.39618969
   0.67271464  0.54897940  0.42052720
   0.63739832  0.58479626  0.43665389
   0.58283640  0.56832178  0.41808693
   0.32739674  0.40766469  0.39819303
   0.30796856  0.36431374  0.41127263
   0.34205879  0.32947585  0.42845729
   0.39594157  0.33993003  0.43375939
   0.61977842  0.30678319  0.36528384
   0.66957996  0.28469003  0.35452000
   0.71476003  0.31725000  0.33739998
   0.70506004  0.36869002  0.33267999
   0.72734811  0.55940586  0.42412940
   0.74734598  0.60176916  0.44192312
   0.71288598  0.63635468  0.45942129
   0.65872999  0.62660284  0.45922969
   0.28047002  0.71100000  0.35787002
   0.22991001  0.73372003  0.33594001
   0.17392424  0.77264304  0.41538766
   0.15510924  0.82105071  0.41374859
   0.20702303  0.84686445  0.41152976
   0.24094968  0.81789322  0.36679025
   0.35153029  0.24607106  0.43133163
   0.32495452  0.20091712  0.44456939
   0.23267050  0.20141874  0.41739656
   0.19511139  0.18080554  0.37312277
   0.22657002  0.13889998  0.35818999
   0.28428000  0.15485001  0.35178000
   0.76833000  0.24910998  0.34353000
   0.82396003  0.22991002  0.33981002
   0.77908156  0.15802769  0.37681388
   0.79125926  0.10826561  0.38020929
   0.83414003  0.10617000  0.33232000
   0.86845001  0.14893002  0.34297999
   0.70451392  0.71972449  0.47282103
   0.68540945  0.73019232  0.40759033
   0.59558145  0.76820449  0.39409470
   0.57736091  0.81099584  0.42814259
   0.62180123  0.84445133  0.41360282
   0.66876562  0.81335587  0.41554883
   0.47995667  0.53762012  0.37582907
   0.39424001  0.49752003  0.35554999
   0.46709234  0.44728151  0.38842424
   0.51257172  0.37507529  0.39973885
   0.57660241  0.43102598  0.37308306
   0.66028160  0.47024762  0.36928059
   0.58750102  0.52239517  0.40047681
   0.54053673  0.59482760  0.41102744
   0.22002023  0.77453412  0.37192801
   0.28253337  0.18778114  0.40439217
   0.82402006  0.18040002  0.35620999
   0.65227124  0.77044521  0.40330647
   0.52665581  0.48501802  0.38583505
   0.29553002  0.67436005  0.31352999
   0.31947446  0.28683604  0.43711421
   0.76881002  0.29862999  0.32745999
   0.73521200  0.67804653  0.47282181
   0.27780002  0.83236998  0.33439001
   0.22172988  0.22358280  0.46360053
   0.73612669  0.17379868  0.38696968
   0.71520913  0.82345682  0.42775315
   0.32539999  0.57975002  0.30807001
   0.38659484  0.72167867  0.36380536
   0.46800485  0.68288034  0.39259393
   0.29828934  0.43194347  0.38387628
   0.26601080  0.35698474  0.40514967
   0.41920492  0.31203207  0.45119621
   0.58844113  0.28400548  0.37970407
   0.67734006  0.24690997  0.35813000
   0.73818002  0.39303999  0.32190002
   0.75811920  0.53618822  0.40996618
   0.78979998  0.60912301  0.44012260
   0.63518932  0.65422800  0.47724477
   0.31288999  0.73723003  0.36011999
   0.27583377  0.69550583  0.40280663
   0.19735002  0.70765995  0.33298000
   0.23683000  0.74906003  0.28911001
   0.18682005  0.76156143  0.46191254
   0.14501474  0.74811532  0.39720948
   0.12981446  0.82932620  0.45186963
   0.13304899  0.82612620  0.37137790
   0.22530349  0.84625081  0.45726047
   0.20278969  0.88245604  0.39618331
   0.38405654  0.24805187  0.46351009
   0.36731283  0.24574383  0.38442739
   0.31145754  0.19770358  0.49140402
   0.35625085  0.17591503  0.43731369
   0.18427997  0.20240004  0.33315000
   0.15813334  0.17249750  0.39547031
   0.21227997  0.11835003  0.31768001
   0.22503893  0.11562974  0.39688158
   0.29022002  0.17451000  0.30779002
   0.31335001  0.12598002  0.35640001
   0.74171993  0.23017001  0.31082999
   0.75284566  0.24645425  0.38909469
   0.85018096  0.24826902  0.37053239
   0.83977997  0.23431999  0.29175002
   0.75716419  0.08876044  0.36524117
   0.80482935  0.09792125  0.42584880
   0.81457999  0.11193001  0.28645000
   0.85761998  0.07356000  0.33007000
   0.89285002  0.15814001  0.30150000
   0.89479625  0.14612846  0.38218036
   0.73222059  0.74570213  0.48909259
   0.67188389  0.71721674  0.50612421
   0.66209520  0.70136234  0.39128914
   0.72003865  0.73469674  0.37881115
   0.57917942  0.73644534  0.41244044
   0.58445002  0.76917001  0.34325001
   0.57971030  0.80231227  0.47669972
   0.53724085  0.82219556  0.41827178
   0.62607712  0.87184462  0.44700931
   0.61749239  0.85856050  0.36738087
Direct configuration=    23
   0.00000000  0.00000000  0.13636001
   0.08333000  0.04167000  0.13636001
   0.02778000  0.04167000  0.13791000
   0.11111000  0.00000000  0.13791000
   0.16666999  0.00000000  0.13636001
   0.25000000  0.04167000  0.13636001
   0.19444001  0.04167000  0.13791000
   0.27777999  0.00000000  0.13791000
   0.33332999  0.00000000  0.13636001
   0.41666999  0.04167000  0.13636001
   0.36111000  0.04167000  0.13791000
   0.44444001  0.00000000  0.13791000
   0.50000000  0.00000000  0.13636001
   0.58332997  0.04167000  0.13636001
   0.52778001  0.04167000  0.13791000
   0.61110998  0.00000000  0.13791000
   0.66667001  0.00000000  0.13636001
   0.75000002  0.04167000  0.13636001
   0.69443999  0.04167000  0.13791000
   0.77778003  0.00000000  0.13791000
   0.83332995  0.00000000  0.13636001
   0.91666999  0.04167000  0.13636001
   0.86110997  0.04167000  0.13791000
   0.94443997  0.00000000  0.13791000
   0.00000000  0.08333000  0.13636001
   0.08333000  0.12500000  0.13636001
   0.02778000  0.12500000  0.13791000
   0.11111000  0.08333000  0.13791000
   0.16666999  0.08333000  0.13636001
   0.25000000  0.12500000  0.13636001
   0.19444001  0.12500000  0.13791000
   0.27777999  0.08333000  0.13791000
   0.33332999  0.08333000  0.13636001
   0.41666999  0.12500000  0.13636001
   0.36111000  0.12500000  0.13791000
   0.44444001  0.08333000  0.13791000
   0.50000000  0.08333000  0.13636001
   0.58332997  0.12500000  0.13636001
   0.52778001  0.12500000  0.13791000
   0.61110998  0.08333000  0.13791000
   0.66667001  0.08333000  0.13636001
   0.75000002  0.12500000  0.13636001
   0.69443999  0.12500000  0.13791000
   0.77778003  0.08333000  0.13791000
   0.83332995  0.08333000  0.13636001
   0.91666999  0.12500000  0.13636001
   0.86110997  0.12500000  0.13791000
   0.94443997  0.08333000  0.13791000
   0.00000000  0.16667000  0.13636001
   0.08333000  0.20833000  0.13636001
   0.02778000  0.20833000  0.13791000
   0.11111000  0.16667000  0.13791000
   0.16666999  0.16667000  0.13636001
   0.25000000  0.20833000  0.13636001
   0.19444001  0.20833000  0.13791000
   0.27777999  0.16667000  0.13791000
   0.33332999  0.16667000  0.13636001
   0.41666999  0.20833000  0.13636001
   0.36111000  0.20833000  0.13791000
   0.44444001  0.16667000  0.13791000
   0.50000000  0.16667000  0.13636001
   0.58332997  0.20833000  0.13636001
   0.52778001  0.20833000  0.13791000
   0.61110998  0.16667000  0.13791000
   0.66667001  0.16667000  0.13636001
   0.75000002  0.20833000  0.13636001
   0.69443999  0.20833000  0.13791000
   0.77778003  0.16667000  0.13791000
   0.83332995  0.16667000  0.13636001
   0.91666999  0.20833000  0.13636001
   0.86110997  0.20833000  0.13791000
   0.94443997  0.16667000  0.13791000
   0.00000000  0.25000000  0.13636001
   0.08333000  0.29167000  0.13636001
   0.02778000  0.29167000  0.13791000
   0.11111000  0.25000000  0.13791000
   0.16666999  0.25000000  0.13636001
   0.25000000  0.29167000  0.13636001
   0.19444001  0.29167000  0.13791000
   0.27777999  0.25000000  0.13791000
   0.33332999  0.25000000  0.13636001
   0.41666999  0.29167000  0.13636001
   0.36111000  0.29167000  0.13791000
   0.44444001  0.25000000  0.13791000
   0.50000000  0.25000000  0.13636001
   0.58332997  0.29167000  0.13636001
   0.52778001  0.29167000  0.13791000
   0.61110998  0.25000000  0.13791000
   0.66667001  0.25000000  0.13636001
   0.75000002  0.29167000  0.13636001
   0.69443999  0.29167000  0.13791000
   0.77778003  0.25000000  0.13791000
   0.83332995  0.25000000  0.13636001
   0.91666999  0.29167000  0.13636001
   0.86110997  0.29167000  0.13791000
   0.94443997  0.25000000  0.13791000
   0.00000000  0.33333000  0.13636001
   0.08333000  0.37500000  0.13636001
   0.02778000  0.37500000  0.13791000
   0.11111000  0.33333000  0.13791000
   0.16666999  0.33333000  0.13636001
   0.25000000  0.37500000  0.13636001
   0.19444001  0.37500000  0.13791000
   0.27777999  0.33333000  0.13791000
   0.33332999  0.33333000  0.13636001
   0.41666999  0.37500000  0.13636001
   0.36111000  0.37500000  0.13791000
   0.44444001  0.33333000  0.13791000
   0.50000000  0.33333000  0.13636001
   0.58332997  0.37500000  0.13636001
   0.52778001  0.37500000  0.13791000
   0.61110998  0.33333000  0.13791000
   0.66667001  0.33333000  0.13636001
   0.75000002  0.37500000  0.13636001
   0.69443999  0.37500000  0.13791000
   0.77778003  0.33333000  0.13791000
   0.83332995  0.33333000  0.13636001
   0.91666999  0.37500000  0.13636001
   0.86110997  0.37500000  0.13791000
   0.94443997  0.33333000  0.13791000
   0.00000000  0.41667000  0.13636001
   0.08333000  0.45833000  0.13636001
   0.02778000  0.45833000  0.13791000
   0.11111000  0.41667000  0.13791000
   0.16666999  0.41667000  0.13636001
   0.25000000  0.45833000  0.13636001
   0.19444001  0.45833000  0.13791000
   0.27777999  0.41667000  0.13791000
   0.33332999  0.41667000  0.13636001
   0.41666999  0.45833000  0.13636001
   0.36111000  0.45833000  0.13791000
   0.44444001  0.41667000  0.13791000
   0.50000000  0.41667000  0.13636001
   0.58332997  0.45833000  0.13636001
   0.52778001  0.45833000  0.13791000
   0.61110998  0.41667000  0.13791000
   0.66667001  0.41667000  0.13636001
   0.75000002  0.45833000  0.13636001
   0.69443999  0.45833000  0.13791000
   0.77778003  0.41667000  0.13791000
   0.83332995  0.41667000  0.13636001
   0.91666999  0.45833000  0.13636001
   0.86110997  0.45833000  0.13791000
   0.94443997  0.41667000  0.13791000
   0.00000000  0.50000000  0.13636001
   0.08333000  0.54167003  0.13636001
   0.02778000  0.54167003  0.13791000
   0.11111000  0.50000000  0.13791000
   0.16666999  0.50000000  0.13636001
   0.25000000  0.54167003  0.13636001
   0.19444001  0.54167003  0.13791000
   0.27777999  0.50000000  0.13791000
   0.33332999  0.50000000  0.13636001
   0.41666999  0.54167003  0.13636001
   0.36111000  0.54167003  0.13791000
   0.44444001  0.50000000  0.13791000
   0.50000000  0.50000000  0.13636001
   0.58332997  0.54167003  0.13636001
   0.52778001  0.54167003  0.13791000
   0.61110998  0.50000000  0.13791000
   0.66667001  0.50000000  0.13636001
   0.75000002  0.54167003  0.13636001
   0.69443999  0.54167003  0.13791000
   0.77778003  0.50000000  0.13791000
   0.83332995  0.50000000  0.13636001
   0.91666999  0.54167003  0.13636001
   0.86110997  0.54167003  0.13791000
   0.94443997  0.50000000  0.13791000
   0.00000000  0.58332997  0.13636001
   0.08333000  0.62500000  0.13636001
   0.02778000  0.62500000  0.13791000
   0.11111000  0.58332997  0.13791000
   0.16666999  0.58332997  0.13636001
   0.25000000  0.62500000  0.13636001
   0.19444001  0.62500000  0.13791000
   0.27777999  0.58332997  0.13791000
   0.33332999  0.58332997  0.13636001
   0.41666999  0.62500000  0.13636001
   0.36111000  0.62500000  0.13791000
   0.44444001  0.58332997  0.13791000
   0.50000000  0.58332997  0.13636001
   0.58332997  0.62500000  0.13636001
   0.52778001  0.62500000  0.13791000
   0.61110998  0.58332997  0.13791000
   0.66667001  0.58332997  0.13636001
   0.75000002  0.62500000  0.13636001
   0.69443999  0.62500000  0.13791000
   0.77778003  0.58332997  0.13791000
   0.83332995  0.58332997  0.13636001
   0.91666999  0.62500000  0.13636001
   0.86110997  0.62500000  0.13791000
   0.94443997  0.58332997  0.13791000
   0.00000000  0.66667003  0.13636001
   0.08333000  0.70832997  0.13636001
   0.02778000  0.70832997  0.13791000
   0.11111000  0.66667003  0.13791000
   0.16666999  0.66667003  0.13636001
   0.25000000  0.70832997  0.13636001
   0.19444001  0.70832997  0.13791000
   0.27777999  0.66667003  0.13791000
   0.33332999  0.66667003  0.13636001
   0.41666999  0.70832997  0.13636001
   0.36111000  0.70832997  0.13791000
   0.44444001  0.66667003  0.13791000
   0.50000000  0.66667003  0.13636001
   0.58332997  0.70832997  0.13636001
   0.52778001  0.70832997  0.13791000
   0.61110998  0.66667003  0.13791000
   0.66667001  0.66667003  0.13636001
   0.75000002  0.70832997  0.13636001
   0.69443999  0.70832997  0.13791000
   0.77778003  0.66667003  0.13791000
   0.83332995  0.66667003  0.13636001
   0.91666999  0.70832997  0.13636001
   0.86110997  0.70832997  0.13791000
   0.94443997  0.66667003  0.13791000
   0.00000000  0.75000000  0.13636001
   0.08333000  0.79167003  0.13636001
   0.02778000  0.79167003  0.13791000
   0.11111000  0.75000000  0.13791000
   0.16666999  0.75000000  0.13636001
   0.25000000  0.79167003  0.13636001
   0.19444001  0.79167003  0.13791000
   0.27777999  0.75000000  0.13791000
   0.33332999  0.75000000  0.13636001
   0.41666999  0.79167003  0.13636001
   0.36111000  0.79167003  0.13791000
   0.44444001  0.75000000  0.13791000
   0.50000000  0.75000000  0.13636001
   0.58332997  0.79167003  0.13636001
   0.52778001  0.79167003  0.13791000
   0.61110998  0.75000000  0.13791000
   0.66667001  0.75000000  0.13636001
   0.75000002  0.79167003  0.13636001
   0.69443999  0.79167003  0.13791000
   0.77778003  0.75000000  0.13791000
   0.83332995  0.75000000  0.13636001
   0.91666999  0.79167003  0.13636001
   0.86110997  0.79167003  0.13791000
   0.94443997  0.75000000  0.13791000
   0.00000000  0.83332997  0.13636001
   0.08333000  0.87500000  0.13636001
   0.02778000  0.87500000  0.13791000
   0.11111000  0.83332997  0.13791000
   0.16666999  0.83332997  0.13636001
   0.25000000  0.87500000  0.13636001
   0.19444001  0.87500000  0.13791000
   0.27777999  0.83332997  0.13791000
   0.33332999  0.83332997  0.13636001
   0.41666999  0.87500000  0.13636001
   0.36111000  0.87500000  0.13791000
   0.44444001  0.83332997  0.13791000
   0.50000000  0.83332997  0.13636001
   0.58332997  0.87500000  0.13636001
   0.52778001  0.87500000  0.13791000
   0.61110998  0.83332997  0.13791000
   0.66667001  0.83332997  0.13636001
   0.75000002  0.87500000  0.13636001
   0.69443999  0.87500000  0.13791000
   0.77778003  0.83332997  0.13791000
   0.83332995  0.83332997  0.13636001
   0.91666999  0.87500000  0.13636001
   0.86110997  0.87500000  0.13791000
   0.94443997  0.83332997  0.13791000
   0.00000000  0.91667003  0.13636001
   0.08333000  0.95832997  0.13636001
   0.02778000  0.95832997  0.13791000
   0.11111000  0.91667003  0.13791000
   0.16666999  0.91667003  0.13636001
   0.25000000  0.95832997  0.13636001
   0.19444001  0.95832997  0.13791000
   0.27777999  0.91667003  0.13791000
   0.33332999  0.91667003  0.13636001
   0.41666999  0.95832997  0.13636001
   0.36111000  0.95832997  0.13791000
   0.44444001  0.91667003  0.13791000
   0.50000000  0.91667003  0.13636001
   0.58332997  0.95832997  0.13636001
   0.52778001  0.95832997  0.13791000
   0.61110998  0.91667003  0.13791000
   0.66667001  0.91667003  0.13636001
   0.75000002  0.95832997  0.13636001
   0.69443999  0.95832997  0.13791000
   0.77778003  0.91667003  0.13791000
   0.83332995  0.91667003  0.13636001
   0.91666999  0.95832997  0.13636001
   0.86110997  0.95832997  0.13791000
   0.94443997  0.91667003  0.13791000
   0.43049996  0.53659999  0.34769999
   0.35728000  0.60337997  0.32504002
   0.34749002  0.65467999  0.33170000
   0.39054001  0.68604005  0.35794999
   0.43738820  0.66175571  0.37409956
   0.44954608  0.61384091  0.36876433
   0.49388867  0.58280176  0.38712881
   0.41131996  0.58547998  0.34214999
   0.41426873  0.45896008  0.37954017
   0.38161630  0.41860736  0.39827071
   0.41638773  0.38362382  0.41577196
   0.47095730  0.40137489  0.40320311
   0.56119825  0.38636050  0.37840749
   0.60612999  0.35436000  0.36166000
   0.64961006  0.38580001  0.34410000
   0.62997995  0.43436002  0.35216999
   0.64050746  0.50898604  0.39493596
   0.67224033  0.54887638  0.41971037
   0.63674063  0.58469562  0.43570012
   0.58282673  0.56830695  0.41712069
   0.32738657  0.40809419  0.39761304
   0.30855918  0.36488287  0.41104031
   0.34318575  0.32975577  0.42822952
   0.39661768  0.33995097  0.43298038
   0.61966970  0.30656325  0.36538208
   0.66957996  0.28469003  0.35452000
   0.71476003  0.31725000  0.33739998
   0.70506004  0.36869002  0.33267999
   0.72707983  0.55898775  0.42375177
   0.74651688  0.60113272  0.44154475
   0.71161643  0.63580089  0.45885194
   0.65775351  0.62670100  0.45843576
   0.28047002  0.71100000  0.35787002
   0.22991001  0.73372003  0.33594001
   0.17460643  0.77256440  0.41455299
   0.15531535  0.82135389  0.41342478
   0.20727152  0.84697237  0.41096804
   0.24105569  0.81813384  0.36621560
   0.35176339  0.24649557  0.43118544
   0.32508577  0.20112788  0.44395040
   0.23262879  0.20193307  0.41818518
   0.19488274  0.18080462  0.37307916
   0.22657002  0.13889998  0.35818999
   0.28428000  0.15485001  0.35178000
   0.76833000  0.24910998  0.34353000
   0.82396003  0.22991002  0.33981002
   0.77946926  0.15822115  0.37688439
   0.79145811  0.10838748  0.38022571
   0.83414003  0.10617000  0.33232000
   0.86845001  0.14893002  0.34297999
   0.70436609  0.71928413  0.47277540
   0.68511907  0.73017832  0.40748661
   0.59555962  0.76800576  0.39384499
   0.57747559  0.81108722  0.42821223
   0.62178384  0.84447347  0.41366921
   0.66953278  0.81344014  0.41574712
   0.47953845  0.53808209  0.37483212
   0.39424001  0.49752003  0.35554999
   0.46730087  0.44719902  0.38704765
   0.51291989  0.37532348  0.39855527
   0.57696526  0.43100556  0.37202352
   0.65941071  0.47037302  0.36878987
   0.58740817  0.52220203  0.39909861
   0.54047644  0.59443913  0.41020624
   0.21964646  0.77465126  0.37238916
   0.28296412  0.18795973  0.40354506
   0.82402006  0.18040002  0.35620999
   0.65216115  0.77023122  0.40323162
   0.52697071  0.48511401  0.38427141
   0.29553002  0.67436005  0.31352999
   0.32051203  0.28733743  0.43710606
   0.76881002  0.29862999  0.32745999
   0.73419520  0.67723138  0.47248283
   0.27780002  0.83236998  0.33439001
   0.22192504  0.22385898  0.46338195
   0.73568941  0.17413844  0.38766434
   0.71475845  0.82326581  0.42731533
   0.32539999  0.57975002  0.30807001
   0.38698515  0.72164145  0.36382911
   0.46851181  0.68289403  0.39297238
   0.29816376  0.43250176  0.38375377
   0.26677338  0.35710906  0.40549688
   0.42065921  0.31256490  0.45095002
   0.58796247  0.28363620  0.37991266
   0.67734006  0.24690997  0.35813000
   0.73818002  0.39303999  0.32190002
   0.75773752  0.53561712  0.40993252
   0.78877775  0.60881623  0.44024123
   0.63378333  0.65390831  0.47698537
   0.31288999  0.73723003  0.36011999
   0.27589497  0.69556042  0.40261822
   0.19735002  0.70765995  0.33298000
   0.23683000  0.74906003  0.28911001
   0.18744532  0.76188005  0.46135576
   0.14537303  0.74800989  0.39663224
   0.13035101  0.82938382  0.45230516
   0.13284263  0.82635987  0.37129060
   0.22571957  0.84609464  0.45648889
   0.20338441  0.88245597  0.39568032
   0.38403008  0.24818747  0.46342038
   0.36751543  0.24599955  0.38453338
   0.31100077  0.19831508  0.49119581
   0.35659907  0.17629091  0.43731544
   0.18427997  0.20240004  0.33315000
   0.15811530  0.17272254  0.39593496
   0.21227997  0.11835003  0.31768001
   0.22495303  0.11571735  0.39675290
   0.29022002  0.17451000  0.30779002
   0.31335001  0.12598002  0.35640001
   0.74171993  0.23017001  0.31082999
   0.75288728  0.24651448  0.38891452
   0.85012359  0.24819830  0.37036976
   0.83977997  0.23431999  0.29175002
   0.75692168  0.08901416  0.36558912
   0.80505577  0.09805861  0.42602121
   0.81457999  0.11193001  0.28645000
   0.85761998  0.07356000  0.33007000
   0.89285002  0.15814001  0.30150000
   0.89475624  0.14617455  0.38196710
   0.73254899  0.74485068  0.48907351
   0.67192690  0.71701238  0.50582098
   0.66198128  0.70152000  0.39067116
   0.71990360  0.73488111  0.37882038
   0.57917661  0.73612268  0.41247906
   0.58445002  0.76917001  0.34325001
   0.57912814  0.80231477  0.47657045
   0.53721386  0.82218988  0.41773055
   0.62627556  0.87165290  0.44688381
   0.61754489  0.85840524  0.36746981
Direct configuration=    24
   0.00000000  0.00000000  0.13636001
   0.08333000  0.04167000  0.13636001
   0.02778000  0.04167000  0.13791000
   0.11111000  0.00000000  0.13791000
   0.16666999  0.00000000  0.13636001
   0.25000000  0.04167000  0.13636001
   0.19444001  0.04167000  0.13791000
   0.27777999  0.00000000  0.13791000
   0.33332999  0.00000000  0.13636001
   0.41666999  0.04167000  0.13636001
   0.36111000  0.04167000  0.13791000
   0.44444001  0.00000000  0.13791000
   0.50000000  0.00000000  0.13636001
   0.58332997  0.04167000  0.13636001
   0.52778001  0.04167000  0.13791000
   0.61110998  0.00000000  0.13791000
   0.66667001  0.00000000  0.13636001
   0.75000002  0.04167000  0.13636001
   0.69443999  0.04167000  0.13791000
   0.77778003  0.00000000  0.13791000
   0.83332995  0.00000000  0.13636001
   0.91666999  0.04167000  0.13636001
   0.86110997  0.04167000  0.13791000
   0.94443997  0.00000000  0.13791000
   0.00000000  0.08333000  0.13636001
   0.08333000  0.12500000  0.13636001
   0.02778000  0.12500000  0.13791000
   0.11111000  0.08333000  0.13791000
   0.16666999  0.08333000  0.13636001
   0.25000000  0.12500000  0.13636001
   0.19444001  0.12500000  0.13791000
   0.27777999  0.08333000  0.13791000
   0.33332999  0.08333000  0.13636001
   0.41666999  0.12500000  0.13636001
   0.36111000  0.12500000  0.13791000
   0.44444001  0.08333000  0.13791000
   0.50000000  0.08333000  0.13636001
   0.58332997  0.12500000  0.13636001
   0.52778001  0.12500000  0.13791000
   0.61110998  0.08333000  0.13791000
   0.66667001  0.08333000  0.13636001
   0.75000002  0.12500000  0.13636001
   0.69443999  0.12500000  0.13791000
   0.77778003  0.08333000  0.13791000
   0.83332995  0.08333000  0.13636001
   0.91666999  0.12500000  0.13636001
   0.86110997  0.12500000  0.13791000
   0.94443997  0.08333000  0.13791000
   0.00000000  0.16667000  0.13636001
   0.08333000  0.20833000  0.13636001
   0.02778000  0.20833000  0.13791000
   0.11111000  0.16667000  0.13791000
   0.16666999  0.16667000  0.13636001
   0.25000000  0.20833000  0.13636001
   0.19444001  0.20833000  0.13791000
   0.27777999  0.16667000  0.13791000
   0.33332999  0.16667000  0.13636001
   0.41666999  0.20833000  0.13636001
   0.36111000  0.20833000  0.13791000
   0.44444001  0.16667000  0.13791000
   0.50000000  0.16667000  0.13636001
   0.58332997  0.20833000  0.13636001
   0.52778001  0.20833000  0.13791000
   0.61110998  0.16667000  0.13791000
   0.66667001  0.16667000  0.13636001
   0.75000002  0.20833000  0.13636001
   0.69443999  0.20833000  0.13791000
   0.77778003  0.16667000  0.13791000
   0.83332995  0.16667000  0.13636001
   0.91666999  0.20833000  0.13636001
   0.86110997  0.20833000  0.13791000
   0.94443997  0.16667000  0.13791000
   0.00000000  0.25000000  0.13636001
   0.08333000  0.29167000  0.13636001
   0.02778000  0.29167000  0.13791000
   0.11111000  0.25000000  0.13791000
   0.16666999  0.25000000  0.13636001
   0.25000000  0.29167000  0.13636001
   0.19444001  0.29167000  0.13791000
   0.27777999  0.25000000  0.13791000
   0.33332999  0.25000000  0.13636001
   0.41666999  0.29167000  0.13636001
   0.36111000  0.29167000  0.13791000
   0.44444001  0.25000000  0.13791000
   0.50000000  0.25000000  0.13636001
   0.58332997  0.29167000  0.13636001
   0.52778001  0.29167000  0.13791000
   0.61110998  0.25000000  0.13791000
   0.66667001  0.25000000  0.13636001
   0.75000002  0.29167000  0.13636001
   0.69443999  0.29167000  0.13791000
   0.77778003  0.25000000  0.13791000
   0.83332995  0.25000000  0.13636001
   0.91666999  0.29167000  0.13636001
   0.86110997  0.29167000  0.13791000
   0.94443997  0.25000000  0.13791000
   0.00000000  0.33333000  0.13636001
   0.08333000  0.37500000  0.13636001
   0.02778000  0.37500000  0.13791000
   0.11111000  0.33333000  0.13791000
   0.16666999  0.33333000  0.13636001
   0.25000000  0.37500000  0.13636001
   0.19444001  0.37500000  0.13791000
   0.27777999  0.33333000  0.13791000
   0.33332999  0.33333000  0.13636001
   0.41666999  0.37500000  0.13636001
   0.36111000  0.37500000  0.13791000
   0.44444001  0.33333000  0.13791000
   0.50000000  0.33333000  0.13636001
   0.58332997  0.37500000  0.13636001
   0.52778001  0.37500000  0.13791000
   0.61110998  0.33333000  0.13791000
   0.66667001  0.33333000  0.13636001
   0.75000002  0.37500000  0.13636001
   0.69443999  0.37500000  0.13791000
   0.77778003  0.33333000  0.13791000
   0.83332995  0.33333000  0.13636001
   0.91666999  0.37500000  0.13636001
   0.86110997  0.37500000  0.13791000
   0.94443997  0.33333000  0.13791000
   0.00000000  0.41667000  0.13636001
   0.08333000  0.45833000  0.13636001
   0.02778000  0.45833000  0.13791000
   0.11111000  0.41667000  0.13791000
   0.16666999  0.41667000  0.13636001
   0.25000000  0.45833000  0.13636001
   0.19444001  0.45833000  0.13791000
   0.27777999  0.41667000  0.13791000
   0.33332999  0.41667000  0.13636001
   0.41666999  0.45833000  0.13636001
   0.36111000  0.45833000  0.13791000
   0.44444001  0.41667000  0.13791000
   0.50000000  0.41667000  0.13636001
   0.58332997  0.45833000  0.13636001
   0.52778001  0.45833000  0.13791000
   0.61110998  0.41667000  0.13791000
   0.66667001  0.41667000  0.13636001
   0.75000002  0.45833000  0.13636001
   0.69443999  0.45833000  0.13791000
   0.77778003  0.41667000  0.13791000
   0.83332995  0.41667000  0.13636001
   0.91666999  0.45833000  0.13636001
   0.86110997  0.45833000  0.13791000
   0.94443997  0.41667000  0.13791000
   0.00000000  0.50000000  0.13636001
   0.08333000  0.54167003  0.13636001
   0.02778000  0.54167003  0.13791000
   0.11111000  0.50000000  0.13791000
   0.16666999  0.50000000  0.13636001
   0.25000000  0.54167003  0.13636001
   0.19444001  0.54167003  0.13791000
   0.27777999  0.50000000  0.13791000
   0.33332999  0.50000000  0.13636001
   0.41666999  0.54167003  0.13636001
   0.36111000  0.54167003  0.13791000
   0.44444001  0.50000000  0.13791000
   0.50000000  0.50000000  0.13636001
   0.58332997  0.54167003  0.13636001
   0.52778001  0.54167003  0.13791000
   0.61110998  0.50000000  0.13791000
   0.66667001  0.50000000  0.13636001
   0.75000002  0.54167003  0.13636001
   0.69443999  0.54167003  0.13791000
   0.77778003  0.50000000  0.13791000
   0.83332995  0.50000000  0.13636001
   0.91666999  0.54167003  0.13636001
   0.86110997  0.54167003  0.13791000
   0.94443997  0.50000000  0.13791000
   0.00000000  0.58332997  0.13636001
   0.08333000  0.62500000  0.13636001
   0.02778000  0.62500000  0.13791000
   0.11111000  0.58332997  0.13791000
   0.16666999  0.58332997  0.13636001
   0.25000000  0.62500000  0.13636001
   0.19444001  0.62500000  0.13791000
   0.27777999  0.58332997  0.13791000
   0.33332999  0.58332997  0.13636001
   0.41666999  0.62500000  0.13636001
   0.36111000  0.62500000  0.13791000
   0.44444001  0.58332997  0.13791000
   0.50000000  0.58332997  0.13636001
   0.58332997  0.62500000  0.13636001
   0.52778001  0.62500000  0.13791000
   0.61110998  0.58332997  0.13791000
   0.66667001  0.58332997  0.13636001
   0.75000002  0.62500000  0.13636001
   0.69443999  0.62500000  0.13791000
   0.77778003  0.58332997  0.13791000
   0.83332995  0.58332997  0.13636001
   0.91666999  0.62500000  0.13636001
   0.86110997  0.62500000  0.13791000
   0.94443997  0.58332997  0.13791000
   0.00000000  0.66667003  0.13636001
   0.08333000  0.70832997  0.13636001
   0.02778000  0.70832997  0.13791000
   0.11111000  0.66667003  0.13791000
   0.16666999  0.66667003  0.13636001
   0.25000000  0.70832997  0.13636001
   0.19444001  0.70832997  0.13791000
   0.27777999  0.66667003  0.13791000
   0.33332999  0.66667003  0.13636001
   0.41666999  0.70832997  0.13636001
   0.36111000  0.70832997  0.13791000
   0.44444001  0.66667003  0.13791000
   0.50000000  0.66667003  0.13636001
   0.58332997  0.70832997  0.13636001
   0.52778001  0.70832997  0.13791000
   0.61110998  0.66667003  0.13791000
   0.66667001  0.66667003  0.13636001
   0.75000002  0.70832997  0.13636001
   0.69443999  0.70832997  0.13791000
   0.77778003  0.66667003  0.13791000
   0.83332995  0.66667003  0.13636001
   0.91666999  0.70832997  0.13636001
   0.86110997  0.70832997  0.13791000
   0.94443997  0.66667003  0.13791000
   0.00000000  0.75000000  0.13636001
   0.08333000  0.79167003  0.13636001
   0.02778000  0.79167003  0.13791000
   0.11111000  0.75000000  0.13791000
   0.16666999  0.75000000  0.13636001
   0.25000000  0.79167003  0.13636001
   0.19444001  0.79167003  0.13791000
   0.27777999  0.75000000  0.13791000
   0.33332999  0.75000000  0.13636001
   0.41666999  0.79167003  0.13636001
   0.36111000  0.79167003  0.13791000
   0.44444001  0.75000000  0.13791000
   0.50000000  0.75000000  0.13636001
   0.58332997  0.79167003  0.13636001
   0.52778001  0.79167003  0.13791000
   0.61110998  0.75000000  0.13791000
   0.66667001  0.75000000  0.13636001
   0.75000002  0.79167003  0.13636001
   0.69443999  0.79167003  0.13791000
   0.77778003  0.75000000  0.13791000
   0.83332995  0.75000000  0.13636001
   0.91666999  0.79167003  0.13636001
   0.86110997  0.79167003  0.13791000
   0.94443997  0.75000000  0.13791000
   0.00000000  0.83332997  0.13636001
   0.08333000  0.87500000  0.13636001
   0.02778000  0.87500000  0.13791000
   0.11111000  0.83332997  0.13791000
   0.16666999  0.83332997  0.13636001
   0.25000000  0.87500000  0.13636001
   0.19444001  0.87500000  0.13791000
   0.27777999  0.83332997  0.13791000
   0.33332999  0.83332997  0.13636001
   0.41666999  0.87500000  0.13636001
   0.36111000  0.87500000  0.13791000
   0.44444001  0.83332997  0.13791000
   0.50000000  0.83332997  0.13636001
   0.58332997  0.87500000  0.13636001
   0.52778001  0.87500000  0.13791000
   0.61110998  0.83332997  0.13791000
   0.66667001  0.83332997  0.13636001
   0.75000002  0.87500000  0.13636001
   0.69443999  0.87500000  0.13791000
   0.77778003  0.83332997  0.13791000
   0.83332995  0.83332997  0.13636001
   0.91666999  0.87500000  0.13636001
   0.86110997  0.87500000  0.13791000
   0.94443997  0.83332997  0.13791000
   0.00000000  0.91667003  0.13636001
   0.08333000  0.95832997  0.13636001
   0.02778000  0.95832997  0.13791000
   0.11111000  0.91667003  0.13791000
   0.16666999  0.91667003  0.13636001
   0.25000000  0.95832997  0.13636001
   0.19444001  0.95832997  0.13791000
   0.27777999  0.91667003  0.13791000
   0.33332999  0.91667003  0.13636001
   0.41666999  0.95832997  0.13636001
   0.36111000  0.95832997  0.13791000
   0.44444001  0.91667003  0.13791000
   0.50000000  0.91667003  0.13636001
   0.58332997  0.95832997  0.13636001
   0.52778001  0.95832997  0.13791000
   0.61110998  0.91667003  0.13791000
   0.66667001  0.91667003  0.13636001
   0.75000002  0.95832997  0.13636001
   0.69443999  0.95832997  0.13791000
   0.77778003  0.91667003  0.13791000
   0.83332995  0.91667003  0.13636001
   0.91666999  0.95832997  0.13636001
   0.86110997  0.95832997  0.13791000
   0.94443997  0.91667003  0.13791000
   0.43049996  0.53659999  0.34769999
   0.35728000  0.60337997  0.32504002
   0.34749002  0.65467999  0.33170000
   0.39054001  0.68604005  0.35794999
   0.43737582  0.66189439  0.37413938
   0.44943574  0.61395801  0.36867783
   0.49379269  0.58325093  0.38694091
   0.41131996  0.58547998  0.34214999
   0.41455496  0.45894127  0.37917878
   0.38178186  0.41860832  0.39785426
   0.41664599  0.38357274  0.41525251
   0.47106107  0.40103545  0.40264162
   0.56139815  0.38611398  0.37802206
   0.60612999  0.35436000  0.36166000
   0.64961006  0.38580001  0.34410000
   0.62997995  0.43436002  0.35216999
   0.64043801  0.50901487  0.39426869
   0.67198789  0.54882155  0.41927562
   0.63639058  0.58464206  0.43519248
   0.58282159  0.56829906  0.41660643
   0.32738116  0.40832279  0.39730434
   0.30887353  0.36518578  0.41091666
   0.34378557  0.32990476  0.42810829
   0.39697753  0.33996212  0.43256575
   0.61961184  0.30644619  0.36543436
   0.66957996  0.28469003  0.35452000
   0.71476003  0.31725000  0.33739998
   0.70506004  0.36869002  0.33267999
   0.72693704  0.55876522  0.42355078
   0.74607560  0.60079398  0.44134336
   0.71094073  0.63550615  0.45854891
   0.65723379  0.62675324  0.45801321
   0.28047002  0.71100000  0.35787002
   0.22991001  0.73372003  0.33594001
   0.17496951  0.77252255  0.41410875
   0.15542505  0.82151526  0.41325244
   0.20740378  0.84702981  0.41066907
   0.24111211  0.81826191  0.36590974
   0.35188745  0.24672151  0.43110763
   0.32515563  0.20124006  0.44362095
   0.23260660  0.20220681  0.41860492
   0.19476104  0.18080413  0.37305595
   0.22657002  0.13889998  0.35818999
   0.28428000  0.15485001  0.35178000
   0.76833000  0.24910998  0.34353000
   0.82396003  0.22991002  0.33981002
   0.77967561  0.15832412  0.37692192
   0.79156395  0.10845234  0.38023445
   0.83414003  0.10617000  0.33232000
   0.86845001  0.14893002  0.34297999
   0.70428741  0.71904975  0.47275112
   0.68496451  0.73017086  0.40743140
   0.59554801  0.76789998  0.39371208
   0.57753663  0.81113585  0.42824930
   0.62177459  0.84448525  0.41370455
   0.66994109  0.81348499  0.41585266
   0.47931585  0.53832796  0.37430151
   0.39424001  0.49752003  0.35554999
   0.46741186  0.44715512  0.38631498
   0.51310520  0.37545558  0.39792533
   0.57715838  0.43099469  0.37145959
   0.65894719  0.47043976  0.36852869
   0.58735875  0.52209923  0.39836507
   0.54044435  0.59423237  0.40976917
   0.21944752  0.77471360  0.37263461
   0.28319338  0.18805478  0.40309420
   0.82402006  0.18040002  0.35620999
   0.65210256  0.77011732  0.40319178
   0.52713831  0.48516510  0.38343918
   0.29553002  0.67436005  0.31352999
   0.32106426  0.28760429  0.43710172
   0.76881002  0.29862999  0.32745999
   0.73365402  0.67679752  0.47230241
   0.27780002  0.83236998  0.33439001
   0.22202891  0.22400597  0.46326562
   0.73545668  0.17431928  0.38803406
   0.71451859  0.82316414  0.42708231
   0.32539999  0.57975002  0.30807001
   0.38719289  0.72162164  0.36384175
   0.46878164  0.68290132  0.39317380
   0.29809693  0.43279890  0.38368857
   0.26717925  0.35717523  0.40568169
   0.42143323  0.31284849  0.45081899
   0.58770771  0.28343966  0.38002367
   0.67734006  0.24690997  0.35813000
   0.73818002  0.39303999  0.32190002
   0.75753437  0.53531316  0.40991461
   0.78823368  0.60865296  0.44030437
   0.63303501  0.65373816  0.47684731
   0.31288999  0.73723003  0.36011999
   0.27592755  0.69558948  0.40251795
   0.19735002  0.70765995  0.33298000
   0.23683000  0.74906003  0.28911001
   0.18777811  0.76204964  0.46105942
   0.14556372  0.74795378  0.39632502
   0.13063658  0.82941448  0.45253696
   0.13273280  0.82648424  0.37124414
   0.22594103  0.84601152  0.45607823
   0.20370094  0.88245594  0.39541261
   0.38401599  0.24825963  0.46337263
   0.36762327  0.24613565  0.38458979
   0.31075765  0.19864054  0.49108499
   0.35678441  0.17649097  0.43731637
   0.18427997  0.20240004  0.33315000
   0.15810569  0.17284232  0.39618226
   0.21227997  0.11835003  0.31768001
   0.22490731  0.11576397  0.39668441
   0.29022002  0.17451000  0.30779002
   0.31335001  0.12598002  0.35640001
   0.74171993  0.23017001  0.31082999
   0.75290943  0.24654654  0.38881862
   0.85009306  0.24816066  0.37028320
   0.83977997  0.23431999  0.29175002
   0.75679261  0.08914919  0.36577431
   0.80517628  0.09813172  0.42611298
   0.81457999  0.11193001  0.28645000
   0.85761998  0.07356000  0.33007000
   0.89285002  0.15814001  0.30150000
   0.89473495  0.14619908  0.38185360
   0.73272378  0.74439751  0.48906335
   0.67194979  0.71690362  0.50565960
   0.66192065  0.70160392  0.39034225
   0.71983172  0.73497923  0.37882530
   0.57917511  0.73595095  0.41249962
   0.58445002  0.76917001  0.34325001
   0.57881830  0.80231611  0.47650165
   0.53719949  0.82218686  0.41744248
   0.62638117  0.87155086  0.44681701
   0.61757283  0.85832260  0.36751714
Direct configuration=    25
   0.00000000  0.00000000  0.13636001
   0.08333000  0.04167000  0.13636001
   0.02778000  0.04167000  0.13791000
   0.11111000  0.00000000  0.13791000
   0.16666999  0.00000000  0.13636001
   0.25000000  0.04167000  0.13636001
   0.19444001  0.04167000  0.13791000
   0.27777999  0.00000000  0.13791000
   0.33332999  0.00000000  0.13636001
   0.41666999  0.04167000  0.13636001
   0.36111000  0.04167000  0.13791000
   0.44444001  0.00000000  0.13791000
   0.50000000  0.00000000  0.13636001
   0.58332997  0.04167000  0.13636001
   0.52778001  0.04167000  0.13791000
   0.61110998  0.00000000  0.13791000
   0.66667001  0.00000000  0.13636001
   0.75000002  0.04167000  0.13636001
   0.69443999  0.04167000  0.13791000
   0.77778003  0.00000000  0.13791000
   0.83332995  0.00000000  0.13636001
   0.91666999  0.04167000  0.13636001
   0.86110997  0.04167000  0.13791000
   0.94443997  0.00000000  0.13791000
   0.00000000  0.08333000  0.13636001
   0.08333000  0.12500000  0.13636001
   0.02778000  0.12500000  0.13791000
   0.11111000  0.08333000  0.13791000
   0.16666999  0.08333000  0.13636001
   0.25000000  0.12500000  0.13636001
   0.19444001  0.12500000  0.13791000
   0.27777999  0.08333000  0.13791000
   0.33332999  0.08333000  0.13636001
   0.41666999  0.12500000  0.13636001
   0.36111000  0.12500000  0.13791000
   0.44444001  0.08333000  0.13791000
   0.50000000  0.08333000  0.13636001
   0.58332997  0.12500000  0.13636001
   0.52778001  0.12500000  0.13791000
   0.61110998  0.08333000  0.13791000
   0.66667001  0.08333000  0.13636001
   0.75000002  0.12500000  0.13636001
   0.69443999  0.12500000  0.13791000
   0.77778003  0.08333000  0.13791000
   0.83332995  0.08333000  0.13636001
   0.91666999  0.12500000  0.13636001
   0.86110997  0.12500000  0.13791000
   0.94443997  0.08333000  0.13791000
   0.00000000  0.16667000  0.13636001
   0.08333000  0.20833000  0.13636001
   0.02778000  0.20833000  0.13791000
   0.11111000  0.16667000  0.13791000
   0.16666999  0.16667000  0.13636001
   0.25000000  0.20833000  0.13636001
   0.19444001  0.20833000  0.13791000
   0.27777999  0.16667000  0.13791000
   0.33332999  0.16667000  0.13636001
   0.41666999  0.20833000  0.13636001
   0.36111000  0.20833000  0.13791000
   0.44444001  0.16667000  0.13791000
   0.50000000  0.16667000  0.13636001
   0.58332997  0.20833000  0.13636001
   0.52778001  0.20833000  0.13791000
   0.61110998  0.16667000  0.13791000
   0.66667001  0.16667000  0.13636001
   0.75000002  0.20833000  0.13636001
   0.69443999  0.20833000  0.13791000
   0.77778003  0.16667000  0.13791000
   0.83332995  0.16667000  0.13636001
   0.91666999  0.20833000  0.13636001
   0.86110997  0.20833000  0.13791000
   0.94443997  0.16667000  0.13791000
   0.00000000  0.25000000  0.13636001
   0.08333000  0.29167000  0.13636001
   0.02778000  0.29167000  0.13791000
   0.11111000  0.25000000  0.13791000
   0.16666999  0.25000000  0.13636001
   0.25000000  0.29167000  0.13636001
   0.19444001  0.29167000  0.13791000
   0.27777999  0.25000000  0.13791000
   0.33332999  0.25000000  0.13636001
   0.41666999  0.29167000  0.13636001
   0.36111000  0.29167000  0.13791000
   0.44444001  0.25000000  0.13791000
   0.50000000  0.25000000  0.13636001
   0.58332997  0.29167000  0.13636001
   0.52778001  0.29167000  0.13791000
   0.61110998  0.25000000  0.13791000
   0.66667001  0.25000000  0.13636001
   0.75000002  0.29167000  0.13636001
   0.69443999  0.29167000  0.13791000
   0.77778003  0.25000000  0.13791000
   0.83332995  0.25000000  0.13636001
   0.91666999  0.29167000  0.13636001
   0.86110997  0.29167000  0.13791000
   0.94443997  0.25000000  0.13791000
   0.00000000  0.33333000  0.13636001
   0.08333000  0.37500000  0.13636001
   0.02778000  0.37500000  0.13791000
   0.11111000  0.33333000  0.13791000
   0.16666999  0.33333000  0.13636001
   0.25000000  0.37500000  0.13636001
   0.19444001  0.37500000  0.13791000
   0.27777999  0.33333000  0.13791000
   0.33332999  0.33333000  0.13636001
   0.41666999  0.37500000  0.13636001
   0.36111000  0.37500000  0.13791000
   0.44444001  0.33333000  0.13791000
   0.50000000  0.33333000  0.13636001
   0.58332997  0.37500000  0.13636001
   0.52778001  0.37500000  0.13791000
   0.61110998  0.33333000  0.13791000
   0.66667001  0.33333000  0.13636001
   0.75000002  0.37500000  0.13636001
   0.69443999  0.37500000  0.13791000
   0.77778003  0.33333000  0.13791000
   0.83332995  0.33333000  0.13636001
   0.91666999  0.37500000  0.13636001
   0.86110997  0.37500000  0.13791000
   0.94443997  0.33333000  0.13791000
   0.00000000  0.41667000  0.13636001
   0.08333000  0.45833000  0.13636001
   0.02778000  0.45833000  0.13791000
   0.11111000  0.41667000  0.13791000
   0.16666999  0.41667000  0.13636001
   0.25000000  0.45833000  0.13636001
   0.19444001  0.45833000  0.13791000
   0.27777999  0.41667000  0.13791000
   0.33332999  0.41667000  0.13636001
   0.41666999  0.45833000  0.13636001
   0.36111000  0.45833000  0.13791000
   0.44444001  0.41667000  0.13791000
   0.50000000  0.41667000  0.13636001
   0.58332997  0.45833000  0.13636001
   0.52778001  0.45833000  0.13791000
   0.61110998  0.41667000  0.13791000
   0.66667001  0.41667000  0.13636001
   0.75000002  0.45833000  0.13636001
   0.69443999  0.45833000  0.13791000
   0.77778003  0.41667000  0.13791000
   0.83332995  0.41667000  0.13636001
   0.91666999  0.45833000  0.13636001
   0.86110997  0.45833000  0.13791000
   0.94443997  0.41667000  0.13791000
   0.00000000  0.50000000  0.13636001
   0.08333000  0.54167003  0.13636001
   0.02778000  0.54167003  0.13791000
   0.11111000  0.50000000  0.13791000
   0.16666999  0.50000000  0.13636001
   0.25000000  0.54167003  0.13636001
   0.19444001  0.54167003  0.13791000
   0.27777999  0.50000000  0.13791000
   0.33332999  0.50000000  0.13636001
   0.41666999  0.54167003  0.13636001
   0.36111000  0.54167003  0.13791000
   0.44444001  0.50000000  0.13791000
   0.50000000  0.50000000  0.13636001
   0.58332997  0.54167003  0.13636001
   0.52778001  0.54167003  0.13791000
   0.61110998  0.50000000  0.13791000
   0.66667001  0.50000000  0.13636001
   0.75000002  0.54167003  0.13636001
   0.69443999  0.54167003  0.13791000
   0.77778003  0.50000000  0.13791000
   0.83332995  0.50000000  0.13636001
   0.91666999  0.54167003  0.13636001
   0.86110997  0.54167003  0.13791000
   0.94443997  0.50000000  0.13791000
   0.00000000  0.58332997  0.13636001
   0.08333000  0.62500000  0.13636001
   0.02778000  0.62500000  0.13791000
   0.11111000  0.58332997  0.13791000
   0.16666999  0.58332997  0.13636001
   0.25000000  0.62500000  0.13636001
   0.19444001  0.62500000  0.13791000
   0.27777999  0.58332997  0.13791000
   0.33332999  0.58332997  0.13636001
   0.41666999  0.62500000  0.13636001
   0.36111000  0.62500000  0.13791000
   0.44444001  0.58332997  0.13791000
   0.50000000  0.58332997  0.13636001
   0.58332997  0.62500000  0.13636001
   0.52778001  0.62500000  0.13791000
   0.61110998  0.58332997  0.13791000
   0.66667001  0.58332997  0.13636001
   0.75000002  0.62500000  0.13636001
   0.69443999  0.62500000  0.13791000
   0.77778003  0.58332997  0.13791000
   0.83332995  0.58332997  0.13636001
   0.91666999  0.62500000  0.13636001
   0.86110997  0.62500000  0.13791000
   0.94443997  0.58332997  0.13791000
   0.00000000  0.66667003  0.13636001
   0.08333000  0.70832997  0.13636001
   0.02778000  0.70832997  0.13791000
   0.11111000  0.66667003  0.13791000
   0.16666999  0.66667003  0.13636001
   0.25000000  0.70832997  0.13636001
   0.19444001  0.70832997  0.13791000
   0.27777999  0.66667003  0.13791000
   0.33332999  0.66667003  0.13636001
   0.41666999  0.70832997  0.13636001
   0.36111000  0.70832997  0.13791000
   0.44444001  0.66667003  0.13791000
   0.50000000  0.66667003  0.13636001
   0.58332997  0.70832997  0.13636001
   0.52778001  0.70832997  0.13791000
   0.61110998  0.66667003  0.13791000
   0.66667001  0.66667003  0.13636001
   0.75000002  0.70832997  0.13636001
   0.69443999  0.70832997  0.13791000
   0.77778003  0.66667003  0.13791000
   0.83332995  0.66667003  0.13636001
   0.91666999  0.70832997  0.13636001
   0.86110997  0.70832997  0.13791000
   0.94443997  0.66667003  0.13791000
   0.00000000  0.75000000  0.13636001
   0.08333000  0.79167003  0.13636001
   0.02778000  0.79167003  0.13791000
   0.11111000  0.75000000  0.13791000
   0.16666999  0.75000000  0.13636001
   0.25000000  0.79167003  0.13636001
   0.19444001  0.79167003  0.13791000
   0.27777999  0.75000000  0.13791000
   0.33332999  0.75000000  0.13636001
   0.41666999  0.79167003  0.13636001
   0.36111000  0.79167003  0.13791000
   0.44444001  0.75000000  0.13791000
   0.50000000  0.75000000  0.13636001
   0.58332997  0.79167003  0.13636001
   0.52778001  0.79167003  0.13791000
   0.61110998  0.75000000  0.13791000
   0.66667001  0.75000000  0.13636001
   0.75000002  0.79167003  0.13636001
   0.69443999  0.79167003  0.13791000
   0.77778003  0.75000000  0.13791000
   0.83332995  0.75000000  0.13636001
   0.91666999  0.79167003  0.13636001
   0.86110997  0.79167003  0.13791000
   0.94443997  0.75000000  0.13791000
   0.00000000  0.83332997  0.13636001
   0.08333000  0.87500000  0.13636001
   0.02778000  0.87500000  0.13791000
   0.11111000  0.83332997  0.13791000
   0.16666999  0.83332997  0.13636001
   0.25000000  0.87500000  0.13636001
   0.19444001  0.87500000  0.13791000
   0.27777999  0.83332997  0.13791000
   0.33332999  0.83332997  0.13636001
   0.41666999  0.87500000  0.13636001
   0.36111000  0.87500000  0.13791000
   0.44444001  0.83332997  0.13791000
   0.50000000  0.83332997  0.13636001
   0.58332997  0.87500000  0.13636001
   0.52778001  0.87500000  0.13791000
   0.61110998  0.83332997  0.13791000
   0.66667001  0.83332997  0.13636001
   0.75000002  0.87500000  0.13636001
   0.69443999  0.87500000  0.13791000
   0.77778003  0.83332997  0.13791000
   0.83332995  0.83332997  0.13636001
   0.91666999  0.87500000  0.13636001
   0.86110997  0.87500000  0.13791000
   0.94443997  0.83332997  0.13791000
   0.00000000  0.91667003  0.13636001
   0.08333000  0.95832997  0.13636001
   0.02778000  0.95832997  0.13791000
   0.11111000  0.91667003  0.13791000
   0.16666999  0.91667003  0.13636001
   0.25000000  0.95832997  0.13636001
   0.19444001  0.95832997  0.13791000
   0.27777999  0.91667003  0.13791000
   0.33332999  0.91667003  0.13636001
   0.41666999  0.95832997  0.13636001
   0.36111000  0.95832997  0.13791000
   0.44444001  0.91667003  0.13791000
   0.50000000  0.91667003  0.13636001
   0.58332997  0.95832997  0.13636001
   0.52778001  0.95832997  0.13791000
   0.61110998  0.91667003  0.13791000
   0.66667001  0.91667003  0.13636001
   0.75000002  0.95832997  0.13636001
   0.69443999  0.95832997  0.13791000
   0.77778003  0.91667003  0.13791000
   0.83332995  0.91667003  0.13636001
   0.91666999  0.95832997  0.13636001
   0.86110997  0.95832997  0.13791000
   0.94443997  0.91667003  0.13791000
   0.43049996  0.53659999  0.34769999
   0.35728000  0.60337997  0.32504002
   0.34749002  0.65467999  0.33170000
   0.39054001  0.68604005  0.35794999
   0.43748779  0.66227954  0.37422544
   0.44894377  0.61437916  0.36836396
   0.49370455  0.58373853  0.38644847
   0.41131996  0.58547998  0.34214999
   0.41477089  0.45901356  0.37839128
   0.38212223  0.41852626  0.39714785
   0.41706243  0.38338526  0.41431780
   0.47105528  0.40072254  0.40158182
   0.56170937  0.38599527  0.37729873
   0.60612999  0.35436000  0.36166000
   0.64961006  0.38580001  0.34410000
   0.62997995  0.43436002  0.35216999
   0.64012181  0.50932083  0.39318895
   0.67168007  0.54882993  0.41839034
   0.63603382  0.58440993  0.43425217
   0.58297965  0.56799247  0.41566321
   0.32760389  0.40876233  0.39675376
   0.30948466  0.36550251  0.41070854
   0.34454495  0.33024160  0.42767050
   0.39786204  0.34004641  0.43188810
   0.61937457  0.30618725  0.36558669
   0.66957996  0.28469003  0.35452000
   0.71476003  0.31725000  0.33739998
   0.70506004  0.36869002  0.33267999
   0.72647127  0.55826107  0.42308173
   0.74522978  0.60039030  0.44104753
   0.70985099  0.63496369  0.45785454
   0.65605258  0.62666884  0.45721671
   0.28047002  0.71100000  0.35787002
   0.22991001  0.73372003  0.33594001
   0.17542810  0.77249611  0.41354839
   0.15568454  0.82164428  0.41311778
   0.20756901  0.84721748  0.40997045
   0.24089059  0.81849141  0.36573705
   0.35218464  0.24732769  0.43090225
   0.32521975  0.20145787  0.44300463
   0.23287616  0.20221687  0.41844577
   0.19463759  0.18078670  0.37303002
   0.22657002  0.13889998  0.35818999
   0.28428000  0.15485001  0.35178000
   0.76833000  0.24910998  0.34353000
   0.82396003  0.22991002  0.33981002
   0.77952051  0.15863821  0.37712952
   0.79186746  0.10843602  0.38002365
   0.83414003  0.10617000  0.33232000
   0.86845001  0.14893002  0.34297999
   0.70418182  0.71843868  0.47260255
   0.68481008  0.73022672  0.40739214
   0.59535392  0.76780159  0.39326842
   0.57751831  0.81104838  0.42799993
   0.62172741  0.84428173  0.41384032
   0.66954278  0.81315559  0.41568945
   0.47907065  0.53865072  0.37323806
   0.39424001  0.49752003  0.35554999
   0.46743237  0.44687237  0.38519047
   0.51364248  0.37527548  0.39682791
   0.57738485  0.43090640  0.37031272
   0.65815602  0.47084365  0.36813993
   0.58736368  0.52220031  0.39708613
   0.54048078  0.59405069  0.40913713
   0.21911737  0.77444958  0.37274960
   0.28337654  0.18828282  0.40244975
   0.82402006  0.18040002  0.35620999
   0.65198167  0.76996672  0.40327835
   0.52758944  0.48521055  0.38181525
   0.29553002  0.67436005  0.31352999
   0.32187545  0.28807485  0.43716663
   0.76881002  0.29862999  0.32745999
   0.73272852  0.67606872  0.47205596
   0.27780002  0.83236998  0.33439001
   0.22202031  0.22468616  0.46377460
   0.73573997  0.17442012  0.38858743
   0.71507120  0.82324494  0.42691305
   0.32539999  0.57975002  0.30807001
   0.38747459  0.72185955  0.36388666
   0.46914354  0.68285976  0.39348891
   0.29805444  0.43341646  0.38353925
   0.26801320  0.35733258  0.40606490
   0.42286205  0.31345295  0.45040125
   0.58750570  0.28328111  0.38009066
   0.67734006  0.24690997  0.35813000
   0.73818002  0.39303999  0.32190002
   0.75702954  0.53463656  0.40984586
   0.78710463  0.60828719  0.44043184
   0.63163648  0.65336044  0.47641765
   0.31288999  0.73723003  0.36011999
   0.27594750  0.69557477  0.40255238
   0.19735002  0.70765995  0.33298000
   0.23683000  0.74906003  0.28911001
   0.18816077  0.76236267  0.46025847
   0.14609315  0.74801792  0.39603091
   0.13112519  0.82950667  0.45289949
   0.13257967  0.82674089  0.37121384
   0.22631827  0.84594881  0.45533433
   0.20432055  0.88231586  0.39503104
   0.38423416  0.24838009  0.46341528
   0.36787669  0.24636446  0.38463031
   0.31042216  0.19924149  0.49074214
   0.35709237  0.17682135  0.43741124
   0.18427997  0.20240004  0.33315000
   0.15807406  0.17304258  0.39662009
   0.21227997  0.11835003  0.31768001
   0.22483986  0.11576473  0.39675493
   0.29022002  0.17451000  0.30779002
   0.31335001  0.12598002  0.35640001
   0.74171993  0.23017001  0.31082999
   0.75286173  0.24657147  0.38894886
   0.85012961  0.24817102  0.37027068
   0.83977997  0.23431999  0.29175002
   0.75669890  0.08942474  0.36633359
   0.80526285  0.09827638  0.42609556
   0.81457999  0.11193001  0.28645000
   0.85761998  0.07356000  0.33007000
   0.89285002  0.15814001  0.30150000
   0.89477096  0.14622359  0.38184269
   0.73286760  0.74356886  0.48894790
   0.67195969  0.71675353  0.50536285
   0.66191884  0.70173953  0.38977101
   0.71967004  0.73508292  0.37882403
   0.57925992  0.73587542  0.41246010
   0.58445002  0.76917001  0.34325001
   0.57829262  0.80237201  0.47655819
   0.53741954  0.82215637  0.41692951
   0.62654400  0.87149427  0.44671065
   0.61763467  0.85825157  0.36761128
Direct configuration=    26
   0.00000000  0.00000000  0.13636001
   0.08333000  0.04167000  0.13636001
   0.02778000  0.04167000  0.13791000
   0.11111000  0.00000000  0.13791000
   0.16666999  0.00000000  0.13636001
   0.25000000  0.04167000  0.13636001
   0.19444001  0.04167000  0.13791000
   0.27777999  0.00000000  0.13791000
   0.33332999  0.00000000  0.13636001
   0.41666999  0.04167000  0.13636001
   0.36111000  0.04167000  0.13791000
   0.44444001  0.00000000  0.13791000
   0.50000000  0.00000000  0.13636001
   0.58332997  0.04167000  0.13636001
   0.52778001  0.04167000  0.13791000
   0.61110998  0.00000000  0.13791000
   0.66667001  0.00000000  0.13636001
   0.75000002  0.04167000  0.13636001
   0.69443999  0.04167000  0.13791000
   0.77778003  0.00000000  0.13791000
   0.83332995  0.00000000  0.13636001
   0.91666999  0.04167000  0.13636001
   0.86110997  0.04167000  0.13791000
   0.94443997  0.00000000  0.13791000
   0.00000000  0.08333000  0.13636001
   0.08333000  0.12500000  0.13636001
   0.02778000  0.12500000  0.13791000
   0.11111000  0.08333000  0.13791000
   0.16666999  0.08333000  0.13636001
   0.25000000  0.12500000  0.13636001
   0.19444001  0.12500000  0.13791000
   0.27777999  0.08333000  0.13791000
   0.33332999  0.08333000  0.13636001
   0.41666999  0.12500000  0.13636001
   0.36111000  0.12500000  0.13791000
   0.44444001  0.08333000  0.13791000
   0.50000000  0.08333000  0.13636001
   0.58332997  0.12500000  0.13636001
   0.52778001  0.12500000  0.13791000
   0.61110998  0.08333000  0.13791000
   0.66667001  0.08333000  0.13636001
   0.75000002  0.12500000  0.13636001
   0.69443999  0.12500000  0.13791000
   0.77778003  0.08333000  0.13791000
   0.83332995  0.08333000  0.13636001
   0.91666999  0.12500000  0.13636001
   0.86110997  0.12500000  0.13791000
   0.94443997  0.08333000  0.13791000
   0.00000000  0.16667000  0.13636001
   0.08333000  0.20833000  0.13636001
   0.02778000  0.20833000  0.13791000
   0.11111000  0.16667000  0.13791000
   0.16666999  0.16667000  0.13636001
   0.25000000  0.20833000  0.13636001
   0.19444001  0.20833000  0.13791000
   0.27777999  0.16667000  0.13791000
   0.33332999  0.16667000  0.13636001
   0.41666999  0.20833000  0.13636001
   0.36111000  0.20833000  0.13791000
   0.44444001  0.16667000  0.13791000
   0.50000000  0.16667000  0.13636001
   0.58332997  0.20833000  0.13636001
   0.52778001  0.20833000  0.13791000
   0.61110998  0.16667000  0.13791000
   0.66667001  0.16667000  0.13636001
   0.75000002  0.20833000  0.13636001
   0.69443999  0.20833000  0.13791000
   0.77778003  0.16667000  0.13791000
   0.83332995  0.16667000  0.13636001
   0.91666999  0.20833000  0.13636001
   0.86110997  0.20833000  0.13791000
   0.94443997  0.16667000  0.13791000
   0.00000000  0.25000000  0.13636001
   0.08333000  0.29167000  0.13636001
   0.02778000  0.29167000  0.13791000
   0.11111000  0.25000000  0.13791000
[truncated: 552,675 more chars]
