# Supplementary material for: Redox-mediated domino electrosynthesis of N,N-dimethylformamide with industrial-relevant productivity and modularized cathodic integration
Source: Nat Commun. 2026 Apr 17;17:5349. doi: 10.1038/s41467-026-71637-z (PMC13272958; doi:10.1038/s41467-026-71637-z)
Supplement: Supplementary file 3 — Supplementary Data 1 [file 41467_2026_71637_MOESM3_ESM.zip › 2/CONTCAR]

Generated by VASPKIT code               
   1.00000000000000     
    25.6690006255999990    0.0000000000000000    0.0000000000000000
     0.0000000000000000   29.6399993895999998    0.0000000000000000
     0.0000000000000000    0.0000000000000000   22.0000000000000000
   C    N    Co   O    H    I 
   349    14     1     8    66     2
Selective dynamics
Direct
  0.0000000000000000  0.0000000000000000  0.1363600059090899   F   F   F
  0.0833299988651177  0.0416699981590867  0.1363600059090899   F   F   F
  0.0277799992060821  0.0416699981590867  0.1379099975909099   F   F   F
  0.1111100027071430  0.0000000000000000  0.1379099975909099   F   F   F
  0.1666699918474137  0.0000000000000000  0.1363600059090899   F   F   F
  0.2499999999844178  0.0416699981590867  0.1363600059090899   F   F   F
  0.1944400108830990  0.0416699981590867  0.1379099975909099   F   F   F
  0.2777799945545567  0.0000000000000000  0.1379099975909099   F   F   F
  0.3333299895776491  0.0000000000000000  0.1363600059090899   F   F   F
  0.4166699918318315  0.0416699981590867  0.1363600059090899   F   F   F
  0.3611100027305127  0.0416699981590867  0.1379099975909099   F   F   F
  0.4444400108675168  0.0000000000000000  0.1379099975909099   F   F   F
  0.5000000000077947  0.0000000000000000  0.1363600059090899   F   F   F
  0.5833299710183013  0.0416699981590867  0.1363600059090899   F   F   F
  0.5277800131216992  0.0416699981590867  0.1379099975909099   F   F   F
  0.6111099841322059  0.0000000000000000  0.1379099975909099   F   F   F
  0.6666700103989740  0.0000000000000000  0.1363600059090899   F   F   F
  0.7500000185749371  0.0416699981590867  0.1363600059090899   F   F   F
  0.6944399923081690  0.0416699981590867  0.1379099975909099   F   F   F
  0.7777800317277936  0.0000000000000000  0.1379099975909099   F   F   F
  0.8333299524199944  0.0000000000000000  0.1363600059090899   F   F   F
  0.9166699918396191  0.0416699981590867  0.1363600059090899   F   F   F
  0.8611099655728580  0.0416699981590867  0.1379099975909099   F   F   F
  0.9444399737098550  0.0000000000000000  0.1379099975909099   F   F   F
  0.0000000000000000  0.0833299978361879  0.1363600059090899   F   F   F
  0.0833299988651177  0.1250000000101181  0.1363600059090899   F   F   F
  0.0277799992060821  0.1250000000101181  0.1379099975909099   F   F   F
  0.1111100027071430  0.0833299978361879  0.1379099975909099   F   F   F
  0.1666699918474137  0.0833299978361879  0.1363600059090899   F   F   F
  0.2499999999844178  0.1250000000101181  0.1363600059090899   F   F   F
  0.1944400108830990  0.1250000000101181  0.1379099975909099   F   F   F
  0.2777799945545567  0.0833299978361879  0.1379099975909099   F   F   F
  0.3333299895776491  0.0833299978361879  0.1363600059090899   F   F   F
  0.4166699918318315  0.1250000000101181  0.1363600059090899   F   F   F
  0.3611100027305127  0.1250000000101181  0.1379099975909099   F   F   F
  0.4444400108675168  0.0833299978361879  0.1379099975909099   F   F   F
  0.5000000000077947  0.0833299978361879  0.1363600059090899   F   F   F
  0.5833299710183013  0.1250000000101181  0.1363600059090899   F   F   F
  0.5277800131216992  0.1250000000101181  0.1379099975909099   F   F   F
  0.6111099841322059  0.0833299978361879  0.1379099975909099   F   F   F
  0.6666700103989740  0.0833299978361879  0.1363600059090899   F   F   F
  0.7500000185749371  0.1250000000101181  0.1363600059090899   F   F   F
  0.6944399923081690  0.1250000000101181  0.1379099975909099   F   F   F
  0.7777800317277936  0.0833299978361879  0.1379099975909099   F   F   F
  0.8333299524199944  0.0833299978361879  0.1363600059090899   F   F   F
  0.9166699918396191  0.1250000000101181  0.1363600059090899   F   F   F
  0.8611099655728580  0.1250000000101181  0.1379099975909099   F   F   F
  0.9444399737098550  0.0833299978361879  0.1379099975909099   F   F   F
  0.0000000000000000  0.1666700021840555  0.1363600059090899   F   F   F
  0.0833299988651177  0.2083299978463131  0.1363600059090899   F   F   F
  0.0277799992060821  0.2083299978463131  0.1379099975909099   F   F   F
  0.1111100027071430  0.1666700021840555  0.1379099975909099   F   F   F
  0.1666699918474137  0.1666700021840555  0.1363600059090899   F   F   F
  0.2499999999844178  0.2083299978463131  0.1363600059090899   F   F   F
  0.1944400108830990  0.2083299978463131  0.1379099975909099   F   F   F
  0.2777799945545567  0.1666700021840555  0.1379099975909099   F   F   F
  0.3333299895776491  0.1666700021840555  0.1363600059090899   F   F   F
  0.4166699918318315  0.2083299978463131  0.1363600059090899   F   F   F
  0.3611100027305127  0.2083299978463131  0.1379099975909099   F   F   F
  0.4444400108675168  0.1666700021840555  0.1379099975909099   F   F   F
  0.5000000000077947  0.1666700021840555  0.1363600059090899   F   F   F
  0.5833299710183013  0.2083299978463131  0.1363600059090899   F   F   F
  0.5277800131216992  0.2083299978463131  0.1379099975909099   F   F   F
  0.6111099841322059  0.1666700021840555  0.1379099975909099   F   F   F
  0.6666700103989740  0.1666700021840555  0.1363600059090899   F   F   F
  0.7500000185749371  0.2083299978463131  0.1363600059090899   F   F   F
  0.6944399923081690  0.2083299978463131  0.1379099975909099   F   F   F
  0.7777800317277936  0.1666700021840555  0.1379099975909099   F   F   F
  0.8333299524199944  0.1666700021840555  0.1363600059090899   F   F   F
  0.9166699918396191  0.2083299978463131  0.1363600059090899   F   F   F
  0.8611099655728580  0.2083299978463131  0.1379099975909099   F   F   F
  0.9444399737098550  0.1666700021840555  0.1379099975909099   F   F   F
  0.0000000000000000  0.2499999999865068  0.1363600059090899   F   F   F
  0.0833299988651177  0.2916700021604370  0.1363600059090899   F   F   F
  0.0277799992060821  0.2916700021604370  0.1379099975909099   F   F   F
  0.1111100027071430  0.2499999999865068  0.1379099975909099   F   F   F
  0.1666699918474137  0.2499999999865068  0.1363600059090899   F   F   F
  0.2499999999844178  0.2916700021604370  0.1363600059090899   F   F   F
  0.1944400108830990  0.2916700021604370  0.1379099975909099   F   F   F
  0.2777799945545567  0.2499999999865068  0.1379099975909099   F   F   F
  0.3333299895776491  0.2499999999865068  0.1363600059090899   F   F   F
  0.4166699918318315  0.2916700021604370  0.1363600059090899   F   F   F
  0.3611100027305127  0.2916700021604370  0.1379099975909099   F   F   F
  0.4444400108675168  0.2499999999865068  0.1379099975909099   F   F   F
  0.5000000000077947  0.2499999999865068  0.1363600059090899   F   F   F
  0.5833299710183013  0.2916700021604370  0.1363600059090899   F   F   F
  0.5277800131216992  0.2916700021604370  0.1379099975909099   F   F   F
  0.6111099841322059  0.2499999999865068  0.1379099975909099   F   F   F
  0.6666700103989740  0.2499999999865068  0.1363600059090899   F   F   F
  0.7500000185749371  0.2916700021604370  0.1363600059090899   F   F   F
  0.6944399923081690  0.2916700021604370  0.1379099975909099   F   F   F
  0.7777800317277936  0.2499999999865068  0.1379099975909099   F   F   F
  0.8333299524199944  0.2499999999865068  0.1363600059090899   F   F   F
  0.9166699918396191  0.2916700021604370  0.1363600059090899   F   F   F
  0.8611099655728580  0.2916700021604370  0.1379099975909099   F   F   F
  0.9444399737098550  0.2499999999865068  0.1379099975909099   F   F   F
  0.0000000000000000  0.3333299978226947  0.1363600059090899   F   F   F
  0.0833299988651177  0.3749999999966249  0.1363600059090899   F   F   F
  0.0277799992060821  0.3749999999966249  0.1379099975909099   F   F   F
  0.1111100027071430  0.3333299978226947  0.1379099975909099   F   F   F
  0.1666699918474137  0.3333299978226947  0.1363600059090899   F   F   F
  0.2499999999844178  0.3749999999966249  0.1363600059090899   F   F   F
  0.1944400108830990  0.3749999999966249  0.1379099975909099   F   F   F
  0.2777799945545567  0.3333299978226947  0.1379099975909099   F   F   F
  0.3333299895776491  0.3333299978226947  0.1363600059090899   F   F   F
  0.4166699918318315  0.3749999999966249  0.1363600059090899   F   F   F
  0.3611100027305127  0.3749999999966249  0.1379099975909099   F   F   F
  0.4444400108675168  0.3333299978226947  0.1379099975909099   F   F   F
  0.5000000000077947  0.3333299978226947  0.1363600059090899   F   F   F
  0.5833299710183013  0.3749999999966249  0.1363600059090899   F   F   F
  0.5277800131216992  0.3749999999966249  0.1379099975909099   F   F   F
  0.6111099841322059  0.3333299978226947  0.1379099975909099   F   F   F
  0.6666700103989740  0.3333299978226947  0.1363600059090899   F   F   F
  0.7500000185749371  0.3749999999966249  0.1363600059090899   F   F   F
  0.6944399923081690  0.3749999999966249  0.1379099975909099   F   F   F
  0.7777800317277936  0.3333299978226947  0.1379099975909099   F   F   F
  0.8333299524199944  0.3333299978226947  0.1363600059090899   F   F   F
  0.9166699918396191  0.3749999999966249  0.1363600059090899   F   F   F
  0.8611099655728580  0.3749999999966249  0.1379099975909099   F   F   F
  0.9444399737098550  0.3333299978226947  0.1379099975909099   F   F   F
  0.0000000000000000  0.4166700021705623  0.1363600059090899   F   F   F
  0.0833299988651177  0.4583299978328128  0.1363600059090899   F   F   F
  0.0277799992060821  0.4583299978328128  0.1379099975909099   F   F   F
  0.1111100027071430  0.4166700021705623  0.1379099975909099   F   F   F
  0.1666699918474137  0.4166700021705623  0.1363600059090899   F   F   F
  0.2499999999844178  0.4583299978328128  0.1363600059090899   F   F   F
  0.1944400108830990  0.4583299978328128  0.1379099975909099   F   F   F
  0.2777799945545567  0.4166700021705623  0.1379099975909099   F   F   F
  0.3333299895776491  0.4166700021705623  0.1363600059090899   F   F   F
  0.4166699918318315  0.4583299978328128  0.1363600059090899   F   F   F
  0.3611100027305127  0.4583299978328128  0.1379099975909099   F   F   F
  0.4444400108675168  0.4166700021705623  0.1379099975909099   F   F   F
  0.5000000000077947  0.4166700021705623  0.1363600059090899   F   F   F
  0.5833299710183013  0.4583299978328128  0.1363600059090899   F   F   F
  0.5277800131216992  0.4583299978328128  0.1379099975909099   F   F   F
  0.6111099841322059  0.4166700021705623  0.1379099975909099   F   F   F
  0.6666700103989740  0.4166700021705623  0.1363600059090899   F   F   F
  0.7500000185749371  0.4583299978328128  0.1363600059090899   F   F   F
  0.6944399923081690  0.4583299978328128  0.1379099975909099   F   F   F
  0.7777800317277936  0.4166700021705623  0.1379099975909099   F   F   F
  0.8333299524199944  0.4166700021705623  0.1363600059090899   F   F   F
  0.9166699918396191  0.4583299978328128  0.1363600059090899   F   F   F
  0.8611099655728580  0.4583299978328128  0.1379099975909099   F   F   F
  0.9444399737098550  0.4166700021705623  0.1379099975909099   F   F   F
  0.0000000000000000  0.5000000000067502  0.1363600059090899   F   F   F
  0.0833299988651177  0.5416700343331797  0.1363600059090899   F   F   F
  0.0277799992060821  0.5416700343331797  0.1379099975909099   F   F   F
  0.1111100027071430  0.5000000000067502  0.1379099975909099   F   F   F
  0.1666699918474137  0.5000000000067502  0.1363600059090899   F   F   F
  0.2499999999844178  0.5416700343331797  0.1363600059090899   F   F   F
  0.1944400108830990  0.5416700343331797  0.1379099975909099   F   F   F
  0.2777799945545567  0.5000000000067502  0.1379099975909099   F   F   F
  0.3333299895776491  0.5000000000067502  0.1363600059090899   F   F   F
  0.4166699918318315  0.5416700343331797  0.1363600059090899   F   F   F
  0.3611100027305127  0.5416700343331797  0.1379099975909099   F   F   F
  0.4444400108675168  0.5000000000067502  0.1379099975909099   F   F   F
  0.5000000000077947  0.5000000000067502  0.1363600059090899   F   F   F
  0.5833299710183013  0.5416700343331797  0.1363600059090899   F   F   F
  0.5277800131216992  0.5416700343331797  0.1379099975909099   F   F   F
  0.6111099841322059  0.5000000000067502  0.1379099975909099   F   F   F
  0.6666700103989740  0.5000000000067502  0.1363600059090899   F   F   F
  0.7500000185749371  0.5416700343331797  0.1363600059090899   F   F   F
  0.6944399923081690  0.5416700343331797  0.1379099975909099   F   F   F
  0.7777800317277936  0.5000000000067502  0.1379099975909099   F   F   F
  0.8333299524199944  0.5000000000067502  0.1363600059090899   F   F   F
  0.9166699918396191  0.5416700343331797  0.1363600059090899   F   F   F
  0.8611099655728580  0.5416700343331797  0.1379099975909099   F   F   F
  0.9444399737098550  0.5000000000067502  0.1379099975909099   F   F   F
  0.0000000000000000  0.5833299656567021  0.1363600059090899   F   F   F
  0.0833299988651177  0.6250000000168683  0.1363600059090899   F   F   F
  0.0277799992060821  0.6250000000168683  0.1379099975909099   F   F   F
  0.1111100027071430  0.5833299656567021  0.1379099975909099   F   F   F
  0.1666699918474137  0.5833299656567021  0.1363600059090899   F   F   F
  0.2499999999844178  0.6250000000168683  0.1363600059090899   F   F   F
  0.1944400108830990  0.6250000000168683  0.1379099975909099   F   F   F
  0.2777799945545567  0.5833299656567021  0.1379099975909099   F   F   F
  0.3333299895776491  0.5833299656567021  0.1363600059090899   F   F   F
  0.4166699918318315  0.6250000000168683  0.1363600059090899   F   F   F
  0.3611100027305127  0.6250000000168683  0.1379099975909099   F   F   F
  0.4444400108675168  0.5833299656567021  0.1379099975909099   F   F   F
  0.5000000000077947  0.5833299656567021  0.1363600059090899   F   F   F
  0.5833299710183013  0.6250000000168683  0.1363600059090899   F   F   F
  0.5277800131216992  0.6250000000168683  0.1379099975909099   F   F   F
  0.6111099841322059  0.5833299656567021  0.1379099975909099   F   F   F
  0.6666700103989740  0.5833299656567021  0.1363600059090899   F   F   F
  0.7500000185749371  0.6250000000168683  0.1363600059090899   F   F   F
  0.6944399923081690  0.6250000000168683  0.1379099975909099   F   F   F
  0.7777800317277936  0.5833299656567021  0.1379099975909099   F   F   F
  0.8333299524199944  0.5833299656567021  0.1363600059090899   F   F   F
  0.9166699918396191  0.6250000000168683  0.1363600059090899   F   F   F
  0.8611099655728580  0.6250000000168683  0.1379099975909099   F   F   F
  0.9444399737098550  0.5833299656567021  0.1379099975909099   F   F   F
  0.0000000000000000  0.6666700343432979  0.1363600059090899   F   F   F
  0.0833299988651177  0.7083299656668203  0.1363600059090899   F   F   F
  0.0277799992060821  0.7083299656668203  0.1379099975909099   F   F   F
  0.1111100027071430  0.6666700343432979  0.1379099975909099   F   F   F
  0.1666699918474137  0.6666700343432979  0.1363600059090899   F   F   F
  0.2499999999844178  0.7083299656668203  0.1363600059090899   F   F   F
  0.1944400108830990  0.7083299656668203  0.1379099975909099   F   F   F
  0.2777799945545567  0.6666700343432979  0.1379099975909099   F   F   F
  0.3333299895776491  0.6666700343432979  0.1363600059090899   F   F   F
  0.4166699918318315  0.7083299656668203  0.1363600059090899   F   F   F
  0.3611100027305127  0.7083299656668203  0.1379099975909099   F   F   F
  0.4444400108675168  0.6666700343432979  0.1379099975909099   F   F   F
  0.5000000000077947  0.6666700343432979  0.1363600059090899   F   F   F
  0.5833299710183013  0.7083299656668203  0.1363600059090899   F   F   F
  0.5277800131216992  0.7083299656668203  0.1379099975909099   F   F   F
  0.6111099841322059  0.6666700343432979  0.1379099975909099   F   F   F
  0.6666700103989740  0.6666700343432979  0.1363600059090899   F   F   F
  0.7500000185749371  0.7083299656668203  0.1363600059090899   F   F   F
  0.6944399923081690  0.7083299656668203  0.1379099975909099   F   F   F
  0.7777800317277936  0.6666700343432979  0.1379099975909099   F   F   F
  0.8333299524199944  0.6666700343432979  0.1363600059090899   F   F   F
  0.9166699918396191  0.7083299656668203  0.1363600059090899   F   F   F
  0.8611099655728580  0.7083299656668203  0.1379099975909099   F   F   F
  0.9444399737098550  0.6666700343432979  0.1379099975909099   F   F   F
  0.0000000000000000  0.7499999999932498  0.1363600059090899   F   F   F
  0.0833299988651177  0.7916700343534231  0.1363600059090899   F   F   F
  0.0277799992060821  0.7916700343534231  0.1379099975909099   F   F   F
  0.1111100027071430  0.7499999999932498  0.1379099975909099   F   F   F
  0.1666699918474137  0.7499999999932498  0.1363600059090899   F   F   F
  0.2499999999844178  0.7916700343534231  0.1363600059090899   F   F   F
  0.1944400108830990  0.7916700343534231  0.1379099975909099   F   F   F
  0.2777799945545567  0.7499999999932498  0.1379099975909099   F   F   F
  0.3333299895776491  0.7499999999932498  0.1363600059090899   F   F   F
  0.4166699918318315  0.7916700343534231  0.1363600059090899   F   F   F
  0.3611100027305127  0.7916700343534231  0.1379099975909099   F   F   F
  0.4444400108675168  0.7499999999932498  0.1379099975909099   F   F   F
  0.5000000000077947  0.7499999999932498  0.1363600059090899   F   F   F
  0.5833299710183013  0.7916700343534231  0.1363600059090899   F   F   F
  0.5277800131216992  0.7916700343534231  0.1379099975909099   F   F   F
  0.6111099841322059  0.7499999999932498  0.1379099975909099   F   F   F
  0.6666700103989740  0.7499999999932498  0.1363600059090899   F   F   F
  0.7500000185749371  0.7916700343534231  0.1363600059090899   F   F   F
  0.6944399923081690  0.7916700343534231  0.1379099975909099   F   F   F
  0.7777800317277936  0.7499999999932498  0.1379099975909099   F   F   F
  0.8333299524199944  0.7499999999932498  0.1363600059090899   F   F   F
  0.9166699918396191  0.7916700343534231  0.1363600059090899   F   F   F
  0.8611099655728580  0.7916700343534231  0.1379099975909099   F   F   F
  0.9444399737098550  0.7499999999932498  0.1379099975909099   F   F   F
  0.0000000000000000  0.8333299656432089  0.1363600059090899   F   F   F
  0.0833299988651177  0.8750000000033751  0.1363600059090899   F   F   F
  0.0277799992060821  0.8750000000033751  0.1379099975909099   F   F   F
  0.1111100027071430  0.8333299656432089  0.1379099975909099   F   F   F
  0.1666699918474137  0.8333299656432089  0.1363600059090899   F   F   F
  0.2499999999844178  0.8750000000033751  0.1363600059090899   F   F   F
  0.1944400108830990  0.8750000000033751  0.1379099975909099   F   F   F
  0.2777799945545567  0.8333299656432089  0.1379099975909099   F   F   F
  0.3333299895776491  0.8333299656432089  0.1363600059090899   F   F   F
  0.4166699918318315  0.8750000000033751  0.1363600059090899   F   F   F
  0.3611100027305127  0.8750000000033751  0.1379099975909099   F   F   F
  0.4444400108675168  0.8333299656432089  0.1379099975909099   F   F   F
  0.5000000000077947  0.8333299656432089  0.1363600059090899   F   F   F
  0.5833299710183013  0.8750000000033751  0.1363600059090899   F   F   F
  0.5277800131216992  0.8750000000033751  0.1379099975909099   F   F   F
  0.6111099841322059  0.8333299656432089  0.1379099975909099   F   F   F
  0.6666700103989740  0.8333299656432089  0.1363600059090899   F   F   F
  0.7500000185749371  0.8750000000033751  0.1363600059090899   F   F   F
  0.6944399923081690  0.8750000000033751  0.1379099975909099   F   F   F
  0.7777800317277936  0.8333299656432089  0.1379099975909099   F   F   F
  0.8333299524199944  0.8333299656432089  0.1363600059090899   F   F   F
  0.9166699918396191  0.8750000000033751  0.1363600059090899   F   F   F
  0.8611099655728580  0.8750000000033751  0.1379099975909099   F   F   F
  0.9444399737098550  0.8333299656432089  0.1379099975909099   F   F   F
  0.0000000000000000  0.9166700343298047  0.1363600059090899   F   F   F
  0.0833299988651177  0.9583299656533271  0.1363600059090899   F   F   F
  0.0277799992060821  0.9583299656533271  0.1379099975909099   F   F   F
  0.1111100027071430  0.9166700343298047  0.1379099975909099   F   F   F
  0.1666699918474137  0.9166700343298047  0.1363600059090899   F   F   F
  0.2499999999844178  0.9583299656533271  0.1363600059090899   F   F   F
  0.1944400108830990  0.9583299656533271  0.1379099975909099   F   F   F
  0.2777799945545567  0.9166700343298047  0.1379099975909099   F   F   F
  0.3333299895776491  0.9166700343298047  0.1363600059090899   F   F   F
  0.4166699918318315  0.9583299656533271  0.1363600059090899   F   F   F
  0.3611100027305127  0.9583299656533271  0.1379099975909099   F   F   F
  0.4444400108675168  0.9166700343298047  0.1379099975909099   F   F   F
  0.5000000000077947  0.9166700343298047  0.1363600059090899   F   F   F
  0.5833299710183013  0.9583299656533271  0.1363600059090899   F   F   F
  0.5277800131216992  0.9583299656533271  0.1379099975909099   F   F   F
  0.6111099841322059  0.9166700343298047  0.1379099975909099   F   F   F
  0.6666700103989740  0.9166700343298047  0.1363600059090899   F   F   F
  0.7500000185749371  0.9583299656533271  0.1363600059090899   F   F   F
  0.6944399923081690  0.9583299656533271  0.1379099975909099   F   F   F
  0.7777800317277936  0.9166700343298047  0.1379099975909099   F   F   F
  0.8333299524199944  0.9166700343298047  0.1363600059090899   F   F   F
  0.9166699918396191  0.9583299656533271  0.1363600059090899   F   F   F
  0.8611099655728580  0.9583299656533271  0.1379099975909099   F   F   F
  0.9444399737098550  0.9166700343298047  0.1379099975909099   F   F   F
  0.4304999595496213  0.5365999875351122  0.3476999889545453   F   F   F
  0.3572799986164483  0.6033799711303374  0.3250400153181801   F   F   F
  0.3474900224243314  0.6546799926996201  0.3316999999090910   F   F   F
  0.3905400072335539  0.6860400481362632  0.3579499938181812   F   F   F
  0.4385267746774746  0.6628684081788909  0.3699547721890453   T   T   T
  0.4497126348112054  0.6150873180516109  0.3621770677350167   T   T   T
  0.4947412692552557  0.5840612776739451  0.3726386682163447   T   T   T
  0.4113199567056824  0.5854799800397075  0.3421499945909119   F   F   F
  0.4164685633205934  0.4579388732819847  0.3677255968328058   T   T   T
  0.3856046621497983  0.4181159732745389  0.3850809352274834   T   T   T
  0.4207930894019998  0.3826637689447810  0.3953909994811556   T   T   T
  0.4727106037327453  0.4002660932300101  0.3818074650385194   T   T   T
  0.5615807150765737  0.3860663047442222  0.3670920236909747   T   T   T
  0.6061299905257371  0.3543599970074709  0.3616600036818198   F   F   F
  0.6496100557327509  0.3858000079450861  0.3440999984545456   F   F   F
  0.6299799471691330  0.4343600175820939  0.3521699905454554   F   F   F
  0.6368289382191442  0.5104838294837371  0.3755131576286627   T   T   T
  0.6674576888422281  0.5475099672402071  0.3996699508529014   T   T   T
  0.6325444722787835  0.5828559305454849  0.4123031433733742   T   T   T
  0.5814678594687412  0.5677196188026437  0.3929130622614194   T   T   T
  0.3323201267568266  0.4100740950148997  0.3911712814501035   T   T   T
  0.3158042546794074  0.3670172601083118  0.4079112238124115   T   T   T
  0.3514513388445836  0.3312252759197408  0.4177106312667068   T   T   T
  0.4051636856070953  0.3390886512998144  0.4118430109923868   T   T   T
  0.6194633182538031  0.3065285086737454  0.3642359633012954   T   T   T
  0.6695799635011426  0.2846900326847077  0.3545199957727263   F   F   F
  0.7147600276927832  0.3172499996170544  0.3373999812272714   F   F   F
  0.7050600355259036  0.3686900156898929  0.3326799869545454   F   F   F
  0.7205299947187818  0.5530824910875843  0.4120792796153153   T   T   T
  0.7366373233063727  0.5943717043967394  0.4352374142847387   T   T   T
  0.7013786157791556  0.6302190741774857  0.4464947314899539   T   T   T
  0.6481729684458872  0.6244173479459135  0.4363351920891457   T   T   T
  0.2804700218371536  0.7109999963898233  0.3578700152272702   F   F   F
  0.2299100145377011  0.7337200326201980  0.3359400142272762   F   F   F
  0.1743299560554007  0.7746629194583229  0.4153656434455624   T   T   T
  0.1573859571872470  0.8240807320985782  0.4165608869800353   T   T   T
  0.2091717127868076  0.8487393320302681  0.4085525764399014   T   T   T
  0.2408976213141720  0.8184568505297668  0.3655520551905000   T   T   T
  0.3598688103076692  0.2499342939360809  0.4245080985873534   T   T   T
  0.3285679156659306  0.2064387373054587  0.4386581266958881   T   T   T
  0.2353363866245130  0.2062635267989433  0.4137591924779987   T   T   T
  0.1961599589413959  0.1816570016616839  0.3733434794106786   T   T   T
  0.2265700182031978  0.1388999804245827  0.3581899946363620   F   F   F
  0.2842800006293373  0.1548500067314578  0.3517800027727276   F   F   F
  0.7683300033243512  0.2491099843811284  0.3435300046818170   F   F   F
  0.8239600254209591  0.2299100167792503  0.3398100245909106   F   F   F
  0.7821432812400692  0.1584097202854877  0.3835635766390733   T   T   T
  0.7938528700249142  0.1082858877762312  0.3822649003355547   T   T   T
  0.8341400312891807  0.1061699994536482  0.3323199965909112   F   F   F
  0.8684500142077098  0.1489300185866043  0.3429799946818193   F   F   F
  0.6975447861179151  0.7111573656961133  0.4671550855986757   T   T   T
  0.6833263193243807  0.7275570651900841  0.4025322186191305   T   T   T
  0.5934354089615164  0.7668219347560257  0.3927980076457751   T   T   T
  0.5754717949407078  0.8104316169939846  0.4239386166585595   T   T   T
  0.6220663070764043  0.8420169350564803  0.4135482097512893   T   T   T
  0.6688183454194710  0.8098984773326723  0.4145834769217184   T   T   T
  0.5746298513116409  0.4397953033974064  0.4993853592063051   T   T   T
  0.6239597150327325  0.4403159949373073  0.5953950703904867   T   T   T
  0.5558127619863865  0.3837057504884862  0.5792991702128327   T   T   T
  0.4860466086990207  0.4698249172711111  0.5195329692281414   T   T   T
  0.5604957754176810  0.5196379709420207  0.5265170037979444   T   T   T
  0.4817378932738537  0.5382365313759173  0.3622169755313948   T   T   T
  0.3942400138440689  0.4975200284644501  0.3555499857272721   F   F   F
  0.4697591172459938  0.4461275680766518  0.3678104878116862   T   T   T
  0.5138012707682067  0.3729268650494312  0.3815665777099794   T   T   T
  0.5757515682401299  0.4313727353339364  0.3597454897044978   T   T   T
  0.6579737976908214  0.4708452140949663  0.3607154094712997   T   T   T
  0.5846859347858503  0.5229873778579691  0.3738941084849576   T   T   T
  0.5413292144366988  0.5960456735784732  0.3917577468454607   T   T   T
  0.2184135769764990  0.7747755794140219  0.3716065582996109   T   T   T
  0.2851040988942143  0.1905758966658123  0.4007421855522657   T   T   T
  0.8240200642601181  0.1804000168392790  0.3562099933636347   F   F   F
  0.6498553291908925  0.7671915262633816  0.4042694894916838   T   T   T
  0.5910832553745331  0.4163506106484042  0.5533669753311210   T   T   T
  0.5393959113131737  0.4783439438757519  0.5025431024117237   T   T   T
  0.5278270861692864  0.4844101869297640  0.3648774993339701   T   T   T
  0.2955300246646289  0.6743600471872284  0.3135299899545458   F   F   F
  0.3291406973945845  0.2903150706059769  0.4324388099556866   T   T   T
  0.7688100170256931  0.2986299908327865  0.3274599855454525   F   F   F
  0.7248264770320039  0.6689740913751354  0.4676050517852954   T   T   T
  0.2778000199153965  0.8323699849891568  0.3343900116818190   F   F   F
  0.2251080387334770  0.2339775308442899  0.4537642433154262   T   T   T
  0.7419597476343701  0.1749958612241703  0.4035904570292171   T   T   T
  0.7149481888279469  0.8193287628727153  0.4229172340815527   T   T   T
  0.3253999922252433  0.5797500189230576  0.3080700094090929   F   F   F
  0.3859634491606929  0.7219090822151059  0.3649290031623401   T   T   T
  0.4706604206168457  0.6835770345569039  0.3867874743808497   T   T   T
  0.3038774505794411  0.4367707811117134  0.3813286198881841   T   T   T
  0.2743749882042983  0.3598486945195938  0.4126921584092779   T   T   T
  0.4342337875519130  0.3130010118264026  0.4190056042497047   T   T   T
  0.5876674496100301  0.2836169992611044  0.3760471968196846   T   T   T
  0.6773400612511580  0.2469099696597112  0.3581299998636354   F   F   F
  0.7381800153957911  0.3930399855908107  0.3219000209545442   F   F   F
  0.7480265161734392  0.5259333009571266  0.4021958165035308   T   T   T
  0.7777564255688727  0.6004233895422953  0.4440709091840056   T   T   T
  0.6189618084652772  0.6504181158929350  0.4456380293850576   T   T   T
  0.3128899879331470  0.7372300303645503  0.3601199930454513   F   F   F
  0.2757234079262704  0.6954871036609774  0.4030504266414439   T   T   T
  0.1973500196944897  0.7076599483115942  0.3329800042272737   F   F   F
  0.2368299954357056  0.7490600323288206  0.2891100103181827   F   F   F
  0.1869855311139770  0.7628488189259937  0.4609004585665537   T   T   T
  0.1435098394790436  0.7518137737564050  0.3991104683128865   T   T   T
  0.1358982455621488  0.8331260000824334  0.4578657003220992   T   T   T
  0.1321288661647336  0.8306871631972388  0.3771721295477407   T   T   T
  0.2303975244600894  0.8517146174484244  0.4522050721468979   T   T   T
  0.2060765284805463  0.8828591032887032  0.3888457190854283   T   T   T
  0.3921842573157114  0.2497954237834227  0.4581125750455459   T   T   T
  0.3772311662679436  0.2502805791458030  0.3785230495521658   T   T   T
  0.3124479608443757  0.2108805899783734  0.4848753484362091   T   T   T
  0.3580270601806609  0.1793993494098877  0.4405891603207520   T   T   T
  0.1842799746275432  0.2024000353760087  0.3331499966818185   F   F   F
  0.1603883440960651  0.1751646650522048  0.3992603811740609   T   T   T
  0.2122799692702344  0.1183500278758700  0.3176800120909107   F   F   F
  0.2248174402870859  0.1159884960483516  0.3976025819796011   T   T   T
  0.2902200216384898  0.1745099999500965  0.3077900192727299   F   F   F
  0.3133500134390985  0.1259800178103276  0.3564000129545448   F   F   F
  0.7417199307327920  0.2301700088561347  0.3108299862272759   F   F   F
  0.7529237999599893  0.2460704395234563  0.3894305201137089   T   T   T
  0.8500547326878659  0.2485773459366642  0.3707208423117930   T   T   T
  0.8397799694430503  0.2343199883612996  0.2917500192272726   F   F   F
  0.7580845470228089  0.0891365271034291  0.3730891038759959   T   T   T
  0.8098765742511516  0.0973451202134205  0.4265397766448650   T   T   T
  0.8145799928473565  0.1119300122578295  0.2864499959090878   F   F   F
  0.8576199835394007  0.0735600000303975  0.3300699970909093   F   F   F
  0.8928500174698257  0.1581400062256648  0.3014999953181814   F   F   F
  0.8945930088285173  0.1459674818930317  0.3826094752526560   T   T   T
  0.7257001275490906  0.7346021919623501  0.4872854530226362   T   T   T
  0.6627678010829321  0.7104333927790841  0.4967741248359301   T   T   T
  0.6632951663210347  0.7004309950014201  0.3775188136128569   T   T   T
  0.7194178982171754  0.7360448481363870  0.3780129236980031   T   T   T
  0.5750816884280503  0.7358924480948110  0.4107879716219643   T   T   T
  0.5844500153635934  0.7691700124663114  0.3432500145454540   F   F   F
  0.5706316553030334  0.8041330955552239  0.4729634881072090   T   T   T
  0.5382806142883714  0.8229515494176333  0.4059526866482870   T   T   T
  0.6266385291578794  0.8687322356712882  0.4477625071282852   T   T   T
  0.6203184165475396  0.8582141866514377  0.3683410612246883   T   T   T
  0.5555305667535120  0.4146551433068699  0.4704685642642496   T   T   T
  0.6031033395913313  0.4624880421467636  0.6275512483456950   T   T   T
  0.6515901818910609  0.4611966649710314  0.5696929860982449   T   T   T
  0.6467657914443238  0.4160814669930127  0.6226043364422799   T   T   T
  0.5375129881880137  0.3645020488325612  0.5423460030563696   T   T   T
  0.5245784662379485  0.3980376352016596  0.6079223315005923   T   T   T
  0.5779100223761537  0.3597227785105720  0.6075570768327335   T   T   T
  0.4607178059208327  0.4960212044202151  0.5000973349554271   T   T   T
  0.4795175046451363  0.4697023341803473  0.5691895390102392   T   T   T
  0.4732839876347339  0.4373559010250142  0.5013029289627911   T   T   T
  0.5586440557934932  0.5217077591362332  0.5766640627903070   T   T   T
  0.5388092243219290  0.5487650176422648  0.5084458692584188   T   T   T
  0.6012593837554936  0.5231655935696452  0.5130303899697666   T   T   T
  0.6098281517877493  0.4520905114807794  0.4762687287049688   T   T   T
  0.3531760883856381  0.5402798470068964  0.4888482086321439   T   T   T
  0.3846190602435330  0.5813863249271092  0.5917647746258290   T   T   T
 
  0.00000000E+00  0.00000000E+00  0.00000000E+00
  0.00000000E+00  0.00000000E+00  0.00000000E+00
  0.00000000E+00  0.00000000E+00  0.00000000E+00
  0.00000000E+00  0.00000000E+00  0.00000000E+00
  0.00000000E+00  0.00000000E+00  0.00000000E+00
  0.00000000E+00  0.00000000E+00  0.00000000E+00
  0.00000000E+00  0.00000000E+00  0.00000000E+00
  0.00000000E+00  0.00000000E+00  0.00000000E+00
  0.00000000E+00  0.00000000E+00  0.00000000E+00
  0.00000000E+00  0.00000000E+00  0.00000000E+00
  0.00000000E+00  0.00000000E+00  0.00000000E+00
  0.00000000E+00  0.00000000E+00  0.00000000E+00
  0.00000000E+00  0.00000000E+00  0.00000000E+00
  0.00000000E+00  0.00000000E+00  0.00000000E+00
  0.00000000E+00  0.00000000E+00  0.00000000E+00
  0.00000000E+00  0.00000000E+00  0.00000000E+00
  0.00000000E+00  0.00000000E+00  0.00000000E+00
  0.00000000E+00  0.00000000E+00  0.00000000E+00
  0.00000000E+00  0.00000000E+00  0.00000000E+00
  0.00000000E+00  0.00000000E+00  0.00000000E+00
  0.00000000E+00  0.00000000E+00  0.00000000E+00
  0.00000000E+00  0.00000000E+00  0.00000000E+00
  0.00000000E+00  0.00000000E+00  0.00000000E+00
  0.00000000E+00  0.00000000E+00  0.00000000E+00
  0.00000000E+00  0.00000000E+00  0.00000000E+00
  0.00000000E+00  0.00000000E+00  0.00000000E+00
  0.00000000E+00  0.00000000E+00  0.00000000E+00
  0.00000000E+00  0.00000000E+00  0.00000000E+00
  0.00000000E+00  0.00000000E+00  0.00000000E+00
  0.00000000E+00  0.00000000E+00  0.00000000E+00
  0.00000000E+00  0.00000000E+00  0.00000000E+00
  0.00000000E+00  0.00000000E+00  0.00000000E+00
  0.00000000E+00  0.00000000E+00  0.00000000E+00
  0.00000000E+00  0.00000000E+00  0.00000000E+00
  0.00000000E+00  0.00000000E+00  0.00000000E+00
  0.00000000E+00  0.00000000E+00  0.00000000E+00
  0.00000000E+00  0.00000000E+00  0.00000000E+00
  0.00000000E+00  0.00000000E+00  0.00000000E+00
  0.00000000E+00  0.00000000E+00  0.00000000E+00
  0.00000000E+00  0.00000000E+00  0.00000000E+00
  0.00000000E+00  0.00000000E+00  0.00000000E+00
  0.00000000E+00  0.00000000E+00  0.00000000E+00
  0.00000000E+00  0.00000000E+00  0.00000000E+00
  0.00000000E+00  0.00000000E+00  0.00000000E+00
  0.00000000E+00  0.00000000E+00  0.00000000E+00
  0.00000000E+00  0.00000000E+00  0.00000000E+00
  0.00000000E+00  0.00000000E+00  0.00000000E+00
  0.00000000E+00  0.00000000E+00  0.00000000E+00
  0.00000000E+00  0.00000000E+00  0.00000000E+00
  0.00000000E+00  0.00000000E+00  0.00000000E+00
  0.00000000E+00  0.00000000E+00  0.00000000E+00
  0.00000000E+00  0.00000000E+00  0.00000000E+00
  0.00000000E+00  0.00000000E+00  0.00000000E+00
  0.00000000E+00  0.00000000E+00  0.00000000E+00
  0.00000000E+00  0.00000000E+00  0.00000000E+00
  0.00000000E+00  0.00000000E+00  0.00000000E+00
  0.00000000E+00  0.00000000E+00  0.00000000E+00
  0.00000000E+00  0.00000000E+00  0.00000000E+00
  0.00000000E+00  0.00000000E+00  0.00000000E+00
  0.00000000E+00  0.00000000E+00  0.00000000E+00
  0.00000000E+00  0.00000000E+00  0.00000000E+00
  0.00000000E+00  0.00000000E+00  0.00000000E+00
  0.00000000E+00  0.00000000E+00  0.00000000E+00
  0.00000000E+00  0.00000000E+00  0.00000000E+00
  0.00000000E+00  0.00000000E+00  0.00000000E+00
  0.00000000E+00  0.00000000E+00  0.00000000E+00
  0.00000000E+00  0.00000000E+00  0.00000000E+00
  0.00000000E+00  0.00000000E+00  0.00000000E+00
  0.00000000E+00  0.00000000E+00  0.00000000E+00
  0.00000000E+00  0.00000000E+00  0.00000000E+00
  0.00000000E+00  0.00000000E+00  0.00000000E+00
  0.00000000E+00  0.00000000E+00  0.00000000E+00
  0.00000000E+00  0.00000000E+00  0.00000000E+00
  0.00000000E+00  0.00000000E+00  0.00000000E+00
  0.00000000E+00  0.00000000E+00  0.00000000E+00
  0.00000000E+00  0.00000000E+00  0.00000000E+00
  0.00000000E+00  0.00000000E+00  0.00000000E+00
  0.00000000E+00  0.00000000E+00  0.00000000E+00
  0.00000000E+00  0.00000000E+00  0.00000000E+00
  0.00000000E+00  0.00000000E+00  0.00000000E+00
  0.00000000E+00  0.00000000E+00  0.00000000E+00
  0.00000000E+00  0.00000000E+00  0.00000000E+00
  0.00000000E+00  0.00000000E+00  0.00000000E+00
  0.00000000E+00  0.00000000E+00  0.00000000E+00
  0.00000000E+00  0.00000000E+00  0.00000000E+00
  0.00000000E+00  0.00000000E+00  0.00000000E+00
  0.00000000E+00  0.00000000E+00  0.00000000E+00
  0.00000000E+00  0.00000000E+00  0.00000000E+00
  0.00000000E+00  0.00000000E+00  0.00000000E+00
  0.00000000E+00  0.00000000E+00  0.00000000E+00
  0.00000000E+00  0.00000000E+00  0.00000000E+00
  0.00000000E+00  0.00000000E+00  0.00000000E+00
  0.00000000E+00  0.00000000E+00  0.00000000E+00
  0.00000000E+00  0.00000000E+00  0.00000000E+00
  0.00000000E+00  0.00000000E+00  0.00000000E+00
  0.00000000E+00  0.00000000E+00  0.00000000E+00
  0.00000000E+00  0.00000000E+00  0.00000000E+00
  0.00000000E+00  0.00000000E+00  0.00000000E+00
  0.00000000E+00  0.00000000E+00  0.00000000E+00
  0.00000000E+00  0.00000000E+00  0.00000000E+00
  0.00000000E+00  0.00000000E+00  0.00000000E+00
  0.00000000E+00  0.00000000E+00  0.00000000E+00
  0.00000000E+00  0.00000000E+00  0.00000000E+00
  0.00000000E+00  0.00000000E+00  0.00000000E+00
  0.00000000E+00  0.00000000E+00  0.00000000E+00
  0.00000000E+00  0.00000000E+00  0.00000000E+00
  0.00000000E+00  0.00000000E+00  0.00000000E+00
  0.00000000E+00  0.00000000E+00  0.00000000E+00
  0.00000000E+00  0.00000000E+00  0.00000000E+00
  0.00000000E+00  0.00000000E+00  0.00000000E+00
  0.00000000E+00  0.00000000E+00  0.00000000E+00
  0.00000000E+00  0.00000000E+00  0.00000000E+00
  0.00000000E+00  0.00000000E+00  0.00000000E+00
  0.00000000E+00  0.00000000E+00  0.00000000E+00
  0.00000000E+00  0.00000000E+00  0.00000000E+00
  0.00000000E+00  0.00000000E+00  0.00000000E+00
  0.00000000E+00  0.00000000E+00  0.00000000E+00
  0.00000000E+00  0.00000000E+00  0.00000000E+00
  0.00000000E+00  0.00000000E+00  0.00000000E+00
  0.00000000E+00  0.00000000E+00  0.00000000E+00
  0.00000000E+00  0.00000000E+00  0.00000000E+00
  0.00000000E+00  0.00000000E+00  0.00000000E+00
  0.00000000E+00  0.00000000E+00  0.00000000E+00
  0.00000000E+00  0.00000000E+00  0.00000000E+00
  0.00000000E+00  0.00000000E+00  0.00000000E+00
  0.00000000E+00  0.00000000E+00  0.00000000E+00
  0.00000000E+00  0.00000000E+00  0.00000000E+00
  0.00000000E+00  0.00000000E+00  0.00000000E+00
  0.00000000E+00  0.00000000E+00  0.00000000E+00
  0.00000000E+00  0.00000000E+00  0.00000000E+00
  0.00000000E+00  0.00000000E+00  0.00000000E+00
  0.00000000E+00  0.00000000E+00  0.00000000E+00
  0.00000000E+00  0.00000000E+00  0.00000000E+00
  0.00000000E+00  0.00000000E+00  0.00000000E+00
  0.00000000E+00  0.00000000E+00  0.00000000E+00
  0.00000000E+00  0.00000000E+00  0.00000000E+00
  0.00000000E+00  0.00000000E+00  0.00000000E+00
  0.00000000E+00  0.00000000E+00  0.00000000E+00
  0.00000000E+00  0.00000000E+00  0.00000000E+00
  0.00000000E+00  0.00000000E+00  0.00000000E+00
  0.00000000E+00  0.00000000E+00  0.00000000E+00
  0.00000000E+00  0.00000000E+00  0.00000000E+00
  0.00000000E+00  0.00000000E+00  0.00000000E+00
  0.00000000E+00  0.00000000E+00  0.00000000E+00
  0.00000000E+00  0.00000000E+00  0.00000000E+00
  0.00000000E+00  0.00000000E+00  0.00000000E+00
  0.00000000E+00  0.00000000E+00  0.00000000E+00
  0.00000000E+00  0.00000000E+00  0.00000000E+00
  0.00000000E+00  0.00000000E+00  0.00000000E+00
  0.00000000E+00  0.00000000E+00  0.00000000E+00
  0.00000000E+00  0.00000000E+00  0.00000000E+00
  0.00000000E+00  0.00000000E+00  0.00000000E+00
  0.00000000E+00  0.00000000E+00  0.00000000E+00
  0.00000000E+00  0.00000000E+00  0.00000000E+00
  0.00000000E+00  0.00000000E+00  0.00000000E+00
  0.00000000E+00  0.00000000E+00  0.00000000E+00
  0.00000000E+00  0.00000000E+00  0.00000000E+00
  0.00000000E+00  0.00000000E+00  0.00000000E+00
  0.00000000E+00  0.00000000E+00  0.00000000E+00
  0.00000000E+00  0.00000000E+00  0.00000000E+00
  0.00000000E+00  0.00000000E+00  0.00000000E+00
  0.00000000E+00  0.00000000E+00  0.00000000E+00
  0.00000000E+00  0.00000000E+00  0.00000000E+00
  0.00000000E+00  0.00000000E+00  0.00000000E+00
  0.00000000E+00  0.00000000E+00  0.00000000E+00
  0.00000000E+00  0.00000000E+00  0.00000000E+00
  0.00000000E+00  0.00000000E+00  0.00000000E+00
  0.00000000E+00  0.00000000E+00  0.00000000E+00
  0.00000000E+00  0.00000000E+00  0.00000000E+00
  0.00000000E+00  0.00000000E+00  0.00000000E+00
  0.00000000E+00  0.00000000E+00  0.00000000E+00
  0.00000000E+00  0.00000000E+00  0.00000000E+00
  0.00000000E+00  0.00000000E+00  0.00000000E+00
  0.00000000E+00  0.00000000E+00  0.00000000E+00
  0.00000000E+00  0.00000000E+00  0.00000000E+00
  0.00000000E+00  0.00000000E+00  0.00000000E+00
  0.00000000E+00  0.00000000E+00  0.00000000E+00
  0.00000000E+00  0.00000000E+00  0.00000000E+00
  0.00000000E+00  0.00000000E+00  0.00000000E+00
  0.00000000E+00  0.00000000E+00  0.00000000E+00
  0.00000000E+00  0.00000000E+00  0.00000000E+00
  0.00000000E+00  0.00000000E+00  0.00000000E+00
  0.00000000E+00  0.00000000E+00  0.00000000E+00
  0.00000000E+00  0.00000000E+00  0.00000000E+00
  0.00000000E+00  0.00000000E+00  0.00000000E+00
  0.00000000E+00  0.00000000E+00  0.00000000E+00
  0.00000000E+00  0.00000000E+00  0.00000000E+00
  0.00000000E+00  0.00000000E+00  0.00000000E+00
  0.00000000E+00  0.00000000E+00  0.00000000E+00
  0.00000000E+00  0.00000000E+00  0.00000000E+00
  0.00000000E+00  0.00000000E+00  0.00000000E+00
  0.00000000E+00  0.00000000E+00  0.00000000E+00
  0.00000000E+00  0.00000000E+00  0.00000000E+00
  0.00000000E+00  0.00000000E+00  0.00000000E+00
  0.00000000E+00  0.00000000E+00  0.00000000E+00
  0.00000000E+00  0.00000000E+00  0.00000000E+00
  0.00000000E+00  0.00000000E+00  0.00000000E+00
  0.00000000E+00  0.00000000E+00  0.00000000E+00
  0.00000000E+00  0.00000000E+00  0.00000000E+00
  0.00000000E+00  0.00000000E+00  0.00000000E+00
  0.00000000E+00  0.00000000E+00  0.00000000E+00
  0.00000000E+00  0.00000000E+00  0.00000000E+00
  0.00000000E+00  0.00000000E+00  0.00000000E+00
  0.00000000E+00  0.00000000E+00  0.00000000E+00
  0.00000000E+00  0.00000000E+00  0.00000000E+00
  0.00000000E+00  0.00000000E+00  0.00000000E+00
  0.00000000E+00  0.00000000E+00  0.00000000E+00
  0.00000000E+00  0.00000000E+00  0.00000000E+00
  0.00000000E+00  0.00000000E+00  0.00000000E+00
  0.00000000E+00  0.00000000E+00  0.00000000E+00
  0.00000000E+00  0.00000000E+00  0.00000000E+00
  0.00000000E+00  0.00000000E+00  0.00000000E+00
  0.00000000E+00  0.00000000E+00  0.00000000E+00
  0.00000000E+00  0.00000000E+00  0.00000000E+00
  0.00000000E+00  0.00000000E+00  0.00000000E+00
  0.00000000E+00  0.00000000E+00  0.00000000E+00
  0.00000000E+00  0.00000000E+00  0.00000000E+00
  0.00000000E+00  0.00000000E+00  0.00000000E+00
  0.00000000E+00  0.00000000E+00  0.00000000E+00
  0.00000000E+00  0.00000000E+00  0.00000000E+00
  0.00000000E+00  0.00000000E+00  0.00000000E+00
  0.00000000E+00  0.00000000E+00  0.00000000E+00
  0.00000000E+00  0.00000000E+00  0.00000000E+00
  0.00000000E+00  0.00000000E+00  0.00000000E+00
  0.00000000E+00  0.00000000E+00  0.00000000E+00
  0.00000000E+00  0.00000000E+00  0.00000000E+00
  0.00000000E+00  0.00000000E+00  0.00000000E+00
  0.00000000E+00  0.00000000E+00  0.00000000E+00
  0.00000000E+00  0.00000000E+00  0.00000000E+00
  0.00000000E+00  0.00000000E+00  0.00000000E+00
  0.00000000E+00  0.00000000E+00  0.00000000E+00
  0.00000000E+00  0.00000000E+00  0.00000000E+00
  0.00000000E+00  0.00000000E+00  0.00000000E+00
  0.00000000E+00  0.00000000E+00  0.00000000E+00
  0.00000000E+00  0.00000000E+00  0.00000000E+00
  0.00000000E+00  0.00000000E+00  0.00000000E+00
  0.00000000E+00  0.00000000E+00  0.00000000E+00
  0.00000000E+00  0.00000000E+00  0.00000000E+00
  0.00000000E+00  0.00000000E+00  0.00000000E+00
  0.00000000E+00  0.00000000E+00  0.00000000E+00
  0.00000000E+00  0.00000000E+00  0.00000000E+00
  0.00000000E+00  0.00000000E+00  0.00000000E+00
  0.00000000E+00  0.00000000E+00  0.00000000E+00
  0.00000000E+00  0.00000000E+00  0.00000000E+00
  0.00000000E+00  0.00000000E+00  0.00000000E+00
  0.00000000E+00  0.00000000E+00  0.00000000E+00
  0.00000000E+00  0.00000000E+00  0.00000000E+00
  0.00000000E+00  0.00000000E+00  0.00000000E+00
  0.00000000E+00  0.00000000E+00  0.00000000E+00
  0.00000000E+00  0.00000000E+00  0.00000000E+00
  0.00000000E+00  0.00000000E+00  0.00000000E+00
  0.00000000E+00  0.00000000E+00  0.00000000E+00
  0.00000000E+00  0.00000000E+00  0.00000000E+00
  0.00000000E+00  0.00000000E+00  0.00000000E+00
  0.00000000E+00  0.00000000E+00  0.00000000E+00
  0.00000000E+00  0.00000000E+00  0.00000000E+00
  0.00000000E+00  0.00000000E+00  0.00000000E+00
  0.00000000E+00  0.00000000E+00  0.00000000E+00
  0.00000000E+00  0.00000000E+00  0.00000000E+00
  0.00000000E+00  0.00000000E+00  0.00000000E+00
  0.00000000E+00  0.00000000E+00  0.00000000E+00
  0.00000000E+00  0.00000000E+00  0.00000000E+00
  0.00000000E+00  0.00000000E+00  0.00000000E+00
  0.00000000E+00  0.00000000E+00  0.00000000E+00
  0.00000000E+00  0.00000000E+00  0.00000000E+00
  0.00000000E+00  0.00000000E+00  0.00000000E+00
  0.00000000E+00  0.00000000E+00  0.00000000E+00
  0.00000000E+00  0.00000000E+00  0.00000000E+00
  0.00000000E+00  0.00000000E+00  0.00000000E+00
  0.00000000E+00  0.00000000E+00  0.00000000E+00
  0.00000000E+00  0.00000000E+00  0.00000000E+00
  0.00000000E+00  0.00000000E+00  0.00000000E+00
  0.00000000E+00  0.00000000E+00  0.00000000E+00
  0.00000000E+00  0.00000000E+00  0.00000000E+00
  0.00000000E+00  0.00000000E+00  0.00000000E+00
  0.00000000E+00  0.00000000E+00  0.00000000E+00
  0.00000000E+00  0.00000000E+00  0.00000000E+00
  0.00000000E+00  0.00000000E+00  0.00000000E+00
  0.00000000E+00  0.00000000E+00  0.00000000E+00
  0.00000000E+00  0.00000000E+00  0.00000000E+00
  0.00000000E+00  0.00000000E+00  0.00000000E+00
  0.00000000E+00  0.00000000E+00  0.00000000E+00
  0.00000000E+00  0.00000000E+00  0.00000000E+00
  0.00000000E+00  0.00000000E+00  0.00000000E+00
  0.00000000E+00  0.00000000E+00  0.00000000E+00
  0.00000000E+00  0.00000000E+00  0.00000000E+00
  0.00000000E+00  0.00000000E+00  0.00000000E+00
  0.00000000E+00  0.00000000E+00  0.00000000E+00
  0.00000000E+00  0.00000000E+00  0.00000000E+00
  0.00000000E+00  0.00000000E+00  0.00000000E+00
  0.00000000E+00  0.00000000E+00  0.00000000E+00
  0.00000000E+00  0.00000000E+00  0.00000000E+00
  0.00000000E+00  0.00000000E+00  0.00000000E+00
  0.00000000E+00  0.00000000E+00  0.00000000E+00
  0.00000000E+00  0.00000000E+00  0.00000000E+00
  0.00000000E+00  0.00000000E+00  0.00000000E+00
  0.00000000E+00  0.00000000E+00  0.00000000E+00
  0.00000000E+00  0.00000000E+00  0.00000000E+00
  0.00000000E+00  0.00000000E+00  0.00000000E+00
  0.00000000E+00  0.00000000E+00  0.00000000E+00
  0.00000000E+00  0.00000000E+00  0.00000000E+00
  0.00000000E+00  0.00000000E+00  0.00000000E+00
  0.00000000E+00  0.00000000E+00  0.00000000E+00
  0.00000000E+00  0.00000000E+00  0.00000000E+00
  0.00000000E+00  0.00000000E+00  0.00000000E+00
  0.00000000E+00  0.00000000E+00  0.00000000E+00
  0.00000000E+00  0.00000000E+00  0.00000000E+00
  0.00000000E+00  0.00000000E+00  0.00000000E+00
  0.00000000E+00  0.00000000E+00  0.00000000E+00
  0.00000000E+00  0.00000000E+00  0.00000000E+00
  0.00000000E+00  0.00000000E+00  0.00000000E+00
  0.00000000E+00  0.00000000E+00  0.00000000E+00
  0.00000000E+00  0.00000000E+00  0.00000000E+00
  0.00000000E+00  0.00000000E+00  0.00000000E+00
  0.00000000E+00  0.00000000E+00  0.00000000E+00
  0.00000000E+00  0.00000000E+00  0.00000000E+00
  0.00000000E+00  0.00000000E+00  0.00000000E+00
  0.00000000E+00  0.00000000E+00  0.00000000E+00
  0.00000000E+00  0.00000000E+00  0.00000000E+00
  0.00000000E+00  0.00000000E+00  0.00000000E+00
  0.00000000E+00  0.00000000E+00  0.00000000E+00
  0.00000000E+00  0.00000000E+00  0.00000000E+00
  0.00000000E+00  0.00000000E+00  0.00000000E+00
  0.00000000E+00  0.00000000E+00  0.00000000E+00
  0.00000000E+00  0.00000000E+00  0.00000000E+00
  0.00000000E+00  0.00000000E+00  0.00000000E+00
  0.00000000E+00  0.00000000E+00  0.00000000E+00
  0.00000000E+00  0.00000000E+00  0.00000000E+00
  0.00000000E+00  0.00000000E+00  0.00000000E+00
  0.00000000E+00  0.00000000E+00  0.00000000E+00
  0.00000000E+00  0.00000000E+00  0.00000000E+00
  0.00000000E+00  0.00000000E+00  0.00000000E+00
  0.00000000E+00  0.00000000E+00  0.00000000E+00
  0.00000000E+00  0.00000000E+00  0.00000000E+00
  0.00000000E+00  0.00000000E+00  0.00000000E+00
  0.00000000E+00  0.00000000E+00  0.00000000E+00
  0.00000000E+00  0.00000000E+00  0.00000000E+00
  0.00000000E+00  0.00000000E+00  0.00000000E+00
  0.00000000E+00  0.00000000E+00  0.00000000E+00
  0.00000000E+00  0.00000000E+00  0.00000000E+00
  0.00000000E+00  0.00000000E+00  0.00000000E+00
  0.00000000E+00  0.00000000E+00  0.00000000E+00
  0.00000000E+00  0.00000000E+00  0.00000000E+00
  0.00000000E+00  0.00000000E+00  0.00000000E+00
  0.00000000E+00  0.00000000E+00  0.00000000E+00
  0.00000000E+00  0.00000000E+00  0.00000000E+00
  0.00000000E+00  0.00000000E+00  0.00000000E+00
  0.00000000E+00  0.00000000E+00  0.00000000E+00
  0.00000000E+00  0.00000000E+00  0.00000000E+00
  0.00000000E+00  0.00000000E+00  0.00000000E+00
  0.00000000E+00  0.00000000E+00  0.00000000E+00
  0.00000000E+00  0.00000000E+00  0.00000000E+00
  0.00000000E+00  0.00000000E+00  0.00000000E+00
  0.00000000E+00  0.00000000E+00  0.00000000E+00
  0.00000000E+00  0.00000000E+00  0.00000000E+00
  0.00000000E+00  0.00000000E+00  0.00000000E+00
  0.00000000E+00  0.00000000E+00  0.00000000E+00
  0.00000000E+00  0.00000000E+00  0.00000000E+00
  0.00000000E+00  0.00000000E+00  0.00000000E+00
  0.00000000E+00  0.00000000E+00  0.00000000E+00
  0.00000000E+00  0.00000000E+00  0.00000000E+00
  0.00000000E+00  0.00000000E+00  0.00000000E+00
  0.00000000E+00  0.00000000E+00  0.00000000E+00
  0.00000000E+00  0.00000000E+00  0.00000000E+00
  0.00000000E+00  0.00000000E+00  0.00000000E+00
  0.00000000E+00  0.00000000E+00  0.00000000E+00
  0.00000000E+00  0.00000000E+00  0.00000000E+00
  0.00000000E+00  0.00000000E+00  0.00000000E+00
  0.00000000E+00  0.00000000E+00  0.00000000E+00
  0.00000000E+00  0.00000000E+00  0.00000000E+00
  0.00000000E+00  0.00000000E+00  0.00000000E+00
  0.00000000E+00  0.00000000E+00  0.00000000E+00
  0.00000000E+00  0.00000000E+00  0.00000000E+00
  0.00000000E+00  0.00000000E+00  0.00000000E+00
  0.00000000E+00  0.00000000E+00  0.00000000E+00
  0.00000000E+00  0.00000000E+00  0.00000000E+00
  0.00000000E+00  0.00000000E+00  0.00000000E+00
  0.00000000E+00  0.00000000E+00  0.00000000E+00
  0.00000000E+00  0.00000000E+00  0.00000000E+00
  0.00000000E+00  0.00000000E+00  0.00000000E+00
  0.00000000E+00  0.00000000E+00  0.00000000E+00
  0.00000000E+00  0.00000000E+00  0.00000000E+00
  0.00000000E+00  0.00000000E+00  0.00000000E+00
  0.00000000E+00  0.00000000E+00  0.00000000E+00
  0.00000000E+00  0.00000000E+00  0.00000000E+00
  0.00000000E+00  0.00000000E+00  0.00000000E+00
  0.00000000E+00  0.00000000E+00  0.00000000E+00
  0.00000000E+00  0.00000000E+00  0.00000000E+00
  0.00000000E+00  0.00000000E+00  0.00000000E+00
  0.00000000E+00  0.00000000E+00  0.00000000E+00
  0.00000000E+00  0.00000000E+00  0.00000000E+00
  0.00000000E+00  0.00000000E+00  0.00000000E+00
  0.00000000E+00  0.00000000E+00  0.00000000E+00
  0.00000000E+00  0.00000000E+00  0.00000000E+00
  0.00000000E+00  0.00000000E+00  0.00000000E+00
  0.00000000E+00  0.00000000E+00  0.00000000E+00
  0.00000000E+00  0.00000000E+00  0.00000000E+00
  0.00000000E+00  0.00000000E+00  0.00000000E+00
  0.00000000E+00  0.00000000E+00  0.00000000E+00
  0.00000000E+00  0.00000000E+00  0.00000000E+00
  0.00000000E+00  0.00000000E+00  0.00000000E+00
  0.00000000E+00  0.00000000E+00  0.00000000E+00
  0.00000000E+00  0.00000000E+00  0.00000000E+00
  0.00000000E+00  0.00000000E+00  0.00000000E+00
  0.00000000E+00  0.00000000E+00  0.00000000E+00
  0.00000000E+00  0.00000000E+00  0.00000000E+00
  0.00000000E+00  0.00000000E+00  0.00000000E+00
  0.00000000E+00  0.00000000E+00  0.00000000E+00
  0.00000000E+00  0.00000000E+00  0.00000000E+00
  0.00000000E+00  0.00000000E+00  0.00000000E+00
  0.00000000E+00  0.00000000E+00  0.00000000E+00
  0.00000000E+00  0.00000000E+00  0.00000000E+00
  0.00000000E+00  0.00000000E+00  0.00000000E+00
  0.00000000E+00  0.00000000E+00  0.00000000E+00
  0.00000000E+00  0.00000000E+00  0.00000000E+00
  0.00000000E+00  0.00000000E+00  0.00000000E+00
  0.00000000E+00  0.00000000E+00  0.00000000E+00
  0.00000000E+00  0.00000000E+00  0.00000000E+00
  0.00000000E+00  0.00000000E+00  0.00000000E+00
  0.00000000E+00  0.00000000E+00  0.00000000E+00
  0.00000000E+00  0.00000000E+00  0.00000000E+00
  0.00000000E+00  0.00000000E+00  0.00000000E+00
  0.00000000E+00  0.00000000E+00  0.00000000E+00
  0.00000000E+00  0.00000000E+00  0.00000000E+00
  0.00000000E+00  0.00000000E+00  0.00000000E+00
  0.00000000E+00  0.00000000E+00  0.00000000E+00
  0.00000000E+00  0.00000000E+00  0.00000000E+00
  0.00000000E+00  0.00000000E+00  0.00000000E+00
  0.00000000E+00  0.00000000E+00  0.00000000E+00
  0.00000000E+00  0.00000000E+00  0.00000000E+00
  0.00000000E+00  0.00000000E+00  0.00000000E+00
  0.00000000E+00  0.00000000E+00  0.00000000E+00
  0.00000000E+00  0.00000000E+00  0.00000000E+00
  0.00000000E+00  0.00000000E+00  0.00000000E+00
  0.00000000E+00  0.00000000E+00  0.00000000E+00
  0.00000000E+00  0.00000000E+00  0.00000000E+00
  0.00000000E+00  0.00000000E+00  0.00000000E+00
  0.00000000E+00  0.00000000E+00  0.00000000E+00
  0.00000000E+00  0.00000000E+00  0.00000000E+00
  0.00000000E+00  0.00000000E+00  0.00000000E+00
