# Supplementary material for: Redox-mediated domino electrosynthesis of N,N-dimethylformamide with industrial-relevant productivity and modularized cathodic integration
Source: Nat Commun. 2026 Apr 17;17:5349. doi: 10.1038/s41467-026-71637-z (PMC13272958; doi:10.1038/s41467-026-71637-z)
Supplement: Supplementary file 3 — Supplementary Data 1 [file 41467_2026_71637_MOESM3_ESM.zip › 2/OSZICAR]

       N       E                     dE             d eps       ncg     rms          rms(c)
DAV:   1     0.139884581990E+05    0.13988E+05   -0.58108E+05  2240   0.111E+03
DAV:   2    -0.954134126318E+03   -0.14943E+05   -0.14219E+05  2976   0.277E+02
DAV:   3    -0.373343269807E+04   -0.27793E+04   -0.27594E+04  2528   0.126E+02
DAV:   4    -0.384487283627E+04   -0.11144E+03   -0.11063E+03  2528   0.316E+01
DAV:   5    -0.384852861973E+04   -0.36558E+01   -0.36457E+01  3072   0.514E+00    0.921E+01
DAV:   6    -0.382957509529E+04    0.18954E+02   -0.25579E+02  3104   0.264E+01    0.720E+01
DAV:   7    -0.370085760682E+04    0.12872E+03   -0.43019E+02  2976   0.343E+01    0.616E+01
DAV:   8    -0.366516697093E+04    0.35691E+02   -0.28046E+02  2752   0.313E+01    0.495E+01
DAV:   9    -0.370165589873E+04   -0.36489E+02   -0.44461E+02  3008   0.609E+01    0.640E+01
DAV:  10    -0.365407805912E+04    0.47578E+02   -0.24903E+02  2624   0.148E+01    0.558E+01
DAV:  11    -0.359310433349E+04    0.60974E+02   -0.21640E+02  3040   0.966E+00    0.216E+01
DAV:  12    -0.358940563335E+04    0.36987E+01   -0.39823E+01  2944   0.770E+00    0.124E+01
DAV:  13    -0.358598583099E+04    0.34198E+01   -0.13665E+01  2752   0.348E+00    0.781E+00
DAV:  14    -0.358813203960E+04   -0.21462E+01   -0.17308E+01  2880   0.548E+00    0.204E+01
DAV:  15    -0.358737107710E+04    0.76096E+00   -0.28262E+01  2976   0.774E+00    0.205E+01
DAV:  16    -0.358591320536E+04    0.14579E+01   -0.25228E+01  3072   0.284E+00    0.835E+00
DAV:  17    -0.358547323244E+04    0.43997E+00   -0.29244E+00  3104   0.152E+00    0.804E+00
DAV:  18    -0.358521629482E+04    0.25694E+00   -0.51394E-01  2944   0.149E+00    0.350E+00
DAV:  19    -0.358515092867E+04    0.65366E-01   -0.21127E-01  2784   0.772E-01    0.440E+00
DAV:  20    -0.358518768077E+04   -0.36752E-01   -0.92950E-02  2784   0.512E-01    0.480E+00
DAV:  21    -0.358505262354E+04    0.13506E+00   -0.81839E-02  2976   0.590E-01    0.174E+00
DAV:  22    -0.358503629444E+04    0.16329E-01   -0.34336E-02  2688   0.236E-01    0.134E+00
DAV:  23    -0.358503182812E+04    0.44663E-02   -0.20867E-02  2720   0.176E-01    0.123E+00
DAV:  24    -0.358502754988E+04    0.42782E-02   -0.46352E-02  2944   0.166E-01    0.121E+00
DAV:  25    -0.358504476097E+04   -0.17211E-01   -0.24862E-02  2944   0.207E-01    0.236E+00
DAV:  26    -0.358502725514E+04    0.17506E-01   -0.13131E-02  2752   0.127E-01    0.139E+00
DAV:  27    -0.358502127843E+04    0.59767E-02   -0.39189E-03  2912   0.103E-01    0.142E+00
DAV:  28    -0.358501690897E+04    0.43695E-02   -0.60089E-03  2912   0.585E-02    0.868E-01
DAV:  29    -0.358501371075E+04    0.31982E-02   -0.45450E-03  2848   0.665E-02    0.426E-01
DAV:  30    -0.358501269112E+04    0.10196E-02   -0.18070E-03  2784   0.653E-02    0.216E-01
DAV:  31    -0.358501259874E+04    0.92378E-04   -0.19976E-03  2624   0.282E-02    0.104E-01
DAV:  32    -0.358501251372E+04    0.85018E-04   -0.24219E-04  2848   0.249E-02    0.844E-02
DAV:  33    -0.358501252334E+04   -0.96194E-05   -0.14248E-04  2624   0.101E-02    0.642E-02
DAV:  34    -0.358501252489E+04   -0.15511E-05   -0.30384E-05  2112   0.979E-03
   1 F= -.35850125E+04 E0= -.35849411E+04  d E =-.358501E+04
       N       E                     dE             d eps       ncg     rms          rms(c)
DAV:   1    -0.359281749814E+04   -0.78050E+01   -0.29936E+02  2080   0.106E+01    0.327E+00
DAV:   2    -0.359353634432E+04   -0.71885E+00   -0.74469E+00  2528   0.176E+00    0.716E+00
DAV:   3    -0.359359957663E+04   -0.63232E-01   -0.31463E-01  3008   0.875E-01    0.440E+00
DAV:   4    -0.359349261734E+04    0.10696E+00   -0.17315E+00  3040   0.854E-01    0.416E+00
DAV:   5    -0.359348324719E+04    0.93702E-02   -0.11145E-01  2624   0.858E-01    0.279E+00
DAV:   6    -0.359341816800E+04    0.65079E-01   -0.13508E+00  2592   0.732E-01    0.496E+00
DAV:   7    -0.359340243886E+04    0.15729E-01   -0.11703E-01  2592   0.435E-01    0.242E+00
DAV:   8    -0.359335744655E+04    0.44992E-01   -0.26396E-01  2784   0.223E-01    0.106E+00
DAV:   9    -0.359334784245E+04    0.96041E-02   -0.14864E-02  2752   0.152E-01    0.568E-01
DAV:  10    -0.359334567457E+04    0.21679E-02   -0.90367E-03  2784   0.127E-01    0.521E-01
DAV:  11    -0.359334521145E+04    0.46312E-03   -0.21541E-02  2624   0.770E-02    0.353E-01
DAV:  12    -0.359334470140E+04    0.51005E-03   -0.10826E-03  2464   0.443E-02    0.151E-01
DAV:  13    -0.359334487347E+04   -0.17207E-03   -0.27616E-03  2560   0.307E-02    0.279E-01
DAV:  14    -0.359334469475E+04    0.17872E-03   -0.21527E-04  2464   0.193E-02    0.443E-02
DAV:  15    -0.359334467992E+04    0.14826E-04   -0.12721E-04  2624   0.114E-02    0.159E-01
DAV:  16    -0.359334463778E+04    0.42143E-04   -0.36614E-05  2272   0.709E-03    0.492E-02
DAV:  17    -0.359334465207E+04   -0.14294E-04   -0.18581E-05  1600   0.484E-03    0.112E-01
DAV:  18    -0.359334463081E+04    0.21264E-04   -0.82248E-06  1440   0.318E-03    0.433E-02
DAV:  19    -0.359334464195E+04   -0.11139E-04   -0.53909E-06  1376   0.263E-03    0.829E-02
DAV:  20    -0.359334463051E+04    0.11442E-04   -0.33994E-06  1312   0.192E-03    0.365E-02
DAV:  21    -0.359334463359E+04   -0.30822E-05   -0.17002E-06  1344   0.169E-03
   2 F= -.35933446E+04 E0= -.35932740E+04  d E =-.833211E+01
       N       E                     dE             d eps       ncg     rms          rms(c)
DAV:   1    -0.359690077529E+04   -0.35561E+01   -0.98735E+02  2048   0.196E+01    0.647E+00
DAV:   2    -0.359943361403E+04   -0.25328E+01   -0.28701E+01  2432   0.340E+00    0.619E+00
DAV:   3    -0.359987661963E+04   -0.44301E+00   -0.85209E+00  2816   0.217E+00    0.106E+01
DAV:   4    -0.359895082591E+04    0.92579E+00   -0.12675E+00  2752   0.160E+00    0.433E+00
DAV:   5    -0.359884583951E+04    0.10499E+00   -0.10213E+00  2560   0.164E+00    0.259E+00
DAV:   6    -0.359867793754E+04    0.16790E+00   -0.18096E+00  2432   0.134E+00    0.538E+00
DAV:   7    -0.359863980644E+04    0.38131E-01   -0.16306E-01  2720   0.473E-01    0.251E+00
DAV:   8    -0.359859761279E+04    0.42194E-01   -0.32451E-01  2848   0.375E-01    0.147E+00
DAV:   9    -0.359858644311E+04    0.11170E-01   -0.41962E-02  2656   0.216E-01    0.852E-01
DAV:  10    -0.359859772329E+04   -0.11280E-01   -0.16737E-01  2560   0.141E-01    0.187E+00
DAV:  11    -0.359859038540E+04    0.73379E-02   -0.63436E-03  2496   0.134E-01    0.116E+00
DAV:  12    -0.359858760361E+04    0.27818E-02   -0.91874E-02  2720   0.114E-01    0.102E+00
DAV:  13    -0.359858440150E+04    0.32021E-02   -0.33679E-03  2688   0.724E-02    0.122E-01
DAV:  14    -0.359858399280E+04    0.40870E-03   -0.78997E-03  2624   0.414E-02    0.607E-01
DAV:  15    -0.359858326210E+04    0.73070E-03   -0.58585E-04  2656   0.284E-02    0.436E-02
DAV:  16    -0.359858323552E+04    0.26580E-04   -0.38903E-04  2688   0.219E-02    0.327E-01
DAV:  17    -0.359858304778E+04    0.18774E-03   -0.91023E-05  2432   0.116E-02    0.961E-02
DAV:  18    -0.359858306918E+04   -0.21403E-04   -0.47210E-05  1856   0.772E-03    0.208E-01
DAV:  19    -0.359858302414E+04    0.45038E-04   -0.13484E-05  1440   0.411E-03    0.124E-01
DAV:  20    -0.359858301908E+04    0.50632E-05   -0.46934E-06  1408   0.337E-03
   3 F= -.35985830E+04 E0= -.35985125E+04  d E =-.135705E+02
       N       E                     dE             d eps       ncg     rms          rms(c)
DAV:   1    -0.359884166143E+04   -0.25864E+00   -0.96284E+01  2048   0.612E+00    0.231E+00
DAV:   2    -0.359914315185E+04   -0.30149E+00   -0.31794E+00  2432   0.106E+00    0.410E+00
DAV:   3    -0.359913606945E+04    0.70824E-02   -0.13032E-01  2848   0.662E-01    0.419E+00
DAV:   4    -0.359905513134E+04    0.80938E-01   -0.13340E-01  2912   0.429E-01    0.267E+00
DAV:   5    -0.359908464511E+04   -0.29514E-01   -0.13976E+00  2624   0.635E-01    0.277E+00
DAV:   6    -0.359899161750E+04    0.93028E-01   -0.70086E-02  2560   0.556E-01    0.149E+00
DAV:   7    -0.359899161054E+04    0.69589E-05   -0.26596E-01  2368   0.216E-01    0.201E+00
DAV:   8    -0.359898722599E+04    0.43845E-02   -0.10186E-02  2752   0.129E-01    0.126E+00
DAV:   9    -0.359897909138E+04    0.81346E-02   -0.32756E-02  2688   0.117E-01    0.164E-01
DAV:  10    -0.359897701135E+04    0.20800E-02   -0.45079E-03  2432   0.765E-02    0.441E-01
DAV:  11    -0.359897654299E+04    0.46836E-03   -0.27707E-03  2400   0.419E-02    0.137E-01
DAV:  12    -0.359897641008E+04    0.13291E-03   -0.45760E-04  2560   0.274E-02    0.758E-02
DAV:  13    -0.359897647523E+04   -0.65144E-04   -0.16923E-04  2464   0.123E-02    0.129E-01
DAV:  14    -0.359897644108E+04    0.34147E-04   -0.18643E-04  2560   0.663E-03    0.367E-02
DAV:  15    -0.359897648232E+04   -0.41242E-04   -0.44457E-05  1568   0.479E-03    0.117E-01
DAV:  16    -0.359897644941E+04    0.32907E-04   -0.15661E-04  1376   0.373E-03    0.350E-02
DAV:  17    -0.359897645829E+04   -0.88760E-05   -0.12107E-05  1344   0.321E-03
   4 F= -.35989765E+04 E0= -.35989060E+04  d E =-.139639E+02
       N       E                     dE             d eps       ncg     rms          rms(c)
DAV:   1    -0.359909599398E+04   -0.11954E+00   -0.89884E+00  2048   0.190E+00    0.666E-01
DAV:   2    -0.359912302256E+04   -0.27029E-01   -0.26113E-01  2496   0.318E-01    0.145E+00
DAV:   3    -0.359912576085E+04   -0.27383E-02   -0.19584E-01  2784   0.162E-01    0.219E+00
DAV:   4    -0.359912110105E+04    0.46598E-02   -0.10197E-02  3040   0.163E-01    0.640E-01
DAV:   5    -0.359911043044E+04    0.10671E-01   -0.65666E-03  2464   0.150E-01    0.387E-01
DAV:   6    -0.359910988565E+04    0.54479E-03   -0.22254E-02  2304   0.103E-01    0.650E-01
DAV:   7    -0.359910930954E+04    0.57611E-03   -0.31568E-03  2400   0.644E-02    0.224E-01
DAV:   8    -0.359910921622E+04    0.93320E-04   -0.61022E-03  2560   0.391E-02    0.334E-01
DAV:   9    -0.359910895385E+04    0.26237E-03   -0.55247E-04  2400   0.231E-02    0.369E-02
DAV:  10    -0.359910893615E+04    0.17700E-04   -0.36647E-04  2560   0.134E-02    0.173E-01
DAV:  11    -0.359910887283E+04    0.63324E-04   -0.61349E-05  2304   0.988E-03    0.209E-02
DAV:  12    -0.359910890498E+04   -0.32153E-04   -0.93013E-05  2272   0.807E-03    0.134E-01
DAV:  13    -0.359910887286E+04    0.32119E-04   -0.19169E-05  1408   0.490E-03    0.473E-02
DAV:  14    -0.359910887655E+04   -0.36850E-05   -0.75378E-06  1440   0.354E-03
   5 F= -.35991089E+04 E0= -.35990384E+04  d E =-.140964E+02
       N       E                     dE             d eps       ncg     rms          rms(c)
DAV:   1    -0.360317899183E+04   -0.40701E+01   -0.22697E+02  2048   0.979E+00    0.306E+00
DAV:   2    -0.360395033750E+04   -0.77135E+00   -0.54111E+00  2496   0.174E+00    0.593E+00
DAV:   3    -0.360364611601E+04    0.30422E+00   -0.11823E+00  2752   0.104E+00    0.452E+00
DAV:   4    -0.360359816399E+04    0.47952E-01   -0.11747E-01  2880   0.486E-01    0.302E+00
DAV:   5    -0.360391434467E+04   -0.31618E+00   -0.35442E+00  3104   0.640E-01    0.740E+00
DAV:   6    -0.360356355375E+04    0.35079E+00   -0.17265E+00  2720   0.776E-01    0.138E+00
DAV:   7    -0.360357418773E+04   -0.10634E-01   -0.16546E-01  2432   0.486E-01    0.470E+00
DAV:   8    -0.360354624004E+04    0.27948E-01   -0.31634E-02  2912   0.302E-01    0.949E-01
DAV:   9    -0.360352855371E+04    0.17686E-01   -0.46917E-02  2592   0.216E-01    0.121E+00
DAV:  10    -0.360353070877E+04   -0.21551E-02   -0.16650E-01  2528   0.170E-01    0.191E+00
DAV:  11    -0.360352639213E+04    0.43166E-02   -0.66389E-03  2496   0.994E-02    0.703E-01
DAV:  12    -0.360352491816E+04    0.14740E-02   -0.56783E-02  2656   0.848E-02    0.114E+00
DAV:  13    -0.360352278401E+04    0.21342E-02   -0.24723E-03  2656   0.542E-02    0.342E-01
DAV:  14    -0.360352258402E+04    0.19999E-03   -0.20002E-02  2720   0.450E-02    0.744E-01
DAV:  15    -0.360352160821E+04    0.97581E-03   -0.77729E-04  2624   0.317E-02    0.537E-02
DAV:  16    -0.360352149926E+04    0.10895E-03   -0.27996E-03  2560   0.217E-02    0.442E-01
DAV:  17    -0.360352122340E+04    0.27585E-03   -0.13706E-04  2208   0.127E-02    0.131E-01
DAV:  18    -0.360352123932E+04   -0.15917E-04   -0.13921E-04  1760   0.972E-03    0.301E-01
DAV:  19    -0.360352116641E+04    0.72905E-04   -0.26792E-05  1632   0.564E-03    0.176E-01
DAV:  20    -0.360352119270E+04   -0.26282E-04   -0.16661E-05  1472   0.444E-03    0.249E-01
DAV:  21    -0.360352115368E+04    0.39014E-04   -0.64966E-06  1376   0.271E-03    0.179E-01
DAV:  22    -0.360352114923E+04    0.44526E-05   -0.36707E-06  1376   0.251E-03
   6 F= -.36035211E+04 E0= -.36034507E+04  d E =-.441227E+01
       N       E                     dE             d eps       ncg     rms          rms(c)
DAV:   1    -0.360502492124E+04   -0.15038E+01   -0.56090E+02  2048   0.150E+01    0.473E+00
DAV:   2    -0.360724930108E+04   -0.22244E+01   -0.14336E+01  2496   0.303E+00    0.193E+01
DAV:   3    -0.360643024715E+04    0.81905E+00   -0.15164E+01  2720   0.137E+00    0.491E+00
DAV:   4    -0.360630635912E+04    0.12389E+00   -0.25623E+00  2816   0.889E-01    0.715E+00
DAV:   5    -0.360610010525E+04    0.20625E+00   -0.14714E-01  2560   0.428E-01    0.324E+00
DAV:   6    -0.360600255283E+04    0.97552E-01   -0.53331E-01  2592   0.999E-01    0.264E+00
DAV:   7    -0.360605516372E+04   -0.52611E-01   -0.14073E+00  2432   0.912E-01    0.445E+00
DAV:   8    -0.360604324579E+04    0.11918E-01   -0.61524E-02  2592   0.434E-01    0.351E+00
DAV:   9    -0.360598607768E+04    0.57168E-01   -0.30326E-01  2848   0.241E-01    0.138E+00
DAV:  10    -0.360599266456E+04   -0.65869E-02   -0.25239E-02  2496   0.185E-01    0.294E+00
DAV:  11    -0.360598461670E+04    0.80479E-02   -0.37704E-01  2528   0.160E-01    0.206E+00
DAV:  12    -0.360598137360E+04    0.32431E-02   -0.10362E-02  2528   0.137E-01    0.214E+00
DAV:  13    -0.360597794262E+04    0.34310E-02   -0.24474E-01  2624   0.106E-01    0.206E+00
DAV:  14    -0.360597322968E+04    0.47129E-02   -0.65784E-03  2688   0.101E-01    0.137E+00
DAV:  15    -0.360597152414E+04    0.17055E-02   -0.13419E-01  2560   0.811E-02    0.174E+00
DAV:  16    -0.360596864870E+04    0.28754E-02   -0.40011E-03  2720   0.731E-02    0.983E-01
DAV:  17    -0.360596815947E+04    0.48923E-03   -0.81732E-02  2592   0.629E-02    0.145E+00
DAV:  18    -0.360596616355E+04    0.19959E-02   -0.26189E-03  2656   0.573E-02    0.701E-01
DAV:  19    -0.360596595607E+04    0.20748E-03   -0.48380E-02  2400   0.490E-02    0.116E+00
DAV:  20    -0.360596451306E+04    0.14430E-02   -0.16000E-03  2240   0.432E-02    0.429E-01
DAV:  21    -0.360596453522E+04   -0.22169E-04   -0.26101E-02  2080   0.364E-02    0.923E-01
DAV:  22    -0.360596355392E+04    0.98130E-03   -0.87205E-04  2016   0.313E-02    0.203E-01
DAV:  23    -0.360596372397E+04   -0.17005E-03   -0.13233E-02  1920   0.262E-02    0.751E-01
DAV:  24    -0.360596307206E+04    0.65192E-03   -0.44984E-04  1920   0.222E-02    0.452E-02
DAV:  25    -0.360596326404E+04   -0.19199E-03   -0.64271E-03  1824   0.187E-02    0.622E-01
DAV:  26    -0.360596284245E+04    0.42160E-03   -0.22561E-04  1792   0.156E-02    0.781E-02
DAV:  27    -0.360596300695E+04   -0.16451E-03   -0.30385E-03  1792   0.132E-02    0.525E-01
DAV:  28    -0.360596273711E+04    0.26985E-03   -0.11365E-04  1728   0.109E-02    0.147E-01
DAV:  29    -0.360596286086E+04   -0.12375E-03   -0.13819E-03  1600   0.931E-03    0.451E-01
DAV:  30    -0.360596268787E+04    0.17299E-03   -0.57751E-05  1536   0.743E-03    0.190E-01
DAV:  31    -0.360596277400E+04   -0.86136E-04   -0.60624E-04  1504   0.643E-03    0.393E-01
DAV:  32    -0.360596266401E+04    0.11000E-03   -0.31456E-05  1472   0.502E-03    0.215E-01
DAV:  33    -0.360596271943E+04   -0.55424E-04   -0.24787E-04  1376   0.441E-03    0.348E-01
DAV:  34    -0.360596264995E+04    0.69477E-04   -0.20248E-05  1408   0.336E-03    0.227E-01
DAV:  35    -0.360596268393E+04   -0.33973E-04   -0.85542E-05  1376   0.300E-03    0.313E-01
DAV:  36    -0.360596264051E+04    0.43416E-04   -0.16680E-05  1344   0.222E-03    0.232E-01
DAV:  37    -0.360596265951E+04   -0.18999E-04   -0.29495E-05  1344   0.204E-03    0.285E-01
DAV:  38    -0.360596263261E+04    0.26897E-04   -0.13881E-05  1312   0.143E-03    0.232E-01
DAV:  39    -0.360596264140E+04   -0.87847E-05   -0.10331E-05  1312   0.139E-03
   7 F= -.36059626E+04 E0= -.36058921E+04  d E =-.685376E+01
       N       E                     dE             d eps       ncg     rms          rms(c)
DAV:   1    -0.360838470457E+04   -0.24221E+01   -0.29694E+02  2048   0.109E+01    0.347E+00
DAV:   2    -0.360951466865E+04   -0.11300E+01   -0.72252E+00  2560   0.199E+00    0.818E+00
DAV:   3    -0.360898730909E+04    0.52736E+00   -0.12769E+00  2912   0.100E+00    0.426E+00
DAV:   4    -0.360905125058E+04   -0.63941E-01   -0.13692E-01  2752   0.403E-01    0.440E+00
DAV:   5    -0.360919770259E+04   -0.14645E+00   -0.37738E+00  2976   0.923E-01    0.626E+00
DAV:   6    -0.360900641678E+04    0.19129E+00   -0.25413E-01  2656   0.617E-01    0.311E+00
DAV:   7    -0.360888282063E+04    0.12360E+00   -0.35889E-02  2656   0.379E-01    0.239E+00
DAV:   8    -0.360889246828E+04   -0.96477E-02   -0.32086E-02  2720   0.313E-01    0.319E+00
DAV:   9    -0.360895994752E+04   -0.67479E-01   -0.11057E+00  2592   0.249E-01    0.507E+00
DAV:  10    -0.360894265592E+04    0.17292E-01   -0.17456E-02  2784   0.250E-01    0.359E+00
DAV:  11    -0.360892190565E+04    0.20750E-01   -0.74409E-01  2656   0.203E-01    0.402E+00
DAV:  12    -0.360890823722E+04    0.13668E-01   -0.15154E-02  2784   0.177E-01    0.272E+00
DAV:  13    -0.360891169842E+04   -0.34612E-02   -0.55426E-01  2560   0.153E-01    0.391E+00
DAV:  14    -0.360890068000E+04    0.11018E-01   -0.11309E-02  2592   0.152E-01    0.237E+00
DAV:  15    -0.360889552015E+04    0.51599E-02   -0.35691E-01  2624   0.133E-01    0.314E+00
DAV:  16    -0.360888959322E+04    0.59269E-02   -0.95954E-03  2528   0.124E-01    0.201E+00
DAV:  17    -0.360888874526E+04    0.84796E-03   -0.26585E-01  2464   0.111E-01    0.281E+00
DAV:  18    -0.360888480818E+04    0.39371E-02   -0.77894E-03  2464   0.107E-01    0.179E+00
DAV:  19    -0.360888511104E+04   -0.30286E-03   -0.21658E-01  2496   0.988E-02    0.260E+00
DAV:  20    -0.360888208114E+04    0.30299E-02   -0.67180E-03  2496   0.973E-02    0.163E+00
DAV:  21    -0.360888280575E+04   -0.72461E-03   -0.18560E-01  2432   0.910E-02    0.245E+00
DAV:  22    -0.360888022273E+04    0.25830E-02   -0.59396E-03  2432   0.902E-02    0.151E+00
DAV:  23    -0.360888119166E+04   -0.96893E-03   -0.16366E-01  2400   0.849E-02    0.233E+00
DAV:  24    -0.360887889625E+04    0.22954E-02   -0.53960E-03  2432   0.846E-02    0.142E+00
DAV:  25    -0.360887993049E+04   -0.10342E-02   -0.14665E-01  2400   0.803E-02    0.223E+00
DAV:  26    -0.360887781876E+04    0.21117E-02   -0.49190E-03  2400   0.801E-02    0.133E+00
DAV:  27    -0.360887890185E+04   -0.10831E-02   -0.13272E-01  2400   0.764E-02    0.214E+00
DAV:  28    -0.360887694742E+04    0.19544E-02   -0.45488E-03  2400   0.764E-02    0.126E+00
DAV:  29    -0.360887799755E+04   -0.10501E-02   -0.12067E-01  2368   0.730E-02    0.205E+00
DAV:  30    -0.360887616275E+04    0.18348E-02   -0.41877E-03  2400   0.728E-02    0.119E+00
DAV:  31    -0.360887719623E+04   -0.10335E-02   -0.10991E-01  2368   0.697E-02    0.198E+00
DAV:  32    -0.360887548028E+04    0.17160E-02   -0.38841E-03  2400   0.695E-02    0.112E+00
DAV:  33    -0.360887645509E+04   -0.97481E-03   -0.10008E-01  2336   0.667E-02    0.189E+00
DAV:  34    -0.360887483521E+04    0.16199E-02   -0.35726E-03  2368   0.663E-02    0.106E+00
DAV:  35    -0.360887577906E+04   -0.94385E-03   -0.91026E-02  2368   0.637E-02    0.182E+00
DAV:  36    -0.360887426187E+04    0.15172E-02   -0.33018E-03  2368   0.632E-02    0.100E+00
DAV:  37    -0.360887514834E+04   -0.88648E-03   -0.82661E-02  2336   0.609E-02    0.174E+00
DAV:  38    -0.360887372110E+04    0.14272E-02   -0.30248E-03  2368   0.603E-02    0.940E-01
DAV:  39    -0.360887457057E+04   -0.84947E-03   -0.74920E-02  2336   0.581E-02    0.167E+00
DAV:  40    -0.360887323425E+04    0.13363E-02   -0.27738E-03  2368   0.574E-02    0.884E-01
DAV:  41    -0.360887403978E+04   -0.80553E-03   -0.67836E-02  2368   0.554E-02    0.160E+00
DAV:  42    -0.360887278631E+04    0.12535E-02   -0.25444E-03  2336   0.547E-02    0.828E-01
DAV:  43    -0.360887354288E+04   -0.75657E-03   -0.61196E-02  2304   0.528E-02    0.153E+00
DAV:  44    -0.360887236868E+04    0.11742E-02   -0.23115E-03  2304   0.520E-02    0.774E-01
DAV:  45    -0.360887309004E+04   -0.72136E-03   -0.55094E-02  2240   0.502E-02    0.146E+00
DAV:  46    -0.360887199685E+04    0.10932E-02   -0.21009E-03  2240   0.494E-02    0.722E-01
DAV:  47    -0.360887263685E+04   -0.64000E-03   -0.49110E-02  2208   0.476E-02    0.139E+00
DAV:  48    -0.360887163247E+04    0.10044E-02   -0.18948E-03  2240   0.467E-02    0.673E-01
DAV:  49    -0.360887224788E+04   -0.61541E-03   -0.43887E-02  2208   0.450E-02    0.132E+00
DAV:  50    -0.360887132157E+04    0.92631E-03   -0.17089E-03  2208   0.442E-02    0.625E-01
DAV:  51    -0.360887190146E+04   -0.57989E-03   -0.39181E-02  2208   0.426E-02    0.126E+00
DAV:  52    -0.360887109084E+04    0.81062E-03   -0.15452E-03  2208   0.419E-02    0.603E-01
DAV:  53    -0.360887150952E+04   -0.41868E-03   -0.34372E-02  2208   0.408E-02    0.116E+00
DAV:  54    -0.360887077432E+04    0.73520E-03   -0.13841E-03  2176   0.394E-02    0.555E-01
DAV:  55    -0.360887113666E+04   -0.36233E-03   -0.29357E-02  2176   0.378E-02    0.108E+00
DAV:  56    -0.360887050051E+04    0.63614E-03   -0.12038E-03  2176   0.364E-02    0.512E-01
DAV:  57    -0.360887084416E+04   -0.34365E-03   -0.25345E-02  2112   0.351E-02    0.101E+00
DAV:  58    -0.360887027144E+04    0.57272E-03   -0.10549E-03  2112   0.340E-02    0.466E-01
DAV:  59    -0.360887060441E+04   -0.33297E-03   -0.21944E-02  2080   0.326E-02    0.958E-01
DAV:  60    -0.360887008811E+04    0.51630E-03   -0.92783E-04  2112   0.317E-02    0.429E-01
DAV:  61    -0.360887040621E+04   -0.31810E-03   -0.19156E-02  2080   0.306E-02    0.907E-01
DAV:  62    -0.360886993367E+04    0.47254E-03   -0.82330E-04  2112   0.298E-02    0.394E-01
DAV:  63    -0.360887025362E+04   -0.31995E-03   -0.16985E-02  2080   0.288E-02    0.867E-01
DAV:  64    -0.360886981809E+04    0.43553E-03   -0.74168E-04  2112   0.282E-02    0.367E-01
DAV:  65    -0.360887012670E+04   -0.30862E-03   -0.15201E-02  1984   0.273E-02    0.830E-01
DAV:  66    -0.360886971991E+04    0.40679E-03   -0.67556E-04  1952   0.268E-02    0.342E-01
DAV:  67    -0.360887001164E+04   -0.29173E-03   -0.13591E-02  1920   0.259E-02    0.795E-01
DAV:  68    -0.360886963063E+04    0.38101E-03   -0.61647E-04  1952   0.255E-02    0.319E-01
DAV:  69    -0.360886991214E+04   -0.28151E-03   -0.12189E-02  1952   0.246E-02    0.764E-01
DAV:  70    -0.360886955397E+04    0.35817E-03   -0.56625E-04  1952   0.243E-02    0.296E-01
DAV:  71    -0.360886981930E+04   -0.26533E-03   -0.10885E-02  1920   0.235E-02    0.734E-01
DAV:  72    -0.360886948230E+04    0.33700E-03   -0.51936E-04  1920   0.231E-02    0.273E-01
DAV:  73    -0.360886973111E+04   -0.24881E-03   -0.96416E-03  1888   0.223E-02    0.703E-01
DAV:  74    -0.360886941493E+04    0.31618E-03   -0.47767E-04  1920   0.220E-02    0.251E-01
DAV:  75    -0.360886964909E+04   -0.23416E-03   -0.84806E-03  1888   0.212E-02    0.674E-01
DAV:  76    -0.360886935237E+04    0.29672E-03   -0.44107E-04  1920   0.209E-02    0.229E-01
DAV:  77    -0.360886957197E+04   -0.21960E-03   -0.73822E-03  1920   0.201E-02    0.644E-01
DAV:  78    -0.360886929310E+04    0.27887E-03   -0.41058E-04  1920   0.198E-02    0.206E-01
DAV:  79    -0.360886949946E+04   -0.20636E-03   -0.63435E-03  1888   0.189E-02    0.615E-01
DAV:  80    -0.360886923911E+04    0.26035E-03   -0.38788E-04  1920   0.187E-02    0.185E-01
DAV:  81    -0.360886943375E+04   -0.19464E-03   -0.54045E-03  1856   0.179E-02    0.587E-01
DAV:  82    -0.360886919036E+04    0.24339E-03   -0.38194E-04  1856   0.176E-02    0.163E-01
DAV:  83    -0.360886937318E+04   -0.18282E-03   -0.45423E-03  1856   0.168E-02    0.561E-01
DAV:  84    -0.360886914606E+04    0.22712E-03   -0.40577E-04  1856   0.166E-02    0.142E-01
DAV:  85    -0.360886931778E+04   -0.17172E-03   -0.37606E-03  1824   0.157E-02    0.535E-01
DAV:  86    -0.360886910689E+04    0.21090E-03   -0.48825E-04  1856   0.156E-02    0.122E-01
DAV:  87    -0.360886926809E+04   -0.16120E-03   -0.30729E-03  1792   0.147E-02    0.510E-01
DAV:  88    -0.360886907235E+04    0.19574E-03   -0.66726E-04  1824   0.147E-02    0.103E-01
DAV:  89    -0.360886922270E+04   -0.15035E-03   -0.24690E-03  1792   0.138E-02    0.486E-01
DAV:  90    -0.360886904176E+04    0.18094E-03   -0.90964E-04  1824   0.138E-02    0.852E-02
DAV:  91    -0.360886918184E+04   -0.14008E-03   -0.19593E-03  1792   0.129E-02    0.464E-01
DAV:  92    -0.360886901491E+04    0.16693E-03   -0.10542E-03  1792   0.129E-02    0.670E-02
DAV:  93    -0.360886914348E+04   -0.12857E-03   -0.15192E-03  1760   0.120E-02    0.442E-01
DAV:  94    -0.360886899045E+04    0.15303E-03   -0.10209E-03  1760   0.120E-02    0.498E-02
DAV:  95    -0.360886910911E+04   -0.11866E-03   -0.11599E-03  1760   0.111E-02    0.421E-01
DAV:  96    -0.360886896931E+04    0.13981E-03   -0.87612E-04  1696   0.111E-02    0.341E-02
DAV:  97    -0.360886907895E+04   -0.10964E-03   -0.88060E-04  1728   0.103E-02    0.402E-01
DAV:  98    -0.360886895146E+04    0.12749E-03   -0.70862E-04  1696   0.102E-02    0.195E-02
DAV:  99    -0.360886905170E+04   -0.10024E-03   -0.66619E-04  1728   0.951E-03    0.383E-01
DAV: 100    -0.360886893603E+04    0.11567E-03   -0.55771E-04  1664   0.942E-03
   8 F= -.36088689E+04 E0= -.36087986E+04  d E =-.290629E+01
       N       E                     dE             d eps       ncg     rms          rms(c)
DAV:   1    -0.360926669987E+04   -0.39765E+00   -0.15220E+02  2048   0.770E+00    0.271E+00
DAV:   2    -0.361023780185E+04   -0.97110E+00   -0.37954E+00  2592   0.178E+00    0.893E+00
DAV:   3    -0.360957267800E+04    0.66512E+00   -0.35581E-01  2880   0.928E-01    0.308E+00
DAV:   4    -0.360970931485E+04   -0.13664E+00   -0.17641E+00  2944   0.559E-01    0.628E+00
DAV:   5    -0.360958971382E+04    0.11960E+00   -0.82602E-02  2688   0.464E-01    0.409E+00
DAV:   6    -0.360970941166E+04   -0.11970E+00   -0.25602E+00  2720   0.415E-01    0.560E+00
DAV:   7    -0.360954241177E+04    0.16700E+00   -0.56792E-02  2624   0.361E-01    0.184E+00
DAV:   8    -0.360953790820E+04    0.45036E-02   -0.43793E-01  2624   0.216E-01    0.445E+00
DAV:   9    -0.360957333323E+04   -0.35425E-01   -0.17968E-02  2976   0.233E-01    0.391E+00
DAV:  10    -0.360956385605E+04    0.94772E-02   -0.89797E-01  2528   0.215E-01    0.472E+00
DAV:  11    -0.360956034648E+04    0.35096E-02   -0.17184E-02  2464   0.210E-01    0.359E+00
DAV:  12    -0.360955036779E+04    0.99787E-02   -0.71041E-01  2464   0.185E-01    0.432E+00
DAV:  13    -0.360954898367E+04    0.13841E-02   -0.15743E-02  2496   0.173E-01    0.338E+00
DAV:  14    -0.360954079938E+04    0.81843E-02   -0.58499E-01  2432   0.160E-01    0.397E+00
DAV:  15    -0.360953961680E+04    0.11826E-02   -0.14657E-02  2464   0.156E-01    0.316E+00
DAV:  16    -0.360953501690E+04    0.45999E-02   -0.50701E-01  2432   0.146E-01    0.376E+00
DAV:  17    -0.360953424961E+04    0.76729E-03   -0.13596E-02  2464   0.146E-01    0.300E+00
DAV:  18    -0.360953214239E+04    0.21072E-02   -0.46693E-01  2400   0.139E-01    0.368E+00
DAV:  19    -0.360953151605E+04    0.62634E-03   -0.12845E-02  2400   0.140E-01    0.290E+00
DAV:  20    -0.360953053528E+04    0.98076E-03   -0.44378E-01  2368   0.135E-01    0.363E+00
DAV:  21    -0.360952990037E+04    0.63491E-03   -0.12385E-02  2400   0.137E-01    0.283E+00
DAV:  22    -0.360952937797E+04    0.52240E-03   -0.42734E-01  2400   0.133E-01    0.359E+00
DAV:  23    -0.360952865478E+04    0.72320E-03   -0.12146E-02  2400   0.135E-01    0.277E+00
DAV:  24    -0.360952827995E+04    0.37482E-03   -0.41225E-01  2336   0.131E-01    0.354E+00
DAV:  25    -0.360952764789E+04    0.63206E-03   -0.11810E-02  2368   0.133E-01    0.274E+00
DAV:  26    -0.360952746058E+04    0.18731E-03   -0.40131E-01  2336   0.130E-01    0.350E+00
DAV:  27    -0.360952682142E+04    0.63916E-03   -0.11629E-02  2368   0.131E-01    0.271E+00
DAV:  28    -0.360952665959E+04    0.16184E-03   -0.39066E-01  2336   0.129E-01    0.346E+00
DAV:  29    -0.360952604209E+04    0.61750E-03   -0.11452E-02  2368   0.130E-01    0.268E+00
DAV:  30    -0.360952589472E+04    0.14737E-03   -0.38062E-01  2336   0.127E-01    0.342E+00
DAV:  31    -0.360952531382E+04    0.58090E-03   -0.11286E-02  2368   0.129E-01    0.265E+00
DAV:  32    -0.360952516844E+04    0.14538E-03   -0.37115E-01  2336   0.126E-01    0.338E+00
DAV:  33    -0.360952462794E+04    0.54049E-03   -0.11127E-02  2336   0.127E-01    0.263E+00
DAV:  34    -0.360952448121E+04    0.14673E-03   -0.36222E-01  2272   0.125E-01    0.334E+00
DAV:  35    -0.360952398334E+04    0.49788E-03   -0.10975E-02  2304   0.126E-01    0.260E+00
DAV:  36    -0.360952383215E+04    0.15119E-03   -0.35381E-01  2272   0.124E-01    0.331E+00
DAV:  37    -0.360952337838E+04    0.45376E-03   -0.10829E-02  2304   0.125E-01    0.258E+00
DAV:  38    -0.360952321999E+04    0.15839E-03   -0.34588E-01  2272   0.122E-01    0.327E+00
DAV:  39    -0.360952280961E+04    0.41038E-03   -0.10689E-02  2304   0.124E-01    0.256E+00
DAV:  40    -0.360952264340E+04    0.16621E-03   -0.33842E-01  2272   0.121E-01    0.323E+00
DAV:  41    -0.360952227600E+04    0.36740E-03   -0.10555E-02  2304   0.123E-01    0.254E+00
DAV:  42    -0.360952209912E+04    0.17688E-03   -0.33138E-01  2272   0.120E-01    0.320E+00
DAV:  43    -0.360952177252E+04    0.32660E-03   -0.10425E-02  2304   0.121E-01    0.252E+00
DAV:  44    -0.360952158512E+04    0.18739E-03   -0.32473E-01  2272   0.119E-01    0.317E+00
DAV:  45    -0.360952129750E+04    0.28763E-03   -0.10301E-02  2304   0.120E-01    0.251E+00
DAV:  46    -0.360952109934E+04    0.19816E-03   -0.31844E-01  2272   0.118E-01    0.313E+00
DAV:  47    -0.360952084304E+04    0.25630E-03   -0.10184E-02  2304   0.119E-01    0.249E+00
DAV:  48    -0.360952047884E+04    0.36419E-03   -0.31045E-01  2240   0.117E-01    0.309E+00
DAV:  49    -0.360952022078E+04    0.25807E-03   -0.10040E-02  2304   0.118E-01    0.247E+00
DAV:  50    -0.360951989153E+04    0.32924E-03   -0.30281E-01  2272   0.116E-01    0.305E+00
DAV:  51    -0.360951968193E+04    0.20961E-03   -0.98882E-03  2304   0.117E-01    0.245E+00
DAV:  52    -0.360951856460E+04    0.11173E-02   -0.28565E-01  2272   0.115E-01    0.293E+00
DAV:  53    -0.360951808638E+04    0.47822E-03   -0.96145E-03  2304   0.114E-01    0.238E+00
DAV:  54    -0.360951710731E+04    0.97907E-03   -0.26640E-01  2272   0.111E-01    0.283E+00
DAV:  55    -0.360951684366E+04    0.26365E-03   -0.91724E-03  2304   0.110E-01    0.233E+00
DAV:  56    -0.360951604089E+04    0.80277E-03   -0.25236E-01  2272   0.108E-01    0.276E+00
DAV:  57    -0.360951590183E+04    0.13906E-03   -0.88407E-03  2304   0.108E-01    0.229E+00
DAV:  58    -0.360951529843E+04    0.60341E-03   -0.24259E-01  2272   0.105E-01    0.271E+00
DAV:  59    -0.360951522660E+04    0.71828E-04   -0.85921E-03  2304   0.106E-01    0.226E+00
DAV:  60    -0.360951469060E+04    0.53600E-03   -0.23449E-01  2272   0.104E-01    0.266E+00
DAV:  61    -0.360951467918E+04    0.11420E-04   -0.83861E-03  2304   0.104E-01    0.223E+00
DAV:  62    -0.360951420121E+04    0.47797E-03   -0.22799E-01  2272   0.102E-01    0.262E+00
DAV:  63    -0.360951423974E+04   -0.38532E-04   -0.82192E-03  2304   0.103E-01    0.221E+00
DAV:  64    -0.360951383517E+04    0.40457E-03   -0.22313E-01  2272   0.101E-01    0.260E+00
DAV:  65    -0.360951392125E+04   -0.86085E-04   -0.80925E-03  2304   0.102E-01    0.220E+00
DAV:  66    -0.360951354552E+04    0.37573E-03   -0.21929E-01  2272   0.100E-01    0.257E+00
DAV:  67    -0.360951364815E+04   -0.10262E-03   -0.79918E-03  2304   0.101E-01    0.218E+00
DAV:  68    -0.360951329748E+04    0.35067E-03   -0.21599E-01  2272   0.993E-02    0.255E+00
DAV:  69    -0.360951344223E+04   -0.14475E-03   -0.79058E-03  2304   0.101E-01    0.217E+00
DAV:  70    -0.360951310728E+04    0.33496E-03   -0.21347E-01  2272   0.987E-02    0.254E+00
DAV:  71    -0.360951328099E+04   -0.17372E-03   -0.78426E-03  2304   0.100E-01    0.217E+00
DAV:  72    -0.360951293051E+04    0.35048E-03   -0.21113E-01  2272   0.982E-02    0.252E+00
DAV:  73    -0.360951312434E+04   -0.19382E-03   -0.77849E-03  2304   0.998E-02    0.216E+00
DAV:  74    -0.360951279526E+04    0.32907E-03   -0.20936E-01  2272   0.978E-02    0.251E+00
DAV:  75    -0.360951301774E+04   -0.22248E-03   -0.77399E-03  2304   0.994E-02    0.216E+00
DAV:  76    -0.360951268564E+04    0.33210E-03   -0.20791E-01  2272   0.975E-02    0.250E+00
DAV:  77    -0.360951290672E+04   -0.22109E-03   -0.77023E-03  2304   0.992E-02    0.215E+00
DAV:  78    -0.360951256814E+04    0.33859E-03   -0.20634E-01  2272   0.972E-02    0.249E+00
DAV:  79    -0.360951281437E+04   -0.24623E-03   -0.76622E-03  2304   0.988E-02    0.215E+00
DAV:  80    -0.360951247396E+04    0.34041E-03   -0.20510E-01  2272   0.969E-02    0.248E+00
DAV:  81    -0.360951273683E+04   -0.26286E-03   -0.76322E-03  2304   0.986E-02    0.215E+00
DAV:  82    -0.360951236646E+04    0.37037E-03   -0.20367E-01  2272   0.966E-02    0.247E+00
DAV:  83    -0.360951263489E+04   -0.26843E-03   -0.75975E-03  2304   0.983E-02    0.214E+00
DAV:  84    -0.360951227631E+04    0.35857E-03   -0.20248E-01  2272   0.963E-02    0.246E+00
DAV:  85    -0.360951256217E+04   -0.28586E-03   -0.75669E-03  2304   0.980E-02    0.214E+00
DAV:  86    -0.360951219765E+04    0.36452E-03   -0.20144E-01  2272   0.961E-02    0.245E+00
DAV:  87    -0.360951246958E+04   -0.27193E-03   -0.75383E-03  2304   0.978E-02    0.214E+00
DAV:  88    -0.360951209583E+04    0.37375E-03   -0.20007E-01  2272   0.958E-02    0.244E+00
DAV:  89    -0.360951238245E+04   -0.28661E-03   -0.75017E-03  2304   0.975E-02    0.213E+00
DAV:  90    -0.360951200781E+04    0.37464E-03   -0.19889E-01  2272   0.955E-02    0.243E+00
DAV:  91    -0.360951230277E+04   -0.29496E-03   -0.74717E-03  2304   0.972E-02    0.213E+00
DAV:  92    -0.360951189865E+04    0.40412E-03   -0.19742E-01  2272   0.953E-02    0.242E+00
DAV:  93    -0.360951218993E+04   -0.29128E-03   -0.74339E-03  2304   0.969E-02    0.212E+00
DAV:  94    -0.360951179989E+04    0.39004E-03   -0.19611E-01  2272   0.949E-02    0.241E+00
DAV:  95    -0.360951210181E+04   -0.30192E-03   -0.73978E-03  2304   0.966E-02    0.212E+00
DAV:  96    -0.360951171127E+04    0.39054E-03   -0.19492E-01  2272   0.946E-02    0.241E+00
DAV:  97    -0.360951200849E+04   -0.29722E-03   -0.73644E-03  2304   0.964E-02    0.211E+00
DAV:  98    -0.360951161810E+04    0.39039E-03   -0.19367E-01  2272   0.944E-02    0.240E+00
DAV:  99    -0.360951192256E+04   -0.30447E-03   -0.73297E-03  2304   0.961E-02    0.211E+00
DAV: 100    -0.360951153254E+04    0.39003E-03   -0.19252E-01  2272   0.941E-02
   9 F= -.36095115E+04 E0= -.36094432E+04  d E =-.354889E+01
       N       E                     dE             d eps       ncg     rms          rms(c)
DAV:   1    -0.361079147168E+04   -0.12795E+01   -0.10268E+02  2048   0.642E+00    0.223E+00
DAV:   2    -0.361160528098E+04   -0.81381E+00   -0.25560E+00  2688   0.167E+00    0.881E+00
DAV:   3    -0.361099252542E+04    0.61276E+00   -0.50239E-01  2880   0.899E-01    0.182E+00
DAV:   4    -0.361098030638E+04    0.12219E-01   -0.24695E-01  2752   0.336E-01    0.431E+00
DAV:   5    -0.361108256600E+04   -0.10226E+00   -0.35470E-02  2784   0.355E-01    0.464E+00
DAV:   6    -0.361099185003E+04    0.90716E-01   -0.77620E-01  2624   0.344E-01    0.393E+00
DAV:   7    -0.361102613460E+04   -0.34285E-01   -0.48463E-02  2592   0.258E-01    0.414E+00
DAV:   8    -0.361100453537E+04    0.21599E-01   -0.86427E-01  2592   0.218E-01    0.451E+00
DAV:   9    -0.361100978493E+04   -0.52496E-02   -0.19874E-02  2656   0.208E-01    0.391E+00
DAV:  10    -0.361099402295E+04    0.15762E-01   -0.71042E-01  2656   0.191E-01    0.418E+00
DAV:  11    -0.361099968710E+04   -0.56641E-02   -0.17728E-02  2560   0.179E-01    0.377E+00
DAV:  12    -0.361098599215E+04    0.13695E-01   -0.60083E-01  2496   0.162E-01    0.382E+00
DAV:  13    -0.361099277059E+04   -0.67784E-02   -0.16741E-02  2496   0.165E-01    0.369E+00
DAV:  14    -0.361098200304E+04    0.10768E-01   -0.54838E-01  2432   0.154E-01    0.365E+00
DAV:  15    -0.361098782912E+04   -0.58261E-02   -0.15963E-02  2464   0.157E-01    0.359E+00
DAV:  16    -0.361097915301E+04    0.86761E-02   -0.50979E-01  2432   0.149E-01    0.354E+00
DAV:  17    -0.361098421398E+04   -0.50610E-02   -0.15431E-02  2432   0.152E-01    0.349E+00
DAV:  18    -0.361097688412E+04    0.73299E-02   -0.47864E-01  2400   0.145E-01    0.344E+00
DAV:  19    -0.361098147692E+04   -0.45928E-02   -0.14939E-02  2400   0.148E-01    0.341E+00
DAV:  20    -0.361097508322E+04    0.63937E-02   -0.45398E-01  2400   0.142E-01    0.337E+00
DAV:  21    -0.361097934829E+04   -0.42651E-02   -0.14520E-02  2368   0.144E-01    0.335E+00
DAV:  22    -0.361097363115E+04    0.57171E-02   -0.43414E-01  2336   0.139E-01    0.330E+00
DAV:  23    -0.361097764896E+04   -0.40178E-02   -0.14162E-02  2368   0.142E-01    0.330E+00
DAV:  24    -0.361097244186E+04    0.52071E-02   -0.41787E-01  2336   0.137E-01    0.325E+00
DAV:  25    -0.361097625799E+04   -0.38161E-02   -0.13856E-02  2368   0.139E-01    0.325E+00
DAV:  26    -0.361097144639E+04    0.48116E-02   -0.40426E-01  2336   0.135E-01    0.320E+00
DAV:  27    -0.361097509872E+04   -0.36523E-02   -0.13591E-02  2368   0.138E-01    0.321E+00
DAV:  28    -0.361097060198E+04    0.44967E-02   -0.39273E-01  2336   0.133E-01    0.316E+00
DAV:  29    -0.361097411769E+04   -0.35157E-02   -0.13359E-02  2368   0.136E-01    0.318E+00
DAV:  30    -0.361096987746E+04    0.42402E-02   -0.38282E-01  2336   0.131E-01    0.312E+00
DAV:  31    -0.361097327876E+04   -0.34013E-02   -0.13155E-02  2368   0.134E-01    0.315E+00
DAV:  32    -0.361096925198E+04    0.40268E-02   -0.37426E-01  2336   0.130E-01    0.309E+00
DAV:  33    -0.361097255533E+04   -0.33033E-02   -0.12975E-02  2368   0.133E-01    0.312E+00
DAV:  34    -0.361096870772E+04    0.38476E-02   -0.36681E-01  2336   0.129E-01    0.306E+00
DAV:  35    -0.361097192545E+04   -0.32177E-02   -0.12816E-02  2368   0.132E-01    0.310E+00
DAV:  36    -0.361096822722E+04    0.36982E-02   -0.36024E-01  2336   0.128E-01    0.303E+00
DAV:  37    -0.361097137040E+04   -0.31432E-02   -0.12673E-02  2368   0.131E-01    0.308E+00
DAV:  38    -0.361096780191E+04    0.35685E-02   -0.35444E-01  2336   0.127E-01    0.301E+00
DAV:  39    -0.361097087908E+04   -0.30772E-02   -0.12545E-02  2400   0.130E-01    0.306E+00
DAV:  40    -0.361096742481E+04    0.34543E-02   -0.34930E-01  2400   0.126E-01    0.299E+00
DAV:  41    -0.361097044331E+04   -0.30185E-02   -0.12429E-02  2432   0.129E-01    0.304E+00
DAV:  42    -0.361096708850E+04    0.33548E-02   -0.34472E-01  2400   0.125E-01    0.297E+00
DAV:  43    -0.361097005388E+04   -0.29654E-02   -0.12325E-02  2432   0.128E-01    0.302E+00
DAV:  44    -0.361096678626E+04    0.32676E-02   -0.34060E-01  2400   0.125E-01    0.295E+00
DAV:  45    -0.361096970378E+04   -0.29175E-02   -0.12229E-02  2432   0.128E-01    0.301E+00
DAV:  46    -0.361096651326E+04    0.31905E-02   -0.33688E-01  2400   0.124E-01    0.294E+00
DAV:  47    -0.361096895261E+04   -0.24394E-02   -0.12129E-02  2432   0.127E-01    0.297E+00
DAV:  48    -0.361096556735E+04    0.33853E-02   -0.32342E-01  2400   0.123E-01    0.287E+00
DAV:  49    -0.361096775618E+04   -0.21888E-02   -0.11858E-02  2432   0.125E-01    0.292E+00
DAV:  50    -0.361096481436E+04    0.29418E-02   -0.31346E-01  2400   0.121E-01    0.284E+00
DAV:  51    -0.361096701412E+04   -0.21998E-02   -0.11578E-02  2432   0.123E-01    0.288E+00
DAV:  52    -0.361096428391E+04    0.27302E-02   -0.30629E-01  2400   0.119E-01    0.281E+00
DAV:  53    -0.361096655800E+04   -0.22741E-02   -0.11384E-02  2432   0.122E-01    0.287E+00
DAV:  54    -0.361096394184E+04    0.26162E-02   -0.30167E-01  2400   0.118E-01    0.279E+00
DAV:  55    -0.361096620507E+04   -0.22632E-02   -0.11270E-02  2432   0.121E-01    0.285E+00
DAV:  56    -0.361096368552E+04    0.25196E-02   -0.29822E-01  2400   0.118E-01    0.277E+00
DAV:  57    -0.361096593125E+04   -0.22457E-02   -0.11180E-02  2432   0.120E-01    0.284E+00
DAV:  58    -0.361096349418E+04    0.24371E-02   -0.29565E-01  2400   0.117E-01    0.276E+00
DAV:  59    -0.361096573690E+04   -0.22427E-02   -0.11109E-02  2432   0.120E-01    0.283E+00
DAV:  60    -0.361096335799E+04    0.23789E-02   -0.29381E-01  2400   0.117E-01    0.276E+00
DAV:  61    -0.361096559248E+04   -0.22345E-02   -0.11058E-02  2432   0.119E-01    0.282E+00
DAV:  62    -0.361096322235E+04    0.23701E-02   -0.29193E-01  2400   0.116E-01    0.275E+00
DAV:  63    -0.361096544165E+04   -0.22193E-02   -0.11012E-02  2432   0.119E-01    0.282E+00
DAV:  64    -0.361096313913E+04    0.23025E-02   -0.29085E-01  2400   0.116E-01    0.274E+00
DAV:  65    -0.361096535699E+04   -0.22179E-02   -0.10978E-02  2432   0.119E-01    0.281E+00
DAV:  66    -0.361096307976E+04    0.22772E-02   -0.29004E-01  2400   0.116E-01    0.274E+00
DAV:  67    -0.361096524859E+04   -0.21688E-02   -0.10950E-02  2432   0.119E-01    0.281E+00
DAV:  68    -0.361096300267E+04    0.22459E-02   -0.28898E-01  2400   0.116E-01    0.274E+00
DAV:  69    -0.361096518272E+04   -0.21801E-02   -0.10918E-02  2432   0.119E-01    0.280E+00
DAV:  70    -0.361096296013E+04    0.22226E-02   -0.28840E-01  2400   0.116E-01    0.274E+00
DAV:  71    -0.361096513134E+04   -0.21712E-02   -0.10901E-02  2432   0.119E-01    0.280E+00
DAV:  72    -0.361096289074E+04    0.22406E-02   -0.28741E-01  2400   0.116E-01    0.273E+00
DAV:  73    -0.361096504865E+04   -0.21579E-02   -0.10879E-02  2432   0.118E-01    0.280E+00
DAV:  74    -0.361096285106E+04    0.21976E-02   -0.28691E-01  2400   0.116E-01    0.273E+00
DAV:  75    -0.361096500745E+04   -0.21564E-02   -0.10861E-02  2432   0.118E-01    0.279E+00
DAV:  76    -0.361096282002E+04    0.21874E-02   -0.28649E-01  2400   0.115E-01    0.273E+00
DAV:  77    -0.361096493392E+04   -0.21139E-02   -0.10845E-02  2432   0.118E-01    0.279E+00
DAV:  78    -0.361096276419E+04    0.21697E-02   -0.28571E-01  2400   0.115E-01    0.272E+00
DAV:  79    -0.361096488529E+04   -0.21211E-02   -0.10821E-02  2432   0.118E-01    0.279E+00
DAV:  80    -0.361096273085E+04    0.21544E-02   -0.28526E-01  2400   0.115E-01    0.272E+00
DAV:  81    -0.361096484329E+04   -0.21124E-02   -0.10808E-02  2432   0.118E-01    0.278E+00
DAV:  82    -0.361096266900E+04    0.21743E-02   -0.28438E-01  2400   0.115E-01    0.272E+00
DAV:  83    -0.361096476737E+04   -0.20984E-02   -0.10788E-02  2432   0.118E-01    0.278E+00
DAV:  84    -0.361096262808E+04    0.21393E-02   -0.28385E-01  2400   0.115E-01    0.272E+00
DAV:  85    -0.361096472428E+04   -0.20962E-02   -0.10771E-02  2432   0.118E-01    0.278E+00
DAV:  86    -0.361096259334E+04    0.21309E-02   -0.28337E-01  2400   0.115E-01    0.271E+00
DAV:  87    -0.361096464930E+04   -0.20560E-02   -0.10755E-02  2432   0.118E-01    0.277E+00
DAV:  88    -0.361096253239E+04    0.21169E-02   -0.28253E-01  2400   0.115E-01    0.271E+00
DAV:  89    -0.361096459325E+04   -0.20609E-02   -0.10729E-02  2432   0.117E-01    0.277E+00
DAV:  90    -0.361096249132E+04    0.21019E-02   -0.28198E-01  2400   0.115E-01    0.271E+00
DAV:  91    -0.361096454413E+04   -0.20528E-02   -0.10714E-02  2432   0.117E-01    0.277E+00
DAV:  92    -0.361096243844E+04    0.21057E-02   -0.28124E-01  2400   0.115E-01    0.270E+00
DAV:  93    -0.361096448262E+04   -0.20442E-02   -0.10695E-02  2432   0.117E-01    0.277E+00
DAV:  94    -0.361096239915E+04    0.20835E-02   -0.28072E-01  2400   0.114E-01    0.270E+00
DAV:  95    -0.361096443859E+04   -0.20394E-02   -0.10679E-02  2432   0.117E-01    0.276E+00
DAV:  96    -0.361096236295E+04    0.20756E-02   -0.28023E-01  2400   0.114E-01    0.270E+00
DAV:  97    -0.361096437574E+04   -0.20128E-02   -0.10664E-02  2432   0.117E-01    0.276E+00
DAV:  98    -0.361096230481E+04    0.20709E-02   -0.27942E-01  2400   0.114E-01    0.270E+00
DAV:  99    -0.361096431111E+04   -0.20063E-02   -0.10642E-02  2432   0.117E-01    0.276E+00
DAV: 100    -0.361096225476E+04    0.20564E-02   -0.27874E-01  2400   0.114E-01
  10 F= -.36109623E+04 E0= -.36108951E+04  d E =-.145072E+01
       N       E                     dE             d eps       ncg     rms          rms(c)
DAV:   1    -0.361100191287E+04   -0.37602E-01   -0.18807E+02  2048   0.864E+00    0.322E+00
DAV:   2    -0.361322693579E+04   -0.22250E+01   -0.48660E+00  2720   0.257E+00    0.257E+01
DAV:   3    -0.361154375594E+04    0.16832E+01   -0.18044E+01  2880   0.129E+00    0.512E+00
DAV:   4    -0.361145619966E+04    0.87556E-01   -0.18416E+00  2880   0.515E-01    0.562E+00
DAV:   5    -0.361138080134E+04    0.75398E-01   -0.76481E-02  2688   0.344E-01    0.458E+00
DAV:   6    -0.361141893793E+04   -0.38137E-01   -0.17937E+00  2784   0.403E-01    0.518E+00
DAV:   7    -0.361131958818E+04    0.99350E-01   -0.71847E-02  2656   0.362E-01    0.109E+00
DAV:   8    -0.361132115913E+04   -0.15709E-02   -0.25997E-01  2720   0.245E-01    0.455E+00
DAV:   9    -0.361132096656E+04    0.19257E-03   -0.15075E-02  2816   0.193E-01    0.316E+00
DAV:  10    -0.361137201583E+04   -0.51049E-01   -0.10003E+00  2592   0.184E-01    0.511E+00
DAV:  11    -0.361132634573E+04    0.45670E-01   -0.13692E-02  2496   0.200E-01    0.284E+00
DAV:  12    -0.361134986109E+04   -0.23515E-01   -0.73711E-01  2528   0.170E-01    0.484E+00
DAV:  13    -0.361132524846E+04    0.24613E-01   -0.12654E-02  2592   0.182E-01    0.299E+00
DAV:  14    -0.361134064644E+04   -0.15398E-01   -0.67876E-01  2464   0.161E-01    0.462E+00
DAV:  15    -0.361132319983E+04    0.17447E-01   -0.13359E-02  2496   0.172E-01    0.298E+00
DAV:  16    -0.361133552130E+04   -0.12321E-01   -0.63076E-01  2368   0.156E-01    0.448E+00
DAV:  17    -0.361132116052E+04    0.14361E-01   -0.13514E-02  2464   0.166E-01    0.292E+00
DAV:  18    -0.361133172454E+04   -0.10564E-01   -0.58941E-01  2336   0.153E-01    0.437E+00
DAV:  19    -0.361131941191E+04    0.12313E-01   -0.13432E-02  2400   0.162E-01    0.287E+00
DAV:  20    -0.361132903647E+04   -0.96246E-02   -0.55899E-01  2272   0.150E-01    0.429E+00
DAV:  21    -0.361131807603E+04    0.10960E-01   -0.13298E-02  2272   0.160E-01    0.283E+00
DAV:  22    -0.361132706333E+04   -0.89873E-02   -0.53642E-01  2240   0.147E-01    0.423E+00
DAV:  23    -0.361131709330E+04    0.99700E-02   -0.13170E-02  2272   0.157E-01    0.280E+00
DAV:  24    -0.361132557206E+04   -0.84788E-02   -0.51978E-01  2240   0.145E-01    0.418E+00
DAV:  25    -0.361131634536E+04    0.92267E-02   -0.13077E-02  2272   0.156E-01    0.278E+00
DAV:  26    -0.361132437196E+04   -0.80266E-02   -0.50675E-01  2240   0.144E-01    0.414E+00
DAV:  27    -0.361131575102E+04    0.86209E-02   -0.13010E-02  2272   0.155E-01    0.277E+00
DAV:  28    -0.361132335860E+04   -0.76076E-02   -0.49605E-01  2240   0.143E-01    0.409E+00
DAV:  29    -0.361131524953E+04    0.81091E-02   -0.12962E-02  2272   0.153E-01    0.276E+00
DAV:  30    -0.361132248275E+04   -0.72332E-02   -0.48696E-01  2240   0.142E-01    0.406E+00
DAV:  31    -0.361131481697E+04    0.76658E-02   -0.12922E-02  2272   0.152E-01    0.275E+00
DAV:  32    -0.361132171332E+04   -0.68963E-02   -0.47909E-01  2240   0.141E-01    0.402E+00
DAV:  33    -0.361131443850E+04    0.72748E-02   -0.12889E-02  2272   0.151E-01    0.275E+00
DAV:  34    -0.361132103388E+04   -0.65954E-02   -0.47221E-01  2240   0.140E-01    0.399E+00
DAV:  35    -0.361131410803E+04    0.69258E-02   -0.12861E-02  2272   0.150E-01    0.275E+00
DAV:  36    -0.361132041664E+04   -0.63086E-02   -0.46605E-01  2208   0.140E-01    0.396E+00
DAV:  37    -0.361131380151E+04    0.66151E-02   -0.12839E-02  2240   0.150E-01    0.274E+00
DAV:  38    -0.361131985051E+04   -0.60490E-02   -0.46038E-01  2208   0.139E-01    0.393E+00
DAV:  39    -0.361131352332E+04    0.63272E-02   -0.12816E-02  2240   0.149E-01    0.274E+00
DAV:  40    -0.361131933805E+04   -0.58147E-02   -0.45528E-01  2208   0.139E-01    0.391E+00
DAV:  41    -0.361131327399E+04    0.60641E-02   -0.12798E-02  2240   0.148E-01    0.274E+00
DAV:  42    -0.361131886822E+04   -0.55942E-02   -0.45064E-01  2208   0.138E-01    0.388E+00
DAV:  43    -0.361131304479E+04    0.58234E-02   -0.12781E-02  2240   0.148E-01    0.274E+00
DAV:  44    -0.361131843704E+04   -0.53922E-02   -0.44639E-01  2208   0.138E-01    0.386E+00
DAV:  45    -0.361131283745E+04    0.55996E-02   -0.12767E-02  2240   0.147E-01    0.274E+00
DAV:  46    -0.361131803916E+04   -0.52017E-02   -0.44250E-01  2208   0.137E-01    0.384E+00
DAV:  47    -0.361131274810E+04    0.52911E-02   -0.12755E-02  2240   0.146E-01    0.275E+00
DAV:  48    -0.361131783717E+04   -0.50891E-02   -0.44134E-01  2208   0.137E-01    0.382E+00
DAV:  49    -0.361131270948E+04    0.51277E-02   -0.12781E-02  2240   0.146E-01    0.276E+00
DAV:  50    -0.361131757580E+04   -0.48663E-02   -0.43929E-01  2208   0.137E-01    0.381E+00
DAV:  51    -0.361131262843E+04    0.49474E-02   -0.12799E-02  2240   0.146E-01    0.276E+00
DAV:  52    -0.361131770050E+04   -0.50721E-02   -0.44107E-01  2208   0.136E-01    0.381E+00
DAV:  53    -0.361131308216E+04    0.46183E-02   -0.12819E-02  2240   0.146E-01    0.280E+00
DAV:  54    -0.361131784149E+04   -0.47593E-02   -0.44509E-01  2208   0.137E-01    0.380E+00
DAV:  55    -0.361131334105E+04    0.45004E-02   -0.12958E-02  2240   0.146E-01    0.283E+00
DAV:  56    -0.361131792245E+04   -0.45814E-02   -0.44775E-01  2208   0.137E-01    0.380E+00
DAV:  57    -0.361131353150E+04    0.43910E-02   -0.13050E-02  2240   0.146E-01    0.284E+00
DAV:  58    -0.361131804559E+04   -0.45141E-02   -0.45034E-01  2208   0.137E-01    0.380E+00
DAV:  59    -0.361131372330E+04    0.43223E-02   -0.13116E-02  2240   0.146E-01    0.286E+00
DAV:  60    -0.361131807874E+04   -0.43554E-02   -0.45170E-01  2208   0.137E-01    0.379E+00
DAV:  61    -0.361131383594E+04    0.42428E-02   -0.13172E-02  2240   0.147E-01    0.287E+00
DAV:  62    -0.361131800323E+04   -0.41673E-02   -0.45170E-01  2208   0.138E-01    0.378E+00
DAV:  63    -0.361131380861E+04    0.41946E-02   -0.13206E-02  2240   0.146E-01    0.287E+00
DAV:  64    -0.361131790658E+04   -0.40980E-02   -0.45096E-01  2208   0.137E-01    0.377E+00
DAV:  65    -0.361131380104E+04    0.41055E-02   -0.13213E-02  2240   0.146E-01    0.288E+00
DAV:  66    -0.361131780219E+04   -0.40011E-02   -0.45015E-01  2208   0.137E-01    0.377E+00
DAV:  67    -0.361131371993E+04    0.40823E-02   -0.13219E-02  2240   0.146E-01    0.288E+00
DAV:  68    -0.361131763973E+04   -0.39198E-02   -0.44837E-01  2208   0.137E-01    0.376E+00
DAV:  69    -0.361131364885E+04    0.39909E-02   -0.13207E-02  2240   0.146E-01    0.288E+00
DAV:  70    -0.361131750008E+04   -0.38512E-02   -0.44696E-01  2208   0.137E-01    0.375E+00
DAV:  71    -0.361131358800E+04    0.39121E-02   -0.13204E-02  2240   0.146E-01    0.288E+00
DAV:  72    -0.361131733705E+04   -0.37490E-02   -0.44535E-01  2208   0.137E-01    0.374E+00
DAV:  73    -0.361131347651E+04    0.38605E-02   -0.13198E-02  2240   0.145E-01    0.288E+00
DAV:  74    -0.361131718740E+04   -0.37109E-02   -0.44366E-01  2208   0.137E-01    0.373E+00
DAV:  75    -0.361131340338E+04    0.37840E-02   -0.13183E-02  2240   0.145E-01    0.288E+00
DAV:  76    -0.361131706809E+04   -0.36647E-02   -0.44241E-01  2208   0.136E-01    0.372E+00
DAV:  77    -0.361131330892E+04    0.37592E-02   -0.13173E-02  2240   0.145E-01    0.287E+00
DAV:  78    -0.361131691815E+04   -0.36092E-02   -0.44065E-01  2208   0.136E-01    0.372E+00
DAV:  79    -0.361131322613E+04    0.36920E-02   -0.13155E-02  2240   0.145E-01    0.287E+00
DAV:  80    -0.361131679856E+04   -0.35724E-02   -0.43934E-01  2208   0.136E-01    0.371E+00
DAV:  81    -0.361131316453E+04    0.36340E-02   -0.13146E-02  2240   0.145E-01    0.287E+00
DAV:  82    -0.361131667510E+04   -0.35106E-02   -0.43804E-01  2208   0.136E-01    0.370E+00
DAV:  83    -0.361131307442E+04    0.36007E-02   -0.13135E-02  2240   0.144E-01    0.287E+00
DAV:  84    -0.361131655570E+04   -0.34813E-02   -0.43665E-01  2208   0.136E-01    0.370E+00
DAV:  85    -0.361131301156E+04    0.35441E-02   -0.13121E-02  2240   0.144E-01    0.287E+00
DAV:  86    -0.361131646666E+04   -0.34551E-02   -0.43569E-01  2208   0.136E-01    0.369E+00
DAV:  87    -0.361131294747E+04    0.35192E-02   -0.13111E-02  2240   0.144E-01    0.287E+00
DAV:  88    -0.361131635838E+04   -0.34109E-02   -0.43445E-01  2208   0.136E-01    0.369E+00
DAV:  89    -0.361131288516E+04    0.34732E-02   -0.13099E-02  2240   0.144E-01    0.286E+00
DAV:  90    -0.361131627164E+04   -0.33865E-02   -0.43349E-01  2208   0.136E-01    0.368E+00
DAV:  91    -0.361131284139E+04    0.34302E-02   -0.13091E-02  2240   0.144E-01    0.286E+00
DAV:  92    -0.361131618557E+04   -0.33442E-02   -0.43259E-01  2208   0.135E-01    0.368E+00
DAV:  93    -0.361131277485E+04    0.34107E-02   -0.13084E-02  2240   0.144E-01    0.286E+00
DAV:  94    -0.361131609224E+04   -0.33174E-02   -0.43149E-01  2208   0.135E-01    0.367E+00
DAV:  95    -0.361131272620E+04    0.33660E-02   -0.13072E-02  2240   0.143E-01    0.286E+00
DAV:  96    -0.361131602682E+04   -0.33006E-02   -0.43079E-01  2208   0.135E-01    0.367E+00
DAV:  97    -0.361131267065E+04    0.33562E-02   -0.13064E-02  2240   0.143E-01    0.286E+00
DAV:  98    -0.361131593397E+04   -0.32633E-02   -0.42969E-01  2208   0.135E-01    0.366E+00
DAV:  99    -0.361131261637E+04    0.33176E-02   -0.13051E-02  2240   0.143E-01    0.286E+00
DAV: 100    -0.361131586557E+04   -0.32492E-02   -0.42893E-01  2208   0.135E-01
  11 F= -.36113159E+04 E0= -.36112530E+04  d E =-.180433E+01
       N       E                     dE             d eps       ncg     rms          rms(c)
DAV:   1    -0.361139224888E+04   -0.79633E-01   -0.15347E+01  2048   0.249E+00    0.375E+00
DAV:   2    -0.361684848985E+04   -0.54562E+01   -0.40138E+01  3072   0.344E+00    0.202E+01
DAV:   3    -0.361180668338E+04    0.50418E+01   -0.35225E+00  3008   0.456E+00    0.664E+00
DAV:   4    -0.361143121964E+04    0.37546E+00   -0.26031E-01  2816   0.556E-01    0.454E+00
DAV:   5    -0.361140197819E+04    0.29241E-01   -0.31780E-02  2848   0.296E-01    0.329E+00
DAV:   6    -0.361144681766E+04   -0.44839E-01   -0.86626E-01  2656   0.193E-01    0.501E+00
DAV:   7    -0.361147215389E+04   -0.25336E-01   -0.20184E-02  2912   0.243E-01    0.449E+00
DAV:   8    -0.361140695337E+04    0.65201E-01   -0.33736E-01  2752   0.218E-01    0.185E+00
DAV:   9    -0.361138724186E+04    0.19712E-01   -0.20236E-02  2592   0.159E-01    0.225E+00
DAV:  10    -0.361139876842E+04   -0.11527E-01   -0.33344E-01  2752   0.107E-01    0.355E+00
DAV:  11    -0.361140448658E+04   -0.57182E-02   -0.11641E-02  2656   0.141E-01    0.316E+00
DAV:  12    -0.361142049739E+04   -0.16011E-01   -0.60789E-01  2656   0.140E-01    0.435E+00
DAV:  13    -0.361142061775E+04   -0.12036E-03   -0.14630E-02  2560   0.164E-01    0.359E+00
DAV:  14    -0.361142298967E+04   -0.23719E-02   -0.66536E-01  2496   0.159E-01    0.423E+00
DAV:  15    -0.361141949251E+04    0.34972E-02   -0.16558E-02  2464   0.169E-01    0.353E+00
DAV:  16    -0.361141839193E+04    0.11006E-02   -0.60874E-01  2400   0.156E-01    0.403E+00
DAV:  17    -0.361141558946E+04    0.28025E-02   -0.16377E-02  2432   0.161E-01    0.342E+00
DAV:  18    -0.361141548776E+04    0.10170E-03   -0.57051E-01  2368   0.151E-01    0.394E+00
DAV:  19    -0.361141384719E+04    0.16406E-02   -0.15930E-02  2400   0.157E-01    0.339E+00
DAV:  20    -0.361141410645E+04   -0.25926E-03   -0.55295E-01  2368   0.149E-01    0.389E+00
DAV:  21    -0.361141316100E+04    0.94544E-03   -0.15757E-02  2400   0.155E-01    0.338E+00
DAV:  22    -0.361141321175E+04   -0.50748E-04   -0.54228E-01  2368   0.148E-01    0.385E+00
DAV:  23    -0.361141261529E+04    0.59646E-03   -0.15708E-02  2400   0.154E-01    0.337E+00
DAV:  24    -0.361141241066E+04    0.20463E-03   -0.53265E-01  2336   0.147E-01    0.381E+00
DAV:  25    -0.361141205482E+04    0.35584E-03   -0.15656E-02  2368   0.154E-01    0.336E+00
DAV:  26    -0.361141167526E+04    0.37956E-03   -0.52363E-01  2336   0.146E-01    0.378E+00
DAV:  27    -0.361141153296E+04    0.14230E-03   -0.15592E-02  2368   0.152E-01    0.335E+00
DAV:  28    -0.361141103621E+04    0.49675E-03   -0.51574E-01  2336   0.145E-01    0.374E+00
DAV:  29    -0.361141108441E+04   -0.48194E-04   -0.15529E-02  2368   0.151E-01    0.335E+00
DAV:  30    -0.361141048108E+04    0.60332E-03   -0.50888E-01  2336   0.145E-01    0.372E+00
DAV:  31    -0.361141069142E+04   -0.21033E-03   -0.15473E-02  2368   0.150E-01    0.334E+00
DAV:  32    -0.361140998861E+04    0.70280E-03   -0.50278E-01  2336   0.144E-01    0.369E+00
DAV:  33    -0.361141033825E+04   -0.34964E-03   -0.15422E-02  2368   0.150E-01    0.333E+00
DAV:  34    -0.361140954531E+04    0.79294E-03   -0.49728E-01  2336   0.143E-01    0.367E+00
DAV:  35    -0.361141001730E+04   -0.47199E-03   -0.15375E-02  2368   0.149E-01    0.333E+00
DAV:  36    -0.361140914403E+04    0.87326E-03   -0.49229E-01  2336   0.143E-01    0.365E+00
DAV:  37    -0.361140972533E+04   -0.58130E-03   -0.15331E-02  2368   0.149E-01    0.332E+00
DAV:  38    -0.361140877801E+04    0.94732E-03   -0.48773E-01  2336   0.142E-01    0.363E+00
DAV:  39    -0.361140945654E+04   -0.67853E-03   -0.15289E-02  2368   0.148E-01    0.332E+00
DAV:  40    -0.361140844214E+04    0.10144E-02   -0.48354E-01  2336   0.142E-01    0.361E+00
DAV:  41    -0.361140920857E+04   -0.76643E-03   -0.15250E-02  2368   0.148E-01    0.331E+00
DAV:  42    -0.361140813298E+04    0.10756E-02   -0.47967E-01  2336   0.142E-01    0.359E+00
DAV:  43    -0.361140897807E+04   -0.84509E-03   -0.15213E-02  2368   0.147E-01    0.331E+00
DAV:  44    -0.361140784688E+04    0.11312E-02   -0.47609E-01  2336   0.141E-01    0.358E+00
DAV:  45    -0.361140876315E+04   -0.91627E-03   -0.15178E-02  2368   0.147E-01    0.330E+00
DAV:  46    -0.361140758178E+04    0.11814E-02   -0.47276E-01  2336   0.141E-01    0.356E+00
DAV:  47    -0.361140819505E+04   -0.61327E-03   -0.15114E-02  2368   0.146E-01    0.327E+00
DAV:  48    -0.361140674309E+04    0.14520E-02   -0.46141E-01  2336   0.140E-01    0.352E+00
DAV:  49    -0.361140751012E+04   -0.76703E-03   -0.14973E-02  2368   0.145E-01    0.326E+00
DAV:  50    -0.361140625241E+04    0.12577E-02   -0.45511E-01  2336   0.139E-01    0.350E+00
DAV:  51    -0.361140715319E+04   -0.90077E-03   -0.14866E-02  2368   0.144E-01    0.325E+00
DAV:  52    -0.361140573252E+04    0.14207E-02   -0.44844E-01  2336   0.138E-01    0.347E+00
DAV:  53    -0.361140647084E+04   -0.73832E-03   -0.14782E-02  2368   0.143E-01    0.322E+00
DAV:  54    -0.361140529217E+04    0.11787E-02   -0.44248E-01  2336   0.138E-01    0.345E+00
DAV:  55    -0.361140613310E+04   -0.84093E-03   -0.14645E-02  2368   0.143E-01    0.321E+00
DAV:  56    -0.361140501744E+04    0.11157E-02   -0.43878E-01  2336   0.137E-01    0.344E+00
DAV:  57    -0.361140571272E+04   -0.69529E-03   -0.14568E-02  2368   0.142E-01    0.319E+00
DAV:  58    -0.361140448678E+04    0.12259E-02   -0.43159E-01  2336   0.136E-01    0.341E+00
DAV:  59    -0.361140524874E+04   -0.76197E-03   -0.14458E-02  2368   0.141E-01    0.318E+00
DAV:  60    -0.361140410523E+04    0.11435E-02   -0.42662E-01  2304   0.135E-01    0.340E+00
DAV:  61    -0.361140493682E+04   -0.83159E-03   -0.14370E-02  2336   0.141E-01    0.317E+00
DAV:  62    -0.361140377363E+04    0.11632E-02   -0.42232E-01  2304   0.135E-01    0.338E+00
DAV:  63    -0.361140464928E+04   -0.87565E-03   -0.14296E-02  2336   0.140E-01    0.316E+00
DAV:  64    -0.361140353990E+04    0.11094E-02   -0.41931E-01  2304   0.134E-01    0.337E+00
DAV:  65    -0.361140446534E+04   -0.92544E-03   -0.14241E-02  2336   0.140E-01    0.315E+00
DAV:  66    -0.361140336142E+04    0.11039E-02   -0.41699E-01  2304   0.134E-01    0.336E+00
DAV:  67    -0.361140426057E+04   -0.89915E-03   -0.14196E-02  2336   0.139E-01    0.315E+00
DAV:  68    -0.361140315613E+04    0.11044E-02   -0.41427E-01  2304   0.134E-01    0.335E+00
DAV:  69    -0.361140410595E+04   -0.94982E-03   -0.14145E-02  2336   0.139E-01    0.314E+00
DAV:  70    -0.361140300260E+04    0.11034E-02   -0.41228E-01  2304   0.134E-01    0.334E+00
DAV:  71    -0.361140398052E+04   -0.97793E-03   -0.14114E-02  2336   0.139E-01    0.314E+00
DAV:  72    -0.361140281662E+04    0.11639E-02   -0.40989E-01  2304   0.133E-01    0.333E+00
DAV:  73    -0.361140380214E+04   -0.98552E-03   -0.14078E-02  2336   0.138E-01    0.313E+00
DAV:  74    -0.361140267023E+04    0.11319E-02   -0.40800E-01  2304   0.133E-01    0.332E+00
DAV:  75    -0.361140369033E+04   -0.10201E-02   -0.14042E-02  2336   0.138E-01    0.313E+00
DAV:  76    -0.361140255612E+04    0.11342E-02   -0.40653E-01  2304   0.133E-01    0.331E+00
DAV:  77    -0.361140354071E+04   -0.98459E-03   -0.14012E-02  2336   0.138E-01    0.312E+00
DAV:  78    -0.361140240346E+04    0.11372E-02   -0.40449E-01  2304   0.133E-01    0.330E+00
DAV:  79    -0.361140342631E+04   -0.10228E-02   -0.13972E-02  2336   0.138E-01    0.312E+00
DAV:  80    -0.361140229094E+04    0.11354E-02   -0.40303E-01  2304   0.132E-01    0.330E+00
DAV:  81    -0.361140333274E+04   -0.10418E-02   -0.13949E-02  2336   0.138E-01    0.312E+00
DAV:  82    -0.361140213831E+04    0.11944E-02   -0.40106E-01  2304   0.132E-01    0.329E+00
DAV:  83    -0.361140317860E+04   -0.10403E-02   -0.13919E-02  2336   0.137E-01    0.311E+00
DAV:  84    -0.361140201958E+04    0.11590E-02   -0.39953E-01  2304   0.132E-01    0.328E+00
DAV:  85    -0.361140308731E+04   -0.10677E-02   -0.13889E-02  2336   0.137E-01    0.311E+00
DAV:  86    -0.361140192954E+04    0.11578E-02   -0.39836E-01  2304   0.132E-01    0.328E+00
DAV:  87    -0.361140295119E+04   -0.10216E-02   -0.13863E-02  2336   0.137E-01    0.310E+00
DAV:  88    -0.361140179392E+04    0.11573E-02   -0.39652E-01  2304   0.131E-01    0.327E+00
DAV:  89    -0.361140284851E+04   -0.10546E-02   -0.13825E-02  2336   0.137E-01    0.310E+00
DAV:  90    -0.361140169878E+04    0.11497E-02   -0.39528E-01  2304   0.131E-01    0.326E+00
DAV:  91    -0.361140276652E+04   -0.10677E-02   -0.13803E-02  2336   0.136E-01    0.310E+00
DAV:  92    -0.361140158320E+04    0.11833E-02   -0.39378E-01  2304   0.131E-01    0.326E+00
DAV:  93    -0.361140265728E+04   -0.10741E-02   -0.13778E-02  2336   0.136E-01    0.310E+00
DAV:  94    -0.361140150083E+04    0.11565E-02   -0.39272E-01  2304   0.131E-01    0.325E+00
DAV:  95    -0.361140259270E+04   -0.10919E-02   -0.13756E-02  2336   0.136E-01    0.309E+00
DAV:  96    -0.361140143643E+04    0.11563E-02   -0.39188E-01  2304   0.131E-01    0.325E+00
DAV:  97    -0.361140250822E+04   -0.10718E-02   -0.13737E-02  2336   0.136E-01    0.309E+00
DAV:  98    -0.361140135712E+04    0.11511E-02   -0.39082E-01  2304   0.131E-01    0.324E+00
DAV:  99    -0.361140244986E+04   -0.10927E-02   -0.13714E-02  2336   0.136E-01    0.309E+00
DAV: 100    -0.361140129931E+04    0.11506E-02   -0.39007E-01  2304   0.131E-01
  12 F= -.36114013E+04 E0= -.36113364E+04  d E =-.188977E+01
       N       E                     dE             d eps       ncg     rms          rms(c)
DAV:   1    -0.361228938192E+04   -0.88693E+00   -0.10120E+02  2048   0.630E+00    0.265E+00
DAV:   2    -0.361396181600E+04   -0.16724E+01   -0.26978E+00  2912   0.215E+00    0.227E+01
DAV:   3    -0.361261737611E+04    0.13444E+01   -0.14385E+01  2944   0.118E+00    0.496E+00
DAV:   4    -0.361257460840E+04    0.42768E-01   -0.18911E+00  3008   0.460E-01    0.540E+00
DAV:   5    -0.361249212919E+04    0.82479E-01   -0.55340E-02  2720   0.307E-01    0.420E+00
DAV:   6    -0.361254153226E+04   -0.49403E-01   -0.15020E+00  2688   0.301E-01    0.512E+00
DAV:   7    -0.361245744346E+04    0.84089E-01   -0.42520E-02  2656   0.290E-01    0.191E+00
DAV:   8    -0.361249167858E+04   -0.34235E-01   -0.56456E-01  2752   0.189E-01    0.504E+00
DAV:   9    -0.361246572365E+04    0.25955E-01   -0.13217E-02  2752   0.182E-01    0.333E+00
DAV:  10    -0.361249890331E+04   -0.33180E-01   -0.90659E-01  2688   0.179E-01    0.490E+00
DAV:  11    -0.361246867690E+04    0.30226E-01   -0.15145E-02  2624   0.206E-01    0.342E+00
DAV:  12    -0.361248582944E+04   -0.17153E-01   -0.79251E-01  2528   0.172E-01    0.468E+00
DAV:  13    -0.361246646191E+04    0.19368E-01   -0.15768E-02  2496   0.178E-01    0.339E+00
DAV:  14    -0.361247983999E+04   -0.13378E-01   -0.73139E-01  2464   0.164E-01    0.455E+00
DAV:  15    -0.361246467905E+04    0.15161E-01   -0.15882E-02  2432   0.171E-01    0.336E+00
DAV:  16    -0.361247555582E+04   -0.10877E-01   -0.68497E-01  2464   0.160E-01    0.443E+00
DAV:  17    -0.361246302962E+04    0.12526E-01   -0.15943E-02  2464   0.167E-01    0.333E+00
DAV:  18    -0.361247255515E+04   -0.95255E-02   -0.65119E-01  2432   0.158E-01    0.435E+00
DAV:  19    -0.361246159954E+04    0.10956E-01   -0.15906E-02  2432   0.164E-01    0.329E+00
DAV:  20    -0.361247037729E+04   -0.87777E-02   -0.62551E-01  2400   0.156E-01    0.429E+00
DAV:  21    -0.361246047505E+04    0.99022E-02   -0.15807E-02  2368   0.162E-01    0.326E+00
DAV:  22    -0.361246874865E+04   -0.82736E-02   -0.60605E-01  2400   0.154E-01    0.424E+00
DAV:  23    -0.361245961980E+04    0.91289E-02   -0.15708E-02  2400   0.160E-01    0.323E+00
DAV:  24    -0.361246748296E+04   -0.78632E-02   -0.59101E-01  2400   0.153E-01    0.420E+00
DAV:  25    -0.361245895281E+04    0.85302E-02   -0.15627E-02  2400   0.159E-01    0.321E+00
DAV:  26    -0.361246645098E+04   -0.74982E-02   -0.57893E-01  2400   0.152E-01    0.416E+00
DAV:  27    -0.361245841446E+04    0.80365E-02   -0.15565E-02  2400   0.158E-01    0.320E+00
DAV:  28    -0.361246558006E+04   -0.71656E-02   -0.56889E-01  2368   0.151E-01    0.413E+00
DAV:  29    -0.361245796595E+04    0.76141E-02   -0.15518E-02  2400   0.157E-01    0.319E+00
DAV:  30    -0.361246482472E+04   -0.68588E-02   -0.56029E-01  2368   0.150E-01    0.410E+00
DAV:  31    -0.361245758121E+04    0.72435E-02   -0.15482E-02  2400   0.156E-01    0.318E+00
DAV:  32    -0.361246415844E+04   -0.65772E-02   -0.55280E-01  2368   0.150E-01    0.408E+00
DAV:  33    -0.361245724631E+04    0.69121E-02   -0.15452E-02  2400   0.155E-01    0.318E+00
DAV:  34    -0.361246356269E+04   -0.63164E-02   -0.54617E-01  2368   0.149E-01    0.405E+00
DAV:  35    -0.361245695065E+04    0.66120E-02   -0.15428E-02  2400   0.154E-01    0.317E+00
DAV:  36    -0.361246302477E+04   -0.60741E-02   -0.54024E-01  2400   0.149E-01    0.403E+00
DAV:  37    -0.361245668585E+04    0.63389E-02   -0.15408E-02  2464   0.154E-01    0.317E+00
DAV:  38    -0.361246253607E+04   -0.58502E-02   -0.53488E-01  2432   0.149E-01    0.401E+00
DAV:  39    -0.361245644909E+04    0.60870E-02   -0.15391E-02  2464   0.153E-01    0.316E+00
DAV:  40    -0.361246208850E+04   -0.56394E-02   -0.53001E-01  2432   0.148E-01    0.399E+00
DAV:  41    -0.361245623438E+04    0.58541E-02   -0.15377E-02  2464   0.153E-01    0.316E+00
DAV:  42    -0.361246167510E+04   -0.54407E-02   -0.52553E-01  2432   0.148E-01    0.397E+00
DAV:  43    -0.361245603577E+04    0.56393E-02   -0.15365E-02  2464   0.152E-01    0.316E+00
DAV:  44    -0.361246129170E+04   -0.52559E-02   -0.52138E-01  2432   0.147E-01    0.395E+00
DAV:  45    -0.361245585321E+04    0.54385E-02   -0.15354E-02  2464   0.152E-01    0.316E+00
DAV:  46    -0.361246093631E+04   -0.50831E-02   -0.51756E-01  2464   0.147E-01    0.393E+00
DAV:  47    -0.361245570361E+04    0.52327E-02   -0.15347E-02  2464   0.152E-01    0.316E+00
DAV:  48    -0.361246056926E+04   -0.48657E-02   -0.51374E-01  2464   0.146E-01    0.391E+00
DAV:  49    -0.361245546581E+04    0.51035E-02   -0.15348E-02  2464   0.151E-01    0.315E+00
DAV:  50    -0.361246028255E+04   -0.48167E-02   -0.51038E-01  2464   0.146E-01    0.390E+00
DAV:  51    -0.361245537358E+04    0.49090E-02   -0.15317E-02  2496   0.151E-01    0.316E+00
DAV:  52    -0.361246024535E+04   -0.48718E-02   -0.51015E-01  2464   0.146E-01    0.390E+00
DAV:  53    -0.361245556187E+04    0.46835E-02   -0.15320E-02  2496   0.151E-01    0.317E+00
DAV:  54    -0.361246022044E+04   -0.46586E-02   -0.51093E-01  2464   0.146E-01    0.389E+00
DAV:  55    -0.361245566281E+04    0.45576E-02   -0.15388E-02  2496   0.151E-01    0.318E+00
DAV:  56    -0.361246018193E+04   -0.45191E-02   -0.51131E-01  2464   0.146E-01    0.389E+00
DAV:  57    -0.361245567904E+04    0.45029E-02   -0.15429E-02  2496   0.151E-01    0.319E+00
DAV:  58    -0.361246007912E+04   -0.44001E-02   -0.51050E-01  2464   0.146E-01    0.388E+00
DAV:  59    -0.361245570112E+04    0.43780E-02   -0.15445E-02  2496   0.151E-01    0.319E+00
DAV:  60    -0.361245998488E+04   -0.42838E-02   -0.50988E-01  2464   0.146E-01    0.387E+00
DAV:  61    -0.361245571574E+04    0.42691E-02   -0.15467E-02  2496   0.151E-01    0.320E+00
DAV:  62    -0.361245982415E+04   -0.41084E-02   -0.50849E-01  2464   0.146E-01    0.386E+00
DAV:  63    -0.361245564754E+04    0.41766E-02   -0.15480E-02  2496   0.151E-01    0.320E+00
DAV:  64    -0.361245971200E+04   -0.40645E-02   -0.50741E-01  2464   0.146E-01    0.385E+00
DAV:  65    -0.361245563501E+04    0.40770E-02   -0.15479E-02  2496   0.150E-01    0.320E+00
DAV:  66    -0.361245961552E+04   -0.39805E-02   -0.50655E-01  2464   0.146E-01    0.385E+00
DAV:  67    -0.361245556241E+04    0.40531E-02   -0.15483E-02  2496   0.150E-01    0.320E+00
DAV:  68    -0.361245948262E+04   -0.39202E-02   -0.50502E-01  2464   0.146E-01    0.384E+00
DAV:  69    -0.361245552947E+04    0.39531E-02   -0.15472E-02  2496   0.150E-01    0.320E+00
DAV:  70    -0.361245938031E+04   -0.38508E-02   -0.50402E-01  2464   0.146E-01    0.383E+00
DAV:  71    -0.361245550128E+04    0.38790E-02   -0.15478E-02  2496   0.150E-01    0.320E+00
DAV:  72    -0.361245924467E+04   -0.37434E-02   -0.50266E-01  2464   0.146E-01    0.383E+00
DAV:  73    -0.361245543211E+04    0.38126E-02   -0.15478E-02  2496   0.150E-01    0.320E+00
DAV:  74    -0.361245914573E+04   -0.37136E-02   -0.50160E-01  2464   0.146E-01    0.382E+00
DAV:  75    -0.361245540463E+04    0.37411E-02   -0.15473E-02  2496   0.150E-01    0.320E+00
DAV:  76    -0.361245906669E+04   -0.36621E-02   -0.50082E-01  2464   0.145E-01    0.382E+00
DAV:  77    -0.361245534546E+04    0.37212E-02   -0.15471E-02  2496   0.150E-01    0.320E+00
DAV:  78    -0.361245896664E+04   -0.36212E-02   -0.49965E-01  2464   0.145E-01    0.381E+00
DAV:  79    -0.361245531348E+04    0.36532E-02   -0.15460E-02  2496   0.150E-01    0.320E+00
DAV:  80    -0.361245888912E+04   -0.35756E-02   -0.49885E-01  2464   0.145E-01    0.381E+00
DAV:  81    -0.361245528711E+04    0.36020E-02   -0.15462E-02  2496   0.150E-01    0.320E+00
DAV:  82    -0.361245879320E+04   -0.35061E-02   -0.49786E-01  2464   0.145E-01    0.380E+00
DAV:  83    -0.361245523682E+04    0.35564E-02   -0.15459E-02  2496   0.150E-01    0.320E+00
DAV:  84    -0.361245871944E+04   -0.34826E-02   -0.49706E-01  2464   0.145E-01    0.380E+00
DAV:  85    -0.361245521332E+04    0.35061E-02   -0.15454E-02  2496   0.150E-01    0.320E+00
DAV:  86    -0.361245866110E+04   -0.34478E-02   -0.49646E-01  2464   0.145E-01    0.379E+00
DAV:  87    -0.361245517537E+04    0.34857E-02   -0.15452E-02  2496   0.149E-01    0.320E+00
DAV:  88    -0.361245859306E+04   -0.34177E-02   -0.49569E-01  2464   0.145E-01    0.379E+00
DAV:  89    -0.361245515324E+04    0.34398E-02   -0.15446E-02  2496   0.149E-01    0.320E+00
DAV:  90    -0.361245853795E+04   -0.33847E-02   -0.49512E-01  2464   0.145E-01    0.379E+00
DAV:  91    -0.361245513380E+04    0.34041E-02   -0.15446E-02  2496   0.149E-01    0.321E+00
DAV:  92    -0.361245847050E+04   -0.33367E-02   -0.49442E-01  2464   0.145E-01    0.378E+00
DAV:  93    -0.361245509543E+04    0.33751E-02   -0.15444E-02  2496   0.149E-01    0.320E+00
DAV:  94    -0.361245841185E+04   -0.33164E-02   -0.49376E-01  2464   0.145E-01    0.378E+00
DAV:  95    -0.361245507547E+04    0.33364E-02   -0.15440E-02  2496   0.149E-01    0.321E+00
DAV:  96    -0.361245836614E+04   -0.32907E-02   -0.49329E-01  2464   0.145E-01    0.378E+00
DAV:  97    -0.361245503359E+04    0.33326E-02   -0.15437E-02  2496   0.149E-01    0.320E+00
DAV:  98    -0.361245829505E+04   -0.32615E-02   -0.49242E-01  2464   0.145E-01    0.378E+00
DAV:  99    -0.361245500158E+04    0.32935E-02   -0.15427E-02  2496   0.149E-01    0.320E+00
DAV: 100    -0.361245824216E+04   -0.32406E-02   -0.49184E-01  2464   0.145E-01
  13 F= -.36124582E+04 E0= -.36123961E+04  d E =-.105694E+01
       N       E                     dE             d eps       ncg     rms          rms(c)
DAV:   1    -0.361259943353E+04   -0.14443E+00   -0.77684E+01  2048   0.550E+00    0.208E+00
DAV:   2    -0.361344931070E+04   -0.84988E+00   -0.19273E+00  2880   0.157E+00    0.105E+01
DAV:   3    -0.361273458706E+04    0.71472E+00   -0.10055E+00  2880   0.904E-01    0.181E+00
DAV:   4    -0.361278206145E+04   -0.47474E-01   -0.67414E-02  2784   0.218E-01    0.497E+00
DAV:   5    -0.361282401950E+04   -0.41958E-01   -0.17268E+00  2944   0.371E-01    0.513E+00
DAV:   6    -0.361272952158E+04    0.94498E-01   -0.55697E-02  2560   0.295E-01    0.200E+00
DAV:   7    -0.361276834370E+04   -0.38822E-01   -0.55934E-01  2688   0.236E-01    0.491E+00
DAV:   8    -0.361274211590E+04    0.26228E-01   -0.15541E-02  2752   0.218E-01    0.371E+00
DAV:   9    -0.361278194361E+04   -0.39828E-01   -0.10416E+00  2656   0.194E-01    0.485E+00
DAV:  10    -0.361274576364E+04    0.36180E-01   -0.16730E-02  2752   0.203E-01    0.372E+00
DAV:  11    -0.361276715335E+04   -0.21390E-01   -0.90170E-01  2656   0.183E-01    0.468E+00
DAV:  12    -0.361274315258E+04    0.24001E-01   -0.16773E-02  2592   0.187E-01    0.366E+00
DAV:  13    -0.361276050063E+04   -0.17348E-01   -0.82416E-01  2560   0.174E-01    0.457E+00
DAV:  14    -0.361274078434E+04    0.19716E-01   -0.16790E-02  2592   0.180E-01    0.358E+00
DAV:  15    -0.361275553429E+04   -0.14750E-01   -0.76386E-01  2528   0.169E-01    0.448E+00
DAV:  16    -0.361273942694E+04    0.16107E-01   -0.16782E-02  2528   0.177E-01    0.356E+00
DAV:  17    -0.361275259983E+04   -0.13173E-01   -0.73119E-01  2496   0.167E-01    0.441E+00
DAV:  18    -0.361273846612E+04    0.14134E-01   -0.16856E-02  2528   0.175E-01    0.355E+00
DAV:  19    -0.361275048496E+04   -0.12019E-01   -0.70738E-01  2496   0.165E-01    0.436E+00
DAV:  20    -0.361273766433E+04    0.12821E-01   -0.16899E-02  2528   0.172E-01    0.353E+00
DAV:  21    -0.361274879304E+04   -0.11129E-01   -0.68801E-01  2496   0.164E-01    0.431E+00
DAV:  22    -0.361273699463E+04    0.11798E-01   -0.16916E-02  2528   0.170E-01    0.351E+00
DAV:  23    -0.361274739189E+04   -0.10397E-01   -0.67197E-01  2496   0.162E-01    0.427E+00
DAV:  24    -0.361273643445E+04    0.10957E-01   -0.16929E-02  2528   0.169E-01    0.350E+00
DAV:  25    -0.361274620385E+04   -0.97694E-02   -0.65842E-01  2496   0.161E-01    0.423E+00
DAV:  26    -0.361273595529E+04    0.10249E-01   -0.16941E-02  2528   0.168E-01    0.349E+00
DAV:  27    -0.361274518889E+04   -0.92336E-02   -0.64690E-01  2496   0.160E-01    0.420E+00
DAV:  28    -0.361273554723E+04    0.96417E-02   -0.16952E-02  2528   0.167E-01    0.349E+00
DAV:  29    -0.361274431166E+04   -0.87644E-02   -0.63700E-01  2496   0.160E-01    0.417E+00
DAV:  30    -0.361273518970E+04    0.91220E-02   -0.16962E-02  2528   0.167E-01    0.348E+00
DAV:  31    -0.361274353794E+04   -0.83482E-02   -0.62830E-01  2496   0.159E-01    0.414E+00
DAV:  32    -0.361273487263E+04    0.86653E-02   -0.16971E-02  2528   0.165E-01    0.348E+00
DAV:  33    -0.361274285666E+04   -0.79840E-02   -0.62064E-01  2496   0.159E-01    0.412E+00
DAV:  34    -0.361273459220E+04    0.82645E-02   -0.16979E-02  2528   0.164E-01    0.347E+00
DAV:  35    -0.361274224365E+04   -0.76514E-02   -0.61377E-01  2496   0.158E-01    0.410E+00
DAV:  36    -0.361273433485E+04    0.79088E-02   -0.16986E-02  2528   0.163E-01    0.347E+00
DAV:  37    -0.361274169197E+04   -0.73571E-02   -0.60757E-01  2496   0.158E-01    0.408E+00
DAV:  38    -0.361273410731E+04    0.75847E-02   -0.16991E-02  2528   0.163E-01    0.347E+00
DAV:  39    -0.361274118925E+04   -0.70819E-02   -0.60195E-01  2496   0.157E-01    0.406E+00
DAV:  40    -0.361273389746E+04    0.72918E-02   -0.16998E-02  2528   0.162E-01    0.346E+00
DAV:  41    -0.361274072625E+04   -0.68288E-02   -0.59676E-01  2496   0.157E-01    0.404E+00
DAV:  42    -0.361273370273E+04    0.70235E-02   -0.17003E-02  2528   0.161E-01    0.346E+00
DAV:  43    -0.361274030270E+04   -0.66000E-02   -0.59201E-01  2496   0.156E-01    0.402E+00
DAV:  44    -0.361273352592E+04    0.67768E-02   -0.17006E-02  2528   0.161E-01    0.346E+00
DAV:  45    -0.361273991442E+04   -0.63885E-02   -0.58767E-01  2496   0.156E-01    0.401E+00
DAV:  46    -0.361273336711E+04    0.65473E-02   -0.17009E-02  2528   0.160E-01    0.346E+00
DAV:  47    -0.361273906094E+04   -0.56938E-02   -0.57811E-01  2496   0.156E-01    0.397E+00
DAV:  48    -0.361273226163E+04    0.67993E-02   -0.17045E-02  2528   0.159E-01    0.340E+00
DAV:  49    -0.361273818182E+04   -0.59202E-02   -0.56472E-01  2496   0.154E-01    0.395E+00
DAV:  50    -0.361273178810E+04    0.63937E-02   -0.16808E-02  2528   0.158E-01    0.339E+00
DAV:  51    -0.361273762489E+04   -0.58368E-02   -0.55738E-01  2496   0.153E-01    0.393E+00
DAV:  52    -0.361273150123E+04    0.61237E-02   -0.16745E-02  2528   0.157E-01    0.338E+00
DAV:  53    -0.361273718227E+04   -0.56810E-02   -0.55210E-01  2496   0.153E-01    0.391E+00
DAV:  54    -0.361273127004E+04    0.59122E-02   -0.16722E-02  2528   0.157E-01    0.337E+00
DAV:  55    -0.361273686393E+04   -0.55939E-02   -0.54833E-01  2496   0.152E-01    0.390E+00
DAV:  56    -0.361273113557E+04    0.57284E-02   -0.16700E-02  2528   0.156E-01    0.337E+00
DAV:  57    -0.361273660455E+04   -0.54690E-02   -0.54541E-01  2464   0.152E-01    0.389E+00
DAV:  58    -0.361273104522E+04    0.55593E-02   -0.16696E-02  2464   0.156E-01    0.337E+00
DAV:  59    -0.361273640944E+04   -0.53642E-02   -0.54336E-01  2432   0.152E-01    0.388E+00
DAV:  60    -0.361273099286E+04    0.54166E-02   -0.16699E-02  2464   0.156E-01    0.337E+00
DAV:  61    -0.361273625085E+04   -0.52580E-02   -0.54177E-01  2432   0.152E-01    0.387E+00
DAV:  62    -0.361273090219E+04    0.53487E-02   -0.16702E-02  2464   0.155E-01    0.337E+00
DAV:  63    -0.361273607197E+04   -0.51698E-02   -0.53969E-01  2432   0.151E-01    0.386E+00
DAV:  64    -0.361273086183E+04    0.52101E-02   -0.16692E-02  2464   0.155E-01    0.337E+00
DAV:  65    -0.361273593148E+04   -0.50696E-02   -0.53829E-01  2432   0.151E-01    0.386E+00
DAV:  66    -0.361273082869E+04    0.51028E-02   -0.16702E-02  2464   0.155E-01    0.338E+00
DAV:  67    -0.361273574960E+04   -0.49209E-02   -0.53642E-01  2432   0.151E-01    0.385E+00
DAV:  68    -0.361273074872E+04    0.50009E-02   -0.16706E-02  2464   0.155E-01    0.338E+00
DAV:  69    -0.361273562352E+04   -0.48748E-02   -0.53505E-01  2432   0.151E-01    0.384E+00
DAV:  70    -0.361273072260E+04    0.49009E-02   -0.16702E-02  2464   0.155E-01    0.338E+00
DAV:  71    -0.361273551894E+04   -0.47963E-02   -0.53401E-01  2432   0.151E-01    0.384E+00
DAV:  72    -0.361273064084E+04    0.48781E-02   -0.16702E-02  2464   0.155E-01    0.337E+00
DAV:  73    -0.361273538316E+04   -0.47423E-02   -0.53234E-01  2432   0.151E-01    0.383E+00
DAV:  74    -0.361273061161E+04    0.47716E-02   -0.16686E-02  2464   0.154E-01    0.337E+00
DAV:  75    -0.361273528149E+04   -0.46699E-02   -0.53130E-01  2432   0.151E-01    0.382E+00
DAV:  76    -0.361273058136E+04    0.47001E-02   -0.16693E-02  2464   0.154E-01    0.338E+00
DAV:  77    -0.361273513598E+04   -0.45546E-02   -0.52976E-01  2432   0.150E-01    0.382E+00
DAV:  78    -0.361273050978E+04    0.46262E-02   -0.16692E-02  2464   0.154E-01    0.337E+00
DAV:  79    -0.361273503914E+04   -0.45294E-02   -0.52868E-01  2432   0.150E-01    0.381E+00
DAV:  80    -0.361273048475E+04    0.45544E-02   -0.16685E-02  2464   0.154E-01    0.338E+00
DAV:  81    -0.361273496020E+04   -0.44754E-02   -0.52786E-01  2432   0.150E-01    0.381E+00
DAV:  82    -0.361273040891E+04    0.45513E-02   -0.16682E-02  2464   0.154E-01    0.337E+00
DAV:  83    -0.361273484980E+04   -0.44409E-02   -0.52644E-01  2432   0.150E-01    0.380E+00
DAV:  84    -0.361273037981E+04    0.44700E-02   -0.16664E-02  2464   0.154E-01    0.337E+00
DAV:  85    -0.361273477208E+04   -0.43923E-02   -0.52562E-01  2432   0.150E-01    0.380E+00
DAV:  86    -0.361273035084E+04    0.44212E-02   -0.16668E-02  2464   0.154E-01    0.337E+00
DAV:  87    -0.361273465073E+04   -0.42999E-02   -0.52429E-01  2432   0.150E-01    0.379E+00
DAV:  88    -0.361273028489E+04    0.43658E-02   -0.16664E-02  2464   0.154E-01    0.337E+00
DAV:  89    -0.361273457164E+04   -0.42868E-02   -0.52337E-01  2432   0.150E-01    0.379E+00
DAV:  90    -0.361273025964E+04    0.43120E-02   -0.16655E-02  2464   0.154E-01    0.337E+00
DAV:  91    -0.361273451094E+04   -0.42513E-02   -0.52271E-01  2432   0.149E-01    0.379E+00
DAV:  92    -0.361273021082E+04    0.43001E-02   -0.16651E-02  2464   0.154E-01    0.337E+00
DAV:  93    -0.361273444343E+04   -0.42326E-02   -0.52186E-01  2432   0.149E-01    0.378E+00
DAV:  94    -0.361273019779E+04    0.42456E-02   -0.16639E-02  2464   0.154E-01    0.337E+00
DAV:  95    -0.361273439453E+04   -0.41967E-02   -0.52136E-01  2432   0.149E-01    0.378E+00
DAV:  96    -0.361273017861E+04    0.42159E-02   -0.16643E-02  2464   0.153E-01    0.337E+00
DAV:  97    -0.361273431818E+04   -0.41396E-02   -0.52053E-01  2432   0.149E-01    0.378E+00
DAV:  98    -0.361273013621E+04    0.41820E-02   -0.16639E-02  2464   0.153E-01    0.337E+00
DAV:  99    -0.361273426188E+04   -0.41257E-02   -0.51987E-01  2432   0.149E-01    0.377E+00
DAV: 100    -0.361273011690E+04    0.41450E-02   -0.16633E-02  2464   0.153E-01
  14 F= -.36127301E+04 E0= -.36126673E+04  d E =-.132882E+01
       N       E                     dE             d eps       ncg     rms          rms(c)
DAV:   1    -0.361359604810E+04   -0.86179E+00   -0.11858E+02  2048   0.677E+00    0.518E+00
DAV:   2    -0.362493726216E+04   -0.11341E+02   -0.52907E+00  2976   0.458E+00    0.449E+01
DAV:   3    -0.361452028475E+04    0.10417E+02   -0.31347E+01  2752   0.203E+00    0.627E+00
DAV:   4    -0.361377138261E+04    0.74890E+00   -0.35910E-01  2720   0.952E-01    0.488E+00
DAV:   5    -0.361386570604E+04   -0.94323E-01   -0.26126E+00  2624   0.496E-01    0.524E+00
DAV:   6    -0.361374570031E+04    0.12001E+00   -0.10940E-01  2432   0.350E-01    0.398E+00
DAV:   7    -0.361395493162E+04   -0.20923E+00   -0.22908E+00  2816   0.306E-01    0.525E+00
DAV:   8    -0.361379947881E+04    0.15545E+00   -0.46629E-02  2592   0.281E-01    0.522E+00
DAV:   9    -0.361370434307E+04    0.95136E-01   -0.23158E-02  2752   0.229E-01    0.811E-01
DAV:  10    -0.361372441519E+04   -0.20072E-01   -0.16021E-01  2496   0.161E-01    0.419E+00
DAV:  11    -0.361375181458E+04   -0.27399E-01   -0.11087E-02  2816   0.175E-01    0.460E+00
DAV:  12    -0.361376988728E+04   -0.18073E-01   -0.10604E+00  2592   0.192E-01    0.459E+00
DAV:  13    -0.361375076013E+04    0.19127E-01   -0.19835E-02  2592   0.198E-01    0.427E+00
DAV:  14    -0.361377055225E+04   -0.19792E-01   -0.10308E+00  2592   0.186E-01    0.467E+00
DAV:  15    -0.361374923375E+04    0.21318E-01   -0.18864E-02  2528   0.195E-01    0.416E+00
DAV:  16    -0.361375673230E+04   -0.74985E-02   -0.86353E-01  2560   0.177E-01    0.442E+00
DAV:  17    -0.361374763585E+04    0.90964E-02   -0.19420E-02  2624   0.186E-01    0.417E+00
DAV:  18    -0.361375166015E+04   -0.40243E-02   -0.80688E-01  2496   0.173E-01    0.428E+00
DAV:  19    -0.361374406452E+04    0.75956E-02   -0.19785E-02  2528   0.181E-01    0.409E+00
DAV:  20    -0.361375011305E+04   -0.60485E-02   -0.78308E-01  2464   0.169E-01    0.428E+00
DAV:  21    -0.361374280253E+04    0.73105E-02   -0.19382E-02  2496   0.179E-01    0.405E+00
DAV:  22    -0.361374903143E+04   -0.62289E-02   -0.76690E-01  2464   0.168E-01    0.425E+00
DAV:  23    -0.361374203231E+04    0.69991E-02   -0.19284E-02  2496   0.178E-01    0.403E+00
DAV:  24    -0.361374799853E+04   -0.59662E-02   -0.75305E-01  2464   0.167E-01    0.423E+00
DAV:  25    -0.361374109658E+04    0.69020E-02   -0.19263E-02  2496   0.177E-01    0.400E+00
DAV:  26    -0.361374719894E+04   -0.61024E-02   -0.74153E-01  2464   0.166E-01    0.421E+00
DAV:  27    -0.361374034687E+04    0.68521E-02   -0.19171E-02  2496   0.176E-01    0.398E+00
DAV:  28    -0.361374652968E+04   -0.61828E-02   -0.73178E-01  2432   0.165E-01    0.420E+00
DAV:  29    -0.361373977352E+04    0.67562E-02   -0.19092E-02  2464   0.176E-01    0.396E+00
DAV:  30    -0.361374591115E+04   -0.61376E-02   -0.72309E-01  2432   0.165E-01    0.418E+00
DAV:  31    -0.361373926961E+04    0.66415E-02   -0.19044E-02  2464   0.175E-01    0.394E+00
DAV:  32    -0.361374534293E+04   -0.60733E-02   -0.71525E-01  2432   0.164E-01    0.417E+00
DAV:  33    -0.361373882608E+04    0.65168E-02   -0.19004E-02  2464   0.175E-01    0.393E+00
DAV:  34    -0.361374482868E+04   -0.60026E-02   -0.70821E-01  2432   0.164E-01    0.415E+00
DAV:  35    -0.361373844377E+04    0.63849E-02   -0.18970E-02  2464   0.174E-01    0.392E+00
DAV:  36    -0.361374435451E+04   -0.59107E-02   -0.70182E-01  2432   0.163E-01    0.414E+00
DAV:  37    -0.361373809591E+04    0.62586E-02   -0.18946E-02  2464   0.174E-01    0.390E+00
DAV:  38    -0.361374393782E+04   -0.58419E-02   -0.69620E-01  2432   0.163E-01    0.413E+00
DAV:  39    -0.361373778921E+04    0.61486E-02   -0.18922E-02  2464   0.173E-01    0.389E+00
DAV:  40    -0.361374355660E+04   -0.57674E-02   -0.69105E-01  2432   0.163E-01    0.412E+00
DAV:  41    -0.361373751773E+04    0.60389E-02   -0.18901E-02  2464   0.172E-01    0.389E+00
DAV:  42    -0.361374319655E+04   -0.56788E-02   -0.68626E-01  2432   0.162E-01    0.411E+00
DAV:  43    -0.361373726613E+04    0.59304E-02   -0.18884E-02  2464   0.172E-01    0.388E+00
DAV:  44    -0.361374286141E+04   -0.55953E-02   -0.68182E-01  2432   0.162E-01    0.410E+00
DAV:  45    -0.361373703291E+04    0.58285E-02   -0.18868E-02  2464   0.172E-01    0.387E+00
DAV:  46    -0.361374255032E+04   -0.55174E-02   -0.67772E-01  2432   0.162E-01    0.409E+00
DAV:  47    -0.361373701181E+04    0.55385E-02   -0.18868E-02  2464   0.171E-01    0.388E+00
DAV:  48    -0.361374249061E+04   -0.54788E-02   -0.67735E-01  2432   0.162E-01    0.409E+00
DAV:  49    -0.361373686762E+04    0.56230E-02   -0.18894E-02  2464   0.171E-01    0.387E+00
DAV:  50    -0.361374214034E+04   -0.52727E-02   -0.67278E-01  2432   0.162E-01    0.407E+00
DAV:  51    -0.361373669240E+04    0.54479E-02   -0.18894E-02  2464   0.171E-01    0.387E+00
DAV:  52    -0.361374007731E+04   -0.33849E-02   -0.64765E-01  2432   0.161E-01    0.398E+00
DAV:  53    -0.361373379778E+04    0.62795E-02   -0.19118E-02  2464   0.169E-01    0.375E+00
DAV:  54    -0.361373823086E+04   -0.44331E-02   -0.61905E-01  2432   0.158E-01    0.396E+00
DAV:  55    -0.361373254868E+04    0.56822E-02   -0.18584E-02  2464   0.166E-01    0.370E+00
DAV:  56    -0.361373692857E+04   -0.43799E-02   -0.60062E-01  2464   0.157E-01    0.392E+00
DAV:  57    -0.361373172839E+04    0.52002E-02   -0.18422E-02  2528   0.165E-01    0.368E+00
DAV:  58    -0.361373628503E+04   -0.45566E-02   -0.59179E-01  2496   0.155E-01    0.390E+00
DAV:  59    -0.361373129953E+04    0.49855E-02   -0.18304E-02  2528   0.164E-01    0.366E+00
DAV:  60    -0.361373586045E+04   -0.45609E-02   -0.58593E-01  2496   0.155E-01    0.389E+00
DAV:  61    -0.361373101547E+04    0.48450E-02   -0.18236E-02  2528   0.163E-01    0.365E+00
DAV:  62    -0.361373561815E+04   -0.46027E-02   -0.58256E-01  2496   0.154E-01    0.388E+00
DAV:  63    -0.361373087291E+04    0.47452E-02   -0.18193E-02  2528   0.163E-01    0.365E+00
DAV:  64    -0.361373540072E+04   -0.45278E-02   -0.57975E-01  2496   0.154E-01    0.387E+00
DAV:  65    -0.361373074786E+04    0.46529E-02   -0.18175E-02  2528   0.162E-01    0.364E+00
DAV:  66    -0.361373524352E+04   -0.44957E-02   -0.57777E-01  2496   0.154E-01    0.387E+00
DAV:  67    -0.361373065124E+04    0.45923E-02   -0.18156E-02  2528   0.162E-01    0.364E+00
DAV:  68    -0.361373510556E+04   -0.44543E-02   -0.57600E-01  2496   0.154E-01    0.386E+00
DAV:  69    -0.361373059061E+04    0.45150E-02   -0.18140E-02  2528   0.162E-01    0.364E+00
DAV:  70    -0.361373499215E+04   -0.44015E-02   -0.57464E-01  2496   0.154E-01    0.386E+00
DAV:  71    -0.361373053983E+04    0.44523E-02   -0.18135E-02  2528   0.162E-01    0.364E+00
DAV:  72    -0.361373485762E+04   -0.43178E-02   -0.57304E-01  2496   0.154E-01    0.385E+00
DAV:  73    -0.361373047068E+04    0.43869E-02   -0.18129E-02  2528   0.162E-01    0.364E+00
DAV:  74    -0.361373476494E+04   -0.42943E-02   -0.57192E-01  2496   0.153E-01    0.385E+00
DAV:  75    -0.361373043233E+04    0.43326E-02   -0.18119E-02  2528   0.162E-01    0.364E+00
DAV:  76    -0.361373468045E+04   -0.42481E-02   -0.57091E-01  2496   0.153E-01    0.384E+00
DAV:  77    -0.361373035108E+04    0.43294E-02   -0.18112E-02  2528   0.162E-01    0.363E+00
DAV:  78    -0.361373458310E+04   -0.42320E-02   -0.56959E-01  2496   0.153E-01    0.384E+00
DAV:  79    -0.361373031858E+04    0.42645E-02   -0.18093E-02  2528   0.161E-01    0.363E+00
DAV:  80    -0.361373450080E+04   -0.41822E-02   -0.56863E-01  2496   0.153E-01    0.383E+00
DAV:  81    -0.361373027864E+04    0.42222E-02   -0.18093E-02  2528   0.161E-01    0.363E+00
DAV:  82    -0.361373437296E+04   -0.40943E-02   -0.56711E-01  2496   0.153E-01    0.383E+00
DAV:  83    -0.361373020608E+04    0.41669E-02   -0.18086E-02  2464   0.161E-01    0.363E+00
DAV:  84    -0.361373429594E+04   -0.40899E-02   -0.56616E-01  2432   0.153E-01    0.383E+00
DAV:  85    -0.361373017229E+04    0.41237E-02   -0.18074E-02  2464   0.161E-01    0.363E+00
DAV:  86    -0.361373422790E+04   -0.40556E-02   -0.56533E-01  2432   0.153E-01    0.382E+00
DAV:  87    -0.361373006948E+04    0.41584E-02   -0.18064E-02  2464   0.161E-01    0.362E+00
DAV:  88    -0.361373412833E+04   -0.40588E-02   -0.56388E-01  2432   0.153E-01    0.382E+00
DAV:  89    -0.361373003687E+04    0.40915E-02   -0.18035E-02  2464   0.161E-01    0.362E+00
DAV:  90    -0.361373405723E+04   -0.40204E-02   -0.56302E-01  2432   0.153E-01    0.382E+00
DAV:  91    -0.361372999383E+04    0.40634E-02   -0.18036E-02  2464   0.161E-01    0.362E+00
DAV:  92    -0.361373388775E+04   -0.38939E-02   -0.56097E-01  2432   0.153E-01    0.381E+00
DAV:  93    -0.361372987775E+04    0.40100E-02   -0.18027E-02  2464   0.161E-01    0.362E+00
DAV:  94    -0.361373379558E+04   -0.39178E-02   -0.55977E-01  2432   0.152E-01    0.381E+00
DAV:  95    -0.361372982952E+04    0.39661E-02   -0.18006E-02  2464   0.160E-01    0.362E+00
DAV:  96    -0.361373372784E+04   -0.38983E-02   -0.55889E-01  2432   0.152E-01    0.380E+00
DAV:  97    -0.361372975359E+04    0.39742E-02   -0.17994E-02  2464   0.160E-01    0.361E+00
DAV:  98    -0.361373366712E+04   -0.39135E-02   -0.55799E-01  2432   0.152E-01    0.380E+00
DAV:  99    -0.361372974320E+04    0.39239E-02   -0.17969E-02  2464   0.160E-01    0.361E+00
DAV: 100    -0.361373362862E+04   -0.38854E-02   -0.55755E-01  2432   0.152E-01
  15 F= -.36137336E+04 E0= -.36136725E+04  d E =-.100351E+01
       N       E                     dE             d eps       ncg     rms          rms(c)
DAV:   1    -0.361378253058E+04   -0.52787E-01   -0.68230E+01  2048   0.523E+00    0.235E+00
DAV:   2    -0.361505223353E+04   -0.12697E+01   -0.65939E+00  3008   0.183E+00    0.863E+00
DAV:   3    -0.361402432797E+04    0.10279E+01   -0.58587E-01  2976   0.196E+00    0.568E+00
DAV:   4    -0.361393770553E+04    0.86622E-01   -0.77079E-02  2816   0.475E-01    0.544E+00
DAV:   5    -0.361401751116E+04   -0.79806E-01   -0.20871E+00  2720   0.306E-01    0.503E+00
DAV:   6    -0.361389771839E+04    0.11979E+00   -0.52132E-02  2656   0.304E-01    0.117E+00
DAV:   7    -0.361387884743E+04    0.18871E-01   -0.36170E-02  2912   0.317E-01    0.376E+00
DAV:   8    -0.361394874354E+04   -0.69896E-01   -0.10897E+00  2752   0.217E-01    0.498E+00
DAV:   9    -0.361392352032E+04    0.25223E-01   -0.19946E-02  2592   0.222E-01    0.460E+00
DAV:  10    -0.361392508668E+04   -0.15664E-02   -0.90838E-01  2560   0.187E-01    0.424E+00
DAV:  11    -0.361392273897E+04    0.23477E-02   -0.22018E-02  2656   0.205E-01    0.438E+00
DAV:  12    -0.361392509780E+04   -0.23588E-02   -0.91777E-01  2432   0.189E-01    0.436E+00
DAV:  13    -0.361391327810E+04    0.11820E-01   -0.20123E-02  2528   0.193E-01    0.418E+00
DAV:  14    -0.361392331697E+04   -0.10039E-01   -0.86942E-01  2528   0.174E-01    0.439E+00
DAV:  15    -0.361391049202E+04    0.12825E-01   -0.19238E-02  2528   0.188E-01    0.409E+00
DAV:  16    -0.361391930774E+04   -0.88157E-02   -0.81212E-01  2496   0.170E-01    0.431E+00
DAV:  17    -0.361390878992E+04    0.10518E-01   -0.19152E-02  2528   0.183E-01    0.405E+00
DAV:  18    -0.361391677773E+04   -0.79878E-02   -0.77974E-01  2464   0.168E-01    0.425E+00
DAV:  19    -0.361390737285E+04    0.94049E-02   -0.19158E-02  2496   0.180E-01    0.401E+00
DAV:  20    -0.361391496359E+04   -0.75907E-02   -0.75552E-01  2464   0.166E-01    0.421E+00
DAV:  21    -0.361390622697E+04    0.87366E-02   -0.19115E-02  2496   0.178E-01    0.398E+00
DAV:  22    -0.361391352075E+04   -0.72938E-02   -0.73598E-01  2432   0.164E-01    0.418E+00
DAV:  23    -0.361390530068E+04    0.82201E-02   -0.19067E-02  2432   0.176E-01    0.395E+00
DAV:  24    -0.361391233754E+04   -0.70369E-02   -0.72000E-01  2400   0.163E-01    0.415E+00
DAV:  25    -0.361390452756E+04    0.78100E-02   -0.19022E-02  2432   0.175E-01    0.393E+00
DAV:  26    -0.361391134890E+04   -0.68213E-02   -0.70668E-01  2400   0.162E-01    0.412E+00
DAV:  27    -0.361390386912E+04    0.74798E-02   -0.18980E-02  2432   0.174E-01    0.391E+00
DAV:  28    -0.361391050306E+04   -0.66339E-02   -0.69531E-01  2400   0.161E-01    0.410E+00
DAV:  29    -0.361390329924E+04    0.72038E-02   -0.18939E-02  2432   0.173E-01    0.389E+00
DAV:  30    -0.361390977101E+04   -0.64718E-02   -0.68545E-01  2400   0.160E-01    0.408E+00
DAV:  31    -0.361390280180E+04    0.69692E-02   -0.18902E-02  2432   0.172E-01    0.388E+00
DAV:  32    -0.361390912700E+04   -0.63252E-02   -0.67680E-01  2400   0.160E-01    0.406E+00
DAV:  33    -0.361390236180E+04    0.67652E-02   -0.18868E-02  2432   0.171E-01    0.386E+00
DAV:  34    -0.361390855429E+04   -0.61925E-02   -0.66912E-01  2400   0.159E-01    0.404E+00
DAV:  35    -0.361390196978E+04    0.65845E-02   -0.18836E-02  2432   0.171E-01    0.385E+00
DAV:  36    -0.361390804038E+04   -0.60706E-02   -0.66224E-01  2400   0.159E-01    0.403E+00
DAV:  37    -0.361390161759E+04    0.64228E-02   -0.18806E-02  2432   0.170E-01    0.384E+00
DAV:  38    -0.361390757617E+04   -0.59586E-02   -0.65604E-01  2400   0.158E-01    0.401E+00
DAV:  39    -0.361390129999E+04    0.62762E-02   -0.18779E-02  2432   0.170E-01    0.383E+00
DAV:  40    -0.361390715424E+04   -0.58543E-02   -0.65041E-01  2400   0.158E-01    0.400E+00
DAV:  41    -0.361390101158E+04    0.61427E-02   -0.18753E-02  2432   0.169E-01    0.382E+00
DAV:  42    -0.361390676881E+04   -0.57572E-02   -0.64528E-01  2400   0.157E-01    0.399E+00
DAV:  43    -0.361390074832E+04    0.60205E-02   -0.18730E-02  2432   0.169E-01    0.381E+00
DAV:  44    -0.361390641404E+04   -0.56657E-02   -0.64057E-01  2400   0.157E-01    0.397E+00
DAV:  45    -0.361390050578E+04    0.59083E-02   -0.18708E-02  2432   0.168E-01    0.381E+00
DAV:  46    -0.361390608727E+04   -0.55815E-02   -0.63624E-01  2400   0.157E-01    0.396E+00
DAV:  47    -0.361390019503E+04    0.58922E-02   -0.18706E-02  2432   0.168E-01    0.379E+00
DAV:  48    -0.361390572172E+04   -0.55267E-02   -0.63118E-01  2400   0.156E-01    0.395E+00
DAV:  49    -0.361389997380E+04    0.57479E-02   -0.18692E-02  2432   0.168E-01    0.379E+00
DAV:  50    -0.361390545326E+04   -0.54795E-02   -0.62767E-01  2400   0.156E-01    0.394E+00
DAV:  51    -0.361389979009E+04    0.56632E-02   -0.18670E-02  2432   0.167E-01    0.378E+00
DAV:  52    -0.361390395504E+04   -0.41650E-02   -0.60933E-01  2368   0.155E-01    0.388E+00
DAV:  53    -0.361389810698E+04    0.58481E-02   -0.18780E-02  2400   0.166E-01    0.371E+00
DAV:  54    -0.361390285959E+04   -0.47526E-02   -0.59253E-01  2368   0.153E-01    0.386E+00
DAV:  55    -0.361389728798E+04    0.55716E-02   -0.18440E-02  2400   0.164E-01    0.368E+00
DAV:  56    -0.361390214490E+04   -0.48569E-02   -0.58179E-01  2368   0.152E-01    0.384E+00
DAV:  57    -0.361389665702E+04    0.54879E-02   -0.18308E-02  2400   0.163E-01    0.365E+00
DAV:  58    -0.361390135346E+04   -0.46964E-02   -0.57079E-01  2368   0.151E-01    0.381E+00
DAV:  59    -0.361389603865E+04    0.53148E-02   -0.18216E-02  2400   0.162E-01    0.362E+00
DAV:  60    -0.361390088786E+04   -0.48492E-02   -0.56398E-01  2368   0.150E-01    0.380E+00
DAV:  61    -0.361389573202E+04    0.51558E-02   -0.18091E-02  2400   0.161E-01    0.361E+00
DAV:  62    -0.361390060838E+04   -0.48764E-02   -0.55994E-01  2368   0.150E-01    0.380E+00
DAV:  63    -0.361389554831E+04    0.50601E-02   -0.18038E-02  2400   0.161E-01    0.361E+00
DAV:  64    -0.361390040828E+04   -0.48600E-02   -0.55721E-01  2368   0.150E-01    0.379E+00
DAV:  65    -0.361389543227E+04    0.49760E-02   -0.18004E-02  2400   0.161E-01    0.360E+00
DAV:  66    -0.361390027551E+04   -0.48432E-02   -0.55546E-01  2368   0.149E-01    0.378E+00
DAV:  67    -0.361389535426E+04    0.49212E-02   -0.17982E-02  2400   0.161E-01    0.360E+00
DAV:  68    -0.361390017636E+04   -0.48221E-02   -0.55416E-01  2368   0.149E-01    0.378E+00
DAV:  69    -0.361389531335E+04    0.48630E-02   -0.17965E-02  2400   0.160E-01    0.360E+00
DAV:  70    -0.361390010257E+04   -0.47892E-02   -0.55327E-01  2368   0.149E-01    0.378E+00
DAV:  71    -0.361389528486E+04    0.48177E-02   -0.17959E-02  2400   0.160E-01    0.360E+00
DAV:  72    -0.361390001471E+04   -0.47299E-02   -0.55224E-01  2368   0.149E-01    0.377E+00
DAV:  73    -0.361389524786E+04    0.47669E-02   -0.17951E-02  2400   0.160E-01    0.360E+00
DAV:  74    -0.361389996418E+04   -0.47163E-02   -0.55165E-01  2368   0.149E-01    0.377E+00
DAV:  75    -0.361389523425E+04    0.47299E-02   -0.17943E-02  2400   0.160E-01    0.360E+00
DAV:  76    -0.361389991851E+04   -0.46843E-02   -0.55113E-01  2368   0.149E-01    0.377E+00
DAV:  77    -0.361389518197E+04    0.47365E-02   -0.17937E-02  2400   0.160E-01    0.359E+00
DAV:  78    -0.361389986322E+04   -0.46812E-02   -0.55034E-01  2368   0.149E-01    0.377E+00
DAV:  79    -0.361389517654E+04    0.46867E-02   -0.17918E-02  2400   0.160E-01    0.360E+00
DAV:  80    -0.361389981917E+04   -0.46426E-02   -0.54987E-01  2368   0.149E-01    0.376E+00
DAV:  81    -0.361389515729E+04    0.46619E-02   -0.17921E-02  2400   0.160E-01    0.359E+00
DAV:  82    -0.361389973003E+04   -0.45727E-02   -0.54883E-01  2368   0.149E-01    0.376E+00
DAV:  83    -0.361389511560E+04    0.46144E-02   -0.17914E-02  2400   0.160E-01    0.359E+00
DAV:  84    -0.361389969009E+04   -0.45745E-02   -0.54835E-01  2368   0.149E-01    0.376E+00
DAV:  85    -0.361389510440E+04    0.45857E-02   -0.17908E-02  2400   0.160E-01    0.359E+00
DAV:  86    -0.361389965245E+04   -0.45480E-02   -0.54791E-01  2368   0.149E-01    0.376E+00
DAV:  87    -0.361389503090E+04    0.46216E-02   -0.17899E-02  2400   0.160E-01    0.359E+00
DAV:  88    -0.361389958966E+04   -0.45588E-02   -0.54693E-01  2368   0.149E-01    0.375E+00
DAV:  89    -0.361389502199E+04    0.45677E-02   -0.17870E-02  2400   0.160E-01    0.359E+00
DAV:  90    -0.361389955148E+04   -0.45295E-02   -0.54650E-01  2368   0.149E-01    0.375E+00
DAV:  91    -0.361389499524E+04    0.45562E-02   -0.17874E-02  2400   0.160E-01    0.359E+00
DAV:  92    -0.361389943190E+04   -0.44367E-02   -0.54505E-01  2368   0.149E-01    0.375E+00
DAV:  93    -0.361389491826E+04    0.45136E-02   -0.17860E-02  2400   0.160E-01    0.359E+00
DAV:  94    -0.361389937338E+04   -0.44551E-02   -0.54427E-01  2368   0.148E-01    0.374E+00
DAV:  95    -0.361389488878E+04    0.44846E-02   -0.17843E-02  2400   0.160E-01    0.358E+00
DAV:  96    -0.361389932818E+04   -0.44394E-02   -0.54368E-01  2368   0.148E-01    0.374E+00
DAV:  97    -0.361389483102E+04    0.44972E-02   -0.17833E-02  2400   0.159E-01    0.358E+00
DAV:  98    -0.361389928484E+04   -0.44538E-02   -0.54300E-01  2368   0.148E-01    0.374E+00
DAV:  99    -0.361389482744E+04    0.44574E-02   -0.17810E-02  2400   0.159E-01    0.358E+00
DAV: 100    -0.361389926064E+04   -0.44332E-02   -0.54274E-01  2368   0.148E-01
  16 F= -.36138993E+04 E0= -.36138381E+04  d E =-.116914E+01
       N       E                     dE             d eps       ncg     rms          rms(c)
DAV:   1    -0.361446921907E+04   -0.57439E+00   -0.16469E+02  2048   0.778E+00    0.343E+00
DAV:   2    -0.361823206572E+04   -0.37628E+01   -0.40154E+00  2912   0.267E+00    0.336E+01
DAV:   3    -0.361497596735E+04    0.32561E+01   -0.13383E+01  2816   0.150E+00    0.568E+00
DAV:   4    -0.361479237345E+04    0.18359E+00   -0.17012E+00  2784   0.548E-01    0.494E+00
DAV:   5    -0.361480813328E+04   -0.15760E-01   -0.80068E-02  2688   0.370E-01    0.568E+00
DAV:   6    -0.361472613312E+04    0.82000E-01   -0.76191E-01  2752   0.264E-01    0.325E+00
DAV:   7    -0.361476466646E+04   -0.38533E-01   -0.55849E-02  2752   0.278E-01    0.510E+00
DAV:   8    -0.361479335874E+04   -0.28692E-01   -0.16183E+00  2784   0.258E-01    0.478E+00
DAV:   9    -0.361472256344E+04    0.70795E-01   -0.25666E-02  2592   0.222E-01    0.358E+00
DAV:  10    -0.361476155947E+04   -0.38996E-01   -0.99554E-01  2720   0.185E-01    0.475E+00
DAV:  11    -0.361472902783E+04    0.32532E-01   -0.17674E-02  2624   0.196E-01    0.413E+00
DAV:  12    -0.361474534902E+04   -0.16321E-01   -0.90653E-01  2496   0.181E-01    0.444E+00
DAV:  13    -0.361473577572E+04    0.95733E-02   -0.19147E-02  2592   0.193E-01    0.447E+00
DAV:  14    -0.361474247393E+04   -0.66982E-02   -0.90332E-01  2432   0.180E-01    0.429E+00
DAV:  15    -0.361473551275E+04    0.69612E-02   -0.20714E-02  2496   0.195E-01    0.449E+00
DAV:  16    -0.361474040033E+04   -0.48876E-02   -0.87928E-01  2432   0.177E-01    0.424E+00
DAV:  17    -0.361473330893E+04    0.70914E-02   -0.20988E-02  2496   0.192E-01    0.443E+00
DAV:  18    -0.361473842718E+04   -0.51182E-02   -0.85037E-01  2432   0.175E-01    0.420E+00
DAV:  19    -0.361473124532E+04    0.71819E-02   -0.20879E-02  2464   0.189E-01    0.437E+00
DAV:  20    -0.361473660878E+04   -0.53635E-02   -0.82335E-01  2400   0.173E-01    0.417E+00
DAV:  21    -0.361472961750E+04    0.69913E-02   -0.20735E-02  2464   0.186E-01    0.432E+00
DAV:  22    -0.361473510771E+04   -0.54902E-02   -0.80132E-01  2400   0.172E-01    0.415E+00
DAV:  23    -0.361472832264E+04    0.67851E-02   -0.20623E-02  2368   0.185E-01    0.428E+00
DAV:  24    -0.361473390826E+04   -0.55856E-02   -0.78372E-01  2336   0.171E-01    0.412E+00
DAV:  25    -0.361472725608E+04    0.66522E-02   -0.20524E-02  2368   0.183E-01    0.424E+00
DAV:  26    -0.361473292259E+04   -0.56665E-02   -0.76922E-01  2336   0.170E-01    0.410E+00
DAV:  27    -0.361472634696E+04    0.65756E-02   -0.20434E-02  2368   0.182E-01    0.421E+00
DAV:  28    -0.361473208634E+04   -0.57394E-02   -0.75684E-01  2336   0.169E-01    0.409E+00
DAV:  29    -0.361472555112E+04    0.65352E-02   -0.20352E-02  2368   0.181E-01    0.418E+00
DAV:  30    -0.361473136002E+04   -0.58089E-02   -0.74603E-01  2336   0.169E-01    0.407E+00
DAV:  31    -0.361472485788E+04    0.65021E-02   -0.20276E-02  2368   0.180E-01    0.416E+00
DAV:  32    -0.361473071841E+04   -0.58605E-02   -0.73649E-01  2336   0.168E-01    0.406E+00
DAV:  33    -0.361472424069E+04    0.64777E-02   -0.20205E-02  2368   0.179E-01    0.414E+00
DAV:  34    -0.361473014957E+04   -0.59089E-02   -0.72802E-01  2336   0.168E-01    0.405E+00
DAV:  35    -0.361472368983E+04    0.64597E-02   -0.20140E-02  2368   0.179E-01    0.412E+00
DAV:  36    -0.361472963543E+04   -0.59456E-02   -0.72033E-01  2336   0.168E-01    0.403E+00
DAV:  37    -0.361472319457E+04    0.64409E-02   -0.20080E-02  2368   0.178E-01    0.410E+00
DAV:  38    -0.361472916477E+04   -0.59702E-02   -0.71333E-01  2336   0.167E-01    0.402E+00
DAV:  39    -0.361472274169E+04    0.64231E-02   -0.20025E-02  2368   0.177E-01    0.408E+00
DAV:  40    -0.361472873185E+04   -0.59902E-02   -0.70691E-01  2336   0.167E-01    0.401E+00
DAV:  41    -0.361472233254E+04    0.63993E-02   -0.19974E-02  2368   0.177E-01    0.407E+00
DAV:  42    -0.361472833448E+04   -0.60019E-02   -0.70104E-01  2336   0.167E-01    0.401E+00
DAV:  43    -0.361472195785E+04    0.63766E-02   -0.19926E-02  2368   0.176E-01    0.405E+00
DAV:  44    -0.361472796844E+04   -0.60106E-02   -0.69563E-01  2336   0.167E-01    0.400E+00
DAV:  45    -0.361472161290E+04    0.63555E-02   -0.19882E-02  2368   0.176E-01    0.404E+00
DAV:  46    -0.361472763010E+04   -0.60172E-02   -0.69065E-01  2336   0.166E-01    0.399E+00
DAV:  47    -0.361471904250E+04    0.85876E-02   -0.19844E-02  2400   0.175E-01    0.390E+00
DAV:  48    -0.361472442015E+04   -0.53777E-02   -0.64212E-01  2368   0.162E-01    0.391E+00
DAV:  49    -0.361471639195E+04    0.80282E-02   -0.19503E-02  2400   0.171E-01    0.378E+00
DAV:  50    -0.361472278805E+04   -0.63961E-02   -0.61573E-01  2336   0.159E-01    0.389E+00
DAV:  51    -0.361471528914E+04    0.74989E-02   -0.18982E-02  2368   0.168E-01    0.374E+00
DAV:  52    -0.361472203127E+04   -0.67421E-02   -0.60338E-01  2336   0.157E-01    0.388E+00
DAV:  53    -0.361471484333E+04    0.71879E-02   -0.18799E-02  2368   0.167E-01    0.372E+00
DAV:  54    -0.361472141677E+04   -0.65734E-02   -0.59509E-01  2336   0.157E-01    0.386E+00
DAV:  55    -0.361471444821E+04    0.69686E-02   -0.18755E-02  2368   0.166E-01    0.371E+00
DAV:  56    -0.361472104668E+04   -0.65985E-02   -0.58993E-01  2336   0.156E-01    0.385E+00
DAV:  57    -0.361471417062E+04    0.68761E-02   -0.18711E-02  2368   0.166E-01    0.370E+00
DAV:  58    -0.361472046641E+04   -0.62958E-02   -0.58239E-01  2336   0.155E-01    0.382E+00
DAV:  59    -0.361471369985E+04    0.67666E-02   -0.18710E-02  2368   0.165E-01    0.368E+00
DAV:  60    -0.361472015135E+04   -0.64515E-02   -0.57758E-01  2336   0.154E-01    0.382E+00
DAV:  61    -0.361471351398E+04    0.66374E-02   -0.18594E-02  2368   0.164E-01    0.367E+00
DAV:  62    -0.361471989940E+04   -0.63854E-02   -0.57405E-01  2336   0.154E-01    0.381E+00
DAV:  63    -0.361471335447E+04    0.65449E-02   -0.18563E-02  2368   0.164E-01    0.366E+00
DAV:  64    -0.361471973088E+04   -0.63764E-02   -0.57174E-01  2336   0.154E-01    0.381E+00
DAV:  65    -0.361471326595E+04    0.64649E-02   -0.18529E-02  2368   0.164E-01    0.366E+00
DAV:  66    -0.361471959758E+04   -0.63316E-02   -0.57001E-01  2336   0.154E-01    0.380E+00
DAV:  67    -0.361471317994E+04    0.64176E-02   -0.18511E-02  2368   0.163E-01    0.365E+00
DAV:  68    -0.361471948550E+04   -0.63056E-02   -0.56851E-01  2336   0.154E-01    0.380E+00
DAV:  69    -0.361471313261E+04    0.63529E-02   -0.18490E-02  2368   0.163E-01    0.365E+00
DAV:  70    -0.361471939029E+04   -0.62577E-02   -0.56734E-01  2336   0.154E-01    0.379E+00
DAV:  71    -0.361471308985E+04    0.63004E-02   -0.18483E-02  2368   0.163E-01    0.365E+00
DAV:  72    -0.361471926849E+04   -0.61786E-02   -0.56589E-01  2336   0.153E-01    0.379E+00
DAV:  73    -0.361471302907E+04    0.62394E-02   -0.18474E-02  2368   0.163E-01    0.365E+00
DAV:  74    -0.361471919134E+04   -0.61623E-02   -0.56493E-01  2336   0.153E-01    0.379E+00
DAV:  75    -0.361471299658E+04    0.61948E-02   -0.18462E-02  2368   0.163E-01    0.365E+00
DAV:  76    -0.361471911914E+04   -0.61226E-02   -0.56405E-01  2336   0.153E-01    0.378E+00
DAV:  77    -0.361471290420E+04    0.62149E-02   -0.18451E-02  2368   0.163E-01    0.364E+00
DAV:  78    -0.361471902776E+04   -0.61236E-02   -0.56266E-01  2336   0.153E-01    0.378E+00
DAV:  79    -0.361471287551E+04    0.61523E-02   -0.18419E-02  2368   0.163E-01    0.364E+00
DAV:  80    -0.361471894964E+04   -0.60741E-02   -0.56172E-01  2336   0.153E-01    0.378E+00
DAV:  81    -0.361471283331E+04    0.61163E-02   -0.18420E-02  2368   0.163E-01    0.364E+00
DAV:  82    -0.361471879887E+04   -0.59656E-02   -0.55992E-01  2336   0.153E-01    0.377E+00
DAV:  83    -0.361471275037E+04    0.60485E-02   -0.18410E-02  2368   0.162E-01    0.364E+00
DAV:  84    -0.361471872169E+04   -0.59713E-02   -0.55892E-01  2336   0.153E-01    0.377E+00
DAV:  85    -0.361471271307E+04    0.60086E-02   -0.18393E-02  2368   0.162E-01    0.364E+00
DAV:  86    -0.361471865404E+04   -0.59410E-02   -0.55805E-01  2336   0.153E-01    0.376E+00
DAV:  87    -0.361471255608E+04    0.60980E-02   -0.18375E-02  2368   0.162E-01    0.363E+00
DAV:  88    -0.361471851249E+04   -0.59564E-02   -0.55574E-01  2336   0.153E-01    0.376E+00
DAV:  89    -0.361471251071E+04    0.60018E-02   -0.18315E-02  2368   0.162E-01    0.363E+00
DAV:  90    -0.361471843705E+04   -0.59263E-02   -0.55480E-01  2336   0.152E-01    0.376E+00
DAV:  91    -0.361471245199E+04    0.59851E-02   -0.18318E-02  2368   0.162E-01    0.362E+00
DAV:  92    -0.361471832997E+04   -0.58780E-02   -0.55342E-01  2336   0.152E-01    0.375E+00
DAV:  93    -0.361471242192E+04    0.59081E-02   -0.18291E-02  2368   0.162E-01    0.362E+00
DAV:  94    -0.361471830981E+04   -0.58879E-02   -0.55322E-01  2336   0.152E-01    0.375E+00
DAV:  95    -0.361471242106E+04    0.58888E-02   -0.18282E-02  2368   0.162E-01    0.362E+00
DAV:  96    -0.361471828197E+04   -0.58609E-02   -0.55290E-01  2336   0.152E-01    0.375E+00
DAV:  97    -0.361471235152E+04    0.59305E-02   -0.18277E-02  2368   0.162E-01    0.362E+00
DAV:  98    -0.361471820630E+04   -0.58548E-02   -0.55173E-01  2336   0.152E-01    0.375E+00
DAV:  99    -0.361471232797E+04    0.58783E-02   -0.18248E-02  2368   0.161E-01    0.362E+00
DAV: 100    -0.361471816019E+04   -0.58322E-02   -0.55117E-01  2336   0.152E-01
  17 F= -.36147182E+04 E0= -.36146576E+04  d E =-.818900E+00
       N       E                     dE             d eps       ncg     rms          rms(c)
DAV:   1    -0.361471535332E+04   -0.30254E-02   -0.11182E+02  2048   0.647E+00    0.272E+00
DAV:   2    -0.361697670337E+04   -0.22614E+01   -0.27174E+00  2944   0.211E+00    0.276E+01
DAV:   3    -0.361502416097E+04    0.19525E+01   -0.30256E+00  2816   0.129E+00    0.548E+00
DAV:   4    -0.361499096150E+04    0.33199E-01   -0.19792E+00  2816   0.390E-01    0.477E+00
DAV:   5    -0.361491924940E+04    0.71712E-01   -0.54503E-02  2688   0.318E-01    0.511E+00
DAV:   6    -0.361492310269E+04   -0.38533E-02   -0.10832E+00  2848   0.244E-01    0.435E+00
DAV:   7    -0.361491480621E+04    0.82965E-02   -0.41873E-02  2752   0.277E-01    0.467E+00
DAV:   8    -0.361495971842E+04   -0.44912E-01   -0.14570E+00  2560   0.225E-01    0.468E+00
DAV:   9    -0.361488303857E+04    0.76680E-01   -0.22513E-02  2752   0.204E-01    0.259E+00
DAV:  10    -0.361491455089E+04   -0.31512E-01   -0.62366E-01  2656   0.158E-01    0.455E+00
DAV:  11    -0.361488733152E+04    0.27219E-01   -0.13661E-02  2688   0.167E-01    0.351E+00
DAV:  12    -0.361490964557E+04   -0.22314E-01   -0.72111E-01  2656   0.156E-01    0.430E+00
DAV:  13    -0.361489326781E+04    0.16378E-01   -0.16287E-02  2624   0.169E-01    0.393E+00
DAV:  14    -0.361491120990E+04   -0.17942E-01   -0.79067E-01  2464   0.162E-01    0.425E+00
DAV:  15    -0.361489525590E+04    0.15954E-01   -0.17933E-02  2496   0.174E-01    0.402E+00
DAV:  16    -0.361490997912E+04   -0.14723E-01   -0.78857E-01  2464   0.164E-01    0.420E+00
DAV:  17    -0.361489514492E+04    0.14834E-01   -0.18536E-02  2496   0.174E-01    0.402E+00
DAV:  18    -0.361490811481E+04   -0.12970E-01   -0.76862E-01  2432   0.163E-01    0.415E+00
DAV:  19    -0.361489433743E+04    0.13777E-01   -0.18733E-02  2464   0.173E-01    0.399E+00
DAV:  20    -0.361490632388E+04   -0.11986E-01   -0.74603E-01  2400   0.161E-01    0.411E+00
DAV:  21    -0.361489335990E+04    0.12964E-01   -0.18768E-02  2464   0.172E-01    0.395E+00
DAV:  22    -0.361490471073E+04   -0.11351E-01   -0.72438E-01  2368   0.160E-01    0.408E+00
DAV:  23    -0.361489241147E+04    0.12299E-01   -0.18730E-02  2336   0.170E-01    0.391E+00
DAV:  24    -0.361490328846E+04   -0.10877E-01   -0.70493E-01  2304   0.158E-01    0.405E+00
DAV:  25    -0.361489155042E+04    0.11738E-01   -0.18671E-02  2336   0.169E-01    0.387E+00
DAV:  26    -0.361490204946E+04   -0.10499E-01   -0.68784E-01  2304   0.157E-01    0.402E+00
DAV:  27    -0.361489077481E+04    0.11275E-01   -0.18610E-02  2336   0.168E-01    0.384E+00
DAV:  28    -0.361490095372E+04   -0.10179E-01   -0.67270E-01  2304   0.156E-01    0.399E+00
DAV:  29    -0.361489008124E+04    0.10872E-01   -0.18549E-02  2336   0.167E-01    0.381E+00
DAV:  30    -0.361489997819E+04   -0.98970E-02   -0.65922E-01  2272   0.155E-01    0.397E+00
DAV:  31    -0.361488945190E+04    0.10526E-01   -0.18489E-02  2304   0.166E-01    0.378E+00
DAV:  32    -0.361489909429E+04   -0.96424E-02   -0.64702E-01  2272   0.155E-01    0.395E+00
DAV:  33    -0.361488888810E+04    0.10206E-01   -0.18433E-02  2304   0.165E-01    0.376E+00
DAV:  34    -0.361489830180E+04   -0.94137E-02   -0.63615E-01  2272   0.154E-01    0.393E+00
DAV:  35    -0.361488837598E+04    0.99258E-02   -0.18381E-02  2304   0.164E-01    0.374E+00
DAV:  36    -0.361489758446E+04   -0.92085E-02   -0.62633E-01  2272   0.153E-01    0.391E+00
DAV:  37    -0.361488791277E+04    0.96717E-02   -0.18332E-02  2304   0.163E-01    0.372E+00
DAV:  38    -0.361489692888E+04   -0.90161E-02   -0.61738E-01  2272   0.153E-01    0.389E+00
DAV:  39    -0.361488748568E+04    0.94432E-02   -0.18287E-02  2304   0.162E-01    0.370E+00
DAV:  40    -0.361489632811E+04   -0.88424E-02   -0.60919E-01  2272   0.152E-01    0.387E+00
DAV:  41    -0.361488709692E+04    0.92312E-02   -0.18242E-02  2304   0.162E-01    0.368E+00
DAV:  42    -0.361489577793E+04   -0.86810E-02   -0.60172E-01  2272   0.152E-01    0.386E+00
DAV:  43    -0.361488673895E+04    0.90390E-02   -0.18200E-02  2304   0.161E-01    0.367E+00
DAV:  44    -0.361489527174E+04   -0.85328E-02   -0.59486E-01  2272   0.151E-01    0.384E+00
DAV:  45    -0.361488640915E+04    0.88626E-02   -0.18160E-02  2304   0.160E-01    0.365E+00
DAV:  46    -0.361489480601E+04   -0.83969E-02   -0.58856E-01  2272   0.151E-01    0.383E+00
DAV:  47    -0.361488500658E+04    0.97994E-02   -0.18133E-02  2304   0.160E-01    0.355E+00
DAV:  48    -0.361489265097E+04   -0.76444E-02   -0.55670E-01  2272   0.149E-01    0.377E+00
DAV:  49    -0.361488339851E+04    0.92525E-02   -0.17870E-02  2304   0.157E-01    0.347E+00
DAV:  50    -0.361489137674E+04   -0.79782E-02   -0.53636E-01  2272   0.146E-01    0.375E+00
DAV:  51    -0.361488254187E+04    0.88349E-02   -0.17498E-02  2304   0.155E-01    0.342E+00
DAV:  52    -0.361489054638E+04   -0.80045E-02   -0.52354E-01  2272   0.145E-01    0.373E+00
DAV:  53    -0.361488195773E+04    0.85887E-02   -0.17361E-02  2304   0.153E-01    0.339E+00
DAV:  54    -0.361488963722E+04   -0.76795E-02   -0.51142E-01  2336   0.144E-01    0.370E+00
DAV:  55    -0.361488140461E+04    0.82326E-02   -0.17270E-02  2368   0.152E-01    0.337E+00
DAV:  56    -0.361488914347E+04   -0.77389E-02   -0.50432E-01  2336   0.143E-01    0.369E+00
DAV:  57    -0.361488122027E+04    0.79232E-02   -0.17158E-02  2368   0.151E-01    0.336E+00
DAV:  58    -0.361488878744E+04   -0.75672E-02   -0.50017E-01  2336   0.143E-01    0.367E+00
DAV:  59    -0.361488102390E+04    0.77635E-02   -0.17151E-02  2368   0.151E-01    0.336E+00
DAV:  60    -0.361488861766E+04   -0.75938E-02   -0.49789E-01  2336   0.142E-01    0.367E+00
DAV:  61    -0.361488099051E+04    0.76272E-02   -0.17100E-02  2368   0.151E-01    0.336E+00
DAV:  62    -0.361488855169E+04   -0.75612E-02   -0.49724E-01  2336   0.142E-01    0.366E+00
DAV:  63    -0.361488102367E+04    0.75280E-02   -0.17103E-02  2368   0.150E-01    0.336E+00
DAV:  64    -0.361488850368E+04   -0.74800E-02   -0.49715E-01  2336   0.142E-01    0.366E+00
DAV:  65    -0.361488107118E+04    0.74325E-02   -0.17119E-02  2368   0.151E-01    0.337E+00
DAV:  66    -0.361488848957E+04   -0.74184E-02   -0.49751E-01  2336   0.142E-01    0.366E+00
DAV:  67    -0.361488113926E+04    0.73503E-02   -0.17139E-02  2368   0.151E-01    0.337E+00
DAV:  68    -0.361488849179E+04   -0.73525E-02   -0.49810E-01  2336   0.142E-01    0.365E+00
DAV:  69    -0.361488120480E+04    0.72870E-02   -0.17164E-02  2368   0.151E-01    0.338E+00
DAV:  70    -0.361488849864E+04   -0.72938E-02   -0.49868E-01  2336   0.142E-01    0.365E+00
DAV:  71    -0.361488127251E+04    0.72261E-02   -0.17186E-02  2368   0.151E-01    0.339E+00
DAV:  72    -0.361488848309E+04   -0.72106E-02   -0.49901E-01  2336   0.143E-01    0.365E+00
DAV:  73    -0.361488131848E+04    0.71646E-02   -0.17206E-02  2368   0.151E-01    0.339E+00
DAV:  74    -0.361488849065E+04   -0.71722E-02   -0.49950E-01  2336   0.143E-01    0.365E+00
DAV:  75    -0.361488137381E+04    0.71168E-02   -0.17222E-02  2368   0.151E-01    0.339E+00
DAV:  76    -0.361488848995E+04   -0.71161E-02   -0.49988E-01  2336   0.143E-01    0.364E+00
DAV:  77    -0.361488137513E+04    0.71148E-02   -0.17233E-02  2368   0.151E-01    0.339E+00
DAV:  78    -0.361488847504E+04   -0.70999E-02   -0.49976E-01  2336   0.143E-01    0.364E+00
DAV:  79    -0.361488142057E+04    0.70545E-02   -0.17223E-02  2368   0.151E-01    0.340E+00
DAV:  80    -0.361488846266E+04   -0.70421E-02   -0.49995E-01  2336   0.143E-01    0.364E+00
DAV:  81    -0.361488144231E+04    0.70204E-02   -0.17244E-02  2368   0.151E-01    0.340E+00
DAV:  82    -0.361488838580E+04   -0.69435E-02   -0.49934E-01  2336   0.143E-01    0.363E+00
DAV:  83    -0.361488143699E+04    0.69488E-02   -0.17242E-02  2368   0.151E-01    0.340E+00
DAV:  84    -0.361488837533E+04   -0.69383E-02   -0.49940E-01  2336   0.143E-01    0.363E+00
DAV:  85    -0.361488146109E+04    0.69142E-02   -0.17241E-02  2368   0.151E-01    0.340E+00
DAV:  86    -0.361488835865E+04   -0.68976E-02   -0.49940E-01  2336   0.143E-01    0.363E+00
DAV:  87    -0.361488138808E+04    0.69706E-02   -0.17236E-02  2368   0.151E-01    0.340E+00
DAV:  88    -0.361488829247E+04   -0.69044E-02   -0.49822E-01  2336   0.143E-01    0.363E+00
DAV:  89    -0.361488140693E+04    0.68855E-02   -0.17185E-02  2368   0.151E-01    0.340E+00
DAV:  90    -0.361488827701E+04   -0.68701E-02   -0.49824E-01  2336   0.143E-01    0.363E+00
DAV:  91    -0.361488139192E+04    0.68851E-02   -0.17205E-02  2368   0.151E-01    0.340E+00
DAV:  92    -0.361488821478E+04   -0.68229E-02   -0.49755E-01  2336   0.143E-01    0.363E+00
DAV:  93    -0.361488140230E+04    0.68125E-02   -0.17179E-02  2368   0.151E-01    0.340E+00
DAV:  94    -0.361488823341E+04   -0.68311E-02   -0.49795E-01  2336   0.143E-01    0.363E+00
DAV:  95    -0.361488143486E+04    0.67986E-02   -0.17177E-02  2368   0.151E-01    0.340E+00
DAV:  96    -0.361488823638E+04   -0.68015E-02   -0.49814E-01  2336   0.143E-01    0.363E+00
DAV:  97    -0.361488141530E+04    0.68211E-02   -0.17183E-02  2368   0.151E-01    0.340E+00
DAV:  98    -0.361488819927E+04   -0.67840E-02   -0.49762E-01  2336   0.143E-01    0.362E+00
DAV:  99    -0.361488141685E+04    0.67824E-02   -0.17167E-02  2368   0.151E-01    0.340E+00
DAV: 100    -0.361488817516E+04   -0.67583E-02   -0.49743E-01  2336   0.143E-01
  18 F= -.36148882E+04 E0= -.36148275E+04  d E =-.988915E+00
       N       E                     dE             d eps       ncg     rms          rms(c)
DAV:   1    -0.361544585445E+04   -0.56444E+00   -0.18055E+02  2048   0.834E+00    0.444E+00
DAV:   2    -0.362356042795E+04   -0.81146E+01   -0.52513E+00  2976   0.363E+00    0.432E+01
DAV:   3    -0.361628918117E+04    0.72712E+01   -0.32689E+01  2784   0.183E+00    0.642E+00
DAV:   4    -0.361571783506E+04    0.57135E+00   -0.11266E+00  2944   0.770E-01    0.395E+00
DAV:   5    -0.361586043537E+04   -0.14260E+00   -0.13262E-01  2528   0.408E-01    0.622E+00
DAV:   6    -0.361570409827E+04    0.15634E+00   -0.77598E-01  2688   0.280E-01    0.305E+00
DAV:   7    -0.361572216304E+04   -0.18065E-01   -0.79355E-02  2592   0.314E-01    0.501E+00
DAV:   8    -0.361581436650E+04   -0.92203E-01   -0.21993E+00  2848   0.286E-01    0.458E+00
DAV:   9    -0.361567960793E+04    0.13476E+00   -0.28475E-02  2592   0.235E-01    0.117E+00
DAV:  10    -0.361569096054E+04   -0.11353E-01   -0.19338E-01  2624   0.145E-01    0.407E+00
DAV:  11    -0.361571498111E+04   -0.24021E-01   -0.12757E-02  2656   0.168E-01    0.496E+00
DAV:  12    -0.361573665565E+04   -0.21675E-01   -0.11649E+00  2592   0.184E-01    0.422E+00
DAV:  13    -0.361570552198E+04    0.31134E-01   -0.20218E-02  2432   0.198E-01    0.435E+00
DAV:  14    -0.361573042087E+04   -0.24899E-01   -0.10058E+00  2496   0.179E-01    0.426E+00
DAV:  15    -0.361569952894E+04    0.30892E-01   -0.18265E-02  2496   0.187E-01    0.401E+00
DAV:  16    -0.361571956036E+04   -0.20031E-01   -0.84475E-01  2368   0.167E-01    0.417E+00
DAV:  17    -0.361569839127E+04    0.21169E-01   -0.17661E-02  2368   0.176E-01    0.402E+00
DAV:  18    -0.361571635810E+04   -0.17967E-01   -0.81040E-01  2336   0.164E-01    0.411E+00
DAV:  19    -0.361569730364E+04    0.19054E-01   -0.17978E-02  2368   0.174E-01    0.398E+00
DAV:  20    -0.361571400115E+04   -0.16698E-01   -0.77953E-01  2304   0.162E-01    0.408E+00
DAV:  21    -0.361569621734E+04    0.17784E-01   -0.18068E-02  2336   0.171E-01    0.393E+00
DAV:  22    -0.361571195612E+04   -0.15739E-01   -0.75166E-01  2304   0.160E-01    0.404E+00
DAV:  23    -0.361569531717E+04    0.16639E-01   -0.18094E-02  2336   0.170E-01    0.389E+00
DAV:  24    -0.361571027097E+04   -0.14954E-01   -0.72907E-01  2304   0.158E-01    0.401E+00
DAV:  25    -0.361569459563E+04    0.15675E-01   -0.18126E-02  2336   0.168E-01    0.386E+00
DAV:  26    -0.361570889942E+04   -0.14304E-01   -0.71104E-01  2304   0.157E-01    0.398E+00
DAV:  27    -0.361569399514E+04    0.14904E-01   -0.18163E-02  2336   0.167E-01    0.384E+00
DAV:  28    -0.361570773515E+04   -0.13740E-01   -0.69587E-01  2304   0.156E-01    0.396E+00
DAV:  29    -0.361569347440E+04    0.14261E-01   -0.18199E-02  2336   0.166E-01    0.382E+00
DAV:  30    -0.361570672721E+04   -0.13253E-01   -0.68280E-01  2304   0.155E-01    0.394E+00
DAV:  31    -0.361569301244E+04    0.13715E-01   -0.18232E-02  2336   0.165E-01    0.380E+00
DAV:  32    -0.361570583698E+04   -0.12825E-01   -0.67131E-01  2336   0.154E-01    0.392E+00
DAV:  33    -0.361569259834E+04    0.13239E-01   -0.18262E-02  2336   0.164E-01    0.378E+00
DAV:  34    -0.361570504246E+04   -0.12444E-01   -0.66108E-01  2336   0.154E-01    0.390E+00
DAV:  35    -0.361569221732E+04    0.12825E-01   -0.18288E-02  2336   0.163E-01    0.377E+00
DAV:  36    -0.361570432035E+04   -0.12103E-01   -0.65177E-01  2336   0.153E-01    0.388E+00
DAV:  37    -0.361569186751E+04    0.12453E-01   -0.18309E-02  2368   0.163E-01    0.375E+00
DAV:  38    -0.361570366935E+04   -0.11802E-01   -0.64337E-01  2336   0.153E-01    0.386E+00
DAV:  39    -0.361569154480E+04    0.12125E-01   -0.18326E-02  2336   0.162E-01    0.374E+00
DAV:  40    -0.361570305903E+04   -0.11514E-01   -0.63552E-01  2336   0.152E-01    0.385E+00
DAV:  41    -0.361569123848E+04    0.11821E-01   -0.18344E-02  2368   0.161E-01    0.373E+00
DAV:  42    -0.361570250624E+04   -0.11268E-01   -0.62838E-01  2336   0.152E-01    0.383E+00
DAV:  43    -0.361569095766E+04    0.11549E-01   -0.18354E-02  2368   0.161E-01    0.372E+00
DAV:  44    -0.361570199045E+04   -0.11033E-01   -0.62175E-01  2336   0.151E-01    0.382E+00
DAV:  45    -0.361569069093E+04    0.11300E-01   -0.18365E-02  2368   0.160E-01    0.371E+00
DAV:  46    -0.361570150896E+04   -0.10818E-01   -0.61554E-01  2336   0.151E-01    0.381E+00
DAV:  47    -0.361568697621E+04    0.14533E-01   -0.18385E-02  2368   0.159E-01    0.339E+00
DAV:  48    -0.361569482271E+04   -0.78465E-02   -0.51577E-01  2336   0.146E-01    0.364E+00
DAV:  49    -0.361568152273E+04    0.13300E-01   -0.17839E-02  2368   0.151E-01    0.300E+00
DAV:  50    -0.361568896723E+04   -0.74445E-02   -0.42178E-01  2336   0.135E-01    0.353E+00
DAV:  51    -0.361567791059E+04    0.11057E-01   -0.16309E-02  2336   0.140E-01    0.274E+00
DAV:  52    -0.361568569289E+04   -0.77823E-02   -0.36650E-01  2272   0.128E-01    0.346E+00
DAV:  53    -0.361567732487E+04    0.83680E-02   -0.15145E-02  2368   0.133E-01    0.280E+00
DAV:  54    -0.361568419139E+04   -0.68665E-02   -0.35748E-01  2304   0.128E-01    0.335E+00
DAV:  55    -0.361567630587E+04    0.78855E-02   -0.15443E-02  2336   0.131E-01    0.274E+00
DAV:  56    -0.361568442244E+04   -0.81166E-02   -0.35549E-01  2336   0.124E-01    0.340E+00
DAV:  57    -0.361567706694E+04    0.73555E-02   -0.15022E-02  2368   0.131E-01    0.282E+00
DAV:  58    -0.361568472411E+04   -0.76572E-02   -0.36439E-01  2336   0.126E-01    0.338E+00
DAV:  59    -0.361567748653E+04    0.72376E-02   -0.15350E-02  2368   0.132E-01    0.287E+00
DAV:  60    -0.361568554558E+04   -0.80590E-02   -0.37695E-01  2336   0.127E-01    0.341E+00
DAV:  61    -0.361567828282E+04    0.72628E-02   -0.15516E-02  2368   0.134E-01    0.293E+00
DAV:  62    -0.361568627964E+04   -0.79968E-02   -0.38947E-01  2336   0.129E-01    0.343E+00
DAV:  63    -0.361567900758E+04    0.72721E-02   -0.15792E-02  2368   0.136E-01    0.299E+00
DAV:  64    -0.361568700787E+04   -0.80003E-02   -0.40210E-01  2336   0.130E-01    0.344E+00
DAV:  65    -0.361567968362E+04    0.73243E-02   -0.16055E-02  2368   0.138E-01    0.305E+00
DAV:  66    -0.361568764065E+04   -0.79570E-02   -0.41312E-01  2336   0.132E-01    0.345E+00
DAV:  67    -0.361568026933E+04    0.73713E-02   -0.16287E-02  2368   0.139E-01    0.310E+00
DAV:  68    -0.361568818225E+04   -0.79129E-02   -0.42256E-01  2336   0.133E-01    0.346E+00
DAV:  69    -0.361568076260E+04    0.74197E-02   -0.16485E-02  2368   0.140E-01    0.313E+00
DAV:  70    -0.361568862033E+04   -0.78577E-02   -0.43025E-01  2336   0.134E-01    0.347E+00
DAV:  71    -0.361568116784E+04    0.74525E-02   -0.16649E-02  2368   0.141E-01    0.316E+00
DAV:  72    -0.361568895126E+04   -0.77834E-02   -0.43629E-01  2336   0.134E-01    0.347E+00
DAV:  73    -0.361568147056E+04    0.74807E-02   -0.16781E-02  2368   0.142E-01    0.319E+00
DAV:  74    -0.361568921630E+04   -0.77457E-02   -0.44101E-01  2336   0.135E-01    0.348E+00
DAV:  75    -0.361568172109E+04    0.74952E-02   -0.16878E-02  2368   0.143E-01    0.320E+00
DAV:  76    -0.361568941081E+04   -0.76897E-02   -0.44461E-01  2336   0.135E-01    0.348E+00
DAV:  77    -0.361568186553E+04    0.75453E-02   -0.16950E-02  2368   0.143E-01    0.321E+00
DAV:  78    -0.361568953815E+04   -0.76726E-02   -0.44677E-01  2336   0.136E-01    0.348E+00
DAV:  79    -0.361568200102E+04    0.75371E-02   -0.16983E-02  2400   0.143E-01    0.322E+00
DAV:  80    -0.361568961472E+04   -0.76137E-02   -0.44842E-01  2368   0.136E-01    0.348E+00
DAV:  81    -0.361568209077E+04    0.75239E-02   -0.17032E-02  2400   0.144E-01    0.323E+00
DAV:  82    -0.361568958515E+04   -0.74944E-02   -0.44882E-01  2368   0.136E-01    0.348E+00
DAV:  83    -0.361568209221E+04    0.74929E-02   -0.17053E-02  2400   0.144E-01    0.323E+00
DAV:  84    -0.361568960467E+04   -0.75125E-02   -0.44922E-01  2368   0.136E-01    0.348E+00
DAV:  85    -0.361568212579E+04    0.74789E-02   -0.17051E-02  2400   0.144E-01    0.324E+00
DAV:  86    -0.361568960072E+04   -0.74749E-02   -0.44938E-01  2368   0.136E-01    0.348E+00
DAV:  87    -0.361568193303E+04    0.76677E-02   -0.17019E-02  2400   0.144E-01    0.321E+00
DAV:  88    -0.361568939165E+04   -0.74586E-02   -0.44553E-01  2368   0.136E-01    0.347E+00
DAV:  89    -0.361568186818E+04    0.75235E-02   -0.16883E-02  2400   0.143E-01    0.321E+00
DAV:  90    -0.361568929002E+04   -0.74218E-02   -0.44426E-01  2368   0.136E-01    0.347E+00
DAV:  91    -0.361568177739E+04    0.75126E-02   -0.16898E-02  2400   0.143E-01    0.321E+00
DAV:  92    -0.361568926146E+04   -0.74841E-02   -0.44353E-01  2368   0.136E-01    0.347E+00
DAV:  93    -0.361568189036E+04    0.73711E-02   -0.16778E-02  2400   0.143E-01    0.321E+00
DAV:  94    -0.361568944337E+04   -0.75530E-02   -0.44624E-01  2368   0.136E-01    0.348E+00
DAV:  95    -0.361568201209E+04    0.74313E-02   -0.16791E-02  2400   0.143E-01    0.322E+00
DAV:  96    -0.361568953566E+04   -0.75236E-02   -0.44770E-01  2368   0.136E-01    0.348E+00
DAV:  97    -0.361568206852E+04    0.74671E-02   -0.16828E-02  2400   0.143E-01    0.322E+00
DAV:  98    -0.361568957250E+04   -0.75040E-02   -0.44839E-01  2368   0.136E-01    0.348E+00
DAV:  99    -0.361568208547E+04    0.74870E-02   -0.16848E-02  2400   0.143E-01    0.323E+00
DAV: 100    -0.361568956335E+04   -0.74779E-02   -0.44838E-01  2368   0.136E-01
  19 F= -.36156896E+04 E0= -.36156292E+04  d E =-.801388E+00
       N       E                     dE             d eps       ncg     rms          rms(c)
DAV:   1    -0.361567406721E+04    0.80183E-02   -0.19473E+01  2048   0.273E+00    0.103E+00
DAV:   2    -0.361598126894E+04   -0.30720E+00   -0.60279E-01  2720   0.711E-01    0.574E+00
DAV:   3    -0.361570289876E+04    0.27837E+00   -0.85981E-02  2880   0.562E-01    0.124E+00
DAV:   4    -0.361568688963E+04    0.16009E-01   -0.14515E-02  2784   0.161E-01    0.127E+00
DAV:   5    -0.361576045654E+04   -0.73567E-01   -0.18596E-01  2688   0.210E-01    0.463E+00
DAV:   6    -0.361572530989E+04    0.35147E-01   -0.13648E-02  2624   0.207E-01    0.408E+00
DAV:   7    -0.361575433152E+04   -0.29022E-01   -0.86192E-01  2656   0.186E-01    0.418E+00
DAV:   8    -0.361573951315E+04    0.14818E-01   -0.19043E-02  2816   0.195E-01    0.434E+00
DAV:   9    -0.361572531117E+04    0.14202E-01   -0.51166E-01  2496   0.172E-01    0.272E+00
DAV:  10    -0.361571934724E+04    0.59639E-02   -0.25456E-02  2560   0.160E-01    0.391E+00
DAV:  11    -0.361572898628E+04   -0.96390E-02   -0.58187E-01  2528   0.142E-01    0.355E+00
DAV:  12    -0.361572674775E+04    0.22385E-02   -0.19248E-02  2528   0.159E-01    0.412E+00
DAV:  13    -0.361573655143E+04   -0.98037E-02   -0.67896E-01  2464   0.154E-01    0.372E+00
DAV:  14    -0.361572815651E+04    0.83949E-02   -0.19959E-02  2496   0.168E-01    0.408E+00
DAV:  15    -0.361573569076E+04   -0.75343E-02   -0.66613E-01  2432   0.156E-01    0.369E+00
DAV:  16    -0.361572675346E+04    0.89373E-02   -0.20216E-02  2464   0.167E-01    0.401E+00
DAV:  17    -0.361573415584E+04   -0.74024E-02   -0.64293E-01  2400   0.154E-01    0.366E+00
DAV:  18    -0.361572561646E+04    0.85394E-02   -0.20085E-02  2432   0.164E-01    0.395E+00
DAV:  19    -0.361573317016E+04   -0.75537E-02   -0.62767E-01  2400   0.153E-01    0.365E+00
DAV:  20    -0.361572482270E+04    0.83475E-02   -0.19963E-02  2432   0.163E-01    0.391E+00
DAV:  21    -0.361573243138E+04   -0.76087E-02   -0.61622E-01  2400   0.152E-01    0.364E+00
DAV:  22    -0.361572419472E+04    0.82367E-02   -0.19875E-02  2432   0.162E-01    0.388E+00
DAV:  23    -0.361573180099E+04   -0.76063E-02   -0.60657E-01  2400   0.151E-01    0.362E+00
DAV:  24    -0.361572365955E+04    0.81414E-02   -0.19806E-02  2432   0.161E-01    0.385E+00
DAV:  25    -0.361573125106E+04   -0.75915E-02   -0.59819E-01  2400   0.150E-01    0.361E+00
DAV:  26    -0.361572319711E+04    0.80540E-02   -0.19744E-02  2432   0.160E-01    0.383E+00
DAV:  27    -0.361573077168E+04   -0.75746E-02   -0.59091E-01  2368   0.149E-01    0.360E+00
DAV:  28    -0.361572278223E+04    0.79895E-02   -0.19687E-02  2432   0.159E-01    0.381E+00
DAV:  29    -0.361573033364E+04   -0.75514E-02   -0.58427E-01  2368   0.148E-01    0.360E+00
DAV:  30    -0.361572240917E+04    0.79245E-02   -0.19632E-02  2432   0.159E-01    0.379E+00
DAV:  31    -0.361572994348E+04   -0.75343E-02   -0.57834E-01  2368   0.148E-01    0.359E+00
DAV:  32    -0.361572207583E+04    0.78677E-02   -0.19579E-02  2432   0.158E-01    0.377E+00
DAV:  33    -0.361572959189E+04   -0.75161E-02   -0.57301E-01  2368   0.147E-01    0.358E+00
DAV:  34    -0.361572177425E+04    0.78176E-02   -0.19529E-02  2432   0.158E-01    0.376E+00
DAV:  35    -0.361572927170E+04   -0.74974E-02   -0.56816E-01  2368   0.147E-01    0.357E+00
DAV:  36    -0.361572149887E+04    0.77728E-02   -0.19482E-02  2432   0.157E-01    0.374E+00
DAV:  37    -0.361572897891E+04   -0.74800E-02   -0.56372E-01  2368   0.147E-01    0.357E+00
DAV:  38    -0.361572124622E+04    0.77327E-02   -0.19438E-02  2432   0.157E-01    0.373E+00
DAV:  39    -0.361572870997E+04   -0.74637E-02   -0.55963E-01  2368   0.146E-01    0.356E+00
DAV:  40    -0.361572101272E+04    0.76973E-02   -0.19395E-02  2432   0.156E-01    0.371E+00
DAV:  41    -0.361572845978E+04   -0.74471E-02   -0.55584E-01  2368   0.146E-01    0.356E+00
DAV:  42    -0.361572079616E+04    0.76636E-02   -0.19354E-02  2432   0.156E-01    0.370E+00
DAV:  43    -0.361572822724E+04   -0.74311E-02   -0.55232E-01  2368   0.146E-01    0.355E+00
DAV:  44    -0.361572059383E+04    0.76334E-02   -0.19315E-02  2432   0.156E-01    0.369E+00
DAV:  45    -0.361572800970E+04   -0.74159E-02   -0.54902E-01  2368   0.145E-01    0.355E+00
DAV:  46    -0.361572040393E+04    0.76058E-02   -0.19278E-02  2432   0.155E-01    0.368E+00
DAV:  47    -0.361572696763E+04   -0.65637E-02   -0.53642E-01  2368   0.145E-01    0.350E+00
DAV:  48    -0.361571915136E+04    0.78163E-02   -0.19514E-02  2432   0.154E-01    0.360E+00
DAV:  49    -0.361572581710E+04   -0.66657E-02   -0.51849E-01  2400   0.143E-01    0.348E+00
DAV:  50    -0.361571847916E+04    0.73379E-02   -0.19177E-02  2432   0.152E-01    0.357E+00
DAV:  51    -0.361572522331E+04   -0.67441E-02   -0.50931E-01  2400   0.142E-01    0.347E+00
DAV:  52    -0.361571776363E+04    0.74597E-02   -0.19110E-02  2432   0.151E-01    0.352E+00
DAV:  53    -0.361572414307E+04   -0.63794E-02   -0.49388E-01  2400   0.141E-01    0.343E+00
DAV:  54    -0.361571686268E+04    0.72804E-02   -0.19134E-02  2432   0.150E-01    0.347E+00
DAV:  55    -0.361572332687E+04   -0.64642E-02   -0.48149E-01  2400   0.140E-01    0.342E+00
DAV:  56    -0.361571635782E+04    0.69691E-02   -0.18851E-02  2432   0.148E-01    0.344E+00
DAV:  57    -0.361572268679E+04   -0.63290E-02   -0.47244E-01  2400   0.139E-01    0.340E+00
DAV:  58    -0.361571578204E+04    0.69047E-02   -0.18813E-02  2432   0.147E-01    0.341E+00
DAV:  59    -0.361572212315E+04   -0.63411E-02   -0.46385E-01  2400   0.138E-01    0.339E+00
DAV:  60    -0.361571541589E+04    0.67073E-02   -0.18625E-02  2432   0.146E-01    0.339E+00
DAV:  61    -0.361572178273E+04   -0.63668E-02   -0.45863E-01  2400   0.138E-01    0.338E+00
DAV:  62    -0.361571520092E+04    0.65818E-02   -0.18509E-02  2432   0.145E-01    0.338E+00
DAV:  63    -0.361572157793E+04   -0.63770E-02   -0.45553E-01  2400   0.137E-01    0.337E+00
DAV:  64    -0.361571506133E+04    0.65166E-02   -0.18435E-02  2432   0.145E-01    0.337E+00
DAV:  65    -0.361572146957E+04   -0.64082E-02   -0.45377E-01  2400   0.137E-01    0.337E+00
DAV:  66    -0.361571500346E+04    0.64661E-02   -0.18362E-02  2432   0.145E-01    0.336E+00
DAV:  67    -0.361572142404E+04   -0.64206E-02   -0.45301E-01  2400   0.137E-01    0.337E+00
DAV:  68    -0.361571498124E+04    0.64428E-02   -0.18322E-02  2432   0.145E-01    0.336E+00
DAV:  69    -0.361572141706E+04   -0.64358E-02   -0.45283E-01  2400   0.137E-01    0.337E+00
DAV:  70    -0.361571498584E+04    0.64312E-02   -0.18292E-02  2432   0.145E-01    0.336E+00
DAV:  71    -0.361572143051E+04   -0.64447E-02   -0.45297E-01  2400   0.137E-01    0.337E+00
DAV:  72    -0.361571499213E+04    0.64384E-02   -0.18270E-02  2432   0.145E-01    0.336E+00
DAV:  73    -0.361572145297E+04   -0.64608E-02   -0.45319E-01  2400   0.137E-01    0.337E+00
DAV:  74    -0.361571502222E+04    0.64307E-02   -0.18242E-02  2432   0.145E-01    0.336E+00
DAV:  75    -0.361572148197E+04   -0.64598E-02   -0.45361E-01  2400   0.137E-01    0.337E+00
DAV:  76    -0.361571504245E+04    0.64395E-02   -0.18240E-02  2432   0.145E-01    0.336E+00
DAV:  77    -0.361572149022E+04   -0.64478E-02   -0.45378E-01  2400   0.137E-01    0.337E+00
DAV:  78    -0.361571506243E+04    0.64278E-02   -0.18222E-02  2432   0.145E-01    0.336E+00
DAV:  79    -0.361572152595E+04   -0.64635E-02   -0.45427E-01  2400   0.137E-01    0.338E+00
DAV:  80    -0.361571509052E+04    0.64354E-02   -0.18212E-02  2432   0.145E-01    0.337E+00
DAV:  81    -0.361572155185E+04   -0.64613E-02   -0.45464E-01  2400   0.137E-01    0.338E+00
DAV:  82    -0.361571507983E+04    0.64720E-02   -0.18196E-02  2432   0.145E-01    0.336E+00
DAV:  83    -0.361572156484E+04   -0.64850E-02   -0.45462E-01  2400   0.137E-01    0.338E+00
DAV:  84    -0.361571511972E+04    0.64451E-02   -0.18147E-02  2432   0.145E-01    0.337E+00
DAV:  85    -0.361572159280E+04   -0.64731E-02   -0.45509E-01  2400   0.137E-01    0.338E+00
DAV:  86    -0.361571512446E+04    0.64683E-02   -0.18163E-02  2432   0.145E-01    0.337E+00
DAV:  87    -0.361572155283E+04   -0.64284E-02   -0.45466E-01  2400   0.137E-01    0.338E+00
DAV:  88    -0.361571512291E+04    0.64299E-02   -0.18125E-02  2432   0.145E-01    0.337E+00
DAV:  89    -0.361572158486E+04   -0.64619E-02   -0.45508E-01  2400   0.137E-01    0.338E+00
DAV:  90    -0.361571515216E+04    0.64327E-02   -0.18103E-02  2432   0.145E-01    0.337E+00
DAV:  91    -0.361572160578E+04   -0.64536E-02   -0.45538E-01  2400   0.137E-01    0.338E+00
DAV:  92    -0.361571513374E+04    0.64720E-02   -0.18085E-02  2432   0.145E-01    0.336E+00
DAV:  93    -0.361572163209E+04   -0.64983E-02   -0.45546E-01  2400   0.137E-01    0.338E+00
DAV:  94    -0.361571521315E+04    0.64189E-02   -0.17994E-02  2432   0.145E-01    0.337E+00
DAV:  95    -0.361572170454E+04   -0.64914E-02   -0.45659E-01  2400   0.137E-01    0.338E+00
DAV:  96    -0.361571522543E+04    0.64791E-02   -0.18032E-02  2432   0.145E-01    0.337E+00
DAV:  97    -0.361572168052E+04   -0.64551E-02   -0.45631E-01  2400   0.137E-01    0.338E+00
DAV:  98    -0.361571521418E+04    0.64663E-02   -0.18012E-02  2432   0.145E-01    0.337E+00
DAV:  99    -0.361572167209E+04   -0.64579E-02   -0.45619E-01  2400   0.137E-01    0.338E+00
DAV: 100    -0.361571520190E+04    0.64702E-02   -0.18006E-02  2432   0.145E-01
  20 F= -.36157152E+04 E0= -.36156496E+04  d E =-.827027E+00
       N       E                     dE             d eps       ncg     rms          rms(c)
DAV:   1    -0.361596264663E+04   -0.24097E+00   -0.19080E+02  2048   0.861E+00    0.456E+00
DAV:   2    -0.362478323012E+04   -0.88206E+01   -0.59202E+00  2912   0.376E+00    0.435E+01
DAV:   3    -0.361695307633E+04    0.78302E+01   -0.33507E+01  2784   0.190E+00    0.620E+00
DAV:   4    -0.361624557034E+04    0.70751E+00   -0.33719E-01  2816   0.809E-01    0.218E+00
DAV:   5    -0.361620797703E+04    0.37593E-01   -0.22460E-01  2400   0.366E-01    0.198E+00
DAV:   6    -0.361622209101E+04   -0.14114E-01   -0.14055E-01  2528   0.250E-01    0.387E+00
DAV:   7    -0.361636989992E+04   -0.14781E+00   -0.61752E-02  2624   0.295E-01    0.526E+00
DAV:   8    -0.361626954381E+04    0.10036E+00   -0.10712E+00  2592   0.290E-01    0.402E+00
DAV:   9    -0.361632640883E+04   -0.56865E-01   -0.27848E-02  2656   0.268E-01    0.570E+00
DAV:  10    -0.361626197271E+04    0.64436E-01   -0.84037E-01  2592   0.214E-01    0.326E+00
DAV:  11    -0.361629003722E+04   -0.28065E-01   -0.37157E-02  2656   0.193E-01    0.542E+00
DAV:  12    -0.361626581980E+04    0.24217E-01   -0.92602E-01  2496   0.183E-01    0.371E+00
DAV:  13    -0.361627887072E+04   -0.13051E-01   -0.26984E-02  2432   0.193E-01    0.526E+00
DAV:  14    -0.361626284367E+04    0.16027E-01   -0.86402E-01  2432   0.175E-01    0.360E+00
DAV:  15    -0.361626909770E+04   -0.62540E-02   -0.27936E-02  2432   0.184E-01    0.506E+00
DAV:  16    -0.361626139254E+04    0.77052E-02   -0.84437E-01  2432   0.169E-01    0.366E+00
DAV:  17    -0.361626512842E+04   -0.37359E-02   -0.26111E-02  2432   0.180E-01    0.496E+00
DAV:  18    -0.361625960181E+04    0.55266E-02   -0.81372E-01  2400   0.167E-01    0.363E+00
DAV:  19    -0.361626091812E+04   -0.13163E-02   -0.26029E-02  2432   0.176E-01    0.484E+00
DAV:  20    -0.361625802171E+04    0.28964E-02   -0.78847E-01  2400   0.166E-01    0.362E+00
DAV:  21    -0.361625806642E+04   -0.44708E-04   -0.25491E-02  2432   0.173E-01    0.475E+00
DAV:  22    -0.361625668722E+04    0.13792E-02   -0.76651E-01  2400   0.164E-01    0.361E+00
DAV:  23    -0.361625564465E+04    0.10426E-02   -0.25188E-02  2432   0.171E-01    0.467E+00
DAV:  24    -0.361625550757E+04    0.13709E-03   -0.74728E-01  2400   0.162E-01    0.360E+00
DAV:  25    -0.361625371408E+04    0.17935E-02   -0.24851E-02  2432   0.169E-01    0.460E+00
DAV:  26    -0.361625450712E+04   -0.79304E-03   -0.73082E-01  2400   0.160E-01    0.359E+00
DAV:  27    -0.361625209033E+04    0.24168E-02   -0.24555E-02  2432   0.167E-01    0.454E+00
DAV:  28    -0.361625361937E+04   -0.15290E-02   -0.71625E-01  2400   0.159E-01    0.358E+00
DAV:  29    -0.361625070435E+04    0.29150E-02   -0.24265E-02  2432   0.166E-01    0.448E+00
DAV:  30    -0.361625283428E+04   -0.21299E-02   -0.70328E-01  2400   0.157E-01    0.358E+00
DAV:  31    -0.361624950517E+04    0.33291E-02   -0.24010E-02  2432   0.164E-01    0.443E+00
DAV:  32    -0.361625213350E+04   -0.26283E-02   -0.69172E-01  2400   0.156E-01    0.357E+00
DAV:  33    -0.361624844733E+04    0.36862E-02   -0.23794E-02  2432   0.163E-01    0.438E+00
DAV:  34    -0.361625151016E+04   -0.30628E-02   -0.68132E-01  2400   0.154E-01    0.357E+00
DAV:  35    -0.361624751828E+04    0.39919E-02   -0.23581E-02  2432   0.162E-01    0.434E+00
DAV:  36    -0.361625094760E+04   -0.34293E-02   -0.67190E-01  2400   0.153E-01    0.356E+00
DAV:  37    -0.361624669293E+04    0.42547E-02   -0.23382E-02  2432   0.162E-01    0.430E+00
DAV:  38    -0.361625043675E+04   -0.37438E-02   -0.66333E-01  2400   0.152E-01    0.356E+00
DAV:  39    -0.361624595031E+04    0.44864E-02   -0.23199E-02  2432   0.161E-01    0.426E+00
DAV:  40    -0.361624996470E+04   -0.40144E-02   -0.65540E-01  2400   0.152E-01    0.356E+00
DAV:  41    -0.361624527333E+04    0.46914E-02   -0.23029E-02  2432   0.161E-01    0.423E+00
DAV:  42    -0.361624952646E+04   -0.42531E-02   -0.64803E-01  2400   0.151E-01    0.355E+00
DAV:  43    -0.361624465585E+04    0.48706E-02   -0.22870E-02  2432   0.160E-01    0.420E+00
DAV:  44    -0.361624912234E+04   -0.44665E-02   -0.64122E-01  2400   0.150E-01    0.355E+00
DAV:  45    -0.361624409104E+04    0.50313E-02   -0.22721E-02  2432   0.160E-01    0.417E+00
DAV:  46    -0.361624874463E+04   -0.46536E-02   -0.63485E-01  2400   0.150E-01    0.355E+00
DAV:  47    -0.361624341025E+04    0.53344E-02   -0.22607E-02  2464   0.160E-01    0.414E+00
DAV:  48    -0.361624836591E+04   -0.49557E-02   -0.62810E-01  2432   0.149E-01    0.355E+00
DAV:  49    -0.361624286793E+04    0.54980E-02   -0.22404E-02  2464   0.160E-01    0.410E+00
DAV:  50    -0.361624804065E+04   -0.51727E-02   -0.62230E-01  2432   0.149E-01    0.355E+00
DAV:  51    -0.361624237547E+04    0.56652E-02   -0.22239E-02  2464   0.159E-01    0.408E+00
DAV:  52    -0.361624707827E+04   -0.47028E-02   -0.60854E-01  2432   0.148E-01    0.351E+00
DAV:  53    -0.361624059661E+04    0.64817E-02   -0.22450E-02  2464   0.159E-01    0.398E+00
DAV:  54    -0.361624560464E+04   -0.50080E-02   -0.58517E-01  2432   0.146E-01    0.349E+00
DAV:  55    -0.361623927031E+04    0.63343E-02   -0.22086E-02  2464   0.157E-01    0.391E+00
DAV:  56    -0.361624441822E+04   -0.51479E-02   -0.56676E-01  2400   0.144E-01    0.347E+00
DAV:  57    -0.361623780240E+04    0.66158E-02   -0.21871E-02  2464   0.155E-01    0.382E+00
DAV:  58    -0.361624293381E+04   -0.51314E-02   -0.54394E-01  2432   0.142E-01    0.344E+00
DAV:  59    -0.361623645308E+04    0.64807E-02   -0.21626E-02  2432   0.151E-01    0.375E+00
DAV:  60    -0.361624180337E+04   -0.53503E-02   -0.52625E-01  2432   0.140E-01    0.342E+00
DAV:  61    -0.361623552628E+04    0.62771E-02   -0.21254E-02  2464   0.148E-01    0.369E+00
DAV:  62    -0.361624108402E+04   -0.55577E-02   -0.51458E-01  2432   0.139E-01    0.341E+00
DAV:  63    -0.361623495402E+04    0.61300E-02   -0.20971E-02  2464   0.146E-01    0.366E+00
DAV:  64    -0.361624061303E+04   -0.56590E-02   -0.50695E-01  2432   0.138E-01    0.340E+00
DAV:  65    -0.361623454106E+04    0.60720E-02   -0.20775E-02  2496   0.145E-01    0.363E+00
DAV:  66    -0.361624032030E+04   -0.57792E-02   -0.50195E-01  2464   0.137E-01    0.340E+00
DAV:  67    -0.361623429173E+04    0.60286E-02   -0.20601E-02  2496   0.145E-01    0.362E+00
DAV:  68    -0.361624014406E+04   -0.58523E-02   -0.49881E-01  2464   0.137E-01    0.340E+00
DAV:  69    -0.361623411467E+04    0.60294E-02   -0.20483E-02  2496   0.144E-01    0.360E+00
DAV:  70    -0.361624004341E+04   -0.59287E-02   -0.49682E-01  2464   0.137E-01    0.340E+00
DAV:  71    -0.361623400109E+04    0.60423E-02   -0.20379E-02  2496   0.144E-01    0.360E+00
DAV:  72    -0.361623996035E+04   -0.59593E-02   -0.49525E-01  2464   0.137E-01    0.340E+00
DAV:  73    -0.361623389854E+04    0.60618E-02   -0.20302E-02  2496   0.144E-01    0.359E+00
DAV:  74    -0.361623991908E+04   -0.60205E-02   -0.49424E-01  2464   0.136E-01    0.340E+00
DAV:  75    -0.361623383252E+04    0.60866E-02   -0.20228E-02  2496   0.144E-01    0.358E+00
DAV:  76    -0.361623989469E+04   -0.60622E-02   -0.49353E-01  2464   0.136E-01    0.340E+00
DAV:  77    -0.361623373755E+04    0.61571E-02   -0.20164E-02  2496   0.144E-01    0.357E+00
DAV:  78    -0.361623984877E+04   -0.61112E-02   -0.49241E-01  2464   0.136E-01    0.340E+00
DAV:  79    -0.361623369328E+04    0.61555E-02   -0.20083E-02  2496   0.143E-01    0.357E+00
DAV:  80    -0.361623982255E+04   -0.61293E-02   -0.49180E-01  2464   0.136E-01    0.340E+00
DAV:  81    -0.361623363207E+04    0.61905E-02   -0.20052E-02  2496   0.143E-01    0.356E+00
DAV:  82    -0.361623974811E+04   -0.61160E-02   -0.49060E-01  2464   0.136E-01    0.340E+00
DAV:  83    -0.361623355929E+04    0.61888E-02   -0.20001E-02  2496   0.143E-01    0.356E+00
DAV:  84    -0.361623971869E+04   -0.61594E-02   -0.48993E-01  2464   0.136E-01    0.340E+00
DAV:  85    -0.361623351160E+04    0.62071E-02   -0.19953E-02  2496   0.143E-01    0.355E+00
DAV:  86    -0.361623968744E+04   -0.61758E-02   -0.48926E-01  2464   0.136E-01    0.340E+00
DAV:  87    -0.361623339366E+04    0.62938E-02   -0.19903E-02  2496   0.143E-01    0.354E+00
DAV:  88    -0.361623961579E+04   -0.62221E-02   -0.48775E-01  2464   0.136E-01    0.341E+00
DAV:  89    -0.361623337239E+04    0.62434E-02   -0.19800E-02  2496   0.143E-01    0.354E+00
DAV:  90    -0.361623958843E+04   -0.62160E-02   -0.48727E-01  2464   0.136E-01    0.340E+00
DAV:  91    -0.361623330490E+04    0.62835E-02   -0.19802E-02  2496   0.143E-01    0.353E+00
DAV:  92    -0.361623943864E+04   -0.61337E-02   -0.48525E-01  2464   0.136E-01    0.340E+00
DAV:  93    -0.361623320292E+04    0.62357E-02   -0.19746E-02  2496   0.142E-01    0.353E+00
DAV:  94    -0.361623938530E+04   -0.61824E-02   -0.48433E-01  2464   0.136E-01    0.340E+00
DAV:  95    -0.361623315703E+04    0.62283E-02   -0.19692E-02  2496   0.142E-01    0.352E+00
DAV:  96    -0.361623933697E+04   -0.61799E-02   -0.48351E-01  2464   0.135E-01    0.340E+00
DAV:  97    -0.361623300982E+04    0.63272E-02   -0.19655E-02  2496   0.142E-01    0.351E+00
DAV:  98    -0.361623919937E+04   -0.61896E-02   -0.48113E-01  2464   0.135E-01    0.340E+00
DAV:  99    -0.361623297179E+04    0.62276E-02   -0.19535E-02  2496   0.142E-01    0.351E+00
DAV: 100    -0.361623915906E+04   -0.61873E-02   -0.48055E-01  2464   0.135E-01
  21 F= -.36162392E+04 E0= -.36161786E+04  d E =-.523957E+00
       N       E                     dE             d eps       ncg     rms          rms(c)
DAV:   1    -0.361623279341E+04    0.17838E-03   -0.21940E-02  2624   0.149E-01    0.350E+00
DAV:   2    -0.361877235686E+04   -0.25396E+01   -0.16468E+01  3072   0.308E+00    0.181E+01
DAV:   3    -0.361666734610E+04    0.21050E+01   -0.23827E+01  2912   0.376E+00    0.582E+00
DAV:   4    -0.361629121909E+04    0.37613E+00   -0.18166E-01  2880   0.438E-01    0.492E+00
DAV:   5    -0.361623448443E+04    0.56735E-01   -0.33179E-02  2944   0.266E-01    0.422E+00
DAV:   6    -0.361626976981E+04   -0.35285E-01   -0.85753E-01  2592   0.178E-01    0.405E+00
DAV:   7    -0.361622332398E+04    0.46446E-01   -0.19434E-02  2688   0.173E-01    0.340E-01
DAV:   8    -0.361621798950E+04    0.53345E-02   -0.13944E-02  2496   0.952E-02    0.327E+00
DAV:   9    -0.361621232803E+04    0.56615E-02   -0.63282E-03  2656   0.733E-02    0.129E+00
DAV:  10    -0.361622875683E+04   -0.16429E-01   -0.14798E-01  2432   0.919E-02    0.365E+00
DAV:  11    -0.361622020372E+04    0.85531E-02   -0.95880E-03  2464   0.104E-01    0.215E+00
DAV:  12    -0.361623083189E+04   -0.10628E-01   -0.26979E-01  2464   0.113E-01    0.347E+00
DAV:  13    -0.361622082290E+04    0.10009E-01   -0.13080E-02  2464   0.116E-01    0.220E+00
DAV:  14    -0.361623193947E+04   -0.11117E-01   -0.28527E-01  2368   0.113E-01    0.353E+00
DAV:  15    -0.361622275768E+04    0.91818E-02   -0.13186E-02  2400   0.118E-01    0.245E+00
DAV:  16    -0.361623413749E+04   -0.11380E-01   -0.33030E-01  2368   0.118E-01    0.355E+00
DAV:  17    -0.361622404172E+04    0.10096E-01   -0.14145E-02  2400   0.123E-01    0.256E+00
DAV:  18    -0.361623510783E+04   -0.11066E-01   -0.35037E-01  2368   0.121E-01    0.356E+00
DAV:  19    -0.361622482678E+04    0.10281E-01   -0.14603E-02  2400   0.125E-01    0.264E+00
DAV:  20    -0.361623577836E+04   -0.10952E-01   -0.36463E-01  2368   0.122E-01    0.357E+00
DAV:  21    -0.361622540933E+04    0.10369E-01   -0.14924E-02  2400   0.127E-01    0.269E+00
DAV:  22    -0.361623619762E+04   -0.10788E-01   -0.37460E-01  2368   0.123E-01    0.357E+00
DAV:  23    -0.361622581369E+04    0.10384E-01   -0.15176E-02  2400   0.128E-01    0.274E+00
DAV:  24    -0.361623644514E+04   -0.10631E-01   -0.38139E-01  2368   0.124E-01    0.357E+00
DAV:  25    -0.361622611252E+04    0.10333E-01   -0.15367E-02  2400   0.129E-01    0.277E+00
DAV:  26    -0.361623658805E+04   -0.10476E-01   -0.38630E-01  2368   0.125E-01    0.356E+00
DAV:  27    -0.361622633436E+04    0.10254E-01   -0.15526E-02  2432   0.129E-01    0.279E+00
DAV:  28    -0.361623665421E+04   -0.10320E-01   -0.38978E-01  2400   0.125E-01    0.356E+00
DAV:  29    -0.361622649428E+04    0.10160E-01   -0.15661E-02  2432   0.130E-01    0.281E+00
DAV:  30    -0.361623665255E+04   -0.10158E-01   -0.39204E-01  2400   0.126E-01    0.355E+00
DAV:  31    -0.361622660943E+04    0.10043E-01   -0.15772E-02  2432   0.130E-01    0.283E+00
DAV:  32    -0.361623662227E+04   -0.10013E-01   -0.39366E-01  2400   0.126E-01    0.354E+00
DAV:  33    -0.361622670097E+04    0.99213E-02   -0.15867E-02  2432   0.130E-01    0.284E+00
DAV:  34    -0.361623657250E+04   -0.98715E-02   -0.39484E-01  2400   0.126E-01    0.354E+00
DAV:  35    -0.361622677079E+04    0.98017E-02   -0.15953E-02  2432   0.130E-01    0.286E+00
DAV:  36    -0.361623650580E+04   -0.97350E-02   -0.39563E-01  2400   0.126E-01    0.353E+00
DAV:  37    -0.361622682451E+04    0.96813E-02   -0.16030E-02  2432   0.131E-01    0.287E+00
DAV:  38    -0.361623642965E+04   -0.96051E-02   -0.39616E-01  2400   0.126E-01    0.352E+00
DAV:  39    -0.361622686625E+04    0.95634E-02   -0.16099E-02  2432   0.131E-01    0.288E+00
DAV:  40    -0.361623634937E+04   -0.94831E-02   -0.39650E-01  2400   0.126E-01    0.351E+00
DAV:  41    -0.361622690011E+04    0.94493E-02   -0.16163E-02  2432   0.131E-01    0.289E+00
DAV:  42    -0.361623626774E+04   -0.93676E-02   -0.39673E-01  2400   0.126E-01    0.351E+00
DAV:  43    -0.361622692844E+04    0.93393E-02   -0.16221E-02  2432   0.131E-01    0.289E+00
DAV:  44    -0.361623618504E+04   -0.92566E-02   -0.39685E-01  2400   0.126E-01    0.350E+00
DAV:  45    -0.361622695152E+04    0.92335E-02   -0.16276E-02  2432   0.131E-01    0.290E+00
DAV:  46    -0.361623610429E+04   -0.91528E-02   -0.39691E-01  2400   0.126E-01    0.349E+00
DAV:  47    -0.361622690985E+04    0.91944E-02   -0.16324E-02  2432   0.131E-01    0.290E+00
DAV:  48    -0.361623599966E+04   -0.90898E-02   -0.39596E-01  2400   0.126E-01    0.349E+00
DAV:  49    -0.361622692264E+04    0.90770E-02   -0.16330E-02  2432   0.131E-01    0.291E+00
DAV:  50    -0.361623596504E+04   -0.90424E-02   -0.39625E-01  2400   0.126E-01    0.348E+00
DAV:  51    -0.361622696753E+04    0.89975E-02   -0.16365E-02  2432   0.131E-01    0.291E+00
DAV:  52    -0.361623588689E+04   -0.89194E-02   -0.39637E-01  2400   0.126E-01    0.348E+00
DAV:  53    -0.361622688327E+04    0.90036E-02   -0.16446E-02  2432   0.131E-01    0.291E+00
DAV:  54    -0.361623568634E+04   -0.88031E-02   -0.39409E-01  2432   0.126E-01    0.347E+00
DAV:  55    -0.361622679321E+04    0.88931E-02   -0.16464E-02  2464   0.131E-01    0.291E+00
DAV:  56    -0.361623554379E+04   -0.87506E-02   -0.39259E-01  2432   0.126E-01    0.346E+00
DAV:  57    -0.361622669906E+04    0.88447E-02   -0.16482E-02  2464   0.130E-01    0.290E+00
DAV:  58    -0.361623530688E+04   -0.86078E-02   -0.38997E-01  2432   0.126E-01    0.345E+00
DAV:  59    -0.361622653948E+04    0.87674E-02   -0.16528E-02  2464   0.130E-01    0.289E+00
DAV:  60    -0.361623508689E+04   -0.85474E-02   -0.38718E-01  2432   0.125E-01    0.345E+00
DAV:  61    -0.361622645137E+04    0.86355E-02   -0.16498E-02  2464   0.130E-01    0.289E+00
DAV:  62    -0.361623492430E+04   -0.84729E-02   -0.38549E-01  2432   0.125E-01    0.344E+00
DAV:  63    -0.361622636512E+04    0.85592E-02   -0.16503E-02  2464   0.129E-01    0.289E+00
DAV:  64    -0.361623480369E+04   -0.84386E-02   -0.38408E-01  2432   0.125E-01    0.343E+00
DAV:  65    -0.361622633022E+04    0.84735E-02   -0.16488E-02  2464   0.129E-01    0.289E+00
DAV:  66    -0.361623474635E+04   -0.84161E-02   -0.38361E-01  2432   0.125E-01    0.343E+00
DAV:  67    -0.361622631673E+04    0.84296E-02   -0.16483E-02  2464   0.129E-01    0.289E+00
DAV:  68    -0.361623472561E+04   -0.84089E-02   -0.38351E-01  2432   0.125E-01    0.343E+00
DAV:  69    -0.361622634944E+04    0.83762E-02   -0.16468E-02  2464   0.129E-01    0.289E+00
DAV:  70    -0.361623474769E+04   -0.83983E-02   -0.38415E-01  2432   0.125E-01    0.343E+00
DAV:  71    -0.361622639017E+04    0.83575E-02   -0.16487E-02  2464   0.129E-01    0.290E+00
DAV:  72    -0.361623477163E+04   -0.83815E-02   -0.38483E-01  2432   0.125E-01    0.343E+00
DAV:  73    -0.361622644387E+04    0.83278E-02   -0.16487E-02  2464   0.129E-01    0.290E+00
DAV:  74    -0.361623483318E+04   -0.83893E-02   -0.38595E-01  2432   0.125E-01    0.343E+00
DAV:  75    -0.361622651507E+04    0.83181E-02   -0.16499E-02  2464   0.130E-01    0.291E+00
DAV:  76    -0.361623489996E+04   -0.83849E-02   -0.38718E-01  2432   0.125E-01    0.343E+00
DAV:  77    -0.361622657684E+04    0.83231E-02   -0.16511E-02  2464   0.130E-01    0.292E+00
DAV:  78    -0.361623497781E+04   -0.84010E-02   -0.38840E-01  2432   0.125E-01    0.343E+00
DAV:  79    -0.361622666632E+04    0.83115E-02   -0.16506E-02  2464   0.130E-01    0.292E+00
DAV:  80    -0.361623506558E+04   -0.83993E-02   -0.38993E-01  2432   0.126E-01    0.343E+00
DAV:  81    -0.361622673566E+04    0.83299E-02   -0.16537E-02  2464   0.130E-01    0.293E+00
DAV:  82    -0.361623512589E+04   -0.83902E-02   -0.39103E-01  2432   0.126E-01    0.344E+00
DAV:  83    -0.361622680918E+04    0.83167E-02   -0.16537E-02  2464   0.130E-01    0.294E+00
DAV:  84    -0.361623521460E+04   -0.84054E-02   -0.39248E-01  2432   0.126E-01    0.344E+00
DAV:  85    -0.361622688773E+04    0.83269E-02   -0.16550E-02  2464   0.130E-01    0.294E+00
DAV:  86    -0.361623528930E+04   -0.84016E-02   -0.39375E-01  2432   0.126E-01    0.344E+00
DAV:  87    -0.361622694783E+04    0.83415E-02   -0.16563E-02  2464   0.131E-01    0.295E+00
DAV:  88    -0.361623536956E+04   -0.84217E-02   -0.39494E-01  2432   0.126E-01    0.344E+00
DAV:  89    -0.361622703148E+04    0.83381E-02   -0.16554E-02  2464   0.131E-01    0.295E+00
DAV:  90    -0.361623544942E+04   -0.84179E-02   -0.39630E-01  2432   0.126E-01    0.344E+00
DAV:  91    -0.361622708441E+04    0.83650E-02   -0.16585E-02  2464   0.131E-01    0.296E+00
DAV:  92    -0.361623549220E+04   -0.84078E-02   -0.39708E-01  2432   0.126E-01    0.344E+00
DAV:  93    -0.361622713928E+04    0.83529E-02   -0.16582E-02  2464   0.131E-01    0.296E+00
DAV:  94    -0.361623555587E+04   -0.84166E-02   -0.39814E-01  2432   0.126E-01    0.344E+00
DAV:  95    -0.361622719194E+04    0.83639E-02   -0.16594E-02  2464   0.131E-01    0.297E+00
DAV:  96    -0.361623559881E+04   -0.84069E-02   -0.39892E-01  2432   0.127E-01    0.345E+00
DAV:  97    -0.361622721972E+04    0.83791E-02   -0.16607E-02  2464   0.131E-01    0.297E+00
DAV:  98    -0.361623562675E+04   -0.84070E-02   -0.39938E-01  2432   0.127E-01    0.345E+00
DAV:  99    -0.361622725384E+04    0.83729E-02   -0.16603E-02  2464   0.131E-01    0.297E+00
DAV: 100    -0.361623564837E+04   -0.83945E-02   -0.39985E-01  2432   0.127E-01
  22 F= -.36162356E+04 E0= -.36161752E+04  d E =-.520446E+00
       N       E                     dE             d eps       ncg     rms          rms(c)
DAV:   1    -0.361658436648E+04   -0.35711E+00   -0.10818E+02  2048   0.659E+00    0.235E+00
DAV:   2    -0.361741002039E+04   -0.82565E+00   -0.37464E+00  2816   0.159E+00    0.721E+00
DAV:   3    -0.361678327125E+04    0.62675E+00   -0.32507E-01  2880   0.125E+00    0.459E+00
DAV:   4    -0.361689659877E+04   -0.11333E+00   -0.56328E-02  2912   0.419E-01    0.660E+00
DAV:   5    -0.361684049930E+04    0.56099E-01   -0.18416E+00  2720   0.373E-01    0.465E+00
DAV:   6    -0.361682416770E+04    0.16332E-01   -0.95997E-02  2720   0.389E-01    0.376E+00
DAV:   7    -0.361673869559E+04    0.85472E-01   -0.44742E-02  2624   0.282E-01    0.149E+00
DAV:   8    -0.361671493694E+04    0.23759E-01   -0.27066E-02  2784   0.172E-01    0.187E+00
DAV:   9    -0.361674071169E+04   -0.25775E-01   -0.10096E-02  2528   0.152E-01    0.454E+00
DAV:  10    -0.361674680973E+04   -0.60980E-02   -0.55702E-01  2976   0.135E-01    0.347E+00
DAV:  11    -0.361676732394E+04   -0.20514E-01   -0.20325E-02  2688   0.161E-01    0.487E+00
DAV:  12    -0.361677102146E+04   -0.36975E-02   -0.80681E-01  2656   0.166E-01    0.368E+00
DAV:  13    -0.361676777418E+04    0.32473E-02   -0.25218E-02  2592   0.182E-01    0.468E+00
DAV:  14    -0.361676828442E+04   -0.51023E-03   -0.76189E-01  2464   0.161E-01    0.367E+00
DAV:  15    -0.361676835470E+04   -0.70278E-04   -0.25047E-02  2464   0.176E-01    0.475E+00
DAV:  16    -0.361676743048E+04    0.92422E-03   -0.75108E-01  2368   0.161E-01    0.361E+00
DAV:  17    -0.361676790447E+04   -0.47399E-03   -0.26118E-02  2432   0.174E-01    0.474E+00
DAV:  18    -0.361676632151E+04    0.15830E-02   -0.73628E-01  2368   0.159E-01    0.357E+00
DAV:  19    -0.361676641934E+04   -0.97826E-04   -0.26555E-02  2368   0.172E-01    0.470E+00
DAV:  20    -0.361676539401E+04    0.10253E-02   -0.72301E-01  2336   0.158E-01    0.356E+00
DAV:  21    -0.361676503839E+04    0.35562E-03   -0.26437E-02  2368   0.170E-01    0.465E+00
DAV:  22    -0.361676480071E+04    0.23768E-03   -0.71373E-01  2336   0.157E-01    0.356E+00
DAV:  23    -0.361676389897E+04    0.90174E-03   -0.26187E-02  2368   0.169E-01    0.460E+00
DAV:  24    -0.361676435769E+04   -0.45872E-03   -0.70640E-01  2336   0.156E-01    0.356E+00
DAV:  25    -0.361676288842E+04    0.14693E-02   -0.25924E-02  2368   0.168E-01    0.456E+00
DAV:  26    -0.361676397735E+04   -0.10889E-02   -0.69985E-01  2336   0.155E-01    0.357E+00
DAV:  27    -0.361676198022E+04    0.19971E-02   -0.25657E-02  2368   0.167E-01    0.452E+00
DAV:  28    -0.361676363229E+04   -0.16521E-02   -0.69380E-01  2336   0.155E-01    0.358E+00
DAV:  29    -0.361676116244E+04    0.24698E-02   -0.25399E-02  2368   0.166E-01    0.448E+00
DAV:  30    -0.361676331298E+04   -0.21505E-02   -0.68810E-01  2336   0.154E-01    0.358E+00
DAV:  31    -0.361676042036E+04    0.28926E-02   -0.25159E-02  2368   0.166E-01    0.445E+00
DAV:  32    -0.361676301062E+04   -0.25903E-02   -0.68268E-01  2336   0.153E-01    0.359E+00
DAV:  33    -0.361675974175E+04    0.32689E-02   -0.24939E-02  2368   0.166E-01    0.441E+00
DAV:  34    -0.361676272658E+04   -0.29848E-02   -0.67753E-01  2336   0.153E-01    0.359E+00
DAV:  35    -0.361675912062E+04    0.36060E-02   -0.24733E-02  2368   0.165E-01    0.438E+00
DAV:  36    -0.361676246104E+04   -0.33404E-02   -0.67268E-01  2336   0.152E-01    0.359E+00
DAV:  37    -0.361675854948E+04    0.39116E-02   -0.24540E-02  2368   0.164E-01    0.435E+00
DAV:  38    -0.361676221378E+04   -0.36643E-02   -0.66812E-01  2336   0.152E-01    0.360E+00
DAV:  39    -0.361675802348E+04    0.41903E-02   -0.24359E-02  2368   0.164E-01    0.432E+00
DAV:  40    -0.361676197938E+04   -0.39559E-02   -0.66377E-01  2336   0.151E-01    0.360E+00
DAV:  41    -0.361675753799E+04    0.44414E-02   -0.24190E-02  2368   0.163E-01    0.430E+00
DAV:  42    -0.361676176315E+04   -0.42252E-02   -0.65968E-01  2336   0.151E-01    0.360E+00
DAV:  43    -0.361675708843E+04    0.46747E-02   -0.24032E-02  2368   0.162E-01    0.427E+00
DAV:  44    -0.361676155686E+04   -0.44684E-02   -0.65579E-01  2336   0.151E-01    0.361E+00
DAV:  45    -0.361675667024E+04    0.48866E-02   -0.23883E-02  2368   0.162E-01    0.425E+00
DAV:  46    -0.361676135831E+04   -0.46881E-02   -0.65207E-01  2336   0.150E-01    0.361E+00
DAV:  47    -0.361675569481E+04    0.56635E-02   -0.23722E-02  2368   0.161E-01    0.419E+00
DAV:  48    -0.361676006395E+04   -0.43691E-02   -0.63246E-01  2336   0.149E-01    0.357E+00
DAV:  49    -0.361675483850E+04    0.52254E-02   -0.23623E-02  2368   0.160E-01    0.416E+00
DAV:  50    -0.361675966750E+04   -0.48290E-02   -0.62617E-01  2336   0.148E-01    0.357E+00
DAV:  51    -0.361675438277E+04    0.52847E-02   -0.23417E-02  2368   0.159E-01    0.414E+00
DAV:  52    -0.361675876061E+04   -0.43778E-02   -0.61336E-01  2336   0.148E-01    0.354E+00
DAV:  53    -0.361675304006E+04    0.57206E-02   -0.23678E-02  2368   0.158E-01    0.407E+00
DAV:  54    -0.361675775735E+04   -0.47173E-02   -0.59773E-01  2336   0.147E-01    0.353E+00
DAV:  55    -0.361675215299E+04    0.56044E-02   -0.23425E-02  2368   0.157E-01    0.403E+00
DAV:  56    -0.361675713881E+04   -0.49858E-02   -0.58782E-01  2336   0.145E-01    0.352E+00
DAV:  57    -0.361675127573E+04    0.58631E-02   -0.23249E-02  2368   0.155E-01    0.398E+00
DAV:  58    -0.361675623177E+04   -0.49560E-02   -0.57393E-01  2336   0.144E-01    0.350E+00
DAV:  59    -0.361675031967E+04    0.59121E-02   -0.23222E-02  2368   0.154E-01    0.393E+00
DAV:  60    -0.361675549581E+04   -0.51761E-02   -0.56241E-01  2336   0.143E-01    0.349E+00
DAV:  61    -0.361674974149E+04    0.57543E-02   -0.22932E-02  2368   0.153E-01    0.390E+00
DAV:  62    -0.361675501800E+04   -0.52765E-02   -0.55490E-01  2336   0.142E-01    0.348E+00
DAV:  63    -0.361674928232E+04    0.57357E-02   -0.22784E-02  2368   0.152E-01    0.387E+00
DAV:  64    -0.361675470984E+04   -0.54275E-02   -0.54978E-01  2336   0.142E-01    0.348E+00
DAV:  65    -0.361674900036E+04    0.57095E-02   -0.22596E-02  2368   0.151E-01    0.386E+00
DAV:  66    -0.361675454783E+04   -0.55475E-02   -0.54680E-01  2368   0.141E-01    0.348E+00
DAV:  67    -0.361674877442E+04    0.57734E-02   -0.22450E-02  2400   0.151E-01    0.384E+00
DAV:  68    -0.361675441668E+04   -0.56423E-02   -0.54426E-01  2368   0.141E-01    0.348E+00
DAV:  69    -0.361674863597E+04    0.57807E-02   -0.22314E-02  2400   0.151E-01    0.383E+00
DAV:  70    -0.361675435732E+04   -0.57214E-02   -0.54293E-01  2368   0.141E-01    0.349E+00
DAV:  71    -0.361674853148E+04    0.58258E-02   -0.22221E-02  2400   0.151E-01    0.382E+00
DAV:  72    -0.361675428803E+04   -0.57566E-02   -0.54159E-01  2368   0.141E-01    0.349E+00
DAV:  73    -0.361674842404E+04    0.58640E-02   -0.22141E-02  2400   0.151E-01    0.381E+00
DAV:  74    -0.361675425402E+04   -0.58300E-02   -0.54070E-01  2368   0.141E-01    0.349E+00
DAV:  75    -0.361674834834E+04    0.59057E-02   -0.22058E-02  2400   0.151E-01    0.381E+00
DAV:  76    -0.361675423734E+04   -0.58890E-02   -0.54007E-01  2368   0.140E-01    0.349E+00
DAV:  77    -0.361674823988E+04    0.59975E-02   -0.21980E-02  2400   0.150E-01    0.380E+00
DAV:  78    -0.361675418768E+04   -0.59478E-02   -0.53889E-01  2368   0.140E-01    0.349E+00
DAV:  79    -0.361674818486E+04    0.60028E-02   -0.21882E-02  2400   0.150E-01    0.379E+00
DAV:  80    -0.361675416742E+04   -0.59826E-02   -0.53831E-01  2368   0.140E-01    0.349E+00
DAV:  81    -0.361674811528E+04    0.60521E-02   -0.21842E-02  2400   0.150E-01    0.379E+00
DAV:  82    -0.361675409375E+04   -0.59785E-02   -0.53707E-01  2368   0.140E-01    0.349E+00
DAV:  83    -0.361674803191E+04    0.60618E-02   -0.21782E-02  2400   0.150E-01    0.378E+00
DAV:  84    -0.361675406636E+04   -0.60344E-02   -0.53640E-01  2368   0.140E-01    0.349E+00
DAV:  85    -0.361674797495E+04    0.60914E-02   -0.21723E-02  2400   0.150E-01    0.378E+00
DAV:  86    -0.361675404096E+04   -0.60660E-02   -0.53577E-01  2368   0.140E-01    0.349E+00
DAV:  87    -0.361674784524E+04    0.61957E-02   -0.21659E-02  2400   0.150E-01    0.376E+00
DAV:  88    -0.361675396292E+04   -0.61177E-02   -0.53418E-01  2368   0.140E-01    0.350E+00
DAV:  89    -0.361674781826E+04    0.61447E-02   -0.21531E-02  2400   0.150E-01    0.376E+00
DAV:  90    -0.361675394535E+04   -0.61271E-02   -0.53379E-01  2368   0.140E-01    0.350E+00
DAV:  91    -0.361674774396E+04    0.62014E-02   -0.21534E-02  2400   0.150E-01    0.376E+00
DAV:  92    -0.361675384052E+04   -0.60966E-02   -0.53221E-01  2368   0.140E-01    0.349E+00
DAV:  93    -0.361674768785E+04    0.61527E-02   -0.21466E-02  2432   0.150E-01    0.375E+00
DAV:  94    -0.361675383252E+04   -0.61447E-02   -0.53195E-01  2400   0.139E-01    0.349E+00
DAV:  95    -0.361674767381E+04    0.61587E-02   -0.21429E-02  2432   0.150E-01    0.375E+00
DAV:  96    -0.361675382820E+04   -0.61544E-02   -0.53176E-01  2400   0.139E-01    0.349E+00
DAV:  97    -0.361674757633E+04    0.62519E-02   -0.21402E-02  2432   0.150E-01    0.374E+00
DAV:  98    -0.361675374445E+04   -0.61681E-02   -0.53026E-01  2400   0.139E-01    0.349E+00
DAV:  99    -0.361674753614E+04    0.62083E-02   -0.21315E-02  2432   0.149E-01    0.374E+00
DAV: 100    -0.361675370478E+04   -0.61686E-02   -0.52962E-01  2400   0.139E-01
  23 F= -.36167537E+04 E0= -.36166935E+04  d E =-.518056E+00
       N       E                     dE             d eps       ncg     rms          rms(c)
DAV:   1    -0.361674860526E+04   -0.10691E-02   -0.37544E+00  2048   0.126E+00    0.349E+00
DAV:   2    -0.361923618746E+04   -0.24876E+01   -0.16182E+01  3104   0.303E+00    0.172E+01
DAV:   3    -0.361716611720E+04    0.20701E+01   -0.20699E+01  3008   0.360E+00    0.586E+00
DAV:   4    -0.361680962717E+04    0.35649E+00   -0.18836E-01  2784   0.438E-01    0.497E+00
DAV:   5    -0.361676993249E+04    0.39695E-01   -0.34613E-02  2976   0.282E-01    0.498E+00
DAV:   6    -0.361680242886E+04   -0.32496E-01   -0.10747E+00  2720   0.194E-01    0.414E+00
DAV:   7    -0.361675328370E+04    0.49145E-01   -0.25049E-02  2656   0.209E-01    0.249E+00
DAV:   8    -0.361672552747E+04    0.27756E-01   -0.39855E-03  2656   0.930E-02    0.157E+00
DAV:   9    -0.361672283801E+04    0.26895E-02   -0.49236E-03  2848   0.668E-02    0.181E-01
DAV:  10    -0.361672313815E+04   -0.30014E-03   -0.18344E-03  2560   0.424E-02    0.256E-01
DAV:  11    -0.361672291336E+04    0.22479E-03   -0.35349E-04  2784   0.225E-02    0.412E-02
DAV:  12    -0.361672357010E+04   -0.65673E-03   -0.37573E-04  2560   0.140E-02    0.767E-01
DAV:  13    -0.361672360736E+04   -0.37264E-04   -0.91890E-04  2528   0.187E-02    0.614E-01
DAV:  14    -0.361672576288E+04   -0.21555E-02   -0.86050E-03  2272   0.308E-02    0.139E+00
DAV:  15    -0.361672724195E+04   -0.14791E-02   -0.33801E-03  2336   0.434E-02    0.155E+00
DAV:  16    -0.361673207765E+04   -0.48357E-02   -0.91591E-02  2400   0.580E-02    0.217E+00
DAV:  17    -0.361673637473E+04   -0.42971E-02   -0.91020E-03  2496   0.765E-02    0.271E+00
DAV:  18    -0.361674450769E+04   -0.81330E-02   -0.26486E-01  2432   0.932E-02    0.289E+00
DAV:  19    -0.361675034769E+04   -0.58400E-02   -0.16199E-02  2464   0.114E-01    0.370E+00
DAV:  20    -0.361675893123E+04   -0.85835E-02   -0.47390E-01  2400   0.125E-01    0.331E+00
DAV:  21    -0.361676130262E+04   -0.23714E-02   -0.21447E-02  2432   0.141E-01    0.418E+00
DAV:  22    -0.361676823364E+04   -0.69310E-02   -0.60891E-01  2368   0.142E-01    0.353E+00
DAV:  23    -0.361676657815E+04    0.16555E-02   -0.23347E-02  2368   0.157E-01    0.433E+00
DAV:  24    -0.361677275166E+04   -0.61735E-02   -0.67335E-01  2336   0.149E-01    0.364E+00
DAV:  25    -0.361676842482E+04    0.43268E-02   -0.23550E-02  2368   0.162E-01    0.435E+00
DAV:  26    -0.361677464255E+04   -0.62177E-02   -0.69882E-01  2336   0.151E-01    0.370E+00
DAV:  27    -0.361676863799E+04    0.60046E-02   -0.23335E-02  2368   0.163E-01    0.433E+00
DAV:  28    -0.361677526908E+04   -0.66311E-02   -0.70565E-01  2336   0.152E-01    0.374E+00
DAV:  29    -0.361676824926E+04    0.70198E-02   -0.23026E-02  2368   0.163E-01    0.429E+00
DAV:  30    -0.361677529940E+04   -0.70501E-02   -0.70389E-01  2336   0.152E-01    0.376E+00
DAV:  31    -0.361676761591E+04    0.76835E-02   -0.22757E-02  2368   0.162E-01    0.425E+00
DAV:  32    -0.361677504139E+04   -0.74255E-02   -0.69811E-01  2336   0.151E-01    0.377E+00
DAV:  33    -0.361676692033E+04    0.81211E-02   -0.22524E-02  2368   0.162E-01    0.420E+00
DAV:  34    -0.361677464728E+04   -0.77269E-02   -0.69061E-01  2336   0.151E-01    0.377E+00
DAV:  35    -0.361676622843E+04    0.84189E-02   -0.22329E-02  2368   0.161E-01    0.416E+00
DAV:  36    -0.361677419678E+04   -0.79683E-02   -0.68247E-01  2336   0.150E-01    0.377E+00
DAV:  37    -0.361676557339E+04    0.86234E-02   -0.22162E-02  2368   0.160E-01    0.413E+00
DAV:  38    -0.361677374994E+04   -0.81765E-02   -0.67453E-01  2336   0.149E-01    0.377E+00
DAV:  39    -0.361676497269E+04    0.87772E-02   -0.22013E-02  2368   0.159E-01    0.409E+00
DAV:  40    -0.361677330637E+04   -0.83337E-02   -0.66683E-01  2336   0.149E-01    0.377E+00
DAV:  41    -0.361676442659E+04    0.88798E-02   -0.21885E-02  2368   0.158E-01    0.406E+00
DAV:  42    -0.361677288701E+04   -0.84604E-02   -0.65968E-01  2336   0.148E-01    0.376E+00
DAV:  43    -0.361676393297E+04    0.89540E-02   -0.21774E-02  2368   0.157E-01    0.404E+00
DAV:  44    -0.361677249451E+04   -0.85615E-02   -0.65304E-01  2336   0.147E-01    0.376E+00
DAV:  45    -0.361676348482E+04    0.90097E-02   -0.21675E-02  2368   0.157E-01    0.401E+00
DAV:  46    -0.361677213024E+04   -0.86454E-02   -0.64689E-01  2336   0.147E-01    0.376E+00
DAV:  47    -0.361676169875E+04    0.10431E-01   -0.21527E-02  2368   0.156E-01    0.388E+00
DAV:  48    -0.361676929730E+04   -0.75985E-02   -0.60483E-01  2336   0.145E-01    0.369E+00
DAV:  49    -0.361676038287E+04    0.89144E-02   -0.21358E-02  2368   0.153E-01    0.384E+00
DAV:  50    -0.361676827221E+04   -0.78893E-02   -0.59011E-01  2336   0.143E-01    0.367E+00
DAV:  51    -0.361675989667E+04    0.83755E-02   -0.21218E-02  2368   0.151E-01    0.382E+00
DAV:  52    -0.361676771210E+04   -0.78154E-02   -0.58249E-01  2336   0.142E-01    0.365E+00
DAV:  53    -0.361675956609E+04    0.81460E-02   -0.21275E-02  2368   0.151E-01    0.381E+00
DAV:  54    -0.361676742525E+04   -0.78592E-02   -0.57839E-01  2336   0.142E-01    0.365E+00
DAV:  55    -0.361675937226E+04    0.80530E-02   -0.21238E-02  2368   0.150E-01    0.381E+00
DAV:  56    -0.361676725468E+04   -0.78824E-02   -0.57577E-01  2336   0.142E-01    0.364E+00
DAV:  57    -0.361675913917E+04    0.81155E-02   -0.21209E-02  2368   0.150E-01    0.379E+00
DAV:  58    -0.361676703225E+04   -0.78931E-02   -0.57216E-01  2336   0.141E-01    0.364E+00
DAV:  59    -0.361675893964E+04    0.80926E-02   -0.21155E-02  2368   0.150E-01    0.378E+00
DAV:  60    -0.361676685093E+04   -0.79113E-02   -0.56925E-01  2336   0.141E-01    0.364E+00
DAV:  61    -0.361675877742E+04    0.80735E-02   -0.21109E-02  2368   0.150E-01    0.377E+00
DAV:  62    -0.361676642044E+04   -0.76430E-02   -0.56374E-01  2336   0.141E-01    0.362E+00
DAV:  63    -0.361675809663E+04    0.83238E-02   -0.21338E-02  2368   0.149E-01    0.373E+00
DAV:  64    -0.361676564298E+04   -0.75463E-02   -0.55205E-01  2336   0.140E-01    0.360E+00
DAV:  65    -0.361675756416E+04    0.80788E-02   -0.21243E-02  2368   0.148E-01    0.370E+00
DAV:  66    -0.361676514897E+04   -0.75848E-02   -0.54464E-01  2336   0.139E-01    0.359E+00
DAV:  67    -0.361675686223E+04    0.82867E-02   -0.21205E-02  2368   0.147E-01    0.366E+00
DAV:  68    -0.361676405325E+04   -0.71910E-02   -0.52893E-01  2368   0.138E-01    0.356E+00
DAV:  69    -0.361675598779E+04    0.80655E-02   -0.21256E-02  2400   0.146E-01    0.361E+00
DAV:  70    -0.361676333918E+04   -0.73514E-02   -0.51789E-01  2400   0.137E-01    0.355E+00
DAV:  71    -0.361675558518E+04    0.77540E-02   -0.20972E-02  2432   0.145E-01    0.359E+00
DAV:  72    -0.361676290455E+04   -0.73194E-02   -0.51149E-01  2400   0.136E-01    0.354E+00
DAV:  73    -0.361675527735E+04    0.76272E-02   -0.20896E-02  2432   0.144E-01    0.357E+00
DAV:  74    -0.361676267111E+04   -0.73938E-02   -0.50777E-01  2400   0.135E-01    0.354E+00
DAV:  75    -0.361675514575E+04    0.75254E-02   -0.20774E-02  2432   0.144E-01    0.357E+00
DAV:  76    -0.361676256257E+04   -0.74168E-02   -0.50600E-01  2400   0.135E-01    0.354E+00
DAV:  77    -0.361675508066E+04    0.74819E-02   -0.20716E-02  2432   0.144E-01    0.356E+00
DAV:  78    -0.361676252717E+04   -0.74465E-02   -0.50534E-01  2400   0.135E-01    0.354E+00
DAV:  79    -0.361675506677E+04    0.74604E-02   -0.20669E-02  2432   0.144E-01    0.356E+00
DAV:  80    -0.361676253173E+04   -0.74650E-02   -0.50529E-01  2400   0.135E-01    0.354E+00
DAV:  81    -0.361675507468E+04    0.74571E-02   -0.20639E-02  2432   0.144E-01    0.356E+00
DAV:  82    -0.361676254709E+04   -0.74724E-02   -0.50546E-01  2400   0.135E-01    0.354E+00
DAV:  83    -0.361675508962E+04    0.74575E-02   -0.20616E-02  2432   0.144E-01    0.356E+00
DAV:  84    -0.361676257534E+04   -0.74857E-02   -0.50580E-01  2400   0.135E-01    0.354E+00
DAV:  85    -0.361675511045E+04    0.74649E-02   -0.20599E-02  2432   0.144E-01    0.356E+00
DAV:  86    -0.361676260343E+04   -0.74930E-02   -0.50616E-01  2400   0.135E-01    0.354E+00
DAV:  87    -0.361675510692E+04    0.74965E-02   -0.20578E-02  2432   0.144E-01    0.356E+00
DAV:  88    -0.361676261077E+04   -0.75038E-02   -0.50613E-01  2400   0.135E-01    0.354E+00
DAV:  89    -0.361675512526E+04    0.74855E-02   -0.20545E-02  2432   0.144E-01    0.356E+00
DAV:  90    -0.361676262611E+04   -0.75008E-02   -0.50635E-01  2400   0.135E-01    0.354E+00
DAV:  91    -0.361675512927E+04    0.74968E-02   -0.20543E-02  2432   0.144E-01    0.356E+00
DAV:  92    -0.361676263469E+04   -0.75054E-02   -0.50644E-01  2400   0.135E-01    0.354E+00
DAV:  93    -0.361675516459E+04    0.74701E-02   -0.20507E-02  2432   0.144E-01    0.356E+00
DAV:  94    -0.361676269138E+04   -0.75268E-02   -0.50723E-01  2400   0.135E-01    0.354E+00
DAV:  95    -0.361675520240E+04    0.74890E-02   -0.20497E-02  2432   0.144E-01    0.356E+00
DAV:  96    -0.361676272808E+04   -0.75257E-02   -0.50774E-01  2400   0.136E-01    0.354E+00
DAV:  97    -0.361675520481E+04    0.75233E-02   -0.20479E-02  2432   0.144E-01    0.356E+00
DAV:  98    -0.361676276833E+04   -0.75635E-02   -0.50811E-01  2400   0.136E-01    0.355E+00
DAV:  99    -0.361675526748E+04    0.75009E-02   -0.20419E-02  2432   0.144E-01    0.357E+00
DAV: 100    -0.361676281993E+04   -0.75524E-02   -0.50889E-01  2400   0.136E-01
  24 F= -.36167628E+04 E0= -.36167028E+04  d E =-.527172E+00
       N       E                     dE             d eps       ncg     rms          rms(c)
DAV:   1    -0.361700867159E+04   -0.25340E+00   -0.63087E+01  2048   0.503E+00    0.178E+00
DAV:   2    -0.361762363674E+04   -0.61497E+00   -0.20479E+00  2816   0.121E+00    0.670E+00
DAV:   3    -0.361711729669E+04    0.50634E+00   -0.21855E-01  2880   0.100E+00    0.368E+00
DAV:   4    -0.361717536709E+04   -0.58070E-01   -0.35062E-02  2816   0.306E-01    0.623E+00
DAV:   5    -0.361719514638E+04   -0.19779E-01   -0.17262E+00  2688   0.275E-01    0.446E+00
DAV:   6    -0.361712290420E+04    0.72242E-01   -0.64684E-02  2784   0.334E-01    0.159E+00
DAV:   7    -0.361708795928E+04    0.34945E-01   -0.75240E-02  2784   0.299E-01    0.296E+00
DAV:   8    -0.361712110379E+04   -0.33145E-01   -0.55582E-01  2688   0.155E-01    0.419E+00
DAV:   9    -0.361715125578E+04   -0.30152E-01   -0.18600E-02  2528   0.188E-01    0.564E+00
DAV:  10    -0.361713239693E+04    0.18859E-01   -0.71749E-01  2656   0.185E-01    0.290E+00
DAV:  11    -0.361713091094E+04    0.14860E-02   -0.31502E-02  2656   0.182E-01    0.481E+00
DAV:  12    -0.361712720731E+04    0.37036E-02   -0.70802E-01  2560   0.163E-01    0.345E+00
DAV:  13    -0.361713086285E+04   -0.36555E-02   -0.25185E-02  2528   0.171E-01    0.484E+00
DAV:  14    -0.361713545115E+04   -0.45883E-02   -0.81357E-01  2528   0.161E-01    0.378E+00
DAV:  15    -0.361713317907E+04    0.22721E-02   -0.24178E-02  2432   0.177E-01    0.483E+00
DAV:  16    -0.361713552298E+04   -0.23439E-02   -0.80970E-01  2368   0.165E-01    0.376E+00
DAV:  17    -0.361713171446E+04    0.38085E-02   -0.24825E-02  2400   0.176E-01    0.477E+00
DAV:  18    -0.361713432251E+04   -0.26080E-02   -0.79235E-01  2368   0.163E-01    0.374E+00
DAV:  19    -0.361712992806E+04    0.43944E-02   -0.24789E-02  2400   0.174E-01    0.470E+00
DAV:  20    -0.361713348746E+04   -0.35594E-02   -0.77895E-01  2368   0.161E-01    0.375E+00
DAV:  21    -0.361712852445E+04    0.49630E-02   -0.24550E-02  2400   0.173E-01    0.464E+00
DAV:  22    -0.361713278360E+04   -0.42591E-02   -0.76713E-01  2368   0.160E-01    0.375E+00
DAV:  23    -0.361712738174E+04    0.54019E-02   -0.24353E-02  2400   0.171E-01    0.459E+00
DAV:  24    -0.361713214094E+04   -0.47592E-02   -0.75646E-01  2368   0.159E-01    0.375E+00
DAV:  25    -0.361712638368E+04    0.57573E-02   -0.24194E-02  2400   0.170E-01    0.455E+00
DAV:  26    -0.361713155586E+04   -0.51722E-02   -0.74679E-01  2368   0.158E-01    0.374E+00
DAV:  27    -0.361712550826E+04    0.60476E-02   -0.24042E-02  2400   0.169E-01    0.451E+00
DAV:  28    -0.361713103750E+04   -0.55292E-02   -0.73816E-01  2368   0.157E-01    0.374E+00
DAV:  29    -0.361712472933E+04    0.63082E-02   -0.23902E-02  2400   0.167E-01    0.448E+00
DAV:  30    -0.361713056966E+04   -0.58403E-02   -0.73031E-01  2368   0.156E-01    0.374E+00
DAV:  31    -0.361712403251E+04    0.65372E-02   -0.23767E-02  2400   0.167E-01    0.444E+00
DAV:  32    -0.361713014192E+04   -0.61094E-02   -0.72311E-01  2368   0.155E-01    0.374E+00
DAV:  33    -0.361712339962E+04    0.67423E-02   -0.23641E-02  2400   0.166E-01    0.441E+00
DAV:  34    -0.361712974559E+04   -0.63460E-02   -0.71643E-01  2368   0.154E-01    0.374E+00
DAV:  35    -0.361712282335E+04    0.69222E-02   -0.23521E-02  2400   0.165E-01    0.439E+00
DAV:  36    -0.361712938442E+04   -0.65611E-02   -0.71031E-01  2368   0.153E-01    0.374E+00
DAV:  37    -0.361712230309E+04    0.70813E-02   -0.23409E-02  2400   0.165E-01    0.436E+00
DAV:  38    -0.361712904881E+04   -0.67457E-02   -0.70461E-01  2368   0.153E-01    0.374E+00
DAV:  39    -0.361712181542E+04    0.72334E-02   -0.23304E-02  2400   0.164E-01    0.434E+00
DAV:  40    -0.361712873870E+04   -0.69233E-02   -0.69929E-01  2368   0.152E-01    0.373E+00
DAV:  41    -0.361712137210E+04    0.73666E-02   -0.23200E-02  2400   0.163E-01    0.431E+00
DAV:  42    -0.361712845299E+04   -0.70809E-02   -0.69438E-01  2368   0.152E-01    0.373E+00
DAV:  43    -0.361712096197E+04    0.74910E-02   -0.23105E-02  2400   0.163E-01    0.429E+00
DAV:  44    -0.361712818717E+04   -0.72252E-02   -0.68978E-01  2368   0.151E-01    0.373E+00
DAV:  45    -0.361712058202E+04    0.76052E-02   -0.23014E-02  2400   0.163E-01    0.427E+00
DAV:  46    -0.361712793984E+04   -0.73578E-02   -0.68548E-01  2368   0.151E-01    0.373E+00
DAV:  47    -0.361711970824E+04    0.82316E-02   -0.22933E-02  2400   0.162E-01    0.422E+00
DAV:  48    -0.361712678999E+04   -0.70818E-02   -0.66805E-01  2368   0.150E-01    0.371E+00
DAV:  49    -0.361711901752E+04    0.77725E-02   -0.22848E-02  2400   0.161E-01    0.419E+00
DAV:  50    -0.361712638792E+04   -0.73704E-02   -0.66177E-01  2368   0.149E-01    0.371E+00
DAV:  51    -0.361711865606E+04    0.77319E-02   -0.22721E-02  2400   0.160E-01    0.418E+00
DAV:  52    -0.361712530786E+04   -0.66518E-02   -0.64738E-01  2368   0.149E-01    0.367E+00
DAV:  53    -0.361711725811E+04    0.80498E-02   -0.23132E-02  2400   0.159E-01    0.411E+00
DAV:  54    -0.361712420224E+04   -0.69441E-02   -0.63030E-01  2368   0.148E-01    0.365E+00
DAV:  55    -0.361711643610E+04    0.77661E-02   -0.22883E-02  2400   0.158E-01    0.407E+00
DAV:  56    -0.361712356066E+04   -0.71246E-02   -0.62016E-01  2368   0.147E-01    0.365E+00
DAV:  57    -0.361711543884E+04    0.81218E-02   -0.22842E-02  2400   0.157E-01    0.401E+00
DAV:  58    -0.361712202198E+04   -0.65831E-02   -0.59796E-01  2368   0.145E-01    0.360E+00
DAV:  59    -0.361711404576E+04    0.79762E-02   -0.23107E-02  2400   0.155E-01    0.395E+00
DAV:  60    -0.361712096231E+04   -0.69165E-02   -0.58173E-01  2368   0.143E-01    0.359E+00
DAV:  61    -0.361711344563E+04    0.75167E-02   -0.22671E-02  2400   0.153E-01    0.392E+00
DAV:  62    -0.361712041621E+04   -0.69706E-02   -0.57337E-01  2368   0.142E-01    0.358E+00
DAV:  63    -0.361711301733E+04    0.73989E-02   -0.22564E-02  2400   0.152E-01    0.389E+00
DAV:  64    -0.361712014159E+04   -0.71243E-02   -0.56880E-01  2368   0.142E-01    0.358E+00
DAV:  65    -0.361711284103E+04    0.73006E-02   -0.22374E-02  2400   0.152E-01    0.388E+00
DAV:  66    -0.361712002729E+04   -0.71863E-02   -0.56672E-01  2368   0.142E-01    0.358E+00
DAV:  67    -0.361711272530E+04    0.73020E-02   -0.22287E-02  2400   0.152E-01    0.387E+00
DAV:  68    -0.361711998601E+04   -0.72607E-02   -0.56571E-01  2368   0.141E-01    0.358E+00
DAV:  69    -0.361711267363E+04    0.73124E-02   -0.22197E-02  2400   0.151E-01    0.387E+00
DAV:  70    -0.361711998342E+04   -0.73098E-02   -0.56534E-01  2368   0.141E-01    0.358E+00
DAV:  71    -0.361711263614E+04    0.73473E-02   -0.22137E-02  2400   0.151E-01    0.386E+00
DAV:  72    -0.361711998190E+04   -0.73458E-02   -0.56503E-01  2368   0.141E-01    0.358E+00
DAV:  73    -0.361711260227E+04    0.73796E-02   -0.22083E-02  2400   0.151E-01    0.386E+00
DAV:  74    -0.361711999177E+04   -0.73895E-02   -0.56488E-01  2368   0.141E-01    0.359E+00
DAV:  75    -0.361711257339E+04    0.74184E-02   -0.22035E-02  2400   0.151E-01    0.386E+00
DAV:  76    -0.361711999944E+04   -0.74260E-02   -0.56472E-01  2368   0.141E-01    0.359E+00
DAV:  77    -0.361711252309E+04    0.74763E-02   -0.21988E-02  2400   0.151E-01    0.385E+00
DAV:  78    -0.361711998557E+04   -0.74625E-02   -0.56420E-01  2368   0.141E-01    0.359E+00
DAV:  79    -0.361711249374E+04    0.74918E-02   -0.21934E-02  2400   0.151E-01    0.385E+00
DAV:  80    -0.361711997640E+04   -0.74827E-02   -0.56387E-01  2368   0.141E-01    0.359E+00
DAV:  81    -0.361711245331E+04    0.75231E-02   -0.21906E-02  2400   0.151E-01    0.385E+00
DAV:  82    -0.361711993601E+04   -0.74827E-02   -0.56316E-01  2368   0.141E-01    0.359E+00
DAV:  83    -0.361711240796E+04    0.75280E-02   -0.21868E-02  2400   0.151E-01    0.384E+00
DAV:  84    -0.361711992534E+04   -0.75174E-02   -0.56282E-01  2368   0.141E-01    0.359E+00
DAV:  85    -0.361711237260E+04    0.75527E-02   -0.21833E-02  2400   0.151E-01    0.384E+00
DAV:  86    -0.361711990868E+04   -0.75361E-02   -0.56239E-01  2368   0.141E-01    0.359E+00
DAV:  87    -0.361711228767E+04    0.76210E-02   -0.21793E-02  2400   0.151E-01    0.383E+00
DAV:  88    -0.361711986115E+04   -0.75735E-02   -0.56136E-01  2368   0.141E-01    0.359E+00
DAV:  89    -0.361711227035E+04    0.75908E-02   -0.21717E-02  2400   0.151E-01    0.383E+00
DAV:  90    -0.361711984176E+04   -0.75714E-02   -0.56100E-01  2368   0.141E-01    0.359E+00
DAV:  91    -0.361711221913E+04    0.76226E-02   -0.21718E-02  2400   0.151E-01    0.383E+00
DAV:  92    -0.361711976110E+04   -0.75420E-02   -0.55983E-01  2368   0.141E-01    0.359E+00
DAV:  93    -0.361711219149E+04    0.75696E-02   -0.21662E-02  2400   0.151E-01    0.382E+00
DAV:  94    -0.361711977924E+04   -0.75877E-02   -0.55997E-01  2368   0.141E-01    0.359E+00
DAV:  95    -0.361711218604E+04    0.75932E-02   -0.21629E-02  2400   0.151E-01    0.382E+00
DAV:  96    -0.361711977646E+04   -0.75904E-02   -0.55982E-01  2368   0.141E-01    0.359E+00
DAV:  97    -0.361711210941E+04    0.76671E-02   -0.21600E-02  2400   0.150E-01    0.381E+00
DAV:  98    -0.361711973115E+04   -0.76217E-02   -0.55884E-01  2368   0.141E-01    0.359E+00
DAV:  99    -0.361711212419E+04    0.76070E-02   -0.21507E-02  2400   0.150E-01    0.382E+00
DAV: 100    -0.361711973920E+04   -0.76150E-02   -0.55895E-01  2368   0.141E-01
  25 F= -.36171197E+04 E0= -.36170602E+04  d E =-.356919E+00
       N       E                     dE             d eps       ncg     rms          rms(c)
DAV:   1    -0.361711564567E+04   -0.35215E-02   -0.20003E+01  2048   0.285E+00    0.265E+00
DAV:   2    -0.361871157658E+04   -0.15959E+01   -0.74329E+00  2976   0.224E+00    0.910E+00
DAV:   3    -0.361739859814E+04    0.13130E+01   -0.68938E-01  2976   0.242E+00    0.562E+00
DAV:   4    -0.361712964658E+04    0.26895E+00   -0.11172E-01  2848   0.576E-01    0.134E+00
DAV:   5    -0.361720021014E+04   -0.70564E-01   -0.21890E-01  2528   0.202E-01    0.466E+00
DAV:   6    -0.361714574053E+04    0.54470E-01   -0.14901E-02  2816   0.178E-01    0.193E+00
DAV:   7    -0.361712747112E+04    0.18269E-01   -0.38243E-02  2816   0.214E-01    0.706E-01
DAV:   8    -0.361715632030E+04   -0.28849E-01   -0.13073E-02  2912   0.196E-01    0.439E+00
DAV:   9    -0.361718291286E+04   -0.26593E-01   -0.11165E-02  2560   0.169E-01    0.556E+00
DAV:  10    -0.361718629269E+04   -0.33798E-02   -0.89213E-01  2624   0.175E-01    0.361E+00
DAV:  11    -0.361719871768E+04   -0.12425E-01   -0.27628E-02  2752   0.194E-01    0.551E+00
DAV:  12    -0.361718666460E+04    0.12053E-01   -0.92922E-01  2528   0.178E-01    0.369E+00
DAV:  13    -0.361718804377E+04   -0.13792E-02   -0.27916E-02  2624   0.190E-01    0.522E+00
DAV:  14    -0.361719222575E+04   -0.41820E-02   -0.10164E+00  2528   0.176E-01    0.399E+00
DAV:  15    -0.361717938818E+04    0.12838E-01   -0.24123E-02  2464   0.189E-01    0.489E+00
DAV:  16    -0.361719116718E+04   -0.11779E-01   -0.97979E-01  2464   0.172E-01    0.406E+00
DAV:  17    -0.361717421848E+04    0.16949E-01   -0.22588E-02  2400   0.184E-01    0.467E+00
DAV:  18    -0.361718771876E+04   -0.13500E-01   -0.91873E-01  2400   0.167E-01    0.405E+00
DAV:  19    -0.361717123642E+04    0.16482E-01   -0.21906E-02  2400   0.180E-01    0.454E+00
DAV:  20    -0.361718506067E+04   -0.13824E-01   -0.87573E-01  2400   0.164E-01    0.404E+00
DAV:  21    -0.361716928014E+04    0.15781E-01   -0.21625E-02  2400   0.177E-01    0.446E+00
DAV:  22    -0.361718306404E+04   -0.13784E-01   -0.84449E-01  2400   0.162E-01    0.402E+00
DAV:  23    -0.361716784825E+04    0.15216E-01   -0.21486E-02  2400   0.174E-01    0.440E+00
DAV:  24    -0.361718147429E+04   -0.13626E-01   -0.82011E-01  2400   0.161E-01    0.400E+00
DAV:  25    -0.361716671390E+04    0.14760E-01   -0.21406E-02  2400   0.173E-01    0.435E+00
DAV:  26    -0.361718015087E+04   -0.13437E-01   -0.80005E-01  2400   0.160E-01    0.399E+00
DAV:  27    -0.361716580064E+04    0.14350E-01   -0.21353E-02  2400   0.171E-01    0.431E+00
DAV:  28    -0.361717904853E+04   -0.13248E-01   -0.78353E-01  2400   0.159E-01    0.397E+00
DAV:  29    -0.361716502238E+04    0.14026E-01   -0.21317E-02  2400   0.170E-01    0.427E+00
DAV:  30    -0.361717809947E+04   -0.13077E-01   -0.76936E-01  2400   0.157E-01    0.396E+00
DAV:  31    -0.361716434575E+04    0.13754E-01   -0.21285E-02  2400   0.169E-01    0.424E+00
DAV:  32    -0.361717727217E+04   -0.12926E-01   -0.75700E-01  2400   0.157E-01    0.395E+00
DAV:  33    -0.361716374743E+04    0.13525E-01   -0.21254E-02  2400   0.168E-01    0.421E+00
DAV:  34    -0.361717653733E+04   -0.12790E-01   -0.74605E-01  2400   0.156E-01    0.394E+00
DAV:  35    -0.361716320972E+04    0.13328E-01   -0.21224E-02  2400   0.168E-01    0.419E+00
DAV:  36    -0.361717588087E+04   -0.12671E-01   -0.73623E-01  2400   0.155E-01    0.393E+00
DAV:  37    -0.361716272119E+04    0.13160E-01   -0.21194E-02  2400   0.167E-01    0.416E+00
DAV:  38    -0.361717528343E+04   -0.12562E-01   -0.72731E-01  2400   0.155E-01    0.392E+00
DAV:  39    -0.361716227625E+04    0.13007E-01   -0.21163E-02  2400   0.166E-01    0.414E+00
DAV:  40    -0.361717473983E+04   -0.12464E-01   -0.71919E-01  2400   0.154E-01    0.391E+00
DAV:  41    -0.361716187346E+04    0.12866E-01   -0.21137E-02  2400   0.166E-01    0.412E+00
DAV:  42    -0.361717424321E+04   -0.12370E-01   -0.71180E-01  2400   0.154E-01    0.390E+00
DAV:  43    -0.361716150394E+04    0.12739E-01   -0.21110E-02  2400   0.165E-01    0.411E+00
DAV:  44    -0.361717378940E+04   -0.12285E-01   -0.70505E-01  2400   0.153E-01    0.389E+00
DAV:  45    -0.361716116173E+04    0.12628E-01   -0.21083E-02  2400   0.165E-01    0.409E+00
DAV:  46    -0.361717336959E+04   -0.12208E-01   -0.69877E-01  2400   0.153E-01    0.389E+00
DAV:  47    -0.361716034363E+04    0.13026E-01   -0.21044E-02  2400   0.164E-01    0.404E+00
DAV:  48    -0.361717198012E+04   -0.11636E-01   -0.67848E-01  2400   0.152E-01    0.386E+00
DAV:  49    -0.361715988671E+04    0.12093E-01   -0.20988E-02  2400   0.163E-01    0.402E+00
DAV:  50    -0.361717163200E+04   -0.11745E-01   -0.67370E-01  2400   0.151E-01    0.385E+00
DAV:  51    -0.361715967459E+04    0.11957E-01   -0.20963E-02  2400   0.162E-01    0.401E+00
DAV:  52    -0.361717049203E+04   -0.10817E-01   -0.66004E-01  2400   0.151E-01    0.382E+00
DAV:  53    -0.361715812007E+04    0.12372E-01   -0.21409E-02  2400   0.162E-01    0.393E+00
DAV:  54    -0.361716881320E+04   -0.10693E-01   -0.63397E-01  2400   0.149E-01    0.380E+00
DAV:  55    -0.361715705096E+04    0.11762E-01   -0.21170E-02  2400   0.160E-01    0.387E+00
DAV:  56    -0.361716765024E+04   -0.10599E-01   -0.61646E-01  2368   0.148E-01    0.378E+00
DAV:  57    -0.361715556240E+04    0.12088E-01   -0.21088E-02  2400   0.159E-01    0.377E+00
DAV:  58    -0.361716531203E+04   -0.97496E-02   -0.58257E-01  2368   0.146E-01    0.372E+00
DAV:  59    -0.361715408600E+04    0.11226E-01   -0.21061E-02  2400   0.156E-01    0.370E+00
DAV:  60    -0.361716400441E+04   -0.99184E-02   -0.56240E-01  2368   0.143E-01    0.371E+00
DAV:  61    -0.361715333471E+04    0.10670E-01   -0.20693E-02  2400   0.154E-01    0.365E+00
DAV:  62    -0.361716322103E+04   -0.98863E-02   -0.55040E-01  2368   0.142E-01    0.369E+00
DAV:  63    -0.361715290342E+04    0.10318E-01   -0.20543E-02  2400   0.152E-01    0.363E+00
DAV:  64    -0.361716278584E+04   -0.98824E-02   -0.54395E-01  2368   0.141E-01    0.368E+00
DAV:  65    -0.361715267996E+04    0.10106E-01   -0.20427E-02  2400   0.152E-01    0.362E+00
DAV:  66    -0.361716256813E+04   -0.98882E-02   -0.54069E-01  2368   0.141E-01    0.368E+00
DAV:  67    -0.361715262170E+04    0.99464E-02   -0.20363E-02  2400   0.151E-01    0.362E+00
DAV:  68    -0.361716251149E+04   -0.98898E-02   -0.54002E-01  2368   0.141E-01    0.368E+00
DAV:  69    -0.361715259453E+04    0.99170E-02   -0.20345E-02  2400   0.151E-01    0.362E+00
DAV:  70    -0.361716251703E+04   -0.99225E-02   -0.53997E-01  2368   0.141E-01    0.368E+00
DAV:  71    -0.361715261578E+04    0.99012E-02   -0.20305E-02  2400   0.151E-01    0.362E+00
DAV:  72    -0.361716254182E+04   -0.99260E-02   -0.54030E-01  2368   0.141E-01    0.368E+00
DAV:  73    -0.361715264225E+04    0.98996E-02   -0.20292E-02  2400   0.151E-01    0.362E+00
DAV:  74    -0.361716256950E+04   -0.99273E-02   -0.54072E-01  2368   0.141E-01    0.368E+00
DAV:  75    -0.361715267027E+04    0.98992E-02   -0.20281E-02  2400   0.152E-01    0.362E+00
DAV:  76    -0.361716259594E+04   -0.99257E-02   -0.54114E-01  2368   0.141E-01    0.368E+00
DAV:  77    -0.361715268733E+04    0.99086E-02   -0.20272E-02  2400   0.152E-01    0.362E+00
DAV:  78    -0.361716261270E+04   -0.99254E-02   -0.54137E-01  2368   0.141E-01    0.368E+00
DAV:  79    -0.361715270651E+04    0.99062E-02   -0.20260E-02  2400   0.152E-01    0.362E+00
DAV:  80    -0.361716262271E+04   -0.99162E-02   -0.54157E-01  2368   0.141E-01    0.368E+00
DAV:  81    -0.361715271770E+04    0.99050E-02   -0.20257E-02  2400   0.152E-01    0.362E+00
DAV:  82    -0.361716260967E+04   -0.98920E-02   -0.54149E-01  2368   0.141E-01    0.368E+00
DAV:  83    -0.361715271758E+04    0.98921E-02   -0.20250E-02  2400   0.152E-01    0.362E+00
DAV:  84    -0.361716261364E+04   -0.98961E-02   -0.54156E-01  2368   0.141E-01    0.368E+00
DAV:  85    -0.361715272285E+04    0.98908E-02   -0.20240E-02  2400   0.152E-01    0.362E+00
DAV:  86    -0.361716260855E+04   -0.98857E-02   -0.54152E-01  2368   0.141E-01    0.368E+00
DAV:  87    -0.361715268468E+04    0.99239E-02   -0.20227E-02  2400   0.152E-01    0.362E+00
DAV:  88    -0.361716257966E+04   -0.98950E-02   -0.54091E-01  2368   0.141E-01    0.368E+00
DAV:  89    -0.361715268871E+04    0.98909E-02   -0.20187E-02  2400   0.152E-01    0.362E+00
DAV:  90    -0.361716255621E+04   -0.98675E-02   -0.54068E-01  2368   0.141E-01    0.368E+00
DAV:  91    -0.361715267024E+04    0.98860E-02   -0.20197E-02  2400   0.152E-01    0.362E+00
DAV:  92    -0.361716248410E+04   -0.98139E-02   -0.53986E-01  2368   0.141E-01    0.368E+00
DAV:  93    -0.361715265868E+04    0.98254E-02   -0.20169E-02  2400   0.151E-01    0.362E+00
DAV:  94    -0.361716250238E+04   -0.98437E-02   -0.54010E-01  2368   0.141E-01    0.368E+00
DAV:  95    -0.361715267184E+04    0.98305E-02   -0.20151E-02  2400   0.151E-01    0.362E+00
DAV:  96    -0.361716250117E+04   -0.98293E-02   -0.54010E-01  2368   0.141E-01    0.368E+00
DAV:  97    -0.361715259611E+04    0.99051E-02   -0.20127E-02  2400   0.151E-01    0.361E+00
DAV:  98    -0.361716244811E+04   -0.98520E-02   -0.53891E-01  2368   0.141E-01    0.368E+00
DAV:  99    -0.361715263836E+04    0.98098E-02   -0.20022E-02  2400   0.151E-01    0.362E+00
DAV: 100    -0.361716246838E+04   -0.98300E-02   -0.53938E-01  2368   0.141E-01
  26 F= -.36171625E+04 E0= -.36171035E+04  d E =-.399648E+00
       N       E                     dE             d eps       ncg     rms          rms(c)
DAV:   1    -0.361730494973E+04   -0.15231E+00   -0.73301E+01  2048   0.546E+00    0.214E+00
DAV:   2    -0.361814318280E+04   -0.83823E+00   -0.32695E+00  2880   0.150E+00    0.720E+00
DAV:   3    -0.361747965014E+04    0.66353E+00   -0.35714E-01  2848   0.136E+00    0.490E+00
DAV:   4    -0.361750257736E+04   -0.22927E-01   -0.49597E-02  2784   0.395E-01    0.659E+00
DAV:   5    -0.361753149456E+04   -0.28917E-01   -0.21551E+00  2752   0.304E-01    0.445E+00
DAV:   6    -0.361743870901E+04    0.92786E-01   -0.79332E-02  2816   0.373E-01    0.191E+00
DAV:   7    -0.361738820295E+04    0.50506E-01   -0.99707E-02  2784   0.301E-01    0.180E+00
DAV:   8    -0.361741957422E+04   -0.31371E-01   -0.35544E-01  2784   0.177E-01    0.413E+00
DAV:   9    -0.361745258458E+04   -0.33010E-01   -0.17276E-02  2464   0.190E-01    0.569E+00
DAV:  10    -0.361744647074E+04    0.61138E-02   -0.88705E-01  2720   0.198E-01    0.334E+00
DAV:  11    -0.361743529646E+04    0.11174E-01   -0.31040E-02  2624   0.192E-01    0.450E+00
DAV:  12    -0.361743824817E+04   -0.29517E-02   -0.78952E-01  2592   0.175E-01    0.373E+00
DAV:  13    -0.361743067332E+04    0.75749E-02   -0.23313E-02  2560   0.174E-01    0.451E+00
DAV:  14    -0.361744598315E+04   -0.15310E-01   -0.85951E-01  2592   0.163E-01    0.394E+00
DAV:  15    -0.361742721494E+04    0.18768E-01   -0.21526E-02  2592   0.175E-01    0.422E+00
DAV:  16    -0.361744020342E+04   -0.12988E-01   -0.76310E-01  2528   0.159E-01    0.388E+00
DAV:  17    -0.361742580899E+04    0.14394E-01   -0.20819E-02  2560   0.168E-01    0.419E+00
DAV:  18    -0.361743833063E+04   -0.12522E-01   -0.74013E-01  2496   0.156E-01    0.385E+00
DAV:  19    -0.361742480772E+04    0.13523E-01   -0.21030E-02  2496   0.166E-01    0.415E+00
DAV:  20    -0.361743715315E+04   -0.12345E-01   -0.72315E-01  2464   0.155E-01    0.383E+00
DAV:  21    -0.361742378490E+04    0.13368E-01   -0.21054E-02  2496   0.164E-01    0.410E+00
DAV:  22    -0.361743592416E+04   -0.12139E-01   -0.70431E-01  2464   0.154E-01    0.381E+00
DAV:  23    -0.361742290860E+04    0.13016E-01   -0.21023E-02  2496   0.163E-01    0.405E+00
DAV:  24    -0.361743484733E+04   -0.11939E-01   -0.68817E-01  2464   0.153E-01    0.380E+00
DAV:  25    -0.361742219780E+04    0.12650E-01   -0.21003E-02  2496   0.162E-01    0.402E+00
DAV:  26    -0.361743396450E+04   -0.11767E-01   -0.67513E-01  2464   0.152E-01    0.378E+00
DAV:  27    -0.361742159513E+04    0.12369E-01   -0.20989E-02  2496   0.161E-01    0.399E+00
DAV:  28    -0.361743321355E+04   -0.11618E-01   -0.66403E-01  2464   0.151E-01    0.377E+00
DAV:  29    -0.361742106715E+04    0.12146E-01   -0.20972E-02  2496   0.160E-01    0.397E+00
DAV:  30    -0.361743255592E+04   -0.11489E-01   -0.65430E-01  2464   0.150E-01    0.376E+00
DAV:  31    -0.361742059889E+04    0.11957E-01   -0.20950E-02  2496   0.159E-01    0.394E+00
DAV:  32    -0.361743197308E+04   -0.11374E-01   -0.64567E-01  2464   0.149E-01    0.375E+00
DAV:  33    -0.361742018312E+04    0.11790E-01   -0.20927E-02  2496   0.158E-01    0.392E+00
DAV:  34    -0.361743145553E+04   -0.11272E-01   -0.63801E-01  2464   0.149E-01    0.374E+00
DAV:  35    -0.361741981093E+04    0.11645E-01   -0.20903E-02  2496   0.158E-01    0.390E+00
DAV:  36    -0.361743099291E+04   -0.11182E-01   -0.63116E-01  2464   0.148E-01    0.373E+00
DAV:  37    -0.361741947498E+04    0.11518E-01   -0.20879E-02  2496   0.157E-01    0.388E+00
DAV:  38    -0.361743057564E+04   -0.11101E-01   -0.62496E-01  2464   0.148E-01    0.372E+00
DAV:  39    -0.361741916951E+04    0.11406E-01   -0.20855E-02  2496   0.157E-01    0.387E+00
DAV:  40    -0.361743019479E+04   -0.11025E-01   -0.61933E-01  2464   0.148E-01    0.371E+00
DAV:  41    -0.361741889011E+04    0.11305E-01   -0.20832E-02  2496   0.156E-01    0.385E+00
DAV:  42    -0.361742984623E+04   -0.10956E-01   -0.61417E-01  2464   0.147E-01    0.371E+00
DAV:  43    -0.361741863326E+04    0.11213E-01   -0.20809E-02  2496   0.156E-01    0.384E+00
DAV:  44    -0.361742952556E+04   -0.10892E-01   -0.60942E-01  2464   0.147E-01    0.370E+00
DAV:  45    -0.361741839914E+04    0.11126E-01   -0.20787E-02  2496   0.155E-01    0.383E+00
DAV:  46    -0.361742923190E+04   -0.10833E-01   -0.60507E-01  2464   0.147E-01    0.370E+00
DAV:  47    -0.361741799460E+04    0.11237E-01   -0.20776E-02  2496   0.155E-01    0.380E+00
DAV:  48    -0.361742859736E+04   -0.10603E-01   -0.59580E-01  2432   0.146E-01    0.368E+00
DAV:  49    -0.361741767860E+04    0.10919E-01   -0.20754E-02  2464   0.154E-01    0.379E+00
DAV:  50    -0.361742830321E+04   -0.10625E-01   -0.59149E-01  2432   0.146E-01    0.368E+00
DAV:  51    -0.361741748699E+04    0.10816E-01   -0.20716E-02  2464   0.154E-01    0.378E+00
DAV:  52    -0.361742716548E+04   -0.96785E-02   -0.57828E-01  2432   0.145E-01    0.364E+00
DAV:  53    -0.361741634272E+04    0.10823E-01   -0.21101E-02  2496   0.153E-01    0.371E+00
DAV:  54    -0.361742606720E+04   -0.97245E-02   -0.56101E-01  2464   0.144E-01    0.362E+00
DAV:  55    -0.361741567237E+04    0.10395E-01   -0.20846E-02  2496   0.151E-01    0.367E+00
DAV:  56    -0.361742540380E+04   -0.97314E-02   -0.55058E-01  2464   0.143E-01    0.361E+00
DAV:  57    -0.361741458345E+04    0.10820E-01   -0.20791E-02  2496   0.151E-01    0.359E+00
DAV:  58    -0.361742348183E+04   -0.88984E-02   -0.52298E-01  2464   0.141E-01    0.356E+00
DAV:  59    -0.361741333482E+04    0.10147E-01   -0.20811E-02  2496   0.148E-01    0.352E+00
DAV:  60    -0.361742237425E+04   -0.90394E-02   -0.50591E-01  2464   0.139E-01    0.354E+00
DAV:  61    -0.361741270280E+04    0.96715E-02   -0.20449E-02  2496   0.146E-01    0.349E+00
DAV:  62    -0.361742169480E+04   -0.89920E-02   -0.49549E-01  2464   0.138E-01    0.353E+00
DAV:  63    -0.361741225800E+04    0.94368E-02   -0.20341E-02  2496   0.145E-01    0.346E+00
DAV:  64    -0.361742122930E+04   -0.89713E-02   -0.48844E-01  2464   0.137E-01    0.352E+00
DAV:  65    -0.361741201184E+04    0.92175E-02   -0.20206E-02  2496   0.144E-01    0.345E+00
DAV:  66    -0.361742099085E+04   -0.89790E-02   -0.48483E-01  2464   0.137E-01    0.352E+00
DAV:  67    -0.361741191612E+04    0.90747E-02   -0.20133E-02  2496   0.144E-01    0.344E+00
DAV:  68    -0.361742088140E+04   -0.89653E-02   -0.48338E-01  2464   0.136E-01    0.351E+00
DAV:  69    -0.361741186233E+04    0.90191E-02   -0.20107E-02  2496   0.144E-01    0.344E+00
DAV:  70    -0.361742086095E+04   -0.89986E-02   -0.48296E-01  2464   0.136E-01    0.351E+00
DAV:  71    -0.361741187702E+04    0.89839E-02   -0.20057E-02  2496   0.144E-01    0.344E+00
DAV:  72    -0.361742088226E+04   -0.90052E-02   -0.48326E-01  2464   0.136E-01    0.351E+00
DAV:  73    -0.361741190469E+04    0.89776E-02   -0.20044E-02  2496   0.144E-01    0.344E+00
DAV:  74    -0.361742091672E+04   -0.90120E-02   -0.48378E-01  2464   0.136E-01    0.351E+00
DAV:  75    -0.361741194411E+04    0.89726E-02   -0.20030E-02  2496   0.144E-01    0.344E+00
DAV:  76    -0.361742096031E+04   -0.90162E-02   -0.48446E-01  2464   0.137E-01    0.351E+00
DAV:  77    -0.361741198112E+04    0.89792E-02   -0.20022E-02  2496   0.144E-01    0.345E+00
DAV:  78    -0.361742100531E+04   -0.90242E-02   -0.48512E-01  2464   0.137E-01    0.352E+00
DAV:  79    -0.361741202374E+04    0.89816E-02   -0.20012E-02  2496   0.144E-01    0.345E+00
DAV:  80    -0.361742104519E+04   -0.90214E-02   -0.48576E-01  2464   0.137E-01    0.352E+00
DAV:  81    -0.361741205801E+04    0.89872E-02   -0.20013E-02  2496   0.144E-01    0.345E+00
DAV:  82    -0.361742106774E+04   -0.90097E-02   -0.48619E-01  2464   0.137E-01    0.352E+00
DAV:  83    -0.361741208924E+04    0.89785E-02   -0.20004E-02  2496   0.144E-01    0.345E+00
DAV:  84    -0.361742110833E+04   -0.90191E-02   -0.48682E-01  2464   0.137E-01    0.352E+00
DAV:  85    -0.361741212137E+04    0.89870E-02   -0.20000E-02  2496   0.144E-01    0.346E+00
DAV:  86    -0.361742113601E+04   -0.90146E-02   -0.48727E-01  2464   0.137E-01    0.352E+00
DAV:  87    -0.361741211933E+04    0.90167E-02   -0.19987E-02  2496   0.144E-01    0.345E+00
DAV:  88    -0.361742115757E+04   -0.90382E-02   -0.48739E-01  2464   0.137E-01    0.352E+00
DAV:  89    -0.361741216007E+04    0.89975E-02   -0.19945E-02  2496   0.144E-01    0.346E+00
DAV:  90    -0.361742117949E+04   -0.90194E-02   -0.48782E-01  2464   0.137E-01    0.352E+00
DAV:  91    -0.361741216710E+04    0.90124E-02   -0.19963E-02  2496   0.144E-01    0.346E+00
DAV:  92    -0.361742114340E+04   -0.89763E-02   -0.48751E-01  2464   0.137E-01    0.352E+00
DAV:  93    -0.361741218323E+04    0.89602E-02   -0.19924E-02  2496   0.144E-01    0.346E+00
DAV:  94    -0.361742119628E+04   -0.90131E-02   -0.48825E-01  2464   0.137E-01    0.352E+00
DAV:  95    -0.361741222251E+04    0.89738E-02   -0.19905E-02  2496   0.144E-01    0.346E+00
DAV:  96    -0.361742122633E+04   -0.90038E-02   -0.48871E-01  2464   0.137E-01    0.352E+00
DAV:  97    -0.361741219565E+04    0.90307E-02   -0.19881E-02  2496   0.144E-01    0.346E+00
DAV:  98    -0.361742124246E+04   -0.90468E-02   -0.48855E-01  2464   0.137E-01    0.352E+00
DAV:  99    -0.361741227973E+04    0.89627E-02   -0.19769E-02  2496   0.144E-01    0.346E+00
DAV: 100    -0.361742131548E+04   -0.90358E-02   -0.48976E-01  2464   0.137E-01
  27 F= -.36174213E+04 E0= -.36173619E+04  d E =-.258847E+00
       N       E                     dE             d eps       ncg     rms          rms(c)
DAV:   1    -0.361740985186E+04    0.24279E-02   -0.46500E-01  2080   0.472E-01    0.330E+00
DAV:   2    -0.361962538562E+04   -0.22155E+01   -0.12692E+01  3008   0.288E+00    0.102E+01
DAV:   3    -0.361782703143E+04    0.17984E+01   -0.90681E-01  2880   0.309E+00    0.602E+00
DAV:   4    -0.361739273543E+04    0.43430E+00   -0.19158E-01  2944   0.817E-01    0.235E+00
DAV:   5    -0.361739037367E+04    0.23618E-02   -0.55354E-02  2496   0.183E-01    0.267E+00
DAV:   6    -0.361738458731E+04    0.57864E-02   -0.64139E-03  2912   0.787E-02    0.829E-01
DAV:   7    -0.361740987585E+04   -0.25289E-01   -0.57590E-02  2656   0.799E-02    0.383E+00
DAV:   8    -0.361739525609E+04    0.14620E-01   -0.80444E-03  2592   0.971E-02    0.503E-01
DAV:   9    -0.361738925873E+04    0.59974E-02   -0.98951E-03  2336   0.809E-02    0.255E+00
DAV:  10    -0.361738719241E+04    0.20663E-02   -0.39268E-03  2624   0.541E-02    0.994E-01
DAV:  11    -0.361739026664E+04   -0.30742E-02   -0.42298E-02  2592   0.766E-02    0.224E+00
DAV:  12    -0.361739119839E+04   -0.93175E-03   -0.78463E-03  2528   0.733E-02    0.212E+00
DAV:  13    -0.361739918934E+04   -0.79910E-02   -0.18012E-01  2592   0.883E-02    0.277E+00
DAV:  14    -0.361740035213E+04   -0.11628E-02   -0.13102E-02  2464   0.103E-01    0.296E+00
DAV:  15    -0.361741004166E+04   -0.96895E-02   -0.33540E-01  2496   0.113E-01    0.317E+00
DAV:  16    -0.361740894547E+04    0.10962E-02   -0.17321E-02  2528   0.127E-01    0.351E+00
DAV:  17    -0.361741896790E+04   -0.10022E-01   -0.46652E-01  2528   0.131E-01    0.339E+00
DAV:  18    -0.361741418848E+04    0.47794E-02   -0.19921E-02  2560   0.143E-01    0.375E+00
DAV:  19    -0.361742459295E+04   -0.10404E-01   -0.54626E-01  2528   0.140E-01    0.354E+00
DAV:  20    -0.361741632513E+04    0.82678E-02   -0.20725E-02  2560   0.151E-01    0.379E+00
DAV:  21    -0.361742731839E+04   -0.10993E-01   -0.58011E-01  2528   0.144E-01    0.363E+00
DAV:  22    -0.361741669315E+04    0.10625E-01   -0.20579E-02  2560   0.154E-01    0.375E+00
DAV:  23    -0.361742816202E+04   -0.11469E-01   -0.58599E-01  2528   0.145E-01    0.368E+00
DAV:  24    -0.361741640968E+04    0.11752E-01   -0.20202E-02  2560   0.154E-01    0.369E+00
DAV:  25    -0.361742809593E+04   -0.11686E-01   -0.58063E-01  2496   0.145E-01    0.370E+00
DAV:  26    -0.361741601508E+04    0.12081E-01   -0.19912E-02  2496   0.153E-01    0.365E+00
DAV:  27    -0.361742774030E+04   -0.11725E-01   -0.57327E-01  2464   0.144E-01    0.370E+00
DAV:  28    -0.361741568310E+04    0.12057E-01   -0.19751E-02  2496   0.153E-01    0.362E+00
DAV:  29    -0.361742735602E+04   -0.11673E-01   -0.56696E-01  2464   0.144E-01    0.370E+00
DAV:  30    -0.361741543108E+04    0.11925E-01   -0.19681E-02  2496   0.152E-01    0.361E+00
DAV:  31    -0.361742701089E+04   -0.11580E-01   -0.56196E-01  2464   0.143E-01    0.369E+00
DAV:  32    -0.361741523626E+04    0.11775E-01   -0.19661E-02  2496   0.151E-01    0.360E+00
DAV:  33    -0.361742671109E+04   -0.11475E-01   -0.55793E-01  2464   0.143E-01    0.368E+00
DAV:  34    -0.361741507692E+04    0.11634E-01   -0.19663E-02  2496   0.151E-01    0.359E+00
DAV:  35    -0.361742644847E+04   -0.11372E-01   -0.55454E-01  2464   0.143E-01    0.368E+00
DAV:  36    -0.361741494135E+04    0.11507E-01   -0.19672E-02  2496   0.151E-01    0.358E+00
DAV:  37    -0.361742621589E+04   -0.11275E-01   -0.55160E-01  2464   0.142E-01    0.367E+00
DAV:  38    -0.361741482343E+04    0.11392E-01   -0.19684E-02  2496   0.150E-01    0.358E+00
DAV:  39    -0.361742600743E+04   -0.11184E-01   -0.54900E-01  2464   0.142E-01    0.367E+00
DAV:  40    -0.361741471940E+04    0.11288E-01   -0.19697E-02  2496   0.150E-01    0.358E+00
DAV:  41    -0.361742581939E+04   -0.11100E-01   -0.54667E-01  2464   0.142E-01    0.366E+00
DAV:  42    -0.361741462658E+04    0.11193E-01   -0.19710E-02  2496   0.150E-01    0.357E+00
DAV:  43    -0.361742564811E+04   -0.11022E-01   -0.54458E-01  2464   0.142E-01    0.366E+00
DAV:  44    -0.361741454286E+04    0.11105E-01   -0.19722E-02  2496   0.150E-01    0.357E+00
DAV:  45    -0.361742549119E+04   -0.10948E-01   -0.54267E-01  2464   0.142E-01    0.365E+00
DAV:  46    -0.361741446696E+04    0.11024E-01   -0.19735E-02  2496   0.150E-01    0.357E+00
DAV:  47    -0.361742471827E+04   -0.10251E-01   -0.53451E-01  2464   0.142E-01    0.362E+00
DAV:  48    -0.361741359840E+04    0.11120E-01   -0.19849E-02  2496   0.149E-01    0.350E+00
DAV:  49    -0.361742376288E+04   -0.10164E-01   -0.51929E-01  2464   0.140E-01    0.361E+00
DAV:  50    -0.361741319630E+04    0.10567E-01   -0.19615E-02  2496   0.148E-01    0.348E+00
DAV:  51    -0.361742334537E+04   -0.10149E-01   -0.51325E-01  2464   0.139E-01    0.360E+00
DAV:  52    -0.361741287584E+04    0.10470E-01   -0.19578E-02  2496   0.147E-01    0.346E+00
DAV:  53    -0.361742291684E+04   -0.10041E-01   -0.50705E-01  2464   0.139E-01    0.359E+00
DAV:  54    -0.361741267928E+04    0.10238E-01   -0.19535E-02  2496   0.147E-01    0.346E+00
DAV:  55    -0.361742268647E+04   -0.10007E-01   -0.50398E-01  2464   0.139E-01    0.358E+00
DAV:  56    -0.361741258798E+04    0.10098E-01   -0.19518E-02  2496   0.146E-01    0.345E+00
DAV:  57    -0.361742241895E+04   -0.98310E-02   -0.50108E-01  2464   0.138E-01    0.357E+00
DAV:  58    -0.361741223285E+04    0.10186E-01   -0.19689E-02  2496   0.146E-01    0.343E+00
DAV:  59    -0.361742187807E+04   -0.96452E-02   -0.49337E-01  2464   0.138E-01    0.356E+00
DAV:  60    -0.361741193796E+04    0.99401E-02   -0.19665E-02  2496   0.145E-01    0.342E+00
DAV:  61    -0.361742155058E+04   -0.96126E-02   -0.48881E-01  2464   0.137E-01    0.355E+00
DAV:  62    -0.361741157341E+04    0.99772E-02   -0.19709E-02  2496   0.145E-01    0.339E+00
DAV:  63    -0.361742072502E+04   -0.91516E-02   -0.47813E-01  2464   0.137E-01    0.352E+00
DAV:  64    -0.361741093981E+04    0.97852E-02   -0.19895E-02  2496   0.144E-01    0.335E+00
DAV:  65    -0.361742013976E+04   -0.92000E-02   -0.46912E-01  2464   0.135E-01    0.351E+00
DAV:  66    -0.361741071632E+04    0.94234E-02   -0.19644E-02  2496   0.143E-01    0.334E+00
DAV:  67    -0.361741984606E+04   -0.91297E-02   -0.46519E-01  2464   0.135E-01    0.350E+00
DAV:  68    -0.361741055429E+04    0.92918E-02   -0.19626E-02  2496   0.142E-01    0.334E+00
DAV:  69    -0.361741971576E+04   -0.91615E-02   -0.46322E-01  2464   0.135E-01    0.350E+00
DAV:  70    -0.361741053088E+04    0.91849E-02   -0.19547E-02  2496   0.142E-01    0.334E+00
DAV:  71    -0.361741968801E+04   -0.91571E-02   -0.46293E-01  2464   0.135E-01    0.350E+00
DAV:  72    -0.361741054142E+04    0.91466E-02   -0.19529E-02  2496   0.142E-01    0.334E+00
DAV:  73    -0.361741971386E+04   -0.91724E-02   -0.46335E-01  2464   0.135E-01    0.350E+00
DAV:  74    -0.361741059285E+04    0.91210E-02   -0.19507E-02  2496   0.142E-01    0.334E+00
DAV:  75    -0.361741976687E+04   -0.91740E-02   -0.46426E-01  2464   0.135E-01    0.350E+00
DAV:  76    -0.361741065057E+04    0.91163E-02   -0.19508E-02  2496   0.142E-01    0.335E+00
DAV:  77    -0.361741981747E+04   -0.91669E-02   -0.46517E-01  2464   0.135E-01    0.350E+00
DAV:  78    -0.361741070957E+04    0.91079E-02   -0.19505E-02  2496   0.142E-01    0.335E+00
DAV:  79    -0.361741988600E+04   -0.91764E-02   -0.46628E-01  2464   0.135E-01    0.350E+00
DAV:  80    -0.361741077183E+04    0.91142E-02   -0.19507E-02  2496   0.142E-01    0.335E+00
DAV:  81    -0.361741994570E+04   -0.91739E-02   -0.46727E-01  2464   0.135E-01    0.350E+00
DAV:  82    -0.361741080511E+04    0.91406E-02   -0.19505E-02  2496   0.143E-01    0.336E+00
DAV:  83    -0.361741998952E+04   -0.91844E-02   -0.46787E-01  2464   0.135E-01    0.351E+00
DAV:  84    -0.361741086136E+04    0.91282E-02   -0.19483E-02  2496   0.143E-01    0.336E+00
DAV:  85    -0.361742003399E+04   -0.91726E-02   -0.46867E-01  2464   0.135E-01    0.351E+00
DAV:  86    -0.361741089519E+04    0.91388E-02   -0.19501E-02  2496   0.143E-01    0.336E+00
DAV:  87    -0.361742003467E+04   -0.91395E-02   -0.46892E-01  2464   0.136E-01    0.351E+00
DAV:  88    -0.361741092122E+04    0.91134E-02   -0.19488E-02  2496   0.143E-01    0.336E+00
DAV:  89    -0.361742007625E+04   -0.91550E-02   -0.46958E-01  2464   0.136E-01    0.351E+00
DAV:  90    -0.361741095770E+04    0.91186E-02   -0.19483E-02  2496   0.143E-01    0.337E+00
DAV:  91    -0.361742010473E+04   -0.91470E-02   -0.47008E-01  2464   0.136E-01    0.351E+00
DAV:  92    -0.361741097922E+04    0.91255E-02   -0.19472E-02  2496   0.143E-01    0.337E+00
DAV:  93    -0.361742017197E+04   -0.91927E-02   -0.47087E-01  2464   0.136E-01    0.351E+00
DAV:  94    -0.361741106313E+04    0.91088E-02   -0.19418E-02  2496   0.143E-01    0.337E+00
DAV:  95    -0.361742024619E+04   -0.91831E-02   -0.47209E-01  2464   0.136E-01    0.351E+00
DAV:  96    -0.361741109423E+04    0.91520E-02   -0.19452E-02  2496   0.143E-01    0.337E+00
DAV:  97    -0.361742026623E+04   -0.91720E-02   -0.47245E-01  2464   0.136E-01    0.351E+00
DAV:  98    -0.361741115583E+04    0.91104E-02   -0.19410E-02  2496   0.143E-01    0.338E+00
DAV:  99    -0.361742035927E+04   -0.92034E-02   -0.47385E-01  2464   0.136E-01    0.351E+00
DAV: 100    -0.361741121855E+04    0.91407E-02   -0.19405E-02  2496   0.143E-01
  28 F= -.36174112E+04 E0= -.36173452E+04  d E =-.248750E+00
       N       E                     dE             d eps       ncg     rms          rms(c)
DAV:   1    -0.361757122832E+04   -0.15087E+00   -0.48111E+01  2048   0.435E+00    0.237E+00
DAV:   2    -0.362056457117E+04   -0.29933E+01   -0.23072E+00  2880   0.196E+00    0.284E+01
DAV:   3    -0.361780543659E+04    0.27591E+01   -0.36968E+00  2816   0.126E+00    0.576E+00
DAV:   4    -0.361768920023E+04    0.11624E+00   -0.12346E+00  2848   0.341E-01    0.410E+00
DAV:   5    -0.361770818582E+04   -0.18986E-01   -0.48304E-02  2624   0.272E-01    0.577E+00
DAV:   6    -0.361767343603E+04    0.34750E-01   -0.95315E-01  2752   0.205E-01    0.364E+00
DAV:   7    -0.361766371277E+04    0.97233E-02   -0.44097E-02  2624   0.255E-01    0.476E+00
DAV:   8    -0.361770207453E+04   -0.38362E-01   -0.12820E+00  2688   0.204E-01    0.432E+00
DAV:   9    -0.361763936691E+04    0.62708E-01   -0.21954E-02  2784   0.189E-01    0.267E+00
DAV:  10    -0.361766365147E+04   -0.24285E-01   -0.54978E-01  2656   0.151E-01    0.419E+00
DAV:  11    -0.361763824653E+04    0.25405E-01   -0.14176E-02  2752   0.151E-01    0.307E+00
DAV:  12    -0.361765294124E+04   -0.14695E-01   -0.51908E-01  2624   0.142E-01    0.386E+00
DAV:  13    -0.361764354134E+04    0.93999E-02   -0.16345E-02  2592   0.147E-01    0.377E+00
DAV:  14    -0.361765766149E+04   -0.14120E-01   -0.64284E-01  2560   0.148E-01    0.381E+00
DAV:  15    -0.361764828860E+04    0.93729E-02   -0.19630E-02  2528   0.159E-01    0.408E+00
DAV:  16    -0.361766136198E+04   -0.13073E-01   -0.71264E-01  2496   0.155E-01    0.382E+00
DAV:  17    -0.361764952583E+04    0.11836E-01   -0.20994E-02  2528   0.165E-01    0.412E+00
DAV:  18    -0.361766168586E+04   -0.12160E-01   -0.72045E-01  2496   0.157E-01    0.381E+00
DAV:  19    -0.361764885123E+04    0.12835E-01   -0.21330E-02  2528   0.165E-01    0.407E+00
DAV:  20    -0.361766053584E+04   -0.11685E-01   -0.70326E-01  2496   0.156E-01    0.380E+00
DAV:  21    -0.361764772048E+04    0.12815E-01   -0.21290E-02  2528   0.164E-01    0.400E+00
DAV:  22    -0.361765915121E+04   -0.11431E-01   -0.68198E-01  2496   0.155E-01    0.377E+00
DAV:  23    -0.361764663231E+04    0.12519E-01   -0.21167E-02  2528   0.162E-01    0.395E+00
DAV:  24    -0.361765788580E+04   -0.11253E-01   -0.66251E-01  2496   0.153E-01    0.376E+00
DAV:  25    -0.361764567700E+04    0.12209E-01   -0.21043E-02  2528   0.161E-01    0.389E+00
DAV:  26    -0.361765677943E+04   -0.11102E-01   -0.64549E-01  2496   0.152E-01    0.374E+00
DAV:  27    -0.361764484983E+04    0.11930E-01   -0.20931E-02  2528   0.160E-01    0.385E+00
DAV:  28    -0.361765580618E+04   -0.10956E-01   -0.63063E-01  2496   0.151E-01    0.372E+00
DAV:  29    -0.361764413166E+04    0.11675E-01   -0.20834E-02  2496   0.158E-01    0.381E+00
DAV:  30    -0.361765494457E+04   -0.10813E-01   -0.61755E-01  2432   0.150E-01    0.370E+00
DAV:  31    -0.361764350606E+04    0.11439E-01   -0.20751E-02  2432   0.157E-01    0.378E+00
DAV:  32    -0.361765418051E+04   -0.10674E-01   -0.60606E-01  2432   0.149E-01    0.369E+00
DAV:  33    -0.361764295418E+04    0.11226E-01   -0.20681E-02  2432   0.156E-01    0.375E+00
DAV:  34    -0.361765349468E+04   -0.10540E-01   -0.59583E-01  2432   0.148E-01    0.368E+00
DAV:  35    -0.361764246321E+04    0.11031E-01   -0.20621E-02  2432   0.155E-01    0.372E+00
DAV:  36    -0.361765287610E+04   -0.10413E-01   -0.58666E-01  2432   0.147E-01    0.366E+00
DAV:  37    -0.361764202366E+04    0.10852E-01   -0.20568E-02  2432   0.154E-01    0.369E+00
DAV:  38    -0.361765231531E+04   -0.10292E-01   -0.57839E-01  2432   0.146E-01    0.365E+00
DAV:  39    -0.361764162785E+04    0.10687E-01   -0.20521E-02  2432   0.154E-01    0.367E+00
DAV:  40    -0.361765180259E+04   -0.10175E-01   -0.57091E-01  2432   0.146E-01    0.364E+00
DAV:  41    -0.361764126834E+04    0.10534E-01   -0.20480E-02  2432   0.153E-01    0.365E+00
DAV:  42    -0.361765133118E+04   -0.10063E-01   -0.56407E-01  2432   0.145E-01    0.363E+00
DAV:  43    -0.361764094011E+04    0.10391E-01   -0.20443E-02  2432   0.152E-01    0.363E+00
DAV:  44    -0.361765089753E+04   -0.99574E-02   -0.55781E-01  2432   0.145E-01    0.362E+00
DAV:  45    -0.361764063966E+04    0.10258E-01   -0.20409E-02  2432   0.152E-01    0.362E+00
DAV:  46    -0.361765049610E+04   -0.98564E-02   -0.55206E-01  2432   0.144E-01    0.361E+00
DAV:  47    -0.361763921117E+04    0.11285E-01   -0.20431E-02  2432   0.151E-01    0.350E+00
DAV:  48    -0.361764809567E+04   -0.88845E-02   -0.51604E-01  2432   0.143E-01    0.355E+00
DAV:  49    -0.361763782022E+04    0.10275E-01   -0.20249E-02  2432   0.148E-01    0.342E+00
DAV:  50    -0.361764677930E+04   -0.89591E-02   -0.49614E-01  2432   0.140E-01    0.353E+00
DAV:  51    -0.361763702744E+04    0.97519E-02   -0.19940E-02  2432   0.146E-01    0.337E+00
DAV:  52    -0.361764594040E+04   -0.89130E-02   -0.48331E-01  2432   0.139E-01    0.351E+00
DAV:  53    -0.361763645799E+04    0.94824E-02   -0.19868E-02  2432   0.144E-01    0.334E+00
DAV:  54    -0.361764507929E+04   -0.86213E-02   -0.47159E-01  2432   0.138E-01    0.348E+00
DAV:  55    -0.361763595838E+04    0.91209E-02   -0.19813E-02  2432   0.143E-01    0.332E+00
DAV:  56    -0.361764455925E+04   -0.86009E-02   -0.46420E-01  2432   0.137E-01    0.347E+00
DAV:  57    -0.361763533141E+04    0.92278E-02   -0.19735E-02  2432   0.142E-01    0.327E+00
DAV:  58    -0.361764346614E+04   -0.81347E-02   -0.44876E-01  2432   0.136E-01    0.344E+00
DAV:  59    -0.361763460128E+04    0.88649E-02   -0.19660E-02  2432   0.141E-01    0.322E+00
DAV:  60    -0.361764281852E+04   -0.82172E-02   -0.43866E-01  2432   0.134E-01    0.343E+00
DAV:  61    -0.361763423116E+04    0.85874E-02   -0.19397E-02  2432   0.139E-01    0.320E+00
DAV:  62    -0.361764241766E+04   -0.81865E-02   -0.43253E-01  2432   0.133E-01    0.342E+00
DAV:  63    -0.361763401827E+04    0.83994E-02   -0.19293E-02  2432   0.139E-01    0.319E+00
DAV:  64    -0.361764217258E+04   -0.81543E-02   -0.42914E-01  2432   0.133E-01    0.341E+00
DAV:  65    -0.361763391483E+04    0.82578E-02   -0.19225E-02  2432   0.138E-01    0.318E+00
DAV:  66    -0.361764205460E+04   -0.81398E-02   -0.42765E-01  2432   0.133E-01    0.340E+00
DAV:  67    -0.361763391524E+04    0.81394E-02   -0.19199E-02  2432   0.138E-01    0.319E+00
DAV:  68    -0.361764201726E+04   -0.81020E-02   -0.42764E-01  2432   0.133E-01    0.340E+00
DAV:  69    -0.361763393144E+04    0.80858E-02   -0.19216E-02  2432   0.138E-01    0.319E+00
DAV:  70    -0.361764203902E+04   -0.81076E-02   -0.42821E-01  2432   0.133E-01    0.340E+00
DAV:  71    -0.361763399619E+04    0.80428E-02   -0.19210E-02  2432   0.138E-01    0.320E+00
DAV:  72    -0.361764208890E+04   -0.80927E-02   -0.42925E-01  2432   0.133E-01    0.340E+00
DAV:  73    -0.361763406717E+04    0.80217E-02   -0.19232E-02  2432   0.138E-01    0.320E+00
DAV:  74    -0.361764214578E+04   -0.80786E-02   -0.43041E-01  2432   0.133E-01    0.340E+00
DAV:  75    -0.361763414547E+04    0.80003E-02   -0.19251E-02  2432   0.139E-01    0.321E+00
DAV:  76    -0.361764220894E+04   -0.80635E-02   -0.43166E-01  2432   0.133E-01    0.340E+00
DAV:  77    -0.361763421638E+04    0.79926E-02   -0.19271E-02  2432   0.139E-01    0.322E+00
DAV:  78    -0.361764227433E+04   -0.80580E-02   -0.43285E-01  2432   0.134E-01    0.340E+00
DAV:  79    -0.361763429355E+04    0.79808E-02   -0.19285E-02  2432   0.139E-01    0.322E+00
DAV:  80    -0.361764233335E+04   -0.80398E-02   -0.43400E-01  2432   0.134E-01    0.340E+00
DAV:  81    -0.361763436031E+04    0.79730E-02   -0.19310E-02  2432   0.139E-01    0.323E+00
DAV:  82    -0.361764236733E+04   -0.80070E-02   -0.43485E-01  2464   0.134E-01    0.340E+00
DAV:  83    -0.361763441621E+04    0.79511E-02   -0.19320E-02  2464   0.139E-01    0.323E+00
DAV:  84    -0.361764242896E+04   -0.80127E-02   -0.43594E-01  2464   0.134E-01    0.340E+00
DAV:  85    -0.361763447919E+04    0.79498E-02   -0.19331E-02  2464   0.139E-01    0.324E+00
DAV:  86    -0.361764247592E+04   -0.79967E-02   -0.43683E-01  2464   0.134E-01    0.340E+00
DAV:  87    -0.361763447862E+04    0.79973E-02   -0.19326E-02  2464   0.139E-01    0.324E+00
DAV:  88    -0.361764249994E+04   -0.80213E-02   -0.43695E-01  2464   0.134E-01    0.340E+00
DAV:  89    -0.361763455118E+04    0.79488E-02   -0.19260E-02  2464   0.139E-01    0.324E+00
DAV:  90    -0.361764255288E+04   -0.80017E-02   -0.43793E-01  2464   0.134E-01    0.340E+00
DAV:  91    -0.361763457693E+04    0.79759E-02   -0.19299E-02  2464   0.139E-01    0.324E+00
DAV:  92    -0.361764255068E+04   -0.79738E-02   -0.43809E-01  2464   0.134E-01    0.340E+00
DAV:  93    -0.361763464648E+04    0.79042E-02   -0.19235E-02  2464   0.140E-01    0.325E+00
DAV:  94    -0.361764267636E+04   -0.80299E-02   -0.43993E-01  2464   0.134E-01    0.341E+00
DAV:  95    -0.361763475371E+04    0.79226E-02   -0.19212E-02  2464   0.140E-01    0.326E+00
DAV:  96    -0.361764277587E+04   -0.80222E-02   -0.44148E-01  2464   0.134E-01    0.341E+00
DAV:  97    -0.361763476663E+04    0.80092E-02   -0.19217E-02  2464   0.140E-01    0.325E+00
DAV:  98    -0.361764279681E+04   -0.80302E-02   -0.44156E-01  2464   0.134E-01    0.341E+00
DAV:  99    -0.361763483438E+04    0.79624E-02   -0.19138E-02  2464   0.140E-01    0.326E+00
DAV: 100    -0.361764285059E+04   -0.80162E-02   -0.44250E-01  2464   0.135E-01
  29 F= -.36176429E+04 E0= -.36175827E+04  d E =-.231632E+00
       N       E                     dE             d eps       ncg     rms          rms(c)
DAV:   1    -0.361764829526E+04   -0.13461E-01   -0.25256E+00  2048   0.103E+00    0.361E+00
DAV:   2    -0.362015055405E+04   -0.25023E+01   -0.16036E+01  3040   0.320E+00    0.120E+01
DAV:   3    -0.361808135619E+04    0.20692E+01   -0.44655E+00  2912   0.358E+00    0.605E+00
DAV:   4    -0.361767832541E+04    0.40303E+00   -0.20711E-01  2912   0.685E-01    0.457E+00
DAV:   5    -0.361764431849E+04    0.34007E-01   -0.47413E-02  2752   0.247E-01    0.362E+00
DAV:   6    -0.361769115639E+04   -0.46838E-01   -0.79452E-01  2720   0.182E-01    0.419E+00
DAV:   7    -0.361764564149E+04    0.45515E-01   -0.16674E-02  2656   0.184E-01    0.216E+00
DAV:   8    -0.361761939044E+04    0.26251E-01   -0.40499E-03  2688   0.117E-01    0.350E-01
DAV:   9    -0.361765570152E+04   -0.36311E-01   -0.48507E-03  2688   0.768E-02    0.414E+00
DAV:  10    -0.361764302220E+04    0.12679E-01   -0.72507E-03  2560   0.108E-01    0.286E+00
DAV:  11    -0.361765130923E+04   -0.82870E-02   -0.34106E-01  2656   0.135E-01    0.323E+00
DAV:  12    -0.361764911984E+04    0.21894E-02   -0.15965E-02  2624   0.131E-01    0.359E+00
DAV:  13    -0.361766616143E+04   -0.17042E-01   -0.57088E-01  2624   0.139E-01    0.371E+00
DAV:  14    -0.361765636683E+04    0.97946E-02   -0.18549E-02  2528   0.152E-01    0.380E+00
DAV:  15    -0.361767302090E+04   -0.16654E-01   -0.66607E-01  2528   0.150E-01    0.384E+00
DAV:  16    -0.361765602025E+04    0.17001E-01   -0.19151E-02  2560   0.158E-01    0.363E+00
DAV:  17    -0.361767297163E+04   -0.16951E-01   -0.64938E-01  2560   0.150E-01    0.389E+00
DAV:  18    -0.361765398449E+04    0.18987E-01   -0.18390E-02  2560   0.156E-01    0.343E+00
DAV:  19    -0.361767055515E+04   -0.16571E-01   -0.60240E-01  2528   0.146E-01    0.388E+00
DAV:  20    -0.361765239371E+04    0.18161E-01   -0.17732E-02  2560   0.151E-01    0.331E+00
DAV:  21    -0.361766829686E+04   -0.15903E-01   -0.56668E-01  2528   0.143E-01    0.385E+00
DAV:  22    -0.361765147518E+04    0.16822E-01   -0.17458E-02  2496   0.148E-01    0.326E+00
DAV:  23    -0.361766672611E+04   -0.15251E-01   -0.54601E-01  2496   0.141E-01    0.382E+00
DAV:  24    -0.361765096025E+04    0.15766E-01   -0.17432E-02  2496   0.147E-01    0.324E+00
DAV:  25    -0.361766563780E+04   -0.14678E-01   -0.53370E-01  2496   0.140E-01    0.380E+00
DAV:  26    -0.361765064353E+04    0.14994E-01   -0.17504E-02  2496   0.146E-01    0.324E+00
DAV:  27    -0.361766481940E+04   -0.14176E-01   -0.52534E-01  2496   0.140E-01    0.377E+00
DAV:  28    -0.361765042254E+04    0.14397E-01   -0.17603E-02  2496   0.145E-01    0.323E+00
DAV:  29    -0.361766415658E+04   -0.13734E-01   -0.51899E-01  2496   0.139E-01    0.375E+00
DAV:  30    -0.361765025424E+04    0.13902E-01   -0.17706E-02  2496   0.145E-01    0.323E+00
DAV:  31    -0.361766359864E+04   -0.13344E-01   -0.51387E-01  2496   0.139E-01    0.374E+00
DAV:  32    -0.361765011759E+04    0.13481E-01   -0.17806E-02  2496   0.145E-01    0.324E+00
DAV:  33    -0.361766311550E+04   -0.12998E-01   -0.50956E-01  2496   0.139E-01    0.372E+00
DAV:  34    -0.361765000378E+04    0.13112E-01   -0.17900E-02  2496   0.145E-01    0.324E+00
DAV:  35    -0.361766269178E+04   -0.12688E-01   -0.50586E-01  2496   0.139E-01    0.370E+00
DAV:  36    -0.361764990588E+04    0.12786E-01   -0.17989E-02  2496   0.144E-01    0.324E+00
DAV:  37    -0.361766231450E+04   -0.12409E-01   -0.50262E-01  2496   0.139E-01    0.369E+00
DAV:  38    -0.361764981876E+04    0.12496E-01   -0.18071E-02  2496   0.144E-01    0.324E+00
DAV:  39    -0.361766197211E+04   -0.12153E-01   -0.49968E-01  2496   0.138E-01    0.368E+00
DAV:  40    -0.361764973981E+04    0.12232E-01   -0.18147E-02  2496   0.144E-01    0.324E+00
DAV:  41    -0.361766165939E+04   -0.11920E-01   -0.49701E-01  2496   0.138E-01    0.366E+00
DAV:  42    -0.361764966856E+04    0.11991E-01   -0.18219E-02  2496   0.144E-01    0.325E+00
DAV:  43    -0.361766137348E+04   -0.11705E-01   -0.49460E-01  2496   0.138E-01    0.365E+00
DAV:  44    -0.361764960423E+04    0.11769E-01   -0.18287E-02  2496   0.144E-01    0.325E+00
DAV:  45    -0.361766111071E+04   -0.11506E-01   -0.49239E-01  2496   0.138E-01    0.364E+00
DAV:  46    -0.361764954570E+04    0.11565E-01   -0.18350E-02  2496   0.144E-01    0.325E+00
DAV:  47    -0.361766029935E+04   -0.10754E-01   -0.48506E-01  2496   0.138E-01    0.361E+00
DAV:  48    -0.361764844912E+04    0.11850E-01   -0.18532E-02  2464   0.144E-01    0.315E+00
DAV:  49    -0.361765871583E+04   -0.10267E-01   -0.46078E-01  2432   0.136E-01    0.358E+00
DAV:  50    -0.361764783074E+04    0.10885E-01   -0.18223E-02  2432   0.141E-01    0.313E+00
DAV:  51    -0.361765799420E+04   -0.10163E-01   -0.45137E-01  2432   0.134E-01    0.355E+00
DAV:  52    -0.361764711467E+04    0.10880E-01   -0.18332E-02  2432   0.140E-01    0.308E+00
DAV:  53    -0.361765640243E+04   -0.92878E-02   -0.43099E-01  2432   0.133E-01    0.350E+00
DAV:  54    -0.361764615783E+04    0.10245E-01   -0.18428E-02  2432   0.138E-01    0.302E+00
DAV:  55    -0.361765547603E+04   -0.93182E-02   -0.41737E-01  2400   0.131E-01    0.348E+00
DAV:  56    -0.361764566669E+04    0.98093E-02   -0.18145E-02  2432   0.137E-01    0.299E+00
DAV:  57    -0.361765452146E+04   -0.88548E-02   -0.40550E-01  2432   0.130E-01    0.345E+00
DAV:  58    -0.361764493257E+04    0.95889E-02   -0.18159E-02  2432   0.135E-01    0.294E+00
DAV:  59    -0.361765365722E+04   -0.87247E-02   -0.39267E-01  2432   0.129E-01    0.342E+00
DAV:  60    -0.361764446633E+04    0.91909E-02   -0.17916E-02  2432   0.134E-01    0.291E+00
DAV:  61    -0.361765307539E+04   -0.86091E-02   -0.38457E-01  2432   0.128E-01    0.341E+00
DAV:  62    -0.361764421607E+04    0.88593E-02   -0.17811E-02  2432   0.133E-01    0.290E+00
DAV:  63    -0.361765269930E+04   -0.84832E-02   -0.38029E-01  2432   0.127E-01    0.339E+00
DAV:  64    -0.361764403658E+04    0.86627E-02   -0.17787E-02  2432   0.132E-01    0.290E+00
DAV:  65    -0.361765253004E+04   -0.84935E-02   -0.37815E-01  2432   0.127E-01    0.339E+00
DAV:  66    -0.361764401449E+04    0.85156E-02   -0.17722E-02  2432   0.132E-01    0.290E+00
DAV:  67    -0.361765248486E+04   -0.84704E-02   -0.37800E-01  2432   0.127E-01    0.338E+00
DAV:  68    -0.361764404791E+04    0.84369E-02   -0.17741E-02  2432   0.132E-01    0.291E+00
DAV:  69    -0.361765248024E+04   -0.84323E-02   -0.37863E-01  2432   0.127E-01    0.338E+00
DAV:  70    -0.361764412168E+04    0.83586E-02   -0.17762E-02  2432   0.132E-01    0.292E+00
DAV:  71    -0.361765253676E+04   -0.84151E-02   -0.38015E-01  2432   0.127E-01    0.338E+00
DAV:  72    -0.361764423565E+04    0.83011E-02   -0.17802E-02  2432   0.132E-01    0.293E+00
DAV:  73    -0.361765262692E+04   -0.83913E-02   -0.38222E-01  2432   0.127E-01    0.338E+00
DAV:  74    -0.361764435170E+04    0.82752E-02   -0.17859E-02  2432   0.133E-01    0.294E+00
DAV:  75    -0.361765273408E+04   -0.83824E-02   -0.38438E-01  2432   0.128E-01    0.338E+00
DAV:  76    -0.361764448164E+04    0.82524E-02   -0.17904E-02  2432   0.133E-01    0.295E+00
DAV:  77    -0.361765284589E+04   -0.83643E-02   -0.38662E-01  2432   0.128E-01    0.338E+00
DAV:  78    -0.361764460288E+04    0.82430E-02   -0.17957E-02  2432   0.133E-01    0.297E+00
DAV:  79    -0.361765295686E+04   -0.83540E-02   -0.38876E-01  2432   0.128E-01    0.338E+00
DAV:  80    -0.361764472301E+04    0.82338E-02   -0.18002E-02  2432   0.134E-01    0.298E+00
DAV:  81    -0.361765305849E+04   -0.83355E-02   -0.39077E-01  2432   0.128E-01    0.338E+00
DAV:  82    -0.361764482151E+04    0.82370E-02   -0.18043E-02  2432   0.134E-01    0.299E+00
DAV:  83    -0.361765315617E+04   -0.83347E-02   -0.39253E-01  2432   0.129E-01    0.338E+00
DAV:  84    -0.361764492527E+04    0.82309E-02   -0.18071E-02  2432   0.134E-01    0.299E+00
DAV:  85    -0.361765323973E+04   -0.83145E-02   -0.39418E-01  2432   0.129E-01    0.338E+00
DAV:  86    -0.361764501163E+04    0.82281E-02   -0.18114E-02  2432   0.134E-01    0.300E+00
DAV:  87    -0.361765328957E+04   -0.82779E-02   -0.39542E-01  2432   0.129E-01    0.338E+00
DAV:  88    -0.361764507616E+04    0.82134E-02   -0.18129E-02  2432   0.135E-01    0.301E+00
DAV:  89    -0.361765336865E+04   -0.82925E-02   -0.39677E-01  2432   0.129E-01    0.339E+00
DAV:  90    -0.361764515371E+04    0.82149E-02   -0.18141E-02  2432   0.135E-01    0.301E+00
DAV:  91    -0.361765343004E+04   -0.82763E-02   -0.39793E-01  2432   0.129E-01    0.339E+00
DAV:  92    -0.361764519893E+04    0.82311E-02   -0.18130E-02  2432   0.135E-01    0.302E+00
DAV:  93    -0.361765355481E+04   -0.83559E-02   -0.39940E-01  2432   0.129E-01    0.339E+00
DAV:  94    -0.361764536776E+04    0.81871E-02   -0.18033E-02  2432   0.135E-01    0.303E+00
DAV:  95    -0.361765372698E+04   -0.83592E-02   -0.40219E-01  2432   0.129E-01    0.339E+00
DAV:  96    -0.361764545715E+04    0.82698E-02   -0.18104E-02  2432   0.135E-01    0.303E+00
DAV:  97    -0.361765378243E+04   -0.83253E-02   -0.40325E-01  2432   0.130E-01    0.339E+00
DAV:  98    -0.361764553708E+04    0.82454E-02   -0.18063E-02  2432   0.135E-01    0.304E+00
DAV:  99    -0.361765390282E+04   -0.83657E-02   -0.40503E-01  2432   0.130E-01    0.340E+00
DAV: 100    -0.361764563010E+04    0.82727E-02   -0.18053E-02  2432   0.136E-01
  30 F= -.36176456E+04 E0= -.36175788E+04  d E =-.234412E+00
       N       E                     dE             d eps       ncg     rms          rms(c)
DAV:   1    -0.361780771271E+04   -0.15381E+00   -0.18166E+01  2048   0.272E+00    0.222E+00
DAV:   2    -0.362109722663E+04   -0.32895E+01   -0.16385E+00  2976   0.191E+00    0.336E+01
DAV:   3    -0.361811298173E+04    0.29842E+01   -0.11596E+01  2784   0.123E+00    0.581E+00
DAV:   4    -0.361786614988E+04    0.24683E+00   -0.81595E-01  2912   0.414E-01    0.314E+00
DAV:   5    -0.361791393991E+04   -0.47790E-01   -0.57285E-02  2592   0.235E-01    0.562E+00
DAV:   6    -0.361788499130E+04    0.28949E-01   -0.10793E+00  2752   0.203E-01    0.400E+00
DAV:   7    -0.361788895274E+04   -0.39614E-02   -0.29261E-02  2656   0.237E-01    0.520E+00
DAV:   8    -0.361790510194E+04   -0.16149E-01   -0.13198E+00  2592   0.204E-01    0.428E+00
DAV:   9    -0.361785889355E+04    0.46208E-01   -0.21745E-02  2624   0.204E-01    0.394E+00
DAV:  10    -0.361787856291E+04   -0.19669E-01   -0.84938E-01  2528   0.170E-01    0.418E+00
DAV:  11    -0.361785642567E+04    0.22137E-01   -0.18385E-02  2592   0.173E-01    0.401E+00
DAV:  12    -0.361787109075E+04   -0.14665E-01   -0.76822E-01  2560   0.156E-01    0.402E+00
DAV:  13    -0.361785823428E+04    0.12856E-01   -0.19512E-02  2560   0.170E-01    0.423E+00
DAV:  14    -0.361787251983E+04   -0.14286E-01   -0.80339E-01  2560   0.157E-01    0.400E+00
DAV:  15    -0.361785739505E+04    0.15125E-01   -0.20849E-02  2496   0.172E-01    0.418E+00
DAV:  16    -0.361787190288E+04   -0.14508E-01   -0.78981E-01  2528   0.157E-01    0.399E+00
DAV:  17    -0.361785517963E+04    0.16723E-01   -0.20746E-02  2496   0.170E-01    0.404E+00
DAV:  18    -0.361786893434E+04   -0.13755E-01   -0.74271E-01  2432   0.155E-01    0.396E+00
DAV:  19    -0.361785339191E+04    0.15542E-01   -0.20160E-02  2464   0.166E-01    0.395E+00
DAV:  20    -0.361786644866E+04   -0.13057E-01   -0.70681E-01  2432   0.152E-01    0.392E+00
DAV:  21    -0.361785219624E+04    0.14252E-01   -0.20126E-02  2464   0.163E-01    0.391E+00
DAV:  22    -0.361786476843E+04   -0.12572E-01   -0.68335E-01  2432   0.151E-01    0.389E+00
DAV:  23    -0.361785123259E+04    0.13536E-01   -0.20168E-02  2464   0.161E-01    0.386E+00
DAV:  24    -0.361786335528E+04   -0.12123E-01   -0.66360E-01  2432   0.150E-01    0.386E+00
DAV:  25    -0.361785036731E+04    0.12988E-01   -0.20204E-02  2464   0.160E-01    0.382E+00
DAV:  26    -0.361786208268E+04   -0.11715E-01   -0.64581E-01  2432   0.149E-01    0.383E+00
DAV:  27    -0.361784957695E+04    0.12506E-01   -0.20222E-02  2464   0.158E-01    0.378E+00
DAV:  28    -0.361786093067E+04   -0.11354E-01   -0.62972E-01  2432   0.148E-01    0.380E+00
DAV:  29    -0.361784884780E+04    0.12083E-01   -0.20231E-02  2464   0.157E-01    0.375E+00
DAV:  30    -0.361785988096E+04   -0.11033E-01   -0.61506E-01  2432   0.147E-01    0.378E+00
DAV:  31    -0.361784817885E+04    0.11702E-01   -0.20227E-02  2464   0.156E-01    0.372E+00
DAV:  32    -0.361785892709E+04   -0.10748E-01   -0.60176E-01  2432   0.146E-01    0.376E+00
DAV:  33    -0.361784756309E+04    0.11364E-01   -0.20215E-02  2464   0.155E-01    0.368E+00
DAV:  34    -0.361785805628E+04   -0.10493E-01   -0.58963E-01  2432   0.145E-01    0.374E+00
DAV:  35    -0.361784699268E+04    0.11064E-01   -0.20196E-02  2464   0.154E-01    0.366E+00
DAV:  36    -0.361785725702E+04   -0.10264E-01   -0.57847E-01  2432   0.144E-01    0.372E+00
DAV:  37    -0.361784646863E+04    0.10788E-01   -0.20171E-02  2464   0.153E-01    0.363E+00
DAV:  38    -0.361785652906E+04   -0.10060E-01   -0.56830E-01  2432   0.143E-01    0.370E+00
DAV:  39    -0.361784598900E+04    0.10540E-01   -0.20142E-02  2464   0.152E-01    0.360E+00
DAV:  40    -0.361785586500E+04   -0.98760E-02   -0.55904E-01  2432   0.142E-01    0.369E+00
DAV:  41    -0.361784555216E+04    0.10313E-01   -0.20111E-02  2464   0.151E-01    0.358E+00
DAV:  42    -0.361785526234E+04   -0.97102E-02   -0.55066E-01  2432   0.142E-01    0.367E+00
DAV:  43    -0.361784515499E+04    0.10107E-01   -0.20080E-02  2464   0.150E-01    0.356E+00
DAV:  44    -0.361785471409E+04   -0.95591E-02   -0.54306E-01  2432   0.141E-01    0.366E+00
DAV:  45    -0.361784479423E+04    0.99199E-02   -0.20049E-02  2464   0.149E-01    0.354E+00
DAV:  46    -0.361785421626E+04   -0.94220E-02   -0.53617E-01  2432   0.141E-01    0.364E+00
DAV:  47    -0.361784378662E+04    0.10430E-01   -0.20070E-02  2464   0.149E-01    0.346E+00
DAV:  48    -0.361785245157E+04   -0.86649E-02   -0.51076E-01  2432   0.139E-01    0.359E+00
DAV:  49    -0.361784267395E+04    0.97776E-02   -0.19984E-02  2464   0.146E-01    0.340E+00
DAV:  50    -0.361785143745E+04   -0.87635E-02   -0.49537E-01  2432   0.138E-01    0.358E+00
DAV:  51    -0.361784201811E+04    0.94193E-02   -0.19715E-02  2464   0.145E-01    0.336E+00
DAV:  52    -0.361785059758E+04   -0.85795E-02   -0.48325E-01  2432   0.136E-01    0.356E+00
DAV:  53    -0.361784138656E+04    0.92110E-02   -0.19634E-02  2464   0.143E-01    0.332E+00
DAV:  54    -0.361784982725E+04   -0.84407E-02   -0.47209E-01  2432   0.136E-01    0.354E+00
DAV:  55    -0.361784092455E+04    0.89027E-02   -0.19491E-02  2464   0.142E-01    0.330E+00
DAV:  56    -0.361784933730E+04   -0.84127E-02   -0.46497E-01  2432   0.135E-01    0.352E+00
DAV:  57    -0.361784064046E+04    0.86968E-02   -0.19396E-02  2464   0.141E-01    0.328E+00
DAV:  58    -0.361784889862E+04   -0.82582E-02   -0.45925E-01  2400   0.134E-01    0.351E+00
DAV:  59    -0.361784036389E+04    0.85347E-02   -0.19347E-02  2464   0.141E-01    0.327E+00
DAV:  60    -0.361784866274E+04   -0.82988E-02   -0.45572E-01  2432   0.133E-01    0.350E+00
DAV:  61    -0.361784026837E+04    0.83944E-02   -0.19272E-02  2464   0.140E-01    0.326E+00
DAV:  62    -0.361784858116E+04   -0.83128E-02   -0.45451E-01  2432   0.133E-01    0.350E+00
DAV:  63    -0.361784024665E+04    0.83345E-02   -0.19261E-02  2464   0.140E-01    0.326E+00
DAV:  64    -0.361784850290E+04   -0.82562E-02   -0.45375E-01  2432   0.133E-01    0.350E+00
DAV:  65    -0.361784025247E+04    0.82504E-02   -0.19260E-02  2464   0.140E-01    0.327E+00
DAV:  66    -0.361784850021E+04   -0.82477E-02   -0.45406E-01  2400   0.133E-01    0.350E+00
DAV:  67    -0.361784031941E+04    0.81808E-02   -0.19254E-02  2464   0.140E-01    0.327E+00
DAV:  68    -0.361784851966E+04   -0.82002E-02   -0.45492E-01  2400   0.133E-01    0.349E+00
DAV:  69    -0.361784036653E+04    0.81531E-02   -0.19296E-02  2464   0.140E-01    0.328E+00
DAV:  70    -0.361784857239E+04   -0.82059E-02   -0.45594E-01  2400   0.133E-01    0.349E+00
DAV:  71    -0.361784044807E+04    0.81243E-02   -0.19302E-02  2464   0.140E-01    0.329E+00
DAV:  72    -0.361784863290E+04   -0.81848E-02   -0.45713E-01  2400   0.134E-01    0.349E+00
DAV:  73    -0.361784052070E+04    0.81122E-02   -0.19327E-02  2464   0.141E-01    0.329E+00
DAV:  74    -0.361784869432E+04   -0.81736E-02   -0.45829E-01  2400   0.134E-01    0.350E+00
DAV:  75    -0.361784059657E+04    0.80978E-02   -0.19345E-02  2464   0.141E-01    0.330E+00
DAV:  76    -0.361784875308E+04   -0.81565E-02   -0.45942E-01  2400   0.134E-01    0.350E+00
DAV:  77    -0.361784064866E+04    0.81044E-02   -0.19358E-02  2464   0.141E-01    0.330E+00
DAV:  78    -0.361784881104E+04   -0.81624E-02   -0.46034E-01  2400   0.134E-01    0.350E+00
DAV:  79    -0.361784072344E+04    0.80876E-02   -0.19353E-02  2464   0.141E-01    0.331E+00
DAV:  80    -0.361784886236E+04   -0.81389E-02   -0.46134E-01  2400   0.134E-01    0.350E+00
DAV:  81    -0.361784077601E+04    0.80864E-02   -0.19378E-02  2464   0.141E-01    0.331E+00
DAV:  82    -0.361784887137E+04   -0.80954E-02   -0.46181E-01  2400   0.134E-01    0.350E+00
DAV:  83    -0.361784082271E+04    0.80487E-02   -0.19371E-02  2464   0.141E-01    0.332E+00
DAV:  84    -0.361784893544E+04   -0.81127E-02   -0.46287E-01  2400   0.134E-01    0.350E+00
DAV:  85    -0.361784088728E+04    0.80482E-02   -0.19373E-02  2464   0.142E-01    0.332E+00
DAV:  86    -0.361784898286E+04   -0.80956E-02   -0.46373E-01  2400   0.134E-01    0.350E+00
DAV:  87    -0.361784087438E+04    0.81085E-02   -0.19363E-02  2464   0.142E-01    0.332E+00
DAV:  88    -0.361784900399E+04   -0.81296E-02   -0.46371E-01  2400   0.134E-01    0.350E+00
DAV:  89    -0.361784096231E+04    0.80417E-02   -0.19272E-02  2464   0.141E-01    0.332E+00
DAV:  90    -0.361784907628E+04   -0.81140E-02   -0.46496E-01  2400   0.134E-01    0.350E+00
DAV:  91    -0.361784098550E+04    0.80908E-02   -0.19320E-02  2464   0.142E-01    0.332E+00
DAV:  92    -0.361784906900E+04   -0.80835E-02   -0.46500E-01  2400   0.134E-01    0.350E+00
DAV:  93    -0.361784103495E+04    0.80341E-02   -0.19271E-02  2464   0.142E-01    0.333E+00
DAV:  94    -0.361784914816E+04   -0.81132E-02   -0.46619E-01  2400   0.134E-01    0.350E+00
DAV:  95    -0.361784109894E+04    0.80492E-02   -0.19262E-02  2464   0.142E-01    0.333E+00
DAV:  96    -0.361784919731E+04   -0.80984E-02   -0.46700E-01  2400   0.135E-01    0.350E+00
DAV:  97    -0.361784110758E+04    0.80897E-02   -0.19273E-02  2464   0.142E-01    0.333E+00
DAV:  98    -0.361784920113E+04   -0.80936E-02   -0.46701E-01  2400   0.135E-01    0.350E+00
DAV:  99    -0.361784113130E+04    0.80698E-02   -0.19247E-02  2464   0.142E-01    0.333E+00
DAV: 100    -0.361784920562E+04   -0.80743E-02   -0.46720E-01  2400   0.135E-01
  31 F= -.36178492E+04 E0= -.36177892E+04  d E =-.203576E+00
       N       E                     dE             d eps       ncg     rms          rms(c)
DAV:   1    -0.361786102383E+04   -0.19893E-01   -0.15318E+00  2048   0.818E-01    0.380E+00
DAV:   2    -0.362067828297E+04   -0.28173E+01   -0.19224E+01  3008   0.331E+00    0.182E+01
DAV:   3    -0.361831487814E+04    0.23634E+01   -0.24337E+01  3008   0.406E+00    0.603E+00
DAV:   4    -0.361793499668E+04    0.37988E+00   -0.21798E-01  2720   0.449E-01    0.502E+00
DAV:   5    -0.361785532535E+04    0.79671E-01   -0.38646E-02  2944   0.296E-01    0.380E+00
DAV:   6    -0.361790241010E+04   -0.47085E-01   -0.84918E-01  2560   0.176E-01    0.425E+00
DAV:   7    -0.361785250876E+04    0.49901E-01   -0.18922E-02  2656   0.181E-01    0.145E+00
DAV:   8    -0.361783518501E+04    0.17324E-01   -0.64236E-03  2624   0.881E-02    0.257E+00
DAV:   9    -0.361783559967E+04   -0.41466E-03   -0.66578E-03  2688   0.667E-02    0.188E+00
DAV:  10    -0.361784447285E+04   -0.88732E-02   -0.15524E-01  2752   0.866E-02    0.277E+00
DAV:  11    -0.361785013049E+04   -0.56576E-02   -0.11507E-02  2624   0.998E-02    0.335E+00
DAV:  12    -0.361785902590E+04   -0.88954E-02   -0.39204E-01  2560   0.120E-01    0.313E+00
DAV:  13    -0.361785698287E+04    0.20430E-02   -0.19336E-02  2528   0.132E-01    0.352E+00
DAV:  14    -0.361787089663E+04   -0.13914E-01   -0.53490E-01  2496   0.132E-01    0.370E+00
DAV:  15    -0.361787197768E+04   -0.10810E-02   -0.19230E-02  2528   0.149E-01    0.434E+00
DAV:  16    -0.361788155505E+04   -0.95774E-02   -0.71198E-01  2496   0.152E-01    0.373E+00
DAV:  17    -0.361787141438E+04    0.10141E-01   -0.23029E-02  2496   0.164E-01    0.414E+00
DAV:  18    -0.361788439559E+04   -0.12981E-01   -0.73703E-01  2464   0.153E-01    0.391E+00
DAV:  19    -0.361787444995E+04    0.99456E-02   -0.21190E-02  2528   0.168E-01    0.428E+00
DAV:  20    -0.361788504069E+04   -0.10591E-01   -0.75337E-01  2464   0.156E-01    0.387E+00
DAV:  21    -0.361787224704E+04    0.12794E-01   -0.22120E-02  2464   0.170E-01    0.412E+00
DAV:  22    -0.361788454256E+04   -0.12296E-01   -0.73769E-01  2432   0.154E-01    0.392E+00
DAV:  23    -0.361787212574E+04    0.12417E-01   -0.21196E-02  2464   0.166E-01    0.412E+00
DAV:  24    -0.361788359292E+04   -0.11467E-01   -0.72535E-01  2432   0.153E-01    0.389E+00
DAV:  25    -0.361787061799E+04    0.12975E-01   -0.21375E-02  2464   0.165E-01    0.403E+00
DAV:  26    -0.361788241762E+04   -0.11800E-01   -0.70492E-01  2432   0.152E-01    0.389E+00
DAV:  27    -0.361786988030E+04    0.12537E-01   -0.21008E-02  2464   0.163E-01    0.399E+00
DAV:  28    -0.361788135238E+04   -0.11472E-01   -0.68946E-01  2432   0.151E-01    0.387E+00
DAV:  29    -0.361786890014E+04    0.12452E-01   -0.20984E-02  2464   0.161E-01    0.394E+00
DAV:  30    -0.361788031590E+04   -0.11416E-01   -0.67325E-01  2432   0.150E-01    0.385E+00
DAV:  31    -0.361786819297E+04    0.12123E-01   -0.20823E-02  2464   0.160E-01    0.390E+00
DAV:  32    -0.361787939243E+04   -0.11199E-01   -0.65971E-01  2432   0.149E-01    0.384E+00
DAV:  33    -0.361786748900E+04    0.11903E-01   -0.20767E-02  2464   0.158E-01    0.386E+00
DAV:  34    -0.361787855360E+04   -0.11065E-01   -0.64718E-01  2432   0.148E-01    0.382E+00
DAV:  35    -0.361786691142E+04    0.11642E-01   -0.20678E-02  2464   0.157E-01    0.383E+00
DAV:  36    -0.361787780514E+04   -0.10894E-01   -0.63628E-01  2432   0.147E-01    0.381E+00
DAV:  37    -0.361786637784E+04    0.11427E-01   -0.20624E-02  2464   0.156E-01    0.381E+00
DAV:  38    -0.361787712808E+04   -0.10750E-01   -0.62640E-01  2432   0.146E-01    0.379E+00
DAV:  39    -0.361786591595E+04    0.11212E-01   -0.20567E-02  2464   0.155E-01    0.378E+00
DAV:  40    -0.361787652629E+04   -0.10610E-01   -0.61771E-01  2432   0.146E-01    0.378E+00
DAV:  41    -0.361786550072E+04    0.11026E-01   -0.20523E-02  2464   0.155E-01    0.376E+00
DAV:  42    -0.361787598182E+04   -0.10481E-01   -0.60989E-01  2432   0.145E-01    0.377E+00
DAV:  43    -0.361786513138E+04    0.10850E-01   -0.20482E-02  2464   0.154E-01    0.374E+00
DAV:  44    -0.361787549037E+04   -0.10359E-01   -0.60289E-01  2432   0.145E-01    0.376E+00
DAV:  45    -0.361786479866E+04    0.10692E-01   -0.20447E-02  2464   0.153E-01    0.372E+00
DAV:  46    -0.361787504407E+04   -0.10245E-01   -0.59656E-01  2432   0.144E-01    0.375E+00
DAV:  47    -0.361786353809E+04    0.11506E-01   -0.20395E-02  2464   0.153E-01    0.363E+00
DAV:  48    -0.361787270214E+04   -0.91640E-02   -0.56302E-01  2432   0.143E-01    0.369E+00
DAV:  49    -0.361786251055E+04    0.10192E-01   -0.20258E-02  2464   0.150E-01    0.359E+00
DAV:  50    -0.361787177925E+04   -0.92687E-02   -0.55027E-01  2432   0.141E-01    0.367E+00
DAV:  51    -0.361786217223E+04    0.96070E-02   -0.20135E-02  2464   0.149E-01    0.358E+00
DAV:  52    -0.361787159119E+04   -0.94190E-02   -0.54749E-01  2432   0.140E-01    0.367E+00
DAV:  53    -0.361786205120E+04    0.95400E-02   -0.20151E-02  2464   0.148E-01    0.358E+00
DAV:  54    -0.361787134463E+04   -0.92934E-02   -0.54435E-01  2432   0.140E-01    0.366E+00
DAV:  55    -0.361786191221E+04    0.94324E-02   -0.20179E-02  2464   0.148E-01    0.357E+00
DAV:  56    -0.361787116389E+04   -0.92517E-02   -0.54205E-01  2432   0.140E-01    0.365E+00
DAV:  57    -0.361786121516E+04    0.99487E-02   -0.20297E-02  2464   0.148E-01    0.352E+00
DAV:  58    -0.361786943853E+04   -0.82234E-02   -0.51912E-01  2400   0.140E-01    0.360E+00
DAV:  59    -0.361785984800E+04    0.95905E-02   -0.20550E-02  2432   0.146E-01    0.344E+00
DAV:  60    -0.361786832200E+04   -0.84740E-02   -0.50152E-01  2400   0.137E-01    0.358E+00
DAV:  61    -0.361785928313E+04    0.90389E-02   -0.20061E-02  2432   0.144E-01    0.341E+00
DAV:  62    -0.361786747073E+04   -0.81876E-02   -0.48987E-01  2400   0.137E-01    0.355E+00
DAV:  63    -0.361785867151E+04    0.87992E-02   -0.20021E-02  2432   0.143E-01    0.338E+00
DAV:  64    -0.361786695450E+04   -0.82830E-02   -0.48182E-01  2400   0.136E-01    0.355E+00
DAV:  65    -0.361785840338E+04    0.85511E-02   -0.19798E-02  2432   0.142E-01    0.336E+00
DAV:  66    -0.361786662480E+04   -0.82214E-02   -0.47712E-01  2432   0.135E-01    0.354E+00
DAV:  67    -0.361785825553E+04    0.83693E-02   -0.19735E-02  2464   0.141E-01    0.336E+00
DAV:  68    -0.361786648737E+04   -0.82318E-02   -0.47530E-01  2432   0.135E-01    0.353E+00
DAV:  69    -0.361785820309E+04    0.82843E-02   -0.19689E-02  2464   0.141E-01    0.336E+00
DAV:  70    -0.361786643683E+04   -0.82337E-02   -0.47465E-01  2432   0.135E-01    0.353E+00
DAV:  71    -0.361785821154E+04    0.82253E-02   -0.19656E-02  2464   0.141E-01    0.336E+00
DAV:  72    -0.361786644439E+04   -0.82328E-02   -0.47488E-01  2432   0.135E-01    0.353E+00
DAV:  73    -0.361785824961E+04    0.81948E-02   -0.19649E-02  2464   0.141E-01    0.336E+00
DAV:  74    -0.361786647162E+04   -0.82220E-02   -0.47546E-01  2432   0.135E-01    0.353E+00
DAV:  75    -0.361785830045E+04    0.81712E-02   -0.19650E-02  2464   0.141E-01    0.336E+00
DAV:  76    -0.361786651091E+04   -0.82105E-02   -0.47623E-01  2432   0.135E-01    0.353E+00
DAV:  77    -0.361785834631E+04    0.81646E-02   -0.19655E-02  2464   0.141E-01    0.337E+00
DAV:  78    -0.361786655102E+04   -0.82047E-02   -0.47694E-01  2432   0.135E-01    0.353E+00
DAV:  79    -0.361785840042E+04    0.81506E-02   -0.19655E-02  2464   0.141E-01    0.337E+00
DAV:  80    -0.361786658809E+04   -0.81877E-02   -0.47767E-01  2432   0.135E-01    0.353E+00
DAV:  81    -0.361785844621E+04    0.81419E-02   -0.19668E-02  2464   0.142E-01    0.338E+00
DAV:  82    -0.361786660198E+04   -0.81558E-02   -0.47812E-01  2432   0.135E-01    0.353E+00
DAV:  83    -0.361785847881E+04    0.81232E-02   -0.19670E-02  2464   0.142E-01    0.338E+00
DAV:  84    -0.361786663619E+04   -0.81574E-02   -0.47873E-01  2432   0.135E-01    0.353E+00
DAV:  85    -0.361785851905E+04    0.81171E-02   -0.19671E-02  2464   0.142E-01    0.338E+00
DAV:  86    -0.361786666004E+04   -0.81410E-02   -0.47922E-01  2432   0.136E-01    0.353E+00
DAV:  87    -0.361785851153E+04    0.81485E-02   -0.19665E-02  2464   0.142E-01    0.338E+00
DAV:  88    -0.361786666221E+04   -0.81507E-02   -0.47913E-01  2432   0.136E-01    0.353E+00
DAV:  89    -0.361785855256E+04    0.81097E-02   -0.19622E-02  2464   0.142E-01    0.338E+00
DAV:  90    -0.361786667788E+04   -0.81253E-02   -0.47954E-01  2432   0.136E-01    0.353E+00
DAV:  91    -0.361785856117E+04    0.81167E-02   -0.19646E-02  2464   0.142E-01    0.338E+00
DAV:  92    -0.361786667115E+04   -0.81100E-02   -0.47956E-01  2432   0.136E-01    0.353E+00
DAV:  93    -0.361785861668E+04    0.80545E-02   -0.19600E-02  2464   0.142E-01    0.339E+00
DAV:  94    -0.361786676036E+04   -0.81437E-02   -0.48090E-01  2432   0.136E-01    0.353E+00
DAV:  95    -0.361785868911E+04    0.80713E-02   -0.19592E-02  2464   0.142E-01    0.339E+00
DAV:  96    -0.361786681867E+04   -0.81296E-02   -0.48184E-01  2432   0.136E-01    0.353E+00
DAV:  97    -0.361785867790E+04    0.81408E-02   -0.19579E-02  2464   0.142E-01    0.339E+00
DAV:  98    -0.361786684205E+04   -0.81642E-02   -0.48185E-01  2432   0.136E-01    0.354E+00
DAV:  99    -0.361785877093E+04    0.80711E-02   -0.19472E-02  2464   0.142E-01    0.339E+00
DAV: 100    -0.361786691702E+04   -0.81461E-02   -0.48312E-01  2432   0.136E-01
  32 F= -.36178669E+04 E0= -.36178070E+04  d E =-.221287E+00
       N       E                     dE             d eps       ncg     rms          rms(c)
DAV:   1    -0.361792403733E+04   -0.65266E-01   -0.13227E+01  2048   0.236E+00    0.188E+00
DAV:   2    -0.361893043888E+04   -0.10064E+01   -0.33695E+00  2944   0.158E+00    0.786E+00
DAV:   3    -0.361806538878E+04    0.86505E+00   -0.38568E-01  2912   0.166E+00    0.515E+00
DAV:   4    -0.361795317884E+04    0.11221E+00   -0.48824E-02  2880   0.372E-01    0.363E+00
DAV:   5    -0.361801713393E+04   -0.63955E-01   -0.93517E-01  2656   0.192E-01    0.440E+00
DAV:   6    -0.361795679963E+04    0.60334E-01   -0.21656E-02  2720   0.203E-01    0.227E+00
DAV:   7    -0.361795579445E+04    0.10052E-02   -0.25860E-02  2944   0.238E-01    0.478E+00
DAV:   8    -0.361800997108E+04   -0.54177E-01   -0.11181E+00  2656   0.173E-01    0.431E+00
DAV:   9    -0.361797291766E+04    0.37053E-01   -0.18830E-02  2720   0.191E-01    0.414E+00
DAV:  10    -0.361798002020E+04   -0.71025E-02   -0.68688E-01  2592   0.161E-01    0.372E+00
DAV:  11    -0.361796576548E+04    0.14255E-01   -0.21368E-02  2592   0.170E-01    0.381E+00
DAV:  12    -0.361799086501E+04   -0.25100E-01   -0.78924E-01  2592   0.156E-01    0.416E+00
DAV:  13    -0.361796491779E+04    0.25947E-01   -0.17554E-02  2528   0.163E-01    0.361E+00
DAV:  14    -0.361798295387E+04   -0.18036E-01   -0.67461E-01  2432   0.149E-01    0.404E+00
DAV:  15    -0.361796320636E+04    0.19748E-01   -0.17828E-02  2432   0.158E-01    0.356E+00
DAV:  16    -0.361798109933E+04   -0.17893E-01   -0.65217E-01  2400   0.146E-01    0.402E+00
DAV:  17    -0.361796253273E+04    0.18567E-01   -0.17809E-02  2432   0.156E-01    0.353E+00
DAV:  18    -0.361797879891E+04   -0.16266E-01   -0.62603E-01  2400   0.145E-01    0.397E+00
DAV:  19    -0.361796188239E+04    0.16917E-01   -0.18073E-02  2432   0.154E-01    0.352E+00
DAV:  20    -0.361797726845E+04   -0.15386E-01   -0.60929E-01  2400   0.144E-01    0.393E+00
DAV:  21    -0.361796140146E+04    0.15867E-01   -0.18238E-02  2432   0.153E-01    0.351E+00
DAV:  22    -0.361797600660E+04   -0.14605E-01   -0.59547E-01  2400   0.143E-01    0.390E+00
DAV:  23    -0.361796096121E+04    0.15045E-01   -0.18386E-02  2432   0.151E-01    0.349E+00
DAV:  24    -0.361797495357E+04   -0.13992E-01   -0.58369E-01  2400   0.142E-01    0.387E+00
DAV:  25    -0.361796056444E+04    0.14389E-01   -0.18493E-02  2432   0.150E-01    0.348E+00
DAV:  26    -0.361797403946E+04   -0.13475E-01   -0.57331E-01  2400   0.142E-01    0.385E+00
DAV:  27    -0.361796020368E+04    0.13836E-01   -0.18576E-02  2432   0.149E-01    0.347E+00
DAV:  28    -0.361797324330E+04   -0.13040E-01   -0.56418E-01  2400   0.141E-01    0.382E+00
DAV:  29    -0.361795988378E+04    0.13360E-01   -0.18641E-02  2432   0.148E-01    0.345E+00
DAV:  30    -0.361797254678E+04   -0.12663E-01   -0.55620E-01  2400   0.140E-01    0.381E+00
DAV:  31    -0.361795959858E+04    0.12948E-01   -0.18697E-02  2432   0.148E-01    0.344E+00
DAV:  32    -0.361797193494E+04   -0.12336E-01   -0.54920E-01  2400   0.140E-01    0.379E+00
DAV:  33    -0.361795934451E+04    0.12590E-01   -0.18745E-02  2432   0.147E-01    0.344E+00
DAV:  34    -0.361797139140E+04   -0.12047E-01   -0.54299E-01  2400   0.140E-01    0.377E+00
DAV:  35    -0.361795911654E+04    0.12275E-01   -0.18787E-02  2432   0.147E-01    0.343E+00
DAV:  36    -0.361797090735E+04   -0.11791E-01   -0.53746E-01  2400   0.139E-01    0.376E+00
DAV:  37    -0.361795891447E+04    0.11993E-01   -0.18823E-02  2432   0.146E-01    0.342E+00
DAV:  38    -0.361797047714E+04   -0.11563E-01   -0.53260E-01  2400   0.139E-01    0.374E+00
DAV:  39    -0.361795873464E+04    0.11743E-01   -0.18857E-02  2432   0.146E-01    0.342E+00
DAV:  40    -0.361797009364E+04   -0.11359E-01   -0.52828E-01  2400   0.139E-01    0.373E+00
DAV:  41    -0.361795857457E+04    0.11519E-01   -0.18888E-02  2432   0.146E-01    0.341E+00
DAV:  42    -0.361796974948E+04   -0.11175E-01   -0.52443E-01  2400   0.138E-01    0.372E+00
DAV:  43    -0.361795843222E+04    0.11317E-01   -0.18915E-02  2432   0.145E-01    0.341E+00
DAV:  44    -0.361796944050E+04   -0.11008E-01   -0.52100E-01  2400   0.138E-01    0.371E+00
DAV:  45    -0.361795830587E+04    0.11135E-01   -0.18941E-02  2432   0.145E-01    0.340E+00
DAV:  46    -0.361796916287E+04   -0.10857E-01   -0.51794E-01  2400   0.138E-01    0.370E+00
DAV:  47    -0.361795856718E+04    0.10596E-01   -0.19007E-02  2432   0.145E-01    0.344E+00
DAV:  48    -0.361796987027E+04   -0.11303E-01   -0.52845E-01  2400   0.138E-01    0.372E+00
DAV:  49    -0.361795894463E+04    0.10926E-01   -0.19099E-02  2432   0.146E-01    0.346E+00
DAV:  50    -0.361797009335E+04   -0.11149E-01   -0.53252E-01  2400   0.139E-01    0.372E+00
DAV:  51    -0.361795904590E+04    0.11047E-01   -0.19187E-02  2432   0.147E-01    0.346E+00
DAV:  52    -0.361796903699E+04   -0.99911E-02   -0.52261E-01  2400   0.139E-01    0.367E+00
DAV:  53    -0.361795784223E+04    0.11195E-01   -0.19512E-02  2432   0.146E-01    0.338E+00
DAV:  54    -0.361796785886E+04   -0.10017E-01   -0.50330E-01  2400   0.137E-01    0.366E+00
DAV:  55    -0.361795712808E+04    0.10731E-01   -0.19136E-02  2432   0.144E-01    0.333E+00
DAV:  56    -0.361796689493E+04   -0.97668E-02   -0.48929E-01  2400   0.136E-01    0.363E+00
DAV:  57    -0.361795669023E+04    0.10205E-01   -0.19044E-02  2432   0.142E-01    0.332E+00
DAV:  58    -0.361796629068E+04   -0.96005E-02   -0.48178E-01  2400   0.135E-01    0.361E+00
DAV:  59    -0.361795633013E+04    0.99606E-02   -0.19049E-02  2432   0.142E-01    0.330E+00
DAV:  60    -0.361796594702E+04   -0.96169E-02   -0.47677E-01  2400   0.134E-01    0.361E+00
DAV:  61    -0.361795618614E+04    0.97609E-02   -0.18945E-02  2432   0.141E-01    0.329E+00
DAV:  62    -0.361796578695E+04   -0.96008E-02   -0.47457E-01  2400   0.134E-01    0.360E+00
DAV:  63    -0.361795612289E+04    0.96641E-02   -0.18941E-02  2432   0.141E-01    0.329E+00
DAV:  64    -0.361796567056E+04   -0.95477E-02   -0.47330E-01  2400   0.134E-01    0.360E+00
DAV:  65    -0.361795610955E+04    0.95610E-02   -0.18934E-02  2432   0.141E-01    0.329E+00
DAV:  66    -0.361796563971E+04   -0.95302E-02   -0.47324E-01  2400   0.134E-01    0.360E+00
DAV:  67    -0.361795615178E+04    0.94879E-02   -0.18938E-02  2432   0.141E-01    0.330E+00
DAV:  68    -0.361796565913E+04   -0.95073E-02   -0.47396E-01  2432   0.134E-01    0.360E+00
DAV:  69    -0.361795620189E+04    0.94572E-02   -0.18961E-02  2464   0.141E-01    0.330E+00
DAV:  70    -0.361796569999E+04   -0.94981E-02   -0.47486E-01  2432   0.134E-01    0.360E+00
DAV:  71    -0.361795627288E+04    0.94271E-02   -0.18970E-02  2464   0.141E-01    0.331E+00
DAV:  72    -0.361796574474E+04   -0.94719E-02   -0.47589E-01  2432   0.134E-01    0.360E+00
DAV:  73    -0.361795633923E+04    0.94055E-02   -0.18985E-02  2464   0.141E-01    0.332E+00
DAV:  74    -0.361796580948E+04   -0.94702E-02   -0.47708E-01  2432   0.134E-01    0.360E+00
DAV:  75    -0.361795641464E+04    0.93948E-02   -0.18997E-02  2464   0.141E-01    0.332E+00
DAV:  76    -0.361796586734E+04   -0.94527E-02   -0.47821E-01  2432   0.135E-01    0.360E+00
DAV:  77    -0.361795646342E+04    0.94039E-02   -0.19009E-02  2464   0.142E-01    0.332E+00
DAV:  78    -0.361796592571E+04   -0.94623E-02   -0.47913E-01  2432   0.135E-01    0.360E+00
DAV:  79    -0.361795654296E+04    0.93827E-02   -0.18997E-02  2464   0.142E-01    0.333E+00
DAV:  80    -0.361796598061E+04   -0.94377E-02   -0.48023E-01  2432   0.135E-01    0.360E+00
DAV:  81    -0.361795659263E+04    0.93880E-02   -0.19027E-02  2464   0.142E-01    0.333E+00
DAV:  82    -0.361796600005E+04   -0.94074E-02   -0.48081E-01  2432   0.135E-01    0.360E+00
DAV:  83    -0.361795664757E+04    0.93525E-02   -0.19021E-02  2464   0.142E-01    0.334E+00
DAV:  84    -0.361796606573E+04   -0.94182E-02   -0.48193E-01  2432   0.135E-01    0.360E+00
DAV:  85    -0.361795670873E+04    0.93570E-02   -0.19029E-02  2464   0.142E-01    0.334E+00
DAV:  86    -0.361796611092E+04   -0.94022E-02   -0.48278E-01  2432   0.135E-01    0.360E+00
DAV:  87    -0.361795673084E+04    0.93801E-02   -0.19031E-02  2464   0.142E-01    0.334E+00
DAV:  88    -0.361796615703E+04   -0.94262E-02   -0.48334E-01  2432   0.135E-01    0.360E+00
DAV:  89    -0.361795680478E+04    0.93523E-02   -0.18994E-02  2464   0.142E-01    0.335E+00
DAV:  90    -0.361796620892E+04   -0.94041E-02   -0.48433E-01  2432   0.135E-01    0.360E+00
DAV:  91    -0.361795683052E+04    0.93784E-02   -0.19029E-02  2464   0.142E-01    0.335E+00
DAV:  92    -0.361796616132E+04   -0.93308E-02   -0.48404E-01  2432   0.135E-01    0.360E+00
DAV:  93    -0.361795682393E+04    0.93374E-02   -0.19014E-02  2464   0.142E-01    0.335E+00
DAV:  94    -0.361796616822E+04   -0.93443E-02   -0.48420E-01  2432   0.135E-01    0.360E+00
DAV:  95    -0.361795684097E+04    0.93273E-02   -0.19004E-02  2464   0.142E-01    0.335E+00
DAV:  96    -0.361796616661E+04   -0.93256E-02   -0.48429E-01  2432   0.135E-01    0.360E+00
DAV:  97    -0.361795683311E+04    0.93335E-02   -0.19002E-02  2464   0.142E-01    0.335E+00
DAV:  98    -0.361796617571E+04   -0.93426E-02   -0.48433E-01  2432   0.135E-01    0.360E+00
DAV:  99    -0.361795687529E+04    0.93004E-02   -0.18962E-02  2464   0.142E-01    0.336E+00
DAV: 100    -0.361796620065E+04   -0.93254E-02   -0.48485E-01  2432   0.135E-01
  33 F= -.36179662E+04 E0= -.36179068E+04  d E =-.992836E-01
       N       E                     dE             d eps       ncg     rms          rms(c)
DAV:   1    -0.361795183001E+04    0.50453E-02   -0.11786E+00  2048   0.731E-01    0.291E+00
DAV:   2    -0.361984920792E+04   -0.18974E+01   -0.98245E+00  3072   0.256E+00    0.968E+00
DAV:   3    -0.361827169177E+04    0.15775E+01   -0.74259E-01  2944   0.268E+00    0.586E+00
DAV:   4    -0.361793757559E+04    0.33412E+00   -0.14174E-01  2944   0.629E-01    0.168E+00
DAV:   5    -0.361793607837E+04    0.14972E-02   -0.42939E-02  2560   0.174E-01    0.277E+00
DAV:   6    -0.361793339787E+04    0.26805E-02   -0.54793E-03  2816   0.734E-02    0.125E+00
DAV:   7    -0.361795265762E+04   -0.19260E-01   -0.12439E-01  2624   0.871E-02    0.359E+00
DAV:   8    -0.361794113258E+04    0.11525E-01   -0.89875E-03  2592   0.105E-01    0.270E-01
DAV:   9    -0.361793239031E+04    0.87423E-02   -0.12682E-02  2560   0.985E-02    0.177E+00
DAV:  10    -0.361793338541E+04   -0.99510E-03   -0.51873E-03  2656   0.568E-02    0.168E+00
DAV:  11    -0.361794328140E+04   -0.98960E-02   -0.13296E-01  2656   0.742E-02    0.285E+00
DAV:  12    -0.361794876062E+04   -0.54792E-02   -0.11028E-02  2560   0.946E-02    0.323E+00
DAV:  13    -0.361796217530E+04   -0.13415E-01   -0.41644E-01  2528   0.117E-01    0.344E+00
DAV:  14    -0.361796255647E+04   -0.38117E-03   -0.17944E-02  2528   0.136E-01    0.391E+00
DAV:  15    -0.361797301798E+04   -0.10462E-01   -0.58214E-01  2496   0.141E-01    0.359E+00
DAV:  16    -0.361796551946E+04    0.74985E-02   -0.21050E-02  2496   0.155E-01    0.392E+00
DAV:  17    -0.361797525965E+04   -0.97402E-02   -0.60951E-01  2464   0.146E-01    0.367E+00
DAV:  18    -0.361796410099E+04    0.11159E-01   -0.20789E-02  2496   0.157E-01    0.374E+00
DAV:  19    -0.361797470005E+04   -0.10599E-01   -0.58982E-01  2464   0.145E-01    0.372E+00
DAV:  20    -0.361796318844E+04    0.11512E-01   -0.19854E-02  2496   0.154E-01    0.365E+00
DAV:  21    -0.361797433365E+04   -0.11145E-01   -0.57835E-01  2432   0.144E-01    0.374E+00
DAV:  22    -0.361796308413E+04    0.11250E-01   -0.19484E-02  2432   0.153E-01    0.364E+00
DAV:  23    -0.361797436206E+04   -0.11278E-01   -0.57808E-01  2400   0.144E-01    0.375E+00
DAV:  24    -0.361796317744E+04    0.11185E-01   -0.19501E-02  2432   0.153E-01    0.365E+00
DAV:  25    -0.361797444239E+04   -0.11265E-01   -0.57981E-01  2400   0.144E-01    0.375E+00
DAV:  26    -0.361796321257E+04    0.11230E-01   -0.19579E-02  2432   0.153E-01    0.365E+00
DAV:  27    -0.361797443027E+04   -0.11218E-01   -0.58005E-01  2400   0.144E-01    0.375E+00
DAV:  28    -0.361796318008E+04    0.11250E-01   -0.19630E-02  2432   0.153E-01    0.365E+00
DAV:  29    -0.361797434517E+04   -0.11165E-01   -0.57909E-01  2400   0.144E-01    0.375E+00
DAV:  30    -0.361796312493E+04    0.11220E-01   -0.19660E-02  2432   0.153E-01    0.365E+00
DAV:  31    -0.361797423369E+04   -0.11109E-01   -0.57778E-01  2400   0.144E-01    0.375E+00
DAV:  32    -0.361796307667E+04    0.11157E-01   -0.19686E-02  2432   0.153E-01    0.365E+00
DAV:  33    -0.361797412065E+04   -0.11044E-01   -0.57656E-01  2400   0.144E-01    0.374E+00
DAV:  34    -0.361796303282E+04    0.11088E-01   -0.19717E-02  2432   0.152E-01    0.365E+00
DAV:  35    -0.361797401259E+04   -0.10980E-01   -0.57542E-01  2400   0.144E-01    0.374E+00
DAV:  36    -0.361796299158E+04    0.11021E-01   -0.19746E-02  2432   0.153E-01    0.365E+00
DAV:  37    -0.361797390779E+04   -0.10916E-01   -0.57432E-01  2400   0.144E-01    0.374E+00
DAV:  38    -0.361796294970E+04    0.10958E-01   -0.19774E-02  2432   0.152E-01    0.365E+00
DAV:  39    -0.361797380591E+04   -0.10856E-01   -0.57323E-01  2400   0.144E-01    0.373E+00
DAV:  40    -0.361796291135E+04    0.10895E-01   -0.19799E-02  2432   0.152E-01    0.365E+00
DAV:  41    -0.361797370639E+04   -0.10795E-01   -0.57218E-01  2400   0.144E-01    0.373E+00
DAV:  42    -0.361796287284E+04    0.10834E-01   -0.19824E-02  2432   0.152E-01    0.365E+00
DAV:  43    -0.361797361157E+04   -0.10739E-01   -0.57116E-01  2400   0.144E-01    0.373E+00
DAV:  44    -0.361796283518E+04    0.10776E-01   -0.19846E-02  2432   0.152E-01    0.365E+00
DAV:  45    -0.361797352023E+04   -0.10685E-01   -0.57018E-01  2400   0.144E-01    0.372E+00
DAV:  46    -0.361796279864E+04    0.10722E-01   -0.19865E-02  2432   0.152E-01    0.365E+00
DAV:  47    -0.361797280138E+04   -0.10003E-01   -0.56259E-01  2400   0.144E-01    0.369E+00
DAV:  48    -0.361796199775E+04    0.10804E-01   -0.19998E-02  2432   0.151E-01    0.359E+00
DAV:  49    -0.361797194474E+04   -0.99470E-02   -0.54930E-01  2400   0.142E-01    0.368E+00
DAV:  50    -0.361796165071E+04    0.10294E-01   -0.19804E-02  2432   0.150E-01    0.358E+00
DAV:  51    -0.361797157726E+04   -0.99266E-02   -0.54415E-01  2400   0.142E-01    0.367E+00
DAV:  52    -0.361796144020E+04    0.10137E-01   -0.19783E-02  2432   0.149E-01    0.357E+00
DAV:  53    -0.361797132267E+04   -0.98825E-02   -0.54069E-01  2400   0.142E-01    0.367E+00
DAV:  54    -0.361796133477E+04    0.99879E-02   -0.19773E-02  2432   0.149E-01    0.357E+00
DAV:  55    -0.361797118139E+04   -0.98466E-02   -0.53896E-01  2400   0.142E-01    0.366E+00
DAV:  56    -0.361796128831E+04    0.98931E-02   -0.19776E-02  2432   0.149E-01    0.357E+00
DAV:  57    -0.361797062389E+04   -0.93356E-02   -0.53325E-01  2400   0.142E-01    0.364E+00
DAV:  58    -0.361796048966E+04    0.10134E-01   -0.20155E-02  2432   0.149E-01    0.352E+00
DAV:  59    -0.361796948828E+04   -0.89986E-02   -0.51710E-01  2400   0.141E-01    0.361E+00
DAV:  60    -0.361795979566E+04    0.96926E-02   -0.20121E-02  2432   0.147E-01    0.348E+00
DAV:  61    -0.361796880210E+04   -0.90064E-02   -0.50711E-01  2400   0.139E-01    0.360E+00
DAV:  62    -0.361795944486E+04    0.93572E-02   -0.19950E-02  2432   0.146E-01    0.347E+00
DAV:  63    -0.361796841410E+04   -0.89692E-02   -0.50159E-01  2400   0.139E-01    0.359E+00
DAV:  64    -0.361795924035E+04    0.91737E-02   -0.19880E-02  2432   0.145E-01    0.346E+00
DAV:  65    -0.361796823203E+04   -0.89917E-02   -0.49891E-01  2400   0.138E-01    0.359E+00
DAV:  66    -0.361795917784E+04    0.90542E-02   -0.19806E-02  2432   0.145E-01    0.345E+00
DAV:  67    -0.361796817603E+04   -0.89982E-02   -0.49814E-01  2432   0.138E-01    0.358E+00
DAV:  68    -0.361795917618E+04    0.89998E-02   -0.19775E-02  2464   0.145E-01    0.346E+00
DAV:  69    -0.361796818771E+04   -0.90115E-02   -0.49834E-01  2432   0.138E-01    0.358E+00
DAV:  70    -0.361795921326E+04    0.89744E-02   -0.19754E-02  2464   0.145E-01    0.346E+00
DAV:  71    -0.361796822959E+04   -0.90163E-02   -0.49902E-01  2432   0.138E-01    0.358E+00
DAV:  72    -0.361795925703E+04    0.89726E-02   -0.19745E-02  2464   0.145E-01    0.346E+00
DAV:  73    -0.361796828434E+04   -0.90273E-02   -0.49983E-01  2432   0.138E-01    0.359E+00
DAV:  74    -0.361795931579E+04    0.89685E-02   -0.19734E-02  2464   0.145E-01    0.346E+00
DAV:  75    -0.361796833897E+04   -0.90232E-02   -0.50073E-01  2432   0.138E-01    0.359E+00
DAV:  76    -0.361795936507E+04    0.89739E-02   -0.19740E-02  2464   0.145E-01    0.347E+00
DAV:  77    -0.361796837519E+04   -0.90101E-02   -0.50139E-01  2432   0.138E-01    0.359E+00
DAV:  78    -0.361795941173E+04    0.89635E-02   -0.19737E-02  2464   0.146E-01    0.347E+00
DAV:  79    -0.361796842767E+04   -0.90159E-02   -0.50224E-01  2432   0.139E-01    0.359E+00
DAV:  80    -0.361795945735E+04    0.89703E-02   -0.19739E-02  2464   0.146E-01    0.347E+00
DAV:  81    -0.361796846686E+04   -0.90095E-02   -0.50289E-01  2432   0.139E-01    0.359E+00
DAV:  82    -0.361795947256E+04    0.89943E-02   -0.19735E-02  2464   0.146E-01    0.347E+00
DAV:  83    -0.361796849414E+04   -0.90216E-02   -0.50321E-01  2432   0.139E-01    0.359E+00
DAV:  84    -0.361795951547E+04    0.89787E-02   -0.19710E-02  2464   0.146E-01    0.348E+00
DAV:  85    -0.361796852120E+04   -0.90057E-02   -0.50372E-01  2432   0.139E-01    0.359E+00
DAV:  86    -0.361795953342E+04    0.89878E-02   -0.19726E-02  2464   0.146E-01    0.348E+00
DAV:  87    -0.361796850317E+04   -0.89697E-02   -0.50366E-01  2432   0.139E-01    0.359E+00
DAV:  88    -0.361795954887E+04    0.89543E-02   -0.19709E-02  2464   0.146E-01    0.348E+00
DAV:  89    -0.361796853408E+04   -0.89852E-02   -0.50415E-01  2432   0.139E-01    0.359E+00
DAV:  90    -0.361795957503E+04    0.89590E-02   -0.19704E-02  2464   0.146E-01    0.348E+00
DAV:  91    -0.361796855060E+04   -0.89756E-02   -0.50444E-01  2432   0.139E-01    0.359E+00
DAV:  92    -0.361795958239E+04    0.89682E-02   -0.19692E-02  2464   0.146E-01    0.348E+00
DAV:  93    -0.361796860239E+04   -0.90200E-02   -0.50499E-01  2432   0.139E-01    0.359E+00
DAV:  94    -0.361795965444E+04    0.89480E-02   -0.19641E-02  2464   0.146E-01    0.348E+00
DAV:  95    -0.361796865984E+04   -0.90054E-02   -0.50594E-01  2432   0.139E-01    0.359E+00
DAV:  96    -0.361795967119E+04    0.89886E-02   -0.19671E-02  2464   0.146E-01    0.349E+00
DAV:  97    -0.361796865178E+04   -0.89806E-02   -0.50592E-01  2432   0.139E-01    0.359E+00
DAV:  98    -0.361795970981E+04    0.89420E-02   -0.19637E-02  2496   0.146E-01    0.349E+00
DAV:  99    -0.361796871527E+04   -0.90055E-02   -0.50688E-01  2432   0.139E-01    0.359E+00
DAV: 100    -0.361795974904E+04    0.89662E-02   -0.19633E-02  2464   0.146E-01
  34 F= -.36179597E+04 E0= -.36178943E+04  d E =-.928320E-01
       N       E                     dE             d eps       ncg     rms          rms(c)
DAV:   1    -0.361796705711E+04    0.16582E-02   -0.69924E-01  2080   0.357E-01    0.349E+00
DAV:   2    -0.362647750343E+04   -0.85104E+01   -0.23217E+00  3008   0.313E+00    0.433E+01
DAV:   3    -0.361858870660E+04    0.78888E+01   -0.29579E+01  2752   0.167E+00    0.629E+00
DAV:   4    -0.361796553504E+04    0.62317E+00   -0.20006E-01  2912   0.633E-01    0.338E+00
DAV:   5    -0.361792869367E+04    0.36841E-01   -0.22671E-01  2496   0.192E-01    0.796E-01
DAV:   6    -0.361796549654E+04   -0.36803E-01   -0.13527E-02  2336   0.111E-01    0.501E+00
DAV:   7    -0.361795794847E+04    0.75481E-02   -0.33925E-01  2688   0.110E-01    0.162E+00
DAV:   8    -0.361799088263E+04   -0.32934E-01   -0.26847E-02  2656   0.138E-01    0.557E+00
DAV:   9    -0.361796708514E+04    0.23797E-01   -0.40829E-01  2560   0.139E-01    0.162E+00
DAV:  10    -0.361799117551E+04   -0.24090E-01   -0.34797E-02  2688   0.144E-01    0.548E+00
DAV:  11    -0.361796667792E+04    0.24498E-01   -0.42161E-01  2496   0.140E-01    0.174E+00
DAV:  12    -0.361798729616E+04   -0.20618E-01   -0.35225E-02  2496   0.145E-01    0.537E+00
DAV:  13    -0.361796672281E+04    0.20573E-01   -0.44836E-01  2496   0.138E-01    0.196E+00
DAV:  14    -0.361798633243E+04   -0.19610E-01   -0.34455E-02  2464   0.147E-01    0.532E+00
DAV:  15    -0.361796754993E+04    0.18782E-01   -0.47180E-01  2464   0.141E-01    0.211E+00
DAV:  16    -0.361798631513E+04   -0.18765E-01   -0.34248E-02  2464   0.150E-01    0.530E+00
DAV:  17    -0.361796819377E+04    0.18121E-01   -0.48576E-01  2432   0.143E-01    0.220E+00
DAV:  18    -0.361798613996E+04   -0.17946E-01   -0.34250E-02  2464   0.152E-01    0.528E+00
DAV:  19    -0.361796854513E+04    0.17595E-01   -0.49408E-01  2432   0.144E-01    0.225E+00
DAV:  20    -0.361798578988E+04   -0.17245E-01   -0.34188E-02  2464   0.153E-01    0.526E+00
DAV:  21    -0.361796874579E+04    0.17044E-01   -0.49977E-01  2432   0.145E-01    0.229E+00
DAV:  22    -0.361798541422E+04   -0.16668E-01   -0.34070E-02  2464   0.153E-01    0.524E+00
DAV:  23    -0.361796887722E+04    0.16537E-01   -0.50402E-01  2432   0.146E-01    0.232E+00
DAV:  24    -0.361798504740E+04   -0.16170E-01   -0.33944E-02  2464   0.154E-01    0.522E+00
DAV:  25    -0.361796897651E+04    0.16071E-01   -0.50754E-01  2432   0.146E-01    0.235E+00
DAV:  26    -0.361798469932E+04   -0.15723E-01   -0.33816E-02  2464   0.154E-01    0.521E+00
DAV:  27    -0.361796906637E+04    0.15633E-01   -0.51076E-01  2432   0.146E-01    0.237E+00
DAV:  28    -0.361798437733E+04   -0.15311E-01   -0.33686E-02  2464   0.155E-01    0.519E+00
DAV:  29    -0.361796915446E+04    0.15223E-01   -0.51380E-01  2432   0.147E-01    0.240E+00
DAV:  30    -0.361798408325E+04   -0.14929E-01   -0.33558E-02  2464   0.155E-01    0.518E+00
DAV:  31    -0.361796924137E+04    0.14842E-01   -0.51670E-01  2432   0.147E-01    0.242E+00
DAV:  32    -0.361798381166E+04   -0.14570E-01   -0.33434E-02  2464   0.156E-01    0.516E+00
DAV:  33    -0.361796932841E+04    0.14483E-01   -0.51950E-01  2432   0.147E-01    0.244E+00
DAV:  34    -0.361798355855E+04   -0.14230E-01   -0.33312E-02  2464   0.156E-01    0.515E+00
DAV:  35    -0.361796941613E+04    0.14142E-01   -0.52220E-01  2432   0.147E-01    0.246E+00
DAV:  36    -0.361798332109E+04   -0.13905E-01   -0.33193E-02  2464   0.156E-01    0.514E+00
DAV:  37    -0.361796950461E+04    0.13816E-01   -0.52482E-01  2432   0.147E-01    0.248E+00
DAV:  38    -0.361798309763E+04   -0.13593E-01   -0.33077E-02  2464   0.156E-01    0.513E+00
DAV:  39    -0.361796959238E+04    0.13505E-01   -0.52735E-01  2432   0.148E-01    0.250E+00
DAV:  40    -0.361798288503E+04   -0.13293E-01   -0.32964E-02  2464   0.157E-01    0.511E+00
DAV:  41    -0.361796967801E+04    0.13207E-01   -0.52978E-01  2432   0.148E-01    0.252E+00
DAV:  42    -0.361798268117E+04   -0.13003E-01   -0.32853E-02  2496   0.157E-01    0.510E+00
DAV:  43    -0.361796976299E+04    0.12918E-01   -0.53216E-01  2464   0.148E-01    0.254E+00
DAV:  44    -0.361798248576E+04   -0.12723E-01   -0.32743E-02  2496   0.157E-01    0.509E+00
DAV:  45    -0.361796984553E+04    0.12640E-01   -0.53443E-01  2464   0.148E-01    0.256E+00
DAV:  46    -0.361798229445E+04   -0.12449E-01   -0.32636E-02  2464   0.157E-01    0.508E+00
DAV:  47    -0.361797003097E+04    0.12263E-01   -0.53896E-01  2432   0.148E-01    0.259E+00
DAV:  48    -0.361798072567E+04   -0.10695E-01   -0.32454E-02  2464   0.158E-01    0.502E+00
DAV:  49    -0.361797014099E+04    0.10585E-01   -0.54640E-01  2432   0.148E-01    0.267E+00
DAV:  50    -0.361797987572E+04   -0.97347E-02   -0.31725E-02  2464   0.159E-01    0.498E+00
DAV:  51    -0.361797076510E+04    0.91106E-02   -0.56008E-01  2432   0.149E-01    0.276E+00
DAV:  52    -0.361798028954E+04   -0.95244E-02   -0.30586E-02  2464   0.160E-01    0.496E+00
DAV:  53    -0.361797124086E+04    0.90487E-02   -0.56740E-01  2432   0.150E-01    0.280E+00
DAV:  54    -0.361798004134E+04   -0.88005E-02   -0.30621E-02  2464   0.161E-01    0.493E+00
DAV:  55    -0.361797135557E+04    0.86858E-02   -0.56984E-01  2432   0.150E-01    0.283E+00
DAV:  56    -0.361797958174E+04   -0.82262E-02   -0.30508E-02  2464   0.161E-01    0.491E+00
DAV:  57    -0.361797142122E+04    0.81605E-02   -0.57187E-01  2432   0.150E-01    0.285E+00
DAV:  58    -0.361797944649E+04   -0.80253E-02   -0.30165E-02  2464   0.161E-01    0.489E+00
DAV:  59    -0.361797143723E+04    0.80093E-02   -0.57245E-01  2432   0.150E-01    0.286E+00
DAV:  60    -0.361797911708E+04   -0.76799E-02   -0.30151E-02  2464   0.162E-01    0.488E+00
DAV:  61    -0.361797142645E+04    0.76906E-02   -0.57285E-01  2432   0.150E-01    0.287E+00
DAV:  62    -0.361797892164E+04   -0.74952E-02   -0.30002E-02  2464   0.162E-01    0.487E+00
DAV:  63    -0.361797140611E+04    0.75155E-02   -0.57287E-01  2432   0.150E-01    0.288E+00
DAV:  64    -0.361797862920E+04   -0.72231E-02   -0.29982E-02  2464   0.162E-01    0.485E+00
DAV:  65    -0.361797138087E+04    0.72483E-02   -0.57297E-01  2432   0.150E-01    0.289E+00
DAV:  66    -0.361797831981E+04   -0.69389E-02   -0.29914E-02  2464   0.162E-01    0.484E+00
DAV:  67    -0.361797136707E+04    0.69527E-02   -0.57327E-01  2432   0.150E-01    0.290E+00
DAV:  68    -0.361797812922E+04   -0.67621E-02   -0.29770E-02  2464   0.162E-01    0.483E+00
DAV:  69    -0.361797136313E+04    0.67661E-02   -0.57355E-01  2432   0.150E-01    0.291E+00
DAV:  70    -0.361797791211E+04   -0.65490E-02   -0.29712E-02  2464   0.162E-01    0.481E+00
DAV:  71    -0.361797136724E+04    0.65449E-02   -0.57396E-01  2432   0.150E-01    0.292E+00
DAV:  72    -0.361797778355E+04   -0.64163E-02   -0.29595E-02  2464   0.162E-01    0.481E+00
DAV:  73    -0.361797135967E+04    0.64239E-02   -0.57401E-01  2432   0.150E-01    0.293E+00
DAV:  74    -0.361797760808E+04   -0.62484E-02   -0.29571E-02  2464   0.162E-01    0.480E+00
DAV:  75    -0.361797134349E+04    0.62646E-02   -0.57400E-01  2432   0.150E-01    0.293E+00
DAV:  76    -0.361797742714E+04   -0.60836E-02   -0.29522E-02  2464   0.162E-01    0.479E+00
DAV:  77    -0.361797132039E+04    0.61067E-02   -0.57385E-01  2432   0.150E-01    0.294E+00
DAV:  78    -0.361797731864E+04   -0.59982E-02   -0.29441E-02  2464   0.162E-01    0.478E+00
DAV:  79    -0.361797129996E+04    0.60187E-02   -0.57371E-01  2432   0.150E-01    0.294E+00
DAV:  80    -0.361797719214E+04   -0.58922E-02   -0.29414E-02  2464   0.162E-01    0.477E+00
DAV:  81    -0.361797129117E+04    0.59010E-02   -0.57375E-01  2432   0.150E-01    0.294E+00
DAV:  82    -0.361797715249E+04   -0.58613E-02   -0.29333E-02  2464   0.162E-01    0.477E+00
DAV:  83    -0.361797126664E+04    0.58859E-02   -0.57339E-01  2432   0.150E-01    0.295E+00
DAV:  84    -0.361797705040E+04   -0.57838E-02   -0.29357E-02  2464   0.162E-01    0.477E+00
DAV:  85    -0.361797122837E+04    0.58220E-02   -0.57293E-01  2432   0.150E-01    0.295E+00
DAV:  86    -0.361797694098E+04   -0.57126E-02   -0.29346E-02  2464   0.162E-01    0.476E+00
DAV:  87    -0.361797116394E+04    0.57770E-02   -0.57199E-01  2432   0.150E-01    0.294E+00
DAV:  88    -0.361797690977E+04   -0.57458E-02   -0.29316E-02  2464   0.162E-01    0.476E+00
DAV:  89    -0.361797112935E+04    0.57804E-02   -0.57158E-01  2432   0.150E-01    0.294E+00
DAV:  90    -0.361797687271E+04   -0.57434E-02   -0.29317E-02  2464   0.162E-01    0.476E+00
DAV:  91    -0.361797111748E+04    0.57552E-02   -0.57141E-01  2432   0.150E-01    0.294E+00
DAV:  92    -0.361797691812E+04   -0.58006E-02   -0.29262E-02  2464   0.162E-01    0.476E+00
DAV:  93    -0.361797110664E+04    0.58115E-02   -0.57124E-01  2432   0.150E-01    0.294E+00
DAV:  94    -0.361797689607E+04   -0.57894E-02   -0.29307E-02  2464   0.162E-01    0.476E+00
DAV:  95    -0.361797107478E+04    0.58213E-02   -0.57071E-01  2432   0.150E-01    0.294E+00
DAV:  96    -0.361797680681E+04   -0.57320E-02   -0.29359E-02  2464   0.162E-01    0.475E+00
DAV:  97    -0.361797097218E+04    0.58346E-02   -0.56910E-01  2432   0.150E-01    0.293E+00
DAV:  98    -0.361797660979E+04   -0.56376E-02   -0.29475E-02  2464   0.162E-01    0.475E+00
DAV:  99    -0.361797084208E+04    0.57677E-02   -0.56732E-01  2432   0.149E-01    0.293E+00
DAV: 100    -0.361797647061E+04   -0.56285E-02   -0.29475E-02  2464   0.161E-01
  35 F= -.36179765E+04 E0= -.36179164E+04  d E =-.109554E+00
       N       E                     dE             d eps       ncg     rms          rms(c)
DAV:   1    -0.361802115790E+04   -0.50316E-01   -0.85554E+00  2048   0.184E+00    0.240E+00
DAV:   2    -0.362243683140E+04   -0.44157E+01   -0.16402E+00  2976   0.216E+00    0.384E+01
DAV:   3    -0.361842570409E+04    0.40111E+01   -0.21756E+01  2720   0.125E+00    0.601E+00
DAV:   4    -0.361802635684E+04    0.39935E+00   -0.34200E-01  2848   0.480E-01    0.863E-01
DAV:   5    -0.361804512779E+04   -0.18771E-01   -0.97282E-02  2592   0.196E-01    0.546E+00
DAV:   6    -0.361805283484E+04   -0.77071E-02   -0.84150E-01  2752   0.145E-01    0.372E+00
DAV:   7    -0.361811753296E+04   -0.64698E-01   -0.26814E-02  2688   0.214E-01    0.583E+00
DAV:   8    -0.361804327409E+04    0.74259E-01   -0.49441E-01  2624   0.197E-01    0.160E+00
DAV:   9    -0.361804504343E+04   -0.17693E-02   -0.59358E-02  2656   0.166E-01    0.503E+00
DAV:  10    -0.361806310351E+04   -0.18060E-01   -0.98104E-01  2912   0.160E-01    0.406E+00
DAV:  11    -0.361805899736E+04    0.41062E-02   -0.22461E-02  2560   0.195E-01    0.503E+00
DAV:  12    -0.361806483361E+04   -0.58363E-02   -0.95239E-01  2624   0.178E-01    0.396E+00
DAV:  13    -0.361805715718E+04    0.76764E-02   -0.24246E-02  2688   0.192E-01    0.488E+00
DAV:  14    -0.361805978061E+04   -0.26234E-02   -0.88617E-01  2624   0.173E-01    0.388E+00
DAV:  15    -0.361805168044E+04    0.81002E-02   -0.24237E-02  2592   0.187E-01    0.470E+00
DAV:  16    -0.361805514649E+04   -0.34660E-02   -0.81614E-01  2528   0.166E-01    0.381E+00
DAV:  17    -0.361804805197E+04    0.70945E-02   -0.24113E-02  2560   0.180E-01    0.459E+00
DAV:  18    -0.361805228495E+04   -0.42330E-02   -0.77289E-01  2528   0.162E-01    0.376E+00
DAV:  19    -0.361804579410E+04    0.64909E-02   -0.23930E-02  2560   0.177E-01    0.451E+00
DAV:  20    -0.361805057957E+04   -0.47855E-02   -0.74667E-01  2528   0.159E-01    0.374E+00
DAV:  21    -0.361804425572E+04    0.63239E-02   -0.23779E-02  2528   0.175E-01    0.446E+00
DAV:  22    -0.361804948964E+04   -0.52339E-02   -0.72950E-01  2464   0.158E-01    0.372E+00
DAV:  23    -0.361804306624E+04    0.64234E-02   -0.23612E-02  2496   0.173E-01    0.441E+00
DAV:  24    -0.361804868144E+04   -0.56152E-02   -0.71641E-01  2464   0.157E-01    0.371E+00
DAV:  25    -0.361804207539E+04    0.66060E-02   -0.23440E-02  2496   0.172E-01    0.436E+00
DAV:  26    -0.361804800958E+04   -0.59342E-02   -0.70534E-01  2464   0.156E-01    0.371E+00
DAV:  27    -0.361804121318E+04    0.67964E-02   -0.23273E-02  2496   0.171E-01    0.432E+00
DAV:  28    -0.361804742005E+04   -0.62069E-02   -0.69557E-01  2464   0.155E-01    0.370E+00
DAV:  29    -0.361804047345E+04    0.69466E-02   -0.23108E-02  2464   0.170E-01    0.429E+00
DAV:  30    -0.361804690415E+04   -0.64307E-02   -0.68697E-01  2432   0.155E-01    0.370E+00
DAV:  31    -0.361803980506E+04    0.70991E-02   -0.22958E-02  2464   0.169E-01    0.425E+00
DAV:  32    -0.361804644302E+04   -0.66380E-02   -0.67921E-01  2432   0.154E-01    0.370E+00
DAV:  33    -0.361803921806E+04    0.72250E-02   -0.22812E-02  2464   0.168E-01    0.422E+00
DAV:  34    -0.361804602993E+04   -0.68119E-02   -0.67226E-01  2432   0.154E-01    0.369E+00
DAV:  35    -0.361803869143E+04    0.73385E-02   -0.22684E-02  2464   0.167E-01    0.419E+00
DAV:  36    -0.361804565999E+04   -0.69686E-02   -0.66600E-01  2432   0.154E-01    0.369E+00
DAV:  37    -0.361803820834E+04    0.74517E-02   -0.22565E-02  2464   0.166E-01    0.417E+00
DAV:  38    -0.361804532562E+04   -0.71173E-02   -0.66026E-01  2432   0.153E-01    0.369E+00
DAV:  39    -0.361803778303E+04    0.75426E-02   -0.22449E-02  2464   0.165E-01    0.414E+00
DAV:  40    -0.361804502077E+04   -0.72377E-02   -0.65506E-01  2432   0.153E-01    0.369E+00
DAV:  41    -0.361803739066E+04    0.76301E-02   -0.22349E-02  2464   0.164E-01    0.412E+00
DAV:  42    -0.361804473969E+04   -0.73490E-02   -0.65024E-01  2432   0.152E-01    0.368E+00
DAV:  43    -0.361803702609E+04    0.77136E-02   -0.22254E-02  2464   0.164E-01    0.410E+00
DAV:  44    -0.361804448201E+04   -0.74559E-02   -0.64577E-01  2432   0.152E-01    0.368E+00
DAV:  45    -0.361803669626E+04    0.77857E-02   -0.22162E-02  2464   0.163E-01    0.408E+00
DAV:  46    -0.361804424801E+04   -0.75518E-02   -0.64170E-01  2432   0.152E-01    0.368E+00
DAV:  47    -0.361803654221E+04    0.77058E-02   -0.22095E-02  2464   0.163E-01    0.408E+00
DAV:  48    -0.361804417941E+04   -0.76372E-02   -0.64042E-01  2432   0.152E-01    0.368E+00
DAV:  49    -0.361803627430E+04    0.79051E-02   -0.22062E-02  2464   0.163E-01    0.406E+00
DAV:  50    -0.361804394010E+04   -0.76658E-02   -0.63638E-01  2432   0.151E-01    0.368E+00
DAV:  51    -0.361803601984E+04    0.79203E-02   -0.21998E-02  2464   0.163E-01    0.405E+00
DAV:  52    -0.361804303146E+04   -0.70116E-02   -0.62452E-01  2432   0.151E-01    0.365E+00
DAV:  53    -0.361803498554E+04    0.80459E-02   -0.22321E-02  2464   0.162E-01    0.400E+00
DAV:  54    -0.361804220348E+04   -0.72179E-02   -0.61174E-01  2432   0.150E-01    0.364E+00
DAV:  55    -0.361803436554E+04    0.78379E-02   -0.22115E-02  2464   0.161E-01    0.397E+00
DAV:  56    -0.361804172386E+04   -0.73583E-02   -0.60401E-01  2432   0.149E-01    0.363E+00
DAV:  57    -0.361803328440E+04    0.84395E-02   -0.22056E-02  2432   0.160E-01    0.390E+00
DAV:  58    -0.361804008836E+04   -0.68040E-02   -0.58010E-01  2400   0.149E-01    0.359E+00
DAV:  59    -0.361803196886E+04    0.81195E-02   -0.22167E-02  2432   0.158E-01    0.383E+00
DAV:  60    -0.361803899716E+04   -0.70283E-02   -0.56365E-01  2400   0.147E-01    0.357E+00
DAV:  61    -0.361803131678E+04    0.76804E-02   -0.21818E-02  2432   0.156E-01    0.380E+00
DAV:  62    -0.361803839942E+04   -0.70826E-02   -0.55461E-01  2432   0.145E-01    0.356E+00
DAV:  63    -0.361803086063E+04    0.75388E-02   -0.21720E-02  2464   0.156E-01    0.378E+00
DAV:  64    -0.361803802049E+04   -0.71599E-02   -0.54868E-01  2432   0.144E-01    0.355E+00
DAV:  65    -0.361803061895E+04    0.74015E-02   -0.21570E-02  2464   0.154E-01    0.376E+00
DAV:  66    -0.361803783923E+04   -0.72203E-02   -0.54571E-01  2432   0.144E-01    0.355E+00
DAV:  67    -0.361803048414E+04    0.73551E-02   -0.21478E-02  2464   0.154E-01    0.375E+00
DAV:  68    -0.361803775940E+04   -0.72753E-02   -0.54423E-01  2432   0.144E-01    0.355E+00
DAV:  69    -0.361803041841E+04    0.73410E-02   -0.21401E-02  2464   0.154E-01    0.375E+00
DAV:  70    -0.361803773657E+04   -0.73182E-02   -0.54361E-01  2432   0.144E-01    0.355E+00
DAV:  71    -0.361803038387E+04    0.73527E-02   -0.21345E-02  2464   0.154E-01    0.375E+00
DAV:  72    -0.361803772697E+04   -0.73431E-02   -0.54325E-01  2432   0.144E-01    0.355E+00
DAV:  73    -0.361803036003E+04    0.73669E-02   -0.21299E-02  2464   0.153E-01    0.374E+00
DAV:  74    -0.361803773830E+04   -0.73783E-02   -0.54318E-01  2432   0.144E-01    0.355E+00
DAV:  75    -0.361803034604E+04    0.73923E-02   -0.21259E-02  2464   0.153E-01    0.374E+00
DAV:  76    -0.361803775016E+04   -0.74041E-02   -0.54313E-01  2432   0.144E-01    0.356E+00
DAV:  77    -0.361803031538E+04    0.74348E-02   -0.21222E-02  2464   0.153E-01    0.374E+00
DAV:  78    -0.361803774999E+04   -0.74346E-02   -0.54287E-01  2432   0.144E-01    0.356E+00
DAV:  79    -0.361803030512E+04    0.74449E-02   -0.21177E-02  2464   0.153E-01    0.373E+00
DAV:  80    -0.361803775391E+04   -0.74488E-02   -0.54276E-01  2432   0.144E-01    0.356E+00
DAV:  81    -0.361803028321E+04    0.74707E-02   -0.21156E-02  2464   0.153E-01    0.373E+00
DAV:  82    -0.361803773405E+04   -0.74508E-02   -0.54236E-01  2432   0.143E-01    0.356E+00
DAV:  83    -0.361803026372E+04    0.74703E-02   -0.21124E-02  2464   0.153E-01    0.373E+00
DAV:  84    -0.361803774108E+04   -0.74774E-02   -0.54232E-01  2432   0.143E-01    0.356E+00
DAV:  85    -0.361803024833E+04    0.74927E-02   -0.21099E-02  2464   0.153E-01    0.373E+00
DAV:  86    -0.361803773822E+04   -0.74899E-02   -0.54213E-01  2432   0.143E-01    0.356E+00
DAV:  87    -0.361803019927E+04    0.75389E-02   -0.21068E-02  2464   0.153E-01    0.372E+00
DAV:  88    -0.361803772714E+04   -0.75279E-02   -0.54167E-01  2432   0.143E-01    0.356E+00
DAV:  89    -0.361803020196E+04    0.75252E-02   -0.21010E-02  2464   0.153E-01    0.372E+00
DAV:  90    -0.361803772705E+04   -0.75251E-02   -0.54160E-01  2432   0.143E-01    0.356E+00
DAV:  91    -0.361803017282E+04    0.75542E-02   -0.21010E-02  2464   0.153E-01    0.372E+00
DAV:  92    -0.361803766161E+04   -0.74888E-02   -0.54068E-01  2432   0.143E-01    0.356E+00
DAV:  93    -0.361803014519E+04    0.75164E-02   -0.20972E-02  2464   0.153E-01    0.372E+00
DAV:  94    -0.361803767019E+04   -0.75250E-02   -0.54071E-01  2432   0.143E-01    0.356E+00
DAV:  95    -0.361803013751E+04    0.75327E-02   -0.20946E-02  2464   0.153E-01    0.372E+00
DAV:  96    -0.361803766266E+04   -0.75251E-02   -0.54051E-01  2432   0.143E-01    0.356E+00
DAV:  97    -0.361803006375E+04    0.75989E-02   -0.20918E-02  2464   0.153E-01    0.371E+00
DAV:  98    -0.361803762206E+04   -0.75583E-02   -0.53958E-01  2432   0.143E-01    0.356E+00
DAV:  99    -0.361803008314E+04    0.75389E-02   -0.20829E-02  2464   0.153E-01    0.371E+00
DAV: 100    -0.361803763267E+04   -0.75495E-02   -0.53975E-01  2432   0.143E-01
  36 F= -.36180376E+04 E0= -.36179780E+04  d E =-.611621E-01
       N       E                     dE             d eps       ncg     rms          rms(c)
DAV:   1    -0.361804855933E+04   -0.18476E-01   -0.30519E+00  2048   0.114E+00    0.405E+00
DAV:   2    -0.362125766237E+04   -0.32091E+01   -0.22861E+01  3040   0.361E+00    0.196E+01
DAV:   3    -0.361855044916E+04    0.27072E+01   -0.32295E+01  2976   0.452E+00    0.621E+00
DAV:   4    -0.361813817880E+04    0.41227E+00   -0.28057E-01  2784   0.543E-01    0.509E+00
DAV:   5    -0.361803402369E+04    0.10416E+00   -0.49635E-02  2880   0.339E-01    0.313E+00
DAV:   6    -0.361808595279E+04   -0.51929E-01   -0.69284E-01  2624   0.172E-01    0.433E+00
DAV:   7    -0.361803557963E+04    0.50373E-01   -0.16181E-02  2688   0.177E-01    0.596E-01
DAV:   8    -0.361802328229E+04    0.12297E-01   -0.93087E-03  2688   0.107E-01    0.277E+00
DAV:   9    -0.361803241133E+04   -0.91290E-02   -0.10128E-02  2560   0.942E-02    0.340E+00
DAV:  10    -0.361805205259E+04   -0.19641E-01   -0.46023E-01  2720   0.120E-01    0.362E+00
DAV:  11    -0.361805394374E+04   -0.18911E-02   -0.17064E-02  2688   0.143E-01    0.420E+00
DAV:  12    -0.361806842102E+04   -0.14477E-01   -0.71247E-01  2560   0.155E-01    0.385E+00
DAV:  13    -0.361805828049E+04    0.10141E-01   -0.21216E-02  2496   0.167E-01    0.419E+00
DAV:  14    -0.361807676364E+04   -0.18483E-01   -0.81406E-01  2432   0.161E-01    0.407E+00
DAV:  15    -0.361806010761E+04    0.16656E-01   -0.20087E-02  2464   0.171E-01    0.421E+00
DAV:  16    -0.361807580813E+04   -0.15701E-01   -0.80261E-01  2400   0.161E-01    0.403E+00
DAV:  17    -0.361805725377E+04    0.18554E-01   -0.20456E-02  2400   0.170E-01    0.402E+00
DAV:  18    -0.361807342185E+04   -0.16168E-01   -0.75837E-01  2368   0.156E-01    0.403E+00
DAV:  19    -0.361805594327E+04    0.17479E-01   -0.19753E-02  2400   0.166E-01    0.396E+00
DAV:  20    -0.361807138035E+04   -0.15437E-01   -0.72893E-01  2368   0.154E-01    0.400E+00
DAV:  21    -0.361805463322E+04    0.16747E-01   -0.19679E-02  2400   0.164E-01    0.389E+00
DAV:  22    -0.361806969876E+04   -0.15066E-01   -0.70363E-01  2368   0.153E-01    0.398E+00
DAV:  23    -0.361805382526E+04    0.15873E-01   -0.19512E-02  2400   0.162E-01    0.385E+00
DAV:  24    -0.361806843227E+04   -0.14607E-01   -0.68614E-01  2368   0.151E-01    0.396E+00
DAV:  25    -0.361805313423E+04    0.15298E-01   -0.19476E-02  2400   0.160E-01    0.381E+00
DAV:  26    -0.361806733347E+04   -0.14199E-01   -0.67096E-01  2368   0.150E-01    0.394E+00
DAV:  27    -0.361805257271E+04    0.14761E-01   -0.19439E-02  2400   0.159E-01    0.379E+00
DAV:  28    -0.361806639234E+04   -0.13820E-01   -0.65830E-01  2368   0.150E-01    0.392E+00
DAV:  29    -0.361805208230E+04    0.14310E-01   -0.19424E-02  2400   0.158E-01    0.376E+00
DAV:  30    -0.361806555680E+04   -0.13475E-01   -0.64716E-01  2368   0.149E-01    0.390E+00
DAV:  31    -0.361805165371E+04    0.13903E-01   -0.19414E-02  2400   0.157E-01    0.374E+00
DAV:  32    -0.361806481546E+04   -0.13162E-01   -0.63739E-01  2368   0.148E-01    0.389E+00
DAV:  33    -0.361805127365E+04    0.13542E-01   -0.19408E-02  2400   0.157E-01    0.373E+00
DAV:  34    -0.361806415215E+04   -0.12878E-01   -0.62871E-01  2368   0.148E-01    0.387E+00
DAV:  35    -0.361805093553E+04    0.13217E-01   -0.19406E-02  2400   0.156E-01    0.371E+00
DAV:  36    -0.361806355646E+04   -0.12621E-01   -0.62098E-01  2368   0.147E-01    0.386E+00
DAV:  37    -0.361805063254E+04    0.12924E-01   -0.19405E-02  2400   0.156E-01    0.370E+00
DAV:  38    -0.361806301988E+04   -0.12387E-01   -0.61406E-01  2368   0.147E-01    0.384E+00
DAV:  39    -0.361805035997E+04    0.12660E-01   -0.19406E-02  2400   0.155E-01    0.368E+00
DAV:  40    -0.361806253176E+04   -0.12172E-01   -0.60780E-01  2368   0.146E-01    0.383E+00
DAV:  41    -0.361805011292E+04    0.12419E-01   -0.19409E-02  2400   0.155E-01    0.367E+00
DAV:  42    -0.361806208794E+04   -0.11975E-01   -0.60214E-01  2368   0.146E-01    0.382E+00
DAV:  43    -0.361804988858E+04    0.12199E-01   -0.19412E-02  2400   0.154E-01    0.366E+00
DAV:  44    -0.361806168264E+04   -0.11794E-01   -0.59698E-01  2368   0.145E-01    0.381E+00
DAV:  45    -0.361804968270E+04    0.12000E-01   -0.19415E-02  2400   0.154E-01    0.366E+00
DAV:  46    -0.361806130979E+04   -0.11627E-01   -0.59227E-01  2368   0.145E-01    0.380E+00
DAV:  47    -0.361804901935E+04    0.12290E-01   -0.19407E-02  2400   0.153E-01    0.360E+00
DAV:  48    -0.361806003161E+04   -0.11012E-01   -0.57426E-01  2368   0.144E-01    0.377E+00
DAV:  49    -0.361804857678E+04    0.11455E-01   -0.19324E-02  2400   0.152E-01    0.359E+00
DAV:  50    -0.361805956854E+04   -0.10992E-01   -0.56851E-01  2368   0.143E-01    0.376E+00
DAV:  51    -0.361804844515E+04    0.11123E-01   -0.19307E-02  2400   0.151E-01    0.359E+00
DAV:  52    -0.361805910512E+04   -0.10660E-01   -0.56377E-01  2368   0.143E-01    0.374E+00
DAV:  53    -0.361804775879E+04    0.11346E-01   -0.19546E-02  2432   0.151E-01    0.355E+00
DAV:  54    -0.361805803718E+04   -0.10278E-01   -0.54859E-01  2400   0.142E-01    0.372E+00
DAV:  55    -0.361804719621E+04    0.10841E-01   -0.19469E-02  2432   0.150E-01    0.352E+00
DAV:  56    -0.361805741422E+04   -0.10218E-01   -0.53989E-01  2400   0.142E-01    0.370E+00
DAV:  57    -0.361804642354E+04    0.10991E-01   -0.19397E-02  2432   0.149E-01    0.347E+00
DAV:  58    -0.361805609691E+04   -0.96734E-02   -0.52122E-01  2400   0.140E-01    0.367E+00
DAV:  59    -0.361804563323E+04    0.10464E-01   -0.19293E-02  2432   0.147E-01    0.343E+00
DAV:  60    -0.361805530633E+04   -0.96731E-02   -0.50956E-01  2400   0.139E-01    0.366E+00
DAV:  61    -0.361804520693E+04    0.10099E-01   -0.19103E-02  2432   0.146E-01    0.340E+00
DAV:  62    -0.361805483855E+04   -0.96316E-02   -0.50274E-01  2400   0.138E-01    0.365E+00
DAV:  63    -0.361804495951E+04    0.98790E-02   -0.19028E-02  2432   0.145E-01    0.339E+00
DAV:  64    -0.361805451730E+04   -0.95578E-02   -0.49843E-01  2400   0.138E-01    0.364E+00
DAV:  65    -0.361804482291E+04    0.96944E-02   -0.18977E-02  2432   0.145E-01    0.339E+00
DAV:  66    -0.361805435902E+04   -0.95361E-02   -0.49643E-01  2400   0.138E-01    0.363E+00
DAV:  67    -0.361804480162E+04    0.95574E-02   -0.18949E-02  2432   0.145E-01    0.339E+00
DAV:  68    -0.361805430254E+04   -0.95009E-02   -0.49607E-01  2400   0.138E-01    0.363E+00
DAV:  69    -0.361804481092E+04    0.94916E-02   -0.18955E-02  2432   0.145E-01    0.339E+00
DAV:  70    -0.361805430015E+04   -0.94892E-02   -0.49633E-01  2400   0.138E-01    0.363E+00
DAV:  71    -0.361804485906E+04    0.94411E-02   -0.18953E-02  2432   0.145E-01    0.340E+00
DAV:  72    -0.361805431861E+04   -0.94595E-02   -0.49696E-01  2432   0.138E-01    0.363E+00
DAV:  73    -0.361804491001E+04    0.94086E-02   -0.18966E-02  2464   0.145E-01    0.340E+00
DAV:  74    -0.361805435495E+04   -0.94449E-02   -0.49777E-01  2432   0.138E-01    0.363E+00
DAV:  75    -0.361804497182E+04    0.93831E-02   -0.18978E-02  2464   0.145E-01    0.341E+00
DAV:  76    -0.361805439167E+04   -0.94198E-02   -0.49862E-01  2432   0.138E-01    0.363E+00
DAV:  77    -0.361804501088E+04    0.93808E-02   -0.18990E-02  2464   0.145E-01    0.341E+00
DAV:  78    -0.361805442359E+04   -0.94127E-02   -0.49923E-01  2432   0.138E-01    0.363E+00
DAV:  79    -0.361804506846E+04    0.93551E-02   -0.18988E-02  2464   0.145E-01    0.341E+00
DAV:  80    -0.361805445001E+04   -0.93815E-02   -0.49991E-01  2400   0.138E-01    0.363E+00
DAV:  81    -0.361804511232E+04    0.93377E-02   -0.19008E-02  2464   0.145E-01    0.342E+00
DAV:  82    -0.361805445016E+04   -0.93378E-02   -0.50029E-01  2432   0.138E-01    0.362E+00
DAV:  83    -0.361804514343E+04    0.93067E-02   -0.19013E-02  2464   0.145E-01    0.342E+00
DAV:  84    -0.361805447853E+04   -0.93351E-02   -0.50088E-01  2432   0.138E-01    0.362E+00
DAV:  85    -0.361804518460E+04    0.92939E-02   -0.19018E-02  2464   0.145E-01    0.342E+00
DAV:  86    -0.361805449611E+04   -0.93115E-02   -0.50135E-01  2432   0.138E-01    0.362E+00
DAV:  87    -0.361804517360E+04    0.93225E-02   -0.19017E-02  2464   0.145E-01    0.342E+00
DAV:  88    -0.361805449544E+04   -0.93218E-02   -0.50122E-01  2400   0.138E-01    0.362E+00
DAV:  89    -0.361804522112E+04    0.92743E-02   -0.18978E-02  2464   0.146E-01    0.342E+00
DAV:  90    -0.361805451246E+04   -0.92913E-02   -0.50172E-01  2432   0.138E-01    0.362E+00
DAV:  91    -0.361804522844E+04    0.92840E-02   -0.19007E-02  2464   0.145E-01    0.343E+00
DAV:  92    -0.361805447374E+04   -0.92453E-02   -0.50143E-01  2432   0.138E-01    0.362E+00
DAV:  93    -0.361804525894E+04    0.92148E-02   -0.18976E-02  2464   0.145E-01    0.343E+00
DAV:  94    -0.361805453130E+04   -0.92724E-02   -0.50235E-01  2432   0.138E-01    0.362E+00
DAV:  95    -0.361804530806E+04    0.92232E-02   -0.18972E-02  2464   0.146E-01    0.343E+00
DAV:  96    -0.361805456168E+04   -0.92536E-02   -0.50291E-01  2432   0.138E-01    0.362E+00
DAV:  97    -0.361804528164E+04    0.92800E-02   -0.18968E-02  2464   0.146E-01    0.343E+00
DAV:  98    -0.361805454032E+04   -0.92587E-02   -0.50239E-01  2432   0.138E-01    0.362E+00
DAV:  99    -0.361804532223E+04    0.92181E-02   -0.18908E-02  2464   0.145E-01    0.343E+00
DAV: 100    -0.361805455734E+04   -0.92351E-02   -0.50284E-01  2432   0.138E-01
  37 F= -.36180546E+04 E0= -.36179952E+04  d E =-.780867E-01
       N       E                     dE             d eps       ncg     rms          rms(c)
DAV:   1    -0.361811017017E+04   -0.64848E-01   -0.60340E+00  2048   0.159E+00    0.284E+00
DAV:   2    -0.361994673475E+04   -0.18366E+01   -0.94747E+00  2976   0.251E+00    0.959E+00
DAV:   3    -0.361841383643E+04    0.15329E+01   -0.74493E-01  3008   0.264E+00    0.584E+00
DAV:   4    -0.361811677811E+04    0.29706E+00   -0.13264E-01  2880   0.575E-01    0.337E+00
DAV:   5    -0.361809966340E+04    0.17115E-01   -0.34898E-02  2592   0.201E-01    0.148E+00
DAV:   6    -0.361813488432E+04   -0.35221E-01   -0.20603E-01  2560   0.133E-01    0.417E+00
DAV:   7    -0.361811644624E+04    0.18438E-01   -0.10862E-02  2720   0.145E-01    0.223E+00
DAV:   8    -0.361811303437E+04    0.34119E-02   -0.21223E-01  2592   0.158E-01    0.261E+00
DAV:   9    -0.361811173018E+04    0.13042E-02   -0.16163E-02  2656   0.111E-01    0.291E+00
DAV:  10    -0.361813620119E+04   -0.24471E-01   -0.45693E-01  2752   0.121E-01    0.395E+00
DAV:  11    -0.361813133539E+04    0.48658E-02   -0.15113E-02  2624   0.142E-01    0.387E+00
DAV:  12    -0.361814429070E+04   -0.12955E-01   -0.64513E-01  2496   0.151E-01    0.380E+00
DAV:  13    -0.361812972529E+04    0.14565E-01   -0.19750E-02  2496   0.159E-01    0.360E+00
DAV:  14    -0.361813878666E+04   -0.90614E-02   -0.56617E-01  2432   0.149E-01    0.367E+00
DAV:  15    -0.361812389088E+04    0.14896E-01   -0.18793E-02  2464   0.151E-01    0.317E+00
DAV:  16    -0.361813438909E+04   -0.10498E-01   -0.47989E-01  2400   0.137E-01    0.369E+00
DAV:  17    -0.361812458718E+04    0.98019E-02   -0.17311E-02  2400   0.142E-01    0.336E+00
DAV:  18    -0.361813814516E+04   -0.13558E-01   -0.53344E-01  2368   0.140E-01    0.378E+00
DAV:  19    -0.361812716774E+04    0.10977E-01   -0.17863E-02  2400   0.147E-01    0.352E+00
DAV:  20    -0.361814009042E+04   -0.12923E-01   -0.56955E-01  2368   0.144E-01    0.379E+00
DAV:  21    -0.361812740220E+04    0.12688E-01   -0.18535E-02  2400   0.150E-01    0.350E+00
DAV:  22    -0.361813935468E+04   -0.11952E-01   -0.56095E-01  2368   0.144E-01    0.377E+00
DAV:  23    -0.361812675021E+04    0.12604E-01   -0.18575E-02  2400   0.150E-01    0.345E+00
DAV:  24    -0.361813850679E+04   -0.11757E-01   -0.54823E-01  2368   0.143E-01    0.375E+00
DAV:  25    -0.361812658168E+04    0.11925E-01   -0.18490E-02  2400   0.149E-01    0.346E+00
DAV:  26    -0.361813842559E+04   -0.11844E-01   -0.54789E-01  2368   0.143E-01    0.375E+00
DAV:  27    -0.361812675267E+04    0.11673E-01   -0.18562E-02  2400   0.149E-01    0.348E+00
DAV:  28    -0.361813851070E+04   -0.11758E-01   -0.55081E-01  2368   0.143E-01    0.375E+00
DAV:  29    -0.361812684188E+04    0.11669E-01   -0.18690E-02  2400   0.149E-01    0.349E+00
DAV:  30    -0.361813841498E+04   -0.11573E-01   -0.55079E-01  2368   0.143E-01    0.374E+00
DAV:  31    -0.361812680700E+04    0.11608E-01   -0.18774E-02  2400   0.150E-01    0.349E+00
DAV:  32    -0.361813822841E+04   -0.11421E-01   -0.54904E-01  2368   0.143E-01    0.374E+00
DAV:  33    -0.361812676093E+04    0.11467E-01   -0.18823E-02  2400   0.149E-01    0.349E+00
DAV:  34    -0.361813807591E+04   -0.11315E-01   -0.54768E-01  2368   0.143E-01    0.373E+00
DAV:  35    -0.361812674415E+04    0.11332E-01   -0.18870E-02  2400   0.149E-01    0.349E+00
DAV:  36    -0.361813796139E+04   -0.11217E-01   -0.54688E-01  2368   0.143E-01    0.372E+00
DAV:  37    -0.361812673418E+04    0.11227E-01   -0.18921E-02  2400   0.149E-01    0.350E+00
DAV:  38    -0.361813784900E+04   -0.11115E-01   -0.54608E-01  2368   0.143E-01    0.372E+00
DAV:  39    -0.361812671469E+04    0.11134E-01   -0.18968E-02  2400   0.149E-01    0.350E+00
DAV:  40    -0.361813773025E+04   -0.11016E-01   -0.54510E-01  2368   0.143E-01    0.371E+00
DAV:  41    -0.361812668945E+04    0.11041E-01   -0.19008E-02  2400   0.149E-01    0.350E+00
DAV:  42    -0.361813761318E+04   -0.10924E-01   -0.54409E-01  2368   0.143E-01    0.371E+00
DAV:  43    -0.361812666441E+04    0.10949E-01   -0.19045E-02  2400   0.149E-01    0.350E+00
DAV:  44    -0.361813750258E+04   -0.10838E-01   -0.54313E-01  2368   0.143E-01    0.371E+00
DAV:  45    -0.361812664029E+04    0.10862E-01   -0.19079E-02  2400   0.149E-01    0.350E+00
DAV:  46    -0.361813739680E+04   -0.10757E-01   -0.54220E-01  2368   0.143E-01    0.370E+00
DAV:  47    -0.361812589036E+04    0.11506E-01   -0.19083E-02  2400   0.149E-01    0.343E+00
DAV:  48    -0.361813583726E+04   -0.99469E-02   -0.51991E-01  2368   0.142E-01    0.366E+00
DAV:  49    -0.361812524779E+04    0.10589E-01   -0.18952E-02  2400   0.147E-01    0.341E+00
DAV:  50    -0.361813520547E+04   -0.99577E-02   -0.51158E-01  2368   0.141E-01    0.365E+00
DAV:  51    -0.361812500270E+04    0.10203E-01   -0.18901E-02  2400   0.146E-01    0.340E+00
DAV:  52    -0.361813459274E+04   -0.95900E-02   -0.50489E-01  2368   0.140E-01    0.362E+00
DAV:  53    -0.361812455610E+04    0.10037E-01   -0.19094E-02  2400   0.146E-01    0.338E+00
DAV:  54    -0.361813403526E+04   -0.94792E-02   -0.49737E-01  2368   0.139E-01    0.361E+00
DAV:  55    -0.361812427670E+04    0.97586E-02   -0.19066E-02  2400   0.145E-01    0.337E+00
DAV:  56    -0.361813370644E+04   -0.94297E-02   -0.49301E-01  2368   0.139E-01    0.360E+00
DAV:  57    -0.361812390317E+04    0.98033E-02   -0.19044E-02  2400   0.145E-01    0.334E+00
DAV:  58    -0.361813297234E+04   -0.90692E-02   -0.48310E-01  2400   0.138E-01    0.358E+00
DAV:  59    -0.361812345630E+04    0.95160E-02   -0.19042E-02  2432   0.144E-01    0.332E+00
DAV:  60    -0.361813249728E+04   -0.90410E-02   -0.47642E-01  2400   0.137E-01    0.357E+00
DAV:  61    -0.361812323954E+04    0.92577E-02   -0.18930E-02  2432   0.143E-01    0.331E+00
DAV:  62    -0.361813218109E+04   -0.89416E-02   -0.47242E-01  2400   0.137E-01    0.356E+00
DAV:  63    -0.361812306342E+04    0.91177E-02   -0.18910E-02  2432   0.143E-01    0.330E+00
DAV:  64    -0.361813197971E+04   -0.89163E-02   -0.46972E-01  2400   0.137E-01    0.355E+00
DAV:  65    -0.361812299086E+04    0.89888E-02   -0.18861E-02  2432   0.143E-01    0.330E+00
DAV:  66    -0.361813188157E+04   -0.88907E-02   -0.46858E-01  2400   0.136E-01    0.355E+00
DAV:  67    -0.361812297179E+04    0.89098E-02   -0.18843E-02  2432   0.143E-01    0.330E+00
DAV:  68    -0.361813184416E+04   -0.88724E-02   -0.46830E-01  2400   0.136E-01    0.355E+00
DAV:  69    -0.361812299024E+04    0.88539E-02   -0.18836E-02  2432   0.143E-01    0.330E+00
DAV:  70    -0.361813184505E+04   -0.88548E-02   -0.46860E-01  2400   0.136E-01    0.354E+00
DAV:  71    -0.361812302944E+04    0.88156E-02   -0.18840E-02  2432   0.143E-01    0.331E+00
DAV:  72    -0.361813185809E+04   -0.88286E-02   -0.46911E-01  2400   0.136E-01    0.354E+00
DAV:  73    -0.361812307693E+04    0.87812E-02   -0.18846E-02  2432   0.143E-01    0.331E+00
DAV:  74    -0.361813189811E+04   -0.88212E-02   -0.46995E-01  2400   0.137E-01    0.354E+00
DAV:  75    -0.361812313408E+04    0.87640E-02   -0.18856E-02  2432   0.143E-01    0.332E+00
DAV:  76    -0.361813193696E+04   -0.88029E-02   -0.47077E-01  2400   0.137E-01    0.354E+00
DAV:  77    -0.361812317139E+04    0.87656E-02   -0.18864E-02  2432   0.143E-01    0.332E+00
DAV:  78    -0.361813197568E+04   -0.88043E-02   -0.47142E-01  2400   0.137E-01    0.354E+00
DAV:  79    -0.361812323336E+04    0.87423E-02   -0.18856E-02  2432   0.143E-01    0.333E+00
DAV:  80    -0.361813201228E+04   -0.87789E-02   -0.47223E-01  2400   0.137E-01    0.354E+00
DAV:  81    -0.361812327433E+04    0.87380E-02   -0.18881E-02  2432   0.143E-01    0.333E+00
DAV:  82    -0.361813201352E+04   -0.87392E-02   -0.47258E-01  2432   0.137E-01    0.354E+00
DAV:  83    -0.361812330923E+04    0.87043E-02   -0.18880E-02  2464   0.143E-01    0.333E+00
DAV:  84    -0.361813205359E+04   -0.87444E-02   -0.47332E-01  2432   0.137E-01    0.354E+00
DAV:  85    -0.361812335360E+04    0.87000E-02   -0.18885E-02  2464   0.144E-01    0.334E+00
DAV:  86    -0.361813207964E+04   -0.87260E-02   -0.47387E-01  2432   0.137E-01    0.354E+00
DAV:  87    -0.361812334121E+04    0.87384E-02   -0.18881E-02  2464   0.144E-01    0.333E+00
DAV:  88    -0.361813207717E+04   -0.87360E-02   -0.47368E-01  2400   0.137E-01    0.354E+00
DAV:  89    -0.361812339034E+04    0.86868E-02   -0.18830E-02  2464   0.144E-01    0.334E+00
DAV:  90    -0.361813210199E+04   -0.87117E-02   -0.47427E-01  2432   0.137E-01    0.354E+00
DAV:  91    -0.361812339895E+04    0.87030E-02   -0.18862E-02  2432   0.144E-01    0.334E+00
DAV:  92    -0.361813208015E+04   -0.86812E-02   -0.47415E-01  2400   0.137E-01    0.354E+00
DAV:  93    -0.361812344307E+04    0.86371E-02   -0.18823E-02  2432   0.144E-01    0.334E+00
DAV:  94    -0.361813215564E+04   -0.87126E-02   -0.47532E-01  2400   0.137E-01    0.354E+00
DAV:  95    -0.361812350386E+04    0.86518E-02   -0.18818E-02  2432   0.144E-01    0.335E+00
DAV:  96    -0.361813220125E+04   -0.86974E-02   -0.47609E-01  2400   0.137E-01    0.354E+00
DAV:  97    -0.361812350264E+04    0.86986E-02   -0.18822E-02  2432   0.144E-01    0.334E+00
DAV:  98    -0.361813219840E+04   -0.86958E-02   -0.47595E-01  2400   0.137E-01    0.354E+00
DAV:  99    -0.361812353644E+04    0.86620E-02   -0.18782E-02  2432   0.144E-01    0.335E+00
DAV: 100    -0.361813221235E+04   -0.86759E-02   -0.47632E-01  2400   0.137E-01
  38 F= -.36181322E+04 E0= -.36180725E+04  d E =-.776550E-01
       N       E                     dE             d eps       ncg     rms          rms(c)
DAV:   1    -0.361813122464E+04   -0.76882E-02   -0.59011E+00  2048   0.158E+00    0.275E+00
DAV:   2    -0.361988551713E+04   -0.17543E+01   -0.88038E+00  3008   0.244E+00    0.942E+00
DAV:   3    -0.361841838854E+04    0.14671E+01   -0.70911E-01  2976   0.254E+00    0.575E+00
DAV:   4    -0.361813437571E+04    0.28401E+00   -0.12185E-01  2816   0.558E-01    0.294E+00
DAV:   5    -0.361811861777E+04    0.15758E-01   -0.34936E-02  2624   0.196E-01    0.914E-01
DAV:   6    -0.361814149602E+04   -0.22878E-01   -0.70660E-02  2464   0.121E-01    0.372E+00
DAV:   7    -0.361814148526E+04    0.10757E-04   -0.96412E-03  2656   0.122E-01    0.331E+00
DAV:   8    -0.361816233431E+04   -0.20849E-01   -0.54038E-01  2880   0.155E-01    0.390E+00
DAV:   9    -0.361816277891E+04   -0.44460E-03   -0.18279E-02  2752   0.158E-01    0.435E+00
DAV:  10    -0.361816272935E+04    0.49557E-04   -0.62935E-01  2592   0.162E-01    0.333E+00
DAV:  11    -0.361814236426E+04    0.20365E-01   -0.24179E-02  2496   0.167E-01    0.282E+00
DAV:  12    -0.361814604606E+04   -0.36818E-02   -0.35555E-01  2400   0.130E-01    0.327E+00
DAV:  13    -0.361814338927E+04    0.26568E-02   -0.17550E-02  2464   0.130E-01    0.340E+00
DAV:  14    -0.361815908460E+04   -0.15695E-01   -0.52707E-01  2464   0.134E-01    0.374E+00
DAV:  15    -0.361815100299E+04    0.80816E-02   -0.17985E-02  2496   0.148E-01    0.370E+00
DAV:  16    -0.361816388476E+04   -0.12882E-01   -0.60651E-01  2432   0.145E-01    0.376E+00
DAV:  17    -0.361815068541E+04    0.13199E-01   -0.19371E-02  2432   0.155E-01    0.358E+00
DAV:  18    -0.361816195682E+04   -0.11271E-01   -0.57618E-01  2400   0.145E-01    0.373E+00
DAV:  19    -0.361814926481E+04    0.12692E-01   -0.19076E-02  2432   0.152E-01    0.349E+00
DAV:  20    -0.361816049267E+04   -0.11228E-01   -0.55245E-01  2400   0.143E-01    0.371E+00
DAV:  21    -0.361814897536E+04    0.11517E-01   -0.18874E-02  2432   0.150E-01    0.350E+00
DAV:  22    -0.361816032439E+04   -0.11349E-01   -0.55133E-01  2400   0.142E-01    0.371E+00
DAV:  23    -0.361814902993E+04    0.11294E-01   -0.18982E-02  2432   0.151E-01    0.351E+00
DAV:  24    -0.361816018661E+04   -0.11157E-01   -0.55111E-01  2400   0.142E-01    0.370E+00
DAV:  25    -0.361814896564E+04    0.11221E-01   -0.19117E-02  2432   0.151E-01    0.351E+00
DAV:  26    -0.361815992051E+04   -0.10955E-01   -0.54846E-01  2400   0.142E-01    0.369E+00
DAV:  27    -0.361814883995E+04    0.11081E-01   -0.19195E-02  2432   0.150E-01    0.350E+00
DAV:  28    -0.361815964051E+04   -0.10801E-01   -0.54532E-01  2400   0.142E-01    0.368E+00
DAV:  29    -0.361814872130E+04    0.10919E-01   -0.19247E-02  2432   0.150E-01    0.350E+00
DAV:  30    -0.361815939301E+04   -0.10672E-01   -0.54254E-01  2400   0.142E-01    0.367E+00
DAV:  31    -0.361814861681E+04    0.10776E-01   -0.19292E-02  2432   0.150E-01    0.350E+00
DAV:  32    -0.361815916786E+04   -0.10551E-01   -0.54004E-01  2400   0.141E-01    0.367E+00
DAV:  33    -0.361814851695E+04    0.10651E-01   -0.19333E-02  2432   0.150E-01    0.350E+00
DAV:  34    -0.361815895404E+04   -0.10437E-01   -0.53762E-01  2400   0.141E-01    0.366E+00
DAV:  35    -0.361814842073E+04    0.10533E-01   -0.19368E-02  2432   0.149E-01    0.349E+00
DAV:  36    -0.361815875244E+04   -0.10332E-01   -0.53533E-01  2400   0.141E-01    0.365E+00
DAV:  37    -0.361814833057E+04    0.10422E-01   -0.19399E-02  2432   0.149E-01    0.349E+00
DAV:  38    -0.361815856458E+04   -0.10234E-01   -0.53319E-01  2400   0.141E-01    0.365E+00
DAV:  39    -0.361814824622E+04    0.10318E-01   -0.19427E-02  2432   0.149E-01    0.349E+00
DAV:  40    -0.361815838867E+04   -0.10142E-01   -0.53119E-01  2400   0.141E-01    0.364E+00
DAV:  41    -0.361814816649E+04    0.10222E-01   -0.19452E-02  2432   0.149E-01    0.349E+00
DAV:  42    -0.361815822291E+04   -0.10056E-01   -0.52930E-01  2400   0.141E-01    0.363E+00
DAV:  43    -0.361814809071E+04    0.10132E-01   -0.19475E-02  2432   0.148E-01    0.348E+00
DAV:  44    -0.361815806616E+04   -0.99754E-02   -0.52751E-01  2400   0.140E-01    0.363E+00
DAV:  45    -0.361814801865E+04    0.10048E-01   -0.19495E-02  2432   0.148E-01    0.348E+00
DAV:  46    -0.361815791766E+04   -0.98990E-02   -0.52581E-01  2400   0.140E-01    0.362E+00
DAV:  47    -0.361814739450E+04    0.10523E-01   -0.19479E-02  2432   0.148E-01    0.342E+00
DAV:  48    -0.361815653204E+04   -0.91375E-02   -0.50650E-01  2368   0.139E-01    0.358E+00
DAV:  49    -0.361814683498E+04    0.96971E-02   -0.19413E-02  2400   0.146E-01    0.341E+00
DAV:  50    -0.361815605184E+04   -0.92169E-02   -0.50024E-01  2368   0.138E-01    0.357E+00
DAV:  51    -0.361814664511E+04    0.94067E-02   -0.19364E-02  2400   0.146E-01    0.340E+00
DAV:  52    -0.361815548981E+04   -0.88447E-02   -0.49407E-01  2368   0.138E-01    0.355E+00
DAV:  53    -0.361814616641E+04    0.93234E-02   -0.19509E-02  2400   0.145E-01    0.338E+00
DAV:  54    -0.361815490606E+04   -0.87397E-02   -0.48579E-01  2400   0.137E-01    0.354E+00
DAV:  55    -0.361814585647E+04    0.90496E-02   -0.19435E-02  2432   0.144E-01    0.336E+00
DAV:  56    -0.361815455093E+04   -0.86945E-02   -0.48089E-01  2400   0.137E-01    0.353E+00
DAV:  57    -0.361814535203E+04    0.91989E-02   -0.19447E-02  2432   0.143E-01    0.332E+00
DAV:  58    -0.361815361888E+04   -0.82669E-02   -0.46803E-01  2400   0.136E-01    0.350E+00
DAV:  59    -0.361814470966E+04    0.89092E-02   -0.19472E-02  2432   0.142E-01    0.329E+00
DAV:  60    -0.361815297444E+04   -0.82648E-02   -0.45856E-01  2400   0.135E-01    0.348E+00
DAV:  61    -0.361814438536E+04    0.85891E-02   -0.19278E-02  2432   0.141E-01    0.327E+00
DAV:  62    -0.361815257729E+04   -0.81919E-02   -0.45310E-01  2400   0.134E-01    0.347E+00
DAV:  63    -0.361814411894E+04    0.84584E-02   -0.19244E-02  2432   0.140E-01    0.326E+00
DAV:  64    -0.361815227236E+04   -0.81534E-02   -0.44876E-01  2400   0.134E-01    0.346E+00
DAV:  65    -0.361814397803E+04    0.82943E-02   -0.19159E-02  2432   0.140E-01    0.325E+00
DAV:  66    -0.361815211374E+04   -0.81357E-02   -0.44665E-01  2400   0.134E-01    0.346E+00
DAV:  67    -0.361814392077E+04    0.81930E-02   -0.19117E-02  2432   0.140E-01    0.325E+00
DAV:  68    -0.361815204604E+04   -0.81253E-02   -0.44587E-01  2400   0.134E-01    0.346E+00
DAV:  69    -0.361814391662E+04    0.81294E-02   -0.19094E-02  2432   0.139E-01    0.325E+00
DAV:  70    -0.361815203370E+04   -0.81171E-02   -0.44589E-01  2400   0.134E-01    0.345E+00
DAV:  71    -0.361814394609E+04    0.80876E-02   -0.19083E-02  2432   0.139E-01    0.325E+00
DAV:  72    -0.361815204826E+04   -0.81022E-02   -0.44634E-01  2400   0.134E-01    0.345E+00
DAV:  73    -0.361814399102E+04    0.80572E-02   -0.19081E-02  2432   0.139E-01    0.326E+00
DAV:  74    -0.361815209045E+04   -0.80994E-02   -0.44715E-01  2400   0.134E-01    0.345E+00
DAV:  75    -0.361814404825E+04    0.80422E-02   -0.19085E-02  2432   0.140E-01    0.326E+00
DAV:  76    -0.361815213592E+04   -0.80877E-02   -0.44802E-01  2400   0.134E-01    0.345E+00
DAV:  77    -0.361814409065E+04    0.80453E-02   -0.19088E-02  2432   0.140E-01    0.326E+00
DAV:  78    -0.361815218259E+04   -0.80919E-02   -0.44877E-01  2400   0.134E-01    0.346E+00
DAV:  79    -0.361814415547E+04    0.80271E-02   -0.19079E-02  2432   0.140E-01    0.327E+00
DAV:  80    -0.361815222850E+04   -0.80730E-02   -0.44967E-01  2400   0.134E-01    0.346E+00
DAV:  81    -0.361814420158E+04    0.80269E-02   -0.19100E-02  2432   0.140E-01    0.327E+00
DAV:  82    -0.361815224276E+04   -0.80412E-02   -0.45016E-01  2400   0.134E-01    0.345E+00
DAV:  83    -0.361814424120E+04    0.80016E-02   -0.19095E-02  2432   0.140E-01    0.328E+00
DAV:  84    -0.361815228992E+04   -0.80487E-02   -0.45097E-01  2400   0.134E-01    0.346E+00
DAV:  85    -0.361814429025E+04    0.79997E-02   -0.19098E-02  2432   0.140E-01    0.328E+00
DAV:  86    -0.361815232432E+04   -0.80341E-02   -0.45163E-01  2400   0.134E-01    0.346E+00
DAV:  87    -0.361814428688E+04    0.80374E-02   -0.19092E-02  2432   0.140E-01    0.328E+00
DAV:  88    -0.361815233462E+04   -0.80477E-02   -0.45162E-01  2400   0.134E-01    0.346E+00
DAV:  89    -0.361814434244E+04    0.79922E-02   -0.19040E-02  2432   0.140E-01    0.328E+00
DAV:  90    -0.361815236895E+04   -0.80265E-02   -0.45232E-01  2400   0.134E-01    0.346E+00
DAV:  91    -0.361814435685E+04    0.80121E-02   -0.19073E-02  2432   0.140E-01    0.328E+00
DAV:  92    -0.361815235413E+04   -0.79973E-02   -0.45229E-01  2400   0.134E-01    0.346E+00
DAV:  93    -0.361814440115E+04    0.79530E-02   -0.19028E-02  2432   0.140E-01    0.329E+00
DAV:  94    -0.361815243199E+04   -0.80308E-02   -0.45348E-01  2400   0.134E-01    0.346E+00
DAV:  95    -0.361814446612E+04    0.79659E-02   -0.19018E-02  2432   0.140E-01    0.329E+00
DAV:  96    -0.361815248439E+04   -0.80183E-02   -0.45433E-01  2400   0.134E-01    0.346E+00
DAV:  97    -0.361814446904E+04    0.80153E-02   -0.19016E-02  2432   0.140E-01    0.329E+00
DAV:  98    -0.361815250399E+04   -0.80349E-02   -0.45443E-01  2400   0.134E-01    0.346E+00
DAV:  99    -0.361814452966E+04    0.79743E-02   -0.18953E-02  2432   0.140E-01    0.329E+00
DAV: 100    -0.361815254868E+04   -0.80190E-02   -0.45524E-01  2400   0.134E-01
  39 F= -.36181525E+04 E0= -.36180925E+04  d E =-.979913E-01
       N       E                     dE             d eps       ncg     rms          rms(c)
DAV:   1    -0.361818312418E+04   -0.38595E-01   -0.40112E+00  2048   0.126E+00    0.219E+00
DAV:   2    -0.361947954418E+04   -0.12964E+01   -0.52583E+00  3040   0.195E+00    0.848E+00
DAV:   3    -0.361837994808E+04    0.10996E+01   -0.48151E-01  2912   0.202E+00    0.533E+00
DAV:   4    -0.361817697790E+04    0.20297E+00   -0.69942E-02  2912   0.453E-01    0.880E-01
DAV:   5    -0.361822179867E+04   -0.44821E-01   -0.86344E-02  2528   0.165E-01    0.439E+00
DAV:   6    -0.361818659727E+04    0.35201E-01   -0.90587E-03  2784   0.135E-01    0.472E-01
DAV:   7    -0.361817354162E+04    0.13056E-01   -0.20510E-02  2688   0.136E-01    0.169E+00
DAV:   8    -0.361817448413E+04   -0.94251E-03   -0.79946E-03  2752   0.104E-01    0.177E+00
DAV:   9    -0.361817290229E+04    0.15818E-02   -0.22663E-03  2816   0.860E-02    0.194E+00
DAV:  10    -0.361818603086E+04   -0.13129E-01   -0.16202E-01  2560   0.777E-02    0.293E+00
DAV:  11    -0.361819497625E+04   -0.89454E-02   -0.11490E-02  2656   0.104E-01    0.374E+00
DAV:  12    -0.361821239319E+04   -0.17417E-01   -0.55963E-01  2528   0.133E-01    0.362E+00
DAV:  13    -0.361821096313E+04    0.14301E-02   -0.19426E-02  2528   0.151E-01    0.430E+00
DAV:  14    -0.361822375415E+04   -0.12791E-01   -0.73617E-01  2432   0.155E-01    0.375E+00
DAV:  15    -0.361821345560E+04    0.10299E-01   -0.21807E-02  2496   0.166E-01    0.428E+00
DAV:  16    -0.361822491169E+04   -0.11456E-01   -0.75258E-01  2432   0.157E-01    0.379E+00
DAV:  17    -0.361821206594E+04    0.12846E-01   -0.21711E-02  2432   0.167E-01    0.417E+00
DAV:  18    -0.361822375411E+04   -0.11688E-01   -0.73108E-01  2400   0.156E-01    0.380E+00
DAV:  19    -0.361821033667E+04    0.13417E-01   -0.21224E-02  2432   0.165E-01    0.405E+00
DAV:  20    -0.361822225807E+04   -0.11921E-01   -0.70500E-01  2400   0.154E-01    0.380E+00
DAV:  21    -0.361820885791E+04    0.13400E-01   -0.20801E-02  2432   0.162E-01    0.396E+00
DAV:  22    -0.361822083788E+04   -0.11980E-01   -0.68119E-01  2400   0.152E-01    0.379E+00
DAV:  23    -0.361820765633E+04    0.13182E-01   -0.20501E-02  2432   0.160E-01    0.389E+00
DAV:  24    -0.361821957077E+04   -0.11914E-01   -0.66072E-01  2400   0.151E-01    0.378E+00
DAV:  25    -0.361820668308E+04    0.12888E-01   -0.20300E-02  2432   0.159E-01    0.383E+00
DAV:  26    -0.361821846354E+04   -0.11780E-01   -0.64337E-01  2400   0.149E-01    0.376E+00
DAV:  27    -0.361820588703E+04    0.12577E-01   -0.20167E-02  2432   0.157E-01    0.378E+00
DAV:  28    -0.361821750469E+04   -0.11618E-01   -0.62872E-01  2400   0.148E-01    0.375E+00
DAV:  29    -0.361820522755E+04    0.12277E-01   -0.20081E-02  2432   0.156E-01    0.375E+00
DAV:  30    -0.361821667159E+04   -0.11444E-01   -0.61629E-01  2400   0.148E-01    0.373E+00
DAV:  31    -0.361820467270E+04    0.11999E-01   -0.20025E-02  2432   0.155E-01    0.372E+00
DAV:  32    -0.361821594366E+04   -0.11271E-01   -0.60564E-01  2400   0.147E-01    0.372E+00
DAV:  33    -0.361820419740E+04    0.11746E-01   -0.19989E-02  2432   0.154E-01    0.369E+00
DAV:  34    -0.361821529949E+04   -0.11102E-01   -0.59638E-01  2400   0.146E-01    0.371E+00
DAV:  35    -0.361820378635E+04    0.11513E-01   -0.19965E-02  2432   0.153E-01    0.367E+00
DAV:  36    -0.361821472876E+04   -0.10942E-01   -0.58828E-01  2400   0.145E-01    0.369E+00
DAV:  37    -0.361820341692E+04    0.11312E-01   -0.19949E-02  2432   0.153E-01    0.365E+00
DAV:  38    -0.361821420927E+04   -0.10792E-01   -0.58094E-01  2400   0.145E-01    0.368E+00
DAV:  39    -0.361820308779E+04    0.11121E-01   -0.19934E-02  2432   0.152E-01    0.364E+00
DAV:  40    -0.361821374254E+04   -0.10655E-01   -0.57440E-01  2400   0.144E-01    0.367E+00
DAV:  41    -0.361820279201E+04    0.10951E-01   -0.19923E-02  2432   0.151E-01    0.362E+00
DAV:  42    -0.361821331601E+04   -0.10524E-01   -0.56847E-01  2400   0.144E-01    0.366E+00
DAV:  43    -0.361820252301E+04    0.10793E-01   -0.19914E-02  2432   0.151E-01    0.361E+00
DAV:  44    -0.361821292370E+04   -0.10401E-01   -0.56305E-01  2400   0.144E-01    0.365E+00
DAV:  45    -0.361820227620E+04    0.10648E-01   -0.19906E-02  2432   0.151E-01    0.359E+00
DAV:  46    -0.361821256121E+04   -0.10285E-01   -0.55806E-01  2400   0.143E-01    0.364E+00
DAV:  47    -0.361820136871E+04    0.11192E-01   -0.19863E-02  2432   0.150E-01    0.352E+00
DAV:  48    -0.361821063848E+04   -0.92698E-02   -0.53108E-01  2400   0.142E-01    0.359E+00
DAV:  49    -0.361820071902E+04    0.99195E-02   -0.19839E-02  2432   0.148E-01    0.351E+00
DAV:  50    -0.361821017452E+04   -0.94555E-02   -0.52528E-01  2400   0.141E-01    0.358E+00
DAV:  51    -0.361820054953E+04    0.96250E-02   -0.19832E-02  2432   0.147E-01    0.350E+00
DAV:  52    -0.361820978540E+04   -0.92359E-02   -0.52094E-01  2400   0.141E-01    0.356E+00
DAV:  53    -0.361820018992E+04    0.95955E-02   -0.19952E-02  2432   0.147E-01    0.348E+00
DAV:  54    -0.361820931458E+04   -0.91247E-02   -0.51421E-01  2400   0.140E-01    0.355E+00
DAV:  55    -0.361819992189E+04    0.93927E-02   -0.19910E-02  2432   0.146E-01    0.347E+00
DAV:  56    -0.361820896267E+04   -0.90408E-02   -0.50940E-01  2400   0.140E-01    0.354E+00
DAV:  57    -0.361819872826E+04    0.10234E-01   -0.19947E-02  2432   0.146E-01    0.337E+00
DAV:  58    -0.361820675468E+04   -0.80264E-02   -0.47744E-01  2432   0.138E-01    0.348E+00
DAV:  59    -0.361819721275E+04    0.95419E-02   -0.19889E-02  2464   0.143E-01    0.328E+00
DAV:  60    -0.361820525901E+04   -0.80463E-02   -0.45466E-01  2400   0.135E-01    0.345E+00
DAV:  61    -0.361819632214E+04    0.89369E-02   -0.19457E-02  2432   0.140E-01    0.322E+00
DAV:  62    -0.361820424203E+04   -0.79199E-02   -0.43964E-01  2400   0.133E-01    0.342E+00
DAV:  63    -0.361819570150E+04    0.85405E-02   -0.19252E-02  2432   0.139E-01    0.319E+00
DAV:  64    -0.361820358072E+04   -0.78792E-02   -0.42992E-01  2400   0.132E-01    0.341E+00
DAV:  65    -0.361819533252E+04    0.82482E-02   -0.19066E-02  2432   0.137E-01    0.317E+00
DAV:  66    -0.361820317788E+04   -0.78454E-02   -0.42413E-01  2400   0.131E-01    0.340E+00
DAV:  67    -0.361819515099E+04    0.80269E-02   -0.18962E-02  2432   0.137E-01    0.316E+00
DAV:  68    -0.361820296124E+04   -0.78102E-02   -0.42136E-01  2400   0.131E-01    0.339E+00
DAV:  69    -0.361819504832E+04    0.79129E-02   -0.18917E-02  2432   0.136E-01    0.315E+00
DAV:  70    -0.361820286724E+04   -0.78189E-02   -0.42010E-01  2400   0.131E-01    0.339E+00
DAV:  71    -0.361819503996E+04    0.78273E-02   -0.18865E-02  2432   0.136E-01    0.315E+00
DAV:  72    -0.361820285230E+04   -0.78123E-02   -0.42009E-01  2400   0.131E-01    0.338E+00
DAV:  73    -0.361819506831E+04    0.77840E-02   -0.18861E-02  2432   0.136E-01    0.316E+00
DAV:  74    -0.361820286379E+04   -0.77955E-02   -0.42054E-01  2400   0.131E-01    0.338E+00
DAV:  75    -0.361819512013E+04    0.77437E-02   -0.18861E-02  2432   0.136E-01    0.316E+00
DAV:  76    -0.361820290410E+04   -0.77840E-02   -0.42144E-01  2400   0.131E-01    0.338E+00
DAV:  77    -0.361819518782E+04    0.77163E-02   -0.18872E-02  2432   0.136E-01    0.317E+00
DAV:  78    -0.361820295911E+04   -0.77713E-02   -0.42256E-01  2400   0.131E-01    0.338E+00
DAV:  79    -0.361819525802E+04    0.77011E-02   -0.18890E-02  2432   0.137E-01    0.318E+00
DAV:  80    -0.361820301784E+04   -0.77598E-02   -0.42369E-01  2400   0.131E-01    0.338E+00
DAV:  81    -0.361819533010E+04    0.76877E-02   -0.18907E-02  2432   0.137E-01    0.318E+00
DAV:  82    -0.361820306811E+04   -0.77380E-02   -0.42475E-01  2400   0.131E-01    0.338E+00
DAV:  83    -0.361819539333E+04    0.76748E-02   -0.18922E-02  2432   0.137E-01    0.319E+00
DAV:  84    -0.361820312711E+04   -0.77338E-02   -0.42584E-01  2400   0.131E-01    0.338E+00
DAV:  85    -0.361819545876E+04    0.76683E-02   -0.18936E-02  2432   0.137E-01    0.319E+00
DAV:  86    -0.361820317662E+04   -0.77179E-02   -0.42680E-01  2400   0.132E-01    0.338E+00
DAV:  87    -0.361819549222E+04    0.76844E-02   -0.18943E-02  2432   0.137E-01    0.320E+00
DAV:  88    -0.361820321785E+04   -0.77256E-02   -0.42742E-01  2400   0.132E-01    0.339E+00
DAV:  89    -0.361819555467E+04    0.76632E-02   -0.18925E-02  2432   0.137E-01    0.320E+00
DAV:  90    -0.361820325707E+04   -0.77024E-02   -0.42823E-01  2400   0.132E-01    0.339E+00
DAV:  91    -0.361819559108E+04    0.76660E-02   -0.18951E-02  2432   0.137E-01    0.320E+00
DAV:  92    -0.361820326474E+04   -0.76737E-02   -0.42861E-01  2400   0.132E-01    0.339E+00
DAV:  93    -0.361819564441E+04    0.76203E-02   -0.18923E-02  2432   0.137E-01    0.321E+00
DAV:  94    -0.361820334766E+04   -0.77033E-02   -0.42991E-01  2400   0.132E-01    0.339E+00
DAV:  95    -0.361819571840E+04    0.76293E-02   -0.18920E-02  2432   0.137E-01    0.321E+00
DAV:  96    -0.361820340877E+04   -0.76904E-02   -0.43094E-01  2400   0.132E-01    0.339E+00
DAV:  97    -0.361819570454E+04    0.77042E-02   -0.18901E-02  2432   0.137E-01    0.321E+00
DAV:  98    -0.361820343018E+04   -0.77256E-02   -0.43085E-01  2400   0.132E-01    0.339E+00
DAV:  99    -0.361819580821E+04    0.76220E-02   -0.18779E-02  2432   0.137E-01    0.322E+00
DAV: 100    -0.361820352167E+04   -0.77135E-02   -0.43242E-01  2400   0.132E-01
  40 F= -.36182035E+04 E0= -.36181433E+04  d E =-.509730E-01
       N       E                     dE             d eps       ncg     rms          rms(c)
DAV:   1    -0.361819478119E+04    0.10270E-02   -0.19428E+01  2048   0.277E+00    0.102E+00
DAV:   2    -0.361845988896E+04   -0.26511E+00   -0.55237E-01  2688   0.644E-01    0.548E+00
DAV:   3    -0.361822278097E+04    0.23711E+00   -0.72373E-02  2848   0.506E-01    0.116E+00
DAV:   4    -0.361820582649E+04    0.16954E-01   -0.15215E-02  2720   0.160E-01    0.970E-01
DAV:   5    -0.361826271654E+04   -0.56890E-01   -0.46952E-02  2720   0.198E-01    0.445E+00
DAV:   6    -0.361826280349E+04   -0.86947E-04   -0.12472E-02  2560   0.213E-01    0.524E+00
DAV:   7    -0.361829746424E+04   -0.34661E-01   -0.12866E+00  2624   0.211E-01    0.417E+00
DAV:   8    -0.361824605579E+04    0.51408E-01   -0.24443E-02  2816   0.199E-01    0.305E+00
DAV:   9    -0.361822730178E+04    0.18754E-01   -0.27857E-01  2464   0.165E-01    0.204E+00
DAV:  10    -0.361823021724E+04   -0.29155E-02   -0.25122E-02  2656   0.119E-01    0.369E+00
DAV:  11    -0.361823958670E+04   -0.93695E-02   -0.47189E-01  2592   0.122E-01    0.322E+00
DAV:  12    -0.361824178493E+04   -0.21982E-02   -0.20539E-02  2560   0.141E-01    0.409E+00
DAV:  13    -0.361825184268E+04   -0.10058E-01   -0.62449E-01  2560   0.144E-01    0.352E+00
DAV:  14    -0.361824549239E+04    0.63503E-02   -0.21861E-02  2592   0.156E-01    0.411E+00
DAV:  15    -0.361825242424E+04   -0.69318E-02   -0.63321E-01  2496   0.149E-01    0.350E+00
DAV:  16    -0.361824461722E+04    0.78070E-02   -0.22594E-02  2528   0.157E-01    0.403E+00
DAV:  17    -0.361825097368E+04   -0.63565E-02   -0.61265E-01  2496   0.147E-01    0.347E+00
DAV:  18    -0.361824325559E+04    0.77181E-02   -0.22489E-02  2528   0.155E-01    0.395E+00
DAV:  19    -0.361824975797E+04   -0.65024E-02   -0.59345E-01  2496   0.145E-01    0.346E+00
DAV:  20    -0.361824218781E+04    0.75702E-02   -0.22228E-02  2464   0.153E-01    0.389E+00
DAV:  21    -0.361824882817E+04   -0.66404E-02   -0.57832E-01  2432   0.144E-01    0.345E+00
DAV:  22    -0.361824136494E+04    0.74632E-02   -0.22023E-02  2464   0.152E-01    0.384E+00
DAV:  23    -0.361824806814E+04   -0.67032E-02   -0.56612E-01  2432   0.143E-01    0.344E+00
DAV:  24    -0.361824069105E+04    0.73771E-02   -0.21875E-02  2464   0.150E-01    0.381E+00
DAV:  25    -0.361824742503E+04   -0.67340E-02   -0.55591E-01  2432   0.142E-01    0.342E+00
DAV:  26    -0.361824011680E+04    0.73082E-02   -0.21755E-02  2464   0.149E-01    0.377E+00
DAV:  27    -0.361824687248E+04   -0.67557E-02   -0.54714E-01  2432   0.141E-01    0.341E+00
DAV:  28    -0.361823961689E+04    0.72556E-02   -0.21647E-02  2464   0.149E-01    0.374E+00
DAV:  29    -0.361824639020E+04   -0.67733E-02   -0.53945E-01  2432   0.141E-01    0.341E+00
DAV:  30    -0.361823917580E+04    0.72144E-02   -0.21548E-02  2464   0.148E-01    0.372E+00
DAV:  31    -0.361824596293E+04   -0.67871E-02   -0.53262E-01  2432   0.140E-01    0.340E+00
DAV:  32    -0.361823878167E+04    0.71813E-02   -0.21457E-02  2464   0.147E-01    0.369E+00
DAV:  33    -0.361824557964E+04   -0.67980E-02   -0.52647E-01  2432   0.139E-01    0.339E+00
DAV:  34    -0.361823842547E+04    0.71542E-02   -0.21373E-02  2464   0.147E-01    0.367E+00
DAV:  35    -0.361824523351E+04   -0.68080E-02   -0.52090E-01  2432   0.139E-01    0.338E+00
DAV:  36    -0.361823810408E+04    0.71294E-02   -0.21291E-02  2432   0.146E-01    0.365E+00
DAV:  37    -0.361824490992E+04   -0.68058E-02   -0.51574E-01  2432   0.139E-01    0.338E+00
DAV:  38    -0.361823779506E+04    0.71149E-02   -0.21218E-02  2464   0.146E-01    0.363E+00
DAV:  39    -0.361824461910E+04   -0.68240E-02   -0.51101E-01  2432   0.138E-01    0.337E+00
DAV:  40    -0.361823753692E+04    0.70822E-02   -0.21143E-02  2464   0.145E-01    0.362E+00
DAV:  41    -0.361824436604E+04   -0.68291E-02   -0.50695E-01  2432   0.138E-01    0.337E+00
DAV:  42    -0.361823729507E+04    0.70710E-02   -0.21082E-02  2464   0.145E-01    0.360E+00
DAV:  43    -0.361824412521E+04   -0.68301E-02   -0.50308E-01  2432   0.137E-01    0.336E+00
DAV:  44    -0.361823706778E+04    0.70574E-02   -0.21021E-02  2464   0.144E-01    0.359E+00
DAV:  45    -0.361824389969E+04   -0.68319E-02   -0.49946E-01  2432   0.137E-01    0.336E+00
DAV:  46    -0.361823685548E+04    0.70442E-02   -0.20963E-02  2464   0.144E-01    0.357E+00
DAV:  47    -0.361824315435E+04   -0.62989E-02   -0.49009E-01  2432   0.136E-01    0.332E+00
DAV:  48    -0.361823597417E+04    0.71802E-02   -0.21082E-02  2464   0.143E-01    0.351E+00
DAV:  49    -0.361824225590E+04   -0.62817E-02   -0.47617E-01  2432   0.135E-01    0.331E+00
DAV:  50    -0.361823546298E+04    0.67929E-02   -0.20836E-02  2464   0.142E-01    0.349E+00
DAV:  51    -0.361824185797E+04   -0.63950E-02   -0.46975E-01  2432   0.134E-01    0.330E+00
DAV:  52    -0.361823504073E+04    0.68172E-02   -0.20758E-02  2464   0.141E-01    0.346E+00
DAV:  53    -0.361824136910E+04   -0.63284E-02   -0.46211E-01  2432   0.134E-01    0.329E+00
DAV:  54    -0.361823463511E+04    0.67340E-02   -0.20711E-02  2464   0.140E-01    0.343E+00
DAV:  55    -0.361824096216E+04   -0.63270E-02   -0.45589E-01  2432   0.133E-01    0.328E+00
DAV:  56    -0.361823435116E+04    0.66110E-02   -0.20591E-02  2464   0.140E-01    0.342E+00
DAV:  57    -0.361824020530E+04   -0.58541E-02   -0.44643E-01  2432   0.133E-01    0.324E+00
DAV:  58    -0.361823325303E+04    0.69523E-02   -0.20971E-02  2496   0.139E-01    0.334E+00
DAV:  59    -0.361823890144E+04   -0.56484E-02   -0.42670E-01  2464   0.131E-01    0.320E+00
DAV:  60    -0.361823231605E+04    0.65854E-02   -0.20712E-02  2496   0.136E-01    0.328E+00
DAV:  61    -0.361823802320E+04   -0.57072E-02   -0.41321E-01  2464   0.129E-01    0.318E+00
DAV:  62    -0.361823178678E+04    0.62364E-02   -0.20381E-02  2496   0.135E-01    0.325E+00
DAV:  63    -0.361823749756E+04   -0.57108E-02   -0.40531E-01  2464   0.128E-01    0.317E+00
DAV:  64    -0.361823142608E+04    0.60715E-02   -0.20206E-02  2496   0.134E-01    0.323E+00
DAV:  65    -0.361823720639E+04   -0.57803E-02   -0.40060E-01  2464   0.127E-01    0.317E+00
DAV:  66    -0.361823127167E+04    0.59347E-02   -0.20011E-02  2496   0.133E-01    0.322E+00
DAV:  67    -0.361823709034E+04   -0.58187E-02   -0.39863E-01  2464   0.127E-01    0.316E+00
DAV:  68    -0.361823120430E+04    0.58860E-02   -0.19922E-02  2496   0.133E-01    0.321E+00
DAV:  69    -0.361823705318E+04   -0.58489E-02   -0.39788E-01  2464   0.127E-01    0.316E+00
DAV:  70    -0.361823119827E+04    0.58549E-02   -0.19852E-02  2496   0.133E-01    0.321E+00
DAV:  71    -0.361823707555E+04   -0.58773E-02   -0.39806E-01  2464   0.127E-01    0.317E+00
DAV:  72    -0.361823122657E+04    0.58490E-02   -0.19809E-02  2496   0.133E-01    0.321E+00
DAV:  73    -0.361823712630E+04   -0.58997E-02   -0.39870E-01  2464   0.127E-01    0.317E+00
DAV:  74    -0.361823127198E+04    0.58543E-02   -0.19782E-02  2496   0.133E-01    0.322E+00
DAV:  75    -0.361823718972E+04   -0.59177E-02   -0.39954E-01  2464   0.127E-01    0.317E+00
DAV:  76    -0.361823132216E+04    0.58676E-02   -0.19766E-02  2496   0.133E-01    0.322E+00
DAV:  77    -0.361823724936E+04   -0.59272E-02   -0.40037E-01  2464   0.127E-01    0.317E+00
DAV:  78    -0.361823137318E+04    0.58762E-02   -0.19747E-02  2496   0.133E-01    0.322E+00
DAV:  79    -0.361823731836E+04   -0.59452E-02   -0.40132E-01  2464   0.127E-01    0.318E+00
DAV:  80    -0.361823142430E+04    0.58941E-02   -0.19738E-02  2496   0.133E-01    0.322E+00
DAV:  81    -0.361823737840E+04   -0.59541E-02   -0.40215E-01  2464   0.127E-01    0.318E+00
DAV:  82    -0.361823145559E+04    0.59228E-02   -0.19722E-02  2496   0.133E-01    0.323E+00
DAV:  83    -0.361823743357E+04   -0.59780E-02   -0.40280E-01  2464   0.127E-01    0.318E+00
DAV:  84    -0.361823151187E+04    0.59217E-02   -0.19687E-02  2496   0.134E-01    0.323E+00
DAV:  85    -0.361823749057E+04   -0.59787E-02   -0.40363E-01  2464   0.127E-01    0.318E+00
DAV:  86    -0.361823154290E+04    0.59477E-02   -0.19697E-02  2496   0.134E-01    0.323E+00
DAV:  87    -0.361823750932E+04   -0.59664E-02   -0.40395E-01  2464   0.127E-01    0.318E+00
DAV:  88    -0.361823157988E+04    0.59294E-02   -0.19654E-02  2496   0.134E-01    0.323E+00
DAV:  89    -0.361823757545E+04   -0.59956E-02   -0.40486E-01  2464   0.127E-01    0.318E+00
DAV:  90    -0.361823163015E+04    0.59453E-02   -0.19638E-02  2496   0.134E-01    0.323E+00
DAV:  91    -0.361823762658E+04   -0.59964E-02   -0.40558E-01  2464   0.128E-01    0.319E+00
DAV:  92    -0.361823165163E+04    0.59749E-02   -0.19606E-02  2496   0.134E-01    0.323E+00
DAV:  93    -0.361823771511E+04   -0.60635E-02   -0.40653E-01  2464   0.128E-01    0.319E+00
DAV:  94    -0.361823178504E+04    0.59301E-02   -0.19491E-02  2496   0.134E-01    0.324E+00
DAV:  95    -0.361823785107E+04   -0.60660E-02   -0.40858E-01  2464   0.128E-01    0.320E+00
DAV:  96    -0.361823184256E+04    0.60085E-02   -0.19542E-02  2496   0.134E-01    0.325E+00
DAV:  97    -0.361823787643E+04   -0.60339E-02   -0.40904E-01  2464   0.128E-01    0.320E+00
DAV:  98    -0.361823190207E+04    0.59744E-02   -0.19468E-02  2496   0.134E-01    0.325E+00
DAV:  99    -0.361823797601E+04   -0.60739E-02   -0.41046E-01  2464   0.128E-01    0.320E+00
DAV: 100    -0.361823197610E+04    0.59999E-02   -0.19441E-02  2496   0.134E-01
  41 F= -.36182320E+04 E0= -.36181656E+04  d E =-.794274E-01
       N       E                     dE             d eps       ncg     rms          rms(c)
DAV:   1    -0.361823167257E+04    0.63034E-02   -0.15876E+00  2048   0.725E-01    0.283E+00
DAV:   2    -0.362446661012E+04   -0.62349E+01   -0.18899E+00  2912   0.257E+00    0.412E+01
DAV:   3    -0.361877173280E+04    0.56949E+01   -0.26753E+01  2720   0.146E+00    0.602E+00
DAV:   4    -0.361822761806E+04    0.54411E+00   -0.12362E-01  2816   0.564E-01    0.112E+00
DAV:   5    -0.361820777213E+04    0.19846E-01   -0.55105E-02  2560   0.191E-01    0.191E+00
DAV:   6    -0.361821462950E+04   -0.68574E-02   -0.97305E-02  2464   0.727E-02    0.208E+00
DAV:   7    -0.361824868292E+04   -0.34053E-01   -0.77667E-03  2624   0.103E-01    0.505E+00
DAV:   8    -0.361825658420E+04   -0.79013E-02   -0.72902E-01  2496   0.149E-01    0.339E+00
DAV:   9    -0.361827987721E+04   -0.23293E-01   -0.25026E-02  2752   0.188E-01    0.532E+00
DAV:  10    -0.361826354810E+04    0.16329E-01   -0.81908E-01  2496   0.179E-01    0.335E+00
DAV:  11    -0.361826576337E+04   -0.22153E-02   -0.29547E-02  2528   0.179E-01    0.492E+00
DAV:  12    -0.361825996207E+04    0.58013E-02   -0.76839E-01  2528   0.164E-01    0.343E+00
DAV:  13    -0.361825716810E+04    0.27940E-02   -0.27322E-02  2496   0.171E-01    0.463E+00
DAV:  14    -0.361825672631E+04    0.44179E-03   -0.71124E-01  2496   0.159E-01    0.344E+00
DAV:  15    -0.361825405324E+04    0.26731E-02   -0.25929E-02  2496   0.166E-01    0.451E+00
DAV:  16    -0.361825410271E+04   -0.49467E-04   -0.66936E-01  2464   0.155E-01    0.337E+00
DAV:  17    -0.361825219289E+04    0.19098E-02   -0.25964E-02  2464   0.162E-01    0.446E+00
DAV:  18    -0.361825288711E+04   -0.69421E-03   -0.65115E-01  2400   0.153E-01    0.334E+00
DAV:  19    -0.361825071318E+04    0.21739E-02   -0.25803E-02  2432   0.160E-01    0.440E+00
DAV:  20    -0.361825209087E+04   -0.13777E-02   -0.63811E-01  2400   0.152E-01    0.334E+00
DAV:  21    -0.361824956249E+04    0.25284E-02   -0.25494E-02  2432   0.159E-01    0.435E+00
DAV:  22    -0.361825132700E+04   -0.17645E-02   -0.62559E-01  2400   0.151E-01    0.333E+00
DAV:  23    -0.361824858546E+04    0.27415E-02   -0.25270E-02  2432   0.158E-01    0.430E+00
DAV:  24    -0.361825068248E+04   -0.20970E-02   -0.61515E-01  2400   0.150E-01    0.332E+00
DAV:  25    -0.361824771326E+04    0.29692E-02   -0.25058E-02  2432   0.157E-01    0.426E+00
DAV:  26    -0.361825013035E+04   -0.24171E-02   -0.60608E-01  2400   0.149E-01    0.332E+00
DAV:  27    -0.361824694248E+04    0.31879E-02   -0.24835E-02  2432   0.156E-01    0.421E+00
DAV:  28    -0.361824963102E+04   -0.26885E-02   -0.59780E-01  2400   0.148E-01    0.331E+00
DAV:  29    -0.361824625638E+04    0.33746E-02   -0.24627E-02  2432   0.155E-01    0.418E+00
DAV:  30    -0.361824918099E+04   -0.29246E-02   -0.59030E-01  2400   0.147E-01    0.331E+00
DAV:  31    -0.361824564070E+04    0.35403E-02   -0.24436E-02  2432   0.154E-01    0.414E+00
DAV:  32    -0.361824877932E+04   -0.31386E-02   -0.58357E-01  2400   0.146E-01    0.331E+00
DAV:  33    -0.361824508256E+04    0.36968E-02   -0.24254E-02  2432   0.154E-01    0.411E+00
DAV:  34    -0.361824841492E+04   -0.33324E-02   -0.57738E-01  2400   0.146E-01    0.331E+00
DAV:  35    -0.361824457650E+04    0.38384E-02   -0.24084E-02  2432   0.153E-01    0.408E+00
DAV:  36    -0.361824808224E+04   -0.35057E-02   -0.57172E-01  2400   0.145E-01    0.330E+00
DAV:  37    -0.361824411203E+04    0.39702E-02   -0.23924E-02  2432   0.152E-01    0.406E+00
DAV:  38    -0.361824777422E+04   -0.36622E-02   -0.56647E-01  2400   0.145E-01    0.330E+00
DAV:  39    -0.361824368509E+04    0.40891E-02   -0.23775E-02  2464   0.152E-01    0.403E+00
DAV:  40    -0.361824749486E+04   -0.38098E-02   -0.56165E-01  2432   0.144E-01    0.330E+00
DAV:  41    -0.361824329329E+04    0.42016E-02   -0.23632E-02  2464   0.151E-01    0.401E+00
DAV:  42    -0.361824722831E+04   -0.39350E-02   -0.55707E-01  2432   0.143E-01    0.330E+00
DAV:  43    -0.361824292544E+04    0.43029E-02   -0.23501E-02  2464   0.151E-01    0.398E+00
DAV:  44    -0.361824698235E+04   -0.40569E-02   -0.55282E-01  2432   0.143E-01    0.330E+00
DAV:  45    -0.361824258154E+04    0.44008E-02   -0.23374E-02  2464   0.150E-01    0.396E+00
DAV:  46    -0.361824675052E+04   -0.41690E-02   -0.54879E-01  2432   0.143E-01    0.330E+00
DAV:  47    -0.361824241821E+04    0.43323E-02   -0.23245E-02  2464   0.150E-01    0.395E+00
DAV:  48    -0.361824665651E+04   -0.42383E-02   -0.54712E-01  2432   0.142E-01    0.330E+00
DAV:  49    -0.361824212177E+04    0.45347E-02   -0.23230E-02  2464   0.150E-01    0.393E+00
DAV:  50    -0.361824645269E+04   -0.43309E-02   -0.54352E-01  2400   0.142E-01    0.330E+00
DAV:  51    -0.361824184864E+04    0.46041E-02   -0.23110E-02  2464   0.150E-01    0.391E+00
DAV:  52    -0.361824548796E+04   -0.36393E-02   -0.53045E-01  2432   0.142E-01    0.325E+00
DAV:  53    -0.361824005721E+04    0.54307E-02   -0.23643E-02  2496   0.148E-01    0.381E+00
DAV:  54    -0.361824375087E+04   -0.36937E-02   -0.50389E-01  2464   0.139E-01    0.321E+00
DAV:  55    -0.361823859881E+04    0.51521E-02   -0.23326E-02  2496   0.146E-01    0.373E+00
DAV:  56    -0.361824249083E+04   -0.38920E-02   -0.48465E-01  2464   0.137E-01    0.318E+00
DAV:  57    -0.361823774937E+04    0.47415E-02   -0.23034E-02  2496   0.144E-01    0.369E+00
DAV:  58    -0.361824158799E+04   -0.38386E-02   -0.47148E-01  2464   0.136E-01    0.315E+00
DAV:  59    -0.361823677991E+04    0.48081E-02   -0.23064E-02  2496   0.142E-01    0.363E+00
DAV:  60    -0.361824089136E+04   -0.41114E-02   -0.46037E-01  2464   0.134E-01    0.315E+00
DAV:  61    -0.361823641142E+04    0.44799E-02   -0.22527E-02  2496   0.141E-01    0.361E+00
DAV:  62    -0.361824063719E+04   -0.42258E-02   -0.45606E-01  2464   0.134E-01    0.315E+00
DAV:  63    -0.361823619177E+04    0.44454E-02   -0.22358E-02  2496   0.140E-01    0.359E+00
DAV:  64    -0.361824054037E+04   -0.43486E-02   -0.45407E-01  2464   0.133E-01    0.315E+00
DAV:  65    -0.361823613073E+04    0.44096E-02   -0.22166E-02  2496   0.140E-01    0.359E+00
DAV:  66    -0.361824056361E+04   -0.44329E-02   -0.45394E-01  2464   0.133E-01    0.315E+00
DAV:  67    -0.361823611581E+04    0.44478E-02   -0.22056E-02  2496   0.140E-01    0.358E+00
DAV:  68    -0.361824061989E+04   -0.45041E-02   -0.45430E-01  2464   0.133E-01    0.316E+00
DAV:  69    -0.361823614135E+04    0.44785E-02   -0.21960E-02  2496   0.140E-01    0.358E+00
DAV:  70    -0.361824070122E+04   -0.45599E-02   -0.45512E-01  2464   0.133E-01    0.316E+00
DAV:  71    -0.361823616889E+04    0.45323E-02   -0.21899E-02  2496   0.140E-01    0.358E+00
DAV:  72    -0.361824076532E+04   -0.45964E-02   -0.45575E-01  2464   0.134E-01    0.317E+00
DAV:  73    -0.361823618937E+04    0.45759E-02   -0.21841E-02  2496   0.140E-01    0.358E+00
DAV:  74    -0.361824083573E+04   -0.46464E-02   -0.45647E-01  2464   0.134E-01    0.317E+00
DAV:  75    -0.361823620871E+04    0.46270E-02   -0.21789E-02  2496   0.140E-01    0.358E+00
DAV:  76    -0.361824089545E+04   -0.46867E-02   -0.45703E-01  2464   0.134E-01    0.318E+00
DAV:  77    -0.361823619814E+04    0.46973E-02   -0.21736E-02  2496   0.140E-01    0.357E+00
DAV:  78    -0.361824093002E+04   -0.47319E-02   -0.45718E-01  2464   0.134E-01    0.318E+00
DAV:  79    -0.361823621268E+04    0.47173E-02   -0.21665E-02  2496   0.140E-01    0.357E+00
DAV:  80    -0.361824096989E+04   -0.47572E-02   -0.45752E-01  2464   0.134E-01    0.318E+00
DAV:  81    -0.361823620318E+04    0.47667E-02   -0.21640E-02  2496   0.140E-01    0.357E+00
DAV:  82    -0.361824096967E+04   -0.47665E-02   -0.45734E-01  2464   0.134E-01    0.318E+00
DAV:  83    -0.361823619400E+04    0.47757E-02   -0.21583E-02  2496   0.140E-01    0.357E+00
DAV:  84    -0.361824100131E+04   -0.48073E-02   -0.45760E-01  2464   0.134E-01    0.319E+00
DAV:  85    -0.361823618936E+04    0.48119E-02   -0.21543E-02  2496   0.140E-01    0.356E+00
DAV:  86    -0.361824101824E+04   -0.48289E-02   -0.45763E-01  2464   0.134E-01    0.319E+00
DAV:  87    -0.361823613510E+04    0.48831E-02   -0.21489E-02  2496   0.140E-01    0.356E+00
DAV:  88    -0.361824101523E+04   -0.48801E-02   -0.45720E-01  2464   0.134E-01    0.319E+00
DAV:  89    -0.361823616241E+04    0.48528E-02   -0.21379E-02  2496   0.140E-01    0.356E+00
DAV:  90    -0.361824104695E+04   -0.48845E-02   -0.45754E-01  2464   0.134E-01    0.319E+00
DAV:  91    -0.361823613370E+04    0.49132E-02   -0.21391E-02  2496   0.140E-01    0.355E+00
DAV:  92    -0.361824097296E+04   -0.48393E-02   -0.45647E-01  2464   0.134E-01    0.319E+00
DAV:  93    -0.361823611127E+04    0.48617E-02   -0.21295E-02  2496   0.140E-01    0.355E+00
DAV:  94    -0.361824100286E+04   -0.48916E-02   -0.45680E-01  2464   0.133E-01    0.319E+00
DAV:  95    -0.361823612271E+04    0.48801E-02   -0.21242E-02  2496   0.140E-01    0.355E+00
DAV:  96    -0.361824101203E+04   -0.48893E-02   -0.45681E-01  2464   0.133E-01    0.320E+00
DAV:  97    -0.361823606654E+04    0.49455E-02   -0.21231E-02  2496   0.140E-01    0.354E+00
DAV:  98    -0.361824097009E+04   -0.49036E-02   -0.45598E-01  2464   0.133E-01    0.320E+00
DAV:  99    -0.361823605131E+04    0.49188E-02   -0.21159E-02  2496   0.140E-01    0.354E+00
DAV: 100    -0.361824094984E+04   -0.48985E-02   -0.45563E-01  2464   0.133E-01
  42 F= -.36182409E+04 E0= -.36181799E+04  d E =-.884012E-01
       N       E                     dE             d eps       ncg     rms          rms(c)
DAV:   1    -0.361823333122E+04    0.27201E-02   -0.28027E-01  2112   0.370E-01    0.328E+00
DAV:   2    -0.362044019617E+04   -0.22069E+01   -0.12677E+01  3008   0.292E+00    0.102E+01
DAV:   3    -0.361861881779E+04    0.18214E+01   -0.15181E+00  2880   0.306E+00    0.606E+00
DAV:   4    -0.361826375636E+04    0.35506E+00   -0.17744E-01  2880   0.688E-01    0.452E+00
DAV:   5    -0.361821873343E+04    0.45023E-01   -0.40220E-02  2752   0.238E-01    0.177E+00
DAV:   6    -0.361825141554E+04   -0.32682E-01   -0.27605E-01  2624   0.147E-01    0.404E+00
DAV:   7    -0.361822444785E+04    0.26968E-01   -0.11107E-02  2688   0.135E-01    0.106E+00
DAV:   8    -0.361822607350E+04   -0.16257E-02   -0.94589E-02  2400   0.113E-01    0.310E+00
DAV:   9    -0.361821824845E+04    0.78251E-02   -0.98987E-03  2368   0.974E-02    0.130E+00
DAV:  10    -0.361822868666E+04   -0.10438E-01   -0.11689E-01  2336   0.939E-02    0.331E+00
DAV:  11    -0.361822460422E+04    0.40824E-02   -0.10551E-02  2368   0.103E-01    0.247E+00
DAV:  12    -0.361824004295E+04   -0.15439E-01   -0.32769E-01  2496   0.115E-01    0.356E+00
DAV:  13    -0.361823137921E+04    0.86637E-02   -0.14692E-02  2496   0.127E-01    0.293E+00
DAV:  14    -0.361824566512E+04   -0.14286E-01   -0.43200E-01  2464   0.128E-01    0.363E+00
DAV:  15    -0.361823269512E+04    0.12970E-01   -0.16221E-02  2496   0.137E-01    0.291E+00
DAV:  16    -0.361824559154E+04   -0.12896E-01   -0.43165E-01  2432   0.130E-01    0.362E+00
DAV:  17    -0.361823205987E+04    0.13532E-01   -0.16253E-02  2496   0.137E-01    0.283E+00
DAV:  18    -0.361824412814E+04   -0.12068E-01   -0.40993E-01  2400   0.129E-01    0.359E+00
DAV:  19    -0.361823144539E+04    0.12683E-01   -0.16095E-02  2432   0.135E-01    0.280E+00
DAV:  20    -0.361824319215E+04   -0.11747E-01   -0.39838E-01  2400   0.127E-01    0.356E+00
DAV:  21    -0.361823122567E+04    0.11966E-01   -0.16085E-02  2432   0.134E-01    0.280E+00
DAV:  22    -0.361824273288E+04   -0.11507E-01   -0.39517E-01  2400   0.127E-01    0.355E+00
DAV:  23    -0.361823118478E+04    0.11548E-01   -0.16198E-02  2432   0.134E-01    0.281E+00
DAV:  24    -0.361824242587E+04   -0.11241E-01   -0.39426E-01  2400   0.127E-01    0.353E+00
DAV:  25    -0.361823116201E+04    0.11264E-01   -0.16335E-02  2432   0.133E-01    0.282E+00
DAV:  26    -0.361824211892E+04   -0.10957E-01   -0.39301E-01  2400   0.126E-01    0.351E+00
DAV:  27    -0.361823111186E+04    0.11007E-01   -0.16457E-02  2432   0.133E-01    0.283E+00
DAV:  28    -0.361824179479E+04   -0.10683E-01   -0.39117E-01  2400   0.126E-01    0.350E+00
DAV:  29    -0.361823104403E+04    0.10751E-01   -0.16560E-02  2432   0.133E-01    0.283E+00
DAV:  30    -0.361824147470E+04   -0.10431E-01   -0.38914E-01  2400   0.126E-01    0.348E+00
DAV:  31    -0.361823097273E+04    0.10502E-01   -0.16650E-02  2432   0.133E-01    0.284E+00
DAV:  32    -0.361824117277E+04   -0.10200E-01   -0.38717E-01  2400   0.126E-01    0.347E+00
DAV:  33    -0.361823090384E+04    0.10269E-01   -0.16733E-02  2432   0.132E-01    0.284E+00
DAV:  34    -0.361824089162E+04   -0.99878E-02   -0.38531E-01  2400   0.126E-01    0.345E+00
DAV:  35    -0.361823083652E+04    0.10055E-01   -0.16809E-02  2432   0.132E-01    0.285E+00
DAV:  36    -0.361824062829E+04   -0.97918E-02   -0.38353E-01  2400   0.125E-01    0.344E+00
DAV:  37    -0.361823077224E+04    0.98561E-02   -0.16878E-02  2432   0.132E-01    0.285E+00
DAV:  38    -0.361824038366E+04   -0.96114E-02   -0.38186E-01  2400   0.125E-01    0.342E+00
DAV:  39    -0.361823071201E+04    0.96717E-02   -0.16941E-02  2432   0.132E-01    0.285E+00
DAV:  40    -0.361824015648E+04   -0.94445E-02   -0.38030E-01  2400   0.125E-01    0.341E+00
DAV:  41    -0.361823065545E+04    0.95010E-02   -0.16999E-02  2432   0.131E-01    0.286E+00
DAV:  42    -0.361823994537E+04   -0.92899E-02   -0.37884E-01  2400   0.125E-01    0.340E+00
DAV:  43    -0.361823060271E+04    0.93427E-02   -0.17052E-02  2432   0.131E-01    0.286E+00
DAV:  44    -0.361823974861E+04   -0.91459E-02   -0.37749E-01  2400   0.125E-01    0.339E+00
DAV:  45    -0.361823055368E+04    0.91949E-02   -0.17102E-02  2432   0.131E-01    0.286E+00
DAV:  46    -0.361823956559E+04   -0.90119E-02   -0.37623E-01  2400   0.124E-01    0.338E+00
DAV:  47    -0.361823043542E+04    0.91302E-02   -0.17134E-02  2432   0.131E-01    0.285E+00
DAV:  48    -0.361823922956E+04   -0.87941E-02   -0.37262E-01  2400   0.124E-01    0.337E+00
DAV:  49    -0.361823032854E+04    0.89010E-02   -0.17145E-02  2432   0.130E-01    0.285E+00
DAV:  50    -0.361823903381E+04   -0.87053E-02   -0.37100E-01  2400   0.124E-01    0.336E+00
DAV:  51    -0.361823029557E+04    0.87382E-02   -0.17174E-02  2432   0.130E-01    0.286E+00
DAV:  52    -0.361823881584E+04   -0.85203E-02   -0.36966E-01  2400   0.124E-01    0.334E+00
DAV:  53    -0.361823012270E+04    0.86931E-02   -0.17398E-02  2432   0.130E-01    0.285E+00
DAV:  54    -0.361823841662E+04   -0.82939E-02   -0.36534E-01  2400   0.124E-01    0.333E+00
DAV:  55    -0.361822992830E+04    0.84883E-02   -0.17443E-02  2432   0.129E-01    0.285E+00
DAV:  56    -0.361823814669E+04   -0.82184E-02   -0.36236E-01  2400   0.123E-01    0.332E+00
DAV:  57    -0.361822958258E+04    0.85641E-02   -0.17404E-02  2464   0.129E-01    0.281E+00
DAV:  58    -0.361823745769E+04   -0.78751E-02   -0.35298E-01  2432   0.122E-01    0.329E+00
DAV:  59    -0.361822919965E+04    0.82580E-02   -0.17313E-02  2464   0.128E-01    0.279E+00
DAV:  60    -0.361823698575E+04   -0.77861E-02   -0.34678E-01  2432   0.121E-01    0.327E+00
DAV:  61    -0.361822896506E+04    0.80207E-02   -0.17221E-02  2464   0.127E-01    0.278E+00
DAV:  62    -0.361823668755E+04   -0.77225E-02   -0.34303E-01  2432   0.121E-01    0.326E+00
DAV:  63    -0.361822881372E+04    0.78738E-02   -0.17189E-02  2464   0.127E-01    0.277E+00
DAV:  64    -0.361823646358E+04   -0.76499E-02   -0.34039E-01  2432   0.121E-01    0.325E+00
DAV:  65    -0.361822873302E+04    0.77306E-02   -0.17153E-02  2464   0.126E-01    0.277E+00
DAV:  66    -0.361823634950E+04   -0.76165E-02   -0.33933E-01  2432   0.120E-01    0.325E+00
DAV:  67    -0.361822872716E+04    0.76223E-02   -0.17139E-02  2464   0.126E-01    0.277E+00
DAV:  68    -0.361823631545E+04   -0.75883E-02   -0.33947E-01  2432   0.120E-01    0.324E+00
DAV:  69    -0.361822875668E+04    0.75588E-02   -0.17153E-02  2464   0.126E-01    0.278E+00
DAV:  70    -0.361823633039E+04   -0.75737E-02   -0.34022E-01  2432   0.120E-01    0.324E+00
DAV:  71    -0.361822882508E+04    0.75053E-02   -0.17165E-02  2464   0.126E-01    0.279E+00
DAV:  72    -0.361823638239E+04   -0.75573E-02   -0.34154E-01  2432   0.121E-01    0.324E+00
DAV:  73    -0.361822890708E+04    0.74753E-02   -0.17192E-02  2464   0.126E-01    0.280E+00
DAV:  74    -0.361823646128E+04   -0.75542E-02   -0.34315E-01  2432   0.121E-01    0.324E+00
DAV:  75    -0.361822900697E+04    0.74543E-02   -0.17219E-02  2464   0.126E-01    0.281E+00
DAV:  76    -0.361823654979E+04   -0.75428E-02   -0.34493E-01  2432   0.121E-01    0.324E+00
DAV:  77    -0.361822909985E+04    0.74499E-02   -0.17248E-02  2464   0.127E-01    0.282E+00
DAV:  78    -0.361823665294E+04   -0.75531E-02   -0.34673E-01  2432   0.121E-01    0.325E+00
DAV:  79    -0.361822921611E+04    0.74368E-02   -0.17263E-02  2464   0.127E-01    0.283E+00
DAV:  80    -0.361823675872E+04   -0.75426E-02   -0.34872E-01  2432   0.121E-01    0.325E+00
DAV:  81    -0.361822931439E+04    0.74443E-02   -0.17310E-02  2464   0.127E-01    0.284E+00
DAV:  82    -0.361823684015E+04   -0.75258E-02   -0.35035E-01  2432   0.122E-01    0.325E+00
DAV:  83    -0.361822941406E+04    0.74261E-02   -0.17319E-02  2464   0.127E-01    0.285E+00
DAV:  84    -0.361823695814E+04   -0.75441E-02   -0.35235E-01  2432   0.122E-01    0.325E+00
DAV:  85    -0.361822952509E+04    0.74331E-02   -0.17342E-02  2464   0.128E-01    0.285E+00
DAV:  86    -0.361823706238E+04   -0.75373E-02   -0.35420E-01  2432   0.122E-01    0.325E+00
DAV:  87    -0.361822960225E+04    0.74601E-02   -0.17358E-02  2464   0.128E-01    0.286E+00
DAV:  88    -0.361823717417E+04   -0.75719E-02   -0.35580E-01  2432   0.122E-01    0.326E+00
DAV:  89    -0.361822973418E+04    0.74400E-02   -0.17322E-02  2464   0.128E-01    0.287E+00
DAV:  90    -0.361823730377E+04   -0.75696E-02   -0.35801E-01  2432   0.122E-01    0.326E+00
DAV:  91    -0.361822981936E+04    0.74844E-02   -0.17379E-02  2464   0.128E-01    0.288E+00
DAV:  92    -0.361823737014E+04   -0.75508E-02   -0.35926E-01  2432   0.123E-01    0.326E+00
DAV:  93    -0.361822991645E+04    0.74537E-02   -0.17345E-02  2464   0.128E-01    0.289E+00
DAV:  94    -0.361823750807E+04   -0.75916E-02   -0.36140E-01  2432   0.123E-01    0.327E+00
DAV:  95    -0.361823003215E+04    0.74759E-02   -0.17345E-02  2464   0.128E-01    0.290E+00
DAV:  96    -0.361823761770E+04   -0.75856E-02   -0.36321E-01  2432   0.123E-01    0.327E+00
DAV:  97    -0.361823007890E+04    0.75388E-02   -0.17367E-02  2464   0.129E-01    0.290E+00
DAV:  98    -0.361823766165E+04   -0.75828E-02   -0.36381E-01  2432   0.123E-01    0.327E+00
DAV:  99    -0.361823014227E+04    0.75194E-02   -0.17331E-02  2464   0.129E-01    0.290E+00
DAV: 100    -0.361823770796E+04   -0.75657E-02   -0.36474E-01  2432   0.123E-01
  43 F= -.36182377E+04 E0= -.36181770E+04  d E =-.851593E-01
       N       E                     dE             d eps       ncg     rms          rms(c)
DAV:   1    -0.361827759619E+04   -0.47454E-01   -0.53219E+00  2048   0.145E+00    0.128E+00
DAV:   2    -0.361890349402E+04   -0.62590E+00   -0.12670E+00  3040   0.113E+00    0.677E+00
DAV:   3    -0.361833806145E+04    0.56543E+00   -0.19600E-01  2976   0.111E+00    0.466E+00
DAV:   4    -0.361828471408E+04    0.53347E-01   -0.20520E-02  2816   0.215E-01    0.220E+00
DAV:   5    -0.361831679738E+04   -0.32083E-01   -0.34847E-01  2528   0.142E-01    0.398E+00
DAV:   6    -0.361828874695E+04    0.28050E-01   -0.12352E-02  2688   0.154E-01    0.109E+00
DAV:   7    -0.361827281786E+04    0.15929E-01   -0.10010E-02  2720   0.160E-01    0.189E+00
DAV:   8    -0.361830164533E+04   -0.28827E-01   -0.20517E-01  2720   0.107E-01    0.381E+00
DAV:   9    -0.361829887124E+04    0.27741E-02   -0.10306E-02  2560   0.126E-01    0.352E+00
DAV:  10    -0.361830709158E+04   -0.82203E-02   -0.45547E-01  2656   0.138E-01    0.321E+00
DAV:  11    -0.361829903495E+04    0.80566E-02   -0.18907E-02  2528   0.141E-01    0.343E+00
DAV:  12    -0.361831160328E+04   -0.12568E-01   -0.51462E-01  2464   0.134E-01    0.353E+00
DAV:  13    -0.361830055911E+04    0.11044E-01   -0.18059E-02  2432   0.143E-01    0.340E+00
DAV:  14    -0.361831363788E+04   -0.13079E-01   -0.52933E-01  2400   0.137E-01    0.362E+00
DAV:  15    -0.361830017495E+04    0.13463E-01   -0.17854E-02  2432   0.144E-01    0.331E+00
DAV:  16    -0.361831270369E+04   -0.12529E-01   -0.51063E-01  2400   0.136E-01    0.361E+00
DAV:  17    -0.361829925772E+04    0.13446E-01   -0.17660E-02  2432   0.142E-01    0.323E+00
DAV:  18    -0.361831133167E+04   -0.12074E-01   -0.48944E-01  2400   0.134E-01    0.359E+00
DAV:  19    -0.361829843799E+04    0.12894E-01   -0.17518E-02  2432   0.141E-01    0.317E+00
DAV:  20    -0.361831009963E+04   -0.11662E-01   -0.47188E-01  2400   0.133E-01    0.356E+00
DAV:  21    -0.361829779785E+04    0.12302E-01   -0.17444E-02  2464   0.139E-01    0.313E+00
DAV:  22    -0.361830908498E+04   -0.11287E-01   -0.45835E-01  2432   0.132E-01    0.354E+00
DAV:  23    -0.361829732365E+04    0.11761E-01   -0.17427E-02  2464   0.138E-01    0.311E+00
DAV:  24    -0.361830826918E+04   -0.10946E-01   -0.44824E-01  2432   0.131E-01    0.352E+00
DAV:  25    -0.361829695227E+04    0.11317E-01   -0.17447E-02  2464   0.137E-01    0.309E+00
DAV:  26    -0.361830758926E+04   -0.10637E-01   -0.44019E-01  2432   0.130E-01    0.349E+00
DAV:  27    -0.361829665189E+04    0.10937E-01   -0.17479E-02  2464   0.136E-01    0.308E+00
DAV:  28    -0.361830701564E+04   -0.10364E-01   -0.43362E-01  2432   0.129E-01    0.347E+00
DAV:  29    -0.361829640361E+04    0.10612E-01   -0.17518E-02  2464   0.136E-01    0.307E+00
DAV:  30    -0.361830652408E+04   -0.10120E-01   -0.42814E-01  2432   0.129E-01    0.346E+00
DAV:  31    -0.361829619326E+04    0.10331E-01   -0.17558E-02  2464   0.135E-01    0.306E+00
DAV:  32    -0.361830609777E+04   -0.99045E-02   -0.42349E-01  2432   0.128E-01    0.344E+00
DAV:  33    -0.361829601338E+04    0.10084E-01   -0.17597E-02  2464   0.135E-01    0.305E+00
DAV:  34    -0.361830572386E+04   -0.97105E-02   -0.41948E-01  2432   0.128E-01    0.343E+00
DAV:  35    -0.361829585693E+04    0.98669E-02   -0.17634E-02  2464   0.134E-01    0.305E+00
DAV:  36    -0.361830539201E+04   -0.95351E-02   -0.41598E-01  2432   0.128E-01    0.341E+00
DAV:  37    -0.361829571920E+04    0.96728E-02   -0.17670E-02  2464   0.134E-01    0.304E+00
DAV:  38    -0.361830509462E+04   -0.93754E-02   -0.41287E-01  2432   0.127E-01    0.340E+00
DAV:  39    -0.361829559667E+04    0.94979E-02   -0.17703E-02  2464   0.134E-01    0.304E+00
DAV:  40    -0.361830482727E+04   -0.92306E-02   -0.41011E-01  2432   0.127E-01    0.339E+00
DAV:  41    -0.361829548754E+04    0.93397E-02   -0.17733E-02  2464   0.133E-01    0.304E+00
DAV:  42    -0.361830458537E+04   -0.90978E-02   -0.40764E-01  2432   0.127E-01    0.338E+00
DAV:  43    -0.361829538992E+04    0.91955E-02   -0.17762E-02  2464   0.133E-01    0.304E+00
DAV:  44    -0.361830436582E+04   -0.89759E-02   -0.40542E-01  2432   0.127E-01    0.337E+00
DAV:  45    -0.361829530164E+04    0.90642E-02   -0.17790E-02  2464   0.133E-01    0.303E+00
DAV:  46    -0.361830416488E+04   -0.88632E-02   -0.40340E-01  2432   0.126E-01    0.336E+00
DAV:  47    -0.361829520531E+04    0.89596E-02   -0.17821E-02  2464   0.133E-01    0.303E+00
DAV:  48    -0.361830397189E+04   -0.87666E-02   -0.40133E-01  2432   0.126E-01    0.335E+00
DAV:  49    -0.361829517245E+04    0.87994E-02   -0.17852E-02  2464   0.132E-01    0.303E+00
DAV:  50    -0.361830386694E+04   -0.86945E-02   -0.40076E-01  2432   0.126E-01    0.335E+00
DAV:  51    -0.361829516634E+04    0.87006E-02   -0.17895E-02  2464   0.132E-01    0.304E+00
DAV:  52    -0.361830304926E+04   -0.78829E-02   -0.39379E-01  2432   0.126E-01    0.330E+00
DAV:  53    -0.361829404230E+04    0.90070E-02   -0.18388E-02  2464   0.132E-01    0.295E+00
DAV:  54    -0.361830155508E+04   -0.75128E-02   -0.37100E-01  2464   0.124E-01    0.326E+00
DAV:  55    -0.361829312109E+04    0.84340E-02   -0.18044E-02  2496   0.129E-01    0.288E+00
DAV:  56    -0.361830051180E+04   -0.73907E-02   -0.35549E-01  2464   0.122E-01    0.323E+00
DAV:  57    -0.361829253616E+04    0.79756E-02   -0.17778E-02  2496   0.127E-01    0.285E+00
DAV:  58    -0.361829981925E+04   -0.72831E-02   -0.34574E-01  2464   0.121E-01    0.321E+00
DAV:  59    -0.361829213299E+04    0.76863E-02   -0.17611E-02  2496   0.126E-01    0.282E+00
DAV:  60    -0.361829939411E+04   -0.72611E-02   -0.33955E-01  2464   0.120E-01    0.320E+00
DAV:  61    -0.361829191992E+04    0.74742E-02   -0.17455E-02  2496   0.125E-01    0.281E+00
DAV:  62    -0.361829916596E+04   -0.72460E-02   -0.33634E-01  2464   0.119E-01    0.319E+00
DAV:  63    -0.361829179607E+04    0.73699E-02   -0.17406E-02  2496   0.125E-01    0.280E+00
DAV:  64    -0.361829899917E+04   -0.72031E-02   -0.33420E-01  2464   0.119E-01    0.318E+00
DAV:  65    -0.361829174628E+04    0.72529E-02   -0.17352E-02  2496   0.125E-01    0.280E+00
DAV:  66    -0.361829894577E+04   -0.71995E-02   -0.33377E-01  2464   0.119E-01    0.318E+00
DAV:  67    -0.361829177270E+04    0.71731E-02   -0.17339E-02  2496   0.125E-01    0.281E+00
DAV:  68    -0.361829894899E+04   -0.71763E-02   -0.33436E-01  2464   0.119E-01    0.318E+00
DAV:  69    -0.361829181405E+04    0.71349E-02   -0.17360E-02  2496   0.125E-01    0.281E+00
DAV:  70    -0.361829899750E+04   -0.71835E-02   -0.33539E-01  2464   0.119E-01    0.318E+00
DAV:  71    -0.361829189698E+04    0.71005E-02   -0.17363E-02  2496   0.125E-01    0.282E+00
DAV:  72    -0.361829907675E+04   -0.71798E-02   -0.33694E-01  2464   0.119E-01    0.318E+00
DAV:  73    -0.361829198568E+04    0.70911E-02   -0.17394E-02  2496   0.125E-01    0.283E+00
DAV:  74    -0.361829916458E+04   -0.71789E-02   -0.33858E-01  2464   0.120E-01    0.318E+00
DAV:  75    -0.361829208229E+04    0.70823E-02   -0.17421E-02  2496   0.125E-01    0.284E+00
DAV:  76    -0.361829925764E+04   -0.71753E-02   -0.34030E-01  2464   0.120E-01    0.318E+00
DAV:  77    -0.361829217592E+04    0.70817E-02   -0.17448E-02  2496   0.125E-01    0.285E+00
DAV:  78    -0.361829935814E+04   -0.71822E-02   -0.34205E-01  2464   0.120E-01    0.318E+00
DAV:  79    -0.361829227627E+04    0.70819E-02   -0.17472E-02  2496   0.126E-01    0.286E+00
DAV:  80    -0.361829945312E+04   -0.71768E-02   -0.34376E-01  2464   0.120E-01    0.318E+00
DAV:  81    -0.361829236544E+04    0.70877E-02   -0.17507E-02  2496   0.126E-01    0.286E+00
DAV:  82    -0.361829953287E+04   -0.71674E-02   -0.34526E-01  2464   0.120E-01    0.319E+00
DAV:  83    -0.361829245441E+04    0.70785E-02   -0.17520E-02  2496   0.126E-01    0.287E+00
DAV:  84    -0.361829963563E+04   -0.71812E-02   -0.34700E-01  2464   0.120E-01    0.319E+00
DAV:  85    -0.361829254688E+04    0.70888E-02   -0.17543E-02  2496   0.126E-01    0.288E+00
DAV:  86    -0.361829972269E+04   -0.71758E-02   -0.34852E-01  2464   0.121E-01    0.319E+00
DAV:  87    -0.361829261225E+04    0.71104E-02   -0.17551E-02  2496   0.126E-01    0.288E+00
DAV:  88    -0.361829982733E+04   -0.72151E-02   -0.34996E-01  2464   0.121E-01    0.319E+00
DAV:  89    -0.361829272968E+04    0.70977E-02   -0.17518E-02  2496   0.127E-01    0.289E+00
DAV:  90    -0.361829994011E+04   -0.72104E-02   -0.35187E-01  2464   0.121E-01    0.320E+00
DAV:  91    -0.361829280342E+04    0.71367E-02   -0.17568E-02  2496   0.127E-01    0.290E+00
DAV:  92    -0.361829998652E+04   -0.71831E-02   -0.35286E-01  2464   0.121E-01    0.320E+00
DAV:  93    -0.361829289382E+04    0.70927E-02   -0.17506E-02  2496   0.127E-01    0.291E+00
DAV:  94    -0.361830014404E+04   -0.72502E-02   -0.35515E-01  2464   0.121E-01    0.320E+00
DAV:  95    -0.361829302865E+04    0.71154E-02   -0.17481E-02  2496   0.127E-01    0.292E+00
DAV:  96    -0.361830028254E+04   -0.72539E-02   -0.35730E-01  2464   0.121E-01    0.321E+00
DAV:  97    -0.361829310627E+04    0.71763E-02   -0.17496E-02  2496   0.127E-01    0.292E+00
DAV:  98    -0.361830039703E+04   -0.72908E-02   -0.35878E-01  2464   0.121E-01    0.321E+00
DAV:  99    -0.361829322960E+04    0.71674E-02   -0.17433E-02  2496   0.127E-01    0.293E+00
DAV: 100    -0.361830051671E+04   -0.72871E-02   -0.36074E-01  2464   0.122E-01
  44 F= -.36183005E+04 E0= -.36182398E+04  d E =-.628088E-01
       N       E                     dE             d eps       ncg     rms          rms(c)
DAV:   1    -0.361829024858E+04    0.29810E-02   -0.11101E+01  2048   0.208E+00    0.783E-01
DAV:   2    -0.361849608624E+04   -0.20584E+00   -0.42947E-01  2784   0.530E-01    0.521E+00
DAV:   3    -0.361830568703E+04    0.19040E+00   -0.49569E-02  2848   0.424E-01    0.811E-01
DAV:   4    -0.361829585452E+04    0.98325E-02   -0.12642E-02  2688   0.111E-01    0.190E+00
DAV:   5    -0.361833267593E+04   -0.36821E-01   -0.80434E-03  2976   0.131E-01    0.516E+00
DAV:   6    -0.361838132038E+04   -0.48644E-01   -0.13035E+00  2688   0.227E-01    0.422E+00
DAV:   7    -0.361834636141E+04    0.34959E-01   -0.22959E-02  2720   0.209E-01    0.431E+00
DAV:   8    -0.361832517273E+04    0.21189E-01   -0.43476E-01  2528   0.175E-01    0.220E+00
DAV:   9    -0.361832975938E+04   -0.45867E-02   -0.31773E-02  2592   0.146E-01    0.443E+00
DAV:  10    -0.361832917999E+04    0.57939E-03   -0.54609E-01  2560   0.141E-01    0.292E+00
DAV:  11    -0.361833504834E+04   -0.58683E-02   -0.27178E-02  2592   0.152E-01    0.461E+00
DAV:  12    -0.361833788658E+04   -0.28382E-02   -0.65833E-01  2560   0.151E-01    0.324E+00
DAV:  13    -0.361833616564E+04    0.17209E-02   -0.26273E-02  2496   0.164E-01    0.451E+00
DAV:  14    -0.361833753161E+04   -0.13660E-02   -0.64679E-01  2432   0.155E-01    0.324E+00
DAV:  15    -0.361833371267E+04    0.38189E-02   -0.26023E-02  2464   0.163E-01    0.435E+00
DAV:  16    -0.361833576345E+04   -0.20508E-02   -0.61856E-01  2432   0.152E-01    0.324E+00
DAV:  17    -0.361833187238E+04    0.38911E-02   -0.25244E-02  2464   0.159E-01    0.425E+00
DAV:  18    -0.361833475790E+04   -0.28855E-02   -0.60110E-01  2432   0.150E-01    0.325E+00
DAV:  19    -0.361833070739E+04    0.40505E-02   -0.24685E-02  2464   0.157E-01    0.418E+00
DAV:  20    -0.361833408475E+04   -0.33774E-02   -0.58890E-01  2432   0.149E-01    0.325E+00
DAV:  21    -0.361832978487E+04    0.42999E-02   -0.24333E-02  2464   0.156E-01    0.413E+00
DAV:  22    -0.361833348759E+04   -0.37027E-02   -0.57829E-01  2432   0.148E-01    0.325E+00
DAV:  23    -0.361832897181E+04    0.45158E-02   -0.24052E-02  2464   0.155E-01    0.408E+00
DAV:  24    -0.361833294643E+04   -0.39746E-02   -0.56865E-01  2432   0.147E-01    0.325E+00
DAV:  25    -0.361832825129E+04    0.46951E-02   -0.23797E-02  2464   0.154E-01    0.403E+00
DAV:  26    -0.361833246729E+04   -0.42160E-02   -0.55997E-01  2432   0.146E-01    0.324E+00
DAV:  27    -0.361832761367E+04    0.48536E-02   -0.23563E-02  2464   0.153E-01    0.399E+00
DAV:  28    -0.361833203320E+04   -0.44195E-02   -0.55215E-01  2432   0.145E-01    0.324E+00
DAV:  29    -0.361832704528E+04    0.49879E-02   -0.23351E-02  2464   0.152E-01    0.396E+00
DAV:  30    -0.361833164163E+04   -0.45963E-02   -0.54505E-01  2432   0.144E-01    0.324E+00
DAV:  31    -0.361832653145E+04    0.51102E-02   -0.23157E-02  2464   0.151E-01    0.392E+00
DAV:  32    -0.361833128282E+04   -0.47514E-02   -0.53853E-01  2432   0.143E-01    0.324E+00
DAV:  33    -0.361832606420E+04    0.52186E-02   -0.22978E-02  2464   0.150E-01    0.389E+00
DAV:  34    -0.361833095490E+04   -0.48907E-02   -0.53252E-01  2432   0.142E-01    0.324E+00
DAV:  35    -0.361832563764E+04    0.53173E-02   -0.22811E-02  2464   0.149E-01    0.386E+00
DAV:  36    -0.361833065159E+04   -0.50140E-02   -0.52697E-01  2432   0.142E-01    0.323E+00
DAV:  37    -0.361832524570E+04    0.54059E-02   -0.22657E-02  2464   0.149E-01    0.384E+00
DAV:  38    -0.361833037039E+04   -0.51247E-02   -0.52180E-01  2432   0.141E-01    0.323E+00
DAV:  39    -0.361832488307E+04    0.54873E-02   -0.22513E-02  2464   0.148E-01    0.381E+00
DAV:  40    -0.361833010895E+04   -0.52259E-02   -0.51697E-01  2432   0.141E-01    0.323E+00
DAV:  41    -0.361832454609E+04    0.55629E-02   -0.22377E-02  2464   0.148E-01    0.379E+00
DAV:  42    -0.361832986385E+04   -0.53178E-02   -0.51243E-01  2432   0.140E-01    0.323E+00
DAV:  43    -0.361832423196E+04    0.56319E-02   -0.22250E-02  2464   0.147E-01    0.377E+00
DAV:  44    -0.361832963137E+04   -0.53994E-02   -0.50816E-01  2432   0.140E-01    0.323E+00
DAV:  45    -0.361832393711E+04    0.56943E-02   -0.22130E-02  2464   0.146E-01    0.375E+00
DAV:  46    -0.361832941319E+04   -0.54761E-02   -0.50411E-01  2432   0.139E-01    0.323E+00
DAV:  47    -0.361832312070E+04    0.62925E-02   -0.22028E-02  2464   0.146E-01    0.368E+00
DAV:  48    -0.361832836532E+04   -0.52446E-02   -0.48718E-01  2432   0.138E-01    0.320E+00
DAV:  49    -0.361832237010E+04    0.59952E-02   -0.21823E-02  2464   0.144E-01    0.364E+00
DAV:  50    -0.361832777696E+04   -0.54069E-02   -0.47763E-01  2432   0.137E-01    0.319E+00
DAV:  51    -0.361832194523E+04    0.58317E-02   -0.21611E-02  2464   0.143E-01    0.361E+00
DAV:  52    -0.361832716530E+04   -0.52201E-02   -0.46880E-01  2432   0.136E-01    0.317E+00
DAV:  53    -0.361832123800E+04    0.59273E-02   -0.21707E-02  2464   0.142E-01    0.357E+00
DAV:  54    -0.361832650246E+04   -0.52645E-02   -0.45808E-01  2432   0.135E-01    0.316E+00
DAV:  55    -0.361832069641E+04    0.58061E-02   -0.21544E-02  2464   0.141E-01    0.353E+00
DAV:  56    -0.361832601685E+04   -0.53204E-02   -0.45016E-01  2432   0.134E-01    0.315E+00
DAV:  57    -0.361831990187E+04    0.61150E-02   -0.21461E-02  2464   0.140E-01    0.347E+00
DAV:  58    -0.361832489148E+04   -0.49896E-02   -0.43299E-01  2432   0.133E-01    0.311E+00
DAV:  59    -0.361831886712E+04    0.60244E-02   -0.21531E-02  2464   0.139E-01    0.341E+00
DAV:  60    -0.361832388777E+04   -0.50206E-02   -0.41739E-01  2432   0.131E-01    0.309E+00
DAV:  61    -0.361831820722E+04    0.56806E-02   -0.21152E-02  2464   0.136E-01    0.336E+00
DAV:  62    -0.361832327780E+04   -0.50706E-02   -0.40780E-01  2432   0.130E-01    0.307E+00
DAV:  63    -0.361831776832E+04    0.55095E-02   -0.20914E-02  2464   0.135E-01    0.333E+00
DAV:  64    -0.361832291307E+04   -0.51448E-02   -0.40177E-01  2432   0.128E-01    0.306E+00
DAV:  65    -0.361831753167E+04    0.53814E-02   -0.20680E-02  2432   0.134E-01    0.332E+00
DAV:  66    -0.361832274078E+04   -0.52091E-02   -0.39871E-01  2400   0.128E-01    0.306E+00
DAV:  67    -0.361831741114E+04    0.53296E-02   -0.20525E-02  2432   0.134E-01    0.331E+00
DAV:  68    -0.361832267673E+04   -0.52656E-02   -0.39731E-01  2400   0.128E-01    0.306E+00
DAV:  69    -0.361831736943E+04    0.53073E-02   -0.20409E-02  2432   0.134E-01    0.330E+00
DAV:  70    -0.361832268224E+04   -0.53128E-02   -0.39702E-01  2400   0.128E-01    0.307E+00
DAV:  71    -0.361831736572E+04    0.53165E-02   -0.20334E-02  2432   0.134E-01    0.330E+00
DAV:  72    -0.361832271251E+04   -0.53468E-02   -0.39718E-01  2400   0.128E-01    0.307E+00
DAV:  73    -0.361831738268E+04    0.53298E-02   -0.20272E-02  2432   0.134E-01    0.330E+00
DAV:  74    -0.361832276733E+04   -0.53847E-02   -0.39772E-01  2400   0.128E-01    0.307E+00
DAV:  75    -0.361831740994E+04    0.53574E-02   -0.20228E-02  2432   0.134E-01    0.330E+00
DAV:  76    -0.361832282459E+04   -0.54146E-02   -0.39832E-01  2400   0.128E-01    0.308E+00
DAV:  77    -0.361831742530E+04    0.53993E-02   -0.20186E-02  2432   0.134E-01    0.330E+00
DAV:  78    -0.361832287375E+04   -0.54484E-02   -0.39874E-01  2400   0.128E-01    0.308E+00
DAV:  79    -0.361831746096E+04    0.54128E-02   -0.20134E-02  2432   0.134E-01    0.330E+00
DAV:  80    -0.361832292734E+04   -0.54664E-02   -0.39936E-01  2400   0.128E-01    0.308E+00
DAV:  81    -0.361831747875E+04    0.54486E-02   -0.20119E-02  2432   0.134E-01    0.330E+00
DAV:  82    -0.361832295087E+04   -0.54721E-02   -0.39959E-01  2400   0.128E-01    0.308E+00
DAV:  83    -0.361831749913E+04    0.54517E-02   -0.20072E-02  2432   0.134E-01    0.330E+00
DAV:  84    -0.361832300223E+04   -0.55031E-02   -0.40018E-01  2400   0.128E-01    0.309E+00
DAV:  85    -0.361831752353E+04    0.54787E-02   -0.20045E-02  2432   0.134E-01    0.330E+00
DAV:  86    -0.361832304032E+04   -0.55168E-02   -0.40058E-01  2400   0.128E-01    0.309E+00
DAV:  87    -0.361831750624E+04    0.55341E-02   -0.20003E-02  2432   0.134E-01    0.330E+00
DAV:  88    -0.361832306342E+04   -0.55572E-02   -0.40055E-01  2400   0.128E-01    0.309E+00
DAV:  89    -0.361831756215E+04    0.55013E-02   -0.19900E-02  2432   0.134E-01    0.330E+00
DAV:  90    -0.361832312400E+04   -0.55619E-02   -0.40140E-01  2400   0.128E-01    0.309E+00
DAV:  91    -0.361831756796E+04    0.55560E-02   -0.19923E-02  2432   0.134E-01    0.330E+00
DAV:  92    -0.361832312133E+04   -0.55534E-02   -0.40130E-01  2400   0.128E-01    0.309E+00
DAV:  93    -0.361831761691E+04    0.55044E-02   -0.19819E-02  2432   0.134E-01    0.330E+00
DAV:  94    -0.361832322463E+04   -0.56077E-02   -0.40271E-01  2400   0.128E-01    0.310E+00
DAV:  95    -0.361831769271E+04    0.55319E-02   -0.19774E-02  2432   0.134E-01    0.331E+00
DAV:  96    -0.361832330125E+04   -0.56085E-02   -0.40376E-01  2400   0.128E-01    0.310E+00
DAV:  97    -0.361831767859E+04    0.56227E-02   -0.19757E-02  2432   0.134E-01    0.330E+00
DAV:  98    -0.361832330178E+04   -0.56232E-02   -0.40346E-01  2400   0.128E-01    0.310E+00
DAV:  99    -0.361831772491E+04    0.55769E-02   -0.19644E-02  2432   0.134E-01    0.330E+00
DAV: 100    -0.361832333947E+04   -0.56146E-02   -0.40405E-01  2400   0.128E-01
  45 F= -.36183233E+04 E0= -.36182624E+04  d E =-.856315E-01
       N       E                     dE             d eps       ncg     rms          rms(c)
DAV:   1    -0.361834611414E+04   -0.28389E-01   -0.84386E+00  2048   0.182E+00    0.180E+00
DAV:   2    -0.361928148292E+04   -0.93537E+00   -0.27208E+00  3040   0.158E+00    0.757E+00
DAV:   3    -0.361847526024E+04    0.80622E+00   -0.34981E-01  2976   0.158E+00    0.486E+00
DAV:   4    -0.361835340079E+04    0.12186E+00   -0.43481E-02  2976   0.354E-01    0.229E+00
DAV:   5    -0.361840309948E+04   -0.49699E-01   -0.42230E-01  2592   0.164E-01    0.412E+00
DAV:   6    -0.361836073700E+04    0.42362E-01   -0.13834E-02  2720   0.167E-01    0.139E+00
DAV:   7    -0.361834431788E+04    0.16419E-01   -0.14411E-02  2720   0.172E-01    0.212E+00
DAV:   8    -0.361839919408E+04   -0.54876E-01   -0.34753E-01  2848   0.141E-01    0.418E+00
DAV:   9    -0.361836676795E+04    0.32426E-01   -0.10523E-02  2496   0.148E-01    0.301E+00
DAV:  10    -0.361837590420E+04   -0.91363E-02   -0.38199E-01  2528   0.138E-01    0.328E+00
DAV:  11    -0.361837038756E+04    0.55166E-02   -0.15939E-02  2592   0.139E-01    0.357E+00
DAV:  12    -0.361838839977E+04   -0.18012E-01   -0.58802E-01  2400   0.141E-01    0.365E+00
DAV:  13    -0.361837364216E+04    0.14758E-01   -0.17246E-02  2496   0.151E-01    0.359E+00
DAV:  14    -0.361839071658E+04   -0.17074E-01   -0.61189E-01  2464   0.145E-01    0.370E+00
DAV:  15    -0.361837200754E+04    0.18709E-01   -0.17476E-02  2400   0.152E-01    0.339E+00
DAV:  16    -0.361838797236E+04   -0.15965E-01   -0.56111E-01  2368   0.141E-01    0.368E+00
DAV:  17    -0.361837014936E+04    0.17823E-01   -0.16998E-02  2400   0.147E-01    0.324E+00
DAV:  18    -0.361838495572E+04   -0.14806E-01   -0.51474E-01  2368   0.137E-01    0.364E+00
DAV:  19    -0.361836885524E+04    0.16100E-01   -0.16781E-02  2400   0.144E-01    0.316E+00
DAV:  20    -0.361838276760E+04   -0.13912E-01   -0.48504E-01  2368   0.135E-01    0.359E+00
DAV:  21    -0.361836796909E+04    0.14799E-01   -0.16752E-02  2400   0.141E-01    0.311E+00
DAV:  22    -0.361838114411E+04   -0.13175E-01   -0.46454E-01  2368   0.133E-01    0.355E+00
DAV:  23    -0.361836730504E+04    0.13839E-01   -0.16788E-02  2400   0.139E-01    0.308E+00
DAV:  24    -0.361837985402E+04   -0.12549E-01   -0.44888E-01  2368   0.132E-01    0.352E+00
DAV:  25    -0.361836676966E+04    0.13084E-01   -0.16843E-02  2400   0.138E-01    0.305E+00
DAV:  26    -0.361837878140E+04   -0.12012E-01   -0.43618E-01  2368   0.131E-01    0.349E+00
DAV:  27    -0.361836631729E+04    0.12464E-01   -0.16898E-02  2400   0.137E-01    0.303E+00
DAV:  28    -0.361837786529E+04   -0.11548E-01   -0.42551E-01  2368   0.130E-01    0.346E+00
DAV:  29    -0.361836592502E+04    0.11940E-01   -0.16950E-02  2400   0.136E-01    0.301E+00
DAV:  30    -0.361837706788E+04   -0.11143E-01   -0.41631E-01  2400   0.129E-01    0.343E+00
DAV:  31    -0.361836558223E+04    0.11486E-01   -0.16997E-02  2432   0.135E-01    0.299E+00
DAV:  32    -0.361837637535E+04   -0.10793E-01   -0.40840E-01  2400   0.128E-01    0.341E+00
DAV:  33    -0.361836527909E+04    0.11096E-01   -0.17037E-02  2432   0.134E-01    0.298E+00
DAV:  34    -0.361837575668E+04   -0.10478E-01   -0.40139E-01  2400   0.128E-01    0.339E+00
DAV:  35    -0.361836500350E+04    0.10753E-01   -0.17073E-02  2432   0.134E-01    0.297E+00
DAV:  36    -0.361837519841E+04   -0.10195E-01   -0.39507E-01  2400   0.127E-01    0.337E+00
DAV:  37    -0.361836475290E+04    0.10446E-01   -0.17103E-02  2432   0.133E-01    0.295E+00
DAV:  38    -0.361837469426E+04   -0.99414E-02   -0.38939E-01  2400   0.127E-01    0.335E+00
DAV:  39    -0.361836452317E+04    0.10171E-01   -0.17127E-02  2432   0.132E-01    0.294E+00
DAV:  40    -0.361837423608E+04   -0.97129E-02   -0.38423E-01  2400   0.126E-01    0.333E+00
DAV:  41    -0.361836431533E+04    0.99208E-02   -0.17148E-02  2432   0.132E-01    0.293E+00
DAV:  42    -0.361837381933E+04   -0.95040E-02   -0.37958E-01  2400   0.126E-01    0.331E+00
DAV:  43    -0.361836412513E+04    0.96942E-02   -0.17168E-02  2432   0.131E-01    0.292E+00
DAV:  44    -0.361837343571E+04   -0.93106E-02   -0.37532E-01  2400   0.125E-01    0.330E+00
DAV:  45    -0.361836394925E+04    0.94865E-02   -0.17185E-02  2432   0.131E-01    0.292E+00
DAV:  46    -0.361837308399E+04   -0.91347E-02   -0.37143E-01  2400   0.125E-01    0.328E+00
DAV:  47    -0.361836400337E+04    0.90806E-02   -0.17227E-02  2432   0.130E-01    0.294E+00
DAV:  48    -0.361837327090E+04   -0.92675E-02   -0.37530E-01  2400   0.125E-01    0.329E+00
DAV:  49    -0.361836413860E+04    0.91323E-02   -0.17329E-02  2432   0.131E-01    0.295E+00
DAV:  50    -0.361837326711E+04   -0.91285E-02   -0.37654E-01  2400   0.125E-01    0.328E+00
DAV:  51    -0.361836416419E+04    0.91029E-02   -0.17411E-02  2432   0.131E-01    0.295E+00
DAV:  52    -0.361837213064E+04   -0.79665E-02   -0.36734E-01  2400   0.125E-01    0.322E+00
DAV:  53    -0.361836269786E+04    0.94328E-02   -0.17898E-02  2432   0.130E-01    0.282E+00
DAV:  54    -0.361837042355E+04   -0.77257E-02   -0.33850E-01  2400   0.122E-01    0.318E+00
DAV:  55    -0.361836160849E+04    0.88151E-02   -0.17273E-02  2432   0.127E-01    0.273E+00
DAV:  56    -0.361836902432E+04   -0.74158E-02   -0.31723E-01  2400   0.120E-01    0.314E+00
DAV:  57    -0.361836082413E+04    0.82002E-02   -0.16931E-02  2432   0.124E-01    0.268E+00
DAV:  58    -0.361836812825E+04   -0.73041E-02   -0.30434E-01  2400   0.118E-01    0.311E+00
DAV:  59    -0.361836028054E+04    0.78477E-02   -0.16682E-02  2432   0.122E-01    0.263E+00
DAV:  60    -0.361836750439E+04   -0.72238E-02   -0.29506E-01  2400   0.116E-01    0.309E+00
DAV:  61    -0.361835992375E+04    0.75806E-02   -0.16470E-02  2432   0.121E-01    0.261E+00
DAV:  62    -0.361836711425E+04   -0.71905E-02   -0.28924E-01  2400   0.116E-01    0.308E+00
DAV:  63    -0.361835969577E+04    0.74185E-02   -0.16373E-02  2432   0.120E-01    0.259E+00
DAV:  64    -0.361836679147E+04   -0.70957E-02   -0.28499E-01  2400   0.115E-01    0.306E+00
DAV:  65    -0.361835955127E+04    0.72402E-02   -0.16283E-02  2432   0.119E-01    0.259E+00
DAV:  66    -0.361836662992E+04   -0.70787E-02   -0.28309E-01  2400   0.115E-01    0.306E+00
DAV:  67    -0.361835952522E+04    0.71047E-02   -0.16251E-02  2432   0.119E-01    0.259E+00
DAV:  68    -0.361836655125E+04   -0.70260E-02   -0.28286E-01  2400   0.115E-01    0.305E+00
DAV:  69    -0.361835952128E+04    0.70300E-02   -0.16270E-02  2432   0.119E-01    0.260E+00
DAV:  70    -0.361836656004E+04   -0.70388E-02   -0.28342E-01  2400   0.114E-01    0.305E+00
DAV:  71    -0.361835959263E+04    0.69674E-02   -0.16262E-02  2432   0.119E-01    0.261E+00
DAV:  72    -0.361836662841E+04   -0.70358E-02   -0.28497E-01  2400   0.115E-01    0.305E+00
DAV:  73    -0.361835968109E+04    0.69473E-02   -0.16309E-02  2432   0.119E-01    0.262E+00
DAV:  74    -0.361836670880E+04   -0.70277E-02   -0.28672E-01  2400   0.115E-01    0.305E+00
DAV:  75    -0.361835978855E+04    0.69203E-02   -0.16345E-02  2432   0.120E-01    0.263E+00
DAV:  76    -0.361836681421E+04   -0.70257E-02   -0.28886E-01  2400   0.115E-01    0.305E+00
DAV:  77    -0.361835990893E+04    0.69053E-02   -0.16394E-02  2432   0.120E-01    0.264E+00
DAV:  78    -0.361836693304E+04   -0.70241E-02   -0.29120E-01  2400   0.115E-01    0.305E+00
DAV:  79    -0.361836002834E+04    0.69047E-02   -0.16450E-02  2432   0.120E-01    0.265E+00
DAV:  80    -0.361836705380E+04   -0.70255E-02   -0.29347E-01  2400   0.116E-01    0.306E+00
DAV:  81    -0.361836015050E+04    0.69033E-02   -0.16499E-02  2432   0.121E-01    0.267E+00
DAV:  82    -0.361836717095E+04   -0.70204E-02   -0.29573E-01  2400   0.116E-01    0.306E+00
DAV:  83    -0.361836026563E+04    0.69053E-02   -0.16543E-02  2432   0.121E-01    0.268E+00
DAV:  84    -0.361836729745E+04   -0.70318E-02   -0.29797E-01  2400   0.116E-01    0.306E+00
DAV:  85    -0.361836038348E+04    0.69140E-02   -0.16585E-02  2432   0.121E-01    0.269E+00
DAV:  86    -0.361836741320E+04   -0.70297E-02   -0.30008E-01  2400   0.117E-01    0.306E+00
DAV:  87    -0.361836047996E+04    0.69332E-02   -0.16614E-02  2432   0.122E-01    0.270E+00
DAV:  88    -0.361836754360E+04   -0.70636E-02   -0.30208E-01  2400   0.117E-01    0.307E+00
DAV:  89    -0.361836060765E+04    0.69360E-02   -0.16618E-02  2432   0.122E-01    0.271E+00
DAV:  90    -0.361836766937E+04   -0.70617E-02   -0.30429E-01  2400   0.117E-01    0.307E+00
DAV:  91    -0.361836070377E+04    0.69656E-02   -0.16673E-02  2432   0.122E-01    0.272E+00
DAV:  92    -0.361836773227E+04   -0.70285E-02   -0.30573E-01  2400   0.117E-01    0.307E+00
DAV:  93    -0.361836078548E+04    0.69468E-02   -0.16637E-02  2432   0.122E-01    0.273E+00
DAV:  94    -0.361836787253E+04   -0.70870E-02   -0.30778E-01  2400   0.117E-01    0.308E+00
DAV:  95    -0.361836090996E+04    0.69626E-02   -0.16618E-02  2432   0.123E-01    0.274E+00
DAV:  96    -0.361836800537E+04   -0.70954E-02   -0.30989E-01  2400   0.118E-01    0.308E+00
DAV:  97    -0.361836100240E+04    0.70030E-02   -0.16611E-02  2432   0.123E-01    0.274E+00
DAV:  98    -0.361836818754E+04   -0.71851E-02   -0.31216E-01  2400   0.118E-01    0.309E+00
DAV:  99    -0.361836120954E+04    0.69780E-02   -0.16489E-02  2432   0.123E-01    0.276E+00
DAV: 100    -0.361836842080E+04   -0.72113E-02   -0.31587E-01  2400   0.118E-01
  46 F= -.36183684E+04 E0= -.36183075E+04  d E =-.450813E-01
       N       E                     dE             d eps       ncg     rms          rms(c)
DAV:   1    -0.361835068720E+04    0.10522E-01   -0.11251E+01  2048   0.207E+00    0.107E+00
DAV:   2    -0.361875288483E+04   -0.40220E+00   -0.47473E-01  3008   0.860E-01    0.595E+00
DAV:   3    -0.361837683260E+04    0.37605E+00   -0.12024E-01  2944   0.769E-01    0.329E+00
DAV:   4    -0.361836988332E+04    0.69493E-02   -0.14735E-02  2816   0.175E-01    0.359E+00
DAV:   5    -0.361840920231E+04   -0.39319E-01   -0.65030E-01  2720   0.153E-01    0.389E+00
DAV:   6    -0.361837811232E+04    0.31090E-01   -0.19294E-02  2688   0.196E-01    0.239E+00
DAV:   7    -0.361837398583E+04    0.41265E-02   -0.21726E-02  2848   0.216E-01    0.427E+00
DAV:   8    -0.361839601103E+04   -0.22025E-01   -0.62594E-01  2656   0.138E-01    0.348E+00
DAV:   9    -0.361838473847E+04    0.11273E-01   -0.20191E-02  2656   0.154E-01    0.363E+00
DAV:  10    -0.361838695059E+04   -0.22121E-02   -0.45956E-01  2496   0.147E-01    0.302E+00
DAV:  11    -0.361837585063E+04    0.11100E-01   -0.22840E-02  2432   0.145E-01    0.304E+00
DAV:  12    -0.361838455318E+04   -0.87026E-02   -0.39092E-01  2368   0.127E-01    0.325E+00
DAV:  13    -0.361837667711E+04    0.78761E-02   -0.17626E-02  2368   0.133E-01    0.312E+00
DAV:  14    -0.361838417512E+04   -0.74980E-02   -0.39030E-01  2304   0.131E-01    0.318E+00
DAV:  15    -0.361837615316E+04    0.80220E-02   -0.18813E-02  2368   0.134E-01    0.310E+00
DAV:  16    -0.361838422462E+04   -0.80715E-02   -0.39024E-01  2304   0.130E-01    0.320E+00
DAV:  17    -0.361837626482E+04    0.79598E-02   -0.18447E-02  2368   0.134E-01    0.311E+00
DAV:  18    -0.361838395165E+04   -0.76868E-02   -0.38766E-01  2304   0.130E-01    0.318E+00
DAV:  19    -0.361837601385E+04    0.79378E-02   -0.18636E-02  2368   0.133E-01    0.309E+00
DAV:  20    -0.361838364206E+04   -0.76282E-02   -0.38346E-01  2304   0.130E-01    0.317E+00
DAV:  21    -0.361837580530E+04    0.78368E-02   -0.18579E-02  2368   0.133E-01    0.308E+00
DAV:  22    -0.361838329349E+04   -0.74882E-02   -0.37876E-01  2304   0.129E-01    0.316E+00
DAV:  23    -0.361837556090E+04    0.77326E-02   -0.18562E-02  2368   0.132E-01    0.306E+00
DAV:  24    -0.361838295465E+04   -0.73937E-02   -0.37405E-01  2336   0.128E-01    0.315E+00
DAV:  25    -0.361837533704E+04    0.76176E-02   -0.18515E-02  2336   0.132E-01    0.305E+00
DAV:  26    -0.361838262820E+04   -0.72912E-02   -0.36958E-01  2272   0.128E-01    0.313E+00
DAV:  27    -0.361837510001E+04    0.75282E-02   -0.18470E-02  2304   0.131E-01    0.303E+00
DAV:  28    -0.361838229987E+04   -0.71999E-02   -0.36491E-01  2272   0.127E-01    0.312E+00
DAV:  29    -0.361837488409E+04    0.74158E-02   -0.18412E-02  2304   0.131E-01    0.301E+00
DAV:  30    -0.361838200211E+04   -0.71180E-02   -0.36076E-01  2272   0.127E-01    0.311E+00
DAV:  31    -0.361837469178E+04    0.73103E-02   -0.18367E-02  2304   0.130E-01    0.300E+00
DAV:  32    -0.361838173862E+04   -0.70468E-02   -0.35712E-01  2272   0.126E-01    0.310E+00
DAV:  33    -0.361837452352E+04    0.72151E-02   -0.18327E-02  2304   0.130E-01    0.299E+00
DAV:  34    -0.361838150447E+04   -0.69809E-02   -0.35393E-01  2272   0.126E-01    0.310E+00
DAV:  35    -0.361837437532E+04    0.71291E-02   -0.18292E-02  2304   0.129E-01    0.298E+00
DAV:  36    -0.361838129652E+04   -0.69212E-02   -0.35112E-01  2272   0.125E-01    0.309E+00
DAV:  37    -0.361837424525E+04    0.70513E-02   -0.18261E-02  2304   0.129E-01    0.297E+00
DAV:  38    -0.361838111234E+04   -0.68671E-02   -0.34865E-01  2272   0.125E-01    0.308E+00
DAV:  39    -0.361837413150E+04    0.69808E-02   -0.18233E-02  2304   0.129E-01    0.297E+00
DAV:  40    -0.361838094938E+04   -0.68179E-02   -0.34649E-01  2272   0.125E-01    0.307E+00
DAV:  41    -0.361837403238E+04    0.69170E-02   -0.18209E-02  2304   0.128E-01    0.296E+00
DAV:  42    -0.361838080491E+04   -0.67725E-02   -0.34460E-01  2272   0.124E-01    0.307E+00
DAV:  43    -0.361837394543E+04    0.68595E-02   -0.18188E-02  2304   0.128E-01    0.296E+00
DAV:  44    -0.361838067692E+04   -0.67315E-02   -0.34294E-01  2272   0.124E-01    0.306E+00
DAV:  45    -0.361837386968E+04    0.68072E-02   -0.18170E-02  2304   0.128E-01    0.295E+00
DAV:  46    -0.361838056418E+04   -0.66945E-02   -0.34150E-01  2272   0.124E-01    0.306E+00
DAV:  47    -0.361837405718E+04    0.65070E-02   -0.18207E-02  2304   0.128E-01    0.298E+00
DAV:  48    -0.361838105330E+04   -0.69961E-02   -0.34872E-01  2272   0.125E-01    0.308E+00
DAV:  49    -0.361837434126E+04    0.67120E-02   -0.18290E-02  2304   0.128E-01    0.300E+00
DAV:  50    -0.361838126640E+04   -0.69251E-02   -0.35227E-01  2272   0.125E-01    0.308E+00
DAV:  51    -0.361837444925E+04    0.68171E-02   -0.18350E-02  2304   0.129E-01    0.300E+00
DAV:  52    -0.361838091200E+04   -0.64627E-02   -0.34972E-01  2272   0.126E-01    0.306E+00
DAV:  53    -0.361837396798E+04    0.69440E-02   -0.18526E-02  2304   0.129E-01    0.296E+00
DAV:  54    -0.361838034116E+04   -0.63732E-02   -0.34069E-01  2272   0.124E-01    0.304E+00
DAV:  55    -0.361837360055E+04    0.67406E-02   -0.18346E-02  2304   0.127E-01    0.294E+00
DAV:  56    -0.361837992156E+04   -0.63210E-02   -0.33432E-01  2272   0.123E-01    0.303E+00
DAV:  57    -0.361837330042E+04    0.66211E-02   -0.18275E-02  2304   0.127E-01    0.291E+00
DAV:  58    -0.361837952197E+04   -0.62216E-02   -0.32858E-01  2272   0.123E-01    0.301E+00
DAV:  59    -0.361837299519E+04    0.65268E-02   -0.18254E-02  2304   0.126E-01    0.289E+00
DAV:  60    -0.361837918190E+04   -0.61867E-02   -0.32344E-01  2272   0.122E-01    0.300E+00
DAV:  61    -0.361837279486E+04    0.63870E-02   -0.18133E-02  2304   0.125E-01    0.288E+00
DAV:  62    -0.361837896483E+04   -0.61700E-02   -0.32022E-01  2272   0.121E-01    0.299E+00
DAV:  63    -0.361837266449E+04    0.63003E-02   -0.18060E-02  2304   0.125E-01    0.287E+00
DAV:  64    -0.361837883123E+04   -0.61667E-02   -0.31822E-01  2272   0.121E-01    0.299E+00
DAV:  65    -0.361837259878E+04    0.62324E-02   -0.17994E-02  2304   0.124E-01    0.287E+00
DAV:  66    -0.361837877020E+04   -0.61714E-02   -0.31732E-01  2272   0.121E-01    0.299E+00
DAV:  67    -0.361837257885E+04    0.61914E-02   -0.17943E-02  2304   0.124E-01    0.287E+00
DAV:  68    -0.361837876899E+04   -0.61901E-02   -0.31725E-01  2272   0.121E-01    0.299E+00
DAV:  69    -0.361837260991E+04    0.61591E-02   -0.17896E-02  2304   0.124E-01    0.287E+00
DAV:  70    -0.361837881374E+04   -0.62038E-02   -0.31797E-01  2272   0.121E-01    0.299E+00
DAV:  71    -0.361837265695E+04    0.61568E-02   -0.17887E-02  2304   0.124E-01    0.287E+00
DAV:  72    -0.361837887205E+04   -0.62151E-02   -0.31889E-01  2272   0.121E-01    0.299E+00
DAV:  73    -0.361837273056E+04    0.61415E-02   -0.17857E-02  2304   0.124E-01    0.288E+00
DAV:  74    -0.361837897581E+04   -0.62452E-02   -0.32047E-01  2272   0.121E-01    0.300E+00
DAV:  75    -0.361837282474E+04    0.61511E-02   -0.17849E-02  2304   0.125E-01    0.289E+00
DAV:  76    -0.361837908622E+04   -0.62615E-02   -0.32218E-01  2272   0.121E-01    0.300E+00
DAV:  77    -0.361837291179E+04    0.61744E-02   -0.17844E-02  2304   0.125E-01    0.289E+00
DAV:  78    -0.361837921530E+04   -0.63035E-02   -0.32398E-01  2272   0.122E-01    0.301E+00
DAV:  79    -0.361837304270E+04    0.61726E-02   -0.17802E-02  2304   0.125E-01    0.290E+00
DAV:  80    -0.361837936789E+04   -0.63252E-02   -0.32635E-01  2272   0.122E-01    0.301E+00
DAV:  81    -0.361837314913E+04    0.62188E-02   -0.17833E-02  2304   0.125E-01    0.291E+00
DAV:  82    -0.361837948663E+04   -0.63375E-02   -0.32817E-01  2272   0.122E-01    0.301E+00
DAV:  83    -0.361837326717E+04    0.62195E-02   -0.17805E-02  2304   0.126E-01    0.292E+00
DAV:  84    -0.361837964205E+04   -0.63749E-02   -0.33052E-01  2272   0.122E-01    0.302E+00
DAV:  85    -0.361837339133E+04    0.62507E-02   -0.17802E-02  2304   0.126E-01    0.293E+00
DAV:  86    -0.361837977869E+04   -0.63874E-02   -0.33263E-01  2272   0.123E-01    0.302E+00
DAV:  87    -0.361837348129E+04    0.62974E-02   -0.17808E-02  2304   0.126E-01    0.293E+00
DAV:  88    -0.361837990025E+04   -0.64190E-02   -0.33434E-01  2272   0.123E-01    0.303E+00
DAV:  89    -0.361837359462E+04    0.63056E-02   -0.17767E-02  2304   0.126E-01    0.294E+00
DAV:  90    -0.361838001715E+04   -0.64225E-02   -0.33620E-01  2272   0.123E-01    0.303E+00
DAV:  91    -0.361837365433E+04    0.63628E-02   -0.17811E-02  2304   0.127E-01    0.295E+00
DAV:  92    -0.361838003561E+04   -0.63813E-02   -0.33672E-01  2272   0.123E-01    0.303E+00
DAV:  93    -0.361837366497E+04    0.63706E-02   -0.17804E-02  2304   0.127E-01    0.295E+00
DAV:  94    -0.361838004294E+04   -0.63780E-02   -0.33688E-01  2272   0.123E-01    0.303E+00
DAV:  95    -0.361837366421E+04    0.63787E-02   -0.17806E-02  2304   0.127E-01    0.295E+00
DAV:  96    -0.361838002033E+04   -0.63561E-02   -0.33663E-01  2272   0.123E-01    0.303E+00
DAV:  97    -0.361837362378E+04    0.63965E-02   -0.17821E-02  2304   0.127E-01    0.294E+00
DAV:  98    -0.361837996135E+04   -0.63376E-02   -0.33574E-01  2272   0.123E-01    0.303E+00
DAV:  99    -0.361837358614E+04    0.63752E-02   -0.17804E-02  2304   0.127E-01    0.294E+00
DAV: 100    -0.361837990178E+04   -0.63156E-02   -0.33494E-01  2272   0.123E-01
  47 F= -.36183799E+04 E0= -.36183189E+04  d E =-.565623E-01
       N       E                     dE             d eps       ncg     rms          rms(c)
DAV:   1    -0.361842400487E+04   -0.50419E-01   -0.11787E+01  2048   0.216E+00    0.219E+00
DAV:   2    -0.361962988186E+04   -0.12059E+01   -0.44826E+00  2976   0.195E+00    0.816E+00
DAV:   3    -0.361862582847E+04    0.10041E+01   -0.49431E-01  2976   0.200E+00    0.502E+00
DAV:   4    -0.361843163795E+04    0.19419E+00   -0.68870E-02  2912   0.476E-01    0.178E+00
DAV:   5    -0.361849621218E+04   -0.64574E-01   -0.27968E-01  2496   0.183E-01    0.423E+00
DAV:   6    -0.361844264624E+04    0.53566E-01   -0.13885E-02  2720   0.163E-01    0.741E-01
DAV:   7    -0.361842390366E+04    0.18743E-01   -0.15282E-02  2624   0.165E-01    0.284E-01
DAV:   8    -0.361846854659E+04   -0.44643E-01   -0.10730E-02  2880   0.147E-01    0.422E+00
DAV:   9    -0.361845901876E+04    0.95278E-02   -0.94408E-03  2432   0.152E-01    0.442E+00
DAV:  10    -0.361847330084E+04   -0.14282E-01   -0.64666E-01  2432   0.160E-01    0.327E+00
DAV:  11    -0.361846900507E+04    0.42958E-02   -0.22089E-02  2560   0.169E-01    0.456E+00
DAV:  12    -0.361848227036E+04   -0.13265E-01   -0.82045E-01  2432   0.163E-01    0.359E+00
DAV:  13    -0.361846782767E+04    0.14443E-01   -0.21264E-02  2528   0.175E-01    0.434E+00
DAV:  14    -0.361848318086E+04   -0.15353E-01   -0.81360E-01  2432   0.161E-01    0.369E+00
DAV:  15    -0.361846143854E+04    0.21742E-01   -0.20053E-02  2464   0.170E-01    0.387E+00
DAV:  16    -0.361847752281E+04   -0.16084E-01   -0.69502E-01  2400   0.153E-01    0.369E+00
DAV:  17    -0.361845712399E+04    0.20399E-01   -0.18508E-02  2368   0.160E-01    0.357E+00
DAV:  18    -0.361847218202E+04   -0.15058E-01   -0.60160E-01  2272   0.146E-01    0.364E+00
DAV:  19    -0.361845479729E+04    0.17385E-01   -0.17853E-02  2336   0.153E-01    0.344E+00
DAV:  20    -0.361846877521E+04   -0.13978E-01   -0.55064E-01  2240   0.142E-01    0.358E+00
DAV:  21    -0.361845346905E+04    0.15306E-01   -0.17748E-02  2304   0.150E-01    0.337E+00
DAV:  22    -0.361846656007E+04   -0.13091E-01   -0.52071E-01  2272   0.139E-01    0.353E+00
DAV:  23    -0.361845255253E+04    0.14008E-01   -0.17819E-02  2336   0.147E-01    0.332E+00
DAV:  24    -0.361846492119E+04   -0.12369E-01   -0.49932E-01  2272   0.137E-01    0.349E+00
DAV:  25    -0.361845181836E+04    0.13103E-01   -0.17907E-02  2336   0.145E-01    0.328E+00
DAV:  26    -0.361846358655E+04   -0.11768E-01   -0.48201E-01  2272   0.136E-01    0.346E+00
DAV:  27    -0.361845118419E+04    0.12402E-01   -0.17978E-02  2336   0.144E-01    0.325E+00
DAV:  28    -0.361846244832E+04   -0.11264E-01   -0.46719E-01  2272   0.135E-01    0.342E+00
DAV:  29    -0.361845062486E+04    0.11823E-01   -0.18028E-02  2304   0.142E-01    0.321E+00
DAV:  30    -0.361846145532E+04   -0.10830E-01   -0.45427E-01  2272   0.134E-01    0.340E+00
DAV:  31    -0.361845012448E+04    0.11331E-01   -0.18063E-02  2304   0.141E-01    0.319E+00
DAV:  32    -0.361846058391E+04   -0.10459E-01   -0.44291E-01  2272   0.133E-01    0.337E+00
DAV:  33    -0.361844968005E+04    0.10904E-01   -0.18084E-02  2304   0.140E-01    0.316E+00
DAV:  34    -0.361845981247E+04   -0.10132E-01   -0.43290E-01  2272   0.132E-01    0.335E+00
DAV:  35    -0.361844928214E+04    0.10530E-01   -0.18101E-02  2304   0.139E-01    0.314E+00
DAV:  36    -0.361845912699E+04   -0.98448E-02   -0.42404E-01  2272   0.131E-01    0.332E+00
DAV:  37    -0.361844892446E+04    0.10203E-01   -0.18112E-02  2304   0.138E-01    0.312E+00
DAV:  38    -0.361845851318E+04   -0.95887E-02   -0.41614E-01  2272   0.130E-01    0.330E+00
DAV:  39    -0.361844860247E+04    0.99107E-02   -0.18121E-02  2304   0.138E-01    0.310E+00
DAV:  40    -0.361845796259E+04   -0.93601E-02   -0.40909E-01  2272   0.129E-01    0.328E+00
DAV:  41    -0.361844831013E+04    0.96525E-02   -0.18128E-02  2304   0.137E-01    0.308E+00
DAV:  42    -0.361845746187E+04   -0.91517E-02   -0.40271E-01  2272   0.129E-01    0.327E+00
DAV:  43    -0.361844803852E+04    0.94234E-02   -0.18130E-02  2304   0.136E-01    0.307E+00
DAV:  44    -0.361845699618E+04   -0.89577E-02   -0.39677E-01  2272   0.128E-01    0.325E+00
DAV:  45    -0.361844778581E+04    0.92104E-02   -0.18128E-02  2304   0.136E-01    0.305E+00
DAV:  46    -0.361845656858E+04   -0.87828E-02   -0.39131E-01  2272   0.128E-01    0.323E+00
DAV:  47    -0.361844782119E+04    0.87474E-02   -0.18118E-02  2304   0.135E-01    0.307E+00
DAV:  48    -0.361845668032E+04   -0.88591E-02   -0.39432E-01  2272   0.128E-01    0.323E+00
DAV:  49    -0.361844786626E+04    0.88141E-02   -0.18203E-02  2304   0.135E-01    0.307E+00
DAV:  50    -0.361845658386E+04   -0.87176E-02   -0.39369E-01  2272   0.128E-01    0.323E+00
DAV:  51    -0.361844780708E+04    0.87768E-02   -0.18253E-02  2304   0.135E-01    0.307E+00
DAV:  52    -0.361845511060E+04   -0.73035E-02   -0.38007E-01  2272   0.128E-01    0.315E+00
DAV:  53    -0.361844576412E+04    0.93465E-02   -0.18909E-02  2304   0.133E-01    0.288E+00
DAV:  54    -0.361845292304E+04   -0.71589E-02   -0.34114E-01  2272   0.124E-01    0.311E+00
DAV:  55    -0.361844428112E+04    0.86419E-02   -0.17976E-02  2304   0.129E-01    0.275E+00
DAV:  56    -0.361845103118E+04   -0.67501E-02   -0.31144E-01  2272   0.121E-01    0.304E+00
DAV:  57    -0.361844311250E+04    0.79187E-02   -0.17476E-02  2304   0.125E-01    0.267E+00
DAV:  58    -0.361844975547E+04   -0.66430E-02   -0.29195E-01  2272   0.119E-01    0.300E+00
DAV:  59    -0.361844226838E+04    0.74871E-02   -0.17040E-02  2304   0.123E-01    0.260E+00
DAV:  60    -0.361844881116E+04   -0.65428E-02   -0.27706E-01  2304   0.116E-01    0.297E+00
DAV:  61    -0.361844166171E+04    0.71494E-02   -0.16669E-02  2304   0.121E-01    0.255E+00
DAV:  62    -0.361844816420E+04   -0.65025E-02   -0.26676E-01  2304   0.115E-01    0.295E+00
[truncated: 145,183 more chars]
