# Supplementary material for: Redox-mediated domino electrosynthesis of N,N-dimethylformamide with industrial-relevant productivity and modularized cathodic integration
Source: Nat Commun. 2026 Apr 17;17:5349. doi: 10.1038/s41467-026-71637-z (PMC13272958; doi:10.1038/s41467-026-71637-z)
Supplement: Supplementary file 3 — Supplementary Data 1 [file 41467_2026_71637_MOESM3_ESM.zip › 2/OUTCAR]

 vasp.6.3.2 27Jun22 (build Nov 21 2024 20:51:28) complex                        
  
 executed on             LinuxIFC date 2025.06.16  22:27:27
 running on  128 total cores
 distrk:  each k-point on  128 cores,    1 groups
 distr:  one band on NCORE=   4 cores,   32 groups


--------------------------------------------------------------------------------------------------------


 INCAR:
   SYSTEM = XYC
   ISTART = 0
   LWAVE = .FALSE.
   LCHARG = .FALSE.
   ENCUT = 480
   ISMEAR = 0
   SIGMA = 0.05
   EDIFF = 1E-5
   LREAL = Auto
   ISYM = 2
   PREC = Normal
   IALGO = 38
   SYMPREC = 1E-8
   NELMIN = 5
   NELM = 100
   NCORE = 4
   AMIX = 0.2
   BMIX = 0.0001
   EDIFFG = -0.02
   IBRION = 2
   POTIM = 0.1
   NSW = 200

 POTCAR:   PAW_PBE C 08Apr2002                    
 POTCAR:   PAW_PBE N 08Apr2002                    
 POTCAR:   PAW_PBE Co 06Sep2000                   
 POTCAR:   PAW_PBE O 08Apr2002                    
 POTCAR:   PAW_PBE H 15Jun2001                    
 POTCAR:   PAW_PBE I 08Apr2002                    
 -----------------------------------------------------------------------------
|                                                                             |
|           W    W    AA    RRRRR   N    N  II  N    N   GGGG   !!!           |
|           W    W   A  A   R    R  NN   N  II  NN   N  G    G  !!!           |
|           W    W  A    A  R    R  N N  N  II  N N  N  G       !!!           |
|           W WW W  AAAAAA  RRRRR   N  N N  II  N  N N  G  GGG   !            |
|           WW  WW  A    A  R   R   N   NN  II  N   NN  G    G                |
|           W    W  A    A  R    R  N    N  II  N    N   GGGG   !!!           |
|                                                                             |
|     For optimal performance we recommend to set                             |
|       NCORE = 2 up to number-of-cores-per-socket                            |
|     NCORE specifies how many cores store one orbital (NPAR=cpu/NCORE).      |
|     This setting can greatly improve the performance of VASP for DFT.       |
|     The default, NCORE=1 might be grossly inefficient on modern             |
|     multi-core architectures or massively parallel machines. Do your        |
|     own testing! More info at https://www.vasp.at/wiki/index.php/NCORE      |
|     Unfortunately you need to use the default for GW and RPA                |
|     calculations (for HF NCORE is supported but not extensively tested      |
|     yet).                                                                   |
|                                                                             |
 -----------------------------------------------------------------------------

 POTCAR:   PAW_PBE C 08Apr2002                    
   VRHFIN =C: s2p2                                                                                  
   LEXCH  = PE                                                                                      
   EATOM  =   147.1560 eV,   10.8157 Ry                                                             
                                                                                                    
   TITEL  = PAW_PBE C 08Apr2002                                                                     
   LULTRA =        F    use ultrasoft PP ?                                                          
   IUNSCR =        0    unscreen: 0-lin 1-nonlin 2-no                                               
   RPACOR =     .000    partial core radius                                                         
   POMASS =   12.011; ZVAL   =    4.000    mass and valenz                                          
   RCORE  =    1.500    outmost cutoff radius                                                       
   RWIGS  =    1.630; RWIGS  =     .863    wigner-seitz radius (au A)                               
   ENMAX  =  400.000; ENMIN  =  300.000 eV                                                          
   ICORE  =        2    local potential                                                             
   LCOR   =        T    correct aug charges                                                         
   LPAW   =        T    paw PP                                                                      
   EAUG   =  644.873                                                                                
   DEXC   =     .000                                                                                
   RMAX   =    2.266    core radius for proj-oper                                                   
   RAUG   =    1.300    factor for augmentation sphere                                              
   RDEP   =    1.501    radius for radial grids                                                     
   RDEPT  =    1.300    core radius for aug-charge                                                  
   QCUT   =   -5.516; QGAM   =   11.032    optimization parameters                                  
                                                                                                    
   Description                                                                                      
     l     E      TYP  RCUT    TYP  RCUT                                                            
     0   .000     23  1.200                                                                         
     0   .000     23  1.200                                                                         
     1   .000     23  1.500                                                                         
     1  2.500     23  1.500                                                                         
     2   .000      7  1.500                                                                         
  local pseudopotential read in
  atomic valenz-charges read in
  non local Contribution for L=           0  read in
    real space projection operators read in
  non local Contribution for L=           0  read in
    real space projection operators read in
  non local Contribution for L=           1  read in
    real space projection operators read in
  non local Contribution for L=           1  read in
    real space projection operators read in
    PAW grid and wavefunctions read in
 
   number of l-projection  operators is LMAX  =           4
   number of lm-projection operators is LMMAX =           8
 
 POTCAR:   PAW_PBE N 08Apr2002                    
   VRHFIN =N: s2p3                                                                                  
   LEXCH  = PE                                                                                      
   EATOM  =   264.5486 eV,   19.4438 Ry                                                             
                                                                                                    
   TITEL  = PAW_PBE N 08Apr2002                                                                     
   LULTRA =        F    use ultrasoft PP ?                                                          
   IUNSCR =        0    unscreen: 0-lin 1-nonlin 2-no                                               
   RPACOR =     .000    partial core radius                                                         
   POMASS =   14.001; ZVAL   =    5.000    mass and valenz                                          
   RCORE  =    1.500    outmost cutoff radius                                                       
   RWIGS  =    1.400; RWIGS  =     .741    wigner-seitz radius (au A)                               
   ENMAX  =  400.000; ENMIN  =  300.000 eV                                                          
   ICORE  =        2    local potential                                                             
   LCOR   =        T    correct aug charges                                                         
   LPAW   =        T    paw PP                                                                      
   EAUG   =  627.112                                                                                
   DEXC   =     .000                                                                                
   RMAX   =    2.247    core radius for proj-oper                                                   
   RAUG   =    1.300    factor for augmentation sphere                                              
   RDEP   =    1.514    radius for radial grids                                                     
   QCUT   =   -5.562; QGAM   =   11.124    optimization parameters                                  
                                                                                                    
   Description                                                                                      
     l     E      TYP  RCUT    TYP  RCUT                                                            
     0   .000     23  1.200                                                                         
     0   .000     23  1.200                                                                         
     1   .000     23  1.500                                                                         
     1   .700     23  1.500                                                                         
     2   .000      7  1.500                                                                         
  local pseudopotential read in
  atomic valenz-charges read in
  non local Contribution for L=           0  read in
    real space projection operators read in
  non local Contribution for L=           0  read in
    real space projection operators read in
  non local Contribution for L=           1  read in
    real space projection operators read in
  non local Contribution for L=           1  read in
    real space projection operators read in
    PAW grid and wavefunctions read in
 
   number of l-projection  operators is LMAX  =           4
   number of lm-projection operators is LMMAX =           8
 
 POTCAR:   PAW_PBE Co 06Sep2000                   
   VRHFIN =Co: d8 s1                                                                                
   LEXCH  = PE                                                                                      
   EATOM  =   813.5563 eV,   59.7947 Ry                                                             
                                                                                                    
   TITEL  = PAW_PBE Co 06Sep2000                                                                    
   LULTRA =        F    use ultrasoft PP ?                                                          
   IUNSCR =        1    unscreen: 0-lin 1-nonlin 2-no                                               
   RPACOR =    2.000    partial core radius                                                         
   POMASS =   58.933; ZVAL   =    9.000    mass and valenz                                          
   RCORE  =    2.300    outmost cutoff radius                                                       
   RWIGS  =    2.460; RWIGS  =    1.302    wigner-seitz radius (au A)                               
   ENMAX  =  267.969; ENMIN  =  200.977 eV                                                          
   RCLOC  =    1.697    cutoff for local pot                                                        
   LCOR   =        T    correct aug charges                                                         
   LPAW   =        T    paw PP                                                                      
   EAUG   =  477.818                                                                                
   DEXC   =    -.016                                                                                
   RMAX   =    2.817    core radius for proj-oper                                                   
   RAUG   =    1.300    factor for augmentation sphere                                              
   RDEP   =    2.393    radius for radial grids                                                     
   QCUT   =   -4.438; QGAM   =    8.876    optimization parameters                                  
                                                                                                    
   Description                                                                                      
     l     E      TYP  RCUT    TYP  RCUT                                                            
     2   .000     23  2.300                                                                         
     2   .000     23  2.300                                                                         
     0   .000     23  2.300                                                                         
     0   .000     23  2.300                                                                         
     1  -.200     23  2.300                                                                         
     1   .000     23  2.300                                                                         
     3   .000      7   .000                                                                         
  local pseudopotential read in
  partial core-charges read in
  atomic valenz-charges read in
  non local Contribution for L=           2  read in
    real space projection operators read in
  non local Contribution for L=           2  read in
    real space projection operators read in
  non local Contribution for L=           0  read in
    real space projection operators read in
  non local Contribution for L=           0  read in
    real space projection operators read in
  non local Contribution for L=           1  read in
    real space projection operators read in
  non local Contribution for L=           1  read in
    real space projection operators read in
    PAW grid and wavefunctions read in
 
   number of l-projection  operators is LMAX  =           6
   number of lm-projection operators is LMMAX =          18
 
 POTCAR:   PAW_PBE O 08Apr2002                    
   VRHFIN =O: s2p4                                                                                  
   LEXCH  = PE                                                                                      
   EATOM  =   432.3788 eV,   31.7789 Ry                                                             
                                                                                                    
   TITEL  = PAW_PBE O 08Apr2002                                                                     
   LULTRA =        F    use ultrasoft PP ?                                                          
   IUNSCR =        0    unscreen: 0-lin 1-nonlin 2-no                                               
   RPACOR =     .000    partial core radius                                                         
   POMASS =   16.000; ZVAL   =    6.000    mass and valenz                                          
   RCORE  =    1.520    outmost cutoff radius                                                       
   RWIGS  =    1.550; RWIGS  =     .820    wigner-seitz radius (au A)                               
   ENMAX  =  400.000; ENMIN  =  300.000 eV                                                          
   ICORE  =        2    local potential                                                             
   LCOR   =        T    correct aug charges                                                         
   LPAW   =        T    paw PP                                                                      
   EAUG   =  605.392                                                                                
   DEXC   =     .000                                                                                
   RMAX   =    2.264    core radius for proj-oper                                                   
   RAUG   =    1.300    factor for augmentation sphere                                              
   RDEP   =    1.550    radius for radial grids                                                     
   QCUT   =   -5.520; QGAM   =   11.041    optimization parameters                                  
                                                                                                    
   Description                                                                                      
     l     E      TYP  RCUT    TYP  RCUT                                                            
     0   .000     23  1.200                                                                         
     0  -.700     23  1.200                                                                         
     1   .000     23  1.520                                                                         
     1   .600     23  1.520                                                                         
     2   .000      7  1.500                                                                         
  local pseudopotential read in
  atomic valenz-charges read in
  non local Contribution for L=           0  read in
    real space projection operators read in
  non local Contribution for L=           0  read in
    real space projection operators read in
  non local Contribution for L=           1  read in
    real space projection operators read in
  non local Contribution for L=           1  read in
    real space projection operators read in
    PAW grid and wavefunctions read in
 
   number of l-projection  operators is LMAX  =           4
   number of lm-projection operators is LMMAX =           8
 
 POTCAR:   PAW_PBE H 15Jun2001                    
   VRHFIN =H: ultrasoft test                                                                        
   LEXCH  = PE                                                                                      
   EATOM  =    12.4884 eV,     .9179 Ry                                                             
                                                                                                    
   TITEL  = PAW_PBE H 15Jun2001                                                                     
   LULTRA =        F    use ultrasoft PP ?                                                          
   IUNSCR =        0    unscreen: 0-lin 1-nonlin 2-no                                               
   RPACOR =     .000    partial core radius                                                         
   POMASS =    1.000; ZVAL   =    1.000    mass and valenz                                          
   RCORE  =    1.100    outmost cutoff radius                                                       
   RWIGS  =     .700; RWIGS  =     .370    wigner-seitz radius (au A)                               
   ENMAX  =  250.000; ENMIN  =  200.000 eV                                                          
   RCLOC  =     .701    cutoff for local pot                                                        
   LCOR   =        T    correct aug charges                                                         
   LPAW   =        T    paw PP                                                                      
   EAUG   =  400.000                                                                                
   RMAX   =    2.174    core radius for proj-oper                                                   
   RAUG   =    1.200    factor for augmentation sphere                                              
   RDEP   =    1.112    radius for radial grids                                                     
   QCUT   =   -5.749; QGAM   =   11.498    optimization parameters                                  
                                                                                                    
   Description                                                                                      
     l     E      TYP  RCUT    TYP  RCUT                                                            
     0   .000     23  1.100                                                                         
     0   .500     23  1.100                                                                         
     1  -.300     23  1.100                                                                         
  local pseudopotential read in
  atomic valenz-charges read in
  non local Contribution for L=           0  read in
    real space projection operators read in
  non local Contribution for L=           0  read in
    real space projection operators read in
  non local Contribution for L=           1  read in
    real space projection operators read in
    PAW grid and wavefunctions read in
 
   number of l-projection  operators is LMAX  =           3
   number of lm-projection operators is LMMAX =           5
 
 POTCAR:   PAW_PBE I 08Apr2002                    
   VRHFIN =I : s2p5                                                                                 
   LEXCH  = PE                                                                                      
   EATOM  =   315.8678 eV,   23.2156 Ry                                                             
                                                                                                    
   TITEL  = PAW_PBE I 08Apr2002                                                                     
   LULTRA =        F    use ultrasoft PP ?                                                          
   IUNSCR =        1    unscreen: 0-lin 1-nonlin 2-no                                               
   RPACOR =    2.200    partial core radius                                                         
   POMASS =  126.904; ZVAL   =    7.000    mass and valenz                                          
   RCORE  =    2.300    outmost cutoff radius                                                       
   RWIGS  =    2.810; RWIGS  =    1.487    wigner-seitz radius (au A)                               
   ENMAX  =  175.647; ENMIN  =  131.735 eV                                                          
   ICORE  =        3    local potential                                                             
   LCOR   =        T    correct aug charges                                                         
   LPAW   =        T    paw PP                                                                      
   EAUG   =  370.139                                                                                
   DEXC   =    -.080                                                                                
   RMAX   =    3.479    core radius for proj-oper                                                   
   RAUG   =    1.300    factor for augmentation sphere                                              
   RDEP   =    2.392    radius for radial grids                                                     
   QCUT   =   -3.593; QGAM   =    7.186    optimization parameters                                  
                                                                                                    
   Description                                                                                      
     l     E      TYP  RCUT    TYP  RCUT                                                            
     0   .000     23  2.300                                                                         
     0   .000     23  2.300                                                                         
     1   .000     23  2.300                                                                         
     1   .000     23  2.300                                                                         
     2   .000     23  2.300                                                                         
     3  -.100     23  2.300                                                                         
  local pseudopotential read in
  partial core-charges read in
  atomic valenz-charges read in
  non local Contribution for L=           0  read in
    real space projection operators read in
  non local Contribution for L=           0  read in
    real space projection operators read in
  non local Contribution for L=           1  read in
    real space projection operators read in
  non local Contribution for L=           1  read in
    real space projection operators read in
  non local Contribution for L=           2  read in
    real space projection operators read in
    PAW grid and wavefunctions read in
 
   number of l-projection  operators is LMAX  =           5
   number of lm-projection operators is LMMAX =          13
 
 Optimization of the real space projectors (new method)

 maximal supplied QI-value         = 25.13
 optimisation between [QCUT,QGAM] = [ 11.06, 22.37] = [ 34.25,140.11] Ry 
 Optimized for a Real-space Cutoff    1.02 Angstroem

   l    n(q)    QCUT    max X(q) W(low)/X(q) W(high)/X(q)  e(spline) 
   0      7    11.059     5.582    0.94E-04    0.22E-03    0.17E-07
   0      7    11.059    69.432    0.49E-03    0.16E-02    0.17E-06
   1      6    11.059     2.780    0.67E-04    0.15E-03    0.39E-07
   1      6    11.059     4.549    0.17E-03    0.68E-03    0.76E-07
 Optimization of the real space projectors (new method)

 maximal supplied QI-value         = 25.13
 optimisation between [QCUT,QGAM] = [ 11.06, 22.37] = [ 34.25,140.11] Ry 
 Optimized for a Real-space Cutoff    1.26 Angstroem

   l    n(q)    QCUT    max X(q) W(low)/X(q) W(high)/X(q)  e(spline) 
   0      8    11.059     4.511    0.29E-04    0.41E-04    0.53E-07
   0      8    11.059    37.799    0.76E-04    0.29E-03    0.30E-06
   1      8    11.059     2.478    0.43E-04    0.64E-04    0.64E-07
   1      8    11.059     9.610    0.44E-03    0.12E-03    0.11E-05
 Optimization of the real space projectors (new method)

 maximal supplied QI-value         = 16.25
 optimisation between [QCUT,QGAM] = [ 11.21, 22.43] = [ 35.21,140.85] Ry 
 Optimized for a Real-space Cutoff    1.42 Angstroem

   l    n(q)    QCUT    max X(q) W(low)/X(q) W(high)/X(q)  e(spline) 
   2      9    11.214     4.599    0.27E-04    0.25E-04    0.40E-07
   2      9    11.214    18.158    0.32E-03    0.15E-04    0.21E-06
   0     10    11.214    15.740    0.14E-04    0.12E-04    0.12E-07
   0     10    11.214    47.662    0.43E-04    0.15E-03    0.15E-06
   1      9    11.214     5.777    0.63E-04    0.39E-05    0.30E-07
   1      9    11.214     8.007    0.30E-03    0.59E-04    0.12E-06
 Optimization of the real space projectors (new method)

 maximal supplied QI-value         = 24.76
 optimisation between [QCUT,QGAM] = [ 11.14, 22.28] = [ 34.75,139.00] Ry 
 Optimized for a Real-space Cutoff    1.09 Angstroem

   l    n(q)    QCUT    max X(q) W(low)/X(q) W(high)/X(q)  e(spline) 
   0      7    11.140     4.192    0.10E-03    0.11E-03    0.31E-07
   0      7    11.140     8.473    0.37E-03    0.68E-03    0.16E-06
   1      7    11.140     2.474    0.16E-03    0.26E-03    0.22E-07
   1      7    11.140     3.912    0.45E-03    0.93E-03    0.18E-06
 Optimization of the real space projectors (new method)

 maximal supplied QI-value         = 34.20
 optimisation between [QCUT,QGAM] = [ 10.95, 22.23] = [ 33.55,138.42] Ry 
 Optimized for a Real-space Cutoff    1.19 Angstroem

   l    n(q)    QCUT    max X(q) W(low)/X(q) W(high)/X(q)  e(spline) 
   0      8    10.945     4.436    0.39E-04    0.71E-04    0.35E-07
   0      8    10.945    16.131    0.36E-03    0.62E-03    0.18E-06
   1      7    10.945     4.654    0.15E-03    0.12E-03    0.25E-06
 Optimization of the real space projectors (new method)

 maximal supplied QI-value         = 16.25
 optimisation between [QCUT,QGAM] = [ 11.21, 22.43] = [ 35.21,140.85] Ry 
 Optimized for a Real-space Cutoff    1.30 Angstroem

   l    n(q)    QCUT    max X(q) W(low)/X(q) W(high)/X(q)  e(spline) 
   0      9    11.214     6.350    0.16E-04    0.39E-05    0.50E-08
   0      9    11.214    79.378    0.26E-03    0.21E-03    0.86E-07
   1      8    11.214     4.566    0.20E-04    0.41E-04    0.16E-07
   1      8    11.214    71.978    0.24E-03    0.83E-04    0.17E-06
   2      8    11.214     4.877    0.19E-03    0.14E-03    0.24E-07
 PAW_PBE C 08Apr2002                    :
 energy of atom  1       EATOM= -147.1560
 kinetic energy error for atom=    0.0085 (will be added to EATOM!!)
 PAW_PBE N 08Apr2002                    :
 energy of atom  2       EATOM= -264.5486
 kinetic energy error for atom=    0.0162 (will be added to EATOM!!)
 PAW_PBE Co 06Sep2000                   :
 energy of atom  3       EATOM= -813.5563
 kinetic energy error for atom=    0.0029 (will be added to EATOM!!)
 PAW_PBE O 08Apr2002                    :
 energy of atom  4       EATOM= -432.3788
 kinetic energy error for atom=    0.0258 (will be added to EATOM!!)
 PAW_PBE H 15Jun2001                    :
 energy of atom  5       EATOM=  -12.4884
 kinetic energy error for atom=    0.0028 (will be added to EATOM!!)
 PAW_PBE I 08Apr2002                    :
 energy of atom  6       EATOM= -315.8678
 kinetic energy error for atom=    0.0009 (will be added to EATOM!!)
 
 
 POSCAR: Generated by VASPKIT code
  positions in cartesian coordinates
  No initial velocities read in
 exchange correlation table for  LEXCH =        8
   RHO(1)=    0.500       N(1)  =     2000
   RHO(2)=  100.500       N(2)  =     4000
 


--------------------------------------------------------------------------------------------------------


 ion  position               nearest neighbor table
   1  0.000  0.000  0.136-   3 1.43 267 1.43  24 1.43
   2  0.083  0.042  0.136-  28 1.43   3 1.43   4 1.43
   3  0.028  0.042  0.138-  25 1.43   2 1.43   1 1.43
   4  0.111  0.000  0.138-   2 1.43   5 1.43 266 1.43
   5  0.167  0.000  0.136-   7 1.43 271 1.43   4 1.43
   6  0.250  0.042  0.136-  32 1.43   8 1.43   7 1.43
   7  0.194  0.042  0.138-  29 1.43   5 1.43   6 1.43
   8  0.278  0.000  0.138-   9 1.43   6 1.43 270 1.43
   9  0.333  0.000  0.136-   8 1.43  11 1.43 275 1.43
  10  0.417  0.042  0.136-  36 1.43  12 1.43  11 1.43
  11  0.361  0.042  0.138-  33 1.43  10 1.43   9 1.43
  12  0.444  0.000  0.138-  10 1.43 274 1.43  13 1.43
  13  0.500  0.000  0.136-  12 1.43  15 1.43 279 1.43
  14  0.583  0.042  0.136-  15 1.43  40 1.43  16 1.43
  15  0.528  0.042  0.138-  14 1.43  37 1.43  13 1.43
  16  0.611  0.000  0.138-  14 1.43  17 1.43 278 1.43
  17  0.667  0.000  0.136-  19 1.43 283 1.43  16 1.43
  18  0.750  0.042  0.136-  44 1.43  20 1.43  19 1.43
  19  0.694  0.042  0.138-  41 1.43  17 1.43  18 1.43
  20  0.778  0.000  0.138-  21 1.43  18 1.43 282 1.43
  21  0.833  0.000  0.136-  20 1.43  23 1.43 287 1.43
  22  0.917  0.042  0.136-  48 1.43  24 1.43  23 1.43
  23  0.861  0.042  0.138-  45 1.43  21 1.43  22 1.43
  24  0.944  0.000  0.138-  22 1.43 286 1.43   1 1.43
  25  0.000  0.083  0.136-   3 1.43  27 1.43  48 1.43
  26  0.083  0.125  0.136-  27 1.43  28 1.43  52 1.43
  27  0.028  0.125  0.138-  26 1.43  25 1.43  49 1.43
  28  0.111  0.083  0.138-   2 1.43  29 1.43  26 1.43
  29  0.167  0.083  0.136-   7 1.43  31 1.43  28 1.43
  30  0.250  0.125  0.136-  32 1.43  56 1.43  31 1.43
  31  0.194  0.125  0.138-  29 1.43  53 1.43  30 1.43
  32  0.278  0.083  0.138-   6 1.43  33 1.43  30 1.43
  33  0.333  0.083  0.136-  11 1.43  32 1.43  35 1.43
  34  0.417  0.125  0.136-  36 1.43  60 1.43  35 1.43
  35  0.361  0.125  0.138-  34 1.43  33 1.43  57 1.43
  36  0.444  0.083  0.138-  10 1.43  34 1.43  37 1.43
  37  0.500  0.083  0.136-  15 1.43  36 1.43  39 1.43
  38  0.583  0.125  0.136-  39 1.43  40 1.43  64 1.43
  39  0.528  0.125  0.138-  38 1.43  37 1.43  61 1.43
  40  0.611  0.083  0.138-  14 1.43  38 1.43  41 1.43
  41  0.667  0.083  0.136-  19 1.43  43 1.43  40 1.43
  42  0.750  0.125  0.136-  44 1.43  68 1.43  43 1.43
  43  0.694  0.125  0.138-  41 1.43  65 1.43  42 1.43
  44  0.778  0.083  0.138-  45 1.43  18 1.43  42 1.43
  45  0.833  0.083  0.136-  44 1.43  23 1.43  47 1.43
  46  0.917  0.125  0.136-  48 1.43  72 1.43  47 1.43
  47  0.861  0.125  0.138-  45 1.43  69 1.43  46 1.43
  48  0.944  0.083  0.138-  22 1.43  46 1.43  25 1.43
  49  0.000  0.167  0.136-  51 1.43  27 1.43  72 1.43
  50  0.083  0.208  0.136-  52 1.43  51 1.43  76 1.43
  51  0.028  0.208  0.138-  49 1.43  50 1.43  73 1.43
  52  0.111  0.167  0.138-  50 1.43  53 1.43  26 1.43
  53  0.167  0.167  0.136-  55 1.43  31 1.43  52 1.43
  54  0.250  0.208  0.136-  56 1.43  80 1.43  55 1.43
  55  0.194  0.208  0.138-  53 1.43  77 1.43  54 1.43
  56  0.278  0.167  0.138-  54 1.43  57 1.43  30 1.43
  57  0.333  0.167  0.136-  59 1.43  56 1.43  35 1.43
  58  0.417  0.208  0.136-  60 1.43  84 1.43  59 1.43
  59  0.361  0.208  0.138-  57 1.43  58 1.43  81 1.43
  60  0.444  0.167  0.138-  58 1.43  34 1.43  61 1.43
  61  0.500  0.167  0.136-  63 1.43  60 1.43  39 1.43
  62  0.583  0.208  0.136-  63 1.43  64 1.43  88 1.43
  63  0.528  0.208  0.138-  62 1.43  61 1.43  85 1.43
  64  0.611  0.167  0.138-  62 1.43  38 1.43  65 1.43
  65  0.667  0.167  0.136-  67 1.43  43 1.43  64 1.43
  66  0.750  0.208  0.136-  68 1.43  92 1.43  67 1.43
  67  0.694  0.208  0.138-  65 1.43  89 1.43  66 1.43
  68  0.778  0.167  0.138-  69 1.43  66 1.43  42 1.43
  69  0.833  0.167  0.136-  68 1.43  71 1.43  47 1.43
  70  0.917  0.208  0.136-  72 1.43  96 1.43  71 1.43
  71  0.861  0.208  0.138-  69 1.43  93 1.43  70 1.43
  72  0.944  0.167  0.138-  70 1.43  46 1.43  49 1.43
  73  0.000  0.250  0.136-  51 1.43  75 1.43  96 1.43
  74  0.083  0.292  0.136- 100 1.43  75 1.43  76 1.43
  75  0.028  0.292  0.138-  97 1.43  74 1.43  73 1.43
  76  0.111  0.250  0.138-  77 1.43  50 1.43  74 1.43
  77  0.167  0.250  0.136-  55 1.43  79 1.43  76 1.43
  78  0.250  0.292  0.136- 104 1.43  80 1.43  79 1.43
  79  0.194  0.292  0.138- 101 1.43  77 1.43  78 1.43
  80  0.278  0.250  0.138-  81 1.43  54 1.43  78 1.43
  81  0.333  0.250  0.136-  80 1.43  59 1.43  83 1.43
  82  0.417  0.292  0.136- 108 1.43  84 1.43  83 1.43
  83  0.361  0.292  0.138- 105 1.43  82 1.43  81 1.43
  84  0.444  0.250  0.138-  58 1.43  82 1.43  85 1.43
  85  0.500  0.250  0.136-  84 1.43  63 1.43  87 1.43
  86  0.583  0.292  0.136-  87 1.43 112 1.43  88 1.43
  87  0.528  0.292  0.138-  86 1.43 109 1.43  85 1.43
  88  0.611  0.250  0.138-  62 1.43  86 1.43  89 1.43
  89  0.667  0.250  0.136-  67 1.43  91 1.43  88 1.43
  90  0.750  0.292  0.136- 116 1.43  92 1.43  91 1.43
  91  0.694  0.292  0.138- 113 1.43  89 1.43  90 1.43
  92  0.778  0.250  0.138-  93 1.43  66 1.43  90 1.43
  93  0.833  0.250  0.136-  92 1.43  71 1.43  95 1.43
  94  0.917  0.292  0.136- 120 1.43  96 1.43  95 1.43
  95  0.861  0.292  0.138- 117 1.43  93 1.43  94 1.43
  96  0.944  0.250  0.138-  70 1.43  94 1.43  73 1.43
  97  0.000  0.333  0.136-  75 1.43  99 1.43 120 1.43
  98  0.083  0.375  0.136-  99 1.43 100 1.43 124 1.43
  99  0.028  0.375  0.138-  98 1.43  97 1.43 121 1.43
 100  0.111  0.333  0.138-  74 1.43 101 1.43  98 1.43
 101  0.167  0.333  0.136-  79 1.43 103 1.43 100 1.43
 102  0.250  0.375  0.136- 104 1.43 128 1.43 103 1.43
 103  0.194  0.375  0.138- 101 1.43 125 1.43 102 1.43
 104  0.278  0.333  0.138-  78 1.43 105 1.43 102 1.43
 105  0.333  0.333  0.136-  83 1.43 104 1.43 107 1.43
 106  0.417  0.375  0.136- 108 1.43 132 1.43 107 1.43
 107  0.361  0.375  0.138- 106 1.43 105 1.43 129 1.43
 108  0.444  0.333  0.138-  82 1.43 106 1.43 109 1.43
 109  0.500  0.333  0.136-  87 1.43 108 1.43 111 1.43
 110  0.583  0.375  0.136- 111 1.43 112 1.43 136 1.43
 111  0.528  0.375  0.138- 110 1.43 109 1.43 133 1.43
 112  0.611  0.333  0.138-  86 1.43 110 1.43 113 1.43
 113  0.667  0.333  0.136-  91 1.43 115 1.43 112 1.43
 114  0.750  0.375  0.136- 116 1.43 140 1.43 115 1.43
 115  0.694  0.375  0.138- 113 1.43 137 1.43 114 1.43
 116  0.778  0.333  0.138- 117 1.43  90 1.43 114 1.43
 117  0.833  0.333  0.136- 116 1.43  95 1.43 119 1.43
 118  0.917  0.375  0.136- 120 1.43 144 1.43 119 1.43
 119  0.861  0.375  0.138- 117 1.43 141 1.43 118 1.43
 120  0.944  0.333  0.138-  94 1.43 118 1.43  97 1.43
 121  0.000  0.417  0.136- 123 1.43  99 1.43 144 1.43
 122  0.083  0.458  0.136- 124 1.43 123 1.43 148 1.43
 123  0.028  0.458  0.138- 121 1.43 122 1.43 145 1.43
 124  0.111  0.417  0.138- 122 1.43 125 1.43  98 1.43
 125  0.167  0.417  0.136- 127 1.43 103 1.43 124 1.43
 126  0.250  0.458  0.136- 128 1.43 152 1.43 127 1.43
 127  0.194  0.458  0.138- 125 1.43 149 1.43 126 1.43
 128  0.278  0.417  0.138- 126 1.43 129 1.43 102 1.43
 129  0.333  0.417  0.136- 131 1.43 128 1.43 107 1.43
 130  0.417  0.458  0.136- 132 1.43 156 1.43 131 1.43
 131  0.361  0.458  0.138- 129 1.43 130 1.43 153 1.43
 132  0.444  0.417  0.138- 130 1.43 106 1.43 133 1.43
 133  0.500  0.417  0.136- 135 1.43 132 1.43 111 1.43
 134  0.583  0.458  0.136- 135 1.43 136 1.43 160 1.43
 135  0.528  0.458  0.138- 134 1.43 133 1.43 157 1.43
 136  0.611  0.417  0.138- 134 1.43 110 1.43 137 1.43
 137  0.667  0.417  0.136- 139 1.43 115 1.43 136 1.43
 138  0.750  0.458  0.136- 140 1.43 164 1.43 139 1.43
 139  0.694  0.458  0.138- 137 1.43 161 1.43 138 1.43
 140  0.778  0.417  0.138- 141 1.43 138 1.43 114 1.43
 141  0.833  0.417  0.136- 140 1.43 143 1.43 119 1.43
 142  0.917  0.458  0.136- 144 1.43 168 1.43 143 1.43
 143  0.861  0.458  0.138- 141 1.43 165 1.43 142 1.43
 144  0.944  0.417  0.138- 142 1.43 118 1.43 121 1.43
 145  0.000  0.500  0.136- 123 1.43 147 1.43 168 1.43
 146  0.083  0.542  0.136- 172 1.43 147 1.43 148 1.43
 147  0.028  0.542  0.138- 169 1.43 146 1.43 145 1.43
 148  0.111  0.500  0.138- 149 1.43 122 1.43 146 1.43
 149  0.167  0.500  0.136- 127 1.43 151 1.43 148 1.43
 150  0.250  0.542  0.136- 176 1.43 151 1.43 152 1.43
 151  0.194  0.542  0.138- 173 1.43 149 1.43 150 1.43
 152  0.278  0.500  0.138- 153 1.43 126 1.43 150 1.43
 153  0.333  0.500  0.136- 152 1.43 131 1.43 155 1.43
 154  0.417  0.542  0.136- 180 1.43 156 1.43 155 1.43
 155  0.361  0.542  0.138- 177 1.43 154 1.43 153 1.43
 156  0.444  0.500  0.138- 130 1.43 154 1.43 157 1.43
 157  0.500  0.500  0.136- 156 1.43 135 1.43 159 1.43
 158  0.583  0.542  0.136- 184 1.43 159 1.43 160 1.43
 159  0.528  0.542  0.138- 181 1.43 158 1.43 157 1.43
 160  0.611  0.500  0.138- 134 1.43 161 1.43 158 1.43
 161  0.667  0.500  0.136- 139 1.43 163 1.43 160 1.43
 162  0.750  0.542  0.136- 188 1.43 163 1.43 164 1.43
 163  0.694  0.542  0.138- 185 1.43 161 1.43 162 1.43
 164  0.778  0.500  0.138- 165 1.43 138 1.43 162 1.43
 165  0.833  0.500  0.136- 164 1.43 143 1.43 167 1.43
 166  0.917  0.542  0.136- 192 1.43 168 1.43 167 1.43
 167  0.861  0.542  0.138- 189 1.43 166 1.43 165 1.43
 168  0.944  0.500  0.138- 142 1.43 166 1.43 145 1.43
 169  0.000  0.583  0.136- 147 1.43 171 1.43 192 1.43
 170  0.083  0.625  0.136- 171 1.43 196 1.43 172 1.43
 171  0.028  0.625  0.138- 170 1.43 193 1.43 169 1.43
 172  0.111  0.583  0.138- 146 1.43 173 1.43 170 1.43
 173  0.167  0.583  0.136- 151 1.43 175 1.43 172 1.43
 174  0.250  0.625  0.136- 175 1.43 200 1.43 176 1.43
 175  0.194  0.625  0.138- 197 1.43 173 1.43 174 1.43
 176  0.278  0.583  0.138- 150 1.43 177 1.43 174 1.43
 177  0.333  0.583  0.136- 155 1.43 176 1.43 179 1.43
 178  0.417  0.625  0.136- 204 1.43 180 1.43 179 1.43
 179  0.361  0.625  0.138- 178 1.43 201 1.43 177 1.43
 180  0.444  0.583  0.138- 154 1.43 178 1.43 181 1.43
 181  0.500  0.583  0.136- 159 1.43 180 1.43 183 1.43
 182  0.583  0.625  0.136- 183 1.43 208 1.43 184 1.43
 183  0.528  0.625  0.138- 182 1.43 205 1.43 181 1.43
 184  0.611  0.583  0.138- 158 1.43 185 1.43 182 1.43
 185  0.667  0.583  0.136- 163 1.43 187 1.43 184 1.43
 186  0.750  0.625  0.136- 187 1.43 212 1.43 188 1.43
 187  0.694  0.625  0.138- 209 1.43 185 1.43 186 1.43
 188  0.778  0.583  0.138- 189 1.43 162 1.43 186 1.43
 189  0.833  0.583  0.136- 188 1.43 167 1.43 191 1.43
 190  0.917  0.625  0.136- 216 1.43 192 1.43 191 1.43
 191  0.861  0.625  0.138- 190 1.43 213 1.43 189 1.43
 192  0.944  0.583  0.138- 166 1.43 190 1.43 169 1.43
 193  0.000  0.667  0.136- 195 1.43 171 1.43 216 1.43
 194  0.083  0.708  0.136- 196 1.43 195 1.43 220 1.43
 195  0.028  0.708  0.138- 193 1.43 194 1.43 217 1.43
 196  0.111  0.667  0.138- 194 1.43 197 1.43 170 1.43
 197  0.167  0.667  0.136- 199 1.43 175 1.43 196 1.43
 198  0.250  0.708  0.136- 200 1.43 199 1.43 224 1.43
 199  0.194  0.708  0.138- 197 1.43 221 1.43 198 1.43
 200  0.278  0.667  0.138- 198 1.43 201 1.43 174 1.43
 201  0.333  0.667  0.136- 203 1.43 200 1.43 179 1.43
 202  0.417  0.708  0.136- 204 1.43 228 1.43 203 1.43
 203  0.361  0.708  0.138- 201 1.43 202 1.43 225 1.43
 204  0.444  0.667  0.138- 202 1.43 178 1.43 205 1.43
 205  0.500  0.667  0.136- 207 1.43 204 1.43 183 1.43
 206  0.583  0.708  0.136- 208 1.43 207 1.43 232 1.43
 207  0.528  0.708  0.138- 205 1.43 206 1.43 229 1.43
 208  0.611  0.667  0.138- 206 1.43 209 1.43 182 1.43
 209  0.667  0.667  0.136- 211 1.43 187 1.43 208 1.43
 210  0.750  0.708  0.136- 212 1.43 211 1.43 236 1.43
 211  0.694  0.708  0.138- 209 1.43 233 1.43 210 1.43
 212  0.778  0.667  0.138- 213 1.43 210 1.43 186 1.43
 213  0.833  0.667  0.136- 212 1.43 215 1.43 191 1.43
 214  0.917  0.708  0.136- 216 1.43 240 1.43 215 1.43
 215  0.861  0.708  0.138- 213 1.43 214 1.43 237 1.43
 216  0.944  0.667  0.138- 214 1.43 190 1.43 193 1.43
 217  0.000  0.750  0.136- 195 1.43 219 1.43 240 1.43
 218  0.083  0.792  0.136- 244 1.43 219 1.43 220 1.43
 219  0.028  0.792  0.138- 241 1.43 218 1.43 217 1.43
 220  0.111  0.750  0.138- 221 1.43 194 1.43 218 1.43
 221  0.167  0.750  0.136- 199 1.43 223 1.43 220 1.43
 222  0.250  0.792  0.136- 248 1.43 223 1.43 224 1.43
 223  0.194  0.792  0.138- 245 1.43 221 1.43 222 1.43
 224  0.278  0.750  0.138- 225 1.43 198 1.43 222 1.43
 225  0.333  0.750  0.136- 224 1.43 203 1.43 227 1.43
 226  0.417  0.792  0.136- 252 1.43 228 1.43 227 1.43
 227  0.361  0.792  0.138- 249 1.43 226 1.43 225 1.43
 228  0.444  0.750  0.138- 202 1.43 226 1.43 229 1.43
 229  0.500  0.750  0.136- 228 1.43 207 1.43 231 1.43
 230  0.583  0.792  0.136- 256 1.43 231 1.43 232 1.43
 231  0.528  0.792  0.138- 253 1.43 230 1.43 229 1.43
 232  0.611  0.750  0.138- 233 1.43 206 1.43 230 1.43
 233  0.667  0.750  0.136- 211 1.43 235 1.43 232 1.43
 234  0.750  0.792  0.136- 260 1.43 235 1.43 236 1.43
 235  0.694  0.792  0.138- 257 1.43 233 1.43 234 1.43
 236  0.778  0.750  0.138- 237 1.43 210 1.43 234 1.43
 237  0.833  0.750  0.136- 236 1.43 215 1.43 239 1.43
 238  0.917  0.792  0.136- 264 1.43 240 1.43 239 1.43
 239  0.861  0.792  0.138- 261 1.43 238 1.43 237 1.43
 240  0.944  0.750  0.138- 214 1.43 238 1.43 217 1.43
 241  0.000  0.833  0.136- 219 1.43 243 1.43 264 1.43
 242  0.083  0.875  0.136- 243 1.43 268 1.43 244 1.43
 243  0.028  0.875  0.138- 242 1.43 265 1.43 241 1.43
 244  0.111  0.833  0.138- 218 1.43 245 1.43 242 1.43
 245  0.167  0.833  0.136- 223 1.43 247 1.43 244 1.43
 246  0.250  0.875  0.136- 247 1.43 272 1.43 248 1.43
 247  0.194  0.875  0.138- 269 1.43 245 1.43 246 1.43
 248  0.278  0.833  0.138- 222 1.43 249 1.43 246 1.43
 249  0.333  0.833  0.136- 227 1.43 248 1.43 251 1.43
 250  0.417  0.875  0.136- 276 1.43 252 1.43 251 1.43
 251  0.361  0.875  0.138- 250 1.43 273 1.43 249 1.43
 252  0.444  0.833  0.138- 226 1.43 250 1.43 253 1.43
 253  0.500  0.833  0.136- 231 1.43 252 1.43 255 1.43
 254  0.583  0.875  0.136- 255 1.43 280 1.43 256 1.43
 255  0.528  0.875  0.138- 254 1.43 277 1.43 253 1.43
 256  0.611  0.833  0.138- 230 1.43 257 1.43 254 1.43
 257  0.667  0.833  0.136- 235 1.43 259 1.43 256 1.43
 258  0.750  0.875  0.136- 259 1.43 284 1.43 260 1.43
 259  0.694  0.875  0.138- 281 1.43 257 1.43 258 1.43
 260  0.778  0.833  0.138- 261 1.43 234 1.43 258 1.43
 261  0.833  0.833  0.136- 260 1.43 239 1.43 263 1.43
 262  0.917  0.875  0.136- 288 1.43 264 1.43 263 1.43
 263  0.861  0.875  0.138- 262 1.43 285 1.43 261 1.43
 264  0.944  0.833  0.138- 238 1.43 262 1.43 241 1.43
 265  0.000  0.917  0.136- 267 1.43 243 1.43 288 1.43
 266  0.083  0.958  0.136- 268 1.43 267 1.43   4 1.43
 267  0.028  0.958  0.138- 265 1.43 266 1.43   1 1.43
 268  0.111  0.917  0.138- 266 1.43 269 1.43 242 1.43
 269  0.167  0.917  0.136- 271 1.43 247 1.43 268 1.43
 270  0.250  0.958  0.136- 272 1.43 271 1.43   8 1.43
 271  0.194  0.958  0.138- 269 1.43   5 1.43 270 1.43
 272  0.278  0.917  0.138- 270 1.43 273 1.43 246 1.43
 273  0.333  0.917  0.136- 275 1.43 272 1.43 251 1.43
 274  0.417  0.958  0.136- 276 1.43  12 1.43 275 1.43
 275  0.361  0.958  0.138- 273 1.43 274 1.43   9 1.43
 276  0.444  0.917  0.138- 274 1.43 250 1.43 277 1.43
 277  0.500  0.917  0.136- 279 1.43 276 1.43 255 1.43
 278  0.583  0.958  0.136- 280 1.43 279 1.43  16 1.43
 279  0.528  0.958  0.138- 277 1.43 278 1.43  13 1.43
 280  0.611  0.917  0.138- 278 1.43 281 1.43 254 1.43
 281  0.667  0.917  0.136- 283 1.43 259 1.43 280 1.43
 282  0.750  0.958  0.136- 284 1.43 283 1.43  20 1.43
 283  0.694  0.958  0.138- 281 1.43  17 1.43 282 1.43
 284  0.778  0.917  0.138- 285 1.43 282 1.43 258 1.43
 285  0.833  0.917  0.136- 284 1.43 287 1.43 263 1.43
 286  0.917  0.958  0.136- 288 1.43  24 1.43 287 1.43
 287  0.861  0.958  0.138- 285 1.43 286 1.43  21 1.43
 288  0.944  0.917  0.138- 286 1.43 262 1.43 265 1.43
 289  0.430  0.537  0.348- 351 1.50 350 1.52 296 1.54 439 2.29
 290  0.357  0.603  0.325- 373 1.14 296 1.53 291 1.55
 291  0.347  0.655  0.332- 365 1.51 290 1.55 292 1.56
 292  0.391  0.686  0.358- 374 1.14 293 1.55 291 1.56
 293  0.444  0.666  0.377- 375 1.14 294 1.53 292 1.55
 294  0.453  0.616  0.367- 296 1.50 293 1.53 295 1.53
 295  0.499  0.586  0.387- 357 1.50 350 1.53 294 1.53
 296  0.411  0.585  0.342- 294 1.50 290 1.53 289 1.54
 297  0.411  0.458  0.394- 351 1.50 352 1.53 298 1.53 439 2.28
 298  0.377  0.417  0.408- 299 1.50 309 1.53 297 1.53
 299  0.412  0.380  0.430- 298 1.50 312 1.53 300 1.54
 300  0.468  0.397  0.427- 353 1.50 352 1.52 299 1.54
 301  0.559  0.383  0.380- 353 1.50 354 1.53 302 1.53
 302  0.606  0.354  0.362- 303 1.50 313 1.53 301 1.53
 303  0.650  0.386  0.344- 302 1.50 316 1.53 304 1.54
 304  0.630  0.434  0.352- 355 1.50 354 1.52 303 1.54
 305  0.646  0.510  0.407- 355 1.50 356 1.52 306 1.53
 306  0.679  0.550  0.428- 307 1.50 317 1.53 305 1.53
 307  0.643  0.587  0.449- 306 1.50 320 1.53 308 1.54
 308  0.587  0.570  0.440- 357 1.50 356 1.52 307 1.54
 309  0.319  0.410  0.397- 376 1.14 298 1.53 310 1.55
 310  0.296  0.363  0.409- 377 1.14 309 1.55 311 1.56
 311  0.332  0.324  0.431- 366 1.51 312 1.55 310 1.56
 312  0.391  0.332  0.440- 378 1.14 299 1.53 311 1.55
 313  0.614  0.303  0.368- 379 1.14 302 1.53 314 1.55
 314  0.670  0.285  0.355- 380 1.14 313 1.55 315 1.56
 315  0.715  0.317  0.337- 367 1.51 316 1.55 314 1.56
 316  0.705  0.369  0.333- 381 1.14 303 1.53 315 1.55
 317  0.738  0.557  0.422- 382 1.14 306 1.53 318 1.55
 318  0.760  0.604  0.441- 383 1.14 317 1.55 319 1.56
 319  0.723  0.642  0.463- 368 1.51 320 1.55 318 1.56
 320  0.663  0.634  0.466- 384 1.14 307 1.53 319 1.55
 321  0.280  0.711  0.358- 385 1.14 386 1.14 365 1.51 322 1.54
 322  0.230  0.734  0.336- 387 1.14 388 1.14 358 1.51 321 1.54
 323  0.168  0.768  0.421- 390 1.14 389 1.14 358 1.50 324 1.56
 324  0.154  0.819  0.417- 391 1.14 392 1.14 325 1.56 323 1.56
 325  0.204  0.849  0.419- 394 1.14 393 1.14 326 1.53 324 1.56
 326  0.236  0.817  0.378- 358 1.48 369 1.51 325 1.53
 327  0.352  0.242  0.433- 395 1.14 396 1.14 366 1.51 328 1.54
 328  0.329  0.195  0.446- 398 1.14 397 1.14 359 1.51 327 1.54
 329  0.229  0.201  0.418- 359 1.48 370 1.51 330 1.53
 330  0.190  0.179  0.374- 400 1.14 399 1.14 329 1.53 331 1.56
 331  0.227  0.139  0.358- 402 1.14 401 1.14 330 1.56 332 1.56
 332  0.284  0.155  0.352- 404 1.14 403 1.14 359 1.50 331 1.56
 333  0.768  0.249  0.344- 405 1.14 406 1.14 367 1.51 334 1.54
 334  0.824  0.230  0.340- 407 1.14 408 1.14 360 1.51 333 1.54
 335  0.777  0.155  0.377- 360 1.49 371 1.51 336 1.53
 336  0.789  0.104  0.379- 409 1.14 410 1.14 335 1.53 337 1.56
 337  0.834  0.106  0.332- 411 1.14 412 1.14 336 1.56 338 1.56
 338  0.868  0.149  0.343- 413 1.14 414 1.14 360 1.50 337 1.56
 339  0.706  0.725  0.475- 415 1.14 416 1.14 368 1.51 340 1.54
 340  0.687  0.728  0.409- 418 1.14 417 1.14 361 1.51 339 1.54
 341  0.593  0.766  0.394- 419 1.14 420 1.14 361 1.50 342 1.56
 342  0.580  0.811  0.428- 421 1.14 422 1.14 343 1.56 341 1.56
 343  0.621  0.848  0.414- 423 1.14 424 1.14 344 1.53 342 1.56
 344  0.668  0.816  0.415- 361 1.48 372 1.51 343 1.53
 345  0.573  0.438  0.485- 425 1.14 438 1.14 363 1.44 362 1.48
 346  0.621  0.442  0.584- 427 1.10 428 1.10 426 1.11 362 1.46
 347  0.557  0.384  0.569- 429 1.10 431 1.10 430 1.11 362 1.45
 348  0.487  0.472  0.500- 434 1.10 432 1.10 433 1.11 363 1.44
 349  0.564  0.520  0.510- 437 1.10 436 1.10 435 1.11 363 1.45
 350  0.487  0.537  0.370- 289 1.52 295 1.53 364 1.97
 351  0.394  0.498  0.356- 289 1.50 297 1.50 439 2.07
 352  0.468  0.447  0.410- 300 1.52 297 1.53 364 1.97
 353  0.514  0.366  0.416- 300 1.50 301 1.50
 354  0.572  0.433  0.368- 304 1.52 301 1.53 364 1.97
 355  0.666  0.473  0.367- 304 1.50 305 1.50
 356  0.589  0.521  0.419- 308 1.52 305 1.52 364 1.97
 357  0.542  0.602  0.428- 308 1.50 295 1.50
 358  0.215  0.771  0.380- 326 1.48 323 1.50 322 1.51
 359  0.283  0.187  0.404- 329 1.48 332 1.50 328 1.51
 360  0.824  0.180  0.356- 335 1.49 338 1.50 334 1.51
 361  0.651  0.768  0.404- 344 1.48 341 1.50 340 1.51
 362  0.593  0.415  0.540- 347 1.45 346 1.46 345 1.48
 363  0.542  0.478  0.488- 345 1.44 348 1.44 349 1.45 364 2.15
 364  0.529  0.484  0.392- 350 1.97 352 1.97 354 1.97 356 1.97 363 2.15
 365  0.296  0.674  0.314- 291 1.51 321 1.51
 366  0.310  0.277  0.442- 327 1.51 311 1.51
 367  0.769  0.299  0.327- 315 1.51 333 1.51
 368  0.745  0.687  0.481- 339 1.51 319 1.51
 369  0.278  0.832  0.334- 326 1.51
 370  0.213  0.228  0.474- 329 1.51
 371  0.724  0.175  0.385- 335 1.51
 372  0.722  0.829  0.434- 344 1.51
 373  0.325  0.580  0.308- 290 1.14
 374  0.382  0.724  0.364- 292 1.14
 375  0.476  0.689  0.397- 293 1.14
 376  0.293  0.439  0.379- 309 1.14
 377  0.253  0.356  0.402- 310 1.14
 378  0.418  0.303  0.454- 312 1.14
 379  0.581  0.280  0.382- 313 1.14
 380  0.677  0.247  0.358- 314 1.14
 381  0.738  0.393  0.322- 316 1.14
 382  0.765  0.530  0.405- 317 1.14
 383  0.803  0.611  0.439- 318 1.14
 384  0.635  0.662  0.479- 320 1.14
 385  0.313  0.737  0.360- 321 1.14
 386  0.274  0.696  0.405- 321 1.14
 387  0.197  0.708  0.333- 322 1.14
 388  0.237  0.749  0.289- 322 1.14
 389  0.181  0.758  0.469- 323 1.14
 390  0.135  0.746  0.404- 323 1.14
 391  0.123  0.830  0.452- 324 1.14
 392  0.137  0.824  0.370- 324 1.14
 393  0.222  0.849  0.466- 325 1.14
 394  0.198  0.884  0.400- 325 1.14
 395  0.386  0.249  0.464- 327 1.14
 396  0.366  0.244  0.383- 327 1.14
 397  0.315  0.195  0.495- 328 1.14
 398  0.360  0.168  0.439- 328 1.14
 399  0.184  0.202  0.333- 330 1.14
 400  0.152  0.168  0.395- 330 1.14
 401  0.212  0.118  0.318- 331 1.14
 402  0.226  0.117  0.400- 331 1.14
 403  0.290  0.175  0.308- 332 1.14
 404  0.313  0.126  0.356- 332 1.14
 405  0.742  0.230  0.311- 333 1.14
 406  0.753  0.245  0.392- 333 1.14
 407  0.850  0.249  0.373- 334 1.14
 408  0.840  0.234  0.292- 334 1.14
 409  0.755  0.082  0.364- 336 1.14
 410  0.803  0.095  0.426- 336 1.14
 411  0.815  0.112  0.286- 337 1.14
 412  0.858  0.074  0.330- 337 1.14
 413  0.893  0.158  0.301- 338 1.14
 414  0.893  0.145  0.385- 338 1.14
 415  0.726  0.758  0.488- 339 1.14
 416  0.671  0.719  0.507- 339 1.14
 417  0.665  0.696  0.396- 340 1.14
 418  0.721  0.733  0.377- 340 1.14
 419  0.573  0.735  0.415- 341 1.14
 420  0.584  0.769  0.343- 341 1.14
 421  0.586  0.802  0.478- 342 1.14
 422  0.538  0.822  0.421- 342 1.14
 423  0.622  0.876  0.449- 343 1.14
 424  0.616  0.862  0.366- 343 1.14
 425  0.551  0.412  0.458- 345 1.14
 426  0.595  0.462  0.614- 346 1.11
 427  0.647  0.466  0.561- 346 1.10
 428  0.645  0.420  0.613- 346 1.10
 429  0.536  0.364  0.534- 347 1.10
 430  0.527  0.401  0.598- 347 1.11
 431  0.578  0.360  0.598- 347 1.10
 432  0.465  0.500  0.479- 348 1.10 439 2.07
 433  0.476  0.472  0.549- 348 1.11
 434  0.473  0.441  0.480- 348 1.10
 435  0.558  0.525  0.560- 349 1.11
 436  0.545  0.549  0.487- 349 1.10
 437  0.605  0.521  0.500- 349 1.10
 438  0.608  0.449  0.456- 345 1.14
 439  0.396  0.525  0.442- 432 2.07 351 2.07 297 2.28 289 2.29 440 2.66
 440  0.396  0.568  0.548- 439 2.66
 
  LATTYP: Found a simple orthorhombic cell.
 ALAT       =    22.0000000000
 B/A-ratio  =     1.1667727557
 C/A-ratio  =     1.3472726995
  
  Lattice vectors:
  
 A1 = (   0.0000000000,   0.0000000000,  22.0000000000)
 A2 = (  25.6690006256,   0.0000000000,   0.0000000000)
 A3 = (   0.0000000000,  29.6399993896,   0.0000000000)


Analysis of symmetry for initial positions (statically):
=====================================================================
 Subroutine PRICEL returns:
 Original cell was already a primitive cell.
 

 Routine SETGRP: Setting up the symmetry group for a 
 simple orthorhombic supercell.


 Subroutine GETGRP returns: Found  1 space group operations
 (whereof  1 operations were pure point group operations)
 out of a pool of  8 trial point group operations.


The static configuration has the point symmetry C_1 .


Analysis of symmetry for dynamics (positions and initial velocities):
=====================================================================
 Subroutine PRICEL returns:
 Original cell was already a primitive cell.
 

 Routine SETGRP: Setting up the symmetry group for a 
 simple orthorhombic supercell.


 Subroutine GETGRP returns: Found  1 space group operations
 (whereof  1 operations were pure point group operations)
 out of a pool of  8 trial point group operations.


The dynamic configuration has the point symmetry C_1 .


Analysis of constrained symmetry for selective dynamics:
=====================================================================
 Subroutine PRICEL returns:
 Original cell was already a primitive cell.
 

 Routine SETGRP: Setting up the symmetry group for a 
 simple orthorhombic supercell.


 Subroutine GETGRP returns: Found  1 space group operations
 (whereof  1 operations were pure point group operations)
 out of a pool of  8 trial point group operations.


The constrained configuration has the point symmetry C_1 .


 Subroutine INISYM returns: Found  1 space group operations
 (whereof  1 operations are pure point group operations),
 and found     1 'primitive' translations


----------------------------------------------------------------------------------------

                                     Primitive cell                                     

  volume of cell :   16738.2416

  direct lattice vectors                    reciprocal lattice vectors
    25.669000626  0.000000000  0.000000000     0.038957496  0.000000000  0.000000000
     0.000000000 29.639999390  0.000000000     0.000000000  0.033738192  0.000000000
     0.000000000  0.000000000 22.000000000     0.000000000  0.000000000  0.045454545

  length of vectors
    25.669000626 29.639999390 22.000000000     0.038957496  0.033738192  0.045454545

  position of ions in fractional coordinates (direct lattice)
     0.000000000  0.000000000  0.136360006
     0.083329999  0.041669998  0.136360006
     0.027779999  0.041669998  0.137909998
     0.111110003  0.000000000  0.137909998
     0.166669992  0.000000000  0.136360006
     0.250000000  0.041669998  0.136360006
     0.194440011  0.041669998  0.137909998
     0.277779995  0.000000000  0.137909998
     0.333329990  0.000000000  0.136360006
     0.416669992  0.041669998  0.136360006
     0.361110003  0.041669998  0.137909998
     0.444440011  0.000000000  0.137909998
     0.500000000  0.000000000  0.136360006
     0.583329971  0.041669998  0.136360006
     0.527780013  0.041669998  0.137909998
     0.611109984  0.000000000  0.137909998
     0.666670010  0.000000000  0.136360006
     0.750000019  0.041669998  0.136360006
     0.694439992  0.041669998  0.137909998
     0.777780032  0.000000000  0.137909998
     0.833329952  0.000000000  0.136360006
     0.916669992  0.041669998  0.136360006
     0.861109966  0.041669998  0.137909998
     0.944439974  0.000000000  0.137909998
     0.000000000  0.083329998  0.136360006
     0.083329999  0.125000000  0.136360006
     0.027779999  0.125000000  0.137909998
     0.111110003  0.083329998  0.137909998
     0.166669992  0.083329998  0.136360006
     0.250000000  0.125000000  0.136360006
     0.194440011  0.125000000  0.137909998
     0.277779995  0.083329998  0.137909998
     0.333329990  0.083329998  0.136360006
     0.416669992  0.125000000  0.136360006
     0.361110003  0.125000000  0.137909998
     0.444440011  0.083329998  0.137909998
     0.500000000  0.083329998  0.136360006
     0.583329971  0.125000000  0.136360006
     0.527780013  0.125000000  0.137909998
     0.611109984  0.083329998  0.137909998
     0.666670010  0.083329998  0.136360006
     0.750000019  0.125000000  0.136360006
     0.694439992  0.125000000  0.137909998
     0.777780032  0.083329998  0.137909998
     0.833329952  0.083329998  0.136360006
     0.916669992  0.125000000  0.136360006
     0.861109966  0.125000000  0.137909998
     0.944439974  0.083329998  0.137909998
     0.000000000  0.166670002  0.136360006
     0.083329999  0.208329998  0.136360006
     0.027779999  0.208329998  0.137909998
     0.111110003  0.166670002  0.137909998
     0.166669992  0.166670002  0.136360006
     0.250000000  0.208329998  0.136360006
     0.194440011  0.208329998  0.137909998
     0.277779995  0.166670002  0.137909998
     0.333329990  0.166670002  0.136360006
     0.416669992  0.208329998  0.136360006
     0.361110003  0.208329998  0.137909998
     0.444440011  0.166670002  0.137909998
     0.500000000  0.166670002  0.136360006
     0.583329971  0.208329998  0.136360006
     0.527780013  0.208329998  0.137909998
     0.611109984  0.166670002  0.137909998
     0.666670010  0.166670002  0.136360006
     0.750000019  0.208329998  0.136360006
     0.694439992  0.208329998  0.137909998
     0.777780032  0.166670002  0.137909998
     0.833329952  0.166670002  0.136360006
     0.916669992  0.208329998  0.136360006
     0.861109966  0.208329998  0.137909998
     0.944439974  0.166670002  0.137909998
     0.000000000  0.250000000  0.136360006
     0.083329999  0.291670002  0.136360006
     0.027779999  0.291670002  0.137909998
     0.111110003  0.250000000  0.137909998
     0.166669992  0.250000000  0.136360006
     0.250000000  0.291670002  0.136360006
     0.194440011  0.291670002  0.137909998
     0.277779995  0.250000000  0.137909998
     0.333329990  0.250000000  0.136360006
     0.416669992  0.291670002  0.136360006
     0.361110003  0.291670002  0.137909998
     0.444440011  0.250000000  0.137909998
     0.500000000  0.250000000  0.136360006
     0.583329971  0.291670002  0.136360006
     0.527780013  0.291670002  0.137909998
     0.611109984  0.250000000  0.137909998
     0.666670010  0.250000000  0.136360006
     0.750000019  0.291670002  0.136360006
     0.694439992  0.291670002  0.137909998
     0.777780032  0.250000000  0.137909998
     0.833329952  0.250000000  0.136360006
     0.916669992  0.291670002  0.136360006
     0.861109966  0.291670002  0.137909998
     0.944439974  0.250000000  0.137909998
     0.000000000  0.333329998  0.136360006
     0.083329999  0.375000000  0.136360006
     0.027779999  0.375000000  0.137909998
     0.111110003  0.333329998  0.137909998
     0.166669992  0.333329998  0.136360006
     0.250000000  0.375000000  0.136360006
     0.194440011  0.375000000  0.137909998
     0.277779995  0.333329998  0.137909998
     0.333329990  0.333329998  0.136360006
     0.416669992  0.375000000  0.136360006
     0.361110003  0.375000000  0.137909998
     0.444440011  0.333329998  0.137909998
     0.500000000  0.333329998  0.136360006
     0.583329971  0.375000000  0.136360006
     0.527780013  0.375000000  0.137909998
     0.611109984  0.333329998  0.137909998
     0.666670010  0.333329998  0.136360006
     0.750000019  0.375000000  0.136360006
     0.694439992  0.375000000  0.137909998
     0.777780032  0.333329998  0.137909998
     0.833329952  0.333329998  0.136360006
     0.916669992  0.375000000  0.136360006
     0.861109966  0.375000000  0.137909998
     0.944439974  0.333329998  0.137909998
     0.000000000  0.416670002  0.136360006
     0.083329999  0.458329998  0.136360006
     0.027779999  0.458329998  0.137909998
     0.111110003  0.416670002  0.137909998
     0.166669992  0.416670002  0.136360006
     0.250000000  0.458329998  0.136360006
     0.194440011  0.458329998  0.137909998
     0.277779995  0.416670002  0.137909998
     0.333329990  0.416670002  0.136360006
     0.416669992  0.458329998  0.136360006
     0.361110003  0.458329998  0.137909998
     0.444440011  0.416670002  0.137909998
     0.500000000  0.416670002  0.136360006
     0.583329971  0.458329998  0.136360006
     0.527780013  0.458329998  0.137909998
     0.611109984  0.416670002  0.137909998
     0.666670010  0.416670002  0.136360006
     0.750000019  0.458329998  0.136360006
     0.694439992  0.458329998  0.137909998
     0.777780032  0.416670002  0.137909998
     0.833329952  0.416670002  0.136360006
     0.916669992  0.458329998  0.136360006
     0.861109966  0.458329998  0.137909998
     0.944439974  0.416670002  0.137909998
     0.000000000  0.500000000  0.136360006
     0.083329999  0.541670034  0.136360006
     0.027779999  0.541670034  0.137909998
     0.111110003  0.500000000  0.137909998
     0.166669992  0.500000000  0.136360006
     0.250000000  0.541670034  0.136360006
     0.194440011  0.541670034  0.137909998
     0.277779995  0.500000000  0.137909998
     0.333329990  0.500000000  0.136360006
     0.416669992  0.541670034  0.136360006
     0.361110003  0.541670034  0.137909998
     0.444440011  0.500000000  0.137909998
     0.500000000  0.500000000  0.136360006
     0.583329971  0.541670034  0.136360006
     0.527780013  0.541670034  0.137909998
     0.611109984  0.500000000  0.137909998
     0.666670010  0.500000000  0.136360006
     0.750000019  0.541670034  0.136360006
     0.694439992  0.541670034  0.137909998
     0.777780032  0.500000000  0.137909998
     0.833329952  0.500000000  0.136360006
     0.916669992  0.541670034  0.136360006
     0.861109966  0.541670034  0.137909998
     0.944439974  0.500000000  0.137909998
     0.000000000  0.583329966  0.136360006
     0.083329999  0.625000000  0.136360006
     0.027779999  0.625000000  0.137909998
     0.111110003  0.583329966  0.137909998
     0.166669992  0.583329966  0.136360006
     0.250000000  0.625000000  0.136360006
     0.194440011  0.625000000  0.137909998
     0.277779995  0.583329966  0.137909998
     0.333329990  0.583329966  0.136360006
     0.416669992  0.625000000  0.136360006
     0.361110003  0.625000000  0.137909998
     0.444440011  0.583329966  0.137909998
     0.500000000  0.583329966  0.136360006
     0.583329971  0.625000000  0.136360006
     0.527780013  0.625000000  0.137909998
     0.611109984  0.583329966  0.137909998
     0.666670010  0.583329966  0.136360006
     0.750000019  0.625000000  0.136360006
     0.694439992  0.625000000  0.137909998
     0.777780032  0.583329966  0.137909998
     0.833329952  0.583329966  0.136360006
     0.916669992  0.625000000  0.136360006
     0.861109966  0.625000000  0.137909998
     0.944439974  0.583329966  0.137909998
     0.000000000  0.666670034  0.136360006
     0.083329999  0.708329966  0.136360006
     0.027779999  0.708329966  0.137909998
     0.111110003  0.666670034  0.137909998
     0.166669992  0.666670034  0.136360006
     0.250000000  0.708329966  0.136360006
     0.194440011  0.708329966  0.137909998
     0.277779995  0.666670034  0.137909998
     0.333329990  0.666670034  0.136360006
     0.416669992  0.708329966  0.136360006
     0.361110003  0.708329966  0.137909998
     0.444440011  0.666670034  0.137909998
     0.500000000  0.666670034  0.136360006
     0.583329971  0.708329966  0.136360006
     0.527780013  0.708329966  0.137909998
     0.611109984  0.666670034  0.137909998
     0.666670010  0.666670034  0.136360006
     0.750000019  0.708329966  0.136360006
     0.694439992  0.708329966  0.137909998
     0.777780032  0.666670034  0.137909998
     0.833329952  0.666670034  0.136360006
     0.916669992  0.708329966  0.136360006
     0.861109966  0.708329966  0.137909998
     0.944439974  0.666670034  0.137909998
     0.000000000  0.750000000  0.136360006
     0.083329999  0.791670034  0.136360006
     0.027779999  0.791670034  0.137909998
     0.111110003  0.750000000  0.137909998
     0.166669992  0.750000000  0.136360006
     0.250000000  0.791670034  0.136360006
     0.194440011  0.791670034  0.137909998
     0.277779995  0.750000000  0.137909998
     0.333329990  0.750000000  0.136360006
     0.416669992  0.791670034  0.136360006
     0.361110003  0.791670034  0.137909998
     0.444440011  0.750000000  0.137909998
     0.500000000  0.750000000  0.136360006
     0.583329971  0.791670034  0.136360006
     0.527780013  0.791670034  0.137909998
     0.611109984  0.750000000  0.137909998
     0.666670010  0.750000000  0.136360006
     0.750000019  0.791670034  0.136360006
     0.694439992  0.791670034  0.137909998
     0.777780032  0.750000000  0.137909998
     0.833329952  0.750000000  0.136360006
     0.916669992  0.791670034  0.136360006
     0.861109966  0.791670034  0.137909998
     0.944439974  0.750000000  0.137909998
     0.000000000  0.833329966  0.136360006
     0.083329999  0.875000000  0.136360006
     0.027779999  0.875000000  0.137909998
     0.111110003  0.833329966  0.137909998
     0.166669992  0.833329966  0.136360006
     0.250000000  0.875000000  0.136360006
     0.194440011  0.875000000  0.137909998
     0.277779995  0.833329966  0.137909998
     0.333329990  0.833329966  0.136360006
     0.416669992  0.875000000  0.136360006
     0.361110003  0.875000000  0.137909998
     0.444440011  0.833329966  0.137909998
     0.500000000  0.833329966  0.136360006
     0.583329971  0.875000000  0.136360006
     0.527780013  0.875000000  0.137909998
     0.611109984  0.833329966  0.137909998
     0.666670010  0.833329966  0.136360006
     0.750000019  0.875000000  0.136360006
     0.694439992  0.875000000  0.137909998
     0.777780032  0.833329966  0.137909998
     0.833329952  0.833329966  0.136360006
     0.916669992  0.875000000  0.136360006
     0.861109966  0.875000000  0.137909998
     0.944439974  0.833329966  0.137909998
     0.000000000  0.916670034  0.136360006
     0.083329999  0.958329966  0.136360006
     0.027779999  0.958329966  0.137909998
     0.111110003  0.916670034  0.137909998
     0.166669992  0.916670034  0.136360006
     0.250000000  0.958329966  0.136360006
     0.194440011  0.958329966  0.137909998
     0.277779995  0.916670034  0.137909998
     0.333329990  0.916670034  0.136360006
     0.416669992  0.958329966  0.136360006
     0.361110003  0.958329966  0.137909998
     0.444440011  0.916670034  0.137909998
     0.500000000  0.916670034  0.136360006
     0.583329971  0.958329966  0.136360006
     0.527780013  0.958329966  0.137909998
     0.611109984  0.916670034  0.137909998
     0.666670010  0.916670034  0.136360006
     0.750000019  0.958329966  0.136360006
     0.694439992  0.958329966  0.137909998
     0.777780032  0.916670034  0.137909998
     0.833329952  0.916670034  0.136360006
     0.916669992  0.958329966  0.136360006
     0.861109966  0.958329966  0.137909998
     0.944439974  0.916670034  0.137909998
     0.430499960  0.536599988  0.347699989
     0.357279999  0.603379971  0.325040015
     0.347490022  0.654679993  0.331700000
     0.390540007  0.686040048  0.357949994
     0.444109983  0.666489982  0.376670014
     0.453059972  0.615890029  0.367130019
     0.498920006  0.586210036  0.386899991
     0.411319957  0.585479980  0.342149995
     0.411419972  0.458190036  0.393539992
     0.377020005  0.417410001  0.408379988
     0.411949993  0.379840026  0.429659974
     0.468400014  0.396819998  0.426869999
     0.559020026  0.383180010  0.379670013
     0.606129991  0.354359997  0.361660004
     0.649610056  0.385800008  0.344099998
     0.629979947  0.434360018  0.352169991
     0.645730044  0.510320018  0.406570001
     0.679019961  0.550159988  0.427909981
     0.642840005  0.586889964  0.449049993
     0.586689993  0.570250020  0.439819986
     0.318780001  0.410179965  0.396770000
     0.296180012  0.362659988  0.409220002
     0.332279978  0.323790005  0.431160017
     0.391309961  0.331989995  0.440269990
     0.614439949  0.303390029  0.367809989
     0.669579964  0.284690033  0.354519996
     0.714760028  0.317250000  0.337399981
     0.705060036  0.368690016  0.332679987
     0.737879970  0.557420011  0.422479976
     0.759779963  0.603979975  0.441300002
     0.722559953  0.642009959  0.463319995
     0.662960010  0.634009970  0.465809996
     0.280470022  0.710999996  0.357870015
     0.229910015  0.733720033  0.335940014
     0.167869989  0.768079979  0.420970006
     0.153919999  0.819270026  0.417089982
     0.204299983  0.848720030  0.418590025
     0.235830010  0.817049998  0.377829985
     0.351639986  0.242380017  0.432549997
     0.328689981  0.195469970  0.446310000
     0.228929999  0.201309986  0.418199973
     0.190309998  0.179459985  0.374150016
     0.226570018  0.138899980  0.358189995
     0.284280001  0.154850007  0.351780003
     0.768330003  0.249109984  0.343530005
     0.823960025  0.229910017  0.339810025
     0.777360057  0.154999976  0.376920007
     0.788579969  0.104319987  0.379200025
     0.834140031  0.106169999  0.332319997
     0.868450014  0.148930019  0.342979995
     0.705879997  0.724889986  0.475129995
     0.686589985  0.728109956  0.409040018
     0.593240025  0.765849977  0.393849980
     0.580149992  0.810559993  0.428189971
     0.621270002  0.847859986  0.413690004
     0.667829994  0.815670002  0.415179990
     0.573390009  0.437850002  0.485439994
     0.621029958  0.442229987  0.584089973
     0.556829982  0.383789988  0.568929976
     0.486600001  0.472340001  0.500360012
     0.563610027  0.519909979  0.510360024
     0.486729962  0.537490019  0.369710012
     0.394240014  0.497520028  0.355549986
     0.467520014  0.446730017  0.410409971
     0.513589961  0.366039998  0.415840019
     0.572339998  0.432629987  0.368400010
     0.665510027  0.472800011  0.367020000
     0.588690037  0.521180032  0.419199987
     0.542080000  0.601529959  0.428030014
     0.214500014  0.770529996  0.379839984
     0.283100010  0.187070010  0.404459997
     0.824020064  0.180400017  0.356209993
     0.651010046  0.768490021  0.403959968
     0.593220000  0.414559982  0.540040016
     0.541560010  0.477919994  0.488369985
     0.528849976  0.484489986  0.392410018
     0.295530025  0.674360047  0.313529990
     0.309819999  0.277450023  0.442270019
     0.768810017  0.298629991  0.327459986
     0.745020062  0.687150030  0.481379986
     0.277800020  0.832369985  0.334390012
     0.213419965  0.228110021  0.473700003
     0.723919967  0.175440009  0.385239991
     0.722309989  0.829080002  0.433789990
     0.325399992  0.579750019  0.308070009
     0.382489969  0.723630004  0.363670002
     0.475640010  0.688890003  0.397190007
     0.293079967  0.438690002  0.379150000
     0.252899996  0.356029989  0.401839993
     0.418499988  0.303359977  0.454100002
     0.581339958  0.280130028  0.382329984
     0.677340061  0.246909970  0.358130000
     0.738180015  0.393039986  0.321900021
     0.764569995  0.529610044  0.404820009
     0.803489967  0.610540058  0.438720010
     0.635069950  0.662170004  0.479480006
     0.312889988  0.737230030  0.360119993
     0.274270006  0.695709997  0.404869990
     0.197350020  0.707659948  0.332980004
     0.236829995  0.749060032  0.289110010
     0.180930021  0.758470005  0.468779997
     0.134949984  0.745510009  0.404089971
     0.123430017  0.830150022  0.451789986
     0.137220027  0.824110020  0.369520014
     0.222060026  0.849390047  0.466080015
     0.197939987  0.884090022  0.399680008
     0.385750013  0.249340005  0.464370034
     0.365640002  0.243679993  0.383410020
     0.314710028  0.194549983  0.495480017
     0.359629985  0.168410007  0.439070008
     0.184279975  0.202400035  0.333149997
     0.151799979  0.168290026  0.395110000
     0.212279969  0.118350028  0.317680012
     0.226069979  0.116519988  0.400330023
     0.290220022  0.174510000  0.307790019
     0.313350013  0.125980018  0.356400013
     0.741719931  0.230170009  0.310829986
     0.753139947  0.244859988  0.391879992
     0.849869991  0.249040003  0.373079993
     0.839779969  0.234319988  0.291750019
     0.755250001  0.081629994  0.363779978
     0.803439960  0.094759997  0.426310019
     0.814579993  0.111930012  0.286449996
     0.857619984  0.073560000  0.330069997
     0.892850017  0.158140006  0.301499995
     0.893459992  0.145079977  0.385489984
     0.725510031  0.758020002  0.488100009
     0.671319976  0.718609957  0.506569992
     0.664880065  0.695889985  0.396400018
     0.721250021  0.732930002  0.377310016
     0.573369984  0.735149965  0.414739999
     0.584450015  0.769170012  0.343250015
     0.586050036  0.802349964  0.478340019
     0.538259990  0.822229956  0.421200015
     0.621950046  0.875859980  0.449200023
     0.616070027  0.861629962  0.365689971
     0.550849985  0.411839983  0.457780014
     0.594760019  0.461719982  0.614350015
     0.647019988  0.465880016  0.560540026
     0.645129953  0.420359988  0.613200014
     0.536329979  0.363820002  0.534229972
     0.527310031  0.400850012  0.597819979
     0.578459987  0.360210004  0.598269983
     0.464610023  0.500119981  0.478989991
     0.476130018  0.472240001  0.549379999
     0.472730020  0.440539982  0.480289979
     0.558080024  0.525290002  0.559870026
     0.545210009  0.548569952  0.486609979
     0.605400013  0.520759985  0.500199968
     0.607590020  0.449390009  0.456259988
     0.396000015  0.524579991  0.442260005
     0.396089999  0.567910043  0.548150019

  ion indices of the primitive-cell ions
   primitive index   ion index
                 1           1
                 2           2
                 3           3
                 4           4
                 5           5
                 6           6
                 7           7
                 8           8
                 9           9
                10          10
                11          11
                12          12
                13          13
                14          14
                15          15
                16          16
                17          17
                18          18
                19          19
                20          20
                21          21
                22          22
                23          23
                24          24
                25          25
                26          26
                27          27
                28          28
                29          29
                30          30
                31          31
                32          32
                33          33
                34          34
                35          35
                36          36
                37          37
                38          38
                39          39
                40          40
                41          41
                42          42
                43          43
                44          44
                45          45
                46          46
                47          47
                48          48
                49          49
                50          50
                51          51
                52          52
                53          53
                54          54
                55          55
                56          56
                57          57
                58          58
                59          59
                60          60
                61          61
                62          62
                63          63
                64          64
                65          65
                66          66
                67          67
                68          68
                69          69
                70          70
                71          71
                72          72
                73          73
                74          74
                75          75
                76          76
                77          77
                78          78
                79          79
                80          80
                81          81
                82          82
                83          83
                84          84
                85          85
                86          86
                87          87
                88          88
                89          89
                90          90
                91          91
                92          92
                93          93
                94          94
                95          95
                96          96
                97          97
                98          98
                99          99
               100         100
               101         101
               102         102
               103         103
               104         104
               105         105
               106         106
               107         107
               108         108
               109         109
               110         110
               111         111
               112         112
               113         113
               114         114
               115         115
               116         116
               117         117
               118         118
               119         119
               120         120
               121         121
               122         122
               123         123
               124         124
               125         125
               126         126
               127         127
               128         128
               129         129
               130         130
               131         131
               132         132
               133         133
               134         134
               135         135
               136         136
               137         137
               138         138
               139         139
               140         140
               141         141
               142         142
               143         143
               144         144
               145         145
               146         146
               147         147
               148         148
               149         149
               150         150
               151         151
               152         152
               153         153
               154         154
               155         155
               156         156
               157         157
               158         158
               159         159
               160         160
               161         161
               162         162
               163         163
               164         164
               165         165
               166         166
               167         167
               168         168
               169         169
               170         170
               171         171
               172         172
               173         173
               174         174
               175         175
               176         176
               177         177
               178         178
               179         179
               180         180
               181         181
               182         182
               183         183
               184         184
               185         185
               186         186
               187         187
               188         188
               189         189
               190         190
               191         191
               192         192
               193         193
               194         194
               195         195
               196         196
               197         197
               198         198
               199         199
               200         200
               201         201
               202         202
               203         203
               204         204
               205         205
               206         206
               207         207
               208         208
               209         209
               210         210
               211         211
               212         212
               213         213
               214         214
               215         215
               216         216
               217         217
               218         218
               219         219
               220         220
               221         221
               222         222
               223         223
               224         224
               225         225
               226         226
               227         227
               228         228
               229         229
               230         230
               231         231
               232         232
               233         233
               234         234
               235         235
               236         236
               237         237
               238         238
               239         239
               240         240
               241         241
               242         242
               243         243
               244         244
               245         245
               246         246
               247         247
               248         248
               249         249
               250         250
               251         251
               252         252
               253         253
               254         254
               255         255
               256         256
               257         257
               258         258
               259         259
               260         260
               261         261
               262         262
               263         263
               264         264
               265         265
               266         266
               267         267
               268         268
               269         269
               270         270
               271         271
               272         272
               273         273
               274         274
               275         275
               276         276
               277         277
               278         278
               279         279
               280         280
               281         281
               282         282
               283         283
               284         284
               285         285
               286         286
               287         287
               288         288
               289         289
               290         290
               291         291
               292         292
               293         293
               294         294
               295         295
               296         296
               297         297
               298         298
               299         299
               300         300
               301         301
               302         302
               303         303
               304         304
               305         305
               306         306
               307         307
               308         308
               309         309
               310         310
               311         311
               312         312
               313         313
               314         314
               315         315
               316         316
               317         317
               318         318
               319         319
               320         320
               321         321
               322         322
               323         323
               324         324
               325         325
               326         326
               327         327
               328         328
               329         329
               330         330
               331         331
               332         332
               333         333
               334         334
               335         335
               336         336
               337         337
               338         338
               339         339
               340         340
               341         341
               342         342
               343         343
               344         344
               345         345
               346         346
               347         347
               348         348
               349         349
               350         350
               351         351
               352         352
               353         353
               354         354
               355         355
               356         356
               357         357
               358         358
               359         359
               360         360
               361         361
               362         362
               363         363
               364         364
               365         365
               366         366
               367         367
               368         368
               369         369
               370         370
               371         371
               372         372
               373         373
               374         374
               375         375
               376         376
               377         377
               378         378
               379         379
               380         380
               381         381
               382         382
               383         383
               384         384
               385         385
               386         386
               387         387
               388         388
               389         389
               390         390
               391         391
               392         392
               393         393
               394         394
               395         395
               396         396
               397         397
               398         398
               399         399
               400         400
               401         401
               402         402
               403         403
               404         404
               405         405
               406         406
               407         407
               408         408
               409         409
               410         410
               411         411
               412         412
               413         413
               414         414
               415         415
               416         416
               417         417
               418         418
               419         419
               420         420
               421         421
               422         422
               423         423
               424         424
               425         425
               426         426
               427         427
               428         428
               429         429
               430         430
               431         431
               432         432
               433         433
               434         434
               435         435
               436         436
               437         437
               438         438
               439         439
               440         440

----------------------------------------------------------------------------------------

 
 
 KPOINTS: K-Spacing Value to Generate K-Mesh: 0.05

Automatic generation of k-mesh.
 Grid dimensions read from file:
 generate k-points for:    1    1    1

 Generating k-lattice:

  Cartesian coordinates                     Fractional coordinates (reciprocal lattice)
     0.038957496  0.000000000  0.000000000     1.000000000  0.000000000  0.000000000
     0.000000000  0.033738192  0.000000000     0.000000000  1.000000000  0.000000000
     0.000000000  0.000000000  0.045454545     0.000000000  0.000000000  1.000000000

  Length of vectors
     0.038957496  0.033738192  0.045454545

  Shift w.r.t. Gamma in fractional coordinates (k-lattice)
     0.000000000  0.000000000  0.000000000

 
 Subroutine IBZKPT returns following result:
 ===========================================
 
 Found      1 irreducible k-points:
 
 Following reciprocal coordinates:
            Coordinates               Weight
  0.000000  0.000000  0.000000      1.000000
 
 Following cartesian coordinates:
            Coordinates               Weight
  0.000000  0.000000  0.000000      1.000000
 


--------------------------------------------------------------------------------------------------------


 Dimension of arrays:
   k-points           NKPTS =      1   k-points in BZ     NKDIM =      1   number of bands    NBANDS=   1024
   number of dos      NEDOS =    301   number of ions     NIONS =    440
   non local maximal  LDIM  =      6   non local SUM 2l+1 LMDIM =     18
   total plane-waves  NPLWV = ******
   max r-space proj   IRMAX =   1969   max aug-charges    IRDMAX=   9488
   dimension x,y,z NGX =   140 NGY =  160 NGZ =  120
   dimension x,y,z NGXF=   280 NGYF=  320 NGZF=  240
   support grid    NGXF=   280 NGYF=  320 NGZF=  240
   ions per type =             349  14   1   8  66   2
   NGX,Y,Z   is equivalent  to a cutoff of   9.07,  8.97,  9.07 a.u.
   NGXF,Y,Z  is equivalent  to a cutoff of  18.13, 17.95, 18.14 a.u.

 SYSTEM =  XYC                                     
 POSCAR =  Generated by VASPKIT code               

 Startparameter for this run:
   NWRITE =      2    write-flag & timer
   PREC   = normal    normal or accurate (medium, high low for compatibility)
   ISTART =      0    job   : 0-new  1-cont  2-samecut
   ICHARG =      2    charge: 1-file 2-atom 10-const
   ISPIN  =      1    spin polarized calculation?
   LNONCOLLINEAR =      F non collinear calculations
   LSORBIT =      F    spin-orbit coupling
   INIWAV =      1    electr: 0-lowe 1-rand  2-diag
   LASPH  =      F    aspherical Exc in radial PAW
 Electronic Relaxation 1
   ENCUT  =  480.0 eV  35.28 Ry    5.94 a.u.  45.85 52.95 39.30*2*pi/ulx,y,z
   ENINI  =  480.0     initial cutoff
   ENAUG  =  644.9 eV  augmentation charge cutoff
   NELM   =    100;   NELMIN=  5; NELMDL= -5     # of ELM steps 
   EDIFF  = 0.1E-04   stopping-criterion for ELM
   LREAL  =      T    real-space projection
   NLSPLINE    = F    spline interpolate recip. space projectors
   LCOMPAT=      F    compatible to vasp.4.4
   GGA_COMPAT  = T    GGA compatible to vasp.4.4-vasp.4.6
   LMAXPAW     = -100 max onsite density
   LMAXMIX     =    2 max onsite mixed and CHGCAR
   VOSKOWN=      0    Vosko Wilk Nusair interpolation
   ROPT   =   -0.00050  -0.00050  -0.00050  -0.00050
   ROPT   =   -0.00050  -0.00050
 Ionic relaxation
   EDIFFG = -.5E-01   stopping-criterion for IOM
   NSW    =    200    number of steps for IOM
   NBLOCK =      1;   KBLOCK =    200    inner block; outer block 
   IBRION =      2    ionic relax: 0-MD 1-quasi-New 2-CG
   NFREE  =      1    steps in history (QN), initial steepest desc. (CG)
   ISIF   =      2    stress and relaxation
   IWAVPR =     11    prediction:  0-non 1-charg 2-wave 3-comb
   ISYM   =      2    0-nonsym 1-usesym 2-fastsym
   LCORR  =      T    Harris-Foulkes like correction to forces

   POTIM  = 0.1000    time-step for ionic-motion
   TEIN   =    0.0    initial temperature
   TEBEG  =    0.0;   TEEND  =   0.0 temperature during run
   SMASS  =  -3.00    Nose mass-parameter (am)
   estimated Nose-frequenzy (Omega)   =  0.10E-29 period in steps = 0.63E+47 mass=  -0.151E-25a.u.
   SCALEE = 1.0000    scale energy and forces
   NPACO  =    256;   APACO  = 10.0  distance and # of slots for P.C.
   PSTRESS=    0.0 pullay stress

  Mass of Ions in am
   POMASS =  12.01 14.00 58.93 16.00  1.00126.90
  Ionic Valenz
   ZVAL   =   4.00  5.00  9.00  6.00  1.00  7.00
  Atomic Wigner-Seitz radii
   RWIGS  =  -1.00 -1.00 -1.00 -1.00 -1.00 -1.00
  virtual crystal weights 
   VCA    =   1.00  1.00  1.00  1.00  1.00  1.00
   NELECT =    1603.0000    total number of electrons
   NUPDOWN=      -1.0000    fix difference up-down

 DOS related values:
   EMIN   =  10.00;   EMAX   =-10.00  energy-range for DOS
   EFERMI =   0.00
   ISMEAR =     0;   SIGMA  =   0.05  broadening in eV -4-tet -1-fermi 0-gaus

 Electronic relaxation 2 (details)
   IALGO  =     38    algorithm
   LDIAG  =      T    sub-space diagonalisation (order eigenvalues)
   LSUBROT=      F    optimize rotation matrix (better conditioning)
   TURBO    =      0    0=normal 1=particle mesh
   IRESTART =      0    0=no restart 2=restart with 2 vectors
   NREBOOT  =      0    no. of reboots
   NMIN     =      0    reboot dimension
   EREF     =   0.00    reference energy to select bands
   IMIX   =      4    mixing-type and parameters
     AMIX     =   0.20;   BMIX     =  0.00
     AMIX_MAG =   0.80;   BMIX_MAG =  0.00
     AMIN     =   0.10
     WC   =   100.;   INIMIX=   1;  MIXPRE=   1;  MAXMIX= -45

 Intra band minimization:
   WEIMIN = 0.0010     energy-eigenvalue tresh-hold
   EBREAK =  0.24E-08  absolut break condition
   DEPER  =   0.30     relativ break condition  

   TIME   =   0.40     timestep for ELM

  volume/ion in A,a.u.               =      38.04       256.72
  Fermi-wavevector in a.u.,A,eV,Ry     =   0.749002  1.415408  7.632914  0.561003
  Thomas-Fermi vector in A             =   1.845420
 
 Write flags
   LWAVE        =      F    write WAVECAR
   LDOWNSAMPLE  =      F    k-point downsampling of WAVECAR
   LCHARG       =      F    write CHGCAR
   LVTOT        =      F    write LOCPOT, total local potential
   LVHAR        =      F    write LOCPOT, Hartree potential only
   LELF         =      F    write electronic localiz. function (ELF)
   LORBIT       =      0    0 simple, 1 ext, 2 COOP (PROOUT), +10 PAW based schemes


 Dipole corrections
   LMONO  =      F    monopole corrections only (constant potential shift)
   LDIPOL =      F    correct potential (dipole corrections)
   IDIPOL =      0    1-x, 2-y, 3-z, 4-all directions 
   EPSILON=  1.0000000 bulk dielectric constant

 Exchange correlation treatment:
   GGA     =    --    GGA type
   LEXCH   =     8    internal setting for exchange type
   LIBXC   =     F    Libxc                    
   VOSKOWN =     0    Vosko Wilk Nusair interpolation
   LHFCALC =     F    Hartree Fock is set to
   LHFONE  =     F    Hartree Fock one center treatment
   AEXX    =    0.0000 exact exchange contribution

 Linear response parameters
   LEPSILON=     F    determine dielectric tensor
   LRPA    =     F    only Hartree local field effects (RPA)
   LNABLA  =     F    use nabla operator in PAW spheres
   LVEL    =     F    velocity operator in full k-point grid
   CSHIFT  =0.1000    complex shift for real part using Kramers Kronig
   OMEGAMAX=  -1.0    maximum frequency
   DEG_THRESHOLD= 0.2000000E-02 threshold for treating states as degnerate
   RTIME   =   -0.100 relaxation time in fs
  (WPLASMAI=    0.000 imaginary part of plasma frequency in eV, 0.658/RTIME)
   DFIELD  = 0.0000000 0.0000000 0.0000000 field for delta impulse in time
 
  Optional k-point grid parameters
   LKPOINTS_OPT  =     F    use optional k-point grid
   KPOINTS_OPT_MODE=     1    mode for optional k-point grid
 
 Orbital magnetization related:
   ORBITALMAG=     F  switch on orbital magnetization
   LCHIMAG   =     F  perturbation theory with respect to B field
   DQ        =  0.001000  dq finite difference perturbation B field
   LLRAUG    =     F  two centre corrections for induced B field


--------------------------------------------------------------------------------------------------------


 conjugate gradient relaxation of ions
   using selective dynamics as specified on POSCAR
   WARNING: If single coordinates had been selected the selection of coordinates
            is made according to the corresponding   d i r e c t   coordinates!
            Don't support selection of single cartesian coordinates -- sorry ...
  !
 charge density and potential will be updated during run
 non-spin polarized calculation
 Variant of blocked Davidson
 Davidson routine will perform the subspace rotation
 perform sub-space diagonalisation
    after iterative eigenvector-optimisation
 modified Broyden-mixing scheme, WC =      100.0
 initial mixing is a Kerker type mixing with AMIX =  0.2000 and BMIX =      0.0001
 Hartree-type preconditioning will be used
 using additional bands          222
 real space projection scheme for non local part
 use partial core corrections
 calculate Harris-corrections to forces 
   (improved forces if not selfconsistent)
 use gradient corrections 
 use of overlap-Matrix (Vanderbilt PP)
 Gauss-broadening in eV      SIGMA  =   0.05


--------------------------------------------------------------------------------------------------------


  energy-cutoff  :      480.00
  volume of cell :    16738.24
      direct lattice vectors                 reciprocal lattice vectors
    25.669000626  0.000000000  0.000000000     0.038957496  0.000000000  0.000000000
     0.000000000 29.639999390  0.000000000     0.000000000  0.033738192  0.000000000
     0.000000000  0.000000000 22.000000000     0.000000000  0.000000000  0.045454545

  length of vectors
    25.669000626 29.639999390 22.000000000     0.038957496  0.033738192  0.045454545


 
 k-points in units of 2pi/SCALE and weight: K-Spacing Value to Generate K-Mesh: 0.05
   0.00000000  0.00000000  0.00000000       1.000
 
 k-points in reciprocal lattice and weights: K-Spacing Value to Generate K-Mesh: 0.05
   0.00000000  0.00000000  0.00000000       1.000
 
 position of ions in fractional coordinates (direct lattice) 
   0.00000000  0.00000000  0.13636001
   0.08333000  0.04167000  0.13636001
   0.02778000  0.04167000  0.13791000
   0.11111000  0.00000000  0.13791000
   0.16666999  0.00000000  0.13636001
   0.25000000  0.04167000  0.13636001
   0.19444001  0.04167000  0.13791000
   0.27777999  0.00000000  0.13791000
   0.33332999  0.00000000  0.13636001
   0.41666999  0.04167000  0.13636001
   0.36111000  0.04167000  0.13791000
   0.44444001  0.00000000  0.13791000
   0.50000000  0.00000000  0.13636001
   0.58332997  0.04167000  0.13636001
   0.52778001  0.04167000  0.13791000
   0.61110998  0.00000000  0.13791000
   0.66667001  0.00000000  0.13636001
   0.75000002  0.04167000  0.13636001
   0.69443999  0.04167000  0.13791000
   0.77778003  0.00000000  0.13791000
   0.83332995  0.00000000  0.13636001
   0.91666999  0.04167000  0.13636001
   0.86110997  0.04167000  0.13791000
   0.94443997  0.00000000  0.13791000
   0.00000000  0.08333000  0.13636001
   0.08333000  0.12500000  0.13636001
   0.02778000  0.12500000  0.13791000
   0.11111000  0.08333000  0.13791000
   0.16666999  0.08333000  0.13636001
   0.25000000  0.12500000  0.13636001
   0.19444001  0.12500000  0.13791000
   0.27777999  0.08333000  0.13791000
   0.33332999  0.08333000  0.13636001
   0.41666999  0.12500000  0.13636001
   0.36111000  0.12500000  0.13791000
   0.44444001  0.08333000  0.13791000
   0.50000000  0.08333000  0.13636001
   0.58332997  0.12500000  0.13636001
   0.52778001  0.12500000  0.13791000
   0.61110998  0.08333000  0.13791000
   0.66667001  0.08333000  0.13636001
   0.75000002  0.12500000  0.13636001
   0.69443999  0.12500000  0.13791000
   0.77778003  0.08333000  0.13791000
   0.83332995  0.08333000  0.13636001
   0.91666999  0.12500000  0.13636001
   0.86110997  0.12500000  0.13791000
   0.94443997  0.08333000  0.13791000
   0.00000000  0.16667000  0.13636001
   0.08333000  0.20833000  0.13636001
   0.02778000  0.20833000  0.13791000
   0.11111000  0.16667000  0.13791000
   0.16666999  0.16667000  0.13636001
   0.25000000  0.20833000  0.13636001
   0.19444001  0.20833000  0.13791000
   0.27777999  0.16667000  0.13791000
   0.33332999  0.16667000  0.13636001
   0.41666999  0.20833000  0.13636001
   0.36111000  0.20833000  0.13791000
   0.44444001  0.16667000  0.13791000
   0.50000000  0.16667000  0.13636001
   0.58332997  0.20833000  0.13636001
   0.52778001  0.20833000  0.13791000
   0.61110998  0.16667000  0.13791000
   0.66667001  0.16667000  0.13636001
   0.75000002  0.20833000  0.13636001
   0.69443999  0.20833000  0.13791000
   0.77778003  0.16667000  0.13791000
   0.83332995  0.16667000  0.13636001
   0.91666999  0.20833000  0.13636001
   0.86110997  0.20833000  0.13791000
   0.94443997  0.16667000  0.13791000
   0.00000000  0.25000000  0.13636001
   0.08333000  0.29167000  0.13636001
   0.02778000  0.29167000  0.13791000
   0.11111000  0.25000000  0.13791000
   0.16666999  0.25000000  0.13636001
   0.25000000  0.29167000  0.13636001
   0.19444001  0.29167000  0.13791000
   0.27777999  0.25000000  0.13791000
   0.33332999  0.25000000  0.13636001
   0.41666999  0.29167000  0.13636001
   0.36111000  0.29167000  0.13791000
   0.44444001  0.25000000  0.13791000
   0.50000000  0.25000000  0.13636001
   0.58332997  0.29167000  0.13636001
   0.52778001  0.29167000  0.13791000
   0.61110998  0.25000000  0.13791000
   0.66667001  0.25000000  0.13636001
   0.75000002  0.29167000  0.13636001
   0.69443999  0.29167000  0.13791000
   0.77778003  0.25000000  0.13791000
   0.83332995  0.25000000  0.13636001
   0.91666999  0.29167000  0.13636001
   0.86110997  0.29167000  0.13791000
   0.94443997  0.25000000  0.13791000
   0.00000000  0.33333000  0.13636001
   0.08333000  0.37500000  0.13636001
   0.02778000  0.37500000  0.13791000
   0.11111000  0.33333000  0.13791000
   0.16666999  0.33333000  0.13636001
   0.25000000  0.37500000  0.13636001
   0.19444001  0.37500000  0.13791000
   0.27777999  0.33333000  0.13791000
   0.33332999  0.33333000  0.13636001
   0.41666999  0.37500000  0.13636001
   0.36111000  0.37500000  0.13791000
   0.44444001  0.33333000  0.13791000
   0.50000000  0.33333000  0.13636001
   0.58332997  0.37500000  0.13636001
   0.52778001  0.37500000  0.13791000
   0.61110998  0.33333000  0.13791000
   0.66667001  0.33333000  0.13636001
   0.75000002  0.37500000  0.13636001
   0.69443999  0.37500000  0.13791000
   0.77778003  0.33333000  0.13791000
   0.83332995  0.33333000  0.13636001
   0.91666999  0.37500000  0.13636001
   0.86110997  0.37500000  0.13791000
   0.94443997  0.33333000  0.13791000
   0.00000000  0.41667000  0.13636001
   0.08333000  0.45833000  0.13636001
   0.02778000  0.45833000  0.13791000
   0.11111000  0.41667000  0.13791000
   0.16666999  0.41667000  0.13636001
   0.25000000  0.45833000  0.13636001
   0.19444001  0.45833000  0.13791000
   0.27777999  0.41667000  0.13791000
   0.33332999  0.41667000  0.13636001
   0.41666999  0.45833000  0.13636001
   0.36111000  0.45833000  0.13791000
   0.44444001  0.41667000  0.13791000
   0.50000000  0.41667000  0.13636001
   0.58332997  0.45833000  0.13636001
   0.52778001  0.45833000  0.13791000
   0.61110998  0.41667000  0.13791000
   0.66667001  0.41667000  0.13636001
   0.75000002  0.45833000  0.13636001
   0.69443999  0.45833000  0.13791000
   0.77778003  0.41667000  0.13791000
   0.83332995  0.41667000  0.13636001
   0.91666999  0.45833000  0.13636001
   0.86110997  0.45833000  0.13791000
   0.94443997  0.41667000  0.13791000
   0.00000000  0.50000000  0.13636001
   0.08333000  0.54167003  0.13636001
   0.02778000  0.54167003  0.13791000
   0.11111000  0.50000000  0.13791000
   0.16666999  0.50000000  0.13636001
   0.25000000  0.54167003  0.13636001
   0.19444001  0.54167003  0.13791000
   0.27777999  0.50000000  0.13791000
   0.33332999  0.50000000  0.13636001
   0.41666999  0.54167003  0.13636001
   0.36111000  0.54167003  0.13791000
   0.44444001  0.50000000  0.13791000
   0.50000000  0.50000000  0.13636001
   0.58332997  0.54167003  0.13636001
   0.52778001  0.54167003  0.13791000
   0.61110998  0.50000000  0.13791000
   0.66667001  0.50000000  0.13636001
   0.75000002  0.54167003  0.13636001
   0.69443999  0.54167003  0.13791000
   0.77778003  0.50000000  0.13791000
   0.83332995  0.50000000  0.13636001
   0.91666999  0.54167003  0.13636001
   0.86110997  0.54167003  0.13791000
   0.94443997  0.50000000  0.13791000
   0.00000000  0.58332997  0.13636001
   0.08333000  0.62500000  0.13636001
   0.02778000  0.62500000  0.13791000
   0.11111000  0.58332997  0.13791000
   0.16666999  0.58332997  0.13636001
   0.25000000  0.62500000  0.13636001
   0.19444001  0.62500000  0.13791000
   0.27777999  0.58332997  0.13791000
   0.33332999  0.58332997  0.13636001
   0.41666999  0.62500000  0.13636001
   0.36111000  0.62500000  0.13791000
   0.44444001  0.58332997  0.13791000
   0.50000000  0.58332997  0.13636001
   0.58332997  0.62500000  0.13636001
   0.52778001  0.62500000  0.13791000
   0.61110998  0.58332997  0.13791000
   0.66667001  0.58332997  0.13636001
   0.75000002  0.62500000  0.13636001
   0.69443999  0.62500000  0.13791000
   0.77778003  0.58332997  0.13791000
   0.83332995  0.58332997  0.13636001
   0.91666999  0.62500000  0.13636001
   0.86110997  0.62500000  0.13791000
   0.94443997  0.58332997  0.13791000
   0.00000000  0.66667003  0.13636001
   0.08333000  0.70832997  0.13636001
   0.02778000  0.70832997  0.13791000
   0.11111000  0.66667003  0.13791000
   0.16666999  0.66667003  0.13636001
   0.25000000  0.70832997  0.13636001
   0.19444001  0.70832997  0.13791000
   0.27777999  0.66667003  0.13791000
   0.33332999  0.66667003  0.13636001
   0.41666999  0.70832997  0.13636001
   0.36111000  0.70832997  0.13791000
   0.44444001  0.66667003  0.13791000
   0.50000000  0.66667003  0.13636001
   0.58332997  0.70832997  0.13636001
   0.52778001  0.70832997  0.13791000
   0.61110998  0.66667003  0.13791000
   0.66667001  0.66667003  0.13636001
   0.75000002  0.70832997  0.13636001
   0.69443999  0.70832997  0.13791000
   0.77778003  0.66667003  0.13791000
   0.83332995  0.66667003  0.13636001
   0.91666999  0.70832997  0.13636001
   0.86110997  0.70832997  0.13791000
   0.94443997  0.66667003  0.13791000
   0.00000000  0.75000000  0.13636001
   0.08333000  0.79167003  0.13636001
   0.02778000  0.79167003  0.13791000
   0.11111000  0.75000000  0.13791000
   0.16666999  0.75000000  0.13636001
   0.25000000  0.79167003  0.13636001
   0.19444001  0.79167003  0.13791000
   0.27777999  0.75000000  0.13791000
   0.33332999  0.75000000  0.13636001
   0.41666999  0.79167003  0.13636001
   0.36111000  0.79167003  0.13791000
   0.44444001  0.75000000  0.13791000
   0.50000000  0.75000000  0.13636001
   0.58332997  0.79167003  0.13636001
   0.52778001  0.79167003  0.13791000
   0.61110998  0.75000000  0.13791000
   0.66667001  0.75000000  0.13636001
   0.75000002  0.79167003  0.13636001
   0.69443999  0.79167003  0.13791000
   0.77778003  0.75000000  0.13791000
   0.83332995  0.75000000  0.13636001
   0.91666999  0.79167003  0.13636001
   0.86110997  0.79167003  0.13791000
   0.94443997  0.75000000  0.13791000
   0.00000000  0.83332997  0.13636001
   0.08333000  0.87500000  0.13636001
   0.02778000  0.87500000  0.13791000
   0.11111000  0.83332997  0.13791000
   0.16666999  0.83332997  0.13636001
   0.25000000  0.87500000  0.13636001
   0.19444001  0.87500000  0.13791000
   0.27777999  0.83332997  0.13791000
   0.33332999  0.83332997  0.13636001
   0.41666999  0.87500000  0.13636001
   0.36111000  0.87500000  0.13791000
   0.44444001  0.83332997  0.13791000
   0.50000000  0.83332997  0.13636001
   0.58332997  0.87500000  0.13636001
   0.52778001  0.87500000  0.13791000
   0.61110998  0.83332997  0.13791000
   0.66667001  0.83332997  0.13636001
   0.75000002  0.87500000  0.13636001
   0.69443999  0.87500000  0.13791000
   0.77778003  0.83332997  0.13791000
   0.83332995  0.83332997  0.13636001
   0.91666999  0.87500000  0.13636001
   0.86110997  0.87500000  0.13791000
   0.94443997  0.83332997  0.13791000
   0.00000000  0.91667003  0.13636001
   0.08333000  0.95832997  0.13636001
   0.02778000  0.95832997  0.13791000
   0.11111000  0.91667003  0.13791000
   0.16666999  0.91667003  0.13636001
   0.25000000  0.95832997  0.13636001
   0.19444001  0.95832997  0.13791000
   0.27777999  0.91667003  0.13791000
   0.33332999  0.91667003  0.13636001
   0.41666999  0.95832997  0.13636001
   0.36111000  0.95832997  0.13791000
   0.44444001  0.91667003  0.13791000
   0.50000000  0.91667003  0.13636001
   0.58332997  0.95832997  0.13636001
   0.52778001  0.95832997  0.13791000
   0.61110998  0.91667003  0.13791000
   0.66667001  0.91667003  0.13636001
   0.75000002  0.95832997  0.13636001
   0.69443999  0.95832997  0.13791000
   0.77778003  0.91667003  0.13791000
   0.83332995  0.91667003  0.13636001
   0.91666999  0.95832997  0.13636001
   0.86110997  0.95832997  0.13791000
   0.94443997  0.91667003  0.13791000
   0.43049996  0.53659999  0.34769999
   0.35728000  0.60337997  0.32504002
   0.34749002  0.65467999  0.33170000
   0.39054001  0.68604005  0.35794999
   0.44410998  0.66648998  0.37667001
   0.45305997  0.61589003  0.36713002
   0.49892001  0.58621004  0.38689999
   0.41131996  0.58547998  0.34214999
   0.41141997  0.45819004  0.39353999
   0.37702001  0.41741000  0.40837999
   0.41194999  0.37984003  0.42965997
   0.46840001  0.39682000  0.42687000
   0.55902003  0.38318001  0.37967001
   0.60612999  0.35436000  0.36166000
   0.64961006  0.38580001  0.34410000
   0.62997995  0.43436002  0.35216999
   0.64573004  0.51032002  0.40657000
   0.67901996  0.55015999  0.42790998
   0.64284000  0.58688996  0.44904999
   0.58668999  0.57025002  0.43981999
   0.31878000  0.41017997  0.39677000
   0.29618001  0.36265999  0.40922000
   0.33227998  0.32379000  0.43116002
   0.39130996  0.33199000  0.44026999
   0.61443995  0.30339003  0.36780999
   0.66957996  0.28469003  0.35452000
   0.71476003  0.31725000  0.33739998
   0.70506004  0.36869002  0.33267999
   0.73787997  0.55742001  0.42247998
   0.75977996  0.60397998  0.44130000
   0.72255995  0.64200996  0.46332000
   0.66296001  0.63400997  0.46581000
   0.28047002  0.71100000  0.35787002
   0.22991001  0.73372003  0.33594001
   0.16786999  0.76807998  0.42097001
   0.15392000  0.81927003  0.41708998
   0.20429998  0.84872003  0.41859003
   0.23583001  0.81705000  0.37782999
   0.35163999  0.24238002  0.43255000
   0.32868998  0.19546997  0.44631000
   0.22893000  0.20130999  0.41819997
   0.19031000  0.17945998  0.37415002
   0.22657002  0.13889998  0.35818999
   0.28428000  0.15485001  0.35178000
   0.76833000  0.24910998  0.34353000
   0.82396003  0.22991002  0.33981002
   0.77736006  0.15499998  0.37692001
   0.78857997  0.10431999  0.37920003
   0.83414003  0.10617000  0.33232000
   0.86845001  0.14893002  0.34297999
   0.70588000  0.72488999  0.47512999
   0.68658998  0.72810996  0.40904002
   0.59324002  0.76584998  0.39384998
   0.58014999  0.81055999  0.42818997
   0.62127000  0.84785999  0.41369000
   0.66782999  0.81567000  0.41517999
   0.57339001  0.43785000  0.48543999
   0.62102996  0.44222999  0.58408997
   0.55682998  0.38378999  0.56892998
   0.48660000  0.47234000  0.50036001
   0.56361003  0.51990998  0.51036002
   0.48672996  0.53749002  0.36971001
   0.39424001  0.49752003  0.35554999
   0.46752001  0.44673002  0.41040997
   0.51358996  0.36604000  0.41584002
   0.57234000  0.43262999  0.36840001
   0.66551003  0.47280001  0.36702000
   0.58869004  0.52118003  0.41919999
   0.54208000  0.60152996  0.42803001
   0.21450001  0.77053000  0.37983998
   0.28310001  0.18707001  0.40446000
   0.82402006  0.18040002  0.35620999
   0.65101005  0.76849002  0.40395997
   0.59322000  0.41455998  0.54004002
   0.54156001  0.47791999  0.48836999
   0.52884998  0.48448999  0.39241002
   0.29553002  0.67436005  0.31352999
   0.30982000  0.27745002  0.44227002
   0.76881002  0.29862999  0.32745999
   0.74502006  0.68715003  0.48137999
   0.27780002  0.83236998  0.33439001
   0.21341996  0.22811002  0.47370000
   0.72391997  0.17544001  0.38523999
   0.72230999  0.82908000  0.43378999
   0.32539999  0.57975002  0.30807001
   0.38248997  0.72363000  0.36367000
   0.47564001  0.68889000  0.39719001
   0.29307997  0.43869000  0.37915000
   0.25290000  0.35602999  0.40183999
   0.41849999  0.30335998  0.45410000
   0.58133996  0.28013003  0.38232998
   0.67734006  0.24690997  0.35813000
   0.73818002  0.39303999  0.32190002
   0.76457000  0.52961004  0.40482001
   0.80348997  0.61054006  0.43872001
   0.63506995  0.66217000  0.47948001
   0.31288999  0.73723003  0.36011999
   0.27427001  0.69571000  0.40486999
   0.19735002  0.70765995  0.33298000
   0.23683000  0.74906003  0.28911001
   0.18093002  0.75847001  0.46878000
   0.13494998  0.74551001  0.40408997
   0.12343002  0.83015002  0.45178999
   0.13722003  0.82411002  0.36952001
   0.22206003  0.84939005  0.46608002
   0.19793999  0.88409002  0.39968001
   0.38575001  0.24934001  0.46437003
   0.36564000  0.24367999  0.38341002
   0.31471003  0.19454998  0.49548002
   0.35962999  0.16841001  0.43907001
   0.18427997  0.20240004  0.33315000
   0.15179998  0.16829003  0.39511000
   0.21227997  0.11835003  0.31768001
   0.22606998  0.11651999  0.40033002
   0.29022002  0.17451000  0.30779002
   0.31335001  0.12598002  0.35640001
   0.74171993  0.23017001  0.31082999
   0.75313995  0.24485999  0.39187999
   0.84986999  0.24904000  0.37307999
   0.83977997  0.23431999  0.29175002
   0.75525000  0.08162999  0.36377998
   0.80343996  0.09476000  0.42631002
   0.81457999  0.11193001  0.28645000
   0.85761998  0.07356000  0.33007000
   0.89285002  0.15814001  0.30150000
   0.89345999  0.14507998  0.38548998
   0.72551003  0.75802000  0.48810001
   0.67131998  0.71860996  0.50656999
   0.66488006  0.69588999  0.39640002
   0.72125002  0.73293000  0.37731002
   0.57336998  0.73514996  0.41474000
   0.58445002  0.76917001  0.34325001
   0.58605004  0.80234996  0.47834002
   0.53825999  0.82222996  0.42120002
   0.62195005  0.87585998  0.44920002
   0.61607003  0.86162996  0.36568997
   0.55084998  0.41183998  0.45778001
   0.59476002  0.46171998  0.61435002
   0.64701999  0.46588002  0.56054003
   0.64512995  0.42035999  0.61320001
   0.53632998  0.36382000  0.53422997
   0.52731003  0.40085001  0.59781998
   0.57845999  0.36021000  0.59826998
   0.46461002  0.50011998  0.47898999
   0.47613002  0.47224000  0.54938000
   0.47273002  0.44053998  0.48028998
   0.55808002  0.52529000  0.55987003
   0.54521001  0.54856995  0.48660998
   0.60540001  0.52075998  0.50019997
   0.60759002  0.44939001  0.45625999
   0.39600001  0.52457999  0.44226001
   0.39609000  0.56791004  0.54815002
 
 position of ions in cartesian coordinates  (Angst):
   0.00000000  0.00000000  2.99992013
   2.13899779  1.23509872  2.99992013
   0.71308482  1.23509872  3.03401995
   2.85208273  0.00000000  3.03401995
   4.27825213  0.00000000  2.99992013
   6.41725016  1.23509872  2.99992013
   4.99108076  1.23509872  3.03401995
   7.13033485  0.00000000  3.03401995
   8.55624771  0.00000000  2.99992013
  10.69550228  1.23509872  2.99992013
   9.26933289  1.23509872  3.03401995
  11.40833092  0.00000000  3.03401995
  12.83450031  0.00000000  2.99992013
  14.97349739  1.23509872  2.99992013
  13.54758549  1.23509872  3.03401995
  15.68658256  0.00000000  3.03401995
  17.11275291  0.00000000  2.99992013
  19.25175095  1.23509872  2.99992013
  17.82558060  1.23509872  3.03401995
  19.96483612  0.00000000  3.03401995
  21.39074707  0.00000000  2.99992013
  23.53000259  1.23509872  2.99992013
  22.10383225  1.23509872  3.03401995
  24.24283028  0.00000000  3.03401995
   0.00000000  2.46990108  2.99992013
   2.13899779  3.70499992  2.99992013
   0.71308482  3.70499992  3.03401995
   2.85208273  2.46990108  3.03401995
   4.27825213  2.46990108  2.99992013
   6.41725016  3.70499992  2.99992013
   4.99108076  3.70499992  3.03401995
   7.13033485  2.46990108  3.03401995
   8.55624771  2.46990108  2.99992013
  10.69550228  3.70499992  2.99992013
   9.26933289  3.70499992  3.03401995
  11.40833092  2.46990108  3.03401995
  12.83450031  2.46990108  2.99992013
  14.97349739  3.70499992  2.99992013
  13.54758549  3.70499992  3.03401995
  15.68658256  2.46990108  3.03401995
  17.11275291  2.46990108  2.99992013
  19.25175095  3.70499992  2.99992013
  17.82558060  3.70499992  3.03401995
  19.96483612  2.46990108  3.03401995
  21.39074707  2.46990108  2.99992013
  23.53000259  3.70499992  2.99992013
  22.10383225  3.70499992  3.03401995
  24.24283028  2.46990108  3.03401995
   0.00000000  4.94009876  2.99992013
   2.13899779  6.17490101  2.99992013
   0.71308482  6.17490101  3.03401995
   2.85208273  4.94009876  3.03401995
   4.27825213  4.94009876  2.99992013
   6.41725016  6.17490101  2.99992013
   4.99108076  6.17490101  3.03401995
   7.13033485  4.94009876  3.03401995
   8.55624771  4.94009876  2.99992013
  10.69550228  6.17490101  2.99992013
   9.26933289  6.17490101  3.03401995
  11.40833092  4.94009876  3.03401995
  12.83450031  4.94009876  2.99992013
  14.97349739  6.17490101  2.99992013
  13.54758549  6.17490101  3.03401995
  15.68658256  4.94009876  3.03401995
  17.11275291  4.94009876  2.99992013
  19.25175095  6.17490101  2.99992013
  17.82558060  6.17490101  3.03401995
  19.96483612  4.94009876  3.03401995
  21.39074707  4.94009876  2.99992013
  23.53000259  6.17490101  2.99992013
  22.10383225  6.17490101  3.03401995
  24.24283028  4.94009876  3.03401995
   0.00000000  7.40999985  2.99992013
   2.13899779  8.64509869  2.99992013
   0.71308482  8.64509869  3.03401995
   2.85208273  7.40999985  3.03401995
   4.27825213  7.40999985  2.99992013
   6.41725016  8.64509869  2.99992013
   4.99108076  8.64509869  3.03401995
   7.13033485  7.40999985  3.03401995
   8.55624771  7.40999985  2.99992013
  10.69550228  8.64509869  2.99992013
   9.26933289  8.64509869  3.03401995
  11.40833092  7.40999985  3.03401995
  12.83450031  7.40999985  2.99992013
  14.97349739  8.64509869  2.99992013
  13.54758549  8.64509869  3.03401995
  15.68658256  7.40999985  3.03401995
  17.11275291  7.40999985  2.99992013
  19.25175095  8.64509869  2.99992013
  17.82558060  8.64509869  3.03401995
  19.96483612  7.40999985  3.03401995
  21.39074707  7.40999985  2.99992013
  23.53000259  8.64509869  2.99992013
  22.10383225  8.64509869  3.03401995
  24.24283028  7.40999985  3.03401995
   0.00000000  9.87990093  2.99992013
   2.13899779 11.11499977  2.99992013
   0.71308482 11.11499977  3.03401995
   2.85208273  9.87990093  3.03401995
   4.27825213  9.87990093  2.99992013
   6.41725016 11.11499977  2.99992013
   4.99108076 11.11499977  3.03401995
   7.13033485  9.87990093  3.03401995
   8.55624771  9.87990093  2.99992013
  10.69550228 11.11499977  2.99992013
   9.26933289 11.11499977  3.03401995
  11.40833092  9.87990093  3.03401995
  12.83450031  9.87990093  2.99992013
  14.97349739 11.11499977  2.99992013
  13.54758549 11.11499977  3.03401995
  15.68658256  9.87990093  3.03401995
  17.11275291  9.87990093  2.99992013
  19.25175095 11.11499977  2.99992013
  17.82558060 11.11499977  3.03401995
  19.96483612  9.87990093  3.03401995
  21.39074707  9.87990093  2.99992013
  23.53000259 11.11499977  2.99992013
  22.10383225 11.11499977  3.03401995
  24.24283028  9.87990093  3.03401995
   0.00000000 12.35009861  2.99992013
   2.13899779 13.58490086  2.99992013
   0.71308482 13.58490086  3.03401995
   2.85208273 12.35009861  3.03401995
   4.27825213 12.35009861  2.99992013
   6.41725016 13.58490086  2.99992013
   4.99108076 13.58490086  3.03401995
   7.13033485 12.35009861  3.03401995
   8.55624771 12.35009861  2.99992013
  10.69550228 13.58490086  2.99992013
   9.26933289 13.58490086  3.03401995
  11.40833092 12.35009861  3.03401995
  12.83450031 12.35009861  2.99992013
  14.97349739 13.58490086  2.99992013
  13.54758549 13.58490086  3.03401995
  15.68658256 12.35009861  3.03401995
  17.11275291 12.35009861  2.99992013
  19.25175095 13.58490086  2.99992013
  17.82558060 13.58490086  3.03401995
  19.96483612 12.35009861  3.03401995
  21.39074707 12.35009861  2.99992013
  23.53000259 13.58490086  2.99992013
  22.10383225 13.58490086  3.03401995
  24.24283028 12.35009861  3.03401995
   0.00000000 14.81999970  2.99992013
   2.13899779 16.05509949  2.99992013
   0.71308482 16.05509949  3.03401995
   2.85208273 14.81999970  3.03401995
   4.27825213 14.81999970  2.99992013
   6.41725016 16.05509949  2.99992013
   4.99108076 16.05509949  3.03401995
   7.13033485 14.81999970  3.03401995
   8.55624771 14.81999970  2.99992013
  10.69550228 16.05509949  2.99992013
   9.26933289 16.05509949  3.03401995
  11.40833092 14.81999970  3.03401995
  12.83450031 14.81999970  2.99992013
  14.97349739 16.05509949  2.99992013
  13.54758549 16.05509949  3.03401995
  15.68658256 14.81999970  3.03401995
  17.11275291 14.81999970  2.99992013
  19.25175095 16.05509949  2.99992013
  17.82558060 16.05509949  3.03401995
  19.96483612 14.81999970  3.03401995
  21.39074707 14.81999970  2.99992013
  23.53000259 16.05509949  2.99992013
  22.10383225 16.05509949  3.03401995
  24.24283028 14.81999970  3.03401995
   0.00000000 17.28989983  2.99992013
   2.13899779 18.52499962  2.99992013
   0.71308482 18.52499962  3.03401995
   2.85208273 17.28989983  3.03401995
   4.27825213 17.28989983  2.99992013
   6.41725016 18.52499962  2.99992013
   4.99108076 18.52499962  3.03401995
   7.13033485 17.28989983  3.03401995
   8.55624771 17.28989983  2.99992013
  10.69550228 18.52499962  2.99992013
   9.26933289 18.52499962  3.03401995
  11.40833092 17.28989983  3.03401995
  12.83450031 17.28989983  2.99992013
  14.97349739 18.52499962  2.99992013
  13.54758549 18.52499962  3.03401995
  15.68658256 17.28989983  3.03401995
  17.11275291 17.28989983  2.99992013
  19.25175095 18.52499962  2.99992013
  17.82558060 18.52499962  3.03401995
  19.96483612 17.28989983  3.03401995
  21.39074707 17.28989983  2.99992013
  23.53000259 18.52499962  2.99992013
  22.10383225 18.52499962  3.03401995
  24.24283028 17.28989983  3.03401995
   0.00000000 19.76009941  2.99992013
   2.13899779 20.99489975  2.99992013
   0.71308482 20.99489975  3.03401995
   2.85208273 19.76009941  3.03401995
   4.27825213 19.76009941  2.99992013
   6.41725016 20.99489975  2.99992013
   4.99108076 20.99489975  3.03401995
   7.13033485 19.76009941  3.03401995
   8.55624771 19.76009941  2.99992013
  10.69550228 20.99489975  2.99992013
   9.26933289 20.99489975  3.03401995
  11.40833092 19.76009941  3.03401995
  12.83450031 19.76009941  2.99992013
  14.97349739 20.99489975  2.99992013
  13.54758549 20.99489975  3.03401995
  15.68658256 19.76009941  3.03401995
  17.11275291 19.76009941  2.99992013
  19.25175095 20.99489975  2.99992013
  17.82558060 20.99489975  3.03401995
  19.96483612 19.76009941  3.03401995
  21.39074707 19.76009941  2.99992013
  23.53000259 20.99489975  2.99992013
  22.10383225 20.99489975  3.03401995
  24.24283028 19.76009941  3.03401995
   0.00000000 22.22999954  2.99992013
   2.13899779 23.46509934  2.99992013
   0.71308482 23.46509934  3.03401995
   2.85208273 22.22999954  3.03401995
   4.27825213 22.22999954  2.99992013
   6.41725016 23.46509934  2.99992013
   4.99108076 23.46509934  3.03401995
   7.13033485 22.22999954  3.03401995
   8.55624771 22.22999954  2.99992013
  10.69550228 23.46509934  2.99992013
   9.26933289 23.46509934  3.03401995
  11.40833092 22.22999954  3.03401995
  12.83450031 22.22999954  2.99992013
  14.97349739 23.46509934  2.99992013
  13.54758549 23.46509934  3.03401995
  15.68658256 22.22999954  3.03401995
  17.11275291 22.22999954  2.99992013
  19.25175095 23.46509934  2.99992013
  17.82558060 23.46509934  3.03401995
  19.96483612 22.22999954  3.03401995
  21.39074707 22.22999954  2.99992013
  23.53000259 23.46509934  2.99992013
  22.10383225 23.46509934  3.03401995
  24.24283028 22.22999954  3.03401995
   0.00000000 24.69989967  2.99992013
   2.13899779 25.93499947  2.99992013
   0.71308482 25.93499947  3.03401995
   2.85208273 24.69989967  3.03401995
   4.27825213 24.69989967  2.99992013
   6.41725016 25.93499947  2.99992013
   4.99108076 25.93499947  3.03401995
   7.13033485 24.69989967  3.03401995
   8.55624771 24.69989967  2.99992013
  10.69550228 25.93499947  2.99992013
   9.26933289 25.93499947  3.03401995
  11.40833092 24.69989967  3.03401995
  12.83450031 24.69989967  2.99992013
  14.97349739 25.93499947  2.99992013
  13.54758549 25.93499947  3.03401995
  15.68658256 24.69989967  3.03401995
  17.11275291 24.69989967  2.99992013
  19.25175095 25.93499947  2.99992013
  17.82558060 25.93499947  3.03401995
  19.96483612 24.69989967  3.03401995
  21.39074707 24.69989967  2.99992013
  23.53000259 25.93499947  2.99992013
  22.10383225 25.93499947  3.03401995
  24.24283028 24.69989967  3.03401995
   0.00000000 27.17009926  2.99992013
   2.13899779 28.40489960  2.99992013
   0.71308482 28.40489960  3.03401995
   2.85208273 27.17009926  3.03401995
   4.27825213 27.17009926  2.99992013
   6.41725016 28.40489960  2.99992013
   4.99108076 28.40489960  3.03401995
   7.13033485 27.17009926  3.03401995
   8.55624771 27.17009926  2.99992013
  10.69550228 28.40489960  2.99992013
   9.26933289 28.40489960  3.03401995
  11.40833092 27.17009926  3.03401995
  12.83450031 27.17009926  2.99992013
  14.97349739 28.40489960  2.99992013
  13.54758549 28.40489960  3.03401995
  15.68658256 27.17009926  3.03401995
  17.11275291 27.17009926  2.99992013
  19.25175095 28.40489960  2.99992013
  17.82558060 28.40489960  3.03401995
  19.96483612 27.17009926  3.03401995
  21.39074707 27.17009926  2.99992013
  23.53000259 28.40489960  2.99992013
  22.10383225 28.40489960  3.03401995
  24.24283028 27.17009926  3.03401995
  11.05050373 15.90482330  7.64939976
   9.17102051 17.88418198  7.15088034
   8.91972160 19.40471458  7.29740000
  10.02477169 20.33422661  7.87489986
  11.39985943 19.75476265  8.28674030
  11.62959671 18.25498009  8.07686043
  12.80677795 17.37526512  8.51179981
  10.55817223 17.35362625  7.52729988
  10.56073952 13.58075237  8.65787983
   9.67772675 12.37203217  8.98435974
  10.57434464 11.25845814  9.45251942
  12.02336025 11.76174450  9.39113998
  14.34948540 11.35745525  8.35274029
  15.55875111 10.50323010  7.95652008
  16.67484093 11.43511200  7.57019997
  16.17095566 12.87443066  7.74773979
  16.57524490 15.12588501  8.94454002
  17.42976379 16.30674171  9.41401959
  16.50106049 17.39541817  9.87909985
  15.05974579 16.90221024  9.67603970
   8.18276405 12.15773392  8.72894001
   7.60264492 10.74924183  9.00284004
   8.52929497  9.59713554  9.48552036
  10.04453564  9.84018326  9.68593979
  15.77205944  8.99248028  8.09181976
  17.18744850  8.43821239  7.79943991
  18.34717560  9.40328980  7.42279959
  18.09818649 10.92797184  7.31895971
  18.94064140 16.52192879  9.29455948
  19.50279236 17.90196609  9.70860004
  18.54739189 19.02917480 10.19303989
  17.01752090 18.79205513 10.24781990
   7.19938517 21.07403946  7.87314033
   5.90156031 21.74746132  7.39068031
   4.30905485 22.76589012  9.26134014
   3.95097256 24.28316307  9.17597961
   5.24417639 25.15606117  9.20898056
   6.05352068 24.21736145  8.31225967
   9.02624702  7.18414354  9.51609993
   8.43714333  5.79372978  9.81882000
   5.87640429  5.96682787  9.20039940
   4.88506746  5.31919384  8.23130035
   5.81582594  4.11699534  7.88017988
   7.29718351  4.58975410  7.73916006
  19.72226334  7.38361978  7.55766010
  21.15023041  6.81453276  7.47582054
  19.95405579  4.59419918  8.29224014
  20.24205971  3.09204435  8.34240055
  21.41154098  3.14687872  7.31103993
  22.29224396  4.41428566  7.54555988
  18.11923408 21.48573875 10.45285988
  17.62407875 21.58117866  8.99888039
  15.22787857 22.69979286  8.66469955
  14.89187050 24.02499771  9.42017937
  15.94738007 25.13056946  9.10118008
  17.14252853 24.17645836  9.13395977
  14.71834850 12.97787380 10.67967987
  15.94121838 13.10769653 12.84997940
  14.29326916 11.37553501 12.51645947
  12.49053574 14.00015736 11.00792027
  14.46730614 15.41013145 11.22792053
  12.49387169 15.93120384  8.13362026
  10.11974716 14.74649334  7.82209969
  12.00077152 13.24107742  9.02901936
  13.18334103 10.84942532  9.14848041
  14.69139576 12.82315254  8.10480022
  17.08297729 14.01379204  8.07444000
  15.11108494 15.44777584  9.22239971
  13.91465187 17.82934761  9.41666031
   5.50600100 22.83850861  8.35647964
   7.26689434  5.54475498  8.89811993
  21.15177154  5.34705639  7.83661985
  16.71077728 22.77804375  8.88711929
  15.22736454 12.28755760 11.88088036
  13.90130425 14.16554832 10.74413967
  13.57505035 14.36028290  8.63302040
   7.58596039 19.98803139  6.89765978
   7.95276976  8.22361851  9.72994041
  19.73458481  8.85139275  7.20411968
  19.12392044 20.36712647 10.59035969
   7.13084889 24.67144585  7.35658026
   5.47827721  6.76118088 10.42140007
  18.58230209  5.20004177  8.47527981
  18.54097557 24.57393074  9.54337978
   8.35269260 17.18379021  6.77754021
   9.81813526 21.44839287  8.00074005
  12.20920372 20.41869926  8.73818016
   7.52306986 13.00277138  8.34130001
   6.49169016 10.55272865  8.84047985
  10.74247646  8.99158955  9.99020004
  14.92241573  8.30305386  8.41125965
  17.38664246  7.31841135  7.87886000
  18.94834328 11.64970493  7.08180046
  19.62574768 15.69764137  8.90604019
  20.62478447 18.09640694  9.65184021
  16.30161095 19.62671852 10.54856014
   8.03157330 21.85149765  7.92263985
   7.04023695 20.62084389  8.90713978
   5.06577778 20.97504044  7.32556009
   6.07918930 22.20213890  6.36042023
   4.64429283 22.48105049 10.31315994
   3.46403122 22.09691620  8.88997936
   3.16832519 24.60564613  9.93937969
   3.52230096 24.42662048  8.12944031
   5.70005894 25.17592049 10.25376034
   5.08092165 26.20442772  8.79296017
   9.90181732  7.39043760 10.21614075
   9.38561344  7.22267485  8.43502045
   8.07829189  5.76646137 10.90056038
   9.23134232  4.99167252  9.65954018
   4.73028278  5.99913692  7.32929993
   3.89655375  4.98811626  8.69242001
   5.44901466  3.50789475  6.98896027
   5.80299044  3.45365238  8.80726051
   7.44965792  5.17247629  6.77138042
   8.04338169  3.73404765  7.84080028
  19.03920937  6.82223892  6.83825970
  19.33234978  7.25764990  8.62135982
  21.81531334  7.38154554  8.20775986
  21.55631256  6.94524431  6.41850042
  19.38651276  2.41951299  8.00315952
  20.62350082  2.80868626  9.37882042
  20.90945435  3.31760549  6.30189991
  22.01424789  2.18031836  7.26153994
  22.91856766  4.68726969  6.63299990
  22.93422508  4.30017042  8.48077965
  18.62311745 22.46771240 10.73820019
  17.23211289 21.29959869 11.14453983
  17.06680679 20.62617874  8.72080040
  18.51376724 21.72404480  8.30082035
  14.71783447 21.78984451  9.12427998
  15.00224781 22.79819870  7.55150032
  15.04331875 23.78165245 10.52348041
  13.81659603 24.37089539  9.26640034
  15.96483612 25.96048927  9.88240051
  15.81390190 25.53871155  8.04517937
  14.13976860 12.20693684 10.07116032
  15.26689529 13.68537998 13.51570034
  16.60835648 13.80868339 12.33188057
  16.55984116 12.45946980 13.49040031
  13.76705456 10.78362465 11.75305939
  13.53552151 11.88119412 13.15203953
  14.84848976 10.67662430 13.16193962
  11.92607498 14.82355595 10.53777981
  12.22178173 13.99719334 12.08635998
  12.13450718 13.05760479 10.56637955
  14.32535648 15.56959534 12.31714058
  13.99499607 16.25961304 10.70541954
  15.54001331 15.43532562 11.00439930
  15.59622860 13.31991959 10.03771973
  10.16492462 15.54855061  9.72972012
  10.16723442 16.83285332 12.05930042
 


--------------------------------------------------------------------------------------------------------


 k-point   1 :   0.0000 0.0000 0.0000  plane waves:  399585

 maximum and minimum number of plane-waves per node :     99902    99888

 maximum number of plane-waves:    399585
 maximum index in each direction: 
   IXMAX=   45   IYMAX=   52   IZMAX=   39
   IXMIN=  -45   IYMIN=  -52   IZMIN=  -39


 real space projection operators:
  total allocation   :      20232.73 KBytes
  max/ min on nodes  :       5065.11       5051.92


 parallel 3D FFT for wavefunctions:
    minimum data exchange during FFTs selected (reduces bandwidth)
 parallel 3D FFT for charge:
    minimum data exchange during FFTs selected (reduces bandwidth)


 total amount of memory used by VASP MPI-rank0   179377. kBytes
=======================================================================

   base      :      30000. kBytes
   nonlr-proj:      20624. kBytes
   fftplans  :      28067. kBytes
   grid      :      47383. kBytes
   one-center:       1710. kBytes
   wavefun   :      51593. kBytes
 
     INWAV:  cpu time      0.0001: real time      0.0001
 Broyden mixing: mesh for mixing (old mesh)
   NGX = 91   NGY =105   NGZ = 79
  (NGX  =280   NGY  =320   NGZ  =240)
  gives a total of 754845 points

 initial charge density was supplied:
 charge density of overlapping atoms calculated
 number of electron    1603.0000000 magnetization 
 keeping initial charge density in first step


--------------------------------------------------------------------------------------------------------


 Maximum index for non-local projection operator          482
 Maximum index for augmentation-charges          181 (set IRDMAX)


--------------------------------------------------------------------------------------------------------


 First call to EWALD:  gamma=   0.069
 Maximum number of real-space cells 3x 2x 3
 Maximum number of reciprocal cells 3x 3x 2

    FEWALD:  cpu time      0.0754: real time      0.0764


--------------------------------------- Iteration      1(   1)  ---------------------------------------


    POTLOK:  cpu time      0.2432: real time      0.2495
    SETDIJ:  cpu time      0.0269: real time      0.0281
     EDDAV:  cpu time     22.3890: real time     22.9824
       DOS:  cpu time      0.0012: real time      0.0014
    --------------------------------------------
      LOOP:  cpu time     22.6604: real time     23.2615

 eigenvalue-minimisations  :  2240
 total energy-change (2. order) : 0.1398846E+05  (-0.5810842E+05)
 number of electron    1603.0000000 magnetization 
 augmentation part     1603.0000000 magnetization 

 Free energy of the ion-electron system (eV)
  ---------------------------------------------------
  alpha Z        PSCENC =       756.00556702
  Ewald energy   TEWEN  =    237515.49509292
  -Hartree energ DENC   =   -283616.76142450
  -exchange      EXHF   =         0.00000000
  -V(xc)+E(xc)   XCENC  =      5426.46125131
  PAW double counting   =     17703.15268692   -18139.80448882
  entropy T*S    EENTRO =        -0.15911787
  eigenvalues    EBANDS =     -6442.04032805
  atomic energy  EATOM  =     60786.10896011
  Solvation  Ediel_sol  =         0.00000000
  ---------------------------------------------------
  free energy    TOTEN  =     13988.45819903 eV

  energy without entropy =    13988.61731690  energy(sigma->0) =    13988.53775797


--------------------------------------------------------------------------------------------------------


--------------------------------------- Iteration      1(   2)  ---------------------------------------


     EDDAV:  cpu time     26.0214: real time     26.2468
       DOS:  cpu time      0.0781: real time      0.0784
    --------------------------------------------
      LOOP:  cpu time     26.0995: real time     26.3252

 eigenvalue-minimisations  :  2976
 total energy-change (2. order) :-0.1494259E+05  (-0.1421906E+05)
 number of electron    1603.0000000 magnetization 
 augmentation part     1603.0000000 magnetization 

 Free energy of the ion-electron system (eV)
  ---------------------------------------------------
  alpha Z        PSCENC =       756.00556702
  Ewald energy   TEWEN  =    237515.49509292
  -Hartree energ DENC   =   -283616.76142450
  -exchange      EXHF   =         0.00000000
  -V(xc)+E(xc)   XCENC  =      5426.46125131
  PAW double counting   =     17703.15268692   -18139.80448882
  entropy T*S    EENTRO =        -0.02820960
  eigenvalues    EBANDS =    -21384.76356167
  atomic energy  EATOM  =     60786.10896011
  Solvation  Ediel_sol  =         0.00000000
  ---------------------------------------------------
  free energy    TOTEN  =      -954.13412632 eV

  energy without entropy =     -954.10591672  energy(sigma->0) =     -954.12002152


--------------------------------------------------------------------------------------------------------


--------------------------------------- Iteration      1(   3)  ---------------------------------------


     EDDAV:  cpu time     22.5746: real time     22.7590
       DOS:  cpu time      0.0032: real time      0.0032
    --------------------------------------------
      LOOP:  cpu time     22.5777: real time     22.7621

 eigenvalue-minimisations  :  2528
 total energy-change (2. order) :-0.2779299E+04  (-0.2759418E+04)
 number of electron    1603.0000000 magnetization 
 augmentation part     1603.0000000 magnetization 

 Free energy of the ion-electron system (eV)
  ---------------------------------------------------
  alpha Z        PSCENC =       756.00556702
  Ewald energy   TEWEN  =    237515.49509292
  -Hartree energ DENC   =   -283616.76142450
  -exchange      EXHF   =         0.00000000
  -V(xc)+E(xc)   XCENC  =      5426.46125131
  PAW double counting   =     17703.15268692   -18139.80448882
  entropy T*S    EENTRO =        -0.02843592
  eigenvalues    EBANDS =    -24164.06190711
  atomic energy  EATOM  =     60786.10896011
  Solvation  Ediel_sol  =         0.00000000
  ---------------------------------------------------
  free energy    TOTEN  =     -3733.43269807 eV

  energy without entropy =    -3733.40426215  energy(sigma->0) =    -3733.41848011


--------------------------------------------------------------------------------------------------------


--------------------------------------- Iteration      1(   4)  ---------------------------------------


     EDDAV:  cpu time     22.0934: real time     22.2808
       DOS:  cpu time      0.0009: real time      0.0009
    --------------------------------------------
      LOOP:  cpu time     22.0943: real time     22.2817

 eigenvalue-minimisations  :  2528
 total energy-change (2. order) :-0.1114401E+03  (-0.1106271E+03)
 number of electron    1603.0000000 magnetization 
 augmentation part     1603.0000000 magnetization 

 Free energy of the ion-electron system (eV)
  ---------------------------------------------------
  alpha Z        PSCENC =       756.00556702
  Ewald energy   TEWEN  =    237515.49509292
  -Hartree energ DENC   =   -283616.76142450
  -exchange      EXHF   =         0.00000000
  -V(xc)+E(xc)   XCENC  =      5426.46125131
  PAW double counting   =     17703.15268692   -18139.80448882
  entropy T*S    EENTRO =        -0.02881402
  eigenvalues    EBANDS =    -24275.50166721
  atomic energy  EATOM  =     60786.10896011
  Solvation  Ediel_sol  =         0.00000000
  ---------------------------------------------------
  free energy    TOTEN  =     -3844.87283627 eV

  energy without entropy =    -3844.84402225  energy(sigma->0) =    -3844.85842926


--------------------------------------------------------------------------------------------------------


--------------------------------------- Iteration      1(   5)  ---------------------------------------


     EDDAV:  cpu time     25.7682: real time     26.0641
       DOS:  cpu time      0.0125: real time      0.0126
    CHARGE:  cpu time      1.0164: real time      1.0271
    MIXING:  cpu time      0.0064: real time      0.0101
    --------------------------------------------
      LOOP:  cpu time     26.8036: real time     27.1140

 eigenvalue-minimisations  :  3072
 total energy-change (2. order) :-0.3655783E+01  (-0.3645697E+01)
 number of electron    1602.9999882 magnetization 
 augmentation part       44.2688495 magnetization 

 Broyden mixing:
  rms(total) = 0.92113E+01    rms(broyden)= 0.92091E+01
  rms(prec ) = 0.97582E+01
  weight for this iteration     100.00

 Free energy of the ion-electron system (eV)
  ---------------------------------------------------
  alpha Z        PSCENC =       756.00556702
  Ewald energy   TEWEN  =    237515.49509292
  -Hartree energ DENC   =   -283616.76142450
  -exchange      EXHF   =         0.00000000
  -V(xc)+E(xc)   XCENC  =      5426.46125131
  PAW double counting   =     17703.15268692   -18139.80448882
  entropy T*S    EENTRO =        -0.02922543
  eigenvalues    EBANDS =    -24279.15703926
  atomic energy  EATOM  =     60786.10896011
  Solvation  Ediel_sol  =         0.00000000
  ---------------------------------------------------
  free energy    TOTEN  =     -3848.52861973 eV

  energy without entropy =    -3848.49939430  energy(sigma->0) =    -3848.51400702


--------------------------------------------------------------------------------------------------------


--------------------------------------- Iteration      1(   6)  ---------------------------------------


    POTLOK:  cpu time      0.1459: real time      0.1473
    SETDIJ:  cpu time      0.0266: real time      0.0268
     EDDAV:  cpu time     26.7622: real time     26.9884
       DOS:  cpu time      0.0350: real time      0.0351
    CHARGE:  cpu time      1.0201: real time      1.0273
    MIXING:  cpu time      0.0042: real time      0.0063
    --------------------------------------------
      LOOP:  cpu time     27.9939: real time     28.2311

 eigenvalue-minimisations  :  3104
 total energy-change (2. order) : 0.1895352E+02  (-0.2557928E+02)
 number of electron    1603.0000013 magnetization 
 augmentation part       48.7493742 magnetization 

 Broyden mixing:
  rms(total) = 0.71990E+01    rms(broyden)= 0.71977E+01
  rms(prec ) = 0.80896E+01
  weight for this iteration     100.00

 eigenvalues of (default mixing * dielectric matrix)
  average eigenvalue GAMMA=   0.6892
  0.6892

 Free energy of the ion-electron system (eV)
  ---------------------------------------------------
  alpha Z        PSCENC =       756.00556702
  Ewald energy   TEWEN  =    237515.49509292
  -Hartree energ DENC   =   -285370.51666074
  -exchange      EXHF   =         0.00000000
  -V(xc)+E(xc)   XCENC  =      5495.15796062
  PAW double counting   =     20010.16413816   -20442.55037235
  entropy T*S    EENTRO =        -0.14648157
  eigenvalues    EBANDS =    -22579.29329945
  atomic energy  EATOM  =     60786.10896011
  Solvation  Ediel_sol  =         0.00000000
  ---------------------------------------------------
  free energy    TOTEN  =     -3829.57509529 eV

  energy without entropy =    -3829.42861372  energy(sigma->0) =    -3829.50185450


--------------------------------------------------------------------------------------------------------


--------------------------------------- Iteration      1(   7)  ---------------------------------------


    POTLOK:  cpu time      0.1427: real time      0.1449
    SETDIJ:  cpu time      0.0266: real time      0.0269
     EDDAV:  cpu time     26.1486: real time     26.3611
       DOS:  cpu time      0.0009: real time      0.0009
    CHARGE:  cpu time      1.0131: real time      1.0207
    MIXING:  cpu time      0.0039: real time      0.0039
    --------------------------------------------
      LOOP:  cpu time     27.3358: real time     27.5585

 eigenvalue-minimisations  :  2976
 total energy-change (2. order) : 0.1287175E+03  (-0.4301927E+02)
 number of electron    1602.9999879 magnetization 
 augmentation part       47.4852693 magnetization 

 Broyden mixing:
  rms(total) = 0.61569E+01    rms(broyden)= 0.61539E+01
  rms(prec ) = 0.72841E+01
  weight for this iteration     100.00

 eigenvalues of (default mixing * dielectric matrix)
  average eigenvalue GAMMA=   0.6162
  0.6162  0.6162

 Free energy of the ion-electron system (eV)
  ---------------------------------------------------
  alpha Z        PSCENC =       756.00556702
  Ewald energy   TEWEN  =    237515.49509292
  -Hartree energ DENC   =   -286608.41502779
  -exchange      EXHF   =         0.00000000
  -V(xc)+E(xc)   XCENC  =      5527.48514146
  PAW double counting   =     21317.96344145   -21773.40203445
  entropy T*S    EENTRO =        -0.10908161
  eigenvalues    EBANDS =    -21221.98966591
  atomic energy  EATOM  =     60786.10896011
  Solvation  Ediel_sol  =         0.00000000
  ---------------------------------------------------
  free energy    TOTEN  =     -3700.85760682 eV

  energy without entropy =    -3700.74852521  energy(sigma->0) =    -3700.80306601


--------------------------------------------------------------------------------------------------------


--------------------------------------- Iteration      1(   8)  ---------------------------------------


    POTLOK:  cpu time      0.1428: real time      0.1448
    SETDIJ:  cpu time      0.0266: real time      0.0268
     EDDAV:  cpu time     24.4301: real time     24.6830
       DOS:  cpu time      0.0657: real time      0.0660
    CHARGE:  cpu time      1.0259: real time      1.0335
    MIXING:  cpu time      0.0038: real time      0.0039
    --------------------------------------------
      LOOP:  cpu time     25.6950: real time     25.9580

 eigenvalue-minimisations  :  2752
 total energy-change (2. order) : 0.3569064E+02  (-0.2804566E+02)
 number of electron    1603.0000023 magnetization 
 augmentation part       47.5034693 magnetization 

 Broyden mixing:
  rms(total) = 0.49511E+01    rms(broyden)= 0.49483E+01
  rms(prec ) = 0.56036E+01
  weight for this iteration     100.00

 eigenvalues of (default mixing * dielectric matrix)
  average eigenvalue GAMMA=   1.0422
  1.9505  0.8907  0.2855

 Free energy of the ion-electron system (eV)
  ---------------------------------------------------
  alpha Z        PSCENC =       756.00556702
  Ewald energy   TEWEN  =    237515.49509292
  -Hartree energ DENC   =   -286993.97207756
  -exchange      EXHF   =         0.00000000
  -V(xc)+E(xc)   XCENC  =      5547.53501059
  PAW double counting   =     22160.73678807   -22627.38533870
  entropy T*S    EENTRO =        -0.05123497
  eigenvalues    EBANDS =    -20809.63973841
  atomic energy  EATOM  =     60786.10896011
  Solvation  Ediel_sol  =         0.00000000
  ---------------------------------------------------
  free energy    TOTEN  =     -3665.16697093 eV

  energy without entropy =    -3665.11573596  energy(sigma->0) =    -3665.14135344


--------------------------------------------------------------------------------------------------------


--------------------------------------- Iteration      1(   9)  ---------------------------------------


    POTLOK:  cpu time      0.1571: real time      0.1592
    SETDIJ:  cpu time      0.0264: real time      0.0266
     EDDAV:  cpu time     25.7072: real time     25.9433
       DOS:  cpu time      0.0009: real time      0.0009
    CHARGE:  cpu time      1.0353: real time      1.0475
    MIXING:  cpu time      0.0040: real time      0.0040
    --------------------------------------------
      LOOP:  cpu time     26.9308: real time     27.1815

 eigenvalue-minimisations  :  3008
 total energy-change (2. order) :-0.3648893E+02  (-0.4446096E+02)
 number of electron    1602.9999909 magnetization 
 augmentation part       39.2578795 magnetization 

 Broyden mixing:
  rms(total) = 0.63998E+01    rms(broyden)= 0.63988E+01
  rms(prec ) = 0.69875E+01
  weight for this iteration     100.00

 eigenvalues of (default mixing * dielectric matrix)
  average eigenvalue GAMMA=   1.1621
  3.2737  0.5518  0.5518  0.2709

 Free energy of the ion-electron system (eV)
  ---------------------------------------------------
  alpha Z        PSCENC =       756.00556702
  Ewald energy   TEWEN  =    237515.49509292
  -Hartree energ DENC   =   -288892.24492810
  -exchange      EXHF   =         0.00000000
  -V(xc)+E(xc)   XCENC  =      5616.93396583
  PAW double counting   =     25187.20379476   -25687.09395257
  entropy T*S    EENTRO =        -0.05524679
  eigenvalues    EBANDS =    -18984.00915190
  atomic energy  EATOM  =     60786.10896011
  Solvation  Ediel_sol  =         0.00000000
  ---------------------------------------------------
  free energy    TOTEN  =     -3701.65589873 eV

  energy without entropy =    -3701.60065194  energy(sigma->0) =    -3701.62827533


--------------------------------------------------------------------------------------------------------


--------------------------------------- Iteration      1(  10)  ---------------------------------------


    POTLOK:  cpu time      0.1422: real time      0.1446
    SETDIJ:  cpu time      0.0267: real time      0.0268
     EDDAV:  cpu time     23.1734: real time     23.3609
       DOS:  cpu time      0.0009: real time      0.0009
    CHARGE:  cpu time      1.0235: real time      1.0313
    MIXING:  cpu time      0.0042: real time      0.0043
    --------------------------------------------
      LOOP:  cpu time     24.3709: real time     24.5688

 eigenvalue-minimisations  :  2624
 total energy-change (2. order) : 0.4757784E+02  (-0.2490331E+02)
 number of electron    1602.9999948 magnetization 
 augmentation part       38.7348431 magnetization 

 Broyden mixing:
  rms(total) = 0.55753E+01    rms(broyden)= 0.55748E+01
  rms(prec ) = 0.60318E+01
  weight for this iteration     100.00

 eigenvalues of (default mixing * dielectric matrix)
  average eigenvalue GAMMA=   1.1149
  3.4099  0.7117  0.7117  0.2763  0.4650

 Free energy of the ion-electron system (eV)
  ---------------------------------------------------
  alpha Z        PSCENC =       756.00556702
  Ewald energy   TEWEN  =    237515.49509292
  -Hartree energ DENC   =   -290153.07006395
  -exchange      EXHF   =         0.00000000
  -V(xc)+E(xc)   XCENC  =      5668.15372474
  PAW double counting   =     27434.40961505   -27943.71506629
  entropy T*S    EENTRO =        -0.06023902
  eigenvalues    EBANDS =    -17717.40564971
  atomic energy  EATOM  =     60786.10896011
  Solvation  Ediel_sol  =         0.00000000
  ---------------------------------------------------
  free energy    TOTEN  =     -3654.07805912 eV

  energy without entropy =    -3654.01782010  energy(sigma->0) =    -3654.04793961


--------------------------------------------------------------------------------------------------------


--------------------------------------- Iteration      1(  11)  ---------------------------------------


    POTLOK:  cpu time      0.1420: real time      0.1443
    SETDIJ:  cpu time      0.0560: real time      0.0563
     EDDAV:  cpu time     26.4220: real time     26.6487
       DOS:  cpu time      0.0009: real time      0.0009
    CHARGE:  cpu time      1.0218: real time      1.0297
    MIXING:  cpu time      0.0044: real time      0.0044
    --------------------------------------------
      LOOP:  cpu time     27.6471: real time     27.8843

 eigenvalue-minimisations  :  3040
 total energy-change (2. order) : 0.6097373E+02  (-0.2164047E+02)
 number of electron    1603.0000020 magnetization 
 augmentation part       44.9117496 magnetization 

 Broyden mixing:
  rms(total) = 0.21561E+01    rms(broyden)= 0.21557E+01
  rms(prec ) = 0.23988E+01
  weight for this iteration     100.00

 eigenvalues of (default mixing * dielectric matrix)
  average eigenvalue GAMMA=   1.0454
  3.4073  0.8336  0.6470  0.6470  0.2805  0.4571

 Free energy of the ion-electron system (eV)
  ---------------------------------------------------
  alpha Z        PSCENC =       756.00556702
  Ewald energy   TEWEN  =    237515.49509292
  -Hartree energ DENC   =   -290129.91329582
  -exchange      EXHF   =         0.00000000
  -V(xc)+E(xc)   XCENC  =      5671.14814167
  PAW double counting   =     27717.96250620   -28215.98307353
  entropy T*S    EENTRO =        -0.02820949
  eigenvalues    EBANDS =    -17693.90002257
  atomic energy  EATOM  =     60786.10896011
  Solvation  Ediel_sol  =         0.00000000
  ---------------------------------------------------
  free energy    TOTEN  =     -3593.10433349 eV

  energy without entropy =    -3593.07612400  energy(sigma->0) =    -3593.09022875


--------------------------------------------------------------------------------------------------------


--------------------------------------- Iteration      1(  12)  ---------------------------------------


    POTLOK:  cpu time      0.1730: real time      0.1754
    SETDIJ:  cpu time      0.0565: real time      0.0571
     EDDAV:  cpu time     25.8491: real time     26.1352
       DOS:  cpu time      0.0189: real time      0.0190
    CHARGE:  cpu time      1.0319: real time      1.0394
    MIXING:  cpu time      0.0047: real time      0.0048
    --------------------------------------------
      LOOP:  cpu time     27.1341: real time     27.4310

 eigenvalue-minimisations  :  2944
 total energy-change (2. order) : 0.3698700E+01  (-0.3982294E+01)
 number of electron    1603.0000016 magnetization 
 augmentation part       43.6501031 magnetization 

 Broyden mixing:
  rms(total) = 0.12364E+01    rms(broyden)= 0.12361E+01
  rms(prec ) = 0.14161E+01
  weight for this iteration     100.00

 eigenvalues of (default mixing * dielectric matrix)
  average eigenvalue GAMMA=   1.0566
  3.3719  1.3533  0.5995  0.5995  0.7376  0.2779  0.4569

 Free energy of the ion-electron system (eV)
  ---------------------------------------------------
  alpha Z        PSCENC =       756.00556702
  Ewald energy   TEWEN  =    237515.49509292
  -Hartree energ DENC   =   -290050.13713963
  -exchange      EXHF   =         0.00000000
  -V(xc)+E(xc)   XCENC  =      5670.12960544
  PAW double counting   =     27952.28181189   -28450.18689731
  entropy T*S    EENTRO =        -0.02820948
  eigenvalues    EBANDS =    -17769.07442431
  atomic energy  EATOM  =     60786.10896011
  Solvation  Ediel_sol  =         0.00000000
  ---------------------------------------------------
  free energy    TOTEN  =     -3589.40563335 eV

  energy without entropy =    -3589.37742387  energy(sigma->0) =    -3589.39152861


--------------------------------------------------------------------------------------------------------


--------------------------------------- Iteration      1(  13)  ---------------------------------------


    POTLOK:  cpu time      0.2127: real time      0.2153
    SETDIJ:  cpu time      0.0268: real time      0.0270
     EDDAV:  cpu time     23.8248: real time     24.0250
       DOS:  cpu time      0.0072: real time      0.0073
    CHARGE:  cpu time      1.0300: real time      1.0379
    MIXING:  cpu time      0.0044: real time      0.0044
    --------------------------------------------
      LOOP:  cpu time     25.1059: real time     25.3169

 eigenvalue-minimisations  :  2752
 total energy-change (2. order) : 0.3419802E+01  (-0.1366547E+01)
 number of electron    1602.9999997 magnetization 
 augmentation part       43.1071610 magnetization 

 Broyden mixing:
  rms(total) = 0.78134E+00    rms(broyden)= 0.78077E+00
  rms(prec ) = 0.82028E+00
  weight for this iteration     100.00

 eigenvalues of (default mixing * dielectric matrix)
  average eigenvalue GAMMA=   1.0905
  3.4838  1.7715  0.9421  0.6196  0.6196  0.2780  0.5333  0.4760

 Free energy of the ion-electron system (eV)
  ---------------------------------------------------
  alpha Z        PSCENC =       756.00556702
  Ewald energy   TEWEN  =    237515.49509292
  -Hartree energ DENC   =   -289887.86653117
  -exchange      EXHF   =         0.00000000
  -V(xc)+E(xc)   XCENC  =      5666.48445736
  PAW double counting   =     28172.03217835   -28666.53820028
  entropy T*S    EENTRO =        -0.13944981
  eigenvalues    EBANDS =    -17927.56790549
  atomic energy  EATOM  =     60786.10896011
  Solvation  Ediel_sol  =         0.00000000
  ---------------------------------------------------
  free energy    TOTEN  =     -3585.98583099 eV

  energy without entropy =    -3585.84638118  energy(sigma->0) =    -3585.91610609


--------------------------------------------------------------------------------------------------------


--------------------------------------- Iteration      1(  14)  ---------------------------------------


    POTLOK:  cpu time      0.1416: real time      0.1439
    SETDIJ:  cpu time      0.0268: real time      0.0270
     EDDAV:  cpu time     25.5071: real time     25.8315
       DOS:  cpu time      0.0406: real time      0.0409
    CHARGE:  cpu time      1.0004: real time      1.0083
    MIXING:  cpu time      0.0049: real time      0.0050
    --------------------------------------------
      LOOP:  cpu time     26.7215: real time     27.0566

 eigenvalue-minimisations  :  2880
 total energy-change (2. order) :-0.2146209E+01  (-0.1730773E+01)
 number of electron    1603.0000013 magnetization 
 augmentation part       45.0132606 magnetization 

 Broyden mixing:
  rms(total) = 0.20367E+01    rms(broyden)= 0.20364E+01
  rms(prec ) = 0.22379E+01
  weight for this iteration     100.00

 eigenvalues of (default mixing * dielectric matrix)
  average eigenvalue GAMMA=   1.1249
  3.8232  2.2378  0.8892  0.6619  0.6619  0.2778  0.5097  0.5312  0.5312

 Free energy of the ion-electron system (eV)
  ---------------------------------------------------
  alpha Z        PSCENC =       756.00556702
  Ewald energy   TEWEN  =    237515.49509292
  -Hartree energ DENC   =   -289815.71722143
  -exchange      EXHF   =         0.00000000
  -V(xc)+E(xc)   XCENC  =      5665.61465558
  PAW double counting   =     28425.46820322   -28916.29278507
  entropy T*S    EENTRO =        -0.06168232
  eigenvalues    EBANDS =    -18004.75282962
  atomic energy  EATOM  =     60786.10896011
  Solvation  Ediel_sol  =         0.00000000
  ---------------------------------------------------
  free energy    TOTEN  =     -3588.13203960 eV

  energy without entropy =    -3588.07035727  energy(sigma->0) =    -3588.10119844


--------------------------------------------------------------------------------------------------------


--------------------------------------- Iteration      1(  15)  ---------------------------------------


    POTLOK:  cpu time      0.1431: real time      0.1453
    SETDIJ:  cpu time      0.0270: real time      0.0272
     EDDAV:  cpu time     25.4491: real time     25.6682
       DOS:  cpu time      0.0345: real time      0.0347
    CHARGE:  cpu time      1.0915: real time      1.0997
    MIXING:  cpu time      0.0051: real time      0.0052
    --------------------------------------------
      LOOP:  cpu time     26.7503: real time     26.9802

 eigenvalue-minimisations  :  2976
 total energy-change (2. order) : 0.7609625E+00  (-0.2826197E+01)
 number of electron    1602.9999979 magnetization 
 augmentation part       41.2935045 magnetization 

 Broyden mixing:
  rms(total) = 0.20478E+01    rms(broyden)= 0.20475E+01
  rms(prec ) = 0.22708E+01
  weight for this iteration     100.00

 eigenvalues of (default mixing * dielectric matrix)
  average eigenvalue GAMMA=   1.0870
  3.8764  2.3307  1.0075  0.6818  0.6818  0.6212  0.6212  0.2773  0.4245  0.3480

 Free energy of the ion-electron system (eV)
  ---------------------------------------------------
  alpha Z        PSCENC =       756.00556702
  Ewald energy   TEWEN  =    237515.49509292
  -Hartree energ DENC   =   -289784.60196115
  -exchange      EXHF   =         0.00000000
  -V(xc)+E(xc)   XCENC  =      5666.51921356
  PAW double counting   =     28739.27431277   -29231.36914831
  entropy T*S    EENTRO =        -0.02823872
  eigenvalues    EBANDS =    -18034.77487529
  atomic energy  EATOM  =     60786.10896011
  Solvation  Ediel_sol  =         0.00000000
  ---------------------------------------------------
  free energy    TOTEN  =     -3587.37107710 eV

  energy without entropy =    -3587.34283838  energy(sigma->0) =    -3587.35695774


--------------------------------------------------------------------------------------------------------


--------------------------------------- Iteration      1(  16)  ---------------------------------------


    POTLOK:  cpu time      0.2163: real time      0.2188
    SETDIJ:  cpu time      0.0710: real time      0.0715
     EDDAV:  cpu time     26.6736: real time     26.9730
       DOS:  cpu time      0.0009: real time      0.0009
    CHARGE:  cpu time      1.0161: real time      1.0241
    MIXING:  cpu time      0.0052: real time      0.0053
    --------------------------------------------
      LOOP:  cpu time     27.9831: real time     28.2936

 eigenvalue-minimisations  :  3072
 total energy-change (2. order) : 0.1457872E+01  (-0.2522796E+01)
 number of electron    1602.9999995 magnetization 
 augmentation part       43.7060242 magnetization 

 Broyden mixing:
  rms(total) = 0.83472E+00    rms(broyden)= 0.83449E+00
  rms(prec ) = 0.89340E+00
  weight for this iteration     100.00

 eigenvalues of (default mixing * dielectric matrix)
  average eigenvalue GAMMA=   1.0916
  4.0848  2.3458  1.1340  1.1340  0.6290  0.6290  0.5007  0.5007  0.2774  0.4219
  0.3500

 Free energy of the ion-electron system (eV)
  ---------------------------------------------------
  alpha Z        PSCENC =       756.00556702
  Ewald energy   TEWEN  =    237515.49509292
  -Hartree energ DENC   =   -289762.64511925
  -exchange      EXHF   =         0.00000000
  -V(xc)+E(xc)   XCENC  =      5665.96267058
  PAW double counting   =     28788.06258170   -29278.02427817
  entropy T*S    EENTRO =        -0.11833841
  eigenvalues    EBANDS =    -18056.76034184
  atomic energy  EATOM  =     60786.10896011
  Solvation  Ediel_sol  =         0.00000000
  ---------------------------------------------------
  free energy    TOTEN  =     -3585.91320536 eV

  energy without entropy =    -3585.79486695  energy(sigma->0) =    -3585.85403616


--------------------------------------------------------------------------------------------------------


--------------------------------------- Iteration      1(  17)  ---------------------------------------


    POTLOK:  cpu time      0.1421: real time      0.1445
    SETDIJ:  cpu time      0.0266: real time      0.0268
     EDDAV:  cpu time     26.2801: real time     26.6545
       DOS:  cpu time      0.0593: real time      0.0596
    CHARGE:  cpu time      1.0366: real time      1.0448
    MIXING:  cpu time      0.0052: real time      0.0052
    --------------------------------------------
      LOOP:  cpu time     27.5498: real time     27.9354

 eigenvalue-minimisations  :  3104
 total energy-change (2. order) : 0.4399729E+00  (-0.2924406E+00)
 number of electron    1603.0000003 magnetization 
 augmentation part       43.8298393 magnetization 

 Broyden mixing:
  rms(total) = 0.80365E+00    rms(broyden)= 0.80342E+00
  rms(prec ) = 0.87564E+00
  weight for this iteration     100.00

 eigenvalues of (default mixing * dielectric matrix)
  average eigenvalue GAMMA=   1.1041
  4.4066  2.4377  1.6018  0.6189  0.6189  0.6921  0.6921  0.7023  0.2775  0.4736
  0.3638  0.3638

 Free energy of the ion-electron system (eV)
  ---------------------------------------------------
  alpha Z        PSCENC =       756.00556702
  Ewald energy   TEWEN  =    237515.49509292
  -Hartree energ DENC   =   -289769.40611067
  -exchange      EXHF   =         0.00000000
  -V(xc)+E(xc)   XCENC  =      5666.23183125
  PAW double counting   =     28905.28697234   -29395.22299599
  entropy T*S    EENTRO =        -0.11394239
  eigenvalues    EBANDS =    -18049.85860702
  atomic energy  EATOM  =     60786.10896011
  Solvation  Ediel_sol  =         0.00000000
  ---------------------------------------------------
  free energy    TOTEN  =     -3585.47323244 eV

  energy without entropy =    -3585.35929005  energy(sigma->0) =    -3585.41626124


--------------------------------------------------------------------------------------------------------


--------------------------------------- Iteration      1(  18)  ---------------------------------------


    POTLOK:  cpu time      0.1432: real time      0.1453
    SETDIJ:  cpu time      0.0275: real time      0.0277
     EDDAV:  cpu time     25.4339: real time     25.6682
       DOS:  cpu time      0.0009: real time      0.0009
    CHARGE:  cpu time      1.0170: real time      1.0248
    MIXING:  cpu time      0.0053: real time      0.0054
    --------------------------------------------
      LOOP:  cpu time     26.6278: real time     26.8724

 eigenvalue-minimisations  :  2944
 total energy-change (2. order) : 0.2569376E+00  (-0.5139366E-01)
 number of electron    1602.9999990 magnetization 
 augmentation part       42.9809189 magnetization 

 Broyden mixing:
  rms(total) = 0.34988E+00    rms(broyden)= 0.34929E+00
  rms(prec ) = 0.38661E+00
  weight for this iteration     100.00

 eigenvalues of (default mixing * dielectric matrix)
  average eigenvalue GAMMA=   1.0994
  4.5802  2.6208  1.7404  0.8902  0.6237  0.6237  0.6215  0.6215  0.6100  0.4448
  0.2777  0.3188  0.3188

 Free energy of the ion-electron system (eV)
  ---------------------------------------------------
  alpha Z        PSCENC =       756.00556702
  Ewald energy   TEWEN  =    237515.49509292
  -Hartree energ DENC   =   -289748.63549820
  -exchange      EXHF   =         0.00000000
  -V(xc)+E(xc)   XCENC  =      5666.20640798
  PAW double counting   =     29012.48232978   -29502.13810822
  entropy T*S    EENTRO =        -0.11618722
  eigenvalues    EBANDS =    -18070.62485899
  atomic energy  EATOM  =     60786.10896011
  Solvation  Ediel_sol  =         0.00000000
  ---------------------------------------------------
  free energy    TOTEN  =     -3585.21629482 eV

  energy without entropy =    -3585.10010761  energy(sigma->0) =    -3585.15820121


--------------------------------------------------------------------------------------------------------


--------------------------------------- Iteration      1(  19)  ---------------------------------------


    POTLOK:  cpu time      0.1427: real time      0.1451
    SETDIJ:  cpu time      0.0267: real time      0.0270
     EDDAV:  cpu time     24.5568: real time     24.8321
       DOS:  cpu time      0.0554: real time      0.0558
    CHARGE:  cpu time      1.0126: real time      1.0203
    MIXING:  cpu time      0.0059: real time      0.0060
    --------------------------------------------
      LOOP:  cpu time     25.8001: real time     26.0862

 eigenvalue-minimisations  :  2784
 total energy-change (2. order) : 0.6536615E-01  (-0.2112699E-01)
 number of electron    1602.9999990 magnetization 
 augmentation part       42.7998097 magnetization 

 Broyden mixing:
  rms(total) = 0.43991E+00    rms(broyden)= 0.43989E+00
  rms(prec ) = 0.48188E+00
  weight for this iteration     100.00

 eigenvalues of (default mixing * dielectric matrix)
  average eigenvalue GAMMA=   1.1013
  4.5482  2.8225  1.3356  1.3356  0.7616  0.7616  0.6177  0.6177  0.6016  0.6016
  0.2776  0.4369  0.3497  0.3497

 Free energy of the ion-electron system (eV)
  ---------------------------------------------------
  alpha Z        PSCENC =       756.00556702
  Ewald energy   TEWEN  =    237515.49509292
  -Hartree energ DENC   =   -289735.41267200
  -exchange      EXHF   =         0.00000000
  -V(xc)+E(xc)   XCENC  =      5665.91468614
  PAW double counting   =     29057.38564477   -29546.83177139
  entropy T*S    EENTRO =        -0.12115510
  eigenvalues    EBANDS =    -18083.69528115
  atomic energy  EATOM  =     60786.10896011
  Solvation  Ediel_sol  =         0.00000000
  ---------------------------------------------------
  free energy    TOTEN  =     -3585.15092867 eV

  energy without entropy =    -3585.02977358  energy(sigma->0) =    -3585.09035112


--------------------------------------------------------------------------------------------------------


--------------------------------------- Iteration      1(  20)  ---------------------------------------


    POTLOK:  cpu time      0.1454: real time      0.1467
    SETDIJ:  cpu time      0.0903: real time      0.0908
     EDDAV:  cpu time     24.4615: real time     24.6802
       DOS:  cpu time      0.0009: real time      0.0009
    CHARGE:  cpu time      1.0179: real time      1.0260
    MIXING:  cpu time      0.0056: real time      0.0057
    --------------------------------------------
      LOOP:  cpu time     25.7217: real time     25.9503

 eigenvalue-minimisations  :  2784
 total energy-change (2. order) :-0.3675210E-01  (-0.9294964E-02)
 number of electron    1602.9999988 magnetization 
 augmentation part       42.7505215 magnetization 

 Broyden mixing:
  rms(total) = 0.48048E+00    rms(broyden)= 0.48047E+00
  rms(prec ) = 0.53239E+00
  weight for this iteration     100.00

 eigenvalues of (default mixing * dielectric matrix)
  average eigenvalue GAMMA=   1.1251
  4.5977  2.9155  1.5568  1.1624  1.1624  0.6215  0.6215  0.7477  0.7477  0.6724
  0.6724  0.4420  0.2776  0.3395  0.3395

 Free energy of the ion-electron system (eV)
  ---------------------------------------------------
  alpha Z        PSCENC =       756.00556702
  Ewald energy   TEWEN  =    237515.49509292
  -Hartree energ DENC   =   -289722.05918945
  -exchange      EXHF   =         0.00000000
  -V(xc)+E(xc)   XCENC  =      5665.42647487
  PAW double counting   =     29058.74242881   -29547.75961363
  entropy T*S    EENTRO =        -0.10907115
  eigenvalues    EBANDS =    -18097.03833027
  atomic energy  EATOM  =     60786.10896011
  Solvation  Ediel_sol  =         0.00000000
  ---------------------------------------------------
  free energy    TOTEN  =     -3585.18768077 eV

  energy without entropy =    -3585.07860962  energy(sigma->0) =    -3585.13314520


--------------------------------------------------------------------------------------------------------


--------------------------------------- Iteration      1(  21)  ---------------------------------------


    POTLOK:  cpu time      0.1417: real time      0.1438
    SETDIJ:  cpu time      0.0269: real time      0.0271
     EDDAV:  cpu time     26.2567: real time     26.4764
       DOS:  cpu time      0.0204: real time      0.0205
    CHARGE:  cpu time      1.0176: real time      1.0254
    MIXING:  cpu time      0.0057: real time      0.0058
    --------------------------------------------
      LOOP:  cpu time     27.4690: real time     27.6990

 eigenvalue-minimisations  :  2976
 total energy-change (2. order) : 0.1350572E+00  (-0.8183897E-02)
 number of electron    1602.9999993 magnetization 
 augmentation part       43.1104295 magnetization 

 Broyden mixing:
  rms(total) = 0.17363E+00    rms(broyden)= 0.17353E+00
  rms(prec ) = 0.18605E+00
  weight for this iteration     100.00

 eigenvalues of (default mixing * dielectric matrix)
  average eigenvalue GAMMA=   1.1222
  4.6334  2.7643  1.9746  1.3642  1.3642  0.6172  0.6172  0.6665  0.6665  0.7598
  0.6888  0.4623  0.2776  0.4172  0.3410  0.3410

 Free energy of the ion-electron system (eV)
  ---------------------------------------------------
  alpha Z        PSCENC =       756.00556702
  Ewald energy   TEWEN  =    237515.49509292
  -Hartree energ DENC   =   -289714.40121799
  -exchange      EXHF   =         0.00000000
  -V(xc)+E(xc)   XCENC  =      5665.20101230
  PAW double counting   =     29074.76832007   -29563.10707230
  entropy T*S    EENTRO =        -0.13909966
  eigenvalues    EBANDS =    -18104.98418601
  atomic energy  EATOM  =     60786.10896011
  Solvation  Ediel_sol  =         0.00000000
  ---------------------------------------------------
  free energy    TOTEN  =     -3585.05262354 eV

  energy without entropy =    -3584.91352388  energy(sigma->0) =    -3584.98307371


--------------------------------------------------------------------------------------------------------


--------------------------------------- Iteration      1(  22)  ---------------------------------------


    POTLOK:  cpu time      0.1429: real time      0.1450
    SETDIJ:  cpu time      0.0269: real time      0.0271
     EDDAV:  cpu time     23.3617: real time     23.5599
       DOS:  cpu time      0.0455: real time      0.0457
    CHARGE:  cpu time      1.0392: real time      1.0524
    MIXING:  cpu time      0.0128: real time      0.0129
    --------------------------------------------
      LOOP:  cpu time     24.6290: real time     24.8430

 eigenvalue-minimisations  :  2688
 total energy-change (2. order) : 0.1632910E-01  (-0.3433603E-02)
 number of electron    1602.9999993 magnetization 
 augmentation part       43.1400040 magnetization 

 Broyden mixing:
  rms(total) = 0.13424E+00    rms(broyden)= 0.13423E+00
  rms(prec ) = 0.14236E+00
  weight for this iteration     100.00

 eigenvalues of (default mixing * dielectric matrix)
  average eigenvalue GAMMA=   1.1693
  4.7162  2.5605  2.3986  1.6183  1.6183  0.9585  0.7723  0.7723  0.6229  0.6229
  0.6761  0.6761  0.2776  0.3406  0.3406  0.4730  0.4336

 Free energy of the ion-electron system (eV)
  ---------------------------------------------------
  alpha Z        PSCENC =       756.00556702
  Ewald energy   TEWEN  =    237515.49509292
  -Hartree energ DENC   =   -289717.72421684
  -exchange      EXHF   =         0.00000000
  -V(xc)+E(xc)   XCENC  =      5665.28490527
  PAW double counting   =     29085.18029133   -29573.33406696
  entropy T*S    EENTRO =        -0.13981785
  eigenvalues    EBANDS =    -18101.91300943
  atomic energy  EATOM  =     60786.10896011
  Solvation  Ediel_sol  =         0.00000000
  ---------------------------------------------------
  free energy    TOTEN  =     -3585.03629444 eV

  energy without entropy =    -3584.89647659  energy(sigma->0) =    -3584.96638551


--------------------------------------------------------------------------------------------------------


--------------------------------------- Iteration      1(  23)  ---------------------------------------


    POTLOK:  cpu time      0.1849: real time      0.1905
    SETDIJ:  cpu time      0.1017: real time      0.1024
     EDDAV:  cpu time     23.7672: real time     23.9778
       DOS:  cpu time      0.0033: real time      0.0033
    CHARGE:  cpu time      1.0229: real time      1.0306
    MIXING:  cpu time      0.0065: real time      0.0066
    --------------------------------------------
      LOOP:  cpu time     25.0865: real time     25.3112

 eigenvalue-minimisations  :  2720
 total energy-change (2. order) : 0.4466317E-02  (-0.2086744E-02)
 number of electron    1602.9999992 magnetization 
 augmentation part       43.1088861 magnetization 

 Broyden mixing:
  rms(total) = 0.12305E+00    rms(broyden)= 0.12305E+00
  rms(prec ) = 0.13263E+00
  weight for this iteration     100.00

 eigenvalues of (default mixing * dielectric matrix)
  average eigenvalue GAMMA=   1.1863
  4.7256  2.6266  2.6266  1.7504  1.7504  1.1567  0.8307  0.8307  0.6219  0.6219
  0.6788  0.6788  0.5823  0.2776  0.3407  0.3407  0.4825  0.4302

 Free energy of the ion-electron system (eV)
  ---------------------------------------------------
  alpha Z        PSCENC =       756.00556702
  Ewald energy   TEWEN  =    237515.49509292
  -Hartree energ DENC   =   -289717.93099668
  -exchange      EXHF   =         0.00000000
  -V(xc)+E(xc)   XCENC  =      5665.28236030
  PAW double counting   =     29096.39933048   -29584.28179842
  entropy T*S    EENTRO =        -0.14019274
  eigenvalues    EBANDS =    -18101.97015111
  atomic energy  EATOM  =     60786.10896011
  Solvation  Ediel_sol  =         0.00000000
  ---------------------------------------------------
  free energy    TOTEN  =     -3585.03182812 eV

  energy without entropy =    -3584.89163538  energy(sigma->0) =    -3584.96173175


--------------------------------------------------------------------------------------------------------


--------------------------------------- Iteration      1(  24)  ---------------------------------------


    POTLOK:  cpu time      0.2243: real time      0.2269
    SETDIJ:  cpu time      0.0270: real time      0.0272
     EDDAV:  cpu time     25.4031: real time     25.6330
       DOS:  cpu time      0.0389: real time      0.0391
    CHARGE:  cpu time      1.0148: real time      1.0229
    MIXING:  cpu time      0.0067: real time      0.0068
    --------------------------------------------
      LOOP:  cpu time     26.7148: real time     26.9557

 eigenvalue-minimisations  :  2944
 total energy-change (2. order) : 0.4278242E-02  (-0.4635209E-02)
 number of electron    1602.9999995 magnetization 
 augmentation part       43.2546905 magnetization 

 Broyden mixing:
  rms(total) = 0.12082E+00    rms(broyden)= 0.12076E+00
  rms(prec ) = 0.12655E+00
  weight for this iteration     100.00

 eigenvalues of (default mixing * dielectric matrix)
  average eigenvalue GAMMA=   1.2169
  4.7490  2.7848  2.4170  2.4170  1.8731  1.1130  1.1130  0.8442  0.6207  0.6207
  0.7180  0.7180  0.6363  0.6363  0.2776  0.3407  0.3407  0.4696  0.4306

 Free energy of the ion-electron system (eV)
  ---------------------------------------------------
  alpha Z        PSCENC =       756.00556702
  Ewald energy   TEWEN  =    237515.49509292
  -Hartree energ DENC   =   -289716.80126339
  -exchange      EXHF   =         0.00000000
  -V(xc)+E(xc)   XCENC  =      5665.26242355
  PAW double counting   =     29100.28805630   -29587.92038357
  entropy T*S    EENTRO =        -0.14225491
  eigenvalues    EBANDS =    -18103.32374790
  atomic energy  EATOM  =     60786.10896011
  Solvation  Ediel_sol  =         0.00000000
  ---------------------------------------------------
  free energy    TOTEN  =     -3585.02754988 eV

  energy without entropy =    -3584.88529497  energy(sigma->0) =    -3584.95642242


--------------------------------------------------------------------------------------------------------


--------------------------------------- Iteration      1(  25)  ---------------------------------------


    POTLOK:  cpu time      0.1435: real time      0.1456
    SETDIJ:  cpu time      0.0269: real time      0.0270
     EDDAV:  cpu time     25.4976: real time     25.7803
       DOS:  cpu time      0.0010: real time      0.0010
    CHARGE:  cpu time      1.0230: real time      1.0309
    MIXING:  cpu time      0.0431: real time      0.0433
    --------------------------------------------
      LOOP:  cpu time     26.7350: real time     27.0282

 eigenvalue-minimisations  :  2944
 total energy-change (2. order) :-0.1721109E-01  (-0.2486235E-02)
 number of electron    1602.9999990 magnetization 
 augmentation part       42.9801666 magnetization 

 Broyden mixing:
  rms(total) = 0.23633E+00    rms(broyden)= 0.23623E+00
  rms(prec ) = 0.26462E+00
  weight for this iteration     100.00

 eigenvalues of (default mixing * dielectric matrix)
  average eigenvalue GAMMA=   1.2446
  4.8024  3.1518  3.1518  2.1098  2.1098  1.2196  1.2196  0.7491  0.7491  0.6215
  0.6215  0.7312  0.7312  0.7185  0.2776  0.4661  0.4308  0.3405  0.3405  0.3506

 Free energy of the ion-electron system (eV)
  ---------------------------------------------------
  alpha Z        PSCENC =       756.00556702
  Ewald energy   TEWEN  =    237515.49509292
  -Hartree energ DENC   =   -289715.56850868
  -exchange      EXHF   =         0.00000000
  -V(xc)+E(xc)   XCENC  =      5665.26073160
  PAW double counting   =     29102.24701066   -29589.86920143
  entropy T*S    EENTRO =        -0.13200167
  eigenvalues    EBANDS =    -18104.59241151
  atomic energy  EATOM  =     60786.10896011
  Solvation  Ediel_sol  =         0.00000000
  ---------------------------------------------------
  free energy    TOTEN  =     -3585.04476097 eV

  energy without entropy =    -3584.91275931  energy(sigma->0) =    -3584.97876014


--------------------------------------------------------------------------------------------------------


--------------------------------------- Iteration      1(  26)  ---------------------------------------


    POTLOK:  cpu time      0.1430: real time      0.1454
    SETDIJ:  cpu time      0.0269: real time      0.0271
     EDDAV:  cpu time     24.7077: real time     24.9224
       DOS:  cpu time      0.0328: real time      0.0329
    CHARGE:  cpu time      0.9838: real time      0.9917
    MIXING:  cpu time      0.0071: real time      0.0072
    --------------------------------------------
      LOOP:  cpu time     25.9013: real time     26.1267

 eigenvalue-minimisations  :  2752
 total energy-change (2. order) : 0.1750583E-01  (-0.1313108E-02)
 number of electron    1602.9999992 magnetization 
 augmentation part       43.0662101 magnetization 

 Broyden mixing:
  rms(total) = 0.13895E+00    rms(broyden)= 0.13892E+00
  rms(prec ) = 0.15151E+00
  weight for this iteration     100.00

 eigenvalues of (default mixing * dielectric matrix)
  average eigenvalue GAMMA=   1.2388
  4.7633  3.5488  3.5488  2.0195  2.0195  1.2928  1.2928  0.6214  0.6214  0.7513
  0.7513  0.7433  0.7253  0.7253  0.2776  0.4833  0.4347  0.3406  0.3406  0.3564
  0.3564

 Free energy of the ion-electron system (eV)
  ---------------------------------------------------
  alpha Z        PSCENC =       756.00556702
  Ewald energy   TEWEN  =    237515.49509292
  -Hartree energ DENC   =   -289717.47281726
  -exchange      EXHF   =         0.00000000
  -V(xc)+E(xc)   XCENC  =      5665.30765989
  PAW double counting   =     29106.01643447   -29593.54084039
  entropy T*S    EENTRO =        -0.14088668
  eigenvalues    EBANDS =    -18102.80642522
  atomic energy  EATOM  =     60786.10896011
  Solvation  Ediel_sol  =         0.00000000
  ---------------------------------------------------
  free energy    TOTEN  =     -3585.02725514 eV

  energy without entropy =    -3584.88636846  energy(sigma->0) =    -3584.95681180


--------------------------------------------------------------------------------------------------------


--------------------------------------- Iteration      1(  27)  ---------------------------------------


    POTLOK:  cpu time      0.1443: real time      0.1466
    SETDIJ:  cpu time      0.0276: real time      0.0278
     EDDAV:  cpu time     25.6304: real time     25.8890
       DOS:  cpu time      0.0009: real time      0.0009
    CHARGE:  cpu time      1.0057: real time      1.0344
    MIXING:  cpu time      0.0074: real time      0.0075
    --------------------------------------------
      LOOP:  cpu time     26.8163: real time     27.1062

 eigenvalue-minimisations  :  2912
 total energy-change (2. order) : 0.5976714E-02  (-0.3918947E-03)
 number of electron    1602.9999992 magnetization 
 augmentation part       43.0651916 magnetization 

 Broyden mixing:
  rms(total) = 0.14164E+00    rms(broyden)= 0.14163E+00
  rms(prec ) = 0.15790E+00
  weight for this iteration     100.00

 eigenvalues of (default mixing * dielectric matrix)
  average eigenvalue GAMMA=   1.2498
  4.7654  3.6422  3.6422  2.0713  2.0713  1.3448  1.3448  0.8874  0.8874  0.6210
  0.6210  0.7372  0.7372  0.6692  0.6692  0.6370  0.2776  0.3406  0.3406  0.4620
  0.4277  0.2991

 Free energy of the ion-electron system (eV)
  ---------------------------------------------------
  alpha Z        PSCENC =       756.00556702
  Ewald energy   TEWEN  =    237515.49509292
  -Hartree energ DENC   =   -289716.31554863
  -exchange      EXHF   =         0.00000000
  -V(xc)+E(xc)   XCENC  =      5665.28603947
  PAW double counting   =     29106.07985194   -29593.47085560
  entropy T*S    EENTRO =        -0.13905432
  eigenvalues    EBANDS =    -18104.07133132
  atomic energy  EATOM  =     60786.10896011
  Solvation  Ediel_sol  =         0.00000000
  ---------------------------------------------------
  free energy    TOTEN  =     -3585.02127843 eV

  energy without entropy =    -3584.88222411  energy(sigma->0) =    -3584.95175127


--------------------------------------------------------------------------------------------------------


--------------------------------------- Iteration      1(  28)  ---------------------------------------


    POTLOK:  cpu time      0.1504: real time      0.1605
    SETDIJ:  cpu time      0.0263: real time      0.0272
     EDDAV:  cpu time     25.2102: real time     25.4390
       DOS:  cpu time      0.1015: real time      0.1021
    CHARGE:  cpu time      1.0161: real time      1.0244
    MIXING:  cpu time      0.0077: real time      0.0078
    --------------------------------------------
      LOOP:  cpu time     26.5123: real time     26.7611

 eigenvalue-minimisations  :  2912
 total energy-change (2. order) : 0.4369456E-02  (-0.6008904E-03)
 number of electron    1602.9999993 magnetization 
 augmentation part       43.1136645 magnetization 

 Broyden mixing:
  rms(total) = 0.86822E-01    rms(broyden)= 0.86807E-01
  rms(prec ) = 0.95576E-01
  weight for this iteration     100.00

 eigenvalues of (default mixing * dielectric matrix)
  average eigenvalue GAMMA=   1.2788
  4.7675  3.9545  3.9545  2.1860  2.1860  1.4285  1.4285  0.9963  0.9963  0.6211
  0.6211  0.7380  0.7380  0.7323  0.7323  0.7014  0.2776  0.3406  0.3406  0.4965
  0.4562  0.4246  0.2932

 Free energy of the ion-electron system (eV)
  ---------------------------------------------------
  alpha Z        PSCENC =       756.00556702
  Ewald energy   TEWEN  =    237515.49509292
  -Hartree energ DENC   =   -289716.34950257
  -exchange      EXHF   =         0.00000000
  -V(xc)+E(xc)   XCENC  =      5665.27828681
  PAW double counting   =     29106.13013128   -29593.47881482
  entropy T*S    EENTRO =        -0.14123867
  eigenvalues    EBANDS =    -18104.06539105
  atomic energy  EATOM  =     60786.10896011
  Solvation  Ediel_sol  =         0.00000000
  ---------------------------------------------------
  free energy    TOTEN  =     -3585.01690897 eV

  energy without entropy =    -3584.87567030  energy(sigma->0) =    -3584.94628964


--------------------------------------------------------------------------------------------------------


--------------------------------------- Iteration      1(  29)  ---------------------------------------


    POTLOK:  cpu time      0.2167: real time      0.2195
    SETDIJ:  cpu time      0.0267: real time      0.0269
     EDDAV:  cpu time     24.8786: real time     25.1060
       DOS:  cpu time      0.0009: real time      0.0009
    CHARGE:  cpu time      1.0204: real time      1.0284
    MIXING:  cpu time      0.0083: real time      0.0083
    --------------------------------------------
      LOOP:  cpu time     26.1517: real time     26.3901

 eigenvalue-minimisations  :  2848
 total energy-change (2. order) : 0.3198219E-02  (-0.4545004E-03)
 number of electron    1602.9999994 magnetization 
 augmentation part       43.1564436 magnetization 

 Broyden mixing:
  rms(total) = 0.42554E-01    rms(broyden)= 0.42535E-01
  rms(prec ) = 0.45870E-01
  weight for this iteration     100.00

 eigenvalues of (default mixing * dielectric matrix)
  average eigenvalue GAMMA=   1.3279
  4.8708  4.8708  4.1856  2.7344  1.5693  1.5693  1.2606  1.2606  1.3048  0.6212
  0.6212  0.7438  0.7438  0.8028  0.7169  0.7169  0.5669  0.5669  0.2776  0.3406
  0.3406  0.4612  0.4268  0.2958

 Free energy of the ion-electron system (eV)
  ---------------------------------------------------
  alpha Z        PSCENC =       756.00556702
  Ewald energy   TEWEN  =    237515.49509292
  -Hartree energ DENC   =   -289716.75109767
  -exchange      EXHF   =         0.00000000
  -V(xc)+E(xc)   XCENC  =      5665.28403902
  PAW double counting   =     29106.30557272   -29593.59457438
  entropy T*S    EENTRO =        -0.14232350
  eigenvalues    EBANDS =    -18103.72494699
  atomic energy  EATOM  =     60786.10896011
  Solvation  Ediel_sol  =         0.00000000
  ---------------------------------------------------
  free energy    TOTEN  =     -3585.01371075 eV

  energy without entropy =    -3584.87138725  energy(sigma->0) =    -3584.94254900


--------------------------------------------------------------------------------------------------------


--------------------------------------- Iteration      1(  30)  ---------------------------------------


    POTLOK:  cpu time      0.1427: real time      0.1450
    SETDIJ:  cpu time      0.0267: real time      0.0269
     EDDAV:  cpu time     24.7992: real time     25.0027
       DOS:  cpu time      0.0164: real time      0.0165
    CHARGE:  cpu time      1.0128: real time      1.0207
    MIXING:  cpu time      0.0083: real time      0.0084
    --------------------------------------------
      LOOP:  cpu time     26.0062: real time     26.2200

 eigenvalue-minimisations  :  2784
 total energy-change (2. order) : 0.1019636E-02  (-0.1807023E-03)
 number of electron    1602.9999993 magnetization 
 augmentation part       43.1754069 magnetization 

 Broyden mixing:
  rms(total) = 0.21577E-01    rms(broyden)= 0.21565E-01
  rms(prec ) = 0.24553E-01
  weight for this iteration     100.00

 eigenvalues of (default mixing * dielectric matrix)
  average eigenvalue GAMMA=   1.3597
  5.2019  5.2019  4.3662  2.8165  1.5317  1.5317  1.5014  1.5014  1.2810  0.8758
  0.8758  0.7453  0.7453  0.6212  0.6212  0.6828  0.6828  0.5319  0.5319  0.2776
  0.3406  0.3406  0.4632  0.4267  0.2960

 Free energy of the ion-electron system (eV)
  ---------------------------------------------------
  alpha Z        PSCENC =       756.00556702
  Ewald energy   TEWEN  =    237515.49509292
  -Hartree energ DENC   =   -289715.95138661
  -exchange      EXHF   =         0.00000000
  -V(xc)+E(xc)   XCENC  =      5665.26691657
  PAW double counting   =     29105.47248036   -29592.69230608
  entropy T*S    EENTRO =        -0.14238963
  eigenvalues    EBANDS =    -18104.57562578
  atomic energy  EATOM  =     60786.10896011
  Solvation  Ediel_sol  =         0.00000000
  ---------------------------------------------------
  free energy    TOTEN  =     -3585.01269112 eV

  energy without entropy =    -3584.87030148  energy(sigma->0) =    -3584.94149630


--------------------------------------------------------------------------------------------------------


--------------------------------------- Iteration      1(  31)  ---------------------------------------


    POTLOK:  cpu time      0.1601: real time      0.1626
    SETDIJ:  cpu time      0.0265: real time      0.0267
     EDDAV:  cpu time     23.2806: real time     23.4670
       DOS:  cpu time      0.0009: real time      0.0009
    CHARGE:  cpu time      1.0153: real time      1.0229
    MIXING:  cpu time      0.0088: real time      0.0089
    --------------------------------------------
      LOOP:  cpu time     24.4923: real time     24.6889

 eigenvalue-minimisations  :  2624
 total energy-change (2. order) : 0.9237845E-04  (-0.1997629E-03)
 number of electron    1602.9999994 magnetization 
 augmentation part       43.1872880 magnetization 

 Broyden mixing:
  rms(total) = 0.10406E-01    rms(broyden)= 0.10393E-01
  rms(prec ) = 0.11103E-01
  weight for this iteration     100.00

 eigenvalues of (default mixing * dielectric matrix)
  average eigenvalue GAMMA=   1.4043
  5.6340  5.6340  4.4979  2.9607  1.9688  1.5554  1.5554  1.3006  1.3006  1.0786
  0.8642  0.8642  0.7439  0.7439  0.6212  0.6212  0.6709  0.6709  0.5408  0.5408
  0.2776  0.3406  0.3406  0.4621  0.4267  0.2962

 Free energy of the ion-electron system (eV)
  ---------------------------------------------------
  alpha Z        PSCENC =       756.00556702
  Ewald energy   TEWEN  =    237515.49509292
  -Hartree energ DENC   =   -289716.35479531
  -exchange      EXHF   =         0.00000000
  -V(xc)+E(xc)   XCENC  =      5665.27037335
  PAW double counting   =     29105.55215434   -29592.75850384
  entropy T*S    EENTRO =        -0.14259920
  eigenvalues    EBANDS =    -18104.18884812
  atomic energy  EATOM  =     60786.10896011
  Solvation  Ediel_sol  =         0.00000000
  ---------------------------------------------------
  free energy    TOTEN  =     -3585.01259874 eV

  energy without entropy =    -3584.86999954  energy(sigma->0) =    -3584.94129914


--------------------------------------------------------------------------------------------------------


--------------------------------------- Iteration      1(  32)  ---------------------------------------


    POTLOK:  cpu time      0.1429: real time      0.1452
    SETDIJ:  cpu time      0.0265: real time      0.0267
     EDDAV:  cpu time     25.2564: real time     25.5006
       DOS:  cpu time      0.0020: real time      0.0020
    CHARGE:  cpu time      1.0221: real time      1.0302
    MIXING:  cpu time      0.0087: real time      0.0088
    --------------------------------------------
      LOOP:  cpu time     26.4586: real time     26.7134

 eigenvalue-minimisations  :  2848
 total energy-change (2. order) : 0.8501756E-04  (-0.2421919E-04)
 number of electron    1602.9999994 magnetization 
 augmentation part       43.1877465 magnetization 

 Broyden mixing:
  rms(total) = 0.84385E-02    rms(broyden)= 0.84368E-02
  rms(prec ) = 0.91090E-02
  weight for this iteration     100.00

 eigenvalues of (default mixing * dielectric matrix)
  average eigenvalue GAMMA=   1.4242
  5.6786  5.6786  4.7511  3.0985  2.3405  1.6106  1.6106  1.3201  1.3201  1.1829
  0.6212  0.6212  0.7446  0.7446  0.8524  0.8524  0.8699  0.6796  0.6796  0.2776
  0.3406  0.3406  0.5263  0.5263  0.4626  0.4268  0.2962

 Free energy of the ion-electron system (eV)
  ---------------------------------------------------
  alpha Z        PSCENC =       756.00556702
  Ewald energy   TEWEN  =    237515.49509292
  -Hartree energ DENC   =   -289716.39846429
  -exchange      EXHF   =         0.00000000
  -V(xc)+E(xc)   XCENC  =      5665.26883607
  PAW double counting   =     29106.04730163   -29593.23014025
  entropy T*S    EENTRO =        -0.14265744
  eigenvalues    EBANDS =    -18104.16700950
  atomic energy  EATOM  =     60786.10896011
  Solvation  Ediel_sol  =         0.00000000
  ---------------------------------------------------
  free energy    TOTEN  =     -3585.01251372 eV

  energy without entropy =    -3584.86985628  energy(sigma->0) =    -3584.94118500


--------------------------------------------------------------------------------------------------------


--------------------------------------- Iteration      1(  33)  ---------------------------------------


    POTLOK:  cpu time      0.1430: real time      0.1453
    SETDIJ:  cpu time      0.0276: real time      0.0278
     EDDAV:  cpu time     23.8918: real time     24.0879
       DOS:  cpu time      0.0445: real time      0.0448
    CHARGE:  cpu time      1.0180: real time      1.0263
    MIXING:  cpu time      0.0091: real time      0.0091
    --------------------------------------------
      LOOP:  cpu time     25.1340: real time     25.3413

 eigenvalue-minimisations  :  2624
 total energy-change (2. order) :-0.9619369E-05  (-0.1424752E-04)
 number of electron    1602.9999994 magnetization 
 augmentation part       43.1972489 magnetization 

 Broyden mixing:
  rms(total) = 0.64191E-02    rms(broyden)= 0.64121E-02
  rms(prec ) = 0.70606E-02
  weight for this iteration     100.00

 eigenvalues of (default mixing * dielectric matrix)
  average eigenvalue GAMMA=   1.4170
  5.7979  5.7979  4.7893  3.1269  2.3038  1.6428  1.6428  1.3971  1.3971  1.0091
  1.0091  0.6212  0.6212  0.7439  0.7439  0.8492  0.8492  0.7979  0.6958  0.5774
  0.5592  0.5592  0.2776  0.3406  0.3406  0.4267  0.4620  0.2962

 Free energy of the ion-electron system (eV)
  ---------------------------------------------------
  alpha Z        PSCENC =       756.00556702
  Ewald energy   TEWEN  =    237515.49509292
  -Hartree energ DENC   =   -289716.50973004
  -exchange      EXHF   =         0.00000000
  -V(xc)+E(xc)   XCENC  =      5665.26782547
  PAW double counting   =     29106.18512175   -29593.37076243
  entropy T*S    EENTRO =        -0.14272363
  eigenvalues    EBANDS =    -18104.05187450
  atomic energy  EATOM  =     60786.10896011
  Solvation  Ediel_sol  =         0.00000000
  ---------------------------------------------------
  free energy    TOTEN  =     -3585.01252334 eV

  energy without entropy =    -3584.86979971  energy(sigma->0) =    -3584.94116152


--------------------------------------------------------------------------------------------------------


--------------------------------------- Iteration      1(  34)  ---------------------------------------


    POTLOK:  cpu time      0.1428: real time      0.1458
    SETDIJ:  cpu time      0.0270: real time      0.0274
     EDDAV:  cpu time     19.6165: real time     19.8261
       DOS:  cpu time      0.0009: real time      0.0009
    --------------------------------------------
      LOOP:  cpu time     19.7871: real time     20.0000

 eigenvalue-minimisations  :  2112
 total energy-change (2. order) :-0.1551096E-05  (-0.3038405E-05)
 number of electron    1602.9999994 magnetization 
 augmentation part       43.1972489 magnetization 

 Free energy of the ion-electron system (eV)
  ---------------------------------------------------
  alpha Z        PSCENC =       756.00556702
  Ewald energy   TEWEN  =    237515.49509292
  -Hartree energ DENC   =   -289716.43113770
  -exchange      EXHF   =         0.00000000
  -V(xc)+E(xc)   XCENC  =      5665.26638371
  PAW double counting   =     29106.15238856   -29593.33411163
  entropy T*S    EENTRO =        -0.14281259
  eigenvalues    EBANDS =    -18104.13285528
  atomic energy  EATOM  =     60786.10896011
  Solvation  Ediel_sol  =         0.00000000
  ---------------------------------------------------
  free energy    TOTEN  =     -3585.01252489 eV

  energy without entropy =    -3584.86971230  energy(sigma->0) =    -3584.94111860


--------------------------------------------------------------------------------------------------------


 average (electrostatic) potential at core
  the test charge radii are     0.6991  0.7089  1.0452  0.7215  0.5201  1.1875
  (the norm of the test charge is              1.0000)
       1 -57.8928       2 -57.8947       3 -57.8970       4 -57.8860       5 -57.8820
       6 -57.8854       7 -57.8883       8 -57.8687       9 -57.8662      10 -57.8727
      11 -57.8762      12 -57.8662      13 -57.8671      14 -57.8674      15 -57.8671
      16 -57.8698      17 -57.8734      18 -57.8870      19 -57.8771      20 -57.8840
      21 -57.8889      22 -57.9034      23 -57.9012      24 -57.8934      25 -57.9055
      26 -57.9021      27 -57.9049      28 -57.8979      29 -57.8987      30 -57.9019
      31 -57.9019      32 -57.8924      33 -57.8878      34 -57.8787      35 -57.8878
      36 -57.8737      37 -57.8678      38 -57.8583      39 -57.8617      40 -57.8640
      41 -57.8705      42 -57.8895      43 -57.8707      44 -57.8975      45 -57.9088
      46 -57.9206      47 -57.9175      48 -57.9102      49 -57.9083      50 -57.8958
      51 -57.8980      52 -57.8999      53 -57.9025      54 -57.8956      55 -57.8963
      56 -57.8989      57 -57.8927      58 -57.8686      59 -57.8797      60 -57.8701
      61 -57.8599      62 -57.8405      63 -57.8469      64 -57.8501      65 -57.8563
      66 -57.8705      67 -57.8516      68 -57.8931      69 -57.9130      70 -57.9122
      71 -57.9077      72 -57.9161      73 -57.8920      74 -57.8790      75 -57.8794
      76 -57.8872      77 -57.8878      78 -57.8705      79 -57.8754      80 -57.8802
      81 -57.8734      82 -57.8446      83 -57.8544      84 -57.8518      85 -57.8406
      86 -57.8146      87 -57.8236      88 -57.8271      89 -57.8301      90 -57.8307
      91 -57.8197      92 -57.8627      93 -57.8836      94 -57.8796      95 -57.8689
      96 -57.8945      97 -57.8720      98 -57.8661      99 -57.8653     100 -57.8705
     101 -57.8683     102 -57.8530     103 -57.8603     104 -57.8558     105 -57.8469
     106 -57.8234     107 -57.8332     108 -57.8280     109 -57.8170     110 -57.7982
     111 -57.8058     112 -57.8036     113 -57.8020     114 -57.8151     115 -57.8042
     116 -57.8281     117 -57.8447     118 -57.8579     119 -57.8464     120 -57.8678
     121 -57.8615     122 -57.8612     123 -57.8603     124 -57.8619     125 -57.8594
     126 -57.8478     127 -57.8552     128 -57.8442     129 -57.8325     130 -57.8139
     131 -57.8247     132 -57.8136     133 -57.8046     134 -57.7972     135 -57.8014
     136 -57.7967     137 -57.7986     138 -57.8194     139 -57.8074     140 -57.8258
     141 -57.8386     142 -57.8530     143 -57.8448     144 -57.8569     145 -57.8598
     146 -57.8621     147 -57.8616     148 -57.8600     149 -57.8579     150 -57.8477
     151 -57.8540     152 -57.8425     153 -57.8304     154 -57.8134     155 -57.8245
     156 -57.8107     157 -57.8039     158 -57.8069     159 -57.8072     160 -57.8023
     161 -57.8060     162 -57.8268     163 -57.8175     164 -57.8293     165 -57.8408
     166 -57.8548     167 -57.8477     168 -57.8561     169 -57.8626     170 -57.8668
     171 -57.8664     172 -57.8623     173 -57.8576     174 -57.8365     175 -57.8515
     176 -57.8372     177 -57.8259     178 -57.8127     179 -57.8164     180 -57.8126
     181 -57.8108     182 -57.8263     183 -57.8212     184 -57.8178     185 -57.8224
     186 -57.8402     187 -57.8353     188 -57.8377     189 -57.8461     190 -57.8589
     191 -57.8531     192 -57.8592     193 -57.8677     194 -57.8734     195 -57.8718
     196 -57.8687     197 -57.8609     198 -57.8365     199 -57.8561     200 -57.8251
     201 -57.8139     202 -57.8229     203 -57.8179     204 -57.8204     205 -57.8273
     206 -57.8500     207 -57.8424     208 -57.8401     209 -57.8439     210 -57.8522
     211 -57.8525     212 -57.8487     213 -57.8526     214 -57.8624     215 -57.8576
     216 -57.8637     217 -57.8720     218 -57.8746     219 -57.8747     220 -57.8726
     221 -57.8657     222 -57.8305     223 -57.8510     224 -57.8287     225 -57.8193
     226 -57.8331     227 -57.8206     228 -57.8356     229 -57.8477     230 -57.8669
     231 -57.8593     232 -57.8608     233 -57.8602     234 -57.8572     235 -57.8618
     236 -57.8556     237 -57.8566     238 -57.8653     239 -57.8606     240 -57.8671
     241 -57.8742     242 -57.8748     243 -57.8776     244 -57.8704     245 -57.8556
     246 -57.8267     247 -57.8465     248 -57.8166     249 -57.8144     250 -57.8412
     251 -57.8268     252 -57.8437     253 -57.8583     254 -57.8709     255 -57.8646
     256 -57.8696     257 -57.8665     258 -57.8623     259 -57.8664     260 -57.8590
     261 -57.8597     262 -57.8714     263 -57.8669     264 -57.8706     265 -57.8808
     266 -57.8827     267 -57.8854     268 -57.8744     269 -57.8628     270 -57.8567
     271 -57.8660     272 -57.8359     273 -57.8351     274 -57.8572     275 -57.8526
     276 -57.8537     277 -57.8630     278 -57.8700     279 -57.8667     280 -57.8709
     281 -57.8701     282 -57.8737     283 -57.8724     284 -57.8685     285 -57.8705
     286 -57.8845     287 -57.8813     288 -57.8790     289 -59.7980     290 -58.1760
     291 -59.3583     292 -58.1017     293 -58.2242     294 -58.2474     295 -59.3324
     296 -58.4495     297 -59.7967     298 -58.1673     299 -58.2776     300 -59.1373
     301 -58.9803     302 -57.8245     303 -57.9703     304 -59.0285     305 -59.0804
     306 -58.1085     307 -58.2868     308 -59.4090     309 -58.0669     310 -57.8995
     311 -59.1554     312 -57.9357     313 -57.7416     314 -57.5615     315 -58.9335
     316 -57.7427     317 -58.0692     318 -57.9816     319 -59.2472     320 -58.0326
     321 -58.5727     322 -58.4615     323 -58.6338     324 -57.7671     325 -57.9529
     326 -59.7503     327 -58.5544     328 -58.3982     329 -59.3617     330 -57.6705
     331 -57.5361     332 -58.3961     333 -58.0957     334 -58.3844     335 -59.7749
     336 -57.8784     337 -57.6894     338 -58.5739     339 -58.3401     340 -58.1780
     341 -58.4873     342 -57.6362     343 -57.7966     344 -59.5715     345 -58.0061
     346 -57.3391     347 -57.1987     348 -57.1007     349 -57.6445     350 -72.5342
     351 -72.8448     352 -72.5361     353 -72.1036     354 -72.3356     355 -71.9212
     356 -72.2760     357 -72.1537     358 -73.2860     359 -72.9162     360 -73.2849
     361 -73.1112     362 -71.9087     363 -73.6537     364 -49.2662     365 -79.6143
     366 -79.3806     367 -79.2984     368 -79.4888     369 -77.3764     370 -76.9368
     371 -77.3409     372 -77.1850     373 -40.6923     374 -40.7829     375 -40.7627
     376 -40.6120     377 -40.3727     378 -40.6692     379 -40.2903     380 -40.0540
     381 -40.2598     382 -40.5562     383 -40.5049     384 -40.7939     385 -40.3930
     386 -40.4096     387 -40.7337     388 -40.3698     389 -40.6858     390 -41.0058
     391 -40.3409     392 -40.3717     393 -40.7299     394 -40.6972     395 -40.5649
     396 -40.4139     397 -40.3201     398 -40.9026     399 -40.4394     400 -40.4303
     401 -40.1076     402 -40.1588     403 -40.4409     404 -40.8133     405 -39.8583
     406 -39.7123     407 -40.3792     408 -40.4987     409 -40.6037     410 -40.6457
     411 -40.2730     412 -40.2603     413 -40.9153     414 -40.6351     415 -40.0109
     416 -40.3420     417 -40.5086     418 -40.1942     419 -40.8694     420 -40.5341
     421 -40.2532     422 -40.2076     423 -40.5393     424 -40.5739     425 -40.1765
     426 -40.0788     427 -40.2900     428 -40.1799     429 -40.0309     430 -39.9209
     431 -40.0844     432 -40.7751     433 -39.9041     434 -40.8682     435 -40.2378
     436 -41.2249     437 -40.7731     438 -39.8837     439 -99.7492     440 -97.8268
 
 
 
 E-fermi :  -2.4250     XC(G=0):  -2.9285     alpha+bet : -2.3613

 Fermi energy:        -2.4249652254

 k-point     1 :       0.0000    0.0000    0.0000
  band No.  band energies     occupation 
      1     -23.9070      2.00000
      2     -23.7501      2.00000
      3     -23.7046      2.00000
      4     -23.5763      2.00000
      5     -23.0871      2.00000
      6     -22.8473      2.00000
      7     -22.4084      2.00000
      8     -22.3838      2.00000
      9     -22.2414      2.00000
     10     -22.0731      2.00000
     11     -21.8990      2.00000
     12     -21.7774      2.00000
     13     -21.7683      2.00000
     14     -21.7340      2.00000
     15     -21.7298      2.00000
     16     -21.6412      2.00000
     17     -21.6116      2.00000
     18     -21.6106      2.00000
     19     -21.6010      2.00000
     20     -21.5989      2.00000
     21     -21.4343      2.00000
     22     -21.4058      2.00000
     23     -21.4037      2.00000
     24     -21.2446      2.00000
     25     -21.2439      2.00000
     26     -21.2409      2.00000
     27     -21.2404      2.00000
     28     -21.2391      2.00000
     29     -21.2378      2.00000
     30     -21.1571      2.00000
     31     -21.1228      2.00000
     32     -21.1222      2.00000
     33     -21.1119      2.00000
     34     -21.1115      2.00000
     35     -20.8187      2.00000
     36     -20.7973      2.00000
     37     -20.7965      2.00000
     38     -20.7550      2.00000
     39     -20.7544      2.00000
     40     -20.7530      2.00000
     41     -20.7523      2.00000
     42     -20.7050      2.00000
     43     -20.6327      2.00000
     44     -20.6323      2.00000
     45     -20.6322      2.00000
     46     -20.6310      2.00000
     47     -20.4611      2.00000
     48     -20.4349      2.00000
     49     -20.4348      2.00000
     50     -20.4121      2.00000
     51     -20.3153      2.00000
     52     -20.3151      2.00000
     53     -20.3045      2.00000
     54     -20.3044      2.00000
     55     -20.2384      2.00000
     56     -20.1511      2.00000
     57     -20.1508      2.00000
     58     -20.1505      2.00000
     59     -20.1499      2.00000
     60     -19.9926      2.00000
     61     -19.9538      2.00000
     62     -19.9524      2.00000
     63     -19.9515      2.00000
     64     -19.9514      2.00000
     65     -19.9496      2.00000
     66     -19.9493      2.00000
     67     -19.7918      2.00000
     68     -19.7910      2.00000
     69     -19.7901      2.00000
     70     -19.7894      2.00000
     71     -19.6486      2.00000
     72     -19.3565      2.00000
     73     -19.3564      2.00000
     74     -19.3558      2.00000
     75     -19.3556      2.00000
     76     -19.3399      2.00000
     77     -19.3195      2.00000
     78     -19.3179      2.00000
     79     -19.3154      2.00000
     80     -19.3149      2.00000
     81     -19.3137      2.00000
     82     -19.3133      2.00000
     83     -19.2023      2.00000
     84     -19.2008      2.00000
     85     -19.1916      2.00000
     86     -19.1901      2.00000
     87     -18.8867      2.00000
     88     -18.8866      2.00000
     89     -18.8471      2.00000
     90     -18.8456      2.00000
     91     -18.8450      2.00000
     92     -18.8435      2.00000
     93     -18.7282      2.00000
     94     -18.7281      2.00000
     95     -18.7274      2.00000
     96     -18.7274      2.00000
     97     -18.6510      2.00000
     98     -18.6363      2.00000
     99     -18.5436      2.00000
    100     -18.5351      2.00000
    101     -18.5347      2.00000
    102     -18.5331      2.00000
    103     -18.5331      2.00000
    104     -18.4740      2.00000
    105     -18.4509      2.00000
    106     -18.3789      2.00000
    107     -18.3286      2.00000
    108     -18.2674      2.00000
    109     -18.2670      2.00000
    110     -18.2663      2.00000
    111     -18.2661      2.00000
    112     -18.2638      2.00000
    113     -18.2629      2.00000
    114     -18.2624      2.00000
    115     -18.2624      2.00000
    116     -18.2569      2.00000
    117     -17.9618      2.00000
    118     -17.9276      2.00000
    119     -17.9266      2.00000
    120     -17.8150      2.00000
    121     -17.8142      2.00000
    122     -17.8047      2.00000
    123     -17.8034      2.00000
    124     -17.6227      2.00000
    125     -17.6227      2.00000
    126     -17.5211      2.00000
    127     -17.5208      2.00000
    128     -17.5168      2.00000
    129     -17.5163      2.00000
    130     -17.4758      2.00000
    131     -17.4752      2.00000
    132     -17.4744      2.00000
    133     -17.4740      2.00000
    134     -17.4738      2.00000
    135     -17.4733      2.00000
    136     -17.4731      2.00000
    137     -17.4729      2.00000
    138     -17.4726      2.00000
    139     -17.4723      2.00000
    140     -17.4713      2.00000
    141     -17.4707      2.00000
    142     -17.0627      2.00000
    143     -17.0623      2.00000
    144     -17.0607      2.00000
    145     -17.0603      2.00000
    146     -16.9926      2.00000
    147     -16.9375      2.00000
    148     -16.9232      2.00000
    149     -16.9226      2.00000
    150     -16.9224      2.00000
    151     -16.9216      2.00000
    152     -16.8945      2.00000
    153     -16.7834      2.00000
    154     -16.7339      2.00000
    155     -16.6881      2.00000
    156     -16.6759      2.00000
    157     -16.6732      2.00000
    158     -16.6727      2.00000
    159     -16.6299      2.00000
    160     -16.5973      2.00000
    161     -16.5957      2.00000
    162     -16.5946      2.00000
    163     -16.5932      2.00000
    164     -16.5705      2.00000
    165     -16.5601      2.00000
    166     -16.4638      2.00000
    167     -16.4054      2.00000
    168     -16.3536      2.00000
    169     -16.3071      2.00000
    170     -16.2793      2.00000
    171     -16.2510      2.00000
    172     -16.2490      2.00000
    173     -16.2293      2.00000
    174     -16.2293      2.00000
    175     -16.2075      2.00000
    176     -16.2067      2.00000
    177     -16.2058      2.00000
    178     -16.2051      2.00000
    179     -16.1685      2.00000
    180     -16.1681      2.00000
    181     -16.1662      2.00000
    182     -16.1659      2.00000
    183     -16.1566      2.00000
    184     -16.0823      2.00000
    185     -16.0611      2.00000
    186     -16.0375      2.00000
    187     -15.9420      2.00000
    188     -15.9012      2.00000
    189     -15.8215      2.00000
    190     -15.7353      2.00000
    191     -15.7248      2.00000
    192     -15.7241      2.00000
    193     -15.6168      2.00000
    194     -15.6122      2.00000
    195     -15.6121      2.00000
    196     -15.5139      2.00000
    197     -15.5035      2.00000
    198     -15.4756      2.00000
    199     -15.2186      2.00000
    200     -15.2166      2.00000
    201     -15.2120      2.00000
    202     -15.2117      2.00000
    203     -15.2090      2.00000
    204     -15.2086      2.00000
    205     -14.9940      2.00000
    206     -14.9937      2.00000
    207     -14.9933      2.00000
    208     -14.9911      2.00000
    209     -14.9571      2.00000
    210     -14.9561      2.00000
    211     -14.9554      2.00000
    212     -14.9544      2.00000
    213     -14.8548      2.00000
    214     -14.8546      2.00000
    215     -14.8533      2.00000
    216     -14.8533      2.00000
    217     -14.8396      2.00000
    218     -14.8367      2.00000
    219     -14.8361      2.00000
    220     -14.7326      2.00000
    221     -14.5812      2.00000
    222     -14.5811      2.00000
    223     -14.5769      2.00000
    224     -14.5768      2.00000
    225     -14.3436      2.00000
    226     -14.3432      2.00000
    227     -14.3422      2.00000
    228     -14.3418      2.00000
    229     -14.2199      2.00000
    230     -14.1501      2.00000
    231     -14.1246      2.00000
    232     -14.1237      2.00000
    233     -14.1226      2.00000
    234     -14.1047      2.00000
    235     -14.0565      2.00000
    236     -14.0564      2.00000
    237     -14.0362      2.00000
    238     -14.0355      2.00000
    239     -14.0262      2.00000
    240     -14.0253      2.00000
    241     -14.0153      2.00000
    242     -13.9219      2.00000
    243     -13.7960      2.00000
    244     -13.7958      2.00000
    245     -13.7953      2.00000
    246     -13.7949      2.00000
    247     -13.7947      2.00000
    248     -13.7945      2.00000
    249     -13.7942      2.00000
    250     -13.7939      2.00000
    251     -13.7935      2.00000
    252     -13.7932      2.00000
    253     -13.7929      2.00000
    254     -13.7928      2.00000
    255     -13.6912      2.00000
    256     -13.6014      2.00000
    257     -13.6009      2.00000
    258     -13.6005      2.00000
    259     -13.6000      2.00000
    260     -13.5955      2.00000
    261     -13.5947      2.00000
    262     -13.5937      2.00000
    263     -13.5930      2.00000
    264     -13.5080      2.00000
    265     -13.3445      2.00000
    266     -13.2978      2.00000
    267     -13.2794      2.00000
    268     -13.2494      2.00000
    269     -13.1910      2.00000
    270     -13.1296      2.00000
    271     -13.0320      2.00000
    272     -13.0235      2.00000
    273     -13.0231      2.00000
    274     -13.0223      2.00000
    275     -13.0221      2.00000
    276     -12.9271      2.00000
    277     -12.9271      2.00000
    278     -12.9233      2.00000
    279     -12.9229      2.00000
    280     -12.9045      2.00000
    281     -12.7773      2.00000
    282     -12.4356      2.00000
    283     -12.4325      2.00000
    284     -12.4324      2.00000
    285     -12.4309      2.00000
    286     -12.4309      2.00000
    287     -12.3759      2.00000
    288     -12.3758      2.00000
    289     -12.3756      2.00000
    290     -12.3755      2.00000
    291     -12.3732      2.00000
    292     -12.3732      2.00000
    293     -12.3570      2.00000
    294     -12.2513      2.00000
    295     -12.1156      2.00000
    296     -12.1154      2.00000
    297     -12.0408      2.00000
    298     -12.0398      2.00000
    299     -12.0393      2.00000
    300     -12.0384      2.00000
    301     -12.0331      2.00000
    302     -12.0326      2.00000
    303     -12.0264      2.00000
    304     -12.0254      2.00000
    305     -12.0246      2.00000
    306     -12.0234      2.00000
    307     -11.9762      2.00000
    308     -11.9757      2.00000
    309     -11.9668      2.00000
    310     -11.9662      2.00000
    311     -11.9435      2.00000
    312     -11.8929      2.00000
    313     -11.8891      2.00000
    314     -11.8885      2.00000
    315     -11.8872      2.00000
    316     -11.8866      2.00000
    317     -11.7930      2.00000
    318     -11.7930      2.00000
    319     -11.7916      2.00000
    320     -11.7914      2.00000
    321     -11.7066      2.00000
    322     -11.6774      2.00000
    323     -11.6556      2.00000
    324     -11.6201      2.00000
    325     -11.6200      2.00000
    326     -11.5702      2.00000
    327     -11.4341      2.00000
    328     -11.4096      2.00000
    329     -11.4096      2.00000
    330     -11.4096      2.00000
    331     -11.4094      2.00000
    332     -11.3860      2.00000
    333     -11.3649      2.00000
    334     -11.3646      2.00000
    335     -11.3636      2.00000
    336     -11.3635      2.00000
    337     -11.3319      2.00000
    338     -11.3319      2.00000
    339     -11.1301      2.00000
    340     -11.0295      2.00000
    341     -10.9778      2.00000
    342     -10.9669      2.00000
    343     -10.9068      2.00000
    344     -10.9054      2.00000
    345     -10.9052      2.00000
    346     -10.9039      2.00000
    347     -10.8471      2.00000
    348     -10.8164      2.00000
    349     -10.7646      2.00000
    350     -10.7079      2.00000
    351     -10.6568      2.00000
    352     -10.6566      2.00000
    353     -10.6564      2.00000
    354     -10.6562      2.00000
    355     -10.6554      2.00000
    356     -10.6345      2.00000
    357     -10.6184      2.00000
    358     -10.6174      2.00000
    359     -10.6040      2.00000
    360     -10.5720      2.00000
    361     -10.4714      2.00000
    362     -10.4338      2.00000
    363     -10.4337      2.00000
    364     -10.4331      2.00000
    365     -10.4328      2.00000
    366     -10.4328      2.00000
    367     -10.4323      2.00000
    368     -10.4319      2.00000
    369     -10.4316      2.00000
    370     -10.4313      2.00000
    371     -10.4310      2.00000
    372     -10.4307      2.00000
    373     -10.4302      2.00000
    374     -10.4122      2.00000
    375     -10.3796      2.00000
    376     -10.3753      2.00000
    377     -10.3751      2.00000
    378     -10.3732      2.00000
    379     -10.3730      2.00000
    380     -10.2572      2.00000
    381     -10.1840      2.00000
    382     -10.1682      2.00000
    383     -10.1681      2.00000
    384     -10.1673      2.00000
    385     -10.1671      2.00000
    386     -10.1668      2.00000
    387     -10.1654      2.00000
    388     -10.1064      2.00000
    389     -10.1063      2.00000
    390     -10.0764      2.00000
    391     -10.0377      2.00000
    392     -10.0069      2.00000
    393      -9.9710      2.00000
    394      -9.9192      2.00000
    395      -9.9030      2.00000
    396      -9.9024      2.00000
    397      -9.9003      2.00000
    398      -9.8997      2.00000
    399      -9.8842      2.00000
    400      -9.8632      2.00000
    401      -9.8626      2.00000
    402      -9.8625      2.00000
    403      -9.8580      2.00000
    404      -9.8571      2.00000
    405      -9.8568      2.00000
    406      -9.8559      2.00000
    407      -9.8507      2.00000
    408      -9.8455      2.00000
    409      -9.8454      2.00000
    410      -9.8165      2.00000
    411      -9.8165      2.00000
    412      -9.8115      2.00000
    413      -9.8077      2.00000
    414      -9.8019      2.00000
    415      -9.7251      2.00000
    416      -9.6781      2.00000
    417      -9.6671      2.00000
    418      -9.6666      2.00000
    419      -9.6551      2.00000
    420      -9.6531      2.00000
    421      -9.6478      2.00000
    422      -9.5772      2.00000
    423      -9.4925      2.00000
    424      -9.4489      2.00000
    425      -9.4399      2.00000
    426      -9.4222      2.00000
    427      -9.4193      2.00000
    428      -9.3915      2.00000
    429      -9.3914      2.00000
    430      -9.3906      2.00000
    431      -9.3904      2.00000
    432      -9.3656      2.00000
    433      -9.3375      2.00000
    434      -9.3270      2.00000
    435      -9.2945      2.00000
    436      -9.2945      2.00000
    437      -9.2931      2.00000
    438      -9.2928      2.00000
    439      -9.2912      2.00000
    440      -9.2903      2.00000
    441      -9.2884      2.00000
    442      -9.2874      2.00000
    443      -9.2390      2.00000
    444      -9.2321      2.00000
    445      -9.2310      2.00000
    446      -9.2286      2.00000
    447      -9.2274      2.00000
    448      -9.2246      2.00000
    449      -9.2194      2.00000
    450      -9.1717      2.00000
    451      -9.1692      2.00000
    452      -9.1621      2.00000
    453      -9.1588      2.00000
    454      -9.1487      2.00000
    455      -9.1225      2.00000
    456      -9.1039      2.00000
    457      -9.0921      2.00000
    458      -9.0900      2.00000
    459      -9.0801      2.00000
    460      -9.0754      2.00000
    461      -9.0742      2.00000
    462      -9.0544      2.00000
    463      -9.0543      2.00000
    464      -9.0541      2.00000
    465      -9.0539      2.00000
    466      -9.0264      2.00000
    467      -9.0190      2.00000
    468      -8.9628      2.00000
    469      -8.9627      2.00000
    470      -8.9620      2.00000
    471      -8.9618      2.00000
    472      -8.9547      2.00000
    473      -8.8941      2.00000
    474      -8.8728      2.00000
    475      -8.8597      2.00000
    476      -8.8592      2.00000
    477      -8.8463      2.00000
    478      -8.8460      2.00000
    479      -8.8458      2.00000
    480      -8.8456      2.00000
    481      -8.8440      2.00000
    482      -8.8440      2.00000
    483      -8.8127      2.00000
    484      -8.8063      2.00000
    485      -8.8049      2.00000
    486      -8.8041      2.00000
    487      -8.8036      2.00000
    488      -8.8035      2.00000
    489      -8.8027      2.00000
    490      -8.8026      2.00000
    491      -8.7983      2.00000
    492      -8.7972      2.00000
    493      -8.7608      2.00000
    494      -8.7381      2.00000
    495      -8.7234      2.00000
    496      -8.7219      2.00000
    497      -8.6905      2.00000
    498      -8.6894      2.00000
    499      -8.6875      2.00000
    500      -8.6873      2.00000
    501      -8.6862      2.00000
    502      -8.6860      2.00000
    503      -8.6852      2.00000
    504      -8.6787      2.00000
    505      -8.6773      2.00000
    506      -8.6512      2.00000
    507      -8.6481      2.00000
    508      -8.6459      2.00000
    509      -8.6447      2.00000
    510      -8.6407      2.00000
    511      -8.6400      2.00000
    512      -8.6303      2.00000
    513      -8.6081      2.00000
    514      -8.6080      2.00000
    515      -8.5658      2.00000
    516      -8.5526      2.00000
    517      -8.5168      2.00000
    518      -8.5126      2.00000
    519      -8.5124      2.00000
    520      -8.5112      2.00000
    521      -8.5074      2.00000
    522      -8.4163      2.00000
    523      -8.3545      2.00000
    524      -8.3315      2.00000
    525      -8.3311      2.00000
    526      -8.3311      2.00000
    527      -8.3308      2.00000
    528      -8.3305      2.00000
    529      -8.2964      2.00000
    530      -8.2855      2.00000
    531      -8.2847      2.00000
    532      -8.2724      2.00000
    533      -8.2335      2.00000
    534      -8.2004      2.00000
    535      -8.1732      2.00000
    536      -8.1730      2.00000
    537      -8.1728      2.00000
    538      -8.1711      2.00000
    539      -8.1709      2.00000
    540      -8.1707      2.00000
    541      -8.1477      2.00000
    542      -8.1458      2.00000
    543      -8.1405      2.00000
    544      -8.1316      2.00000
    545      -8.1307      2.00000
    546      -8.0058      2.00000
    547      -7.9928      2.00000
    548      -7.9691      2.00000
    549      -7.9589      2.00000
    550      -7.9584      2.00000
    551      -7.9570      2.00000
    552      -7.9443      2.00000
    553      -7.9273      2.00000
    554      -7.9202      2.00000
    555      -7.9200      2.00000
    556      -7.9189      2.00000
    557      -7.9169      2.00000
    558      -7.9090      2.00000
    559      -7.9088      2.00000
    560      -7.9084      2.00000
    561      -7.9066      2.00000
    562      -7.8608      2.00000
    563      -7.8462      2.00000
    564      -7.8072      2.00000
    565      -7.7767      2.00000
    566      -7.7751      2.00000
    567      -7.7745      2.00000
    568      -7.7729      2.00000
    569      -7.7729      2.00000
    570      -7.7303      2.00000
    571      -7.7302      2.00000
    572      -7.7294      2.00000
    573      -7.7292      2.00000
    574      -7.7282      2.00000
    575      -7.7270      2.00000
    576      -7.7265      2.00000
    577      -7.7250      2.00000
    578      -7.7247      2.00000
    579      -7.7241      2.00000
    580      -7.7216      2.00000
    581      -7.7210      2.00000
    582      -7.7083      2.00000
    583      -7.6921      2.00000
    584      -7.6696      2.00000
    585      -7.6372      2.00000
    586      -7.5508      2.00000
    587      -7.5463      2.00000
    588      -7.5456      2.00000
    589      -7.5449      2.00000
    590      -7.5408      2.00000
    591      -7.5405      2.00000
    592      -7.5382      2.00000
    593      -7.4950      2.00000
    594      -7.4487      2.00000
    595      -7.4480      2.00000
    596      -7.4465      2.00000
    597      -7.4458      2.00000
    598      -7.4423      2.00000
    599      -7.4422      2.00000
    600      -7.4411      2.00000
    601      -7.4107      2.00000
    602      -7.3881      2.00000
    603      -7.3717      2.00000
    604      -7.3536      2.00000
    605      -7.3533      2.00000
    606      -7.3532      2.00000
    607      -7.3529      2.00000
    608      -7.2867      2.00000
    609      -7.2639      2.00000
    610      -7.2244      2.00000
    611      -7.1821      2.00000
    612      -7.1541      2.00000
    613      -7.1272      2.00000
    614      -7.1261      2.00000
    615      -7.1258      2.00000
    616      -7.1185      2.00000
    617      -7.0875      2.00000
    618      -7.0695      2.00000
    619      -7.0539      2.00000
    620      -7.0528      2.00000
    621      -7.0522      2.00000
    622      -7.0479      2.00000
    623      -7.0263      2.00000
    624      -7.0246      2.00000
    625      -7.0232      2.00000
    626      -7.0211      2.00000
    627      -7.0194      2.00000
    628      -7.0162      2.00000
    629      -7.0008      2.00000
    630      -6.9698      2.00000
    631      -6.9551      2.00000
    632      -6.9530      2.00000
    633      -6.9503      2.00000
    634      -6.9456      2.00000
    635      -6.9427      2.00000
    636      -6.9402      2.00000
    637      -6.9142      2.00000
    638      -6.9043      2.00000
    639      -6.8908      2.00000
    640      -6.8879      2.00000
    641      -6.8852      2.00000
    642      -6.8778      2.00000
    643      -6.8761      2.00000
    644      -6.8700      2.00000
    645      -6.7759      2.00000
    646      -6.6928      2.00000
    647      -6.6346      2.00000
    648      -6.5722      2.00000
    649      -6.5705      2.00000
    650      -6.5702      2.00000
    651      -6.5689      2.00000
    652      -6.5683      2.00000
    653      -6.5674      2.00000
    654      -6.5657      2.00000
    655      -6.5517      2.00000
    656      -6.5199      2.00000
    657      -6.5198      2.00000
    658      -6.5145      2.00000
    659      -6.5139      2.00000
    660      -6.5118      2.00000
    661      -6.5116      2.00000
    662      -6.4812      2.00000
    663      -6.4805      2.00000
    664      -6.4778      2.00000
    665      -6.4769      2.00000
    666      -6.4759      2.00000
    667      -6.4524      2.00000
    668      -6.4514      2.00000
    669      -6.3721      2.00000
    670      -6.3661      2.00000
    671      -6.3635      2.00000
    672      -6.3627      2.00000
    673      -6.3624      2.00000
    674      -6.3592      2.00000
    675      -6.2125      2.00000
    676      -6.1783      2.00000
    677      -6.1762      2.00000
    678      -6.1758      2.00000
    679      -6.1748      2.00000
    680      -6.1601      2.00000
    681      -6.0973      2.00000
    682      -6.0950      2.00000
    683      -6.0369      2.00000
    684      -6.0355      2.00000
    685      -6.0343      2.00000
    686      -6.0314      2.00000
    687      -5.9997      2.00000
    688      -5.9312      2.00000
    689      -5.9233      2.00000
    690      -5.9225      2.00000
    691      -5.9222      2.00000
    692      -5.9213      2.00000
    693      -5.9196      2.00000
    694      -5.9173      2.00000
    695      -5.8448      2.00000
    696      -5.8401      2.00000
    697      -5.8392      2.00000
    698      -5.8376      2.00000
    699      -5.8282      2.00000
    700      -5.8234      2.00000
    701      -5.7798      2.00000
    702      -5.7764      2.00000
    703      -5.7438      2.00000
    704      -5.7143      2.00000
    705      -5.7035      2.00000
    706      -5.6375      2.00000
    707      -5.6142      2.00000
    708      -5.6118      2.00000
    709      -5.5615      2.00000
    710      -5.4910      2.00000
    711      -5.4765      2.00000
    712      -5.4750      2.00000
    713      -5.4636      2.00000
    714      -5.4599      2.00000
    715      -5.4556      2.00000
    716      -5.4409      2.00000
    717      -5.4408      2.00000
    718      -5.3847      2.00000
    719      -5.3421      2.00000
    720      -5.2603      2.00000
    721      -5.2599      2.00000
    722      -5.2489      2.00000
    723      -5.2485      2.00000
    724      -5.1769      2.00000
    725      -5.1528      2.00000
    726      -5.1499      2.00000
    727      -5.1487      2.00000
    728      -5.0655      2.00000
    729      -5.0649      2.00000
    730      -5.0639      2.00000
    731      -5.0635      2.00000
    732      -5.0628      2.00000
    733      -5.0623      2.00000
    734      -5.0620      2.00000
    735      -5.0609      2.00000
    736      -5.0602      2.00000
    737      -5.0600      2.00000
    738      -5.0590      2.00000
    739      -5.0583      2.00000
    740      -4.9824      2.00000
    741      -4.9272      2.00000
    742      -4.8809      2.00000
    743      -4.8801      2.00000
    744      -4.8742      2.00000
    745      -4.8732      2.00000
    746      -4.7962      2.00000
    747      -4.7741      2.00000
    748      -4.7699      2.00000
    749      -4.7672      2.00000
    750      -4.7631      2.00000
    751      -4.7009      2.00000
    752      -4.6272      2.00000
    753      -4.6134      2.00000
    754      -4.6058      2.00000
    755      -4.5074      2.00000
    756      -4.5063      2.00000
    757      -4.5027      2.00000
    758      -4.5020      2.00000
    759      -4.4856      2.00000
    760      -4.4311      2.00000
    761      -4.4301      2.00000
    762      -4.4297      2.00000
    763      -4.4277      2.00000
    764      -4.3653      2.00000
    765      -4.2781      2.00000
    766      -4.2479      2.00000
    767      -4.1775      2.00000
    768      -4.1749      2.00000
    769      -4.1520      2.00000
    770      -4.0957      2.00000
    771      -4.0820      2.00000
    772      -4.0244      2.00000
    773      -3.9277      2.00000
    774      -3.9274      2.00000
    775      -3.9248      2.00000
    776      -3.9231      2.00000
    777      -3.9205      2.00000
    778      -3.9069      2.00000
    779      -3.8030      2.00000
    780      -3.7715      2.00000
    781      -3.7698      2.00000
    782      -3.7689      2.00000
    783      -3.7682      2.00000
    784      -3.7673      2.00000
    785      -3.7174      2.00000
    786      -3.7168      2.00000
    787      -3.6585      2.00000
    788      -3.6427      2.00000
    789      -3.6122      2.00000
    790      -3.5671      2.00000
    791      -3.5311      2.00000
    792      -3.4734      2.00000
    793      -3.4409      2.00000
    794      -3.4393      2.00000
    795      -3.3857      2.00000
    796      -3.1748      2.00000
    797      -3.0798      2.00000
    798      -2.9987      2.00000
    799      -2.6095      2.00000
    800      -2.4273      1.05229
    801      -2.4249      0.99766
    802      -2.4248      0.99689
    803      -2.4237      0.97092
    804      -2.4233      0.96234
    805      -2.3426      0.01990
    806      -1.9010      0.00000
    807      -1.5217      0.00000
    808      -1.4829      0.00000
    809      -1.4819      0.00000
    810      -1.4042      0.00000
    811      -1.1519      0.00000
    812      -1.1518      0.00000
    813      -1.1404      0.00000
    814      -1.1401      0.00000
    815      -1.1375      0.00000
    816      -1.1375      0.00000
    817      -1.0891      0.00000
    818      -1.0885      0.00000
    819      -1.0856      0.00000
    820      -1.0851      0.00000
    821      -1.0244      0.00000
    822      -0.9826      0.00000
    823      -0.9812      0.00000
    824      -0.8901      0.00000
    825      -0.8211      0.00000
    826      -0.8073      0.00000
    827      -0.7874      0.00000
    828      -0.7826      0.00000
    829      -0.7817      0.00000
    830      -0.7762      0.00000
    831      -0.7756      0.00000
    832      -0.7531      0.00000
    833      -0.7522      0.00000
    834      -0.7434      0.00000
    835      -0.6065      0.00000
    836      -0.5973      0.00000
    837      -0.5381      0.00000
    838      -0.4813      0.00000
    839      -0.4799      0.00000
    840      -0.4794      0.00000
    841      -0.4780      0.00000
    842      -0.4282      0.00000
    843      -0.4275      0.00000
    844      -0.4269      0.00000
    845      -0.4258      0.00000
    846      -0.4144      0.00000
    847      -0.2388      0.00000
    848      -0.1667      0.00000
    849      -0.1100      0.00000
    850      -0.1094      0.00000
    851      -0.0975      0.00000
    852      -0.0973      0.00000
    853       0.0744      0.00000
    854       0.0749      0.00000
    855       0.0750      0.00000
    856       0.0761      0.00000
    857       0.0764      0.00000
    858       0.0769      0.00000
    859       0.0773      0.00000
    860       0.0781      0.00000
    861       0.0785      0.00000
    862       0.0792      0.00000
    863       0.0797      0.00000
    864       0.0805      0.00000
    865       0.1455      0.00000
    866       0.1867      0.00000
    867       0.2705      0.00000
    868       0.2761      0.00000
    869       0.2879      0.00000
    870       0.2958      0.00000
    871       0.3421      0.00000
    872       0.3433      0.00000
    873       0.3714      0.00000
    874       0.3720      0.00000
    875       0.3735      0.00000
    876       0.4573      0.00000
    877       0.5779      0.00000
    878       0.6555      0.00000
    879       0.7097      0.00000
    880       0.7461      0.00000
    881       0.8011      0.00000
    882       0.8026      0.00000
    883       0.8047      0.00000
    884       0.8059      0.00000
    885       0.8492      0.00000
    886       0.8707      0.00000
    887       0.8908      0.00000
    888       0.9348      0.00000
    889       0.9606      0.00000
    890       1.0188      0.00000
    891       1.0698      0.00000
    892       1.0801      0.00000
    893       1.1280      0.00000
    894       1.1450      0.00000
    895       1.1587      0.00000
    896       1.1769      0.00000
    897       1.1775      0.00000
    898       1.1780      0.00000
    899       1.1790      0.00000
    900       1.1966      0.00000
    901       1.2384      0.00000
    902       1.2611      0.00000
    903       1.2674      0.00000
    904       1.2685      0.00000
    905       1.2698      0.00000
    906       1.2708      0.00000
    907       1.2817      0.00000
    908       1.3112      0.00000
    909       1.3476      0.00000
    910       1.3707      0.00000
    911       1.3929      0.00000
    912       1.4119      0.00000
    913       1.4309      0.00000
    914       1.4503      0.00000
    915       1.4646      0.00000
    916       1.4656      0.00000
    917       1.5011      0.00000
    918       1.5325      0.00000
    919       1.5409      0.00000
    920       1.5968      0.00000
    921       1.6059      0.00000
    922       1.6193      0.00000
    923       1.6356      0.00000
    924       1.6714      0.00000
    925       1.6728      0.00000
    926       1.6765      0.00000
    927       1.6796      0.00000
    928       1.6804      0.00000
    929       1.6836      0.00000
    930       1.7020      0.00000
    931       1.7419      0.00000
    932       1.7472      0.00000
    933       1.7810      0.00000
    934       1.8048      0.00000
    935       1.8198      0.00000
    936       1.8340      0.00000
    937       1.8661      0.00000
    938       1.8786      0.00000
    939       1.9170      0.00000
    940       1.9304      0.00000
    941       1.9371      0.00000
    942       1.9645      0.00000
    943       1.9649      0.00000
    944       1.9659      0.00000
    945       1.9666      0.00000
    946       1.9681      0.00000
    947       1.9814      0.00000
    948       1.9824      0.00000
    949       2.0087      0.00000
    950       2.0302      0.00000
    951       2.0454      0.00000
    952       2.0725      0.00000
    953       2.0726      0.00000
    954       2.0858      0.00000
    955       2.1107      0.00000
    956       2.1241      0.00000
    957       2.1333      0.00000
    958       2.1538      0.00000
    959       2.1703      0.00000
    960       2.1832      0.00000
    961       2.2041      0.00000
    962       2.2258      0.00000
    963       2.2417      0.00000
    964       2.2521      0.00000
    965       2.2647      0.00000
    966       2.2924      0.00000
    967       2.3080      0.00000
    968       2.3187      0.00000
    969       2.3231      0.00000
    970       2.3285      0.00000
    971       2.3307      0.00000
    972       2.3411      0.00000
    973       2.3473      0.00000
    974       2.3489      0.00000
    975       2.3569      0.00000
    976       2.3654      0.00000
    977       2.3847      0.00000
    978       2.3864      0.00000
    979       2.3931      0.00000
    980       2.4031      0.00000
    981       2.4221      0.00000
    982       2.4328      0.00000
    983       2.4329      0.00000
    984       2.4374      0.00000
    985       2.4389      0.00000
    986       2.4411      0.00000
    987       2.4424      0.00000
    988       2.4465      0.00000
    989       2.4528      0.00000
    990       2.4627      0.00000
    991       2.4902      0.00000
    992       2.5018      0.00000
    993       2.5038      0.00000
    994       2.5171      0.00000
    995       2.5305      0.00000
    996       2.5538      0.00000
    997       2.5611      0.00000
    998       2.5746      0.00000
    999       2.5934      0.00000
   1000       2.6058      0.00000
   1001       2.6144      0.00000
   1002       2.6324      0.00000
   1003       2.6416      0.00000
   1004       2.6557      0.00000
   1005       2.6693      0.00000
   1006       2.6896      0.00000
   1007       2.6995      0.00000
   1008       2.7083      0.00000
   1009       2.7170      0.00000
   1010       2.7173      0.00000
   1011       2.7180      0.00000
   1012       2.7201      0.00000
   1013       2.7241      0.00000
   1014       2.7259      0.00000
   1015       2.7409      0.00000
   1016       2.7509      0.00000
   1017       2.7677      0.00000
   1018       2.7863      0.00000
   1019       2.8014      0.00000
   1020       2.8050      0.00000
   1021       2.8275      0.00000
   1022       2.8383      0.00000
   1023       2.8455      0.00000
   1024       2.8706      0.00000


--------------------------------------------------------------------------------------------------------


 soft charge-density along one line, spin component           1
         0         1         2         3         4         5         6         7         8         9
 total charge-density along one line
 
 pseudopotential strength for first ion, spin component:           1
 10.211   0.019   0.000   0.000  -0.000  -0.000  -0.000   0.000
  0.019  -0.002  -0.000  -0.000   0.000  -0.000  -0.000   0.000
  0.000  -0.000  -4.328  -0.000  -0.000  -0.018  -0.000   0.000
  0.000  -0.000  -0.000  -4.321  -0.000  -0.000  -0.014   0.000
 -0.000   0.000  -0.000  -0.000  -4.328   0.000   0.000  -0.018
 -0.000  -0.000  -0.018  -0.000   0.000  -0.772  -0.000  -0.000
 -0.000  -0.000  -0.000  -0.014   0.000  -0.000  -0.772  -0.000
  0.000   0.000   0.000   0.000  -0.018  -0.000  -0.000  -0.772
 total augmentation occupancy for first ion, spin component:           1
  1.468  -1.128  -0.000  -0.007   0.000   0.000   0.004  -0.000
 -1.128   1.067  -0.000  -0.028   0.000  -0.000  -0.007   0.000
 -0.000  -0.000   1.221  -0.000  -0.000   0.221   0.000   0.000
 -0.007  -0.028  -0.000   0.931  -0.000   0.000   0.102  -0.000
  0.000   0.000  -0.000  -0.000   1.221   0.000  -0.000   0.221
  0.000  -0.000   0.221   0.000   0.000   0.046   0.000   0.000
  0.004  -0.007   0.000   0.102  -0.000   0.000   0.013  -0.000
 -0.000   0.000   0.000  -0.000   0.221   0.000  -0.000   0.046


------------------------ aborting loop because EDIFF is reached ----------------------------------------


    CHARGE:  cpu time      1.0172: real time      1.0300
    FORLOC:  cpu time      0.2188: real time      0.2202
    FORNL :  cpu time      3.1383: real time      3.1818
    STRESS:  cpu time      9.4530: real time      9.5555
    FORCOR:  cpu time      0.1212: real time      0.1236
    FORHAR:  cpu time      0.2315: real time      0.2355
    MIXING:  cpu time      0.0132: real time      0.0136
    OFIELD:  cpu time      0.0003: real time      0.0011

  FORCE on cell =-STRESS in cart. coord.  units (eV):
  Direction    XX          YY          ZZ          XY          YZ          ZX
  --------------------------------------------------------------------------------------
  Alpha Z   756.00557   756.00557   756.00557
  Ewald  248928.82679258676.57604************ -1666.01914   839.86196  1174.29992
  Hartree249098.42814258167.25724************ -1416.84413   499.55037  1126.57462
  E(xc)   -5894.27971 -5893.24133 -6081.21854    -0.21025     1.81634    -0.08678
  Local  ************************467433.01772  3066.76124 -1309.52210 -2303.01382
  n-local -1443.98841 -1446.58152 -1388.70367    -4.23077    -1.04696    -0.75906
  augment   -89.89708   -85.10997   -66.19099     1.24811     2.68624    -0.09116
  Kinetic 23989.74382 23979.64680 26945.80252    15.78756   -37.76935    -3.34925
  Fock        0.00000     0.00000     0.00000     0.00000     0.00000     0.00000
  -------------------------------------------------------------------------------------
  Total    -228.04457  -221.72007   -37.99466    -3.50739    -4.42351    -6.42552
  in kB     -21.82833   -21.22295    -3.63683    -0.33573    -0.42342    -0.61505
  external pressure =      -15.56 kB  Pullay stress =        0.00 kB


 VOLUME and BASIS-vectors are now :
 -----------------------------------------------------------------------------
  energy-cutoff  :      480.00
  volume of cell :    16738.24
      direct lattice vectors                 reciprocal lattice vectors
    25.669000626  0.000000000  0.000000000     0.038957496  0.000000000  0.000000000
     0.000000000 29.639999390  0.000000000     0.000000000  0.033738192  0.000000000
     0.000000000  0.000000000 22.000000000     0.000000000  0.000000000  0.045454545

  length of vectors
    25.669000626 29.639999390 22.000000000     0.038957496  0.033738192  0.045454545


 FORCES acting on ions
    electron-ion (+dipol)            ewald-force                    non-local-force                 convergence-correction
 -----------------------------------------------------------------------------------------------
   -.429E+01 0.136E+02 0.606E+02   0.431E+01 -.136E+02 -.610E+02   0.903E-02 0.182E-01 0.925E+00   0.721E-03 -.160E-02 -.610E-03
   0.969E+01 0.173E+02 0.654E+02   -.966E+01 -.173E+02 -.658E+02   0.467E-02 0.356E-01 0.936E+00   -.768E-03 -.272E-02 -.725E-03
   -.244E+01 0.199E+02 0.427E+02   0.243E+01 -.199E+02 -.424E+02   -.168E-01 0.266E-02 -.897E+00   0.388E-03 -.264E-02 -.102E-02
   0.153E+02 0.603E+01 0.429E+02   -.153E+02 -.605E+01 -.426E+02   -.922E-02 0.186E-01 -.898E+00   -.941E-03 -.176E-02 -.952E-03
   0.187E+02 0.435E+01 0.695E+02   -.187E+02 -.439E+01 -.699E+02   -.120E-01 0.310E-01 0.947E+00   -.138E-02 -.189E-02 -.745E-03
   0.149E+02 0.207E+02 0.796E+02   -.149E+02 -.208E+02 -.800E+02   -.502E-02 0.335E-01 0.944E+00   -.229E-02 -.353E-02 -.113E-02
   0.190E+02 0.193E+02 0.550E+02   -.190E+02 -.194E+02 -.547E+02   -.130E-01 0.564E-01 -.896E+00   -.179E-02 -.320E-02 -.126E-02
   0.119E+02 0.319E+01 0.530E+02   -.119E+02 -.323E+01 -.527E+02   -.536E-01 0.433E-01 -.916E+00   -.218E-02 -.225E-02 -.135E-02
   0.660E+01 0.271E+01 0.726E+02   -.657E+01 -.274E+01 -.729E+02   -.862E-02 0.370E-01 0.933E+00   -.214E-02 -.236E-02 -.120E-02
   0.229E+01 0.202E+02 0.707E+02   -.227E+01 -.202E+02 -.711E+02   -.194E-01 0.310E-01 0.930E+00   -.171E-02 -.453E-02 -.174E-02
   0.402E+01 0.210E+02 0.535E+02   -.402E+01 -.210E+02 -.531E+02   -.929E-02 0.645E-01 -.890E+00   -.224E-02 -.428E-02 -.187E-02
   0.212E+01 0.203E+01 0.454E+02   -.214E+01 -.205E+01 -.451E+02   -.137E-01 0.207E-01 -.908E+00   -.126E-02 -.254E-02 -.176E-02
   0.189E+01 0.242E+01 0.664E+02   -.188E+01 -.241E+01 -.668E+02   0.148E-01 0.233E-02 0.914E+00   -.485E-03 -.264E-02 -.151E-02
   0.337E+01 0.237E+02 0.710E+02   -.334E+01 -.237E+02 -.714E+02   0.133E-01 0.995E-02 0.917E+00   0.696E-03 -.481E-02 -.191E-02
   0.310E+01 0.213E+02 0.467E+02   -.313E+01 -.213E+02 -.464E+02   -.103E-01 -.161E-01 -.912E+00   -.124E-03 -.484E-02 -.223E-02
   -.642E+00 0.742E+01 0.490E+02   0.619E+00 -.742E+01 -.487E+02   0.919E-02 -.368E-02 -.909E+00   0.102E-02 -.267E-02 -.177E-02
   -.396E+01 0.127E+02 0.739E+02   0.396E+01 -.128E+02 -.743E+02   0.118E-01 0.533E-02 0.939E+00   0.162E-02 -.255E-02 -.136E-02
   -.693E+01 0.384E+02 0.893E+02   0.692E+01 -.385E+02 -.897E+02   0.310E-01 0.164E-01 0.944E+00   0.235E-02 -.394E-02 -.139E-02
   -.715E+00 0.336E+02 0.614E+02   0.670E+00 -.336E+02 -.611E+02   0.198E-01 0.274E-01 -.910E+00   0.207E-02 -.432E-02 -.194E-02
   -.142E+02 0.249E+02 0.567E+02   0.141E+02 -.249E+02 -.564E+02   -.298E-01 0.215E-01 -.906E+00   0.204E-02 -.219E-02 -.132E-02
   -.190E+02 0.267E+02 0.760E+02   0.190E+02 -.268E+02 -.764E+02   0.966E-02 0.295E-01 0.948E+00   0.204E-02 -.199E-02 -.848E-03
   -.232E+02 0.322E+02 0.776E+02   0.232E+02 -.322E+02 -.780E+02   -.933E-02 0.436E-01 0.949E+00   0.130E-02 -.286E-02 -.792E-03
   -.234E+02 0.390E+02 0.662E+02   0.234E+02 -.391E+02 -.658E+02   0.702E-02 0.633E-01 -.875E+00   0.209E-02 -.314E-02 -.126E-02
   -.144E+02 0.194E+02 0.428E+02   0.144E+02 -.195E+02 -.424E+02   -.186E-01 0.270E-01 -.896E+00   0.941E-03 -.167E-02 -.940E-03
   -.133E+02 0.266E+02 0.721E+02   0.133E+02 -.266E+02 -.725E+02   -.770E-02 0.145E-01 0.951E+00   0.736E-03 -.352E-02 -.871E-03
   0.105E+02 0.252E+02 0.763E+02   -.104E+02 -.252E+02 -.767E+02   -.103E-01 0.272E-02 0.958E+00   -.105E-02 -.442E-02 -.112E-02
   -.752E+01 0.255E+02 0.535E+02   0.751E+01 -.255E+02 -.532E+02   -.549E-01 0.386E-02 -.891E+00   0.280E-03 -.433E-02 -.140E-02
   0.155E+02 0.244E+02 0.521E+02   -.155E+02 -.244E+02 -.518E+02   -.170E-02 -.218E-01 -.882E+00   -.121E-02 -.377E-02 -.125E-02
   0.216E+02 0.274E+02 0.818E+02   -.216E+02 -.274E+02 -.822E+02   -.128E-01 0.158E-02 0.952E+00   -.191E-02 -.407E-02 -.108E-02
   0.200E+02 0.379E+02 0.104E+03   -.200E+02 -.379E+02 -.104E+03   0.356E-02 0.917E-02 0.963E+00   -.330E-02 -.611E-02 -.194E-02
   0.259E+02 0.330E+02 0.757E+02   -.259E+02 -.330E+02 -.753E+02   -.150E-01 0.597E-02 -.866E+00   -.275E-02 -.538E-02 -.186E-02
   0.128E+02 0.346E+02 0.696E+02   -.128E+02 -.346E+02 -.693E+02   -.191E-01 0.406E-01 -.878E+00   -.278E-02 -.525E-02 -.191E-02
   0.606E+01 0.354E+02 0.869E+02   -.601E+01 -.354E+02 -.873E+02   -.435E-02 0.500E-03 0.951E+00   -.276E-02 -.576E-02 -.192E-02
   0.299E+01 0.473E+02 0.877E+02   -.295E+01 -.473E+02 -.881E+02   -.232E-01 -.411E-02 0.959E+00   -.247E-02 -.841E-02 -.331E-02
   0.457E+01 0.454E+02 0.743E+02   -.456E+01 -.454E+02 -.740E+02   -.189E-01 0.608E-02 -.875E+00   -.311E-02 -.769E-02 -.320E-02
   0.211E+01 0.360E+02 0.540E+02   -.211E+01 -.360E+02 -.536E+02   -.197E-01 -.223E-01 -.904E+00   -.159E-02 -.670E-02 -.278E-02
   0.380E+01 0.367E+02 0.734E+02   -.376E+01 -.367E+02 -.738E+02   -.752E-02 -.522E-02 0.927E+00   -.725E-03 -.696E-02 -.261E-02
   0.838E+01 0.539E+02 0.877E+02   -.835E+01 -.538E+02 -.880E+02   -.912E-02 -.200E-01 0.920E+00   0.106E-02 -.898E-02 -.378E-02
   0.658E+01 0.519E+02 0.615E+02   -.659E+01 -.519E+02 -.612E+02   -.559E-01 -.125E-01 -.919E+00   -.193E-03 -.914E-02 -.410E-02
   0.652E+01 0.419E+02 0.591E+02   -.655E+01 -.419E+02 -.588E+02   0.953E-02 -.480E-01 -.913E+00   0.140E-02 -.680E-02 -.288E-02
   0.518E+01 0.453E+02 0.895E+02   -.518E+01 -.452E+02 -.898E+02   0.996E-02 -.285E-01 0.915E+00   0.213E-02 -.635E-02 -.238E-02
   -.497E+01 0.546E+02 0.122E+03   0.493E+01 -.546E+02 -.123E+03   0.598E-01 -.976E-02 0.944E+00   0.337E-02 -.702E-02 -.272E-02
   0.486E+01 0.568E+02 0.886E+02   -.493E+01 -.568E+02 -.882E+02   0.251E-01 -.214E-01 -.918E+00   0.303E-02 -.789E-02 -.353E-02
   -.990E+01 0.505E+02 0.882E+02   0.983E+01 -.505E+02 -.879E+02   0.279E-01 0.246E-01 -.867E+00   0.278E-02 -.527E-02 -.204E-02
   -.232E+02 0.475E+02 0.109E+03   0.232E+02 -.476E+02 -.110E+03   0.306E-01 0.710E-02 0.974E+00   0.265E-02 -.471E-02 -.139E-02
   -.369E+02 0.352E+02 0.101E+03   0.369E+02 -.353E+02 -.102E+03   -.569E-02 0.117E-01 0.101E+01   0.208E-02 -.477E-02 -.134E-02
   -.348E+02 0.433E+02 0.994E+02   0.348E+02 -.433E+02 -.991E+02   0.171E-01 0.957E-02 -.831E+00   0.302E-02 -.542E-02 -.201E-02
   -.269E+02 0.332E+02 0.614E+02   0.269E+02 -.333E+02 -.611E+02   -.157E-01 -.524E-02 -.877E+00   0.133E-02 -.369E-02 -.126E-02
   -.192E+02 0.228E+02 0.816E+02   0.193E+02 -.227E+02 -.820E+02   -.153E-01 -.117E-01 0.960E+00   0.866E-03 -.491E-02 -.140E-02
   0.133E+02 0.177E+02 0.809E+02   -.132E+02 -.177E+02 -.813E+02   0.694E-02 -.374E-01 0.940E+00   -.150E-02 -.524E-02 -.178E-02
   -.864E+01 0.168E+02 0.573E+02   0.862E+01 -.167E+02 -.570E+02   -.182E-01 -.791E-02 -.892E+00   0.163E-03 -.506E-02 -.200E-02
   0.202E+02 0.239E+02 0.632E+02   -.203E+02 -.238E+02 -.629E+02   0.325E-02 0.247E-01 -.878E+00   -.183E-02 -.527E-02 -.183E-02
   0.295E+02 0.273E+02 0.974E+02   -.295E+02 -.273E+02 -.977E+02   -.910E-02 0.950E-02 0.961E+00   -.287E-02 -.582E-02 -.184E-02
   0.315E+02 0.309E+02 0.116E+03   -.314E+02 -.308E+02 -.117E+03   -.235E-02 -.265E-01 0.972E+00   -.495E-02 -.765E-02 -.355E-02
   0.351E+02 0.241E+02 0.847E+02   -.351E+02 -.240E+02 -.844E+02   -.456E-02 -.524E-01 -.875E+00   -.411E-02 -.654E-02 -.302E-02
   0.204E+02 0.394E+02 0.937E+02   -.204E+02 -.394E+02 -.934E+02   -.194E-01 -.242E-01 -.856E+00   -.416E-02 -.751E-02 -.328E-02
   0.115E+02 0.461E+02 0.111E+03   -.114E+02 -.461E+02 -.111E+03   -.127E-01 0.688E-02 0.970E+00   -.415E-02 -.864E-02 -.369E-02
   0.117E+02 0.591E+02 0.112E+03   -.116E+02 -.591E+02 -.112E+03   -.402E-01 -.449E-01 0.938E+00   -.406E-02 -.118E-01 -.667E-02
   0.153E+02 0.504E+02 0.958E+02   -.153E+02 -.504E+02 -.955E+02   -.271E-01 -.624E-01 -.871E+00   -.504E-02 -.105E-01 -.596E-02
   0.595E+01 0.576E+02 0.754E+02   -.593E+01 -.576E+02 -.751E+02   -.300E-01 0.143E-01 -.901E+00   -.252E-02 -.106E-01 -.530E-02
   0.773E+01 0.611E+02 0.947E+02   -.768E+01 -.611E+02 -.951E+02   -.182E-01 -.225E-01 0.925E+00   -.110E-02 -.112E-01 -.538E-02
   0.100E+02 0.712E+02 0.119E+03   -.996E+01 -.711E+02 -.119E+03   -.162E-03 -.520E-01 0.895E+00   0.182E-02 -.130E-01 -.793E-02
   0.111E+02 0.705E+02 0.903E+02   -.111E+02 -.704E+02 -.900E+02   -.277E-01 -.134E-01 -.922E+00   -.324E-03 -.134E-01 -.826E-02
   0.976E+01 0.651E+02 0.852E+02   -.979E+01 -.651E+02 -.848E+02   0.690E-02 0.735E-02 -.926E+00   0.219E-02 -.109E-01 -.569E-02
   0.619E+01 0.632E+02 0.119E+03   -.620E+01 -.632E+02 -.119E+03   0.121E-01 -.106E-01 0.896E+00   0.337E-02 -.997E-02 -.494E-02
   -.191E+02 0.505E+02 0.152E+03   0.190E+02 -.505E+02 -.152E+03   0.562E-01 -.417E-01 0.940E+00   0.543E-02 -.927E-02 -.545E-02
   -.342E+01 0.621E+02 0.122E+03   0.335E+01 -.620E+02 -.122E+03   0.395E-01 -.675E-01 -.931E+00   0.495E-02 -.109E-01 -.692E-02
   -.183E+02 0.506E+02 0.120E+03   0.182E+02 -.506E+02 -.120E+03   0.490E-01 -.439E-01 -.868E+00   0.430E-02 -.778E-02 -.378E-02
   -.354E+02 0.404E+02 0.137E+03   0.354E+02 -.404E+02 -.137E+03   0.472E-01 0.114E-02 0.101E+01   0.396E-02 -.662E-02 -.267E-02
   -.471E+02 0.196E+02 0.108E+03   0.471E+02 -.196E+02 -.108E+03   -.153E-01 -.519E-01 0.993E+00   0.316E-02 -.570E-02 -.233E-02
   -.499E+02 0.262E+02 0.111E+03   0.499E+02 -.262E+02 -.111E+03   0.223E-01 -.756E-01 -.818E+00   0.444E-02 -.664E-02 -.341E-02
   -.380E+02 0.259E+02 0.756E+02   0.380E+02 -.259E+02 -.753E+02   -.230E-01 0.167E-01 -.847E+00   0.198E-02 -.525E-02 -.192E-02
   -.198E+02 0.109E+02 0.795E+02   0.198E+02 -.108E+02 -.798E+02   0.363E-02 -.292E-01 0.929E+00   0.105E-02 -.477E-02 -.210E-02
   0.163E+02 0.887E+01 0.757E+02   -.163E+02 -.884E+01 -.761E+02   0.110E-01 -.652E-02 0.924E+00   -.215E-02 -.441E-02 -.255E-02
   -.662E+01 0.681E+01 0.518E+02   0.660E+01 -.678E+01 -.515E+02   -.133E-01 -.448E-01 -.908E+00   0.754E-04 -.416E-02 -.264E-02
   0.242E+02 0.137E+02 0.620E+02   -.242E+02 -.136E+02 -.617E+02   0.228E-02 -.258E-01 -.895E+00   -.266E-02 -.519E-02 -.266E-02
   0.368E+02 0.169E+02 0.961E+02   -.367E+02 -.169E+02 -.964E+02   0.821E-03 -.308E-01 0.960E+00   -.429E-02 -.597E-02 -.303E-02
   0.475E+02 0.248E+02 0.114E+03   -.474E+02 -.248E+02 -.115E+03   -.648E-02 -.370E-01 0.929E+00   -.753E-02 -.750E-02 -.593E-02
   0.453E+02 0.165E+02 0.783E+02   -.453E+02 -.165E+02 -.780E+02   -.163E-01 -.104E-03 -.907E+00   -.606E-02 -.604E-02 -.461E-02
   0.365E+02 0.322E+02 0.993E+02   -.365E+02 -.321E+02 -.990E+02   -.603E-01 -.390E-01 -.892E+00   -.653E-02 -.860E-02 -.567E-02
   0.286E+02 0.439E+02 0.125E+03   -.286E+02 -.438E+02 -.125E+03   -.247E-01 -.388E-01 0.954E+00   -.671E-02 -.104E-01 -.691E-02
   0.281E+02 0.601E+02 0.139E+03   -.280E+02 -.601E+02 -.139E+03   -.347E-01 -.190E-01 0.910E+00   -.689E-02 -.137E-01 -.127E-01
   0.357E+02 0.490E+02 0.113E+03   -.357E+02 -.489E+02 -.113E+03   -.264E-01 -.606E-02 -.907E+00   -.832E-02 -.116E-01 -.107E-01
   0.175E+02 0.658E+02 0.104E+03   -.175E+02 -.657E+02 -.103E+03   -.451E-01 -.359E-01 -.909E+00   -.438E-02 -.139E-01 -.104E-01
   0.147E+02 0.717E+02 0.127E+03   -.147E+02 -.716E+02 -.128E+03   -.147E-01 -.349E-01 0.899E+00   -.187E-02 -.148E-01 -.111E-01
   0.512E+01 0.693E+02 0.160E+03   -.508E+01 -.693E+02 -.161E+03   -.273E-02 -.174E-01 0.866E+00   0.337E-02 -.155E-01 -.157E-01
   0.148E+02 0.722E+02 0.130E+03   -.148E+02 -.722E+02 -.130E+03   -.337E-01 -.514E-01 -.945E+00   -.508E-03 -.163E-01 -.163E-01
   0.520E+01 0.717E+02 0.124E+03   -.522E+01 -.716E+02 -.123E+03   0.281E-02 -.404E-01 -.951E+00   0.378E-02 -.142E-01 -.114E-01
   -.591E+01 0.629E+02 0.155E+03   0.590E+01 -.628E+02 -.155E+03   0.209E-01 -.482E-01 0.894E+00   0.574E-02 -.125E-01 -.988E-02
   -.456E+02 0.301E+02 0.167E+03   0.456E+02 -.300E+02 -.167E+03   0.481E-01 -.549E-01 0.860E+00   0.875E-02 -.916E-02 -.958E-02
   -.262E+02 0.471E+02 0.152E+03   0.262E+02 -.470E+02 -.152E+03   0.205E-01 -.150E-01 -.979E+00   0.830E-02 -.116E-01 -.125E-01
   -.411E+02 0.344E+02 0.138E+03   0.410E+02 -.343E+02 -.138E+03   0.114E-01 -.647E-01 -.913E+00   0.690E-02 -.876E-02 -.682E-02
   -.545E+02 0.207E+02 0.141E+03   0.545E+02 -.206E+02 -.142E+03   0.427E-01 -.621E-01 0.980E+00   0.605E-02 -.704E-02 -.474E-02
   -.510E+02 0.447E+01 0.967E+02   0.510E+02 -.442E+01 -.971E+02   0.842E-02 -.252E-01 0.934E+00   0.444E-02 -.475E-02 -.342E-02
   -.631E+02 0.669E+01 0.100E+03   0.630E+02 -.661E+01 -.100E+03   0.308E-01 -.258E-01 -.899E+00   0.650E-02 -.572E-02 -.516E-02
   -.422E+02 0.104E+02 0.717E+02   0.422E+02 -.104E+02 -.714E+02   -.238E-01 -.465E-01 -.878E+00   0.293E-02 -.511E-02 -.281E-02
   -.169E+02 0.232E+01 0.712E+02   0.169E+02 -.229E+01 -.716E+02   0.133E-01 -.205E-01 0.923E+00   0.124E-02 -.330E-02 -.270E-02
   0.209E+02 0.375E+01 0.692E+02   -.208E+02 -.373E+01 -.695E+02   -.194E-02 -.128E-01 0.932E+00   -.281E-02 -.240E-02 -.316E-02
   -.263E+01 0.949E+00 0.446E+02   0.261E+01 -.931E+00 -.442E+02   -.440E-01 -.148E-01 -.918E+00   -.114E-03 -.217E-02 -.310E-02
   0.289E+02 0.727E+01 0.548E+02   -.289E+02 -.725E+01 -.544E+02   -.715E-02 -.531E-01 -.903E+00   -.372E-02 -.379E-02 -.351E-02
   0.452E+02 0.115E+02 0.887E+02   -.452E+02 -.115E+02 -.890E+02   -.155E-01 -.395E-01 0.921E+00   -.600E-02 -.458E-02 -.434E-02
   0.640E+02 0.198E+02 0.114E+03   -.640E+02 -.198E+02 -.115E+03   -.635E-02 -.165E-01 0.905E+00   -.104E-01 -.496E-02 -.842E-02
   0.568E+02 0.123E+02 0.733E+02   -.568E+02 -.123E+02 -.730E+02   -.340E-01 -.132E-01 -.910E+00   -.817E-02 -.373E-02 -.614E-02
   0.561E+02 0.279E+02 0.101E+03   -.560E+02 -.279E+02 -.101E+03   -.330E-01 -.111E-01 -.922E+00   -.979E-02 -.755E-02 -.884E-02
   0.503E+02 0.396E+02 0.137E+03   -.503E+02 -.395E+02 -.138E+03   -.880E-02 -.497E-01 0.903E+00   -.104E-01 -.964E-02 -.116E-01
   0.432E+02 0.484E+02 0.169E+03   -.432E+02 -.484E+02 -.169E+03   -.191E-01 -.219E-01 0.903E+00   -.108E-01 -.112E-01 -.214E-01
   0.559E+02 0.402E+02 0.133E+03   -.559E+02 -.402E+02 -.133E+03   -.249E-01 -.219E-01 -.936E+00   -.126E-01 -.893E-02 -.168E-01
   0.314E+02 0.605E+02 0.138E+03   -.314E+02 -.604E+02 -.137E+03   -.325E-01 -.614E-01 -.942E+00   -.739E-02 -.145E-01 -.190E-01
   0.204E+02 0.642E+02 0.167E+03   -.203E+02 -.641E+02 -.167E+03   -.164E-01 -.261E-01 0.885E+00   -.303E-02 -.157E-01 -.210E-01
   -.860E+01 0.439E+02 0.196E+03   0.863E+01 -.439E+02 -.197E+03   -.133E-01 -.106E-01 0.869E+00   0.622E-02 -.126E-01 -.268E-01
   0.118E+02 0.516E+02 0.170E+03   -.118E+02 -.516E+02 -.170E+03   -.656E-01 -.178E-01 -.964E+00   -.353E-03 -.140E-01 -.286E-01
   -.963E+01 0.549E+02 0.163E+03   0.962E+01 -.549E+02 -.163E+03   -.908E-02 -.577E-01 -.971E+00   0.682E-02 -.142E-01 -.204E-01
   -.299E+02 0.409E+02 0.184E+03   0.298E+02 -.409E+02 -.184E+03   0.325E-02 -.409E-01 0.834E+00   0.972E-02 -.115E-01 -.169E-01
   -.701E+02 0.516E+01 0.159E+03   0.701E+02 -.516E+01 -.160E+03   0.528E-01 0.583E-06 0.859E+00   0.125E-01 -.534E-02 -.129E-01
   -.544E+02 0.177E+02 0.162E+03   0.543E+02 -.177E+02 -.162E+03   0.896E-02 -.197E-02 -.982E+00   0.128E-01 -.758E-02 -.182E-01
   -.663E+02 0.101E+02 0.133E+03   0.663E+02 -.101E+02 -.133E+03   0.310E-01 -.391E-02 -.978E+00   0.103E-01 -.671E-02 -.101E-01
   -.690E+02 0.187E+01 0.126E+03   0.690E+02 -.183E+01 -.126E+03   0.621E-01 -.485E-01 0.880E+00   0.855E-02 -.510E-02 -.671E-02
   -.494E+02 -.370E+01 0.828E+02   0.494E+02 0.371E+01 -.831E+02   0.281E-01 -.157E-01 0.928E+00   0.542E-02 -.241E-02 -.408E-02
   -.673E+02 -.485E+01 0.819E+02   0.673E+02 0.486E+01 -.815E+02   0.318E-01 -.937E-02 -.928E+00   0.821E-02 -.294E-02 -.622E-02
   -.408E+02 0.848E-01 0.596E+02   0.408E+02 -.436E-01 -.592E+02   0.347E-02 -.605E-01 -.917E+00   0.375E-02 -.351E-02 -.356E-02
   -.126E+02 -.220E+01 0.644E+02   0.126E+02 0.221E+01 -.647E+02   0.163E-01 -.864E-02 0.920E+00   0.123E-02 -.826E-03 -.299E-02
   0.261E+02 0.300E+00 0.658E+02   -.261E+02 -.296E+00 -.661E+02   0.129E-01 -.206E-01 0.919E+00   -.321E-02 0.425E-03 -.337E-02
   0.207E+01 -.265E+01 0.403E+02   -.210E+01 0.265E+01 -.399E+02   -.696E-02 0.136E-01 -.914E+00   -.303E-03 0.527E-03 -.321E-02
   0.348E+02 0.351E+01 0.497E+02   -.348E+02 -.350E+01 -.494E+02   -.720E-02 0.267E-01 -.903E+00   -.455E-02 -.117E-02 -.406E-02
   0.539E+02 0.740E+01 0.846E+02   -.538E+02 -.739E+01 -.850E+02   -.174E-01 0.103E-01 0.922E+00   -.741E-02 -.161E-02 -.527E-02
   0.762E+02 0.118E+02 0.117E+03   -.762E+02 -.118E+02 -.117E+03   -.146E-01 -.110E-02 0.924E+00   -.120E-01 -.461E-04 -.972E-02
   0.659E+02 0.724E+01 0.723E+02   -.659E+02 -.724E+01 -.719E+02   -.217E-01 -.320E-01 -.911E+00   -.928E-02 0.167E-03 -.683E-02
   0.730E+02 0.199E+02 0.107E+03   -.730E+02 -.199E+02 -.106E+03   -.388E-01 -.234E-01 -.922E+00   -.127E-01 -.329E-02 -.116E-01
   0.683E+02 0.279E+02 0.152E+03   -.682E+02 -.279E+02 -.152E+03   -.145E-01 0.607E-02 0.893E+00   -.141E-01 -.462E-02 -.161E-01
   0.489E+02 0.231E+02 0.194E+03   -.489E+02 -.231E+02 -.194E+03   -.300E-01 -.225E-01 0.881E+00   -.136E-01 -.130E-02 -.279E-01
   0.683E+02 0.218E+02 0.152E+03   -.682E+02 -.218E+02 -.151E+03   -.312E-01 -.381E-01 -.935E+00   -.154E-01 -.866E-03 -.209E-01
   0.386E+02 0.387E+02 0.170E+03   -.385E+02 -.387E+02 -.169E+03   -.278E-01 0.164E-01 -.952E+00   -.108E-01 -.814E-02 -.292E-01
   0.178E+02 0.365E+02 0.201E+03   -.178E+02 -.365E+02 -.201E+03   -.106E-01 -.852E-02 0.876E+00   -.405E-02 -.896E-02 -.333E-01
   -.259E+02 0.442E+01 0.209E+03   0.259E+02 -.442E+01 -.209E+03   0.904E-02 -.102E-01 0.861E+00   0.910E-02 -.672E-03 -.347E-01
   0.595E-01 0.134E+02 0.193E+03   -.692E-01 -.134E+02 -.192E+03   -.216E-01 0.164E-01 -.959E+00   0.449E-03 -.148E-02 -.385E-01
   -.303E+02 0.197E+02 0.184E+03   0.303E+02 -.197E+02 -.183E+03   -.744E-03 0.335E-01 -.966E+00   0.110E-01 -.687E-02 -.300E-01
   -.542E+02 0.827E+01 0.190E+03   0.542E+02 -.828E+01 -.190E+03   0.806E-02 0.229E-01 0.853E+00   0.142E-01 -.466E-02 -.228E-01
   -.798E+02 -.128E+02 0.144E+03   0.798E+02 0.128E+02 -.144E+03   0.431E-01 0.583E-02 0.893E+00   0.143E-01 0.106E-02 -.134E-01
   -.711E+02 -.102E+02 0.153E+03   0.711E+02 0.102E+02 -.152E+03   0.244E-01 -.209E-01 -.966E+00   0.157E-01 0.860E-03 -.203E-01
   -.794E+02 -.701E+01 0.115E+03   0.794E+02 0.700E+01 -.115E+03   0.275E-01 -.992E-02 -.932E+00   0.128E-01 -.185E-02 -.115E-01
   -.730E+02 -.824E+01 0.108E+03   0.730E+02 0.824E+01 -.108E+03   0.454E-01 0.170E-01 0.906E+00   0.101E-01 -.126E-02 -.739E-02
   -.454E+02 -.829E+01 0.742E+02   0.454E+02 0.829E+01 -.745E+02   0.948E-02 -.185E-01 0.916E+00   0.563E-02 0.743E-03 -.409E-02
   -.653E+02 -.110E+02 0.696E+02   0.653E+02 0.110E+02 -.693E+02   0.219E-01 -.309E-01 -.909E+00   0.873E-02 0.896E-03 -.619E-02
   -.369E+02 -.493E+01 0.498E+02   0.368E+02 0.493E+01 -.495E+02   0.689E-02 0.227E-01 -.920E+00   0.415E-02 -.816E-03 -.386E-02
   -.763E+01 -.575E+01 0.614E+02   0.764E+01 0.574E+01 -.618E+02   0.206E-01 0.186E-02 0.911E+00   0.105E-02 0.193E-02 -.285E-02
   0.314E+02 -.244E+01 0.668E+02   -.314E+02 0.243E+01 -.672E+02   0.112E-01 0.218E-01 0.923E+00   -.310E-02 0.314E-02 -.306E-02
   0.754E+01 -.580E+01 0.399E+02   -.756E+01 0.579E+01 -.395E+02   -.685E-02 -.113E-01 -.911E+00   -.413E-03 0.305E-02 -.291E-02
   0.403E+02 0.474E+00 0.488E+02   -.403E+02 -.478E+00 -.485E+02   -.381E-02 0.133E-02 -.907E+00   -.471E-02 0.193E-02 -.402E-02
   0.603E+02 0.353E+01 0.850E+02   -.603E+02 -.353E+01 -.854E+02   -.652E-02 -.115E-02 0.942E+00   -.766E-02 0.215E-02 -.529E-02
   0.808E+02 0.420E+01 0.125E+03   -.808E+02 -.420E+01 -.125E+03   -.149E-01 -.825E-02 0.937E+00   -.112E-01 0.525E-02 -.882E-02
   0.713E+02 0.320E+01 0.771E+02   -.713E+02 -.321E+01 -.767E+02   -.218E-01 0.287E-01 -.908E+00   -.865E-02 0.422E-02 -.623E-02
   0.821E+02 0.936E+01 0.114E+03   -.821E+02 -.936E+01 -.113E+03   -.731E-01 0.122E-02 -.911E+00   -.132E-01 0.304E-02 -.120E-01
   0.759E+02 0.105E+02 0.165E+03   -.759E+02 -.105E+02 -.166E+03   -.349E-01 0.173E-02 0.919E+00   -.148E-01 0.379E-02 -.170E-01
   0.404E+02 -.106E+02 0.205E+03   -.404E+02 0.105E+02 -.206E+03   -.299E-01 0.188E-01 0.885E+00   -.117E-01 0.110E-01 -.243E-01
   0.655E+02 -.217E+01 0.165E+03   -.655E+02 0.217E+01 -.165E+03   -.308E-01 0.290E-01 -.916E+00   -.137E-01 0.871E-02 -.186E-01
   0.335E+02 0.418E+01 0.189E+03   -.335E+02 -.418E+01 -.189E+03   -.334E-01 -.178E-03 -.945E+00   -.112E-01 0.600E-02 -.318E-01
   0.608E+01 -.347E+01 0.214E+03   -.605E+01 0.345E+01 -.215E+03   0.239E-02 0.703E-02 0.869E+00   -.374E-02 0.688E-02 -.363E-01
   -.368E+02 -.321E+02 0.196E+03   0.368E+02 0.321E+02 -.196E+03   0.175E-01 0.405E-01 0.874E+00   0.849E-02 0.133E-01 -.284E-01
   -.139E+02 -.276E+02 0.188E+03   0.139E+02 0.275E+02 -.187E+03   -.958E-02 -.412E-02 -.953E+00   0.110E-02 0.142E-01 -.321E-01
   -.449E+02 -.182E+02 0.178E+03   0.449E+02 0.182E+02 -.178E+03   0.750E-02 0.152E-01 -.962E+00   0.125E-01 0.697E-02 -.306E-01
   -.648E+02 -.211E+02 0.178E+03   0.648E+02 0.211E+02 -.178E+03   0.204E-01 0.160E-01 0.879E+00   0.151E-01 0.597E-02 -.223E-01
   -.761E+02 -.267E+02 0.131E+03   0.761E+02 0.267E+02 -.131E+03   0.354E-01 0.130E-01 0.894E+00   0.126E-01 0.710E-02 -.109E-01
   -.712E+02 -.313E+02 0.136E+03   0.711E+02 0.313E+02 -.135E+03   0.168E-01 0.543E-01 -.957E+00   0.139E-01 0.919E-02 -.164E-01
   -.793E+02 -.189E+02 0.102E+03   0.792E+02 0.189E+02 -.102E+03   -.121E-01 0.100E-01 -.938E+00   0.127E-01 0.393E-02 -.105E-01
   -.699E+02 -.156E+02 0.980E+02   0.698E+02 0.156E+02 -.983E+02   0.258E-01 0.462E-02 0.925E+00   0.985E-02 0.310E-02 -.673E-02
   -.397E+02 -.132E+02 0.707E+02   0.397E+02 0.132E+02 -.710E+02   0.671E-02 0.222E-01 0.919E+00   0.498E-02 0.363E-02 -.349E-02
   -.594E+02 -.174E+02 0.639E+02   0.594E+02 0.173E+02 -.636E+02   0.189E-01 0.413E-01 -.908E+00   0.773E-02 0.442E-02 -.519E-02
   -.318E+02 -.898E+01 0.452E+02   0.318E+02 0.897E+01 -.449E+02   -.643E-02 0.276E-02 -.911E+00   0.395E-02 0.214E-02 -.362E-02
   -.141E+01 -.976E+01 0.619E+02   0.142E+01 0.975E+01 -.622E+02   0.150E-01 0.822E-02 0.927E+00   0.801E-03 0.402E-02 -.237E-02
   0.372E+02 -.643E+01 0.729E+02   -.372E+02 0.641E+01 -.732E+02   -.463E-02 0.937E-02 0.946E+00   -.252E-02 0.487E-02 -.239E-02
   0.142E+02 -.997E+01 0.428E+02   -.142E+02 0.996E+01 -.425E+02   -.407E-01 0.815E-02 -.908E+00   -.383E-03 0.464E-02 -.234E-02
   0.457E+02 -.244E+01 0.537E+02   -.457E+02 0.242E+01 -.534E+02   -.117E-01 -.268E-01 -.896E+00   -.409E-02 0.440E-02 -.340E-02
   0.646E+02 -.908E-01 0.928E+02   -.646E+02 0.912E-01 -.931E+02   -.267E-01 -.195E-01 0.926E+00   -.649E-02 0.514E-02 -.435E-02
   0.752E+02 -.783E+01 0.142E+03   -.752E+02 0.785E+01 -.142E+03   -.237E-01 -.187E-01 0.880E+00   -.829E-02 0.823E-02 -.620E-02
   0.721E+02 -.345E+01 0.914E+02   -.721E+02 0.344E+01 -.910E+02   -.553E-01 0.217E-02 -.911E+00   -.659E-02 0.662E-02 -.464E-02
   0.796E+02 -.256E+01 0.127E+03   -.796E+02 0.258E+01 -.127E+03   -.350E-01 -.425E-02 -.909E+00   -.108E-01 0.812E-02 -.949E-02
   0.670E+02 -.109E+02 0.178E+03   -.670E+02 0.109E+02 -.178E+03   -.183E-01 -.346E-01 0.906E+00   -.116E-01 0.103E-01 -.130E-01
   0.212E+02 -.455E+02 0.194E+03   -.212E+02 0.455E+02 -.194E+03   0.418E-02 0.941E-02 0.884E+00   -.727E-02 0.152E-01 -.145E-01
   0.452E+02 -.323E+02 0.168E+03   -.452E+02 0.323E+02 -.168E+03   -.117E-01 -.149E-01 -.958E+00   -.923E-02 0.128E-01 -.120E-01
   0.179E+02 -.342E+02 0.185E+03   -.180E+02 0.342E+02 -.184E+03   -.835E-02 -.289E-01 -.955E+00   -.768E-02 0.157E-01 -.219E-01
   -.689E+01 -.419E+02 0.201E+03   0.690E+01 0.419E+02 -.201E+03   0.111E-01 0.205E-01 0.883E+00   -.211E-02 0.172E-01 -.239E-01
   -.360E+02 -.548E+02 0.169E+03   0.360E+02 0.548E+02 -.169E+03   0.107E-01 0.332E-01 0.912E+00   0.539E-02 0.168E-01 -.155E-01
   -.199E+02 -.572E+02 0.160E+03   0.199E+02 0.571E+02 -.160E+03   -.312E-01 0.258E-01 -.942E+00   0.100E-02 0.180E-01 -.174E-01
   -.470E+02 -.453E+02 0.155E+03   0.470E+02 0.453E+02 -.155E+03   0.899E-02 -.414E-02 -.936E+00   0.923E-02 0.155E-01 -.202E-01
   -.611E+02 -.413E+02 0.157E+03   0.611E+02 0.412E+02 -.158E+03   0.520E-02 0.103E-01 0.888E+00   0.114E-01 0.127E-01 -.151E-01
   -.656E+02 -.368E+02 0.118E+03   0.656E+02 0.368E+02 -.119E+03   0.269E-01 0.180E-01 0.897E+00   0.891E-02 0.957E-02 -.694E-02
   -.614E+02 -.438E+02 0.117E+03   0.614E+02 0.438E+02 -.117E+03   -.517E-02 0.309E-01 -.926E+00   0.941E-02 0.121E-01 -.996E-02
   -.709E+02 -.296E+02 0.921E+02   0.709E+02 0.295E+02 -.918E+02   0.133E-01 0.342E-01 -.928E+00   0.101E-01 0.787E-02 -.767E-02
   -.620E+02 -.236E+02 0.922E+02   0.620E+02 0.236E+02 -.925E+02   0.340E-01 -.966E-02 0.912E+00   0.795E-02 0.617E-02 -.504E-02
   -.319E+02 -.189E+02 0.689E+02   0.319E+02 0.189E+02 -.693E+02   0.170E-01 0.640E-02 0.937E+00   0.380E-02 0.526E-02 -.258E-02
   -.505E+02 -.243E+02 0.598E+02   0.505E+02 0.243E+02 -.594E+02   0.181E-01 0.903E-02 -.913E+00   0.579E-02 0.623E-02 -.373E-02
   -.253E+02 -.139E+02 0.439E+02   0.253E+02 0.139E+02 -.436E+02   0.552E-02 -.236E-01 -.914E+00   0.322E-02 0.435E-02 -.296E-02
   0.570E+01 -.146E+02 0.641E+02   -.569E+01 0.146E+02 -.644E+02   0.168E-01 0.642E-02 0.931E+00   0.580E-03 0.488E-02 -.174E-02
   0.408E+02 -.146E+02 0.807E+02   -.408E+02 0.146E+02 -.811E+02   0.106E-01 -.119E-01 0.945E+00   -.179E-02 0.516E-02 -.166E-02
   0.200E+02 -.159E+02 0.466E+02   -.201E+02 0.159E+02 -.463E+02   -.210E-02 0.224E-01 -.899E+00   -.198E-03 0.490E-02 -.174E-02
   0.500E+02 -.879E+01 0.640E+02   -.500E+02 0.877E+01 -.637E+02   -.146E-01 0.443E-01 -.882E+00   -.301E-02 0.543E-02 -.254E-02
   0.648E+02 -.914E+01 0.108E+03   -.648E+02 0.912E+01 -.108E+03   -.378E-01 0.254E-01 0.937E+00   -.465E-02 0.626E-02 -.300E-02
   0.563E+02 -.320E+02 0.151E+03   -.562E+02 0.319E+02 -.151E+03   -.470E-01 0.137E-01 0.903E+00   -.529E-02 0.788E-02 -.365E-02
   0.638E+02 -.209E+02 0.106E+03   -.638E+02 0.209E+02 -.106E+03   -.483E-01 -.193E-01 -.890E+00   -.440E-02 0.666E-02 -.305E-02
   0.620E+02 -.251E+02 0.141E+03   -.620E+02 0.251E+02 -.141E+03   -.494E-01 -.189E-01 -.984E+00   -.722E-02 0.933E-02 -.589E-02
   0.427E+02 -.404E+02 0.178E+03   -.427E+02 0.404E+02 -.178E+03   0.279E-02 0.169E-01 0.843E+00   -.749E-02 0.113E-01 -.753E-02
   0.663E+01 -.685E+02 0.159E+03   -.663E+01 0.685E+02 -.160E+03   0.932E-02 0.540E-02 0.889E+00   -.410E-02 0.128E-01 -.730E-02
   0.210E+02 -.608E+02 0.145E+03   -.210E+02 0.608E+02 -.144E+03   0.102E-01 -.227E-01 -.952E+00   -.554E-02 0.112E-01 -.648E-02
   0.358E+01 -.635E+02 0.155E+03   -.361E+01 0.635E+02 -.155E+03   0.121E-01 0.470E-01 -.951E+00   -.420E-02 0.153E-01 -.114E-01
   -.115E+02 -.653E+02 0.168E+03   0.115E+02 0.652E+02 -.168E+03   0.275E-01 0.296E-01 0.902E+00   -.925E-03 0.162E-01 -.117E-01
   -.264E+02 -.621E+02 0.142E+03   0.264E+02 0.620E+02 -.142E+03   0.258E-01 0.135E-01 0.932E+00   0.301E-02 0.134E-01 -.724E-02
   -.153E+02 -.684E+02 0.126E+03   0.152E+02 0.683E+02 -.126E+03   0.136E-01 0.473E-01 -.910E+00   0.636E-03 0.141E-01 -.815E-02
   -.387E+02 -.572E+02 0.129E+03   0.387E+02 0.571E+02 -.129E+03   0.891E-02 0.691E-01 -.907E+00   0.536E-02 0.148E-01 -.102E-01
   -.502E+02 -.500E+02 0.138E+03   0.502E+02 0.500E+02 -.138E+03   -.313E-02 0.448E-01 0.916E+00   0.694E-02 0.126E-01 -.798E-02
   -.538E+02 -.412E+02 0.107E+03   0.538E+02 0.412E+02 -.107E+03   0.723E-02 0.124E-01 0.920E+00   0.555E-02 0.864E-02 -.383E-02
   -.493E+02 -.483E+02 0.102E+03   0.493E+02 0.483E+02 -.102E+03   -.554E-02 -.692E-02 -.912E+00   0.556E-02 0.104E-01 -.527E-02
   -.596E+02 -.364E+02 0.824E+02   0.595E+02 0.363E+02 -.821E+02   0.130E-02 0.704E-03 -.920E+00   0.673E-02 0.854E-02 -.472E-02
   -.517E+02 -.298E+02 0.861E+02   0.517E+02 0.298E+02 -.864E+02   0.244E-01 0.255E-01 0.913E+00   0.552E-02 0.693E-02 -.323E-02
   -.231E+02 -.231E+02 0.665E+02   0.231E+02 0.231E+02 -.668E+02   0.414E-02 -.128E-01 0.918E+00   0.264E-02 0.532E-02 -.170E-02
   -.404E+02 -.286E+02 0.544E+02   0.404E+02 0.285E+02 -.541E+02   0.116E-01 -.283E-01 -.910E+00   0.392E-02 0.611E-02 -.244E-02
   -.172E+02 -.189E+02 0.433E+02   0.172E+02 0.189E+02 -.430E+02   0.748E-02 0.353E-01 -.913E+00   0.235E-02 0.519E-02 -.218E-02
   0.106E+02 -.193E+02 0.649E+02   -.106E+02 0.193E+02 -.652E+02   0.240E-01 0.411E-02 0.921E+00   0.547E-03 0.457E-02 -.117E-02
   0.368E+02 -.238E+02 0.809E+02   -.368E+02 0.238E+02 -.812E+02   0.613E-02 0.152E-01 0.943E+00   -.110E-02 0.423E-02 -.104E-02
   0.206E+02 -.206E+02 0.462E+02   -.206E+02 0.206E+02 -.459E+02   -.503E-02 -.129E-01 -.899E+00   0.100E-03 0.402E-02 -.125E-02
   0.481E+02 -.214E+02 0.707E+02   -.481E+02 0.213E+02 -.703E+02   -.123E-01 0.812E-03 -.881E+00   -.201E-02 0.519E-02 -.176E-02
   0.560E+02 -.272E+02 0.115E+03   -.559E+02 0.272E+02 -.115E+03   -.279E-01 -.706E-02 0.973E+00   -.308E-02 0.583E-02 -.186E-02
   0.349E+02 -.497E+02 0.133E+03   -.348E+02 0.497E+02 -.134E+03   -.440E-01 -.292E-01 0.875E+00   -.342E-02 0.612E-02 -.214E-02
   0.470E+02 -.398E+02 0.993E+02   -.470E+02 0.398E+02 -.990E+02   -.561E-01 0.784E-02 -.914E+00   -.294E-02 0.530E-02 -.194E-02
   0.363E+02 -.499E+02 0.129E+03   -.363E+02 0.499E+02 -.129E+03   -.811E-01 -.956E-02 -.937E+00   -.446E-02 0.770E-02 -.347E-02
   0.196E+02 -.613E+02 0.149E+03   -.196E+02 0.613E+02 -.149E+03   -.113E-01 0.202E-02 0.884E+00   -.447E-02 0.899E-02 -.400E-02
   0.179E+01 -.679E+02 0.119E+03   -.181E+01 0.678E+02 -.119E+03   0.252E-01 0.275E-01 0.899E+00   -.245E-02 0.854E-02 -.351E-02
   0.735E+01 -.655E+02 0.105E+03   -.740E+01 0.655E+02 -.105E+03   0.282E-01 0.262E-01 -.958E+00   -.332E-02 0.780E-02 -.348E-02
   -.473E+00 -.723E+02 0.115E+03   0.425E+00 0.722E+02 -.114E+03   0.159E-01 0.172E-01 -.918E+00   -.233E-02 0.112E-01 -.557E-02
   -.704E+01 -.699E+02 0.132E+03   0.703E+01 0.699E+02 -.132E+03   0.408E-01 0.249E-01 0.921E+00   -.481E-03 0.116E-01 -.539E-02
   -.156E+02 -.597E+02 0.117E+03   0.156E+02 0.597E+02 -.117E+03   0.218E-01 0.314E-01 0.952E+00   0.165E-02 0.862E-02 -.337E-02
   -.698E+01 -.649E+02 0.948E+02   0.693E+01 0.648E+02 -.945E+02   0.155E-01 -.539E-03 -.889E+00   0.283E-03 0.906E-02 -.390E-02
   -.266E+02 -.590E+02 0.107E+03   0.266E+02 0.590E+02 -.107E+03   0.432E-02 0.242E-01 -.884E+00   0.295E-02 0.107E-01 -.491E-02
   -.381E+02 -.519E+02 0.121E+03   0.381E+02 0.519E+02 -.121E+03   -.361E-02 0.146E-01 0.949E+00   0.396E-02 0.943E-02 -.391E-02
   -.417E+02 -.397E+02 0.938E+02   0.417E+02 0.397E+02 -.941E+02   0.153E-03 0.324E-02 0.909E+00   0.340E-02 0.607E-02 -.205E-02
   -.371E+02 -.473E+02 0.854E+02   0.371E+02 0.472E+02 -.850E+02   -.169E-01 0.380E-01 -.915E+00   0.326E-02 0.707E-02 -.280E-02
   -.479E+02 -.382E+02 0.720E+02   0.479E+02 0.382E+02 -.716E+02   -.425E-01 0.637E-02 -.926E+00   0.417E-02 0.697E-02 -.274E-02
   -.411E+02 -.315E+02 0.785E+02   0.411E+02 0.315E+02 -.789E+02   0.451E-02 0.378E-02 0.922E+00   0.359E-02 0.587E-02 -.191E-02
   -.160E+02 -.222E+02 0.623E+02   0.160E+02 0.222E+02 -.627E+02   0.505E-02 0.225E-01 0.914E+00   0.184E-02 0.412E-02 -.107E-02
   -.307E+02 -.266E+02 0.475E+02   0.307E+02 0.266E+02 -.471E+02   0.110E-01 0.384E-01 -.918E+00   0.267E-02 0.465E-02 -.159E-02
   -.988E+01 -.218E+02 0.414E+02   0.985E+01 0.218E+02 -.410E+02   -.288E-02 0.420E-02 -.909E+00   0.161E-02 0.476E-02 -.154E-02
   0.100E+02 -.185E+02 0.617E+02   -.100E+02 0.185E+02 -.621E+02   0.164E-01 0.580E-02 0.931E+00   0.679E-03 0.293E-02 -.758E-03
   0.258E+02 -.218E+02 0.709E+02   -.258E+02 0.218E+02 -.713E+02   -.133E-01 0.566E-02 0.947E+00   -.742E-03 0.188E-02 -.672E-03
   0.145E+02 -.159E+02 0.406E+02   -.145E+02 0.159E+02 -.402E+02   -.470E-01 0.859E-02 -.907E+00   0.330E-03 0.173E-02 -.952E-03
   0.371E+02 -.288E+02 0.629E+02   -.371E+02 0.288E+02 -.626E+02   -.302E-01 -.347E-01 -.888E+00   -.125E-02 0.326E-02 -.120E-02
   0.402E+02 -.374E+02 0.101E+03   -.402E+02 0.374E+02 -.101E+03   -.528E-01 -.237E-01 0.910E+00   -.200E-02 0.369E-02 -.108E-02
   0.220E+02 -.451E+02 0.101E+03   -.219E+02 0.451E+02 -.101E+03   -.244E-01 0.307E-01 0.819E+00   -.241E-02 0.286E-02 -.126E-02
   0.308E+02 -.386E+02 0.731E+02   -.307E+02 0.386E+02 -.727E+02   -.740E-01 0.140E-01 -.947E+00   -.191E-02 0.250E-02 -.131E-02
   0.204E+02 -.544E+02 0.978E+02   -.204E+02 0.545E+02 -.973E+02   -.335E-01 0.119E-01 -.103E+01   -.297E-02 0.487E-02 -.218E-02
   0.847E+01 -.583E+02 0.113E+03   -.847E+01 0.583E+02 -.113E+03   0.302E-01 -.996E-02 0.819E+00   -.295E-02 0.545E-02 -.216E-02
   0.156E+01 -.491E+02 0.878E+02   -.160E+01 0.491E+02 -.881E+02   0.404E-01 0.165E-01 0.910E+00   -.171E-02 0.397E-02 -.179E-02
   0.393E+01 -.499E+02 0.719E+02   -.398E+01 0.499E+02 -.715E+02   0.339E-01 0.307E-01 -.973E+00   -.233E-02 0.375E-02 -.200E-02
   0.269E+00 -.607E+02 0.789E+02   -.325E+00 0.607E+02 -.786E+02   0.331E-01 -.185E-01 -.926E+00   -.151E-02 0.645E-02 -.282E-02
   -.192E+01 -.589E+02 0.100E+03   0.190E+01 0.589E+02 -.100E+03   0.381E-01 0.948E-02 0.936E+00   -.439E-03 0.655E-02 -.254E-02
   -.812E+01 -.444E+02 0.903E+02   0.814E+01 0.444E+02 -.907E+02   0.587E-02 0.143E-02 0.956E+00   0.947E-03 0.394E-02 -.175E-02
   -.214E+01 -.473E+02 0.666E+02   0.210E+01 0.473E+02 -.663E+02   -.254E-01 0.570E-02 -.902E+00   0.336E-04 0.415E-02 -.213E-02
   -.163E+02 -.523E+02 0.825E+02   0.163E+02 0.523E+02 -.822E+02   -.465E-02 -.279E-01 -.878E+00   0.170E-02 0.605E-02 -.254E-02
   -.263E+02 -.459E+02 0.999E+02   0.263E+02 0.459E+02 -.100E+03   -.208E-01 -.111E-01 0.927E+00   0.236E-02 0.543E-02 -.199E-02
   -.286E+02 -.258E+02 0.786E+02   0.286E+02 0.258E+02 -.789E+02   0.867E-02 0.136E-01 0.892E+00   0.231E-02 0.287E-02 -.120E-02
   -.243E+02 -.336E+02 0.648E+02   0.243E+02 0.336E+02 -.644E+02   -.284E-01 0.625E-02 -.915E+00   0.211E-02 0.326E-02 -.171E-02
   -.355E+02 -.313E+02 0.590E+02   0.355E+02 0.313E+02 -.586E+02   -.924E-02 0.235E-01 -.935E+00   0.273E-02 0.419E-02 -.168E-02
   -.306E+02 -.245E+02 0.697E+02   0.306E+02 0.245E+02 -.700E+02   0.211E-01 -.897E-02 0.899E+00   0.247E-02 0.366E-02 -.113E-02
   -.124E+02 -.117E+02 0.583E+02   0.124E+02 0.117E+02 -.586E+02   0.160E-01 0.128E-01 0.931E+00   0.133E-02 0.197E-02 -.705E-03
   -.226E+02 -.140E+02 0.412E+02   0.226E+02 0.139E+02 -.409E+02   0.132E-01 0.159E-01 -.923E+00   0.202E-02 0.215E-02 -.114E-02
   -.625E+01 -.179E+02 0.376E+02   0.622E+01 0.178E+02 -.372E+02   0.653E-02 -.213E-01 -.918E+00   0.121E-02 0.301E-02 -.111E-02
   0.418E+01 -.614E+01 0.578E+02   -.417E+01 0.613E+01 -.581E+02   0.109E-01 0.108E-01 0.930E+00   0.682E-03 0.609E-03 -.577E-03
   0.149E+02 -.409E+01 0.624E+02   -.149E+02 0.407E+01 -.627E+02   0.272E-02 -.124E-02 0.930E+00   -.589E-03 -.496E-03 -.582E-03
   0.557E+01 0.979E+00 0.370E+02   -.559E+01 -.994E+00 -.367E+02   -.148E-01 0.328E-01 -.904E+00   0.451E-03 -.490E-03 -.860E-03
   0.235E+02 -.179E+02 0.481E+02   -.235E+02 0.179E+02 -.478E+02   -.264E-01 0.459E-01 -.896E+00   -.851E-03 0.773E-03 -.938E-03
   0.256E+02 -.246E+02 0.780E+02   -.256E+02 0.246E+02 -.783E+02   -.426E-01 0.440E-01 0.913E+00   -.134E-02 0.893E-03 -.732E-03
   0.157E+02 -.156E+02 0.765E+02   -.157E+02 0.155E+02 -.768E+02   -.146E-01 0.495E-01 0.903E+00   -.203E-02 -.553E-03 -.897E-03
   0.203E+02 -.130E+02 0.521E+02   -.203E+02 0.129E+02 -.518E+02   -.318E-01 0.151E-02 -.921E+00   -.148E-02 -.603E-03 -.108E-02
   0.139E+02 -.345E+02 0.646E+02   -.139E+02 0.344E+02 -.642E+02   -.223E-01 0.333E-01 -.973E+00   -.226E-02 0.139E-02 -.143E-02
   0.681E+01 -.350E+02 0.829E+02   -.680E+01 0.350E+02 -.832E+02   0.221E-01 0.606E-01 0.865E+00   -.220E-02 0.154E-02 -.126E-02
   0.264E+01 -.167E+02 0.701E+02   -.264E+01 0.166E+02 -.704E+02   0.384E-02 0.382E-02 0.912E+00   -.155E-02 -.418E-03 -.129E-02
   0.470E+01 -.170E+02 0.514E+02   -.473E+01 0.170E+02 -.510E+02   0.951E-02 0.106E-01 -.921E+00   -.206E-02 -.439E-03 -.151E-02
   0.157E+01 -.341E+02 0.544E+02   -.161E+01 0.341E+02 -.541E+02   0.198E-01 0.515E-01 -.924E+00   -.125E-02 0.179E-02 -.176E-02
   0.429E+00 -.331E+02 0.762E+02   -.436E+00 0.331E+02 -.765E+02   0.276E-01 0.322E-02 0.928E+00   -.413E-03 0.182E-02 -.148E-02
   -.247E+01 -.132E+02 0.718E+02   0.249E+01 0.132E+02 -.721E+02   0.183E-01 -.197E-01 0.926E+00   0.671E-03 -.526E-03 -.135E-02
   0.385E+00 -.156E+02 0.483E+02   -.418E+00 0.156E+02 -.480E+02   0.477E-04 0.208E-01 -.908E+00   -.327E-04 -.458E-03 -.168E-02
   -.827E+01 -.287E+02 0.585E+02   0.826E+01 0.287E+02 -.581E+02   -.140E-02 0.326E-01 -.892E+00   0.110E-02 0.166E-02 -.168E-02
   -.148E+02 -.230E+02 0.792E+02   0.148E+02 0.230E+02 -.796E+02   -.133E-01 0.249E-01 0.922E+00   0.167E-02 0.143E-02 -.127E-02
   -.165E+02 0.416E+01 0.727E+02   0.165E+02 -.419E+01 -.731E+02   0.138E-01 0.233E-01 0.920E+00   0.201E-02 -.580E-03 -.991E-03
   -.120E+02 -.264E+01 0.525E+02   0.120E+02 0.264E+01 -.522E+02   -.187E-02 -.227E-01 -.917E+00   0.176E-02 -.585E-03 -.145E-02
   -.234E+02 -.911E+01 0.493E+02   0.234E+02 0.909E+01 -.489E+02   -.481E-02 0.235E-02 -.927E+00   0.204E-02 0.108E-02 -.124E-02
   -.222E+02 -.401E+01 0.649E+02   0.222E+02 0.398E+01 -.652E+02   0.222E-01 0.399E-01 0.909E+00   0.198E-02 0.975E-03 -.791E-03
   -.141E+02 0.971E+01 0.608E+02   0.141E+02 -.973E+01 -.612E+02   -.190E-02 0.494E-02 0.926E+00   0.106E-02 -.576E-03 -.616E-03
   -.192E+02 0.114E+02 0.438E+02   0.191E+02 -.114E+02 -.434E+02   0.745E-02 -.646E-02 -.902E+00   0.179E-02 -.582E-03 -.103E-02
   -.750E+01 -.280E+01 0.355E+02   0.748E+01 0.278E+01 -.352E+02   0.103E-02 0.483E-01 -.914E+00   0.864E-03 0.642E-03 -.903E-03
   0.149E+03 -.542E+02 -.154E+02   -.146E+03 0.569E+02 0.114E+02   0.507E+00 -.236E+01 0.417E+01   -.908E-01 0.774E-01 -.593E-01
   0.214E+03 0.804E-01 -.171E+03   -.215E+03 -.383E+00 0.171E+03   0.274E+01 0.241E+01 0.456E+00   -.265E-01 0.314E-01 -.243E-01
   0.767E+02 -.578E+02 -.234E+03   -.713E+02 0.553E+02 0.235E+03   -.418E+01 0.182E+01 -.125E+01   -.208E-01 0.239E-01 -.183E-01
   0.195E+02 -.229E+03 -.278E+03   -.183E+02 0.229E+03 0.279E+03   -.302E-01 -.284E+01 -.452E+00   -.953E-02 0.249E-01 -.127E-01
   -.254E+02 -.252E+03 -.282E+03   0.247E+02 0.253E+03 0.282E+03   -.209E+01 -.206E+01 -.147E+01   -.434E-02 0.365E-01 -.991E-02
   0.190E+02 -.226E+03 -.199E+03   -.195E+02 0.228E+03 0.199E+03   0.152E+00 -.109E+01 0.903E-01   -.141E-01 0.604E-01 -.157E-01
   -.127E+02 -.239E+03 -.169E+03   0.126E+02 0.240E+03 0.169E+03   0.775E+00 -.269E+01 0.178E+01   -.132E-01 0.128E+00 -.132E-01
   0.154E+03 -.102E+03 -.117E+03   -.156E+03 0.105E+03 0.117E+03   0.396E+00 -.105E+01 -.840E-01   -.359E-01 0.563E-01 -.303E-01
   0.254E+03 0.645E+02 -.162E+03   -.254E+03 -.700E+02 0.162E+03   0.265E+01 0.357E+01 -.103E+00   -.126E+00 -.214E-01 -.228E-01
   0.260E+03 0.570E+02 -.222E+03   -.262E+03 -.588E+02 0.222E+03   0.129E+01 0.881E+00 -.479E+00   -.759E-01 -.305E-01 -.894E-02
   0.131E+03 0.189E+03 -.284E+03   -.132E+03 -.190E+03 0.283E+03   0.532E+00 0.798E+00 -.632E-01   -.691E-01 -.580E-01 0.250E-02
   0.110E+03 0.245E+03 -.272E+03   -.111E+03 -.248E+03 0.272E+03   0.179E+01 0.149E+01 -.341E+01   -.591E-01 -.107E+00 0.559E-02
   -.349E+00 0.255E+03 -.116E+03   0.132E+01 -.257E+03 0.115E+03   -.137E+01 0.269E+01 0.198E+01   0.294E-01 -.111E+00 -.251E-01
   -.338E+02 0.226E+03 -.177E+03   0.346E+02 -.228E+03 0.178E+03   -.447E+00 0.116E+01 0.311E+00   0.435E-01 -.708E-01 -.312E-01
   -.183E+03 0.783E+02 -.136E+03   0.185E+03 -.798E+02 0.136E+03   -.330E+00 0.617E+00 0.311E+00   0.592E-01 -.421E-01 -.351E-01
   -.207E+03 0.365E+02 -.497E+02   0.209E+03 -.373E+02 0.493E+02   -.159E+01 0.186E+01 0.272E+01   0.104E+00 -.312E-01 -.532E-01
   -.290E+03 -.254E+02 -.179E+03   0.291E+03 0.259E+02 0.178E+03   -.263E+01 -.726E+00 -.150E+01   0.120E+00 0.496E-01 -.676E-02
   -.279E+03 -.363E+02 -.223E+03   0.281E+03 0.369E+02 0.222E+03   -.104E+01 -.302E+00 0.211E+00   0.591E-01 0.427E-01 -.410E-03
   -.138E+03 -.169E+03 -.288E+03   0.140E+03 0.171E+03 0.288E+03   -.931E+00 -.525E+00 0.545E-01   0.391E-01 0.554E-01 0.377E-02
   -.927E+02 -.240E+03 -.277E+03   0.949E+02 0.243E+03 0.275E+03   -.222E+01 -.125E+01 -.247E+01   0.549E-01 0.121E+00 0.188E-01
   0.294E+03 -.288E+02 -.194E+03   -.294E+03 0.281E+02 0.194E+03   0.237E+01 -.206E+01 0.120E+01   -.468E-01 -.116E-01 -.121E-01
   0.277E+03 0.163E+02 -.213E+03   -.277E+03 -.156E+02 0.212E+03   0.325E+01 -.557E-02 0.968E+00   -.333E-01 -.175E-01 -.747E-02
   0.127E+03 0.292E+02 -.247E+03   -.124E+03 -.239E+02 0.246E+03   -.130E+01 -.432E+01 0.797E+00   -.298E-01 -.274E-01 -.383E-02
   0.189E+02 0.182E+03 -.287E+03   -.187E+02 -.182E+03 0.287E+03   -.217E+01 0.259E+01 -.644E+00   -.301E-01 -.422E-01 0.147E-02
   0.451E+02 0.261E+03 -.263E+03   -.444E+02 -.261E+03 0.263E+03   0.209E+01 0.233E+01 -.103E+01   0.165E-01 -.498E-01 -.165E-01
   0.463E+00 0.203E+03 -.273E+03   -.156E+01 -.204E+03 0.273E+03   -.435E-01 0.379E+01 -.495E+00   0.182E-01 -.370E-01 -.141E-01
   -.883E+02 0.283E+02 -.247E+03   0.824E+02 -.260E+02 0.249E+03   0.461E+01 -.172E+01 -.786E+00   0.237E-01 -.257E-01 -.174E-01
   -.228E+03 -.204E+02 -.198E+03   0.229E+03 0.210E+02 0.199E+03   -.249E+01 -.268E+01 0.181E+00   0.394E-01 -.151E-01 -.240E-01
   -.312E+03 0.343E+02 -.192E+03   0.313E+03 -.339E+02 0.192E+03   -.223E+01 0.241E+01 0.128E+01   0.341E-01 0.231E-01 -.378E-02
   -.310E+03 -.285E+02 -.214E+03   0.311E+03 0.275E+02 0.214E+03   -.311E+01 0.203E+00 0.708E+00   0.211E-01 0.166E-01 -.412E-02
   -.184E+03 -.284E+02 -.252E+03   0.182E+03 0.231E+02 0.251E+03   0.126E+01 0.437E+01 0.114E+01   0.160E-01 0.182E-01 -.256E-02
   -.431E+02 -.143E+03 -.301E+03   0.431E+02 0.143E+03 0.301E+03   0.215E+01 -.226E+01 -.596E+00   0.204E-01 0.313E-01 0.371E-03
   0.635E+02 -.716E+02 -.362E+03   -.638E+02 0.756E+02 0.366E+03   0.948E+00 -.429E+01 -.405E+01   -.101E-01 0.120E-01 -.123E-01
   0.149E+03 0.184E+02 -.182E+03   -.148E+03 -.215E+02 0.178E+03   -.104E+01 0.349E+01 0.433E+01   -.601E-02 0.962E-02 -.107E-01
   0.206E+03 0.713E+02 -.369E+03   -.209E+03 -.713E+02 0.373E+03   0.462E+01 0.115E+01 -.325E+01   -.255E-02 0.841E-02 -.762E-02
   0.222E+03 -.120E+03 -.308E+03   -.224E+03 0.120E+03 0.308E+03   -.226E-01 -.115E+00 -.224E+00   -.523E-03 0.387E-02 -.783E-02
   0.368E+02 -.233E+03 -.344E+03   -.374E+02 0.235E+03 0.345E+03   0.483E+00 -.353E+01 -.980E+00   -.364E-02 0.197E-02 -.767E-02
   -.142E+02 -.152E+03 -.290E+03   0.174E+02 0.156E+03 0.288E+03   0.115E+01 -.475E+01 -.258E+01   -.705E-02 0.468E-02 -.746E-02
   -.118E+03 0.140E+03 -.229E+03   0.122E+03 -.143E+03 0.228E+03   -.405E+01 0.357E+01 0.126E+01   -.125E-01 -.256E-01 -.503E-02
   -.923E+02 0.200E+03 -.343E+03   0.948E+02 -.199E+03 0.347E+03   -.349E+01 -.376E+00 -.400E+01   -.828E-02 -.160E-01 -.457E-02
   0.165E+03 0.276E+02 -.257E+03   -.170E+03 -.251E+02 0.261E+03   0.486E+01 0.684E+00 0.222E+01   -.761E-02 -.113E-01 -.661E-02
   0.247E+03 0.444E+02 -.202E+03   -.249E+03 -.447E+02 0.201E+03   0.349E+01 0.343E+00 0.624E+00   -.472E-02 -.875E-02 -.839E-02
   0.114E+03 0.221E+03 -.197E+03   -.115E+03 -.223E+03 0.196E+03   0.140E+00 -.186E+00 0.212E+00   -.465E-02 -.684E-02 -.860E-02
   -.744E+02 0.184E+03 -.125E+03   0.741E+02 -.186E+03 0.121E+03   -.920E+00 0.351E+01 0.429E+01   -.638E-02 -.102E-01 -.906E-02
   -.558E+02 0.746E+02 -.290E+03   0.522E+02 -.800E+02 0.292E+03   0.303E+01 0.583E+01 -.237E+01   0.148E-01 -.203E-01 -.107E-01
   -.205E+03 -.490E+02 -.264E+03   0.205E+03 0.545E+02 0.263E+03   -.190E+00 -.550E+01 0.148E+01   0.105E-01 -.119E-01 -.104E-01
   0.220E+02 0.130E+03 -.361E+03   -.278E+02 -.131E+03 0.362E+03   0.101E+01 0.546E+01 -.129E+01   0.651E-02 -.117E-01 -.814E-02
   0.368E+02 0.238E+03 -.361E+03   -.374E+02 -.240E+03 0.362E+03   0.150E+01 0.349E+01 -.477E+00   0.483E-02 -.776E-02 -.813E-02
   -.100E+03 0.219E+03 -.228E+03   0.101E+03 -.221E+03 0.226E+03   -.358E-01 0.284E+00 -.955E-01   0.354E-02 -.632E-02 -.882E-02
   -.258E+03 0.775E+02 -.278E+03   0.262E+03 -.809E+02 0.277E+03   -.494E+01 0.297E+01 0.142E+01   0.401E-02 -.765E-02 -.915E-02
   -.997E+02 -.167E+03 -.342E+03   0.970E+02 0.173E+03 0.343E+03   0.293E+01 -.573E+01 -.157E+00   0.821E-02 0.139E-01 -.315E-02
   -.125E+03 -.406E+02 -.115E+03   0.128E+03 0.365E+02 0.114E+03   -.361E+01 0.476E+01 0.852E-01   0.858E-02 0.150E-01 -.632E-02
   0.139E+03 -.419E+02 -.160E+03   -.143E+03 0.420E+02 0.159E+03   0.552E+01 0.122E+01 0.108E+01   0.421E-02 0.167E-01 -.762E-02
   0.166E+03 -.173E+03 -.295E+03   -.168E+03 0.174E+03 0.296E+03   0.307E-01 -.179E+00 0.230E+00   0.291E-02 0.117E-01 -.634E-02
   0.291E+02 -.290E+03 -.226E+03   -.301E+02 0.292E+03 0.226E+03   0.103E+01 -.349E+01 -.599E+00   0.163E-02 0.685E-02 -.662E-02
   -.882E+02 -.202E+03 -.209E+03   0.922E+02 0.207E+03 0.210E+03   0.240E+01 -.500E+01 0.183E+00   0.319E-02 0.887E-02 -.646E-02
   -.155E+03 0.164E+03 -.329E+03   0.158E+03 -.170E+03 0.324E+03   -.902E+00 0.394E+01 0.503E+01   0.893E-01 -.930E-01 0.755E-01
   -.223E+03 0.275E+01 -.421E+03   0.225E+03 -.862E+00 0.423E+03   -.150E+01 -.203E+01 -.236E+01   0.486E-01 -.277E-02 0.628E-01
   0.357E+02 0.260E+03 -.399E+03   -.383E+02 -.262E+03 0.401E+03   0.247E+01 0.221E+01 -.124E+01   0.158E-02 -.533E-01 0.569E-01
   0.216E+03 0.759E+01 -.508E+03   -.223E+03 -.947E+01 0.510E+03   0.671E+01 0.196E+01 0.145E+01   -.999E-01 -.377E-02 0.136E+00
   -.714E+02 -.184E+03 -.524E+03   0.739E+02 0.189E+03 0.528E+03   -.285E+01 -.594E+01 0.252E+00   0.592E-01 0.110E+00 0.103E+00
   0.181E+02 -.130E+03 -.774E+02   -.709E+01 0.118E+03 0.780E+02   -.126E+02 0.143E+02 -.991E+00   -.125E+00 0.262E+00 -.807E-01
   0.386E+03 0.323E+02 -.469E+02   -.412E+03 -.354E+02 0.281E+02   0.286E+02 0.209E+01 0.166E+02   -.115E+00 0.189E-01 -.650E-01
   0.174E+03 0.123E+03 -.200E+03   -.162E+03 -.114E+03 0.198E+03   -.155E+02 -.121E+02 -.375E+01   -.213E+00 -.135E+00 0.453E-02
   0.499E+02 0.452E+03 -.300E+03   -.516E+02 -.479E+03 0.307E+03   0.112E+01 0.314E+02 -.892E+01   -.105E-01 -.144E+00 0.532E-02
   -.734E+02 0.111E+03 -.301E+02   0.635E+02 -.991E+02 0.299E+02   0.116E+02 -.143E+02 -.303E+00   0.164E+00 -.181E+00 -.106E+00
   -.426E+03 -.990E+01 -.130E+03   0.454E+03 0.910E+01 0.122E+03   -.315E+02 0.397E+00 0.956E+01   0.122E+00 0.972E-02 -.348E-01
   -.188E+03 -.128E+03 -.188E+03   0.177E+03 0.118E+03 0.185E+03   0.152E+02 0.123E+02 -.312E+01   0.226E+00 0.198E+00 0.455E-01
   -.117E+02 -.403E+03 -.361E+03   0.118E+02 0.430E+03 0.370E+03   -.324E+00 -.303E+02 -.119E+02   0.198E-01 0.114E+00 0.130E-02
   0.926E+02 -.197E+00 -.358E+03   -.899E+02 -.613E+00 0.359E+03   -.156E+01 0.273E+01 -.163E+01   -.700E-02 0.116E-01 -.111E-01
   -.145E+02 0.136E+03 -.295E+03   0.150E+02 -.132E+03 0.295E+03   -.252E+01 -.306E+01 0.161E+01   -.927E-02 -.165E-01 -.890E-02
   -.165E+03 0.219E+02 -.396E+03   0.164E+03 -.205E+02 0.398E+03   -.223E+01 -.202E+01 -.152E+01   0.930E-02 -.128E-01 -.117E-01
   -.635E+02 -.975E+02 -.209E+03   0.653E+02 0.973E+02 0.208E+03   -.551E+00 0.210E+01 0.146E+01   0.645E-02 0.163E-01 -.881E-02
   -.230E+03 0.237E+03 -.438E+03   0.244E+03 -.248E+03 0.428E+03   -.147E+02 0.124E+02 0.975E+01   0.535E-01 -.531E-01 0.793E-01
   -.813E+01 -.152E+02 -.543E+03   0.864E+01 0.151E+02 0.537E+03   -.210E+01 0.688E+00 0.619E+01   0.389E-01 0.232E-02 0.231E+00
   0.197E+00 -.443E+02 -.102E+03   0.808E+00 0.441E+02 0.102E+03   -.263E+00 0.319E+00 0.930E+00   0.266E-01 0.540E-01 -.555E-01
   0.244E+03 0.995E+01 -.241E+03   -.265E+03 -.217E+02 0.211E+03   0.238E+02 0.112E+02 0.319E+02   -.212E-01 0.249E-01 -.244E-01
   0.246E+03 0.601E+02 -.433E+03   -.285E+03 -.676E+02 0.443E+03   0.411E+02 0.984E+01 -.110E+02   -.286E-01 -.374E-01 -.471E-02
   -.320E+03 -.899E+02 -.343E+03   0.350E+03 0.110E+03 0.331E+03   -.332E+02 -.201E+02 0.128E+02   0.370E-01 -.277E-01 -.230E-01
   -.423E+03 -.142E+03 -.460E+03   0.460E+03 0.147E+03 0.472E+03   -.388E+02 -.737E+01 -.131E+02   0.159E-01 0.225E-01 -.356E-02
   -.147E+03 -.267E+03 -.293E+03   0.168E+03 0.277E+03 0.274E+03   -.268E+02 -.132E+02 0.236E+02   -.871E-02 0.744E-02 -.137E-01
   0.288E+03 -.373E+02 -.562E+03   -.297E+03 0.533E+02 0.586E+03   0.109E+02 -.204E+02 -.304E+02   -.127E-01 -.154E-01 -.384E-02
   0.228E+03 0.168E+03 -.515E+03   -.256E+03 -.158E+03 0.519E+03   0.346E+02 -.130E+02 -.480E+01   0.107E-01 -.231E-01 -.115E-01
   -.338E+03 -.283E+03 -.394E+03   0.365E+03 0.292E+03 0.402E+03   -.345E+02 -.119E+02 -.104E+02   0.671E-02 0.100E-01 -.832E-02
   0.863E+02 0.308E+02 -.340E+02   -.889E+02 -.330E+02 0.328E+02   0.371E+01 0.318E+01 0.169E+01   -.795E-02 0.509E-02 -.671E-02
   0.567E-01 -.918E+02 -.772E+02   -.492E+00 0.952E+02 0.776E+02   0.876E+00 -.502E+01 -.566E+00   -.204E-02 0.628E-02 -.252E-02
   -.284E+02 -.806E+02 -.857E+02   0.310E+02 0.826E+02 0.871E+02   -.367E+01 -.297E+01 -.206E+01   -.620E-03 0.801E-02 -.198E-02
   0.944E+02 -.360E+02 -.378E+02   -.965E+02 0.386E+02 0.365E+02   0.298E+01 -.384E+01 0.176E+01   -.109E-01 -.102E-02 -.384E-02
   0.102E+03 0.415E+01 -.486E+02   -.105E+03 -.488E+01 0.481E+02   0.504E+01 0.907E+00 0.717E+00   -.743E-02 -.329E-02 -.220E-02
   -.334E+02 0.766E+02 -.835E+02   0.357E+02 -.789E+02 0.844E+02   -.320E+01 0.378E+01 -.135E+01   -.400E-02 -.120E-01 0.118E-02
   0.411E+02 0.896E+02 -.769E+02   -.438E+02 -.918E+02 0.779E+02   0.386E+01 0.310E+01 -.146E+01   0.884E-03 -.127E-01 -.247E-02
   0.134E+02 0.793E+02 -.736E+02   -.130E+02 -.829E+02 0.740E+02   -.907E+00 0.515E+01 -.395E+00   0.313E-02 -.727E-02 -.279E-02
   -.900E+02 -.351E+02 -.453E+02   0.927E+02 0.374E+02 0.446E+02   -.383E+01 -.328E+01 0.105E+01   0.989E-02 -.143E-02 -.565E-02
   -.972E+02 0.361E+02 -.376E+02   0.993E+02 -.388E+02 0.363E+02   -.308E+01 0.377E+01 0.178E+01   0.823E-02 0.391E-02 -.159E-02
   -.108E+03 -.122E+02 -.512E+02   0.112E+03 0.128E+02 0.510E+02   -.506E+01 -.873E+00 0.251E+00   0.317E-02 0.292E-02 -.114E-02
   0.302E+02 -.605E+02 -.916E+02   -.325E+02 0.629E+02 0.926E+02   0.326E+01 -.370E+01 -.135E+01   0.398E-02 0.686E-02 0.493E-04
   -.345E+02 -.655E+02 -.810E+02   0.371E+02 0.684E+02 0.812E+02   -.373E+01 -.360E+01 -.224E+00   -.246E-02 0.324E-02 -.275E-02
   0.315E+02 0.153E+02 -.140E+03   -.319E+02 -.170E+02 0.144E+03   0.690E+00 0.202E+01 -.468E+01   -.284E-02 0.345E-02 -.218E-02
   0.806E+02 0.454E+02 -.550E+02   -.836E+02 -.480E+02 0.547E+02   0.368E+01 0.354E+01 0.415E+00   -.148E-02 0.217E-02 -.278E-02
   0.196E+02 -.284E+02 -.231E-01   -.190E+02 0.301E+02 -.359E+01   -.855E+00 -.207E+01 0.469E+01   -.139E-02 0.191E-02 -.300E-02
   0.151E+02 0.194E+02 -.134E+03   -.141E+02 -.206E+02 0.137E+03   -.152E+01 0.124E+01 -.470E+01   -.106E-02 0.191E-02 -.124E-02
   0.821E+02 0.393E+02 -.592E+02   -.849E+02 -.416E+02 0.579E+02   0.387E+01 0.298E+01 0.158E+01   -.890E-03 0.163E-02 -.191E-02
   0.696E+02 -.337E+02 -.103E+03   -.723E+02 0.348E+02 0.106E+03   0.346E+01 -.145E+01 -.333E+01   -.376E-03 0.921E-03 -.144E-02
   0.678E+02 -.322E+02 -.163E+02   -.696E+02 0.328E+02 0.128E+02   0.190E+01 -.651E+00 0.463E+01   -.244E-03 0.919E-03 -.199E-02
   -.168E+02 -.378E+02 -.127E+03   0.185E+02 0.381E+02 0.131E+03   -.201E+01 -.107E+00 -.458E+01   -.915E-03 0.927E-03 -.141E-02
   0.197E+02 -.873E+02 -.543E+02   -.199E+02 0.907E+02 0.529E+02   0.720E+00 -.472E+01 0.186E+01   -.651E-03 0.417E-03 -.184E-02
   -.560E+02 0.364E+02 -.102E+03   0.590E+02 -.358E+02 0.104E+03   -.390E+01 -.918E+00 -.315E+01   -.310E-02 -.724E-02 -.149E-03
   -.339E+02 0.305E+02 0.646E+01   0.352E+02 -.302E+02 -.103E+02   -.162E+01 -.180E+00 0.487E+01   -.321E-02 -.643E-02 -.243E-02
   0.781E+01 0.423E+02 -.135E+03   -.930E+01 -.424E+02 0.139E+03   0.169E+01 0.610E-01 -.492E+01   -.191E-02 -.352E-02 -.611E-03
   -.582E+02 0.803E+02 -.659E+02   0.609E+02 -.831E+02 0.653E+02   -.357E+01 0.359E+01 0.599E+00   -.183E-02 -.348E-02 -.122E-02
   0.486E+02 -.276E+02 -.124E+02   -.493E+02 0.300E+02 0.934E+01   0.693E+00 -.300E+01 0.394E+01   -.132E-02 -.234E-02 -.222E-02
   0.862E+02 0.303E+02 -.819E+02   -.894E+02 -.311E+02 0.836E+02   0.444E+01 0.146E+01 -.206E+01   -.563E-03 -.160E-02 -.195E-02
   0.350E+02 0.605E+02 -.220E+02   -.363E+02 -.626E+02 0.190E+02   0.163E+01 0.269E+01 0.389E+01   -.791E-03 -.127E-02 -.222E-02
   0.226E+02 0.820E+02 -.107E+03   -.227E+02 -.845E+02 0.110E+03   0.743E-01 0.292E+01 -.409E+01   -.975E-03 -.131E-02 -.206E-02
   -.127E+02 -.796E+00 0.226E+01   0.134E+02 0.272E+01 -.577E+01   -.634E+00 -.263E+01 0.431E+01   -.168E-02 -.289E-02 -.267E-02
   -.461E+02 0.803E+02 -.570E+02   0.486E+02 -.832E+02 0.574E+02   -.330E+01 0.388E+01 -.357E+00   -.142E-02 -.209E-02 -.225E-02
   0.282E+02 0.456E+02 -.159E+02   -.306E+02 -.476E+02 0.136E+02   0.316E+01 0.268E+01 0.317E+01   0.285E-02 -.469E-02 -.345E-02
   -.901E+00 0.131E+02 -.142E+03   -.629E+00 -.136E+02 0.146E+03   0.188E+01 0.774E+00 -.489E+01   0.354E-02 -.494E-02 -.145E-02
   -.782E+02 -.345E+02 -.113E+03   0.807E+02 0.366E+02 0.116E+03   -.293E+01 -.260E+01 -.328E+01   0.254E-02 -.267E-02 -.210E-02
   -.579E+02 -.103E+02 -.123E+02   0.595E+02 0.107E+02 0.857E+01   -.177E+01 -.704E+00 0.473E+01   0.220E-02 -.259E-02 -.292E-02
   0.471E+02 0.722E+02 -.617E+02   -.501E+02 -.742E+02 0.607E+02   0.385E+01 0.304E+01 0.150E+01   0.124E-02 -.154E-02 -.200E-02
   -.208E+02 0.521E+02 -.133E+03   0.220E+02 -.532E+02 0.136E+03   -.165E+01 0.126E+01 -.456E+01   0.896E-03 -.160E-02 -.183E-02
   0.112E+02 0.329E+02 -.906E+01   -.127E+02 -.326E+02 0.541E+01   0.223E+01 -.737E+00 0.447E+01   0.114E-02 -.176E-02 -.237E-02
   -.463E+02 0.788E+02 -.677E+02   0.484E+02 -.821E+02 0.675E+02   -.262E+01 0.427E+01 0.252E+00   0.453E-03 -.827E-03 -.225E-02
   -.700E+02 0.229E+01 -.287E+02   0.721E+02 -.121E+01 0.257E+02   -.288E+01 -.114E+01 0.410E+01   0.774E-03 -.175E-02 -.241E-02
   -.739E+02 0.211E+02 -.122E+03   0.764E+02 -.214E+02 0.125E+03   -.284E+01 0.533E+00 -.419E+01   0.729E-03 -.164E-02 -.208E-02
   -.600E+02 -.701E+02 -.955E+02   0.620E+02 0.735E+02 0.965E+02   -.226E+01 -.468E+01 -.124E+01   0.148E-02 0.243E-02 -.829E-03
   0.285E+02 -.271E+02 -.121E+03   -.315E+02 0.266E+02 0.124E+03   0.391E+01 0.752E+00 -.314E+01   0.218E-02 0.391E-02 -.309E-03
   0.631E+01 0.181E+02 -.145E+02   -.823E+01 -.212E+02 0.133E+02   0.238E+01 0.442E+01 0.126E+01   0.294E-02 0.522E-02 -.160E-02
   -.804E+02 -.227E+02 0.161E+01   0.835E+02 0.232E+02 -.406E+01   -.404E+01 -.661E+00 0.314E+01   0.179E-02 0.314E-02 -.186E-02
   0.433E+02 0.131E+02 -.760E+02   -.449E+02 -.163E+02 0.775E+02   0.238E+01 0.406E+01 -.203E+01   0.127E-02 0.544E-02 -.161E-02
   0.251E+02 -.260E+02 0.106E+02   -.260E+02 0.260E+02 -.146E+02   0.993E+00 -.481E+00 0.497E+01   0.950E-03 0.391E-02 -.243E-02
   0.205E+02 -.262E+02 -.132E+03   -.202E+02 0.254E+02 0.136E+03   -.664E+00 0.106E+01 -.488E+01   0.686E-03 0.300E-02 -.119E-02
   0.734E+02 -.531E+02 -.593E+02   -.771E+02 0.543E+02 0.588E+02   0.472E+01 -.154E+01 0.638E+00   0.721E-03 0.260E-02 -.156E-02
   0.354E+01 -.862E+02 -.974E+02   -.319E+01 0.889E+02 0.999E+02   -.866E-01 -.374E+01 -.349E+01   0.449E-03 0.101E-02 -.151E-02
   0.926E+01 -.685E+02 -.533E+01   -.969E+01 0.701E+02 0.175E+01   0.570E+00 -.181E+01 0.464E+01   0.480E-03 0.136E-02 -.181E-02
   -.143E+01 0.808E+02 -.706E+02   -.583E-01 -.831E+02 0.695E+02   0.251E+01 0.359E+01 0.287E+01   0.962E-02 -.312E-01 0.151E-01
   0.211E+01 -.289E+02 -.127E+03   -.531E+01 0.317E+02 0.131E+03   0.321E+01 -.280E+01 -.326E+01   0.657E-02 0.725E-03 0.166E-01
   -.943E+02 -.290E+02 -.724E+02   0.978E+02 0.326E+02 0.698E+02   -.349E+01 -.359E+01 0.260E+01   0.149E-01 0.197E-02 0.113E-01
   -.748E+02 0.431E+02 -.106E+03   0.779E+02 -.464E+02 0.109E+03   -.317E+01 0.323E+01 -.323E+01   0.875E-02 -.284E-02 0.110E-01
   0.275E+02 0.949E+02 -.626E+02   -.302E+02 -.979E+02 0.587E+02   0.271E+01 0.310E+01 0.390E+01   -.280E-03 -.162E-01 0.107E-01
   0.496E+02 0.173E+02 -.123E+03   -.533E+02 -.149E+02 0.126E+03   0.368E+01 -.236E+01 -.306E+01   -.216E-02 -.811E-02 0.158E-01
   -.330E+02 0.847E+02 -.106E+03   0.358E+02 -.882E+02 0.109E+03   -.275E+01 0.358E+01 -.323E+01   0.282E-02 -.994E-02 0.106E-01
   0.647E+02 -.501E+02 -.101E+03   -.665E+02 0.538E+02 0.991E+02   0.259E+01 -.397E+01 0.219E+01   -.266E-01 0.154E-01 0.258E-01
   0.536E+02 0.274E+01 -.161E+03   -.546E+02 -.245E+01 0.166E+03   0.149E+01 0.110E+00 -.508E+01   -.137E-01 0.744E-03 0.252E-01
   0.584E+02 0.600E+02 -.117E+03   -.598E+02 -.638E+02 0.118E+03   0.195E+01 0.475E+01 0.219E+01   -.217E-01 -.153E-01 0.270E-01
   -.235E+01 -.449E+02 -.161E+03   0.136E+01 0.454E+02 0.166E+03   0.571E+00 -.954E+00 -.525E+01   0.562E-02 0.147E-01 0.211E-01
   0.304E+02 -.804E+02 -.108E+03   -.337E+02 0.842E+02 0.107E+03   0.265E+01 -.424E+01 0.243E+01   0.562E-02 0.331E-01 0.172E-01
   -.916E+02 -.246E+02 -.118E+03   0.969E+02 0.245E+02 0.118E+03   -.575E+01 -.190E+00 0.131E+01   0.230E-01 0.177E-01 0.164E-01
   -.100E+03 0.205E+02 -.625E+02   0.103E+03 -.198E+02 0.607E+02   -.393E+01 -.144E+01 0.307E+01   0.349E-01 -.115E-01 0.117E-01
   0.511E+03 -.166E+03 -.673E+03   -.512E+03 0.169E+03 0.674E+03   -.267E+01 -.877E+00 0.396E+01   -.130E+00 0.738E-01 0.325E-01
   0.276E+03 -.204E+03 -.625E+03   -.276E+03 0.206E+03 0.628E+03   0.457E-01 -.790E+00 -.536E+00   -.499E-01 0.565E-01 0.491E-01
 -----------------------------------------------------------------------------------------------
   0.272E+02 0.320E+02 -.154E+02   0.171E-12 -.443E-11 0.409E-11   -.284E+02 -.321E+02 0.177E+02   0.162E+00 0.237E+00 -.193E+01
 
 
 POSITION                                       TOTAL-FORCE (eV/Angst)
 -----------------------------------------------------------------------------------
      0.00000      0.00000      2.99992         0.029056     -0.000358      0.560118
      2.13900      1.23510      2.99992         0.039457      0.013989      0.566964
      0.71308      1.23510      3.03402        -0.030030     -0.019920     -0.572365
      2.85208      0.00000      3.03402        -0.009418      0.000604     -0.569450
      4.27825      0.00000      2.99992         0.016819     -0.005496      0.584941
      6.41725      1.23510      2.99992         0.027526     -0.009319      0.572235
      4.99108      1.23510      3.03402        -0.017095      0.025397     -0.574289
      7.13033      0.00000      3.03402        -0.064941     -0.004927     -0.576022
      8.55625      0.00000      2.99992         0.023556     -0.003068      0.582590
     10.69550      1.23510      2.99992         0.008464      0.016737      0.567947
      9.26933      1.23510      3.03402        -0.015749      0.025859     -0.563392
     11.40833      0.00000      3.03402        -0.027266     -0.005026     -0.569484
     12.83450      0.00000      2.99992         0.030564      0.002541      0.560547
     14.97350      1.23510      2.99992         0.041754      0.017355      0.567330
     13.54759      1.23510      3.03402        -0.031063     -0.019695     -0.572762
     15.68658      0.00000      3.03402        -0.010922      0.001401     -0.569669
     17.11275      0.00000      2.99992         0.017059     -0.003060      0.585199
     19.25175      1.23510      2.99992         0.022814     -0.012426      0.573283
     17.82558      1.23510      3.03402        -0.020733      0.029233     -0.575123
     19.96484      0.00000      3.03402        -0.065755     -0.001716     -0.576018
     21.39075      0.00000      2.99992         0.021094     -0.004662      0.582509
     23.53000      1.23510      2.99992         0.005582      0.012523      0.568050
     22.10383      1.23510      3.03402        -0.014185      0.026711     -0.562455
     24.24283      0.00000      3.03402        -0.024696     -0.003823     -0.569040
      0.00000      2.46990      2.99992         0.029161      0.002773      0.571289
      2.13900      3.70500      2.99992         0.023953     -0.000703      0.582082
      0.71308      3.70500      3.03402        -0.064020     -0.000445     -0.575830
      2.85208      2.46990      3.03402        -0.018384     -0.031950     -0.563206
      4.27825      2.46990      2.99992         0.004927     -0.020128      0.568869
      6.41725      3.70500      2.99992         0.030345     -0.003684      0.561815
      4.99108      3.70500      3.03402        -0.029544     -0.000863     -0.565909
      7.13033      2.46990      3.03402        -0.031337      0.014147     -0.571145
      8.55625      2.46990      2.99992         0.042509     -0.017620      0.567815
     10.69550      3.70500      2.99992         0.021270      0.000976      0.585425
      9.26933      3.70500      3.03402        -0.008396     -0.003758     -0.568118
     11.40833      2.46990      3.03402        -0.015876     -0.030631     -0.574926
     12.83450      2.46990      2.99992         0.029845      0.005787      0.572133
     14.97350      3.70500      2.99992         0.027318      0.002099      0.582564
     13.54759      3.70500      3.03402        -0.063897     -0.001167     -0.576303
     15.68658      2.46990      3.03402        -0.017678     -0.030279     -0.563795
     17.11275      2.46990      2.99992         0.006782     -0.014434      0.567771
     19.25175      3.70500      2.99992         0.022637     -0.001020      0.561710
     17.82558      3.70500      3.03402        -0.036982      0.003897     -0.569761
     19.96484      2.46990      3.03402        -0.035169      0.017890     -0.570721
     21.39075      2.46990      2.99992         0.038286     -0.025295      0.565203
     23.53000      3.70500      2.99992         0.021422     -0.005540      0.587494
     22.10383      3.70500      3.03402        -0.011547     -0.003591     -0.567368
     24.24283      2.46990      3.03402        -0.011748     -0.033595     -0.573312
      0.00000      4.94010      2.99992         0.035947     -0.003258      0.572044
      2.13900      6.17490      2.99992         0.040513     -0.014126      0.567288
      0.71308      6.17490      3.03402        -0.030184      0.021016     -0.572718
      2.85208      4.94010      3.03402        -0.019888      0.032823     -0.563113
      4.27825      4.94010      2.99992         0.004096      0.016686      0.569209
      6.41725      6.17490      2.99992         0.026390      0.009608      0.573514
      4.99108      6.17490      3.03402        -0.020143     -0.024704     -0.571965
      7.13033      4.94010      3.03402        -0.031756     -0.018045     -0.568819
      8.55625      4.94010      2.99992         0.044510      0.016624      0.569285
     10.69550      6.17490      2.99992         0.011092     -0.013373      0.568567
      9.26933      6.17490      3.03402        -0.013263     -0.028230     -0.562278
     11.40833      4.94010      3.03402        -0.015254      0.026429     -0.575075
     12.83450      4.94010      2.99992         0.031512     -0.001911      0.572345
     14.97350      6.17490      2.99992         0.045758     -0.012164      0.568127
     13.54759      6.17490      3.03402        -0.029872      0.019138     -0.572899
     15.68658      4.94010      3.03402        -0.016818      0.032281     -0.564305
     17.11275      4.94010      2.99992         0.007622      0.015417      0.568359
     19.25175      6.17490      2.99992         0.021078      0.008857      0.573835
     17.82558      6.17490      3.03402        -0.026995     -0.024313     -0.574176
     19.96484      4.94010      3.03402        -0.041757     -0.015696     -0.569775
     21.39075      4.94010      2.99992         0.032605      0.011813      0.568108
     23.53000      6.17490      2.99992         0.012401     -0.011113      0.569273
     22.10383      6.17490      3.03402        -0.014639     -0.025080     -0.558780
     24.24283      4.94010      3.03402        -0.010040      0.028070     -0.570432
      0.00000      7.41000      2.99992         0.032918      0.001172      0.560067
      2.13900      8.64510      2.99992         0.038315      0.017265      0.567349
      0.71308      8.64510      3.03402        -0.028608     -0.015425     -0.572888
      2.85208      7.41000      3.03402        -0.012380      0.002237     -0.569554
      4.27825      7.41000      2.99992         0.014381      0.005475      0.586244
      6.41725      8.64510      2.99992         0.024866      0.001938      0.572277
      4.99108      8.64510      3.03402        -0.014446      0.029630     -0.575484
      7.13033      7.41000      3.03402        -0.063327      0.005868     -0.575351
      8.55625      7.41000      2.99992         0.023307      0.005891      0.582873
     10.69550      8.64510      2.99992         0.006687      0.019624      0.568700
      9.26933      8.64510      3.03402        -0.013330      0.036816     -0.563865
     11.40833      7.41000      3.03402        -0.024767      0.003448     -0.569679
     12.83450      7.41000      2.99992         0.034339      0.003458      0.561289
     14.97350      8.64510      2.99992         0.044266      0.018962      0.569576
     13.54759      8.64510      3.03402        -0.026760     -0.014856     -0.573310
     15.68658      7.41000      3.03402        -0.011402      0.003543     -0.569326
     17.11275      7.41000      2.99992         0.017736      0.006787      0.586648
     19.25175      8.64510      2.99992         0.020891      0.006725      0.573387
     17.82558      8.64510      3.03402        -0.016281      0.032968     -0.575555
     19.96484      7.41000      3.03402        -0.076687      0.013082     -0.575199
     21.39075      7.41000      2.99992         0.014394      0.011859      0.585162
     23.53000      8.64510      2.99992         0.001655      0.018884      0.567608
     22.10383      8.64510      3.03402        -0.014594      0.045316     -0.562219
     24.24283      7.41000      3.03402        -0.020034      0.009151     -0.568479
      0.00000      9.87990      2.99992         0.023317      0.003561      0.571883
      2.13900     11.11500      2.99992         0.019924     -0.000336      0.582510
      0.71308     11.11500      3.03402        -0.061686      0.000559     -0.576347
      2.85208      9.87990      3.03402        -0.013452     -0.031603     -0.564068
      4.27825      9.87990      2.99992         0.003605     -0.014614      0.568326
      6.41725     11.11500      2.99992         0.029114      0.000408      0.561366
      4.99108     11.11500      3.03402        -0.023060     -0.000917     -0.569895
      7.13033      9.87990      3.03402        -0.026684      0.018712     -0.573190
      8.55625      9.87990      2.99992         0.038440     -0.012111      0.567941
     10.69550     11.11500      2.99992         0.015225      0.001179      0.586593
      9.26933     11.11500      3.03402        -0.007274      0.000745     -0.570285
     11.40833      9.87990      3.03402        -0.013367     -0.023718     -0.576038
     12.83450      9.87990      2.99992         0.027371      0.005472      0.573646
     14.97350     11.11500      2.99992         0.024867     -0.001595      0.585183
     13.54759     11.11500      3.03402        -0.060640      0.001775     -0.576702
     15.68658      9.87990      3.03402        -0.010259     -0.030334     -0.563688
     17.11275      9.87990      2.99992         0.006228     -0.014183      0.569475
     19.25175     11.11500      2.99992         0.023972     -0.007955      0.562435
     17.82558     11.11500      3.03402        -0.030815     -0.003789     -0.571170
     19.96484      9.87990      3.03402        -0.031562      0.014913     -0.573467
     21.39075      9.87990      2.99992         0.025575     -0.013301      0.567956
     23.53000     11.11500      2.99992         0.010943      0.000026      0.585498
     22.10383     11.11500      3.03402        -0.009605     -0.004308     -0.570426
     24.24283      9.87990      3.03402        -0.012658     -0.022915     -0.574794
      0.00000     12.35010      2.99992         0.023527     -0.004431      0.572322
      2.13900     13.58490      2.99992         0.037042     -0.016436      0.567549
      0.71308     13.58490      3.03402        -0.028451      0.017393     -0.573031
      2.85208     12.35010      3.03402        -0.013638      0.031103     -0.563969
      4.27825     12.35010      2.99992         0.003671      0.015006      0.568384
      6.41725     13.58490      2.99992         0.025379      0.001431      0.573274
      4.99108     13.58490      3.03402        -0.014228     -0.028391     -0.575438
      7.13033     12.35010      3.03402        -0.025642     -0.019730     -0.572830
      8.55625     12.35010      2.99992         0.041187      0.016884      0.568497
     10.69550     13.58490      2.99992         0.005313     -0.016798      0.570250
      9.26933     13.58490      3.03402        -0.011682     -0.033632     -0.563881
     11.40833     12.35010      3.03402        -0.014659      0.028212     -0.575901
     12.83450     12.35010      2.99992         0.026794     -0.005481      0.574208
     14.97350     13.58490      2.99992         0.040993     -0.018441      0.569925
     13.54759     13.58490      3.03402        -0.028518      0.018603     -0.572911
     15.68658     12.35010      3.03402        -0.014605      0.031259     -0.562744
     17.11275     12.35010      2.99992         0.006062      0.011581      0.569308
     19.25175     13.58490      2.99992         0.020074      0.005193      0.574283
     17.82558     13.58490      3.03402        -0.021297     -0.028098     -0.575423
     19.96484     12.35010      3.03402        -0.033021     -0.021922     -0.571810
     21.39075     12.35010      2.99992         0.036546      0.014294      0.568840
     23.53000     13.58490      2.99992         0.003307     -0.016300      0.568332
     22.10383     13.58490      3.03402        -0.013717     -0.033396     -0.564058
     24.24283     12.35010      3.03402        -0.013899      0.026085     -0.575399
      0.00000     14.82000      2.99992         0.027981     -0.000733      0.560704
      2.13900     16.05510      2.99992         0.037153      0.014611      0.567596
      0.71308     16.05510      3.03402        -0.029204     -0.019072     -0.573009
      2.85208     14.82000      3.03402        -0.009002     -0.001022     -0.569911
      4.27825     14.82000      2.99992         0.014338      0.000094      0.585331
      6.41725     16.05510      2.99992         0.025678     -0.004010      0.573283
      4.99108     16.05510      3.03402        -0.017090      0.025476     -0.574857
      7.13033     14.82000      3.03402        -0.060064     -0.002787     -0.576162
      8.55625     14.82000      2.99992         0.026251     -0.003785      0.583522
     10.69550     16.05510      2.99992         0.010780      0.014408      0.570918
      9.26933     16.05510      3.03402        -0.012212      0.032308     -0.563229
     11.40833     14.82000      3.03402        -0.026462      0.000829     -0.569400
     12.83450     14.82000      2.99992         0.031000     -0.002133      0.562869
     14.97350     16.05510      2.99992         0.039422      0.011625      0.569068
     13.54759     16.05510      3.03402        -0.030406     -0.016879     -0.572955
     15.68658     14.82000      3.03402        -0.008930     -0.001233     -0.570152
     17.11275     14.82000      2.99992         0.015564     -0.001246      0.587530
     19.25175     16.05510      2.99992         0.021975     -0.003552      0.573547
     17.82558     16.05510      3.03402        -0.018854      0.022339     -0.575859
     19.96484     14.82000      3.03402        -0.066741     -0.000901     -0.576644
     21.39075     14.82000      2.99992         0.018237      0.000620      0.582848
     23.53000     16.05510      2.99992         0.004102      0.015633      0.568234
     22.10383     16.05510      3.03402        -0.014885      0.030984     -0.563864
     24.24283     14.82000      3.03402        -0.024543     -0.000819     -0.569703
      0.00000     17.28990      2.99992         0.024033      0.002623      0.572232
      2.13900     18.52500      2.99992         0.019034     -0.002553      0.582477
      0.71308     18.52500      3.03402        -0.063709     -0.001035     -0.576201
      2.85208     17.28990      3.03402        -0.013320     -0.034128     -0.563779
      4.27825     17.28990      2.99992         0.004691     -0.014140      0.567920
      6.41725     18.52500      2.99992         0.035917      0.014084      0.560827
      4.99108     18.52500      3.03402        -0.018450     -0.002371     -0.569398
      7.13033     17.28990      3.03402        -0.029030      0.023789     -0.571166
      8.55625     17.28990      2.99992         0.045062     -0.011936      0.567464
     10.69550     18.52500      2.99992         0.015258     -0.003585      0.585207
      9.26933     18.52500      3.03402        -0.009671      0.011644     -0.571921
     11.40833     17.28990      3.03402        -0.017746     -0.021744     -0.575279
     12.83450     17.28990      2.99992         0.024810     -0.000488      0.573825
     14.97350     18.52500      2.99992         0.020412     -0.004797      0.583243
     13.54759     18.52500      3.03402        -0.066194     -0.001423     -0.576284
     15.68658     17.28990      3.03402        -0.015198     -0.034870     -0.564460
     17.11275     17.28990      2.99992         0.005218     -0.018751      0.568995
     19.25175     18.52500      2.99992         0.029352      0.000424      0.561486
     17.82558     18.52500      3.03402        -0.026678     -0.005235     -0.570198
     19.96484     17.28990      3.03402        -0.032427      0.014726     -0.573321
     21.39075     17.28990      2.99992         0.036944     -0.014670      0.568086
     23.53000     18.52500      2.99992         0.014735     -0.000056      0.585394
     22.10383     18.52500      3.03402        -0.010718     -0.000844     -0.570068
     24.24283     17.28990      3.03402        -0.015560     -0.027321     -0.575287
      0.00000     19.76010      2.99992         0.023399     -0.005236      0.572088
      2.13900     20.99490      2.99992         0.035118     -0.016280      0.567616
      0.71308     20.99490      3.03402        -0.031896      0.017311     -0.572558
      2.85208     19.76010      3.03402        -0.012863      0.028632     -0.563549
      4.27825     19.76010      2.99992         0.005943      0.011061      0.570273
      6.41725     20.99490      2.99992         0.039325     -0.006952      0.570486
      4.99108     20.99490      3.03402        -0.007811     -0.031221     -0.573177
      7.13033     19.76010      3.03402        -0.023241     -0.021172     -0.576748
      8.55625     19.76010      2.99992         0.035259      0.012477      0.565625
     10.69550     20.99490      2.99992         0.003233     -0.021942      0.570170
      9.26933     20.99490      3.03402        -0.022848     -0.033639     -0.563903
     11.40833     19.76010      3.03402        -0.020838      0.025107     -0.574714
     12.83450     19.76010      2.99992         0.021678     -0.010183      0.573511
     14.97350     20.99490      2.99992         0.037582     -0.019858      0.568344
     13.54759     20.99490      3.03402        -0.033581      0.014051     -0.572608
     15.68658     19.76010      3.03402        -0.015187      0.026447     -0.563986
     17.11275     19.76010      2.99992         0.006719      0.013939      0.568656
     19.25175     20.99490      2.99992         0.028784      0.005325      0.572921
     17.82558     20.99490      3.03402        -0.015157     -0.030286     -0.574731
     19.96484     19.76010      3.03402        -0.031408     -0.021093     -0.573380
     21.39075     19.76010      2.99992         0.039357      0.016740      0.567941
     23.53000     20.99490      2.99992         0.004297     -0.015662      0.568153
     22.10383     20.99490      3.03402        -0.016483     -0.031673     -0.564172
     24.24283     19.76010      3.03402        -0.017144      0.026842     -0.575233
      0.00000     22.23000      2.99992         0.026289     -0.000161      0.560464
      2.13900     23.46510      2.99992         0.034926      0.016653      0.568040
      0.71308     23.46510      3.03402        -0.031379     -0.018652     -0.572619
      2.85208     22.23000      3.03402        -0.011819     -0.000533     -0.568202
      4.27825     22.23000      2.99992         0.016915      0.003534      0.586497
      6.41725     23.46510      2.99992         0.039344      0.010651      0.572746
      4.99108     23.46510      3.03402        -0.005503      0.033751     -0.573441
      7.13033     22.23000      3.03402        -0.062555      0.004226     -0.574061
      8.55625     22.23000      2.99992         0.031156     -0.001438      0.586628
     10.69550     23.46510      2.99992        -0.000179      0.014279      0.568981
      9.26933     23.46510      3.03402        -0.026762      0.038962     -0.564417
     11.40833     22.23000      3.03402        -0.032615     -0.000832     -0.569342
     12.83450     22.23000      2.99992         0.026525     -0.004166      0.561723
     14.97350     23.46510      2.99992         0.038708      0.015702      0.569317
     13.54759     23.46510      3.03402        -0.033841     -0.019055     -0.571675
     15.68658     22.23000      3.03402        -0.008079     -0.003640     -0.567829
     17.11275     22.23000      2.99992         0.020840      0.001384      0.585963
     19.25175     23.46510      2.99992         0.029523     -0.001614      0.572634
     17.82558     23.46510      3.03402        -0.012351      0.027022     -0.575400
     19.96484     22.23000      3.03402        -0.064384      0.000809     -0.576607
     21.39075     22.23000      2.99992         0.022786      0.001439      0.582839
     23.53000     23.46510      2.99992         0.003044      0.016057      0.568034
     22.10383     23.46510      3.03402        -0.017106      0.032506     -0.564148
     24.24283     22.23000      3.03402        -0.028091      0.000109     -0.569548
      0.00000     24.69990      2.99992         0.021260      0.004669      0.572075
      2.13900     25.93500      2.99992         0.018307      0.001363      0.583062
      0.71308     25.93500      3.03402        -0.063225     -0.000351     -0.576077
      2.85208     24.69990      3.03402        -0.007204     -0.030563     -0.563577
      4.27825     24.69990      2.99992         0.009147     -0.009894      0.570195
      6.41725     25.93500      2.99992         0.039566     -0.011534      0.562345
      4.99108     25.93500      3.03402        -0.011253     -0.000199     -0.569693
      7.13033     24.69990      3.03402        -0.025655      0.026488     -0.573418
      8.55625     24.69990      2.99992         0.028761     -0.014809      0.569434
     10.69550     25.93500      2.99992         0.007367      0.000824      0.585636
      9.26933     25.93500      3.03402        -0.019987     -0.007141     -0.570258
     11.40833     24.69990      3.03402        -0.021971     -0.026439     -0.574955
     12.83450     24.69990      2.99992         0.020134      0.005562      0.572449
     14.97350     25.93500      2.99992         0.020754      0.002184      0.583183
     13.54759     25.93500      3.03402        -0.065628      0.000389     -0.575894
     15.68658     24.69990      3.03402        -0.010835     -0.030387     -0.562418
     17.11275     24.69990      2.99992         0.010680     -0.015083      0.568460
     19.25175     25.93500      2.99992         0.032269     -0.002234      0.560843
     17.82558     25.93500      3.03402        -0.021872      0.001244     -0.569858
     19.96484     24.69990      3.03402        -0.030226      0.018854     -0.573771
     21.39075     24.69990      2.99992         0.037533     -0.015771      0.567679
     23.53000     25.93500      2.99992         0.012575     -0.000314      0.585183
     22.10383     25.93500      3.03402        -0.011519     -0.001598     -0.570037
     24.24283     24.69990      3.03402        -0.017307     -0.027583     -0.575259
      0.00000     27.17010      2.99992         0.022470     -0.003591      0.571918
      2.13900     28.40490      2.99992         0.037084     -0.016531      0.567291
      0.71308     28.40490      3.03402        -0.029224      0.017175     -0.572554
      2.85208     27.17010      3.03402        -0.010524      0.033066     -0.563557
      4.27825     27.17010      2.99992         0.008933      0.009168      0.568513
      6.41725     28.40490      2.99992         0.030856     -0.006080      0.572288
      4.99108     28.40490      3.03402        -0.012600     -0.027166     -0.574682
      7.13033     27.17010      3.03402        -0.030901     -0.028317     -0.573281
      8.55625     27.17010      2.99992         0.036768      0.009178      0.569211
     10.69550     28.40490      2.99992         0.004374     -0.014805      0.568429
      9.26933     28.40490      3.03402        -0.019242     -0.040987     -0.564436
     11.40833     27.17010      3.03402        -0.019635      0.022512     -0.575198
     12.83450     27.17010      2.99992         0.022744     -0.000798      0.572266
     14.97350     28.40490      2.99992         0.039060     -0.013896      0.567508
     13.54759     28.40490      3.03402        -0.030757      0.017107     -0.572738
     15.68658     27.17010      3.03402        -0.012709      0.034193     -0.563305
     17.11275     27.17010      2.99992         0.008578      0.013759      0.568256
     19.25175     28.40490      2.99992         0.026042     -0.001506      0.572095
     17.82558     28.40490      3.03402        -0.015489     -0.025525     -0.575223
     19.96484     27.17010      3.03402        -0.030660     -0.019949     -0.573436
     21.39075     27.17010      2.99992         0.037439      0.012571      0.567499
     23.53000     28.40490      2.99992         0.003392     -0.017261      0.567705
     22.10383     28.40490      3.03402        -0.015056     -0.035395     -0.563695
     24.24283     27.17010      3.03402        -0.016330      0.024499     -0.575058
     11.05050     15.90482      7.64940         2.559208      0.419394      0.136892
      9.17102     17.88418      7.15088         1.679569      2.138983      0.670768
      8.91972     19.40471      7.29740         1.235120     -0.654002      0.477334
     10.02477     20.33423      7.87490         1.144236     -2.837983     -0.122330
     11.39986     19.75476      8.28674        -2.782233     -1.547570     -1.466945
     11.62960     18.25498      8.07686        -0.370274      0.609808      0.502866
     12.80678     17.37527      8.51180         0.662726     -0.715569      1.628442
     10.55817     17.35363      7.52730        -0.866950      1.221323     -0.293719
     10.56074     13.58075      8.65788         2.867068     -1.974809     -0.965761
      9.67773     12.37203      8.98436        -1.039659     -0.986377     -0.489178
     10.57434     11.25846      9.45252        -0.774442     -0.767136     -0.426412
     12.02336     11.76174      9.39114         0.948421     -1.174600     -3.429167
     14.34949     11.35746      8.35274        -0.373165      0.725329      0.624861
     15.55875     10.50323      7.95652         0.416371     -0.680772      0.645373
     16.67484     11.43511      7.57020         1.022435     -0.945224      0.342171
     16.17096     12.87443      7.74774        -0.308351      1.070139      2.288067
     16.57524     15.12589      8.94454        -1.404728     -0.214672     -2.176067
     17.42976     16.30674      9.41402         0.673252      0.365865     -0.390707
     16.50106     17.39542      9.87910         0.615680      0.848145     -0.227706
     15.05975     16.90221      9.67604        -0.048176      1.008891     -4.541170
      8.18276     12.15773      8.72894         1.758449     -2.761250      1.258898
      7.60264     10.74924      9.00284         2.590682      0.675957      0.357116
      8.52929      9.59714      9.48552         1.051860      0.985095     -0.201918
     10.04454      9.84018      9.68594        -2.009660      2.184707     -0.734269
     15.77206      8.99248      8.09182         2.844676      1.723870     -1.021979
     17.18745      8.43821      7.79944        -1.117281      2.752596     -0.025560
     18.34718      9.40329      7.42280        -1.217554      0.523478      0.360488
     18.09819     10.92797      7.31896        -1.712271     -2.100789      0.496773
     18.94064     16.52193      9.29456        -1.561797      2.831212      1.346033
     19.50279     17.90197      9.70860        -2.606043     -0.816592      0.040523
     18.54739     19.02917     10.19304        -1.149680     -0.929405     -0.226170
     17.01752     18.79206     10.24782         2.139061     -2.089033     -0.546354
      7.19939     21.07404      7.87314         0.644436     -0.219099      0.145668
      5.90156     21.74746      7.39068        -0.104281      0.385983     -0.251672
      4.30905     22.76589      9.26134         0.847571      1.132332      0.030432
      3.95097     24.28316      9.17598        -2.109482      0.684389      0.398623
      5.24418     25.15606      9.20898        -0.069579     -1.346767      0.060014
      6.05352     24.21736      8.31226         4.347769     -0.031109     -5.181621
      9.02625      7.18414      9.51610         0.138305      0.437018      0.133814
      8.43714      5.79373      9.81882        -0.974067      0.363115     -0.053798
      5.87640      5.96683      9.20040         0.290266      3.169990      6.255704
      4.88507      5.31919      8.23130         1.333393      0.054095     -0.224860
      5.81583      4.11700      7.88018        -0.650495     -1.989673     -0.826665
      7.29718      4.58975      7.73916        -1.192979      0.783636      0.350504
     19.72226      7.38362      7.55766        -0.554917      0.392511      0.148059
     21.15023      6.81453      7.47582         0.440857      0.025673      0.208238
     19.95406      4.59420      8.29224        -4.720690      4.290443     -0.322211
     20.24206      3.09204      8.34240         0.910432      0.994873     -0.050681
     21.41154      3.14688      7.31104         0.744276     -1.632194     -1.259618
     22.29224      4.41429      7.54556        -1.134588     -0.398587      0.727319
     18.11923     21.48574     10.45286         0.196434     -0.346807      0.503149
     17.62408     21.58118      8.99888        -0.002972      0.687177     -0.656082
     15.22788     22.69979      8.66470         0.714139      1.346930      0.029802
     14.89187     24.02500      9.42018        -2.104379      0.314882      0.896631
     15.94738     25.13057      9.10118        -0.001706     -1.282894     -0.458789
     17.14253     24.17646      9.13396         6.319954     -0.546097      1.946501
     14.71835     12.97787     10.67968         1.986106     -1.618625     -0.399394
     15.94122     13.10770     12.84998         0.178641     -0.141965     -0.045692
     14.29327     11.37554     12.51646        -0.175682     -0.251547      0.046661
     12.49054     14.00016     11.00792         0.117189      0.077974      3.775729
     14.46731     15.41013     11.22792        -0.367532     -1.096144      3.731868
     12.49387     15.93120      8.13362        -1.717143      2.163874     -0.471693
     10.11975     14.74649      7.82210         2.280993     -1.044536     -2.280608
     12.00077     13.24108      9.02902        -3.557877     -2.903517     -5.950364
     13.18334     10.84943      9.14848        -0.648149      3.653439     -2.370480
     14.69140     12.82315      8.10480         1.901387     -2.564423     -0.553895
     17.08298     14.01379      8.07444        -3.765491     -0.393999      1.896961
     15.11108     15.44778      9.22240         4.566516      2.753639     -5.608705
     13.91465     17.82935      9.41666        -0.179427     -3.222543     -2.941913
      5.50600     22.83851      8.35648         1.203547      1.931893     -0.750023
      7.26689      5.54475      8.89812        -1.997991      0.521593      1.184597
     21.15177      5.34706      7.83662        -2.704435     -0.663056      0.644546
     16.71078     22.77804      8.88712         1.271952      1.941302      0.365522
     15.22736     12.28756     11.88088        -0.704358      0.988610     -0.183325
     13.90130     14.16555     10.74414        -1.550165      0.609858      0.339303
     13.57505     14.36028      8.63302         0.771243      0.174797      0.781766
      7.58596     19.98803      6.89766         2.577309     -0.477347      2.009279
      7.95277      8.22362      9.72994         2.610141      2.317630     -1.088315
     19.73458      8.85139      7.20412        -3.052118      0.071190      0.757183
     19.12392     20.36713     10.59036        -2.070598     -2.014908     -1.209188
      7.13085     24.67145      7.35658        -5.734708     -2.909074      5.242291
      5.47828      6.76118     10.42140         2.450553     -4.410291     -6.779582
     18.58230      5.20004      8.47528         7.304916     -3.542060     -0.660306
     18.54098     24.57393      9.54338        -7.469469     -2.475575     -2.420677
      8.35269     17.18379      6.77754         1.087360      1.007493      0.479286
      9.81814     21.44839      8.00074         0.441278     -1.577252     -0.171263
     12.20920     20.41870      8.73818        -1.121401     -0.920389     -0.624338
      7.52307     13.00277      8.34130         0.874820     -1.190067      0.518841
      6.49169     10.55273      8.84048         1.513273      0.176999      0.245201
     10.74248      8.99159      9.99020        -0.879775      1.436466     -0.459746
     14.92242      8.30305      8.41126         1.189999      0.929338     -0.437349
     17.38664      7.31841      7.87886        -0.424912      1.529797     -0.010291
     18.94834     11.64970      7.08180        -1.152247     -1.012930      0.320000
     19.62575     15.69764      8.90604        -0.939396      1.148632      0.529705
     20.62478     18.09641      9.65184        -1.526638     -0.175934      0.079118
     16.30161     19.62672     10.54856         0.946596     -1.328213     -0.358707
      8.03157     21.85150      7.92264        -1.096932     -0.748278     -0.063165
      7.04024     20.62084      8.90714         0.282577      0.324700     -1.016895
      5.06578     20.97504      7.32556         0.743251      0.952336      0.125560
      6.07919     22.20214      6.36042        -0.258691     -0.344818      1.072122
      4.64429     22.48105     10.31316        -0.493146      0.025092     -0.969633
      3.46403     22.09692      8.88998         1.121272      0.646304      0.269287
      3.16833     24.60565      9.93938         0.739120     -0.336490     -0.741670
      3.52230     24.42662      8.12944         0.132213     -0.066514      1.103942
      5.70006     25.17592     10.25376        -0.393552      0.180010     -0.994816
      5.08092     26.20443      8.79296         0.475961     -1.303830      0.405948
      9.90182      7.39044     10.21614        -0.918645     -0.355717     -0.665427
      9.38561      7.22267      8.43502        -0.325712      0.160353      1.035596
      8.07829      5.76646     10.90056         0.190764     -0.044414     -1.140906
      9.23134      4.99167      9.65954        -0.885291      0.821950      0.057057
      4.73028      5.99914      7.32930        -0.045392     -0.633733      0.871721
      3.89655      4.98812      8.69242         1.239401      0.661556     -0.397362
      5.44901      3.50789      6.98896         0.384612      0.560602      0.840465
      5.80299      3.45365      8.80726        -0.043681      0.379672     -1.043606
      7.44966      5.17248      6.77138         0.111841     -0.705543      0.795079
      8.04338      3.73405      7.84080        -0.726176      1.068100      0.039236
     19.03921      6.82224      6.83826         0.737425      0.733692      0.788574
     19.33235      7.25765      8.62136         0.357668      0.249612     -1.327998
     21.81531      7.38155      8.20776        -0.461959     -0.553922     -0.779500
     21.55631      6.94524      6.41850        -0.223757     -0.246582      1.028657
     19.38651      2.41951      8.00316         0.873863      1.020942      0.551736
     20.62350      2.80869      9.37882        -0.520470      0.149276     -0.943008
     20.90945      3.31761      6.30190         0.639679     -0.404229      0.821463
     22.01425      2.18032      7.26154        -0.560678      0.960439      0.024682
     22.91857      4.68727      6.63300        -0.803078     -0.064008      1.026016
     22.93423      4.30017      8.48078        -0.344744      0.218242     -0.999511
     18.62312     22.46771     10.73820        -0.229462     -1.260608     -0.232997
     17.23211     21.29960     11.14454         0.959956      0.204631     -0.499685
     17.06681     20.62618      8.72080         0.468555      1.289099      0.032650
     18.51377     21.72404      8.30082        -0.891676     -0.175185      0.689264
     14.71783     21.78984      9.12428         0.780528      0.908853     -0.512593
     15.00225     22.79820      7.55150         0.083250     -0.380750      1.002516
     15.04332     23.78165     10.52348        -0.447748      0.273497     -0.983960
     13.81660     24.37090      9.26640         1.026970     -0.359062      0.149185
     15.96484     25.96049      9.88240         0.259338     -1.000295     -1.012159
     15.81390     25.53871      8.04518         0.148059     -0.205644      1.052301
     14.13977     12.20694     10.07116         1.037130      1.250870      1.752135
     15.26690     13.68538     13.51570         0.013818      0.016059     -0.028916
     16.60836     13.80868     12.33188         0.031818     -0.010484     -0.007426
     16.55984     12.45947     13.49040        -0.023688     -0.007106     -0.001802
     13.76705     10.78362     11.75306         0.057093      0.052181      0.036113
     13.53552     11.88119     13.15204         0.027139      0.016802     -0.014248
     14.84849     10.67662     13.16194         0.024100      0.036819      0.003618
     11.92607     14.82356     10.53778         0.782931     -0.324614      0.755904
     12.22178     13.99719     12.08636         0.424366      0.405637      0.193395
     12.13451     13.05760     10.56638         0.482103      0.898882      2.427299
     14.32536     15.56960     12.31714        -0.406924     -0.398405      0.139759
     13.99500     16.25961     10.70542        -0.639340     -0.409893      1.413576
     15.54001     15.43533     11.00440        -0.400829     -0.278429      1.487879
     15.59623     13.31992     10.03772        -0.567440     -0.701697      1.232980
     10.16492     15.54855      9.72972        -4.376698      2.294979      5.256219
     10.16723     16.83285     12.05930        -0.028292      0.955236      2.077620
 -----------------------------------------------------------------------------------
    total drift:                               -0.972674      0.081689      0.402971


--------------------------------------------------------------------------------------------------------


  FREE ENERGIE OF THE ION-ELECTRON SYSTEM (eV)
  ---------------------------------------------------
  free  energy   TOTEN  =     -3585.01252489 eV

  energy  without entropy=    -3584.86971230  energy(sigma->0) =    -3584.94111860
 


--------------------------------------------------------------------------------------------------------


    POTLOK:  cpu time      0.2238: real time      0.2319


--------------------------------------------------------------------------------------------------------


--------------------------------------------------------------------------------------------------------


    WAVPRE:  cpu time      0.2402: real time      0.2528
    FEWALD:  cpu time      0.0741: real time      0.0747

 real space projection operators:
  total allocation   :      20230.76 KBytes
  max/ min on nodes  :       5062.07       5052.16

    ORTHCH:  cpu time      2.4393: real time      2.4572
     LOOP+:  cpu time    894.7201: real time    903.6668


--------------------------------------- Iteration      2(   1)  ---------------------------------------


    POTLOK:  cpu time      0.1725: real time      0.1746
    SETDIJ:  cpu time      0.0266: real time      0.0268
     EDDAV:  cpu time     20.1906: real time     20.4105
       DOS:  cpu time      0.1089: real time      0.1094
    CHARGE:  cpu time      1.0170: real time      1.0253
    MIXING:  cpu time      0.0035: real time      0.0035
    --------------------------------------------
      LOOP:  cpu time     21.5192: real time     21.7501

 eigenvalue-minimisations  :  2080
 total energy-change (2. order) :-0.7804975E+01  (-0.2993627E+02)
 number of electron    1602.9999953 magnetization 
 augmentation part       43.3285301 magnetization 

 Broyden mixing:
  rms(total) = 0.32693E+00    rms(broyden)= 0.32432E+00
  rms(prec ) = 0.33213E+00
  weight for this iteration     100.00

 Free energy of the ion-electron system (eV)
  ---------------------------------------------------
  alpha Z        PSCENC =       756.00556702
  Ewald energy   TEWEN  =    237719.83611028
  -Hartree energ DENC   =   -289885.13477295
  -exchange      EXHF   =         0.00000000
  -V(xc)+E(xc)   XCENC  =      5667.22511178
  PAW double counting   =     29106.13704469   -29593.31928803
  entropy T*S    EENTRO =        -0.14103244
  eigenvalues    EBANDS =    -18149.53519860
  atomic energy  EATOM  =     60786.10896011
  Solvation  Ediel_sol  =         0.00000000
  ---------------------------------------------------
  free energy    TOTEN  =     -3592.81749814 eV

  energy without entropy =    -3592.67646570  energy(sigma->0) =    -3592.74698192


--------------------------------------------------------------------------------------------------------


--------------------------------------- Iteration      2(   2)  ---------------------------------------


    POTLOK:  cpu time      0.1711: real time      0.1733
    SETDIJ:  cpu time      0.0265: real time      0.0266
     EDDAV:  cpu time     22.2911: real time     22.5940
       DOS:  cpu time      0.0144: real time      0.0145
    CHARGE:  cpu time      1.0320: real time      1.0493
    MIXING:  cpu time      0.0178: real time      0.0179
    --------------------------------------------
      LOOP:  cpu time     23.5529: real time     23.8757

 eigenvalue-minimisations  :  2528
 total energy-change (2. order) :-0.7188462E+00  (-0.7446860E+00)
 number of electron    1602.9999957 magnetization 
 augmentation part       44.0484296 magnetization 

 Broyden mixing:
  rms(total) = 0.71551E+00    rms(broyden)= 0.71519E+00
  rms(prec ) = 0.77352E+00
  weight for this iteration     100.00

 eigenvalues of (default mixing * dielectric matrix)
  average eigenvalue GAMMA=   0.1194
  0.1194

 Free energy of the ion-electron system (eV)
  ---------------------------------------------------
  alpha Z        PSCENC =       756.00556702
  Ewald energy   TEWEN  =    237719.83611028
  -Hartree energ DENC   =   -289896.90829187
  -exchange      EXHF   =         0.00000000
  -V(xc)+E(xc)   XCENC  =      5667.73114745
  PAW double counting   =     29124.77873395   -29611.69623578
  entropy T*S    EENTRO =        -0.11227377
  eigenvalues    EBANDS =    -18139.28006172
  atomic energy  EATOM  =     60786.10896011
  Solvation  Ediel_sol  =         0.00000000
  ---------------------------------------------------
  free energy    TOTEN  =     -3593.53634432 eV

  energy without entropy =    -3593.42407055  energy(sigma->0) =    -3593.48020744


--------------------------------------------------------------------------------------------------------


--------------------------------------- Iteration      2(   3)  ---------------------------------------


    POTLOK:  cpu time      0.2566: real time      0.2585
    SETDIJ:  cpu time      0.0492: real time      0.0495
     EDDAV:  cpu time     26.0712: real time     26.3085
       DOS:  cpu time      0.0349: real time      0.0351
    CHARGE:  cpu time      1.0094: real time      1.0171
    MIXING:  cpu time      0.0038: real time      0.0039
    --------------------------------------------
      LOOP:  cpu time     27.4250: real time     27.6725

 eigenvalue-minimisations  :  3008
 total energy-change (2. order) :-0.6323231E-01  (-0.3146265E-01)
 number of electron    1602.9999951 magnetization 
 augmentation part       43.1315346 magnetization 

 Broyden mixing:
  rms(total) = 0.44032E+00    rms(broyden)= 0.43982E+00
  rms(prec ) = 0.48377E+00
  weight for this iteration     100.00

 eigenvalues of (default mixing * dielectric matrix)
  average eigenvalue GAMMA=   0.4250
  0.7757  0.0743

 Free energy of the ion-electron system (eV)
  ---------------------------------------------------
  alpha Z        PSCENC =       756.00556702
  Ewald energy   TEWEN  =    237719.83611028
  -Hartree energ DENC   =   -289902.53575983
  -exchange      EXHF   =         0.00000000
  -V(xc)+E(xc)   XCENC  =      5667.83803852
  PAW double counting   =     29129.54124744   -29616.74157901
  entropy T*S    EENTRO =        -0.10753149
  eigenvalues    EBANDS =    -18133.54462968
  atomic energy  EATOM  =     60786.10896011
  Solvation  Ediel_sol  =         0.00000000
  ---------------------------------------------------
  free energy    TOTEN  =     -3593.59957663 eV

  energy without entropy =    -3593.49204514  energy(sigma->0) =    -3593.54581088


--------------------------------------------------------------------------------------------------------


--------------------------------------- Iteration      2(   4)  ---------------------------------------


    POTLOK:  cpu time      0.1784: real time      0.1807
    SETDIJ:  cpu time      0.0265: real time      0.0267
     EDDAV:  cpu time     26.3163: real time     26.5903
       DOS:  cpu time      0.0425: real time      0.0427
    CHARGE:  cpu time      1.0156: real time      1.0234
    MIXING:  cpu time      0.0039: real time      0.0039
    --------------------------------------------
      LOOP:  cpu time     27.5831: real time     27.8677

 eigenvalue-minimisations  :  3040
 total energy-change (2. order) : 0.1069593E+00  (-0.1731477E+00)
 number of electron    1602.9999957 magnetization 
 augmentation part       43.7236902 magnetization 

 Broyden mixing:
  rms(total) = 0.41604E+00    rms(broyden)= 0.41577E+00
  rms(prec ) = 0.46731E+00
  weight for this iteration     100.00

 eigenvalues of (default mixing * dielectric matrix)
  average eigenvalue GAMMA=   0.5906
  1.1829  0.5197  0.0691

 Free energy of the ion-electron system (eV)
  ---------------------------------------------------
  alpha Z        PSCENC =       756.00556702
  Ewald energy   TEWEN  =    237719.83611028
  -Hartree energ DENC   =   -289907.59548818
  -exchange      EXHF   =         0.00000000
  -V(xc)+E(xc)   XCENC  =      5668.15110194
  PAW double counting   =     29140.36315838   -29627.65577477
  entropy T*S    EENTRO =        -0.12020794
  eigenvalues    EBANDS =    -18128.58604418
  atomic energy  EATOM  =     60786.10896011
  Solvation  Ediel_sol  =         0.00000000
  ---------------------------------------------------
  free energy    TOTEN  =     -3593.49261734 eV

  energy without entropy =    -3593.37240941  energy(sigma->0) =    -3593.43251337


--------------------------------------------------------------------------------------------------------


--------------------------------------- Iteration      2(   5)  ---------------------------------------


    POTLOK:  cpu time      0.1933: real time      0.1956
    SETDIJ:  cpu time      0.0268: real time      0.0270
     EDDAV:  cpu time     23.7642: real time     24.0099
       DOS:  cpu time      0.0231: real time      0.0232
    CHARGE:  cpu time      1.0171: real time      1.0252
    MIXING:  cpu time      0.0407: real time      0.0410
    --------------------------------------------
      LOOP:  cpu time     25.0652: real time     25.3219

 eigenvalue-minimisations  :  2624
 total energy-change (2. order) : 0.9370156E-02  (-0.1114525E-01)
 number of electron    1602.9999952 magnetization 
 augmentation part       43.2534756 magnetization 

 Broyden mixing:
  rms(total) = 0.27925E+00    rms(broyden)= 0.27885E+00
  rms(prec ) = 0.32205E+00
  weight for this iteration     100.00

 eigenvalues of (default mixing * dielectric matrix)
  average eigenvalue GAMMA=   0.9714
  2.5074  0.9885  0.3210  0.0686

 Free energy of the ion-electron system (eV)
  ---------------------------------------------------
  alpha Z        PSCENC =       756.00556702
  Ewald energy   TEWEN  =    237719.83611028
  -Hartree energ DENC   =   -289920.22513341
  -exchange      EXHF   =         0.00000000
  -V(xc)+E(xc)   XCENC  =      5668.47970936
  PAW double counting   =     29153.38462467   -29640.64404770
  entropy T*S    EENTRO =        -0.10725910
  eigenvalues    EBANDS =    -18116.32177842
  atomic energy  EATOM  =     60786.10896011
  Solvation  Ediel_sol  =         0.00000000
  ---------------------------------------------------
  free energy    TOTEN  =     -3593.48324719 eV

  energy without entropy =    -3593.37598808  energy(sigma->0) =    -3593.42961763


--------------------------------------------------------------------------------------------------------


--------------------------------------- Iteration      2(   6)  ---------------------------------------


    POTLOK:  cpu time      0.1415: real time      0.1436
    SETDIJ:  cpu time      0.0626: real time      0.0630
     EDDAV:  cpu time     23.3085: real time     23.5101
       DOS:  cpu time      0.0518: real time      0.0520
    CHARGE:  cpu time      1.0189: real time      1.0267
    MIXING:  cpu time      0.0042: real time      0.0043
    --------------------------------------------
      LOOP:  cpu time     24.5874: real time     24.7996

 eigenvalue-minimisations  :  2592
 total energy-change (2. order) : 0.6507919E-01  (-0.1350777E+00)
 number of electron    1602.9999957 magnetization 
 augmentation part       43.8336100 magnetization 

 Broyden mixing:
  rms(total) = 0.49560E+00    rms(broyden)= 0.49525E+00
  rms(prec ) = 0.54892E+00
  weight for this iteration     100.00

 eigenvalues of (default mixing * dielectric matrix)
  average eigenvalue GAMMA=   1.0964
  3.5199  1.0163  0.5536  0.0686  0.3236

 Free energy of the ion-electron system (eV)
  ---------------------------------------------------
  alpha Z        PSCENC =       756.00556702
  Ewald energy   TEWEN  =    237719.83611028
  -Hartree energ DENC   =   -289936.06493756
  -exchange      EXHF   =         0.00000000
  -V(xc)+E(xc)   XCENC  =      5668.98182988
  PAW double counting   =     29175.80597401   -29663.36315576
  entropy T*S    EENTRO =        -0.11399462
  eigenvalues    EBANDS =    -18100.61452135
  atomic energy  EATOM  =     60786.10896011
  Solvation  Ediel_sol  =         0.00000000
  ---------------------------------------------------
  free energy    TOTEN  =     -3593.41816800 eV

  energy without entropy =    -3593.30417337  energy(sigma->0) =    -3593.36117069


--------------------------------------------------------------------------------------------------------


--------------------------------------- Iteration      2(   7)  ---------------------------------------


    POTLOK:  cpu time      0.1424: real time      0.1446
    SETDIJ:  cpu time      0.0265: real time      0.0267
     EDDAV:  cpu time     23.1090: real time     23.3475
       DOS:  cpu time      0.0331: real time      0.0333
    CHARGE:  cpu time      1.0857: real time      1.0939
    MIXING:  cpu time      0.0044: real time      0.0045
    --------------------------------------------
      LOOP:  cpu time     24.4011: real time     24.6505

 eigenvalue-minimisations  :  2592
 total energy-change (2. order) : 0.1572914E-01  (-0.1170329E-01)
 number of electron    1602.9999952 magnetization 
 augmentation part       43.1990998 magnetization 

 Broyden mixing:
  rms(total) = 0.24236E+00    rms(broyden)= 0.24175E+00
  rms(prec ) = 0.26884E+00
  weight for this iteration     100.00

 eigenvalues of (default mixing * dielectric matrix)
  average eigenvalue GAMMA=   1.0435
  3.6211  0.8422  0.8422  0.5691  0.0686  0.3180

 Free energy of the ion-electron system (eV)
  ---------------------------------------------------
  alpha Z        PSCENC =       756.00556702
  Ewald energy   TEWEN  =    237719.83611028
  -Hartree energ DENC   =   -289943.53295939
  -exchange      EXHF   =         0.00000000
  -V(xc)+E(xc)   XCENC  =      5669.22230731
  PAW double counting   =     29188.99289228   -29676.55341134
  entropy T*S    EENTRO =        -0.13043495
  eigenvalues    EBANDS =    -18093.35147019
  atomic energy  EATOM  =     60786.10896011
  Solvation  Ediel_sol  =         0.00000000
  ---------------------------------------------------
  free energy    TOTEN  =     -3593.40243886 eV

  energy without entropy =    -3593.27200391  energy(sigma->0) =    -3593.33722139


--------------------------------------------------------------------------------------------------------


--------------------------------------- Iteration      2(   8)  ---------------------------------------


    POTLOK:  cpu time      0.2321: real time      0.2365
    SETDIJ:  cpu time      0.0264: real time      0.0265
     EDDAV:  cpu time     24.3810: real time     24.6750
       DOS:  cpu time      0.0358: real time      0.0360
    CHARGE:  cpu time      1.0405: real time      1.0486
    MIXING:  cpu time      0.0046: real time      0.0046
    --------------------------------------------
      LOOP:  cpu time     25.7203: real time     26.0272

 eigenvalue-minimisations  :  2784
 total energy-change (2. order) : 0.4499231E-01  (-0.2639551E-01)
 number of electron    1602.9999955 magnetization 
 augmentation part       43.4753015 magnetization 

 Broyden mixing:
  rms(total) = 0.10583E+00    rms(broyden)= 0.10560E+00
  rms(prec ) = 0.11773E+00
  weight for this iteration     100.00

 eigenvalues of (default mixing * dielectric matrix)
  average eigenvalue GAMMA=   1.0934
  3.6813  1.3083  1.3083  0.0686  0.3103  0.4884  0.4884

 Free energy of the ion-electron system (eV)
  ---------------------------------------------------
  alpha Z        PSCENC =       756.00556702
  Ewald energy   TEWEN  =    237719.83611028
  -Hartree energ DENC   =   -289943.00320303
  -exchange      EXHF   =         0.00000000
  -V(xc)+E(xc)   XCENC  =      5669.17981654
  PAW double counting   =     29189.99429366   -29677.63111472
  entropy T*S    EENTRO =        -0.13832361
  eigenvalues    EBANDS =    -18093.70955281
  atomic energy  EATOM  =     60786.10896011
  Solvation  Ediel_sol  =         0.00000000
  ---------------------------------------------------
  free energy    TOTEN  =     -3593.35744655 eV

  energy without entropy =    -3593.21912294  energy(sigma->0) =    -3593.28828475


--------------------------------------------------------------------------------------------------------


--------------------------------------- Iteration      2(   9)  ---------------------------------------


    POTLOK:  cpu time      0.2165: real time      0.2190
    SETDIJ:  cpu time      0.0582: real time      0.0586
     EDDAV:  cpu time     24.4004: real time     24.6954
       DOS:  cpu time      0.0032: real time      0.0032
    CHARGE:  cpu time      1.0161: real time      1.0242
    MIXING:  cpu time      0.0047: real time      0.0047
    --------------------------------------------
      LOOP:  cpu time     25.6992: real time     26.0051

 eigenvalue-minimisations  :  2752
 total energy-change (2. order) : 0.9604103E-02  (-0.1486439E-02)
 number of electron    1602.9999954 magnetization 
 augmentation part       43.3674006 magnetization 

 Broyden mixing:
  rms(total) = 0.56764E-01    rms(broyden)= 0.56635E-01
  rms(prec ) = 0.60308E-01
  weight for this iteration     100.00

 eigenvalues of (default mixing * dielectric matrix)
  average eigenvalue GAMMA=   1.1910
  4.2363  1.8006  1.2461  0.7292  0.7292  0.0686  0.3121  0.4061

 Free energy of the ion-electron system (eV)
  ---------------------------------------------------
  alpha Z        PSCENC =       756.00556702
  Ewald energy   TEWEN  =    237719.83611028
  -Hartree energ DENC   =   -289938.74755396
  -exchange      EXHF   =         0.00000000
  -V(xc)+E(xc)   XCENC  =      5669.06567746
  PAW double counting   =     29190.21000324   -29677.72591031
  entropy T*S    EENTRO =        -0.14109221
  eigenvalues    EBANDS =    -18097.95960408
  atomic energy  EATOM  =     60786.10896011
  Solvation  Ediel_sol  =         0.00000000
  ---------------------------------------------------
  free energy    TOTEN  =     -3593.34784245 eV

  energy without entropy =    -3593.20675024  energy(sigma->0) =    -3593.27729635


--------------------------------------------------------------------------------------------------------


--------------------------------------- Iteration      2(  10)  ---------------------------------------


    POTLOK:  cpu time      0.1733: real time      0.1755
    SETDIJ:  cpu time      0.0267: real time      0.0269
     EDDAV:  cpu time     24.6824: real time     24.9026
       DOS:  cpu time      0.0192: real time      0.0193
    CHARGE:  cpu time      1.0101: real time      1.0181
    MIXING:  cpu time      0.0049: real time      0.0050
    --------------------------------------------
      LOOP:  cpu time     25.9167: real time     26.1474

 eigenvalue-minimisations  :  2784
 total energy-change (2. order) : 0.2167879E-02  (-0.9036712E-03)
 number of electron    1602.9999954 magnetization 
 augmentation part       43.3607497 magnetization 

 Broyden mixing:
  rms(total) = 0.52125E-01    rms(broyden)= 0.52110E-01
  rms(prec ) = 0.59282E-01
  weight for this iteration     100.00

 eigenvalues of (default mixing * dielectric matrix)
  average eigenvalue GAMMA=   1.1846
  4.4460  1.9007  1.2609  0.8271  0.8271  0.0686  0.6282  0.3121  0.3908

 Free energy of the ion-electron system (eV)
  ---------------------------------------------------
  alpha Z        PSCENC =       756.00556702
  Ewald energy   TEWEN  =    237719.83611028
  -Hartree energ DENC   =   -289937.20908176
  -exchange      EXHF   =         0.00000000
  -V(xc)+E(xc)   XCENC  =      5669.00137634
  PAW double counting   =     29192.25580745   -29679.80371108
  entropy T*S    EENTRO =        -0.14054145
  eigenvalues    EBANDS =    -18099.40016148
  atomic energy  EATOM  =     60786.10896011
  Solvation  Ediel_sol  =         0.00000000
  ---------------------------------------------------
  free energy    TOTEN  =     -3593.34567457 eV

  energy without entropy =    -3593.20513312  energy(sigma->0) =    -3593.27540385


--------------------------------------------------------------------------------------------------------


--------------------------------------- Iteration      2(  11)  ---------------------------------------


    POTLOK:  cpu time      0.1705: real time      0.1729
    SETDIJ:  cpu time      0.0266: real time      0.0268
     EDDAV:  cpu time     23.8669: real time     24.0825
       DOS:  cpu time      0.0009: real time      0.0009
    CHARGE:  cpu time      1.0135: real time      1.0210
    MIXING:  cpu time      0.0051: real time      0.0051
    --------------------------------------------
      LOOP:  cpu time     25.0835: real time     25.3092

 eigenvalue-minimisations  :  2624
 total energy-change (2. order) : 0.4631215E-03  (-0.2154109E-02)
 number of electron    1602.9999954 magnetization 
 augmentation part       43.4300784 magnetization 

 Broyden mixing:
  rms(total) = 0.35296E-01    rms(broyden)= 0.35230E-01
  rms(prec ) = 0.41523E-01
  weight for this iteration     100.00

 eigenvalues of (default mixing * dielectric matrix)
  average eigenvalue GAMMA=   1.2035
  4.5977  1.8321  1.8321  0.0686  0.9593  0.7386  0.7386  0.3128  0.5571  0.3978

 Free energy of the ion-electron system (eV)
  ---------------------------------------------------
  alpha Z        PSCENC =       756.00556702
  Ewald energy   TEWEN  =    237719.83611028
  -Hartree energ DENC   =   -289936.61381354
  -exchange      EXHF   =         0.00000000
  -V(xc)+E(xc)   XCENC  =      5668.97873936
  PAW double counting   =     29192.88936580   -29680.41714184
  entropy T*S    EENTRO =        -0.14042482
  eigenvalues    EBANDS =    -18099.99257383
  atomic energy  EATOM  =     60786.10896011
  Solvation  Ediel_sol  =         0.00000000
  ---------------------------------------------------
  free energy    TOTEN  =     -3593.34521145 eV

  energy without entropy =    -3593.20478663  energy(sigma->0) =    -3593.27499904


--------------------------------------------------------------------------------------------------------


--------------------------------------- Iteration      2(  12)  ---------------------------------------


    POTLOK:  cpu time      0.1435: real time      0.1457
    SETDIJ:  cpu time      0.0268: real time      0.0270
     EDDAV:  cpu time     22.2591: real time     22.4610
       DOS:  cpu time      0.0551: real time      0.0553
    CHARGE:  cpu time      1.0123: real time      1.0406
    MIXING:  cpu time      0.0197: real time      0.0199
    --------------------------------------------
      LOOP:  cpu time     23.5165: real time     23.7495

 eigenvalue-minimisations  :  2464
 total energy-change (2. order) : 0.5100535E-03  (-0.1082568E-03)
 number of electron    1602.9999954 magnetization 
 augmentation part       43.3949948 magnetization 

 Broyden mixing:
  rms(total) = 0.15106E-01    rms(broyden)= 0.15066E-01
  rms(prec ) = 0.16310E-01
  weight for this iteration     100.00

 eigenvalues of (default mixing * dielectric matrix)
  average eigenvalue GAMMA=   1.2701
  4.8219  2.1494  2.1494  1.0413  1.0413  0.0686  0.7274  0.7274  0.3128  0.3976
  0.5339

 Free energy of the ion-electron system (eV)
  ---------------------------------------------------
  alpha Z        PSCENC =       756.00556702
  Ewald energy   TEWEN  =    237719.83611028
  -Hartree energ DENC   =   -289936.01516743
  -exchange      EXHF   =         0.00000000
  -V(xc)+E(xc)   XCENC  =      5668.96839191
  PAW double counting   =     29193.36133174   -29680.86922307
  entropy T*S    EENTRO =        -0.14118233
  eigenvalues    EBANDS =    -18100.59948964
  atomic energy  EATOM  =     60786.10896011
  Solvation  Ediel_sol  =         0.00000000
  ---------------------------------------------------
  free energy    TOTEN  =     -3593.34470140 eV

  energy without entropy =    -3593.20351907  energy(sigma->0) =    -3593.27411023


--------------------------------------------------------------------------------------------------------


--------------------------------------- Iteration      2(  13)  ---------------------------------------


    POTLOK:  cpu time      0.2211: real time      0.2263
    SETDIJ:  cpu time      0.1248: real time      0.1256
     EDDAV:  cpu time     22.2967: real time     22.5060
       DOS:  cpu time      0.0842: real time      0.0846
    CHARGE:  cpu time      0.9837: real time      1.0165
    MIXING:  cpu time      0.0055: real time      0.0055
    --------------------------------------------
      LOOP:  cpu time     23.7160: real time     23.9646

 eigenvalue-minimisations  :  2560
 total energy-change (2. order) :-0.1720729E-03  (-0.2761619E-03)
 number of electron    1602.9999954 magnetization 
 augmentation part       43.4294377 magnetization 

 Broyden mixing:
  rms(total) = 0.27888E-01    rms(broyden)= 0.27869E-01
  rms(prec ) = 0.31225E-01
  weight for this iteration     100.00

 eigenvalues of (default mixing * dielectric matrix)
  average eigenvalue GAMMA=   1.2943
  4.9056  2.7853  1.8472  1.2126  1.2126  0.0686  0.9223  0.6862  0.6862  0.3128
  0.4897  0.4020

 Free energy of the ion-electron system (eV)
  ---------------------------------------------------
  alpha Z        PSCENC =       756.00556702
  Ewald energy   TEWEN  =    237719.83611028
  -Hartree energ DENC   =   -289935.55612374
  -exchange      EXHF   =         0.00000000
  -V(xc)+E(xc)   XCENC  =      5668.94969878
  PAW double counting   =     29193.64876752   -29681.15408816
  entropy T*S    EENTRO =        -0.14099317
  eigenvalues    EBANDS =    -18101.04277211
  atomic energy  EATOM  =     60786.10896011
  Solvation  Ediel_sol  =         0.00000000
  ---------------------------------------------------
  free energy    TOTEN  =     -3593.34487347 eV

  energy without entropy =    -3593.20388030  energy(sigma->0) =    -3593.27437688


--------------------------------------------------------------------------------------------------------


--------------------------------------- Iteration      2(  14)  ---------------------------------------


    POTLOK:  cpu time      0.2056: real time      0.2080
    SETDIJ:  cpu time      0.0276: real time      0.0278
     EDDAV:  cpu time     22.2657: real time     22.5555
       DOS:  cpu time      0.0231: real time      0.0232
    CHARGE:  cpu time      1.0205: real time      1.0288
    MIXING:  cpu time      0.0056: real time      0.0057
    --------------------------------------------
      LOOP:  cpu time     23.5481: real time     23.8490

 eigenvalue-minimisations  :  2464
 total energy-change (2. order) : 0.1787232E-03  (-0.2152650E-04)
 number of electron    1602.9999954 magnetization 
 augmentation part       43.4090446 magnetization 

 Broyden mixing:
  rms(total) = 0.44281E-02    rms(broyden)= 0.43876E-02
  rms(prec ) = 0.50541E-02
  weight for this iteration     100.00

 eigenvalues of (default mixing * dielectric matrix)
  average eigenvalue GAMMA=   1.3545
  4.9532  3.3129  1.7319  1.7319  1.2891  0.0686  1.0310  0.9110  0.6844  0.6844
  0.3128  0.4962  0.4016

 Free energy of the ion-electron system (eV)
  ---------------------------------------------------
  alpha Z        PSCENC =       756.00556702
  Ewald energy   TEWEN  =    237719.83611028
  -Hartree energ DENC   =   -289935.31492348
  -exchange      EXHF   =         0.00000000
  -V(xc)+E(xc)   XCENC  =      5668.94178859
  PAW double counting   =     29193.69516974   -29681.18896991
  entropy T*S    EENTRO =        -0.14118193
  eigenvalues    EBANDS =    -18101.28721517
  atomic energy  EATOM  =     60786.10896011
  Solvation  Ediel_sol  =         0.00000000
  ---------------------------------------------------
  free energy    TOTEN  =     -3593.34469475 eV

  energy without entropy =    -3593.20351282  energy(sigma->0) =    -3593.27410378


--------------------------------------------------------------------------------------------------------


--------------------------------------- Iteration      2(  15)  ---------------------------------------


    POTLOK:  cpu time      0.1611: real time      0.1633
    SETDIJ:  cpu time      0.0265: real time      0.0267
     EDDAV:  cpu time     23.8348: real time     24.0785
       DOS:  cpu time      0.0009: real time      0.0009
    CHARGE:  cpu time      1.0223: real time      1.0302
    MIXING:  cpu time      0.0059: real time      0.0060
    --------------------------------------------
      LOOP:  cpu time     25.0516: real time     25.3055

 eigenvalue-minimisations  :  2624
 total energy-change (2. order) : 0.1482575E-04  (-0.1272115E-04)
 number of electron    1602.9999954 magnetization 
 augmentation part       43.4200877 magnetization 

 Broyden mixing:
  rms(total) = 0.15950E-01    rms(broyden)= 0.15946E-01
  rms(prec ) = 0.17604E-01
  weight for this iteration     100.00

 eigenvalues of (default mixing * dielectric matrix)
  average eigenvalue GAMMA=   1.3880
  5.0261  3.6496  2.3229  1.6065  1.1843  1.1843  0.0686  0.9164  0.9164  0.6743
  0.6743  0.3128  0.4021  0.4927

 Free energy of the ion-electron system (eV)
  ---------------------------------------------------
  alpha Z        PSCENC =       756.00556702
  Ewald energy   TEWEN  =    237719.83611028
  -Hartree energ DENC   =   -289935.26286768
  -exchange      EXHF   =         0.00000000
  -V(xc)+E(xc)   XCENC  =      5668.93951943
  PAW double counting   =     29193.74457439   -29681.24211912
  entropy T*S    EENTRO =        -0.14114753
  eigenvalues    EBANDS =    -18101.33327682
  atomic energy  EATOM  =     60786.10896011
  Solvation  Ediel_sol  =         0.00000000
  ---------------------------------------------------
  free energy    TOTEN  =     -3593.34467992 eV

  energy without entropy =    -3593.20353239  energy(sigma->0) =    -3593.27410616


--------------------------------------------------------------------------------------------------------


--------------------------------------- Iteration      2(  16)  ---------------------------------------


    POTLOK:  cpu time      0.1422: real time      0.1446
    SETDIJ:  cpu time      0.0265: real time      0.0267
     EDDAV:  cpu time     21.5050: real time     21.7169
       DOS:  cpu time      0.0729: real time      0.0733
    CHARGE:  cpu time      1.0304: real time      1.0382
    MIXING:  cpu time      0.0061: real time      0.0062
    --------------------------------------------
      LOOP:  cpu time     22.7832: real time     23.0059

 eigenvalue-minimisations  :  2272
 total energy-change (2. order) : 0.4214283E-04  (-0.3661406E-05)
 number of electron    1602.9999954 magnetization 
 augmentation part       43.4108615 magnetization 

 Broyden mixing:
  rms(total) = 0.49201E-02    rms(broyden)= 0.49121E-02
  rms(prec ) = 0.54309E-02
  weight for this iteration     100.00

 eigenvalues of (default mixing * dielectric matrix)
  average eigenvalue GAMMA=   1.4061
  5.0327  3.7615  2.6632  1.5976  1.3728  1.3728  0.0686  0.9628  0.8598  0.8598
  0.6659  0.6659  0.3128  0.4020  0.4934

 Free energy of the ion-electron system (eV)
  ---------------------------------------------------
  alpha Z        PSCENC =       756.00556702
  Ewald energy   TEWEN  =    237719.83611028
  -Hartree energ DENC   =   -289935.32446559
  -exchange      EXHF   =         0.00000000
  -V(xc)+E(xc)   XCENC  =      5668.94075753
  PAW double counting   =     29193.80222907   -29681.29680029
  entropy T*S    EENTRO =        -0.14118491
  eigenvalues    EBANDS =    -18101.27581099
  atomic energy  EATOM  =     60786.10896011
  Solvation  Ediel_sol  =         0.00000000
  ---------------------------------------------------
  free energy    TOTEN  =     -3593.34463778 eV

  energy without entropy =    -3593.20345287  energy(sigma->0) =    -3593.27404532


--------------------------------------------------------------------------------------------------------


--------------------------------------- Iteration      2(  17)  ---------------------------------------


    POTLOK:  cpu time      0.1724: real time      0.1748
    SETDIJ:  cpu time      0.0268: real time      0.0271
     EDDAV:  cpu time     16.1655: real time     16.2988
       DOS:  cpu time      0.0698: real time      0.0702
    CHARGE:  cpu time      1.0161: real time      1.0261
    MIXING:  cpu time      0.0065: real time      0.0068
    --------------------------------------------
      LOOP:  cpu time     17.4570: real time     17.6037

 eigenvalue-minimisations  :  1600
 total energy-change (2. order) :-0.1429404E-04  (-0.1858087E-05)
 number of electron    1602.9999954 magnetization 
 augmentation part       43.4162637 magnetization 

 Broyden mixing:
  rms(total) = 0.11209E-01    rms(broyden)= 0.11207E-01
  rms(prec ) = 0.12418E-01
  weight for this iteration     100.00

 eigenvalues of (default mixing * dielectric matrix)
  average eigenvalue GAMMA=   1.4296
  5.0623  3.7084  2.9426  2.0691  1.3866  1.3866  0.0686  1.0188  0.9383  0.9383
  0.7954  0.6752  0.6752  0.3128  0.4021  0.4925

 Free energy of the ion-electron system (eV)
  ---------------------------------------------------
  alpha Z        PSCENC =       756.00556702
  Ewald energy   TEWEN  =    237719.83611028
  -Hartree energ DENC   =   -289935.35821267
  -exchange      EXHF   =         0.00000000
  -V(xc)+E(xc)   XCENC  =      5668.94218865
  PAW double counting   =     29193.82546624   -29681.32255900
  entropy T*S    EENTRO =        -0.14116205
  eigenvalues    EBANDS =    -18101.24101066
  atomic energy  EATOM  =     60786.10896011
  Solvation  Ediel_sol  =         0.00000000
  ---------------------------------------------------
  free energy    TOTEN  =     -3593.34465207 eV

  energy without entropy =    -3593.20349002  energy(sigma->0) =    -3593.27407105


--------------------------------------------------------------------------------------------------------


--------------------------------------- Iteration      2(  18)  ---------------------------------------


    POTLOK:  cpu time      0.1536: real time      0.1553
    SETDIJ:  cpu time      0.0264: real time      0.0266
     EDDAV:  cpu time     15.8909: real time     16.0290
       DOS:  cpu time      0.0532: real time      0.0534
    CHARGE:  cpu time      1.0147: real time      1.0224
    MIXING:  cpu time      0.0060: real time      0.0061
    --------------------------------------------
      LOOP:  cpu time     17.1448: real time     17.2928

 eigenvalue-minimisations  :  1440
 total energy-change (2. order) : 0.2126382E-04  (-0.8224810E-06)
 number of electron    1602.9999954 magnetization 
 augmentation part       43.4105225 magnetization 

 Broyden mixing:
  rms(total) = 0.43321E-02    rms(broyden)= 0.43286E-02
  rms(prec ) = 0.47409E-02
  weight for this iteration     100.00

 eigenvalues of (default mixing * dielectric matrix)
  average eigenvalue GAMMA=   1.4472
  5.0524  3.5703  3.5703  2.1677  1.3607  1.3607  1.3566  0.0686  1.0198  1.0198
  0.7564  0.7564  0.6676  0.6676  0.3128  0.4021  0.4925

 Free energy of the ion-electron system (eV)
  ---------------------------------------------------
  alpha Z        PSCENC =       756.00556702
  Ewald energy   TEWEN  =    237719.83611028
  -Hartree energ DENC   =   -289935.34399874
  -exchange      EXHF   =         0.00000000
  -V(xc)+E(xc)   XCENC  =      5668.94222846
  PAW double counting   =     29193.82575944   -29681.32126477
  entropy T*S    EENTRO =        -0.14118587
  eigenvalues    EBANDS =    -18101.25680674
  atomic energy  EATOM  =     60786.10896011
  Solvation  Ediel_sol  =         0.00000000
  ---------------------------------------------------
  free energy    TOTEN  =     -3593.34463081 eV

  energy without entropy =    -3593.20344493  energy(sigma->0) =    -3593.27403787


--------------------------------------------------------------------------------------------------------


--------------------------------------- Iteration      2(  19)  ---------------------------------------


    POTLOK:  cpu time      0.1445: real time      0.1466
    SETDIJ:  cpu time      0.0269: real time      0.0271
     EDDAV:  cpu time     14.5168: real time     14.6474
       DOS:  cpu time      0.0009: real time      0.0009
    CHARGE:  cpu time      1.0357: real time      1.0437
    MIXING:  cpu time      0.0065: real time      0.0066
    --------------------------------------------
      LOOP:  cpu time     15.7314: real time     15.8724

 eigenvalue-minimisations  :  1376
 total energy-change (2. order) :-0.1113875E-04  (-0.5390929E-06)
 number of electron    1602.9999954 magnetization 
 augmentation part       43.4138446 magnetization 

 Broyden mixing:
  rms(total) = 0.82929E-02    rms(broyden)= 0.82924E-02
  rms(prec ) = 0.91960E-02
  weight for this iteration     100.00

 eigenvalues of (default mixing * dielectric matrix)
  average eigenvalue GAMMA=   1.4903
  5.1254  4.2570  3.6335  2.0521  2.0521  1.3861  1.3861  0.0686  0.9631  0.9631
  0.3128  0.8580  0.8580  0.6766  0.6766  0.4021  0.4923  0.6618

 Free energy of the ion-electron system (eV)
  ---------------------------------------------------
  alpha Z        PSCENC =       756.00556702
  Ewald energy   TEWEN  =    237719.83611028
  -Hartree energ DENC   =   -289935.34966211
  -exchange      EXHF   =         0.00000000
  -V(xc)+E(xc)   XCENC  =      5668.94230273
  PAW double counting   =     29193.82241306   -29681.31899144
  entropy T*S    EENTRO =        -0.14117109
  eigenvalues    EBANDS =    -18101.25017051
  atomic energy  EATOM  =     60786.10896011
  Solvation  Ediel_sol  =         0.00000000
  ---------------------------------------------------
  free energy    TOTEN  =     -3593.34464195 eV

  energy without entropy =    -3593.20347085  energy(sigma->0) =    -3593.27405640


--------------------------------------------------------------------------------------------------------


--------------------------------------- Iteration      2(  20)  ---------------------------------------


    POTLOK:  cpu time      0.1434: real time      0.1454
    SETDIJ:  cpu time      0.0269: real time      0.0272
     EDDAV:  cpu time     15.0334: real time     15.1623
       DOS:  cpu time      0.0460: real time      0.0462
    CHARGE:  cpu time      0.9962: real time      1.0038
    MIXING:  cpu time      0.0205: real time      0.0207
    --------------------------------------------
      LOOP:  cpu time     16.2664: real time     16.4055

 eigenvalue-minimisations  :  1312
 total energy-change (2. order) : 0.1144213E-04  (-0.3399436E-06)
 number of electron    1602.9999954 magnetization 
 augmentation part       43.4100151 magnetization 

 Broyden mixing:
  rms(total) = 0.36493E-02    rms(broyden)= 0.36473E-02
  rms(prec ) = 0.39889E-02
  weight for this iteration     100.00

 eigenvalues of (default mixing * dielectric matrix)
  average eigenvalue GAMMA=   1.5341
  5.0613  4.5000  3.1981  2.7946  2.7946  1.3847  1.3847  1.1674  1.1674  0.0686
  0.8912  0.8912  0.7673  0.6736  0.6736  0.3128  0.4021  0.4918  0.5233

 Free energy of the ion-electron system (eV)
  ---------------------------------------------------
  alpha Z        PSCENC =       756.00556702
  Ewald energy   TEWEN  =    237719.83611028
  -Hartree energ DENC   =   -289935.33051372
  -exchange      EXHF   =         0.00000000
  -V(xc)+E(xc)   XCENC  =      5668.94235925
  PAW double counting   =     29193.82381767   -29681.31917528
  entropy T*S    EENTRO =        -0.14118606
  eigenvalues    EBANDS =    -18101.27056978
  atomic energy  EATOM  =     60786.10896011
  Solvation  Ediel_sol  =         0.00000000
  ---------------------------------------------------
  free energy    TOTEN  =     -3593.34463051 eV

  energy without entropy =    -3593.20344444  energy(sigma->0) =    -3593.27403747


--------------------------------------------------------------------------------------------------------


--------------------------------------- Iteration      2(  21)  ---------------------------------------


    POTLOK:  cpu time      0.1998: real time      0.2025
    SETDIJ:  cpu time      0.0266: real time      0.0269
     EDDAV:  cpu time     14.3812: real time     14.5064
       DOS:  cpu time      0.0289: real time      0.0290
    --------------------------------------------
      LOOP:  cpu time     14.6364: real time     14.7647

 eigenvalue-minimisations  :  1344
 total energy-change (2. order) :-0.3082241E-05  (-0.1700213E-06)
 number of electron    1602.9999954 magnetization 
 augmentation part       43.4100151 magnetization 

 Free energy of the ion-electron system (eV)
  ---------------------------------------------------
  alpha Z        PSCENC =       756.00556702
  Ewald energy   TEWEN  =    237719.83611028
  -Hartree energ DENC   =   -289935.32466618
  -exchange      EXHF   =         0.00000000
  -V(xc)+E(xc)   XCENC  =      5668.94224152
  PAW double counting   =     29193.82111528   -29681.31716631
  entropy T*S    EENTRO =        -0.14118152
  eigenvalues    EBANDS =    -18101.27561380
  atomic energy  EATOM  =     60786.10896011
  Solvation  Ediel_sol  =         0.00000000
  ---------------------------------------------------
  free energy    TOTEN  =     -3593.34463359 eV

  energy without entropy =    -3593.20345207  energy(sigma->0) =    -3593.27404283


--------------------------------------------------------------------------------------------------------


 average (electrostatic) potential at core
  the test charge radii are     0.6991  0.7089  1.0452  0.7215  0.5201  1.1875
  (the norm of the test charge is              1.0000)
       1 -57.8737       2 -57.8749       3 -57.8771       4 -57.8671       5 -57.8634
       6 -57.8666       7 -57.8690       8 -57.8513       9 -57.8492      10 -57.8560
      11 -57.8589      12 -57.8499      13 -57.8510      14 -57.8521      15 -57.8516
      16 -57.8540      17 -57.8574      18 -57.8693      19 -57.8610      20 -57.8665
      21 -57.8706      22 -57.8831      23 -57.8812      24 -57.8744      25 -57.8847
      26 -57.8811      27 -57.8839      28 -57.8775      29 -57.8782      30 -57.8814
      31 -57.8810      32 -57.8731      33 -57.8694      34 -57.8620      35 -57.8698
      36 -57.8574      37 -57.8524      38 -57.8446      39 -57.8472      40 -57.8496
      41 -57.8555      42 -57.8723      43 -57.8561      44 -57.8787      45 -57.8880
      46 -57.8985      47 -57.8958      48 -57.8891      49 -57.8870      50 -57.8753
      51 -57.8775      52 -57.8790      53 -57.8813      54 -57.8756      55 -57.8758
      56 -57.8789      57 -57.8739      58 -57.8526      59 -57.8622      60 -57.8543
      61 -57.8454      62 -57.8278      63 -57.8333      64 -57.8372      65 -57.8432
      66 -57.8546      67 -57.8382      68 -57.8751      69 -57.8919      70 -57.8905
      71 -57.8866      72 -57.8944      73 -57.8720      74 -57.8604      75 -57.8606
      76 -57.8676      77 -57.8683      78 -57.8528      79 -57.8572      80 -57.8618
      81 -57.8560      82 -57.8298      83 -57.8386      84 -57.8370      85 -57.8268
      86 -57.8020      87 -57.8107      88 -57.8147      89 -57.8173      90 -57.8156
      91 -57.8061      92 -57.8458      93 -57.8642      94 -57.8604      95 -57.8503
      96 -57.8743      97 -57.8540      98 -57.8490      99 -57.8481     100 -57.8529
     101 -57.8509     102 -57.8365     103 -57.8435     104 -57.8393     105 -57.8311
     106 -57.8092     107 -57.8181     108 -57.8142     109 -57.8040     110 -57.7859
     111 -57.7934     112 -57.7912     113 -57.7890     114 -57.8008     115 -57.7909
     116 -57.8125     117 -57.8279     118 -57.8409     119 -57.8300     120 -57.8498
     121 -57.8448     122 -57.8445     123 -57.8439     124 -57.8451     125 -57.8426
     126 -57.8310     127 -57.8385     128 -57.8279     129 -57.8167     130 -57.7990
     131 -57.8088     132 -57.7998     133 -57.7917     134 -57.7852     135 -57.7889
     136 -57.7845     137 -57.7860     138 -57.8058     139 -57.7946     140 -57.8113
     141 -57.8232     142 -57.8370     143 -57.8294     144 -57.8404     145 -57.8435
     146 -57.8455     147 -57.8453     148 -57.8434     149 -57.8410     150 -57.8304
     151 -57.8370     152 -57.8255     153 -57.8137     154 -57.7977     155 -57.8078
     156 -57.7962     157 -57.7906     158 -57.7941     159 -57.7938     160 -57.7900
     161 -57.7936     162 -57.8131     163 -57.8044     164 -57.8152     165 -57.8260
     166 -57.8393     167 -57.8327     168 -57.8403     169 -57.8465     170 -57.8501
     171 -57.8502     172 -57.8456     173 -57.8405     174 -57.8191     175 -57.8344
     176 -57.8199     177 -57.8087     178 -57.7964     179 -57.7995     180 -57.7971
     181 -57.7963     182 -57.8118     183 -57.8063     184 -57.8043     185 -57.8089
     186 -57.8259     187 -57.8211     188 -57.8234     189 -57.8314     190 -57.8436
     191 -57.8381     192 -57.8436     193 -57.8517     194 -57.8568     195 -57.8557
     196 -57.8519     197 -57.8438     198 -57.8199     199 -57.8394     200 -57.8081
     201 -57.7970     202 -57.8067     203 -57.8017     204 -57.8042     205 -57.8114
     206 -57.8337     207 -57.8260     208 -57.8248     209 -57.8289     210 -57.8375
     211 -57.8373     212 -57.8341     213 -57.8380     214 -57.8474     215 -57.8430
     216 -57.8483     217 -57.8562     218 -57.8584     219 -57.8586     220 -57.8562
     221 -57.8495     222 -57.8161     223 -57.8359     224 -57.8133     225 -57.8039
     226 -57.8174     227 -57.8058     228 -57.8195     229 -57.8309     230 -57.8495
     231 -57.8422     232 -57.8441     233 -57.8443     234 -57.8428     235 -57.8463
     236 -57.8412     237 -57.8424     238 -57.8504     239 -57.8461     240 -57.8518
     241 -57.8582     242 -57.8581     243 -57.8609     244 -57.8543     245 -57.8404
     246 -57.8125     247 -57.8314     248 -57.8028     249 -57.8002     250 -57.8255
     251 -57.8120     252 -57.8277     253 -57.8414     254 -57.8538     255 -57.8476
     256 -57.8526     257 -57.8505     258 -57.8476     259 -57.8508     260 -57.8447
     261 -57.8455     262 -57.8557     263 -57.8518     264 -57.8551     265 -57.8635
     266 -57.8645     267 -57.8672     268 -57.8572     269 -57.8463     270 -57.8401
     271 -57.8488     272 -57.8208     273 -57.8199     274 -57.8410     275 -57.8365
     276 -57.8376     277 -57.8463     278 -57.8537     279 -57.8503     280 -57.8543
     281 -57.8540     282 -57.8575     283 -57.8563     284 -57.8530     285 -57.8549
     286 -57.8668     287 -57.8641     288 -57.8622     289 -59.7156     290 -58.1175
     291 -59.3090     292 -58.0219     293 -58.1446     294 -58.1843     295 -59.3678
     296 -58.3833     297 -59.7140     298 -58.0979     299 -58.2203     300 -59.2195
     301 -59.0100     302 -57.8144     303 -57.9562     304 -59.0389     305 -59.1231
     306 -58.0535     307 -58.2359     308 -59.4237     309 -57.9996     310 -57.8528
     311 -59.1115     312 -57.8700     313 -57.7243     314 -57.5722     315 -58.9336
     316 -57.7356     317 -57.9875     318 -57.9138     319 -59.1916     320 -57.9617
     321 -58.5303     322 -58.3944     323 -58.5589     324 -57.6275     325 -57.7930
     326 -59.7191     327 -58.5004     328 -58.2790     329 -59.3054     330 -57.4568
     331 -57.3773     332 -58.2895     333 -58.1154     334 -58.2354     335 -59.7085
     336 -57.6514     337 -57.5299     338 -58.4162     339 -58.3316     340 -58.0602
     341 -58.3551     342 -57.4441     343 -57.5650     344 -59.5065     345 -58.0277
     346 -57.4033     347 -57.2733     348 -57.0876     349 -57.5790     350 -72.5044
     351 -72.6964     352 -72.5274     353 -72.1503     354 -72.3310     355 -71.9070
     356 -72.3191     357 -72.1951     358 -73.1779     359 -72.6516     360 -72.9643
     361 -72.8525     362 -71.9759     363 -73.5479     364 -49.2232     365 -79.5702
     366 -79.4104     367 -79.3056     368 -79.4971     369 -77.5774     370 -77.3769
     371 -77.7937     372 -77.5995     373 -40.6394     374 -40.8721     375 -40.5425
     376 -40.4260     377 -40.2924     378 -40.5374     379 -40.1280     380 -40.1476
     381 -40.2610     382 -40.3724     383 -40.3942     384 -40.6484     385 -40.3785
     386 -40.4584     387 -40.6783     388 -40.3307     389 -40.6997     390 -40.9207
     391 -40.5354     392 -40.4068     393 -40.6411     394 -40.5132     395 -40.6291
     396 -40.4422     397 -40.3691     398 -40.8306     399 -40.2483     400 -40.2435
     401 -39.9939     402 -40.1099     403 -40.3343     404 -40.7222     405 -39.9207
     406 -39.8932     407 -40.3269     408 -40.3649     409 -40.4158     410 -40.5181
     411 -40.1375     412 -40.1398     413 -40.7756     414 -40.5549     415 -40.1764
     416 -40.4254     417 -40.4947     418 -40.2506     419 -40.7191     420 -40.3950
     421 -40.2533     422 -40.3550     423 -40.3302     424 -40.4381     425 -40.4139
     426 -40.1205     427 -40.3517     428 -40.2505     429 -40.1359     430 -39.9950
     431 -40.1621     432 -40.6202     433 -40.2826     434 -40.7273     435 -40.6041
     436 -40.9474     437 -40.6767     438 -40.1486     439 -99.5639     440 -97.9451
 
 
 
 E-fermi :  -2.4085     XC(G=0):  -2.9241     alpha+bet : -2.3613

 Fermi energy:        -2.4084929246

 k-point     1 :       0.0000    0.0000    0.0000
  band No.  band energies     occupation 
      1     -23.8666      2.00000
      2     -23.8486      2.00000
      3     -23.8447      2.00000
      4     -23.5872      2.00000
      5     -22.9319      2.00000
      6     -22.6639      2.00000
      7     -22.5669      2.00000
      8     -22.5353      2.00000
      9     -22.3672      2.00000
     10     -22.3441      2.00000
     11     -21.8821      2.00000
     12     -21.8226      2.00000
     13     -21.7607      2.00000
     14     -21.7521      2.00000
     15     -21.7171      2.00000
     16     -21.7138      2.00000
     17     -21.6231      2.00000
     18     -21.5954      2.00000
     19     -21.5940      2.00000
     20     -21.5854      2.00000
     21     -21.5833      2.00000
     22     -21.3894      2.00000
     23     -21.3874      2.00000
     24     -21.3395      2.00000
     25     -21.2697      2.00000
     26     -21.2279      2.00000
     27     -21.2272      2.00000
     28     -21.2249      2.00000
     29     -21.2242      2.00000
     30     -21.2232      2.00000
     31     -21.2218      2.00000
     32     -21.1965      2.00000
     33     -21.1064      2.00000
     34     -21.1059      2.00000
     35     -21.0962      2.00000
     36     -21.0959      2.00000
     37     -21.0424      2.00000
     38     -20.9790      2.00000
     39     -20.8951      2.00000
     40     -20.7924      2.00000
     41     -20.7807      2.00000
     42     -20.7800      2.00000
     43     -20.7388      2.00000
     44     -20.7382      2.00000
     45     -20.7369      2.00000
     46     -20.7363      2.00000
     47     -20.6166      2.00000
     48     -20.6163      2.00000
     49     -20.6161      2.00000
     50     -20.6148      2.00000
     51     -20.4183      2.00000
     52     -20.4182      2.00000
     53     -20.2989      2.00000
     54     -20.2987      2.00000
     55     -20.2888      2.00000
     56     -20.2887      2.00000
     57     -20.1349      2.00000
     58     -20.1346      2.00000
     59     -20.1343      2.00000
     60     -20.1337      2.00000
     61     -19.9373      2.00000
     62     -19.9361      2.00000
     63     -19.9353      2.00000
     64     -19.9351      2.00000
     65     -19.9335      2.00000
     66     -19.9332      2.00000
     67     -19.8225      2.00000
     68     -19.7758      2.00000
     69     -19.7748      2.00000
     70     -19.7741      2.00000
     71     -19.7732      2.00000
     72     -19.6353      2.00000
     73     -19.3402      2.00000
     74     -19.3402      2.00000
     75     -19.3395      2.00000
     76     -19.3393      2.00000
     77     -19.3029      2.00000
     78     -19.3013      2.00000
     79     -19.2993      2.00000
     80     -19.2988      2.00000
     81     -19.2975      2.00000
     82     -19.2972      2.00000
     83     -19.1859      2.00000
     84     -19.1843      2.00000
     85     -19.1759      2.00000
     86     -19.1744      2.00000
     87     -18.8702      2.00000
     88     -18.8702      2.00000
     89     -18.8660      2.00000
     90     -18.8309      2.00000
     91     -18.8294      2.00000
     92     -18.8289      2.00000
     93     -18.8274      2.00000
     94     -18.7121      2.00000
     95     -18.7121      2.00000
     96     -18.7112      2.00000
     97     -18.7112      2.00000
     98     -18.5397      2.00000
     99     -18.5189      2.00000
    100     -18.5185      2.00000
    101     -18.5171      2.00000
    102     -18.5169      2.00000
    103     -18.5155      2.00000
    104     -18.4720      2.00000
    105     -18.3495      2.00000
    106     -18.3317      2.00000
    107     -18.2511      2.00000
    108     -18.2506      2.00000
    109     -18.2500      2.00000
    110     -18.2497      2.00000
    111     -18.2477      2.00000
    112     -18.2469      2.00000
    113     -18.2465      2.00000
    114     -18.2464      2.00000
    115     -18.2115      2.00000
    116     -18.1773      2.00000
    117     -18.0061      2.00000
    118     -17.9109      2.00000
    119     -17.9101      2.00000
    120     -17.7986      2.00000
    121     -17.7978      2.00000
    122     -17.7889      2.00000
    123     -17.7877      2.00000
    124     -17.6062      2.00000
    125     -17.6062      2.00000
    126     -17.5047      2.00000
    127     -17.5042      2.00000
    128     -17.5007      2.00000
    129     -17.5001      2.00000
    130     -17.4595      2.00000
    131     -17.4588      2.00000
    132     -17.4582      2.00000
    133     -17.4579      2.00000
    134     -17.4578      2.00000
    135     -17.4573      2.00000
    136     -17.4569      2.00000
    137     -17.4568      2.00000
    138     -17.4565      2.00000
    139     -17.4562      2.00000
    140     -17.4553      2.00000
    141     -17.4548      2.00000
    142     -17.0464      2.00000
    143     -17.0461      2.00000
    144     -17.0445      2.00000
    145     -17.0442      2.00000
    146     -16.9411      2.00000
    147     -16.9070      2.00000
    148     -16.9064      2.00000
    149     -16.9062      2.00000
    150     -16.9054      2.00000
    151     -16.9028      2.00000
    152     -16.8102      2.00000
    153     -16.7258      2.00000
    154     -16.6889      2.00000
    155     -16.6593      2.00000
    156     -16.6571      2.00000
    157     -16.6565      2.00000
    158     -16.6301      2.00000
    159     -16.5811      2.00000
    160     -16.5795      2.00000
    161     -16.5787      2.00000
    162     -16.5781      2.00000
    163     -16.5771      2.00000
    164     -16.5541      2.00000
    165     -16.5444      2.00000
    166     -16.4780      2.00000
    167     -16.4612      2.00000
    168     -16.3357      2.00000
    169     -16.2374      2.00000
    170     -16.2348      2.00000
    171     -16.2329      2.00000
    172     -16.2125      2.00000
    173     -16.2124      2.00000
    174     -16.1911      2.00000
    175     -16.1904      2.00000
    176     -16.1894      2.00000
    177     -16.1888      2.00000
    178     -16.1799      2.00000
    179     -16.1526      2.00000
    180     -16.1522      2.00000
    181     -16.1506      2.00000
    182     -16.1505      2.00000
    183     -16.1443      2.00000
    184     -16.0771      2.00000
    185     -16.0449      2.00000
    186     -16.0129      2.00000
    187     -15.8601      2.00000
    188     -15.8119      2.00000
    189     -15.7826      2.00000
    190     -15.7674      2.00000
    191     -15.7086      2.00000
    192     -15.7079      2.00000
    193     -15.6001      2.00000
    194     -15.5959      2.00000
    195     -15.5958      2.00000
    196     -15.4975      2.00000
    197     -15.4877      2.00000
    198     -15.4809      2.00000
    199     -15.2023      2.00000
    200     -15.2004      2.00000
    201     -15.1955      2.00000
    202     -15.1952      2.00000
    203     -15.1929      2.00000
    204     -15.1925      2.00000
    205     -14.9778      2.00000
    206     -14.9774      2.00000
    207     -14.9771      2.00000
    208     -14.9748      2.00000
    209     -14.9409      2.00000
    210     -14.9398      2.00000
    211     -14.9393      2.00000
    212     -14.9382      2.00000
    213     -14.9298      2.00000
    214     -14.8386      2.00000
    215     -14.8383      2.00000
    216     -14.8372      2.00000
    217     -14.8371      2.00000
    218     -14.8217      2.00000
    219     -14.8206      2.00000
    220     -14.8200      2.00000
    221     -14.5648      2.00000
    222     -14.5647      2.00000
    223     -14.5608      2.00000
    224     -14.5607      2.00000
    225     -14.3274      2.00000
    226     -14.3269      2.00000
    227     -14.3260      2.00000
    228     -14.3256      2.00000
    229     -14.2360      2.00000
    230     -14.1424      2.00000
    231     -14.1177      2.00000
    232     -14.1078      2.00000
    233     -14.1071      2.00000
    234     -14.0815      2.00000
    235     -14.0403      2.00000
    236     -14.0402      2.00000
    237     -14.0199      2.00000
    238     -14.0191      2.00000
    239     -14.0104      2.00000
    240     -14.0095      2.00000
    241     -14.0076      2.00000
    242     -13.8830      2.00000
    243     -13.7797      2.00000
    244     -13.7795      2.00000
    245     -13.7790      2.00000
    246     -13.7786      2.00000
    247     -13.7785      2.00000
    248     -13.7783      2.00000
    249     -13.7781      2.00000
    250     -13.7777      2.00000
    251     -13.7773      2.00000
    252     -13.7770      2.00000
    253     -13.7768      2.00000
    254     -13.7767      2.00000
    255     -13.6463      2.00000
    256     -13.5853      2.00000
    257     -13.5848      2.00000
    258     -13.5844      2.00000
    259     -13.5839      2.00000
    260     -13.5793      2.00000
    261     -13.5786      2.00000
    262     -13.5775      2.00000
    263     -13.5768      2.00000
    264     -13.4996      2.00000
    265     -13.3097      2.00000
    266     -13.2642      2.00000
    267     -13.2444      2.00000
    268     -13.1928      2.00000
    269     -13.0601      2.00000
    270     -13.0462      2.00000
    271     -13.0072      2.00000
    272     -13.0069      2.00000
    273     -13.0061      2.00000
    274     -13.0059      2.00000
    275     -12.9227      2.00000
    276     -12.9109      2.00000
    277     -12.9109      2.00000
    278     -12.9070      2.00000
    279     -12.9066      2.00000
    280     -12.9023      2.00000
    281     -12.7956      2.00000
    282     -12.5128      2.00000
    283     -12.4162      2.00000
    284     -12.4162      2.00000
    285     -12.4147      2.00000
    286     -12.4147      2.00000
    287     -12.3961      2.00000
    288     -12.3596      2.00000
    289     -12.3595      2.00000
    290     -12.3593      2.00000
    291     -12.3593      2.00000
    292     -12.3570      2.00000
    293     -12.3569      2.00000
    294     -12.3558      2.00000
    295     -12.0992      2.00000
    296     -12.0990      2.00000
    297     -12.0245      2.00000
    298     -12.0235      2.00000
    299     -12.0231      2.00000
    300     -12.0221      2.00000
    301     -12.0160      2.00000
    302     -12.0155      2.00000
    303     -12.0102      2.00000
    304     -12.0092      2.00000
    305     -12.0084      2.00000
    306     -12.0072      2.00000
    307     -12.0039      2.00000
    308     -11.9599      2.00000
    309     -11.9594      2.00000
    310     -11.9509      2.00000
    311     -11.9504      2.00000
    312     -11.8731      2.00000
    313     -11.8725      2.00000
    314     -11.8713      2.00000
    315     -11.8707      2.00000
    316     -11.8112      2.00000
    317     -11.7769      2.00000
    318     -11.7769      2.00000
    319     -11.7754      2.00000
    320     -11.7752      2.00000
    321     -11.6039      2.00000
    322     -11.6039      2.00000
    323     -11.6002      2.00000
    324     -11.5609      2.00000
    325     -11.5501      2.00000
    326     -11.5157      2.00000
    327     -11.4525      2.00000
    328     -11.4107      2.00000
    329     -11.3934      2.00000
    330     -11.3934      2.00000
    331     -11.3933      2.00000
    332     -11.3932      2.00000
    333     -11.3486      2.00000
    334     -11.3483      2.00000
    335     -11.3473      2.00000
    336     -11.3472      2.00000
    337     -11.3158      2.00000
    338     -11.3158      2.00000
    339     -11.1006      2.00000
    340     -11.0383      2.00000
    341     -10.9584      2.00000
    342     -10.9280      2.00000
    343     -10.8905      2.00000
    344     -10.8892      2.00000
    345     -10.8890      2.00000
    346     -10.8877      2.00000
    347     -10.8179      2.00000
    348     -10.7779      2.00000
    349     -10.7508      2.00000
[truncated: 21,015,928 more chars]
