# Supplementary material for: Redox-mediated domino electrosynthesis of N,N-dimethylformamide with industrial-relevant productivity and modularized cathodic integration
Source: Nat Commun. 2026 Apr 17;17:5349. doi: 10.1038/s41467-026-71637-z (PMC13272958; doi:10.1038/s41467-026-71637-z)
Supplement: Supplementary file 3 — Supplementary Data 1 [file 41467_2026_71637_MOESM3_ESM.zip › 3/CONTCAR]

Generated by VASPKIT code               
   1.00000000000000     
    25.6690006255999990    0.0000000000000000    0.0000000000000000
     0.0000000000000000   29.6399993895999998    0.0000000000000000
     0.0000000000000000    0.0000000000000000   22.0000000000000000
   C    N    Co   O    H    I 
   349    14     1     8    65     1
Selective dynamics
Direct
  0.0000000000000000  0.0000000000000000  0.1363600059090899   F   F   F
  0.0833299988651177  0.0416699981590867  0.1363600059090899   F   F   F
  0.0277799992060821  0.0416699981590867  0.1379099975909099   F   F   F
  0.1111100027071430  0.0000000000000000  0.1379099975909099   F   F   F
  0.1666699918474137  0.0000000000000000  0.1363600059090899   F   F   F
  0.2499999999844178  0.0416699981590867  0.1363600059090899   F   F   F
  0.1944400108830990  0.0416699981590867  0.1379099975909099   F   F   F
  0.2777799945545567  0.0000000000000000  0.1379099975909099   F   F   F
  0.3333299895776491  0.0000000000000000  0.1363600059090899   F   F   F
  0.4166699918318315  0.0416699981590867  0.1363600059090899   F   F   F
  0.3611100027305127  0.0416699981590867  0.1379099975909099   F   F   F
  0.4444400108675168  0.0000000000000000  0.1379099975909099   F   F   F
  0.5000000000077947  0.0000000000000000  0.1363600059090899   F   F   F
  0.5833299710183013  0.0416699981590867  0.1363600059090899   F   F   F
  0.5277800131216992  0.0416699981590867  0.1379099975909099   F   F   F
  0.6111099841322059  0.0000000000000000  0.1379099975909099   F   F   F
  0.6666700103989740  0.0000000000000000  0.1363600059090899   F   F   F
  0.7500000185749371  0.0416699981590867  0.1363600059090899   F   F   F
  0.6944399923081690  0.0416699981590867  0.1379099975909099   F   F   F
  0.7777800317277936  0.0000000000000000  0.1379099975909099   F   F   F
  0.8333299524199944  0.0000000000000000  0.1363600059090899   F   F   F
  0.9166699918396191  0.0416699981590867  0.1363600059090899   F   F   F
  0.8611099655728580  0.0416699981590867  0.1379099975909099   F   F   F
  0.9444399737098550  0.0000000000000000  0.1379099975909099   F   F   F
  0.0000000000000000  0.0833299978361879  0.1363600059090899   F   F   F
  0.0833299988651177  0.1250000000101181  0.1363600059090899   F   F   F
  0.0277799992060821  0.1250000000101181  0.1379099975909099   F   F   F
  0.1111100027071430  0.0833299978361879  0.1379099975909099   F   F   F
  0.1666699918474137  0.0833299978361879  0.1363600059090899   F   F   F
  0.2499999999844178  0.1250000000101181  0.1363600059090899   F   F   F
  0.1944400108830990  0.1250000000101181  0.1379099975909099   F   F   F
  0.2777799945545567  0.0833299978361879  0.1379099975909099   F   F   F
  0.3333299895776491  0.0833299978361879  0.1363600059090899   F   F   F
  0.4166699918318315  0.1250000000101181  0.1363600059090899   F   F   F
  0.3611100027305127  0.1250000000101181  0.1379099975909099   F   F   F
  0.4444400108675168  0.0833299978361879  0.1379099975909099   F   F   F
  0.5000000000077947  0.0833299978361879  0.1363600059090899   F   F   F
  0.5833299710183013  0.1250000000101181  0.1363600059090899   F   F   F
  0.5277800131216992  0.1250000000101181  0.1379099975909099   F   F   F
  0.6111099841322059  0.0833299978361879  0.1379099975909099   F   F   F
  0.6666700103989740  0.0833299978361879  0.1363600059090899   F   F   F
  0.7500000185749371  0.1250000000101181  0.1363600059090899   F   F   F
  0.6944399923081690  0.1250000000101181  0.1379099975909099   F   F   F
  0.7777800317277936  0.0833299978361879  0.1379099975909099   F   F   F
  0.8333299524199944  0.0833299978361879  0.1363600059090899   F   F   F
  0.9166699918396191  0.1250000000101181  0.1363600059090899   F   F   F
  0.8611099655728580  0.1250000000101181  0.1379099975909099   F   F   F
  0.9444399737098550  0.0833299978361879  0.1379099975909099   F   F   F
  0.0000000000000000  0.1666700021840555  0.1363600059090899   F   F   F
  0.0833299988651177  0.2083299978463131  0.1363600059090899   F   F   F
  0.0277799992060821  0.2083299978463131  0.1379099975909099   F   F   F
  0.1111100027071430  0.1666700021840555  0.1379099975909099   F   F   F
  0.1666699918474137  0.1666700021840555  0.1363600059090899   F   F   F
  0.2499999999844178  0.2083299978463131  0.1363600059090899   F   F   F
  0.1944400108830990  0.2083299978463131  0.1379099975909099   F   F   F
  0.2777799945545567  0.1666700021840555  0.1379099975909099   F   F   F
  0.3333299895776491  0.1666700021840555  0.1363600059090899   F   F   F
  0.4166699918318315  0.2083299978463131  0.1363600059090899   F   F   F
  0.3611100027305127  0.2083299978463131  0.1379099975909099   F   F   F
  0.4444400108675168  0.1666700021840555  0.1379099975909099   F   F   F
  0.5000000000077947  0.1666700021840555  0.1363600059090899   F   F   F
  0.5833299710183013  0.2083299978463131  0.1363600059090899   F   F   F
  0.5277800131216992  0.2083299978463131  0.1379099975909099   F   F   F
  0.6111099841322059  0.1666700021840555  0.1379099975909099   F   F   F
  0.6666700103989740  0.1666700021840555  0.1363600059090899   F   F   F
  0.7500000185749371  0.2083299978463131  0.1363600059090899   F   F   F
  0.6944399923081690  0.2083299978463131  0.1379099975909099   F   F   F
  0.7777800317277936  0.1666700021840555  0.1379099975909099   F   F   F
  0.8333299524199944  0.1666700021840555  0.1363600059090899   F   F   F
  0.9166699918396191  0.2083299978463131  0.1363600059090899   F   F   F
  0.8611099655728580  0.2083299978463131  0.1379099975909099   F   F   F
  0.9444399737098550  0.1666700021840555  0.1379099975909099   F   F   F
  0.0000000000000000  0.2499999999865068  0.1363600059090899   F   F   F
  0.0833299988651177  0.2916700021604370  0.1363600059090899   F   F   F
  0.0277799992060821  0.2916700021604370  0.1379099975909099   F   F   F
  0.1111100027071430  0.2499999999865068  0.1379099975909099   F   F   F
  0.1666699918474137  0.2499999999865068  0.1363600059090899   F   F   F
  0.2499999999844178  0.2916700021604370  0.1363600059090899   F   F   F
  0.1944400108830990  0.2916700021604370  0.1379099975909099   F   F   F
  0.2777799945545567  0.2499999999865068  0.1379099975909099   F   F   F
  0.3333299895776491  0.2499999999865068  0.1363600059090899   F   F   F
  0.4166699918318315  0.2916700021604370  0.1363600059090899   F   F   F
  0.3611100027305127  0.2916700021604370  0.1379099975909099   F   F   F
  0.4444400108675168  0.2499999999865068  0.1379099975909099   F   F   F
  0.5000000000077947  0.2499999999865068  0.1363600059090899   F   F   F
  0.5833299710183013  0.2916700021604370  0.1363600059090899   F   F   F
  0.5277800131216992  0.2916700021604370  0.1379099975909099   F   F   F
  0.6111099841322059  0.2499999999865068  0.1379099975909099   F   F   F
  0.6666700103989740  0.2499999999865068  0.1363600059090899   F   F   F
  0.7500000185749371  0.2916700021604370  0.1363600059090899   F   F   F
  0.6944399923081690  0.2916700021604370  0.1379099975909099   F   F   F
  0.7777800317277936  0.2499999999865068  0.1379099975909099   F   F   F
  0.8333299524199944  0.2499999999865068  0.1363600059090899   F   F   F
  0.9166699918396191  0.2916700021604370  0.1363600059090899   F   F   F
  0.8611099655728580  0.2916700021604370  0.1379099975909099   F   F   F
  0.9444399737098550  0.2499999999865068  0.1379099975909099   F   F   F
  0.0000000000000000  0.3333299978226947  0.1363600059090899   F   F   F
  0.0833299988651177  0.3749999999966249  0.1363600059090899   F   F   F
  0.0277799992060821  0.3749999999966249  0.1379099975909099   F   F   F
  0.1111100027071430  0.3333299978226947  0.1379099975909099   F   F   F
  0.1666699918474137  0.3333299978226947  0.1363600059090899   F   F   F
  0.2499999999844178  0.3749999999966249  0.1363600059090899   F   F   F
  0.1944400108830990  0.3749999999966249  0.1379099975909099   F   F   F
  0.2777799945545567  0.3333299978226947  0.1379099975909099   F   F   F
  0.3333299895776491  0.3333299978226947  0.1363600059090899   F   F   F
  0.4166699918318315  0.3749999999966249  0.1363600059090899   F   F   F
  0.3611100027305127  0.3749999999966249  0.1379099975909099   F   F   F
  0.4444400108675168  0.3333299978226947  0.1379099975909099   F   F   F
  0.5000000000077947  0.3333299978226947  0.1363600059090899   F   F   F
  0.5833299710183013  0.3749999999966249  0.1363600059090899   F   F   F
  0.5277800131216992  0.3749999999966249  0.1379099975909099   F   F   F
  0.6111099841322059  0.3333299978226947  0.1379099975909099   F   F   F
  0.6666700103989740  0.3333299978226947  0.1363600059090899   F   F   F
  0.7500000185749371  0.3749999999966249  0.1363600059090899   F   F   F
  0.6944399923081690  0.3749999999966249  0.1379099975909099   F   F   F
  0.7777800317277936  0.3333299978226947  0.1379099975909099   F   F   F
  0.8333299524199944  0.3333299978226947  0.1363600059090899   F   F   F
  0.9166699918396191  0.3749999999966249  0.1363600059090899   F   F   F
  0.8611099655728580  0.3749999999966249  0.1379099975909099   F   F   F
  0.9444399737098550  0.3333299978226947  0.1379099975909099   F   F   F
  0.0000000000000000  0.4166700021705623  0.1363600059090899   F   F   F
  0.0833299988651177  0.4583299978328128  0.1363600059090899   F   F   F
  0.0277799992060821  0.4583299978328128  0.1379099975909099   F   F   F
  0.1111100027071430  0.4166700021705623  0.1379099975909099   F   F   F
  0.1666699918474137  0.4166700021705623  0.1363600059090899   F   F   F
  0.2499999999844178  0.4583299978328128  0.1363600059090899   F   F   F
  0.1944400108830990  0.4583299978328128  0.1379099975909099   F   F   F
  0.2777799945545567  0.4166700021705623  0.1379099975909099   F   F   F
  0.3333299895776491  0.4166700021705623  0.1363600059090899   F   F   F
  0.4166699918318315  0.4583299978328128  0.1363600059090899   F   F   F
  0.3611100027305127  0.4583299978328128  0.1379099975909099   F   F   F
  0.4444400108675168  0.4166700021705623  0.1379099975909099   F   F   F
  0.5000000000077947  0.4166700021705623  0.1363600059090899   F   F   F
  0.5833299710183013  0.4583299978328128  0.1363600059090899   F   F   F
  0.5277800131216992  0.4583299978328128  0.1379099975909099   F   F   F
  0.6111099841322059  0.4166700021705623  0.1379099975909099   F   F   F
  0.6666700103989740  0.4166700021705623  0.1363600059090899   F   F   F
  0.7500000185749371  0.4583299978328128  0.1363600059090899   F   F   F
  0.6944399923081690  0.4583299978328128  0.1379099975909099   F   F   F
  0.7777800317277936  0.4166700021705623  0.1379099975909099   F   F   F
  0.8333299524199944  0.4166700021705623  0.1363600059090899   F   F   F
  0.9166699918396191  0.4583299978328128  0.1363600059090899   F   F   F
  0.8611099655728580  0.4583299978328128  0.1379099975909099   F   F   F
  0.9444399737098550  0.4166700021705623  0.1379099975909099   F   F   F
  0.0000000000000000  0.5000000000067502  0.1363600059090899   F   F   F
  0.0833299988651177  0.5416700343331797  0.1363600059090899   F   F   F
  0.0277799992060821  0.5416700343331797  0.1379099975909099   F   F   F
  0.1111100027071430  0.5000000000067502  0.1379099975909099   F   F   F
  0.1666699918474137  0.5000000000067502  0.1363600059090899   F   F   F
  0.2499999999844178  0.5416700343331797  0.1363600059090899   F   F   F
  0.1944400108830990  0.5416700343331797  0.1379099975909099   F   F   F
  0.2777799945545567  0.5000000000067502  0.1379099975909099   F   F   F
  0.3333299895776491  0.5000000000067502  0.1363600059090899   F   F   F
  0.4166699918318315  0.5416700343331797  0.1363600059090899   F   F   F
  0.3611100027305127  0.5416700343331797  0.1379099975909099   F   F   F
  0.4444400108675168  0.5000000000067502  0.1379099975909099   F   F   F
  0.5000000000077947  0.5000000000067502  0.1363600059090899   F   F   F
  0.5833299710183013  0.5416700343331797  0.1363600059090899   F   F   F
  0.5277800131216992  0.5416700343331797  0.1379099975909099   F   F   F
  0.6111099841322059  0.5000000000067502  0.1379099975909099   F   F   F
  0.6666700103989740  0.5000000000067502  0.1363600059090899   F   F   F
  0.7500000185749371  0.5416700343331797  0.1363600059090899   F   F   F
  0.6944399923081690  0.5416700343331797  0.1379099975909099   F   F   F
  0.7777800317277936  0.5000000000067502  0.1379099975909099   F   F   F
  0.8333299524199944  0.5000000000067502  0.1363600059090899   F   F   F
  0.9166699918396191  0.5416700343331797  0.1363600059090899   F   F   F
  0.8611099655728580  0.5416700343331797  0.1379099975909099   F   F   F
  0.9444399737098550  0.5000000000067502  0.1379099975909099   F   F   F
  0.0000000000000000  0.5833299656567021  0.1363600059090899   F   F   F
  0.0833299988651177  0.6250000000168683  0.1363600059090899   F   F   F
  0.0277799992060821  0.6250000000168683  0.1379099975909099   F   F   F
  0.1111100027071430  0.5833299656567021  0.1379099975909099   F   F   F
  0.1666699918474137  0.5833299656567021  0.1363600059090899   F   F   F
  0.2499999999844178  0.6250000000168683  0.1363600059090899   F   F   F
  0.1944400108830990  0.6250000000168683  0.1379099975909099   F   F   F
  0.2777799945545567  0.5833299656567021  0.1379099975909099   F   F   F
  0.3333299895776491  0.5833299656567021  0.1363600059090899   F   F   F
  0.4166699918318315  0.6250000000168683  0.1363600059090899   F   F   F
  0.3611100027305127  0.6250000000168683  0.1379099975909099   F   F   F
  0.4444400108675168  0.5833299656567021  0.1379099975909099   F   F   F
  0.5000000000077947  0.5833299656567021  0.1363600059090899   F   F   F
  0.5833299710183013  0.6250000000168683  0.1363600059090899   F   F   F
  0.5277800131216992  0.6250000000168683  0.1379099975909099   F   F   F
  0.6111099841322059  0.5833299656567021  0.1379099975909099   F   F   F
  0.6666700103989740  0.5833299656567021  0.1363600059090899   F   F   F
  0.7500000185749371  0.6250000000168683  0.1363600059090899   F   F   F
  0.6944399923081690  0.6250000000168683  0.1379099975909099   F   F   F
  0.7777800317277936  0.5833299656567021  0.1379099975909099   F   F   F
  0.8333299524199944  0.5833299656567021  0.1363600059090899   F   F   F
  0.9166699918396191  0.6250000000168683  0.1363600059090899   F   F   F
  0.8611099655728580  0.6250000000168683  0.1379099975909099   F   F   F
  0.9444399737098550  0.5833299656567021  0.1379099975909099   F   F   F
  0.0000000000000000  0.6666700343432979  0.1363600059090899   F   F   F
  0.0833299988651177  0.7083299656668203  0.1363600059090899   F   F   F
  0.0277799992060821  0.7083299656668203  0.1379099975909099   F   F   F
  0.1111100027071430  0.6666700343432979  0.1379099975909099   F   F   F
  0.1666699918474137  0.6666700343432979  0.1363600059090899   F   F   F
  0.2499999999844178  0.7083299656668203  0.1363600059090899   F   F   F
  0.1944400108830990  0.7083299656668203  0.1379099975909099   F   F   F
  0.2777799945545567  0.6666700343432979  0.1379099975909099   F   F   F
  0.3333299895776491  0.6666700343432979  0.1363600059090899   F   F   F
  0.4166699918318315  0.7083299656668203  0.1363600059090899   F   F   F
  0.3611100027305127  0.7083299656668203  0.1379099975909099   F   F   F
  0.4444400108675168  0.6666700343432979  0.1379099975909099   F   F   F
  0.5000000000077947  0.6666700343432979  0.1363600059090899   F   F   F
  0.5833299710183013  0.7083299656668203  0.1363600059090899   F   F   F
  0.5277800131216992  0.7083299656668203  0.1379099975909099   F   F   F
  0.6111099841322059  0.6666700343432979  0.1379099975909099   F   F   F
  0.6666700103989740  0.6666700343432979  0.1363600059090899   F   F   F
  0.7500000185749371  0.7083299656668203  0.1363600059090899   F   F   F
  0.6944399923081690  0.7083299656668203  0.1379099975909099   F   F   F
  0.7777800317277936  0.6666700343432979  0.1379099975909099   F   F   F
  0.8333299524199944  0.6666700343432979  0.1363600059090899   F   F   F
  0.9166699918396191  0.7083299656668203  0.1363600059090899   F   F   F
  0.8611099655728580  0.7083299656668203  0.1379099975909099   F   F   F
  0.9444399737098550  0.6666700343432979  0.1379099975909099   F   F   F
  0.0000000000000000  0.7499999999932498  0.1363600059090899   F   F   F
  0.0833299988651177  0.7916700343534231  0.1363600059090899   F   F   F
  0.0277799992060821  0.7916700343534231  0.1379099975909099   F   F   F
  0.1111100027071430  0.7499999999932498  0.1379099975909099   F   F   F
  0.1666699918474137  0.7499999999932498  0.1363600059090899   F   F   F
  0.2499999999844178  0.7916700343534231  0.1363600059090899   F   F   F
  0.1944400108830990  0.7916700343534231  0.1379099975909099   F   F   F
  0.2777799945545567  0.7499999999932498  0.1379099975909099   F   F   F
  0.3333299895776491  0.7499999999932498  0.1363600059090899   F   F   F
  0.4166699918318315  0.7916700343534231  0.1363600059090899   F   F   F
  0.3611100027305127  0.7916700343534231  0.1379099975909099   F   F   F
  0.4444400108675168  0.7499999999932498  0.1379099975909099   F   F   F
  0.5000000000077947  0.7499999999932498  0.1363600059090899   F   F   F
  0.5833299710183013  0.7916700343534231  0.1363600059090899   F   F   F
  0.5277800131216992  0.7916700343534231  0.1379099975909099   F   F   F
  0.6111099841322059  0.7499999999932498  0.1379099975909099   F   F   F
  0.6666700103989740  0.7499999999932498  0.1363600059090899   F   F   F
  0.7500000185749371  0.7916700343534231  0.1363600059090899   F   F   F
  0.6944399923081690  0.7916700343534231  0.1379099975909099   F   F   F
  0.7777800317277936  0.7499999999932498  0.1379099975909099   F   F   F
  0.8333299524199944  0.7499999999932498  0.1363600059090899   F   F   F
  0.9166699918396191  0.7916700343534231  0.1363600059090899   F   F   F
  0.8611099655728580  0.7916700343534231  0.1379099975909099   F   F   F
  0.9444399737098550  0.7499999999932498  0.1379099975909099   F   F   F
  0.0000000000000000  0.8333299656432089  0.1363600059090899   F   F   F
  0.0833299988651177  0.8750000000033751  0.1363600059090899   F   F   F
  0.0277799992060821  0.8750000000033751  0.1379099975909099   F   F   F
  0.1111100027071430  0.8333299656432089  0.1379099975909099   F   F   F
  0.1666699918474137  0.8333299656432089  0.1363600059090899   F   F   F
  0.2499999999844178  0.8750000000033751  0.1363600059090899   F   F   F
  0.1944400108830990  0.8750000000033751  0.1379099975909099   F   F   F
  0.2777799945545567  0.8333299656432089  0.1379099975909099   F   F   F
  0.3333299895776491  0.8333299656432089  0.1363600059090899   F   F   F
  0.4166699918318315  0.8750000000033751  0.1363600059090899   F   F   F
  0.3611100027305127  0.8750000000033751  0.1379099975909099   F   F   F
  0.4444400108675168  0.8333299656432089  0.1379099975909099   F   F   F
  0.5000000000077947  0.8333299656432089  0.1363600059090899   F   F   F
  0.5833299710183013  0.8750000000033751  0.1363600059090899   F   F   F
  0.5277800131216992  0.8750000000033751  0.1379099975909099   F   F   F
  0.6111099841322059  0.8333299656432089  0.1379099975909099   F   F   F
  0.6666700103989740  0.8333299656432089  0.1363600059090899   F   F   F
  0.7500000185749371  0.8750000000033751  0.1363600059090899   F   F   F
  0.6944399923081690  0.8750000000033751  0.1379099975909099   F   F   F
  0.7777800317277936  0.8333299656432089  0.1379099975909099   F   F   F
  0.8333299524199944  0.8333299656432089  0.1363600059090899   F   F   F
  0.9166699918396191  0.8750000000033751  0.1363600059090899   F   F   F
  0.8611099655728580  0.8750000000033751  0.1379099975909099   F   F   F
  0.9444399737098550  0.8333299656432089  0.1379099975909099   F   F   F
  0.0000000000000000  0.9166700343298047  0.1363600059090899   F   F   F
  0.0833299988651177  0.9583299656533271  0.1363600059090899   F   F   F
  0.0277799992060821  0.9583299656533271  0.1379099975909099   F   F   F
  0.1111100027071430  0.9166700343298047  0.1379099975909099   F   F   F
  0.1666699918474137  0.9166700343298047  0.1363600059090899   F   F   F
  0.2499999999844178  0.9583299656533271  0.1363600059090899   F   F   F
  0.1944400108830990  0.9583299656533271  0.1379099975909099   F   F   F
  0.2777799945545567  0.9166700343298047  0.1379099975909099   F   F   F
  0.3333299895776491  0.9166700343298047  0.1363600059090899   F   F   F
  0.4166699918318315  0.9583299656533271  0.1363600059090899   F   F   F
  0.3611100027305127  0.9583299656533271  0.1379099975909099   F   F   F
  0.4444400108675168  0.9166700343298047  0.1379099975909099   F   F   F
  0.5000000000077947  0.9166700343298047  0.1363600059090899   F   F   F
  0.5833299710183013  0.9583299656533271  0.1363600059090899   F   F   F
  0.5277800131216992  0.9583299656533271  0.1379099975909099   F   F   F
  0.6111099841322059  0.9166700343298047  0.1379099975909099   F   F   F
  0.6666700103989740  0.9166700343298047  0.1363600059090899   F   F   F
  0.7500000185749371  0.9583299656533271  0.1363600059090899   F   F   F
  0.6944399923081690  0.9583299656533271  0.1379099975909099   F   F   F
  0.7777800317277936  0.9166700343298047  0.1379099975909099   F   F   F
  0.8333299524199944  0.9166700343298047  0.1363600059090899   F   F   F
  0.9166699918396191  0.9583299656533271  0.1363600059090899   F   F   F
  0.8611099655728580  0.9583299656533271  0.1379099975909099   F   F   F
  0.9444399737098550  0.9166700343298047  0.1379099975909099   F   F   F
  0.4304999595496213  0.5365999875351122  0.3476999889545453   F   F   F
  0.3572799986164483  0.6033799711303374  0.3250400153181801   F   F   F
  0.3474900224243314  0.6546799926996201  0.3316999999090910   F   F   F
  0.3905400072335539  0.6860400481362632  0.3579499938181812   F   F   F
  0.4384285894836030  0.6632233508653830  0.3706508323198107   T   T   T
  0.4496002492215936  0.6151430802740111  0.3628483508541578   T   T   T
  0.4949141547757108  0.5838585646932529  0.3733751978572509   T   T   T
  0.4113199567056824  0.5854799800397075  0.3421499945909119   F   F   F
  0.4166935042226249  0.4581053626946446  0.3681638281959063   T   T   T
  0.3857608182029844  0.4183832889958700  0.3857234805409223   T   T   T
  0.4208328093430787  0.3831293253032682  0.3975399743443133   T   T   T
  0.4728294283926994  0.4003086538841252  0.3843648427486074   T   T   T
  0.5619917837813979  0.3859403559779819  0.3701387739230981   T   T   T
  0.6061299905257371  0.3543599970074709  0.3616600036818198   F   F   F
  0.6496100557327509  0.3858000079450861  0.3440999984545456   F   F   F
  0.6299799471691330  0.4343600175820939  0.3521699905454554   F   F   F
  0.6373669168450046  0.5108908586511860  0.3734186504644370   T   T   T
  0.6681857828916452  0.5486464507835993  0.3970572581821200   T   T   T
  0.6328192016132612  0.5831169290203161  0.4112300437945854   T   T   T
  0.5817903996699000  0.5681689585631022  0.3930082314696218   T   T   T
  0.3322426822415816  0.4103059891172217  0.3916651525127183   T   T   T
  0.3151809923866113  0.3674200055321238  0.4086292828879455   T   T   T
  0.3507793125961867  0.3318678959801639  0.4204399015949289   T   T   T
  0.4048254583956622  0.3398776224252140  0.4159829432864924   T   T   T
  0.6195634943511047  0.3065617304793392  0.3646535321029741   T   T   T
  0.6695799635011426  0.2846900326847077  0.3545199957727263   F   F   F
  0.7147600276927832  0.3172499996170544  0.3373999812272714   F   F   F
  0.7050600355259036  0.3686900156898929  0.3326799869545454   F   F   F
  0.7212109718130911  0.5545829391437875  0.4089274088484802   T   T   T
  0.7374263916942526  0.5956879016614979  0.4329068810334896   T   T   T
  0.7017718246289190  0.6306413901840073  0.4473032858052573   T   T   T
  0.6480778374941071  0.6242217174060343  0.4379465189256415   T   T   T
  0.2804700218371536  0.7109999963898233  0.3578700152272702   F   F   F
  0.2299100145377011  0.7337200326201980  0.3359400142272762   F   F   F
  0.1743566328447317  0.7743164588787091  0.4148741835883781   T   T   T
  0.1569319238232874  0.8236490129347154  0.4158093907648563   T   T   T
  0.2088080781446410  0.8483501404782789  0.4084703028101151   T   T   T
  0.2406347689665449  0.8181293717977169  0.3654861703901013   T   T   T
  0.3586894476025346  0.2502544524164900  0.4262438441218626   T   T   T
  0.3280481340512132  0.2063394380883978  0.4392180074296506   T   T   T
  0.2347668223806720  0.2056010732275366  0.4149667603777683   T   T   T
  0.1957846214657062  0.1815242515312604  0.3731926507644696   T   T   T
  0.2265700182031978  0.1388999804245827  0.3581899946363620   F   F   F
  0.2842800006293373  0.1548500067314578  0.3517800027727276   F   F   F
  0.7683300033243512  0.2491099843811284  0.3435300046818170   F   F   F
  0.8239600254209591  0.2299100167792503  0.3398100245909106   F   F   F
  0.7817569520908989  0.1584897378645852  0.3822913952247650   T   T   T
  0.7936587508436055  0.1082438338792122  0.3816977623475465   T   T   T
  0.8341400312891807  0.1061699994536482  0.3323199965909112   F   F   F
  0.8684500142077098  0.1489300185866043  0.3429799946818193   F   F   F
  0.6987804450203408  0.7126387634191902  0.4683345670260146   T   T   T
  0.6840876399896388  0.7280664862259631  0.4036401476708346   T   T   T
  0.5938694281789944  0.7670582766517702  0.3925731416225738   T   T   T
  0.5756711801161952  0.8103647800835173  0.4246048563578521   T   T   T
  0.6217128219057139  0.8423544494141527  0.4135277005429961   T   T   T
  0.6690073927544801  0.8104769612423098  0.4146818471456241   T   T   T
  0.5565537289645179  0.4371267988074385  0.5179674209379501   T   T   T
  0.6112234014282595  0.4416924667639199  0.6111913525654458   T   T   T
  0.5600946180050361  0.3733064151326088  0.5793988633524851   T   T   T
  0.4843536603665512  0.4788731678419963  0.5085857526626327   T   T   T
  0.5649494586907728  0.5210568828064844  0.5320070134294195   T   T   T
  0.4819884038264280  0.5381301089067662  0.3617889801180892   T   T   T
  0.3942400138440689  0.4975200284644501  0.3555499857272721   F   F   F
  0.4696516837527288  0.4459004312600816  0.3688166476972683   T   T   T
  0.5140124475433206  0.3731311629778700  0.3851579600920492   T   T   T
  0.5756439770062640  0.4314702517281335  0.3624533477148837   T   T   T
  0.6582391724446607  0.4715573538070608  0.3572639208419494   T   T   T
  0.5848421565299510  0.5231341517398373  0.3739318232895746   T   T   T
  0.5413970498124552  0.5962129985401410  0.3924768336005436   T   T   T
  0.2180488281634181  0.7745104579047645  0.3716446500984005   T   T   T
  0.2847418843616957  0.1904324901429031  0.4012201226579490   T   T   T
  0.8240200642601181  0.1804000168392790  0.3562099933636347   F   F   F
  0.6503004119219948  0.7675823141172069  0.4041013036914126   T   T   T
  0.5797285826485253  0.4187500021682536  0.5654038400233855   T   T   T
  0.5420434553393277  0.4802830549279313  0.5062859414086571   T   T   T
  0.5281561275861045  0.4846650853523388  0.3647021866059498   T   T   T
  0.2955300246646289  0.6743600471872284  0.3135299899545458   F   F   F
  0.3284307749565445  0.2907052625364087  0.4349844364240779   T   T   T
  0.7688100170256931  0.2986299908327865  0.3274599855454525   F   F   F
  0.7249428768483044  0.6693415367542737  0.4691584963526014   T   T   T
  0.2778000199153965  0.8323699849891568  0.3343900116818190   F   F   F
  0.2243000140559829  0.2323204025921723  0.4557865070249825   T   T   T
  0.7408855319878992  0.1748269508161876  0.4010502861713233   T   T   T
  0.7148485013428790  0.8204957464747659  0.4232235473009234   T   T   T
  0.3253999922252433  0.5797500189230576  0.3080700094090929   F   F   F
  0.3858393810214734  0.7220980530019210  0.3646973590672477   T   T   T
  0.4702905222514999  0.6835559196538267  0.3885541847407645   T   T   T
  0.3041345256761058  0.4368816460583244  0.3813901729078378   T   T   T
  0.2739424444542042  0.3597303859310277  0.4118725099611389   T   T   T
  0.4336893450549676  0.3138749517041651  0.4264051192439859   T   T   T
  0.5877386555267824  0.2836482469000688  0.3769610603535622   T   T   T
  0.6773400612511580  0.2469099696597112  0.3581299998636354   F   F   F
  0.7381800153957911  0.3930399855908107  0.3219000209545442   F   F   F
  0.7493302971545363  0.5280407197509639  0.3993691287129892   T   T   T
  0.7784071911583972  0.6025766454588183  0.4411281855126185   T   T   T
  0.6186006235669657  0.6493075360056753  0.4500302739609436   T   T   T
  0.3128899879331470  0.7372300303645503  0.3601199930454513   F   F   F
  0.2757177959729132  0.6955112480352778  0.4030206174303014   T   T   T
  0.1973500196944897  0.7076599483115942  0.3329800042272737   F   F   F
  0.2368299954357056  0.7490600323288206  0.2891100103181827   F   F   F
  0.1869368437901602  0.7629035530787116  0.4604706824302247   T   T   T
  0.1437732837314241  0.7513307990120207  0.3989834082744373   T   T   T
  0.1349810549154999  0.8327188880136815  0.4566313785553665   T   T   T
  0.1321862802878298  0.8302429517357134  0.3760131008749308   T   T   T
  0.2299017200767241  0.8504823642561025  0.4522580170416302   T   T   T
  0.2062442140098935  0.8824858894282572  0.3895551467243765   T   T   T
  0.3910895316766519  0.2498285003122408  0.4595887649035645   T   T   T
  0.3756272386219722  0.2509298344007302  0.3802905546552802   T   T   T
  0.3120681236042737  0.2094507828814675  0.4854240163583591   T   T   T
  0.3577685009840387  0.1795350132383161  0.4402887757769176   T   T   T
  0.1842799746275432  0.2024000353760087  0.3331499966818185   F   F   F
  0.1599392912847527  0.1747366632756223  0.3987917805631559   T   T   T
  0.2122799692702344  0.1183500278758700  0.3176800120909107   F   F   F
  0.2248549034470284  0.1160031306403752  0.3975865522301342   T   T   T
  0.2902200216384898  0.1745099999500965  0.3077900192727299   F   F   F
  0.3133500134390985  0.1259800178103276  0.3564000129545448   F   F   F
  0.7417199307327920  0.2301700088561347  0.3108299862272759   F   F   F
  0.7529167543838259  0.2461586304663289  0.3895720902754818   T   T   T
  0.8499799287278778  0.2485542175868320  0.3707288256925382   T   T   T
  0.8397799694430503  0.2343199883612996  0.2917500192272726   F   F   F
  0.7579476826194532  0.0891261826836520  0.3721776998163093   T   T   T
  0.8087678549504709  0.0976785227226370  0.4264851979794651   T   T   T
  0.8145799928473565  0.1119300122578295  0.2864499959090878   F   F   F
  0.8576199835394007  0.0735600000303975  0.3300699970909093   F   F   F
  0.8928500174698257  0.1581400062256648  0.3014999953181814   F   F   F
  0.8945181504307451  0.1459547972882768  0.3825902664641909   T   T   T
  0.7282754838887633  0.7356576535943091  0.4872136125541973   T   T   T
  0.6647480643862704  0.7129643771045084  0.4989733261945697   T   T   T
  0.6633032656966159  0.7007196994995183  0.3801093948327800   T   T   T
  0.7199932449901895  0.7358511742644825  0.3781887672436285   T   T   T
  0.5762305393754257  0.7362011537210602  0.4109803800674588   T   T   T
  0.5844500153635934  0.7691700124663114  0.3432500145454540   F   F   F
  0.5719415228549437  0.8038312281320178  0.4737462250851863   T   T   T
  0.5381899113760327  0.8227727085384674  0.4074325567128956   T   T   T
  0.6262240019449556  0.8692836080325427  0.4472815923646465   T   T   T
  0.6196435536767769  0.8583845124874664  0.3682067620044115   T   T   T
  0.5387671778099550  0.4130625240011945  0.4871055760702409   T   T   T
  0.5870628957340154  0.4586944625389276  0.6455258564236450   T   T   T
  0.6376794905321278  0.4651849878933289  0.5877160283675237   T   T   T
  0.6358467436772445  0.4163861537056515  0.6334963961571431   T   T   T
  0.5470874364689322  0.3568501760458918  0.5375055497251930   T   T   T
  0.5258820274047417  0.3773182288125730  0.6094948791078171   T   T   T
  0.5896810707516281  0.3528069354993404  0.6023231222066433   T   T   T
  0.4664922571439052  0.5062688319669880  0.4828809670062614   T   T   T
  0.4731975928022643  0.4803528923393207  0.5571858290376808   T   T   T
  0.4703477317175053  0.4464593550203421  0.4906727916090386   T   T   T
  0.5589779511939151  0.5234184117495347  0.5815172130585338   T   T   T
  0.5453619785028895  0.5497802252708378  0.5105458865659145   T   T   T
  0.6067146632415148  0.5228420350258410  0.5209903886020895   T   T   T
  0.7183697909071759  0.4463631651108473  0.5042226702593129   T   T   T
 
  0.00000000E+00  0.00000000E+00  0.00000000E+00
  0.00000000E+00  0.00000000E+00  0.00000000E+00
  0.00000000E+00  0.00000000E+00  0.00000000E+00
  0.00000000E+00  0.00000000E+00  0.00000000E+00
  0.00000000E+00  0.00000000E+00  0.00000000E+00
  0.00000000E+00  0.00000000E+00  0.00000000E+00
  0.00000000E+00  0.00000000E+00  0.00000000E+00
  0.00000000E+00  0.00000000E+00  0.00000000E+00
  0.00000000E+00  0.00000000E+00  0.00000000E+00
  0.00000000E+00  0.00000000E+00  0.00000000E+00
  0.00000000E+00  0.00000000E+00  0.00000000E+00
  0.00000000E+00  0.00000000E+00  0.00000000E+00
  0.00000000E+00  0.00000000E+00  0.00000000E+00
  0.00000000E+00  0.00000000E+00  0.00000000E+00
  0.00000000E+00  0.00000000E+00  0.00000000E+00
  0.00000000E+00  0.00000000E+00  0.00000000E+00
  0.00000000E+00  0.00000000E+00  0.00000000E+00
  0.00000000E+00  0.00000000E+00  0.00000000E+00
  0.00000000E+00  0.00000000E+00  0.00000000E+00
  0.00000000E+00  0.00000000E+00  0.00000000E+00
  0.00000000E+00  0.00000000E+00  0.00000000E+00
  0.00000000E+00  0.00000000E+00  0.00000000E+00
  0.00000000E+00  0.00000000E+00  0.00000000E+00
  0.00000000E+00  0.00000000E+00  0.00000000E+00
  0.00000000E+00  0.00000000E+00  0.00000000E+00
  0.00000000E+00  0.00000000E+00  0.00000000E+00
  0.00000000E+00  0.00000000E+00  0.00000000E+00
  0.00000000E+00  0.00000000E+00  0.00000000E+00
  0.00000000E+00  0.00000000E+00  0.00000000E+00
  0.00000000E+00  0.00000000E+00  0.00000000E+00
  0.00000000E+00  0.00000000E+00  0.00000000E+00
  0.00000000E+00  0.00000000E+00  0.00000000E+00
  0.00000000E+00  0.00000000E+00  0.00000000E+00
  0.00000000E+00  0.00000000E+00  0.00000000E+00
  0.00000000E+00  0.00000000E+00  0.00000000E+00
  0.00000000E+00  0.00000000E+00  0.00000000E+00
  0.00000000E+00  0.00000000E+00  0.00000000E+00
  0.00000000E+00  0.00000000E+00  0.00000000E+00
  0.00000000E+00  0.00000000E+00  0.00000000E+00
  0.00000000E+00  0.00000000E+00  0.00000000E+00
  0.00000000E+00  0.00000000E+00  0.00000000E+00
  0.00000000E+00  0.00000000E+00  0.00000000E+00
  0.00000000E+00  0.00000000E+00  0.00000000E+00
  0.00000000E+00  0.00000000E+00  0.00000000E+00
  0.00000000E+00  0.00000000E+00  0.00000000E+00
  0.00000000E+00  0.00000000E+00  0.00000000E+00
  0.00000000E+00  0.00000000E+00  0.00000000E+00
  0.00000000E+00  0.00000000E+00  0.00000000E+00
  0.00000000E+00  0.00000000E+00  0.00000000E+00
  0.00000000E+00  0.00000000E+00  0.00000000E+00
  0.00000000E+00  0.00000000E+00  0.00000000E+00
  0.00000000E+00  0.00000000E+00  0.00000000E+00
  0.00000000E+00  0.00000000E+00  0.00000000E+00
  0.00000000E+00  0.00000000E+00  0.00000000E+00
  0.00000000E+00  0.00000000E+00  0.00000000E+00
  0.00000000E+00  0.00000000E+00  0.00000000E+00
  0.00000000E+00  0.00000000E+00  0.00000000E+00
  0.00000000E+00  0.00000000E+00  0.00000000E+00
  0.00000000E+00  0.00000000E+00  0.00000000E+00
  0.00000000E+00  0.00000000E+00  0.00000000E+00
  0.00000000E+00  0.00000000E+00  0.00000000E+00
  0.00000000E+00  0.00000000E+00  0.00000000E+00
  0.00000000E+00  0.00000000E+00  0.00000000E+00
  0.00000000E+00  0.00000000E+00  0.00000000E+00
  0.00000000E+00  0.00000000E+00  0.00000000E+00
  0.00000000E+00  0.00000000E+00  0.00000000E+00
  0.00000000E+00  0.00000000E+00  0.00000000E+00
  0.00000000E+00  0.00000000E+00  0.00000000E+00
  0.00000000E+00  0.00000000E+00  0.00000000E+00
  0.00000000E+00  0.00000000E+00  0.00000000E+00
  0.00000000E+00  0.00000000E+00  0.00000000E+00
  0.00000000E+00  0.00000000E+00  0.00000000E+00
  0.00000000E+00  0.00000000E+00  0.00000000E+00
  0.00000000E+00  0.00000000E+00  0.00000000E+00
  0.00000000E+00  0.00000000E+00  0.00000000E+00
  0.00000000E+00  0.00000000E+00  0.00000000E+00
  0.00000000E+00  0.00000000E+00  0.00000000E+00
  0.00000000E+00  0.00000000E+00  0.00000000E+00
  0.00000000E+00  0.00000000E+00  0.00000000E+00
  0.00000000E+00  0.00000000E+00  0.00000000E+00
  0.00000000E+00  0.00000000E+00  0.00000000E+00
  0.00000000E+00  0.00000000E+00  0.00000000E+00
  0.00000000E+00  0.00000000E+00  0.00000000E+00
  0.00000000E+00  0.00000000E+00  0.00000000E+00
  0.00000000E+00  0.00000000E+00  0.00000000E+00
  0.00000000E+00  0.00000000E+00  0.00000000E+00
  0.00000000E+00  0.00000000E+00  0.00000000E+00
  0.00000000E+00  0.00000000E+00  0.00000000E+00
  0.00000000E+00  0.00000000E+00  0.00000000E+00
  0.00000000E+00  0.00000000E+00  0.00000000E+00
  0.00000000E+00  0.00000000E+00  0.00000000E+00
  0.00000000E+00  0.00000000E+00  0.00000000E+00
  0.00000000E+00  0.00000000E+00  0.00000000E+00
  0.00000000E+00  0.00000000E+00  0.00000000E+00
  0.00000000E+00  0.00000000E+00  0.00000000E+00
  0.00000000E+00  0.00000000E+00  0.00000000E+00
  0.00000000E+00  0.00000000E+00  0.00000000E+00
  0.00000000E+00  0.00000000E+00  0.00000000E+00
  0.00000000E+00  0.00000000E+00  0.00000000E+00
  0.00000000E+00  0.00000000E+00  0.00000000E+00
  0.00000000E+00  0.00000000E+00  0.00000000E+00
  0.00000000E+00  0.00000000E+00  0.00000000E+00
  0.00000000E+00  0.00000000E+00  0.00000000E+00
  0.00000000E+00  0.00000000E+00  0.00000000E+00
  0.00000000E+00  0.00000000E+00  0.00000000E+00
  0.00000000E+00  0.00000000E+00  0.00000000E+00
  0.00000000E+00  0.00000000E+00  0.00000000E+00
  0.00000000E+00  0.00000000E+00  0.00000000E+00
  0.00000000E+00  0.00000000E+00  0.00000000E+00
  0.00000000E+00  0.00000000E+00  0.00000000E+00
  0.00000000E+00  0.00000000E+00  0.00000000E+00
  0.00000000E+00  0.00000000E+00  0.00000000E+00
  0.00000000E+00  0.00000000E+00  0.00000000E+00
  0.00000000E+00  0.00000000E+00  0.00000000E+00
  0.00000000E+00  0.00000000E+00  0.00000000E+00
  0.00000000E+00  0.00000000E+00  0.00000000E+00
  0.00000000E+00  0.00000000E+00  0.00000000E+00
  0.00000000E+00  0.00000000E+00  0.00000000E+00
  0.00000000E+00  0.00000000E+00  0.00000000E+00
  0.00000000E+00  0.00000000E+00  0.00000000E+00
  0.00000000E+00  0.00000000E+00  0.00000000E+00
  0.00000000E+00  0.00000000E+00  0.00000000E+00
  0.00000000E+00  0.00000000E+00  0.00000000E+00
  0.00000000E+00  0.00000000E+00  0.00000000E+00
  0.00000000E+00  0.00000000E+00  0.00000000E+00
  0.00000000E+00  0.00000000E+00  0.00000000E+00
  0.00000000E+00  0.00000000E+00  0.00000000E+00
  0.00000000E+00  0.00000000E+00  0.00000000E+00
  0.00000000E+00  0.00000000E+00  0.00000000E+00
  0.00000000E+00  0.00000000E+00  0.00000000E+00
  0.00000000E+00  0.00000000E+00  0.00000000E+00
  0.00000000E+00  0.00000000E+00  0.00000000E+00
  0.00000000E+00  0.00000000E+00  0.00000000E+00
  0.00000000E+00  0.00000000E+00  0.00000000E+00
  0.00000000E+00  0.00000000E+00  0.00000000E+00
  0.00000000E+00  0.00000000E+00  0.00000000E+00
  0.00000000E+00  0.00000000E+00  0.00000000E+00
  0.00000000E+00  0.00000000E+00  0.00000000E+00
  0.00000000E+00  0.00000000E+00  0.00000000E+00
  0.00000000E+00  0.00000000E+00  0.00000000E+00
  0.00000000E+00  0.00000000E+00  0.00000000E+00
  0.00000000E+00  0.00000000E+00  0.00000000E+00
  0.00000000E+00  0.00000000E+00  0.00000000E+00
  0.00000000E+00  0.00000000E+00  0.00000000E+00
  0.00000000E+00  0.00000000E+00  0.00000000E+00
  0.00000000E+00  0.00000000E+00  0.00000000E+00
  0.00000000E+00  0.00000000E+00  0.00000000E+00
  0.00000000E+00  0.00000000E+00  0.00000000E+00
  0.00000000E+00  0.00000000E+00  0.00000000E+00
  0.00000000E+00  0.00000000E+00  0.00000000E+00
  0.00000000E+00  0.00000000E+00  0.00000000E+00
  0.00000000E+00  0.00000000E+00  0.00000000E+00
  0.00000000E+00  0.00000000E+00  0.00000000E+00
  0.00000000E+00  0.00000000E+00  0.00000000E+00
  0.00000000E+00  0.00000000E+00  0.00000000E+00
  0.00000000E+00  0.00000000E+00  0.00000000E+00
  0.00000000E+00  0.00000000E+00  0.00000000E+00
  0.00000000E+00  0.00000000E+00  0.00000000E+00
  0.00000000E+00  0.00000000E+00  0.00000000E+00
  0.00000000E+00  0.00000000E+00  0.00000000E+00
  0.00000000E+00  0.00000000E+00  0.00000000E+00
  0.00000000E+00  0.00000000E+00  0.00000000E+00
  0.00000000E+00  0.00000000E+00  0.00000000E+00
  0.00000000E+00  0.00000000E+00  0.00000000E+00
  0.00000000E+00  0.00000000E+00  0.00000000E+00
  0.00000000E+00  0.00000000E+00  0.00000000E+00
  0.00000000E+00  0.00000000E+00  0.00000000E+00
  0.00000000E+00  0.00000000E+00  0.00000000E+00
  0.00000000E+00  0.00000000E+00  0.00000000E+00
  0.00000000E+00  0.00000000E+00  0.00000000E+00
  0.00000000E+00  0.00000000E+00  0.00000000E+00
  0.00000000E+00  0.00000000E+00  0.00000000E+00
  0.00000000E+00  0.00000000E+00  0.00000000E+00
  0.00000000E+00  0.00000000E+00  0.00000000E+00
  0.00000000E+00  0.00000000E+00  0.00000000E+00
  0.00000000E+00  0.00000000E+00  0.00000000E+00
  0.00000000E+00  0.00000000E+00  0.00000000E+00
  0.00000000E+00  0.00000000E+00  0.00000000E+00
  0.00000000E+00  0.00000000E+00  0.00000000E+00
  0.00000000E+00  0.00000000E+00  0.00000000E+00
  0.00000000E+00  0.00000000E+00  0.00000000E+00
  0.00000000E+00  0.00000000E+00  0.00000000E+00
  0.00000000E+00  0.00000000E+00  0.00000000E+00
  0.00000000E+00  0.00000000E+00  0.00000000E+00
  0.00000000E+00  0.00000000E+00  0.00000000E+00
  0.00000000E+00  0.00000000E+00  0.00000000E+00
  0.00000000E+00  0.00000000E+00  0.00000000E+00
  0.00000000E+00  0.00000000E+00  0.00000000E+00
  0.00000000E+00  0.00000000E+00  0.00000000E+00
  0.00000000E+00  0.00000000E+00  0.00000000E+00
  0.00000000E+00  0.00000000E+00  0.00000000E+00
  0.00000000E+00  0.00000000E+00  0.00000000E+00
  0.00000000E+00  0.00000000E+00  0.00000000E+00
  0.00000000E+00  0.00000000E+00  0.00000000E+00
  0.00000000E+00  0.00000000E+00  0.00000000E+00
  0.00000000E+00  0.00000000E+00  0.00000000E+00
  0.00000000E+00  0.00000000E+00  0.00000000E+00
  0.00000000E+00  0.00000000E+00  0.00000000E+00
  0.00000000E+00  0.00000000E+00  0.00000000E+00
  0.00000000E+00  0.00000000E+00  0.00000000E+00
  0.00000000E+00  0.00000000E+00  0.00000000E+00
  0.00000000E+00  0.00000000E+00  0.00000000E+00
  0.00000000E+00  0.00000000E+00  0.00000000E+00
  0.00000000E+00  0.00000000E+00  0.00000000E+00
  0.00000000E+00  0.00000000E+00  0.00000000E+00
  0.00000000E+00  0.00000000E+00  0.00000000E+00
  0.00000000E+00  0.00000000E+00  0.00000000E+00
  0.00000000E+00  0.00000000E+00  0.00000000E+00
  0.00000000E+00  0.00000000E+00  0.00000000E+00
  0.00000000E+00  0.00000000E+00  0.00000000E+00
  0.00000000E+00  0.00000000E+00  0.00000000E+00
  0.00000000E+00  0.00000000E+00  0.00000000E+00
  0.00000000E+00  0.00000000E+00  0.00000000E+00
  0.00000000E+00  0.00000000E+00  0.00000000E+00
  0.00000000E+00  0.00000000E+00  0.00000000E+00
  0.00000000E+00  0.00000000E+00  0.00000000E+00
  0.00000000E+00  0.00000000E+00  0.00000000E+00
  0.00000000E+00  0.00000000E+00  0.00000000E+00
  0.00000000E+00  0.00000000E+00  0.00000000E+00
  0.00000000E+00  0.00000000E+00  0.00000000E+00
  0.00000000E+00  0.00000000E+00  0.00000000E+00
  0.00000000E+00  0.00000000E+00  0.00000000E+00
  0.00000000E+00  0.00000000E+00  0.00000000E+00
  0.00000000E+00  0.00000000E+00  0.00000000E+00
  0.00000000E+00  0.00000000E+00  0.00000000E+00
  0.00000000E+00  0.00000000E+00  0.00000000E+00
  0.00000000E+00  0.00000000E+00  0.00000000E+00
  0.00000000E+00  0.00000000E+00  0.00000000E+00
  0.00000000E+00  0.00000000E+00  0.00000000E+00
  0.00000000E+00  0.00000000E+00  0.00000000E+00
  0.00000000E+00  0.00000000E+00  0.00000000E+00
  0.00000000E+00  0.00000000E+00  0.00000000E+00
  0.00000000E+00  0.00000000E+00  0.00000000E+00
  0.00000000E+00  0.00000000E+00  0.00000000E+00
  0.00000000E+00  0.00000000E+00  0.00000000E+00
  0.00000000E+00  0.00000000E+00  0.00000000E+00
  0.00000000E+00  0.00000000E+00  0.00000000E+00
  0.00000000E+00  0.00000000E+00  0.00000000E+00
  0.00000000E+00  0.00000000E+00  0.00000000E+00
  0.00000000E+00  0.00000000E+00  0.00000000E+00
  0.00000000E+00  0.00000000E+00  0.00000000E+00
  0.00000000E+00  0.00000000E+00  0.00000000E+00
  0.00000000E+00  0.00000000E+00  0.00000000E+00
  0.00000000E+00  0.00000000E+00  0.00000000E+00
  0.00000000E+00  0.00000000E+00  0.00000000E+00
  0.00000000E+00  0.00000000E+00  0.00000000E+00
  0.00000000E+00  0.00000000E+00  0.00000000E+00
  0.00000000E+00  0.00000000E+00  0.00000000E+00
  0.00000000E+00  0.00000000E+00  0.00000000E+00
  0.00000000E+00  0.00000000E+00  0.00000000E+00
  0.00000000E+00  0.00000000E+00  0.00000000E+00
  0.00000000E+00  0.00000000E+00  0.00000000E+00
  0.00000000E+00  0.00000000E+00  0.00000000E+00
  0.00000000E+00  0.00000000E+00  0.00000000E+00
  0.00000000E+00  0.00000000E+00  0.00000000E+00
  0.00000000E+00  0.00000000E+00  0.00000000E+00
  0.00000000E+00  0.00000000E+00  0.00000000E+00
  0.00000000E+00  0.00000000E+00  0.00000000E+00
  0.00000000E+00  0.00000000E+00  0.00000000E+00
  0.00000000E+00  0.00000000E+00  0.00000000E+00
  0.00000000E+00  0.00000000E+00  0.00000000E+00
  0.00000000E+00  0.00000000E+00  0.00000000E+00
  0.00000000E+00  0.00000000E+00  0.00000000E+00
  0.00000000E+00  0.00000000E+00  0.00000000E+00
  0.00000000E+00  0.00000000E+00  0.00000000E+00
  0.00000000E+00  0.00000000E+00  0.00000000E+00
  0.00000000E+00  0.00000000E+00  0.00000000E+00
  0.00000000E+00  0.00000000E+00  0.00000000E+00
  0.00000000E+00  0.00000000E+00  0.00000000E+00
  0.00000000E+00  0.00000000E+00  0.00000000E+00
  0.00000000E+00  0.00000000E+00  0.00000000E+00
  0.00000000E+00  0.00000000E+00  0.00000000E+00
  0.00000000E+00  0.00000000E+00  0.00000000E+00
  0.00000000E+00  0.00000000E+00  0.00000000E+00
  0.00000000E+00  0.00000000E+00  0.00000000E+00
  0.00000000E+00  0.00000000E+00  0.00000000E+00
  0.00000000E+00  0.00000000E+00  0.00000000E+00
  0.00000000E+00  0.00000000E+00  0.00000000E+00
  0.00000000E+00  0.00000000E+00  0.00000000E+00
  0.00000000E+00  0.00000000E+00  0.00000000E+00
  0.00000000E+00  0.00000000E+00  0.00000000E+00
  0.00000000E+00  0.00000000E+00  0.00000000E+00
  0.00000000E+00  0.00000000E+00  0.00000000E+00
  0.00000000E+00  0.00000000E+00  0.00000000E+00
  0.00000000E+00  0.00000000E+00  0.00000000E+00
  0.00000000E+00  0.00000000E+00  0.00000000E+00
  0.00000000E+00  0.00000000E+00  0.00000000E+00
  0.00000000E+00  0.00000000E+00  0.00000000E+00
  0.00000000E+00  0.00000000E+00  0.00000000E+00
  0.00000000E+00  0.00000000E+00  0.00000000E+00
  0.00000000E+00  0.00000000E+00  0.00000000E+00
  0.00000000E+00  0.00000000E+00  0.00000000E+00
  0.00000000E+00  0.00000000E+00  0.00000000E+00
  0.00000000E+00  0.00000000E+00  0.00000000E+00
  0.00000000E+00  0.00000000E+00  0.00000000E+00
  0.00000000E+00  0.00000000E+00  0.00000000E+00
  0.00000000E+00  0.00000000E+00  0.00000000E+00
  0.00000000E+00  0.00000000E+00  0.00000000E+00
  0.00000000E+00  0.00000000E+00  0.00000000E+00
  0.00000000E+00  0.00000000E+00  0.00000000E+00
  0.00000000E+00  0.00000000E+00  0.00000000E+00
  0.00000000E+00  0.00000000E+00  0.00000000E+00
  0.00000000E+00  0.00000000E+00  0.00000000E+00
  0.00000000E+00  0.00000000E+00  0.00000000E+00
  0.00000000E+00  0.00000000E+00  0.00000000E+00
  0.00000000E+00  0.00000000E+00  0.00000000E+00
  0.00000000E+00  0.00000000E+00  0.00000000E+00
  0.00000000E+00  0.00000000E+00  0.00000000E+00
  0.00000000E+00  0.00000000E+00  0.00000000E+00
  0.00000000E+00  0.00000000E+00  0.00000000E+00
  0.00000000E+00  0.00000000E+00  0.00000000E+00
  0.00000000E+00  0.00000000E+00  0.00000000E+00
  0.00000000E+00  0.00000000E+00  0.00000000E+00
  0.00000000E+00  0.00000000E+00  0.00000000E+00
  0.00000000E+00  0.00000000E+00  0.00000000E+00
  0.00000000E+00  0.00000000E+00  0.00000000E+00
  0.00000000E+00  0.00000000E+00  0.00000000E+00
  0.00000000E+00  0.00000000E+00  0.00000000E+00
  0.00000000E+00  0.00000000E+00  0.00000000E+00
  0.00000000E+00  0.00000000E+00  0.00000000E+00
  0.00000000E+00  0.00000000E+00  0.00000000E+00
  0.00000000E+00  0.00000000E+00  0.00000000E+00
  0.00000000E+00  0.00000000E+00  0.00000000E+00
  0.00000000E+00  0.00000000E+00  0.00000000E+00
  0.00000000E+00  0.00000000E+00  0.00000000E+00
  0.00000000E+00  0.00000000E+00  0.00000000E+00
  0.00000000E+00  0.00000000E+00  0.00000000E+00
  0.00000000E+00  0.00000000E+00  0.00000000E+00
  0.00000000E+00  0.00000000E+00  0.00000000E+00
  0.00000000E+00  0.00000000E+00  0.00000000E+00
  0.00000000E+00  0.00000000E+00  0.00000000E+00
  0.00000000E+00  0.00000000E+00  0.00000000E+00
  0.00000000E+00  0.00000000E+00  0.00000000E+00
  0.00000000E+00  0.00000000E+00  0.00000000E+00
  0.00000000E+00  0.00000000E+00  0.00000000E+00
  0.00000000E+00  0.00000000E+00  0.00000000E+00
  0.00000000E+00  0.00000000E+00  0.00000000E+00
  0.00000000E+00  0.00000000E+00  0.00000000E+00
  0.00000000E+00  0.00000000E+00  0.00000000E+00
  0.00000000E+00  0.00000000E+00  0.00000000E+00
  0.00000000E+00  0.00000000E+00  0.00000000E+00
  0.00000000E+00  0.00000000E+00  0.00000000E+00
  0.00000000E+00  0.00000000E+00  0.00000000E+00
  0.00000000E+00  0.00000000E+00  0.00000000E+00
  0.00000000E+00  0.00000000E+00  0.00000000E+00
  0.00000000E+00  0.00000000E+00  0.00000000E+00
  0.00000000E+00  0.00000000E+00  0.00000000E+00
  0.00000000E+00  0.00000000E+00  0.00000000E+00
  0.00000000E+00  0.00000000E+00  0.00000000E+00
  0.00000000E+00  0.00000000E+00  0.00000000E+00
  0.00000000E+00  0.00000000E+00  0.00000000E+00
  0.00000000E+00  0.00000000E+00  0.00000000E+00
  0.00000000E+00  0.00000000E+00  0.00000000E+00
  0.00000000E+00  0.00000000E+00  0.00000000E+00
  0.00000000E+00  0.00000000E+00  0.00000000E+00
  0.00000000E+00  0.00000000E+00  0.00000000E+00
  0.00000000E+00  0.00000000E+00  0.00000000E+00
  0.00000000E+00  0.00000000E+00  0.00000000E+00
  0.00000000E+00  0.00000000E+00  0.00000000E+00
  0.00000000E+00  0.00000000E+00  0.00000000E+00
  0.00000000E+00  0.00000000E+00  0.00000000E+00
  0.00000000E+00  0.00000000E+00  0.00000000E+00
  0.00000000E+00  0.00000000E+00  0.00000000E+00
  0.00000000E+00  0.00000000E+00  0.00000000E+00
  0.00000000E+00  0.00000000E+00  0.00000000E+00
  0.00000000E+00  0.00000000E+00  0.00000000E+00
  0.00000000E+00  0.00000000E+00  0.00000000E+00
  0.00000000E+00  0.00000000E+00  0.00000000E+00
  0.00000000E+00  0.00000000E+00  0.00000000E+00
  0.00000000E+00  0.00000000E+00  0.00000000E+00
  0.00000000E+00  0.00000000E+00  0.00000000E+00
  0.00000000E+00  0.00000000E+00  0.00000000E+00
  0.00000000E+00  0.00000000E+00  0.00000000E+00
  0.00000000E+00  0.00000000E+00  0.00000000E+00
  0.00000000E+00  0.00000000E+00  0.00000000E+00
  0.00000000E+00  0.00000000E+00  0.00000000E+00
  0.00000000E+00  0.00000000E+00  0.00000000E+00
  0.00000000E+00  0.00000000E+00  0.00000000E+00
  0.00000000E+00  0.00000000E+00  0.00000000E+00
  0.00000000E+00  0.00000000E+00  0.00000000E+00
  0.00000000E+00  0.00000000E+00  0.00000000E+00
  0.00000000E+00  0.00000000E+00  0.00000000E+00
  0.00000000E+00  0.00000000E+00  0.00000000E+00
  0.00000000E+00  0.00000000E+00  0.00000000E+00
  0.00000000E+00  0.00000000E+00  0.00000000E+00
  0.00000000E+00  0.00000000E+00  0.00000000E+00
  0.00000000E+00  0.00000000E+00  0.00000000E+00
  0.00000000E+00  0.00000000E+00  0.00000000E+00
  0.00000000E+00  0.00000000E+00  0.00000000E+00
  0.00000000E+00  0.00000000E+00  0.00000000E+00
  0.00000000E+00  0.00000000E+00  0.00000000E+00
  0.00000000E+00  0.00000000E+00  0.00000000E+00
  0.00000000E+00  0.00000000E+00  0.00000000E+00
  0.00000000E+00  0.00000000E+00  0.00000000E+00
  0.00000000E+00  0.00000000E+00  0.00000000E+00
  0.00000000E+00  0.00000000E+00  0.00000000E+00
  0.00000000E+00  0.00000000E+00  0.00000000E+00
  0.00000000E+00  0.00000000E+00  0.00000000E+00
  0.00000000E+00  0.00000000E+00  0.00000000E+00
  0.00000000E+00  0.00000000E+00  0.00000000E+00
  0.00000000E+00  0.00000000E+00  0.00000000E+00
  0.00000000E+00  0.00000000E+00  0.00000000E+00
  0.00000000E+00  0.00000000E+00  0.00000000E+00
  0.00000000E+00  0.00000000E+00  0.00000000E+00
  0.00000000E+00  0.00000000E+00  0.00000000E+00
  0.00000000E+00  0.00000000E+00  0.00000000E+00
  0.00000000E+00  0.00000000E+00  0.00000000E+00
  0.00000000E+00  0.00000000E+00  0.00000000E+00
  0.00000000E+00  0.00000000E+00  0.00000000E+00
  0.00000000E+00  0.00000000E+00  0.00000000E+00
  0.00000000E+00  0.00000000E+00  0.00000000E+00
  0.00000000E+00  0.00000000E+00  0.00000000E+00
  0.00000000E+00  0.00000000E+00  0.00000000E+00
  0.00000000E+00  0.00000000E+00  0.00000000E+00
  0.00000000E+00  0.00000000E+00  0.00000000E+00
  0.00000000E+00  0.00000000E+00  0.00000000E+00
  0.00000000E+00  0.00000000E+00  0.00000000E+00
  0.00000000E+00  0.00000000E+00  0.00000000E+00
  0.00000000E+00  0.00000000E+00  0.00000000E+00
  0.00000000E+00  0.00000000E+00  0.00000000E+00
  0.00000000E+00  0.00000000E+00  0.00000000E+00
  0.00000000E+00  0.00000000E+00  0.00000000E+00
  0.00000000E+00  0.00000000E+00  0.00000000E+00
  0.00000000E+00  0.00000000E+00  0.00000000E+00
  0.00000000E+00  0.00000000E+00  0.00000000E+00
  0.00000000E+00  0.00000000E+00  0.00000000E+00
  0.00000000E+00  0.00000000E+00  0.00000000E+00
  0.00000000E+00  0.00000000E+00  0.00000000E+00
  0.00000000E+00  0.00000000E+00  0.00000000E+00
  0.00000000E+00  0.00000000E+00  0.00000000E+00
  0.00000000E+00  0.00000000E+00  0.00000000E+00
  0.00000000E+00  0.00000000E+00  0.00000000E+00
  0.00000000E+00  0.00000000E+00  0.00000000E+00
  0.00000000E+00  0.00000000E+00  0.00000000E+00
  0.00000000E+00  0.00000000E+00  0.00000000E+00
  0.00000000E+00  0.00000000E+00  0.00000000E+00
  0.00000000E+00  0.00000000E+00  0.00000000E+00
  0.00000000E+00  0.00000000E+00  0.00000000E+00
