# Supplementary material for: Redox-mediated domino electrosynthesis of N,N-dimethylformamide with industrial-relevant productivity and modularized cathodic integration
Source: Nat Commun. 2026 Apr 17;17:5349. doi: 10.1038/s41467-026-71637-z (PMC13272958; doi:10.1038/s41467-026-71637-z)
Supplement: Supplementary file 3 — Supplementary Data 1 [file 41467_2026_71637_MOESM3_ESM.zip › 3/OSZICAR]

       N       E                     dE             d eps       ncg     rms          rms(c)
DAV:   1     0.141915292991E+05    0.14192E+05   -0.57547E+05  2208   0.111E+03
DAV:   2    -0.903833330955E+03   -0.15095E+05   -0.14347E+05  2976   0.278E+02
DAV:   3    -0.371917797902E+04   -0.28153E+04   -0.27975E+04  2528   0.126E+02
DAV:   4    -0.383179047741E+04   -0.11261E+03   -0.11168E+03  2528   0.318E+01
DAV:   5    -0.383579257054E+04   -0.40021E+01   -0.39896E+01  3008   0.532E+00    0.920E+01
DAV:   6    -0.382562403682E+04    0.10169E+02   -0.29265E+02  3232   0.260E+01    0.733E+01
DAV:   7    -0.372057998948E+04    0.10504E+03   -0.92336E+02  3136   0.376E+01    0.659E+01
DAV:   8    -0.364684276849E+04    0.73737E+02   -0.17491E+02  2880   0.324E+01    0.498E+01
DAV:   9    -0.368372404184E+04   -0.36881E+02   -0.51924E+02  3136   0.582E+01    0.649E+01
DAV:  10    -0.363611816763E+04    0.47606E+02   -0.22812E+02  2496   0.125E+01    0.559E+01
DAV:  11    -0.357685026328E+04    0.59268E+02   -0.74398E+01  3072   0.929E+00    0.191E+01
DAV:  12    -0.357935944045E+04   -0.25092E+01   -0.37775E+01  3008   0.753E+00    0.224E+01
DAV:  13    -0.357434842766E+04    0.50110E+01   -0.25610E+01  3136   0.720E+00    0.105E+01
DAV:  14    -0.357306487842E+04    0.12835E+01   -0.59379E+00  2624   0.254E+00    0.899E+00
DAV:  15    -0.357324778477E+04   -0.18291E+00   -0.69219E+00  2624   0.327E+00    0.843E+00
DAV:  16    -0.357412026005E+04   -0.87248E+00   -0.27542E+01  2848   0.339E+00    0.196E+01
DAV:  17    -0.357259333952E+04    0.15269E+01   -0.11491E+01  2912   0.203E+00    0.643E+00
DAV:  18    -0.357275015606E+04   -0.15682E+00   -0.48194E+00  3040   0.171E+00    0.955E+00
DAV:  19    -0.357282371889E+04   -0.73563E-01   -0.45925E-01  2720   0.488E-01    0.138E+01
DAV:  20    -0.357235116872E+04    0.47255E+00   -0.27503E+00  3584   0.831E-01    0.243E+00
DAV:  21    -0.357235555461E+04   -0.43859E-02   -0.92419E-01  2624   0.393E-01    0.718E+00
DAV:  22    -0.357240498632E+04   -0.49432E-01   -0.19739E+00  2880   0.429E-01    0.429E+00
DAV:  23    -0.357228239155E+04    0.12259E+00   -0.37479E-02  2720   0.277E-01    0.294E+00
DAV:  24    -0.357223370424E+04    0.48687E-01   -0.13958E-02  2944   0.151E-01    0.161E+00
DAV:  25    -0.357224729313E+04   -0.13589E-01   -0.17048E-01  2912   0.154E-01    0.408E+00
DAV:  26    -0.357231051816E+04   -0.63225E-01   -0.10964E+00  2752   0.263E-01    0.443E+00
DAV:  27    -0.357225189621E+04    0.58622E-01   -0.13410E-01  2720   0.191E-01    0.968E-01
DAV:  28    -0.357227510122E+04   -0.23205E-01   -0.29036E-01  2944   0.132E-01    0.440E+00
DAV:  29    -0.357224461327E+04    0.30488E-01   -0.85941E-02  2784   0.118E-01    0.930E-01
DAV:  30    -0.357223932082E+04    0.52924E-02   -0.13526E-01  2848   0.113E-01    0.323E+00
DAV:  31    -0.357224065737E+04   -0.13365E-02   -0.26797E-01  2784   0.957E-02    0.206E+00
DAV:  32    -0.357224615141E+04   -0.54940E-02   -0.40579E-01  2848   0.135E-01    0.276E+00
DAV:  33    -0.357225456343E+04   -0.84120E-02   -0.46807E-01  2752   0.143E-01    0.344E+00
DAV:  34    -0.357226579357E+04   -0.11230E-01   -0.74527E-01  2560   0.167E-01    0.299E+00
DAV:  35    -0.357226358793E+04    0.22056E-02   -0.59273E-01  2560   0.184E-01    0.363E+00
DAV:  36    -0.357227174063E+04   -0.81527E-02   -0.84669E-01  2496   0.185E-01    0.303E+00
DAV:  37    -0.357226727200E+04    0.44686E-02   -0.63577E-01  2496   0.194E-01    0.385E+00
DAV:  38    -0.357227508658E+04   -0.78146E-02   -0.89654E-01  2496   0.190E-01    0.300E+00
DAV:  39    -0.357227099607E+04    0.40905E-02   -0.67881E-01  2464   0.199E-01    0.411E+00
DAV:  40    -0.357227910517E+04   -0.81091E-02   -0.95659E-01  2464   0.196E-01    0.298E+00
DAV:  41    -0.357227397252E+04    0.51327E-02   -0.71408E-01  2496   0.205E-01    0.426E+00
DAV:  42    -0.357228197475E+04   -0.80022E-02   -0.99962E-01  2496   0.201E-01    0.297E+00
DAV:  43    -0.357227593736E+04    0.60374E-02   -0.73734E-01  2464   0.210E-01    0.436E+00
DAV:  44    -0.357228378031E+04   -0.78430E-02   -0.10259E+00  2464   0.204E-01    0.297E+00
DAV:  45    -0.357227730534E+04    0.64750E-02   -0.75349E-01  2496   0.212E-01    0.443E+00
DAV:  46    -0.357228513981E+04   -0.78345E-02   -0.10456E+00  2496   0.205E-01    0.296E+00
DAV:  47    -0.357227819754E+04    0.69423E-02   -0.76460E-01  2496   0.214E-01    0.448E+00
DAV:  48    -0.357228611776E+04   -0.79202E-02   -0.10602E+00  2496   0.206E-01    0.296E+00
DAV:  49    -0.357227867355E+04    0.74442E-02   -0.77137E-01  2496   0.215E-01    0.450E+00
DAV:  50    -0.357228677436E+04   -0.81008E-02   -0.10706E+00  2496   0.207E-01    0.297E+00
DAV:  51    -0.357227902605E+04    0.77483E-02   -0.77674E-01  2528   0.216E-01    0.452E+00
DAV:  52    -0.357228771186E+04   -0.86858E-02   -0.10881E+00  2496   0.207E-01    0.299E+00
DAV:  53    -0.357227913918E+04    0.85727E-02   -0.78015E-01  2496   0.217E-01    0.452E+00
DAV:  54    -0.357228807188E+04   -0.89327E-02   -0.10945E+00  2496   0.207E-01    0.300E+00
DAV:  55    -0.357227890516E+04    0.91667E-02   -0.77950E-01  2496   0.217E-01    0.450E+00
DAV:  56    -0.357228755633E+04   -0.86512E-02   -0.10827E+00  2496   0.207E-01    0.298E+00
DAV:  57    -0.357227920727E+04    0.83491E-02   -0.78288E-01  2496   0.216E-01    0.453E+00
DAV:  58    -0.357228854836E+04   -0.93411E-02   -0.10998E+00  2496   0.207E-01    0.300E+00
DAV:  59    -0.357227885702E+04    0.96913E-02   -0.78185E-01  2496   0.217E-01    0.450E+00
DAV:  60    -0.357228847807E+04   -0.96210E-02   -0.11007E+00  2496   0.207E-01    0.301E+00
DAV:  61    -0.357227889970E+04    0.95784E-02   -0.78584E-01  2496   0.217E-01    0.450E+00
DAV:  62    -0.357228795425E+04   -0.90546E-02   -0.10891E+00  2464   0.207E-01    0.299E+00
DAV:  63    -0.357227943845E+04    0.85158E-02   -0.78676E-01  2464   0.217E-01    0.455E+00
DAV:  64    -0.357228901750E+04   -0.95791E-02   -0.11048E+00  2464   0.208E-01    0.300E+00
DAV:  65    -0.357227957372E+04    0.94438E-02   -0.79028E-01  2464   0.218E-01    0.455E+00
DAV:  66    -0.357228892160E+04   -0.93479E-02   -0.11023E+00  2464   0.208E-01    0.299E+00
DAV:  67    -0.357227942436E+04    0.94972E-02   -0.78963E-01  2464   0.218E-01    0.454E+00
DAV:  68    -0.357228890871E+04   -0.94843E-02   -0.11030E+00  2464   0.208E-01    0.300E+00
DAV:  69    -0.357227935548E+04    0.95532E-02   -0.78883E-01  2464   0.218E-01    0.453E+00
DAV:  70    -0.357228899544E+04   -0.96400E-02   -0.11048E+00  2464   0.208E-01    0.301E+00
DAV:  71    -0.357227941883E+04    0.95766E-02   -0.79001E-01  2464   0.218E-01    0.454E+00
DAV:  72    -0.357228913778E+04   -0.97189E-02   -0.11073E+00  2464   0.208E-01    0.301E+00
DAV:  73    -0.357227928755E+04    0.98502E-02   -0.78900E-01  2464   0.218E-01    0.453E+00
DAV:  74    -0.357228912368E+04   -0.98361E-02   -0.11077E+00  2464   0.208E-01    0.301E+00
DAV:  75    -0.357227909412E+04    0.10030E-01   -0.78735E-01  2464   0.218E-01    0.452E+00
DAV:  76    -0.357228957727E+04   -0.10483E-01   -0.11187E+00  2464   0.208E-01    0.305E+00
DAV:  77    -0.357228416858E+04    0.54087E-02   -0.81298E-01  2464   0.221E-01    0.485E+00
DAV:  78    -0.357229870889E+04   -0.14540E-01   -0.12657E+00  2496   0.222E-01    0.320E+00
DAV:  79    -0.357228244993E+04    0.16259E-01   -0.80587E-01  2464   0.224E-01    0.468E+00
DAV:  80    -0.357229234365E+04   -0.98937E-02   -0.11486E+00  2464   0.211E-01    0.304E+00
DAV:  81    -0.357228026603E+04    0.12078E-01   -0.80276E-01  2464   0.221E-01    0.453E+00
DAV:  82    -0.357228985847E+04   -0.95924E-02   -0.11204E+00  2464   0.210E-01    0.303E+00
DAV:  83    -0.357227918919E+04    0.10669E-01   -0.79205E-01  2464   0.219E-01    0.450E+00
DAV:  84    -0.357228884455E+04   -0.96554E-02   -0.11049E+00  2464   0.208E-01    0.302E+00
DAV:  85    -0.357227879238E+04    0.10052E-01   -0.78816E-01  2464   0.218E-01    0.449E+00
DAV:  86    -0.357228861336E+04   -0.98210E-02   -0.11025E+00  2464   0.207E-01    0.302E+00
DAV:  87    -0.357227877977E+04    0.98336E-02   -0.78725E-01  2464   0.217E-01    0.450E+00
DAV:  88    -0.357228867168E+04   -0.98919E-02   -0.11031E+00  2464   0.207E-01    0.302E+00
DAV:  89    -0.357227880050E+04    0.98712E-02   -0.78722E-01  2464   0.217E-01    0.450E+00
DAV:  90    -0.357228872863E+04   -0.99281E-02   -0.11041E+00  2464   0.207E-01    0.302E+00
DAV:  91    -0.357227891586E+04    0.98128E-02   -0.78765E-01  2464   0.217E-01    0.451E+00
DAV:  92    -0.357228898220E+04   -0.10066E-01   -0.11084E+00  2464   0.208E-01    0.303E+00
DAV:  93    -0.357227902057E+04    0.99616E-02   -0.78822E-01  2464   0.217E-01    0.451E+00
DAV:  94    -0.357228911142E+04   -0.10091E-01   -0.11102E+00  2464   0.208E-01    0.303E+00
DAV:  95    -0.357227907616E+04    0.10035E-01   -0.78867E-01  2464   0.218E-01    0.451E+00
DAV:  96    -0.357228921810E+04   -0.10142E-01   -0.11122E+00  2464   0.208E-01    0.303E+00
DAV:  97    -0.357227916212E+04    0.10056E-01   -0.78926E-01  2464   0.218E-01    0.452E+00
DAV:  98    -0.357228933617E+04   -0.10174E-01   -0.11140E+00  2464   0.208E-01    0.303E+00
DAV:  99    -0.357227920362E+04    0.10133E-01   -0.78968E-01  2464   0.218E-01    0.452E+00
DAV: 100    -0.357228938489E+04   -0.10181E-01   -0.11149E+00  2464   0.208E-01
   1 F= -.35722894E+04 E0= -.35722190E+04  d E =-.357229E+04
       N       E                     dE             d eps       ncg     rms          rms(c)
DAV:   1    -0.358375607868E+04   -0.11477E+02   -0.35075E+02  2080   0.112E+01    0.545E+00
DAV:   2    -0.358896970730E+04   -0.52136E+01   -0.35361E+01  2656   0.439E+00    0.204E+01
DAV:   3    -0.358475455005E+04    0.42152E+01   -0.22340E+01  2944   0.493E+00    0.621E+00
DAV:   4    -0.358464144847E+04    0.11310E+00   -0.20161E+00  2784   0.777E-01    0.654E+00
DAV:   5    -0.358461992756E+04    0.21521E-01   -0.28666E+00  2848   0.443E-01    0.580E+00
DAV:   6    -0.358457562411E+04    0.44303E-01   -0.17157E+00  2656   0.548E-01    0.573E+00
DAV:   7    -0.358452380791E+04    0.51816E-01   -0.99873E-01  2688   0.461E-01    0.355E+00
DAV:   8    -0.358458489121E+04   -0.61083E-01   -0.15062E+00  2592   0.320E-01    0.566E+00
DAV:   9    -0.358454121005E+04    0.43681E-01   -0.13295E+00  2784   0.288E-01    0.447E+00
DAV:  10    -0.358458329664E+04   -0.42087E-01   -0.15783E+00  2720   0.318E-01    0.551E+00
DAV:  11    -0.358454277856E+04    0.40518E-01   -0.13704E+00  2688   0.277E-01    0.456E+00
DAV:  12    -0.358457455685E+04   -0.31778E-01   -0.14972E+00  2784   0.271E-01    0.548E+00
DAV:  13    -0.358453230578E+04    0.42251E-01   -0.11698E+00  2784   0.235E-01    0.406E+00
DAV:  14    -0.358454917925E+04   -0.16873E-01   -0.12671E+00  2752   0.255E-01    0.524E+00
DAV:  15    -0.358454256719E+04    0.66121E-02   -0.13677E+00  2688   0.238E-01    0.458E+00
DAV:  16    -0.358455998458E+04   -0.17417E-01   -0.13476E+00  2720   0.250E-01    0.536E+00
DAV:  17    -0.358453755911E+04    0.22425E-01   -0.12791E+00  2656   0.233E-01    0.433E+00
DAV:  18    -0.358455291940E+04   -0.15360E-01   -0.12908E+00  2624   0.247E-01    0.527E+00
DAV:  19    -0.358453926948E+04    0.13650E-01   -0.13125E+00  2560   0.236E-01    0.444E+00
DAV:  20    -0.358455401863E+04   -0.14749E-01   -0.12943E+00  2528   0.247E-01    0.529E+00
DAV:  21    -0.358453848254E+04    0.15536E-01   -0.12980E+00  2560   0.235E-01    0.440E+00
DAV:  22    -0.358455236140E+04   -0.13879E-01   -0.12802E+00  2528   0.247E-01    0.527E+00
DAV:  23    -0.358453869680E+04    0.13665E-01   -0.13027E+00  2528   0.235E-01    0.441E+00
DAV:  24    -0.358455194531E+04   -0.13249E-01   -0.12751E+00  2528   0.247E-01    0.526E+00
DAV:  25    -0.358453869195E+04    0.13253E-01   -0.13031E+00  2528   0.235E-01    0.441E+00
DAV:  26    -0.358455121389E+04   -0.12522E-01   -0.12683E+00  2528   0.247E-01    0.525E+00
DAV:  27    -0.358453881812E+04    0.12396E-01   -0.13060E+00  2528   0.235E-01    0.442E+00
DAV:  28    -0.358455069624E+04   -0.11878E-01   -0.12632E+00  2528   0.247E-01    0.525E+00
DAV:  29    -0.358453891800E+04    0.11778E-01   -0.13084E+00  2528   0.235E-01    0.443E+00
DAV:  30    -0.358455017595E+04   -0.11258E-01   -0.12583E+00  2528   0.247E-01    0.524E+00
DAV:  31    -0.358453903049E+04    0.11145E-01   -0.13110E+00  2528   0.236E-01    0.443E+00
DAV:  32    -0.358454971496E+04   -0.10684E-01   -0.12540E+00  2528   0.247E-01    0.523E+00
DAV:  33    -0.358453913716E+04    0.10578E-01   -0.13134E+00  2528   0.236E-01    0.444E+00
DAV:  34    -0.358454927995E+04   -0.10143E-01   -0.12498E+00  2528   0.247E-01    0.522E+00
DAV:  35    -0.358453924227E+04    0.10038E-01   -0.13158E+00  2528   0.236E-01    0.444E+00
DAV:  36    -0.358454887455E+04   -0.96323E-02   -0.12460E+00  2528   0.247E-01    0.522E+00
DAV:  37    -0.358453934404E+04    0.95305E-02   -0.13181E+00  2528   0.236E-01    0.445E+00
DAV:  38    -0.358454849141E+04   -0.91474E-02   -0.12423E+00  2528   0.247E-01    0.521E+00
DAV:  39    -0.358453944288E+04    0.90485E-02   -0.13203E+00  2528   0.235E-01    0.445E+00
DAV:  40    -0.358454812801E+04   -0.86851E-02   -0.12389E+00  2528   0.247E-01    0.520E+00
DAV:  41    -0.358453953769E+04    0.85903E-02   -0.13224E+00  2528   0.235E-01    0.446E+00
DAV:  42    -0.358454778118E+04   -0.82435E-02   -0.12355E+00  2528   0.247E-01    0.520E+00
DAV:  43    -0.358453962936E+04    0.81518E-02   -0.13245E+00  2528   0.235E-01    0.446E+00
DAV:  44    -0.358454744942E+04   -0.78201E-02   -0.12324E+00  2528   0.247E-01    0.519E+00
DAV:  45    -0.358453971742E+04    0.77320E-02   -0.13265E+00  2528   0.235E-01    0.447E+00
DAV:  46    -0.358454713073E+04   -0.74133E-02   -0.12293E+00  2528   0.247E-01    0.519E+00
DAV:  47    -0.358453954655E+04    0.75842E-02   -0.13235E+00  2528   0.235E-01    0.447E+00
DAV:  48    -0.358454657977E+04   -0.70332E-02   -0.12237E+00  2528   0.246E-01    0.518E+00
DAV:  49    -0.358453969857E+04    0.68812E-02   -0.13267E+00  2464   0.236E-01    0.447E+00
DAV:  50    -0.358454629986E+04   -0.66013E-02   -0.12206E+00  2432   0.247E-01    0.517E+00
DAV:  51    -0.358453975590E+04    0.65440E-02   -0.13282E+00  2432   0.236E-01    0.448E+00
DAV:  52    -0.358454590529E+04   -0.61494E-02   -0.12169E+00  2432   0.246E-01    0.517E+00
DAV:  53    -0.358453980600E+04    0.60993E-02   -0.13294E+00  2432   0.235E-01    0.448E+00
DAV:  54    -0.358454569744E+04   -0.58914E-02   -0.12147E+00  2432   0.246E-01    0.516E+00
DAV:  55    -0.358453986822E+04    0.58292E-02   -0.13308E+00  2432   0.235E-01    0.448E+00
DAV:  56    -0.358454546018E+04   -0.55920E-02   -0.12125E+00  2432   0.246E-01    0.516E+00
DAV:  57    -0.358453980464E+04    0.56555E-02   -0.13293E+00  2432   0.235E-01    0.449E+00
DAV:  58    -0.358454568449E+04   -0.58799E-02   -0.12138E+00  2432   0.246E-01    0.516E+00
DAV:  59    -0.358453995826E+04    0.57262E-02   -0.13325E+00  2432   0.235E-01    0.449E+00
DAV:  60    -0.358454530556E+04   -0.53473E-02   -0.12107E+00  2432   0.246E-01    0.515E+00
DAV:  61    -0.358453999018E+04    0.53154E-02   -0.13333E+00  2432   0.235E-01    0.449E+00
DAV:  62    -0.358454553981E+04   -0.55496E-02   -0.12126E+00  2432   0.246E-01    0.516E+00
DAV:  63    -0.358454032583E+04    0.52140E-02   -0.13390E+00  2432   0.235E-01    0.450E+00
DAV:  64    -0.358454611727E+04   -0.57914E-02   -0.12177E+00  2432   0.247E-01    0.517E+00
DAV:  65    -0.358454062998E+04    0.54873E-02   -0.13441E+00  2464   0.235E-01    0.450E+00
DAV:  66    -0.358454603347E+04   -0.54035E-02   -0.12168E+00  2432   0.247E-01    0.517E+00
DAV:  67    -0.358454055817E+04    0.54753E-02   -0.13431E+00  2464   0.235E-01    0.450E+00
DAV:  68    -0.358454536230E+04   -0.48041E-02   -0.12105E+00  2432   0.247E-01    0.515E+00
DAV:  69    -0.358454030465E+04    0.50576E-02   -0.13392E+00  2432   0.236E-01    0.450E+00
DAV:  70    -0.358454467462E+04   -0.43700E-02   -0.12041E+00  2432   0.246E-01    0.514E+00
DAV:  71    -0.358454011264E+04    0.45620E-02   -0.13363E+00  2432   0.235E-01    0.450E+00
DAV:  72    -0.358454415735E+04   -0.40447E-02   -0.11990E+00  2432   0.246E-01    0.513E+00
DAV:  73    -0.358453992917E+04    0.42282E-02   -0.13335E+00  2432   0.235E-01    0.450E+00
DAV:  74    -0.358454368808E+04   -0.37589E-02   -0.11946E+00  2432   0.246E-01    0.512E+00
DAV:  75    -0.358453981954E+04    0.38685E-02   -0.13319E+00  2432   0.236E-01    0.450E+00
DAV:  76    -0.358454353626E+04   -0.37167E-02   -0.11931E+00  2432   0.246E-01    0.512E+00
DAV:  77    -0.358453968575E+04    0.38505E-02   -0.13297E+00  2432   0.236E-01    0.449E+00
DAV:  78    -0.358454294300E+04   -0.32573E-02   -0.11874E+00  2432   0.245E-01    0.511E+00
DAV:  79    -0.358453951171E+04    0.34313E-02   -0.13269E+00  2432   0.236E-01    0.450E+00
DAV:  80    -0.358454292033E+04   -0.34086E-02   -0.11869E+00  2432   0.245E-01    0.511E+00
DAV:  81    -0.358453960074E+04    0.33196E-02   -0.13286E+00  2432   0.236E-01    0.450E+00
DAV:  82    -0.358454280850E+04   -0.32078E-02   -0.11856E+00  2432   0.245E-01    0.511E+00
DAV:  83    -0.358453954994E+04    0.32586E-02   -0.13277E+00  2432   0.236E-01    0.450E+00
DAV:  84    -0.358454259532E+04   -0.30454E-02   -0.11835E+00  2432   0.245E-01    0.510E+00
DAV:  85    -0.358453951637E+04    0.30789E-02   -0.13272E+00  2432   0.236E-01    0.450E+00
DAV:  86    -0.358454266266E+04   -0.31463E-02   -0.11840E+00  2432   0.245E-01    0.511E+00
DAV:  87    -0.358453947705E+04    0.31856E-02   -0.13264E+00  2432   0.236E-01    0.450E+00
DAV:  88    -0.358454228814E+04   -0.28111E-02   -0.11802E+00  2432   0.245E-01    0.510E+00
DAV:  89    -0.358453936682E+04    0.29213E-02   -0.13247E+00  2432   0.236E-01    0.450E+00
DAV:  90    -0.358454235946E+04   -0.29926E-02   -0.11807E+00  2432   0.245E-01    0.510E+00
DAV:  91    -0.358453947825E+04    0.28812E-02   -0.13267E+00  2432   0.236E-01    0.450E+00
DAV:  92    -0.358454233481E+04   -0.28566E-02   -0.11803E+00  2432   0.245E-01    0.510E+00
DAV:  93    -0.358453946498E+04    0.28698E-02   -0.13265E+00  2432   0.236E-01    0.450E+00
DAV:  94    -0.358454219847E+04   -0.27335E-02   -0.11790E+00  2432   0.245E-01    0.510E+00
DAV:  95    -0.358453944276E+04    0.27557E-02   -0.13261E+00  2432   0.236E-01    0.450E+00
DAV:  96    -0.358454224372E+04   -0.28010E-02   -0.11793E+00  2432   0.245E-01    0.510E+00
DAV:  97    -0.358453943499E+04    0.28087E-02   -0.13259E+00  2432   0.236E-01    0.450E+00
DAV:  98    -0.358454206594E+04   -0.26310E-02   -0.11775E+00  2432   0.245E-01    0.509E+00
DAV:  99    -0.358453939747E+04    0.26685E-02   -0.13254E+00  2432   0.236E-01    0.450E+00
DAV: 100    -0.358454211186E+04   -0.27144E-02   -0.11779E+00  2432   0.245E-01
   2 F= -.35845421E+04 E0= -.35844858E+04  d E =-.122527E+02
       N       E                     dE             d eps       ncg     rms          rms(c)
DAV:   1    -0.358649820659E+04   -0.19588E+01   -0.12863E+03  2048   0.219E+01    0.856E+00
DAV:   2    -0.360117933594E+04   -0.14681E+02   -0.12602E+02  2624   0.553E+00    0.455E+01
DAV:   3    -0.359087806258E+04    0.10301E+02   -0.29498E+00  2784   0.238E+00    0.103E+01
DAV:   4    -0.359113185138E+04   -0.25379E+00   -0.16489E+01  2912   0.176E+00    0.966E+00
DAV:   5    -0.358996164693E+04    0.11702E+01   -0.60206E+00  2688   0.152E+00    0.693E+00
DAV:   6    -0.358961995916E+04    0.34169E+00   -0.12621E+00  2368   0.116E+00    0.307E+00
DAV:   7    -0.358991470785E+04   -0.29475E+00   -0.16980E+00  2592   0.103E+00    0.948E+00
DAV:   8    -0.358962443381E+04    0.29027E+00   -0.15524E+00  2432   0.483E-01    0.357E+00
DAV:   9    -0.358966880377E+04   -0.44370E-01   -0.13351E+00  2816   0.338E-01    0.579E+00
DAV:  10    -0.358966563932E+04    0.31644E-02   -0.14395E+00  2784   0.416E-01    0.284E+00
DAV:  11    -0.358969675384E+04   -0.31115E-01   -0.16867E+00  2688   0.351E-01    0.604E+00
DAV:  12    -0.358970316006E+04   -0.64062E-02   -0.20077E+00  2848   0.280E-01    0.403E+00
DAV:  13    -0.358963130957E+04    0.71850E-01   -0.81533E-01  2784   0.250E-01    0.399E+00
DAV:  14    -0.358965214462E+04   -0.20835E-01   -0.12603E+00  2816   0.194E-01    0.408E+00
DAV:  15    -0.358962604142E+04    0.26103E-01   -0.78203E-01  2816   0.201E-01    0.418E+00
DAV:  16    -0.358964927556E+04   -0.23234E-01   -0.13172E+00  2720   0.197E-01    0.368E+00
DAV:  17    -0.358963497967E+04    0.14296E-01   -0.97363E-01  2816   0.202E-01    0.448E+00
DAV:  18    -0.358965765181E+04   -0.22672E-01   -0.14385E+00  2720   0.203E-01    0.361E+00
DAV:  19    -0.358963717186E+04    0.20480E-01   -0.10096E+00  2656   0.209E-01    0.452E+00
DAV:  20    -0.358965805343E+04   -0.20882E-01   -0.14304E+00  2656   0.204E-01    0.359E+00
DAV:  21    -0.358963876707E+04    0.19286E-01   -0.10237E+00  2656   0.209E-01    0.463E+00
DAV:  22    -0.358965981527E+04   -0.21048E-01   -0.14549E+00  2624   0.206E-01    0.354E+00
DAV:  23    -0.358964012053E+04    0.19695E-01   -0.10480E+00  2624   0.211E-01    0.467E+00
DAV:  24    -0.358966095093E+04   -0.20830E-01   -0.14698E+00  2592   0.207E-01    0.353E+00
DAV:  25    -0.358963964364E+04    0.21307E-01   -0.10432E+00  2592   0.212E-01    0.464E+00
DAV:  26    -0.358966043819E+04   -0.20795E-01   -0.14602E+00  2592   0.207E-01    0.354E+00
DAV:  27    -0.358963904563E+04    0.21393E-01   -0.10355E+00  2592   0.211E-01    0.462E+00
DAV:  28    -0.358966005059E+04   -0.21005E-01   -0.14541E+00  2592   0.206E-01    0.354E+00
DAV:  29    -0.358963862512E+04    0.21425E-01   -0.10317E+00  2592   0.210E-01    0.460E+00
DAV:  30    -0.358965980316E+04   -0.21178E-01   -0.14504E+00  2592   0.206E-01    0.355E+00
DAV:  31    -0.358963810448E+04    0.21699E-01   -0.10264E+00  2592   0.210E-01    0.457E+00
DAV:  32    -0.358965943696E+04   -0.21332E-01   -0.14450E+00  2592   0.206E-01    0.355E+00
DAV:  33    -0.358963758087E+04    0.21856E-01   -0.10207E+00  2592   0.210E-01    0.454E+00
DAV:  34    -0.358965908666E+04   -0.21506E-01   -0.14399E+00  2592   0.205E-01    0.356E+00
DAV:  35    -0.358963710380E+04    0.21983E-01   -0.10156E+00  2592   0.209E-01    0.452E+00
DAV:  36    -0.358965877555E+04   -0.21672E-01   -0.14354E+00  2592   0.205E-01    0.356E+00
DAV:  37    -0.358963664285E+04    0.22133E-01   -0.10107E+00  2592   0.209E-01    0.450E+00
DAV:  38    -0.358965847145E+04   -0.21829E-01   -0.14310E+00  2560   0.205E-01    0.357E+00
DAV:  39    -0.358963618663E+04    0.22285E-01   -0.10057E+00  2560   0.209E-01    0.448E+00
DAV:  40    -0.358965816149E+04   -0.21975E-01   -0.14265E+00  2560   0.204E-01    0.357E+00
DAV:  41    -0.358963577408E+04    0.22387E-01   -0.10011E+00  2560   0.208E-01    0.446E+00
DAV:  42    -0.358965790031E+04   -0.22126E-01   -0.14228E+00  2560   0.204E-01    0.358E+00
DAV:  43    -0.358963538226E+04    0.22518E-01   -0.99686E-01  2560   0.208E-01    0.444E+00
DAV:  44    -0.358965764727E+04   -0.22265E-01   -0.14191E+00  2560   0.204E-01    0.358E+00
DAV:  45    -0.358963499906E+04    0.22648E-01   -0.99259E-01  2560   0.207E-01    0.442E+00
DAV:  46    -0.358965739586E+04   -0.22397E-01   -0.14155E+00  2560   0.203E-01    0.358E+00
DAV:  47    -0.358963472005E+04    0.22676E-01   -0.98982E-01  2560   0.207E-01    0.440E+00
DAV:  48    -0.358965691029E+04   -0.22190E-01   -0.14056E+00  2560   0.203E-01    0.358E+00
DAV:  49    -0.358963475639E+04    0.22154E-01   -0.99100E-01  2560   0.207E-01    0.441E+00
DAV:  50    -0.358965722016E+04   -0.22464E-01   -0.14114E+00  2560   0.203E-01    0.358E+00
DAV:  51    -0.358963455084E+04    0.22669E-01   -0.98923E-01  2560   0.207E-01    0.439E+00
DAV:  52    -0.358965669224E+04   -0.22141E-01   -0.14025E+00  2560   0.203E-01    0.357E+00
DAV:  53    -0.358963437888E+04    0.22313E-01   -0.98899E-01  2560   0.207E-01    0.438E+00
DAV:  54    -0.358965632087E+04   -0.21942E-01   -0.13958E+00  2560   0.202E-01    0.358E+00
DAV:  55    -0.358963433835E+04    0.21983E-01   -0.98835E-01  2560   0.206E-01    0.438E+00
DAV:  56    -0.358965641903E+04   -0.22081E-01   -0.13978E+00  2560   0.202E-01    0.358E+00
DAV:  57    -0.358963383427E+04    0.22585E-01   -0.98337E-01  2560   0.206E-01    0.434E+00
DAV:  58    -0.358965445464E+04   -0.20620E-01   -0.13641E+00  2560   0.202E-01    0.353E+00
DAV:  59    -0.358963217647E+04    0.22278E-01   -0.97712E-01  2560   0.207E-01    0.416E+00
DAV:  60    -0.358965047197E+04   -0.18296E-01   -0.12996E+00  2592   0.201E-01    0.356E+00
DAV:  61    -0.358963404905E+04    0.16423E-01   -0.98551E-01  2592   0.201E-01    0.441E+00
DAV:  62    -0.358965709311E+04   -0.23044E-01   -0.14140E+00  2560   0.202E-01    0.357E+00
DAV:  63    -0.358963388441E+04    0.23209E-01   -0.98506E-01  2496   0.207E-01    0.434E+00
DAV:  64    -0.358965550006E+04   -0.21616E-01   -0.13842E+00  2496   0.202E-01    0.358E+00
DAV:  65    -0.358963426175E+04    0.21238E-01   -0.98592E-01  2496   0.205E-01    0.440E+00
DAV:  66    -0.358965701738E+04   -0.22756E-01   -0.14098E+00  2496   0.203E-01    0.358E+00
DAV:  67    -0.358963400944E+04    0.23008E-01   -0.98433E-01  2496   0.207E-01    0.436E+00
DAV:  68    -0.358965620687E+04   -0.22197E-01   -0.13959E+00  2496   0.202E-01    0.358E+00
DAV:  69    -0.358963418217E+04    0.22025E-01   -0.98465E-01  2496   0.206E-01    0.439E+00
DAV:  70    -0.358965701162E+04   -0.22829E-01   -0.14099E+00  2496   0.203E-01    0.359E+00
DAV:  71    -0.358963410928E+04    0.22902E-01   -0.98385E-01  2496   0.207E-01    0.438E+00
DAV:  72    -0.358965680855E+04   -0.22699E-01   -0.14063E+00  2496   0.203E-01    0.359E+00
DAV:  73    -0.358963435600E+04    0.22453E-01   -0.98491E-01  2496   0.206E-01    0.441E+00
DAV:  74    -0.358965776121E+04   -0.23405E-01   -0.14232E+00  2496   0.203E-01    0.360E+00
DAV:  75    -0.358963450613E+04    0.23255E-01   -0.98484E-01  2496   0.207E-01    0.442E+00
DAV:  76    -0.358965811787E+04   -0.23612E-01   -0.14285E+00  2496   0.203E-01    0.360E+00
DAV:  77    -0.358963444699E+04    0.23671E-01   -0.98413E-01  2496   0.207E-01    0.442E+00
DAV:  78    -0.358965813591E+04   -0.23689E-01   -0.14294E+00  2496   0.203E-01    0.360E+00
DAV:  79    -0.358963465496E+04    0.23481E-01   -0.98429E-01  2496   0.207E-01    0.444E+00
DAV:  80    -0.358965885178E+04   -0.24197E-01   -0.14416E+00  2496   0.204E-01    0.361E+00
DAV:  81    -0.358963455369E+04    0.24298E-01   -0.98317E-01  2496   0.207E-01    0.443E+00
DAV:  82    -0.358965850259E+04   -0.23949E-01   -0.14354E+00  2496   0.203E-01    0.360E+00
DAV:  83    -0.358963450445E+04    0.23998E-01   -0.98280E-01  2496   0.207E-01    0.443E+00
DAV:  84    -0.358965850903E+04   -0.24005E-01   -0.14362E+00  2496   0.203E-01    0.360E+00
DAV:  85    -0.358963435699E+04    0.24152E-01   -0.98156E-01  2496   0.207E-01    0.442E+00
DAV:  86    -0.358965813410E+04   -0.23777E-01   -0.14299E+00  2496   0.203E-01    0.360E+00
DAV:  87    -0.358963411989E+04    0.24014E-01   -0.98034E-01  2496   0.207E-01    0.440E+00
DAV:  88    -0.358965759809E+04   -0.23478E-01   -0.14211E+00  2496   0.203E-01    0.360E+00
DAV:  89    -0.358963401054E+04    0.23588E-01   -0.97957E-01  2496   0.207E-01    0.439E+00
DAV:  90    -0.358965744634E+04   -0.23436E-01   -0.14189E+00  2496   0.203E-01    0.360E+00
DAV:  91    -0.358963391705E+04    0.23529E-01   -0.97900E-01  2496   0.207E-01    0.438E+00
DAV:  92    -0.358965723565E+04   -0.23319E-01   -0.14154E+00  2496   0.203E-01    0.360E+00
DAV:  93    -0.358963384980E+04    0.23386E-01   -0.97855E-01  2496   0.206E-01    0.438E+00
DAV:  94    -0.358965713944E+04   -0.23290E-01   -0.14139E+00  2496   0.203E-01    0.360E+00
DAV:  95    -0.358963380403E+04    0.23335E-01   -0.97811E-01  2496   0.206E-01    0.438E+00
DAV:  96    -0.358965707704E+04   -0.23273E-01   -0.14129E+00  2496   0.203E-01    0.360E+00
DAV:  97    -0.358963371616E+04    0.23361E-01   -0.97736E-01  2496   0.206E-01    0.437E+00
DAV:  98    -0.358965686839E+04   -0.23152E-01   -0.14093E+00  2496   0.203E-01    0.359E+00
DAV:  99    -0.358963362122E+04    0.23247E-01   -0.97699E-01  2496   0.206E-01    0.436E+00
DAV: 100    -0.358965664187E+04   -0.23021E-01   -0.14055E+00  2496   0.203E-01
   3 F= -.35896566E+04 E0= -.35895883E+04  d E =-.173673E+02
       N       E                     dE             d eps       ncg     rms          rms(c)
DAV:   1    -0.359064534180E+04   -0.10117E+01   -0.19045E+02  2048   0.838E+00    0.646E+00
DAV:   2    -0.359880223474E+04   -0.81569E+01   -0.56117E+01  2848   0.505E+00    0.213E+01
DAV:   3    -0.359150211379E+04    0.73001E+01   -0.17180E+01  3008   0.749E+00    0.763E+00
DAV:   4    -0.359101001591E+04    0.49210E+00   -0.12325E+00  2816   0.103E+00    0.408E+00
DAV:   5    -0.359103063300E+04   -0.20617E-01   -0.18542E+00  2592   0.429E-01    0.553E+00
DAV:   6    -0.359114560346E+04   -0.11497E+00   -0.29536E+00  2752   0.570E-01    0.739E+00
DAV:   7    -0.359108681732E+04    0.58786E-01   -0.28852E+00  2720   0.651E-01    0.539E+00
DAV:   8    -0.359094160871E+04    0.14521E+00   -0.56343E-01  2688   0.373E-01    0.366E+00
DAV:   9    -0.359101925839E+04   -0.77650E-01   -0.16877E+00  2784   0.263E-01    0.543E+00
DAV:  10    -0.359098138141E+04    0.37877E-01   -0.12495E+00  2816   0.296E-01    0.560E+00
DAV:  11    -0.359099617367E+04   -0.14792E-01   -0.17001E+00  2784   0.232E-01    0.417E+00
DAV:  12    -0.359095655077E+04    0.39623E-01   -0.12322E+00  2688   0.276E-01    0.403E+00
DAV:  13    -0.359099489029E+04   -0.38340E-01   -0.16454E+00  2688   0.222E-01    0.510E+00
DAV:  14    -0.359095219516E+04    0.42695E-01   -0.88829E-01  2720   0.221E-01    0.466E+00
DAV:  15    -0.359099763083E+04   -0.45436E-01   -0.17755E+00  2528   0.219E-01    0.492E+00
DAV:  16    -0.359095320092E+04    0.44430E-01   -0.92338E-01  2560   0.228E-01    0.456E+00
DAV:  17    -0.359098963414E+04   -0.36433E-01   -0.16509E+00  2528   0.220E-01    0.480E+00
DAV:  18    -0.359095523634E+04    0.34398E-01   -0.97535E-01  2560   0.227E-01    0.462E+00
DAV:  19    -0.359099015119E+04   -0.34915E-01   -0.16627E+00  2560   0.222E-01    0.478E+00
DAV:  20    -0.359095435518E+04    0.35796E-01   -0.96873E-01  2496   0.228E-01    0.455E+00
DAV:  21    -0.359098820639E+04   -0.33851E-01   -0.16249E+00  2464   0.221E-01    0.478E+00
DAV:  22    -0.359095406536E+04    0.34141E-01   -0.96244E-01  2464   0.227E-01    0.455E+00
DAV:  23    -0.359098786824E+04   -0.33803E-01   -0.16187E+00  2464   0.220E-01    0.478E+00
DAV:  24    -0.359095392008E+04    0.33948E-01   -0.96035E-01  2464   0.227E-01    0.454E+00
DAV:  25    -0.359098739218E+04   -0.33472E-01   -0.16101E+00  2432   0.220E-01    0.478E+00
DAV:  26    -0.359095385223E+04    0.33540E-01   -0.95964E-01  2432   0.227E-01    0.454E+00
DAV:  27    -0.359098706228E+04   -0.33210E-01   -0.16043E+00  2432   0.220E-01    0.477E+00
DAV:  28    -0.359095378737E+04    0.33275E-01   -0.95906E-01  2432   0.226E-01    0.454E+00
DAV:  29    -0.359098674194E+04   -0.32955E-01   -0.15986E+00  2432   0.220E-01    0.477E+00
DAV:  30    -0.359095373625E+04    0.33006E-01   -0.95863E-01  2432   0.226E-01    0.453E+00
DAV:  31    -0.359098646968E+04   -0.32733E-01   -0.15937E+00  2432   0.220E-01    0.477E+00
DAV:  32    -0.359095369324E+04    0.32776E-01   -0.95828E-01  2464   0.226E-01    0.453E+00
DAV:  33    -0.359098622731E+04   -0.32534E-01   -0.15895E+00  2464   0.220E-01    0.477E+00
DAV:  34    -0.359095365936E+04    0.32568E-01   -0.95802E-01  2464   0.226E-01    0.453E+00
DAV:  35    -0.359098601465E+04   -0.32355E-01   -0.15857E+00  2432   0.220E-01    0.476E+00
DAV:  36    -0.359095363200E+04    0.32383E-01   -0.95781E-01  2432   0.226E-01    0.453E+00
DAV:  37    -0.359098582296E+04   -0.32191E-01   -0.15823E+00  2432   0.220E-01    0.476E+00
DAV:  38    -0.359095361255E+04    0.32210E-01   -0.95770E-01  2432   0.226E-01    0.453E+00
DAV:  39    -0.359098565342E+04   -0.32041E-01   -0.15793E+00  2432   0.220E-01    0.476E+00
DAV:  40    -0.359095359824E+04    0.32055E-01   -0.95763E-01  2432   0.226E-01    0.453E+00
DAV:  41    -0.359098549961E+04   -0.31901E-01   -0.15766E+00  2432   0.220E-01    0.476E+00
DAV:  42    -0.359095358909E+04    0.31911E-01   -0.95761E-01  2464   0.226E-01    0.453E+00
DAV:  43    -0.359098536128E+04   -0.31772E-01   -0.15742E+00  2464   0.220E-01    0.476E+00
DAV:  44    -0.359095358478E+04    0.31776E-01   -0.95764E-01  2464   0.226E-01    0.452E+00
DAV:  45    -0.359098523639E+04   -0.31652E-01   -0.15720E+00  2432   0.220E-01    0.476E+00
DAV:  46    -0.359095358238E+04    0.31654E-01   -0.95770E-01  2432   0.226E-01    0.452E+00
DAV:  47    -0.359098536059E+04   -0.31778E-01   -0.15738E+00  2432   0.220E-01    0.476E+00
DAV:  48    -0.359095379302E+04    0.31568E-01   -0.95949E-01  2432   0.226E-01    0.454E+00
DAV:  49    -0.359098560817E+04   -0.31815E-01   -0.15785E+00  2432   0.220E-01    0.476E+00
DAV:  50    -0.359095382017E+04    0.31788E-01   -0.96007E-01  2464   0.226E-01    0.454E+00
DAV:  51    -0.359098547209E+04   -0.31652E-01   -0.15761E+00  2464   0.220E-01    0.476E+00
DAV:  52    -0.359095323746E+04    0.32235E-01   -0.95283E-01  2432   0.226E-01    0.450E+00
DAV:  53    -0.359098443542E+04   -0.31198E-01   -0.15573E+00  2432   0.219E-01    0.475E+00
DAV:  54    -0.359095324081E+04    0.31195E-01   -0.95321E-01  2432   0.226E-01    0.451E+00
DAV:  55    -0.359098431674E+04   -0.31076E-01   -0.15557E+00  2432   0.219E-01    0.475E+00
DAV:  56    -0.359095330020E+04    0.31017E-01   -0.95475E-01  2432   0.226E-01    0.451E+00
DAV:  57    -0.359098372792E+04   -0.30428E-01   -0.15466E+00  2432   0.219E-01    0.474E+00
DAV:  58    -0.359095116871E+04    0.32559E-01   -0.93109E-01  2432   0.226E-01    0.436E+00
DAV:  59    -0.359097890886E+04   -0.27740E-01   -0.14613E+00  2400   0.217E-01    0.471E+00
DAV:  60    -0.359094991453E+04    0.28994E-01   -0.91976E-01  2400   0.224E-01    0.430E+00
DAV:  61    -0.359097709312E+04   -0.27179E-01   -0.14266E+00  2432   0.214E-01    0.472E+00
DAV:  62    -0.359095178801E+04    0.25305E-01   -0.94039E-01  2432   0.221E-01    0.445E+00
DAV:  63    -0.359098126549E+04   -0.29477E-01   -0.15025E+00  2432   0.216E-01    0.473E+00
DAV:  64    -0.359095199615E+04    0.29269E-01   -0.94211E-01  2432   0.224E-01    0.443E+00
DAV:  65    -0.359098122689E+04   -0.29231E-01   -0.15004E+00  2400   0.217E-01    0.473E+00
DAV:  66    -0.359095287994E+04    0.28347E-01   -0.95117E-01  2400   0.224E-01    0.449E+00
DAV:  67    -0.359098284072E+04   -0.29961E-01   -0.15301E+00  2400   0.218E-01    0.473E+00
DAV:  68    -0.359095275940E+04    0.30081E-01   -0.94972E-01  2400   0.226E-01    0.447E+00
DAV:  69    -0.359098240023E+04   -0.29641E-01   -0.15218E+00  2400   0.218E-01    0.473E+00
DAV:  70    -0.359095303295E+04    0.29367E-01   -0.95259E-01  2432   0.225E-01    0.450E+00
DAV:  71    -0.359098290703E+04   -0.29874E-01   -0.15313E+00  2432   0.219E-01    0.473E+00
DAV:  72    -0.359095289433E+04    0.30013E-01   -0.95107E-01  2400   0.226E-01    0.448E+00
DAV:  73    -0.359098259275E+04   -0.29698E-01   -0.15254E+00  2400   0.218E-01    0.473E+00
DAV:  74    -0.359095308643E+04    0.29506E-01   -0.95310E-01  2400   0.225E-01    0.450E+00
DAV:  75    -0.359098293564E+04   -0.29849E-01   -0.15318E+00  2400   0.219E-01    0.473E+00
DAV:  76    -0.359095301699E+04    0.29919E-01   -0.95237E-01  2400   0.226E-01    0.449E+00
DAV:  77    -0.359098270553E+04   -0.29689E-01   -0.15274E+00  2432   0.218E-01    0.473E+00
DAV:  78    -0.359095319426E+04    0.29511E-01   -0.95431E-01  2432   0.225E-01    0.450E+00
DAV:  79    -0.359098300847E+04   -0.29814E-01   -0.15330E+00  2400   0.219E-01    0.473E+00
DAV:  80    -0.359095314130E+04    0.29867E-01   -0.95374E-01  2400   0.226E-01    0.450E+00
DAV:  81    -0.359098282723E+04   -0.29686E-01   -0.15297E+00  2400   0.219E-01    0.473E+00
DAV:  82    -0.359095316426E+04    0.29663E-01   -0.95401E-01  2400   0.226E-01    0.450E+00
DAV:  83    -0.359098289388E+04   -0.29730E-01   -0.15308E+00  2400   0.219E-01    0.473E+00
DAV:  84    -0.359095322932E+04    0.29665E-01   -0.95467E-01  2432   0.226E-01    0.450E+00
DAV:  85    -0.359098296726E+04   -0.29738E-01   -0.15322E+00  2432   0.219E-01    0.473E+00
DAV:  86    -0.359095322380E+04    0.29743E-01   -0.95463E-01  2400   0.226E-01    0.450E+00
DAV:  87    -0.359098289241E+04   -0.29669E-01   -0.15307E+00  2400   0.219E-01    0.473E+00
DAV:  88    -0.359095335637E+04    0.29536E-01   -0.95608E-01  2400   0.226E-01    0.451E+00
DAV:  89    -0.359098310700E+04   -0.29751E-01   -0.15346E+00  2400   0.219E-01    0.473E+00
DAV:  90    -0.359095332811E+04    0.29779E-01   -0.95576E-01  2400   0.226E-01    0.451E+00
DAV:  91    -0.359098298751E+04   -0.29659E-01   -0.15325E+00  2432   0.219E-01    0.473E+00
DAV:  92    -0.359095331994E+04    0.29668E-01   -0.95569E-01  2432   0.226E-01    0.451E+00
DAV:  93    -0.359098303748E+04   -0.29718E-01   -0.15331E+00  2400   0.219E-01    0.473E+00
DAV:  94    -0.359095349608E+04    0.29541E-01   -0.95743E-01  2400   0.226E-01    0.452E+00
DAV:  95    -0.359098334187E+04   -0.29846E-01   -0.15387E+00  2400   0.220E-01    0.473E+00
DAV:  96    -0.359095347083E+04    0.29871E-01   -0.95710E-01  2400   0.226E-01    0.452E+00
DAV:  97    -0.359098323127E+04   -0.29760E-01   -0.15365E+00  2400   0.219E-01    0.473E+00
DAV:  98    -0.359095366039E+04    0.29571E-01   -0.95912E-01  2432   0.226E-01    0.453E+00
DAV:  99    -0.359098355843E+04   -0.29898E-01   -0.15425E+00  2432   0.220E-01    0.473E+00
DAV: 100    -0.359095358484E+04    0.29974E-01   -0.95826E-01  2400   0.226E-01
   4 F= -.35909536E+04 E0= -.35908928E+04  d E =-.186642E+02
       N       E                     dE             d eps       ncg     rms          rms(c)
DAV:   1    -0.359108601712E+04   -0.10246E+00   -0.88102E+00  2048   0.166E+00    0.469E+00
DAV:   2    -0.360235468197E+04   -0.11269E+02   -0.81296E+01  3072   0.399E+00    0.451E+01
DAV:   3    -0.359180784669E+04    0.10547E+02   -0.31489E+00  2944   0.196E+00    0.105E+01
DAV:   4    -0.359119600830E+04    0.61184E+00   -0.56015E+00  2912   0.114E+00    0.483E+00
DAV:   5    -0.359106823997E+04    0.12777E+00   -0.20254E-01  2592   0.509E-01    0.143E+00
DAV:   6    -0.359101744813E+04    0.50792E-01   -0.36160E-02  3040   0.255E-01    0.291E+00
DAV:   7    -0.359107972954E+04   -0.62281E-01   -0.82072E-01  2848   0.193E-01    0.598E+00
DAV:   8    -0.359106119664E+04    0.18533E-01   -0.55197E-01  2720   0.202E-01    0.152E+00
DAV:   9    -0.359109266840E+04   -0.31472E-01   -0.10930E+00  2784   0.242E-01    0.574E+00
DAV:  10    -0.359108515812E+04    0.75103E-02   -0.13446E+00  2784   0.216E-01    0.381E+00
DAV:  11    -0.359110869816E+04   -0.23540E-01   -0.14796E+00  2784   0.253E-01    0.567E+00
DAV:  12    -0.359110091025E+04    0.77879E-02   -0.15231E+00  2656   0.230E-01    0.442E+00
DAV:  13    -0.359110351029E+04   -0.26000E-02   -0.13053E+00  2624   0.244E-01    0.567E+00
DAV:  14    -0.359109049625E+04    0.13014E-01   -0.13579E+00  2496   0.222E-01    0.411E+00
DAV:  15    -0.359110769927E+04   -0.17203E-01   -0.13911E+00  2496   0.236E-01    0.569E+00
DAV:  16    -0.359108821294E+04    0.19486E-01   -0.13146E+00  2496   0.225E-01    0.393E+00
DAV:  17    -0.359111051788E+04   -0.22305E-01   -0.14432E+00  2464   0.239E-01    0.570E+00
DAV:  18    -0.359108793902E+04    0.22579E-01   -0.13060E+00  2464   0.228E-01    0.387E+00
DAV:  19    -0.359111072016E+04   -0.22781E-01   -0.14530E+00  2464   0.240E-01    0.570E+00
DAV:  20    -0.359108827762E+04    0.22443E-01   -0.13131E+00  2464   0.228E-01    0.387E+00
DAV:  21    -0.359110981296E+04   -0.21535E-01   -0.14468E+00  2464   0.240E-01    0.569E+00
DAV:  22    -0.359108870083E+04    0.21112E-01   -0.13241E+00  2464   0.229E-01    0.389E+00
DAV:  23    -0.359110865033E+04   -0.19949E-01   -0.14376E+00  2464   0.241E-01    0.567E+00
DAV:  24    -0.359108905370E+04    0.19597E-01   -0.13343E+00  2464   0.229E-01    0.390E+00
DAV:  25    -0.359110757184E+04   -0.18518E-01   -0.14292E+00  2464   0.241E-01    0.566E+00
DAV:  26    -0.359108933385E+04    0.18238E-01   -0.13430E+00  2464   0.229E-01    0.391E+00
DAV:  27    -0.359110663557E+04   -0.17302E-01   -0.14219E+00  2464   0.241E-01    0.564E+00
DAV:  28    -0.359108958431E+04    0.17051E-01   -0.13507E+00  2464   0.229E-01    0.393E+00
DAV:  29    -0.359110579534E+04   -0.16211E-01   -0.14152E+00  2464   0.241E-01    0.563E+00
DAV:  30    -0.359108982518E+04    0.15970E-01   -0.13580E+00  2464   0.229E-01    0.394E+00
DAV:  31    -0.359110500143E+04   -0.15176E-01   -0.14086E+00  2464   0.242E-01    0.562E+00
DAV:  32    -0.359109005924E+04    0.14942E-01   -0.13650E+00  2464   0.229E-01    0.395E+00
DAV:  33    -0.359110423055E+04   -0.14171E-01   -0.14020E+00  2464   0.242E-01    0.560E+00
DAV:  34    -0.359109028478E+04    0.13946E-01   -0.13717E+00  2464   0.229E-01    0.396E+00
DAV:  35    -0.359110347835E+04   -0.13194E-01   -0.13953E+00  2464   0.242E-01    0.559E+00
DAV:  36    -0.359109049776E+04    0.12981E-01   -0.13781E+00  2464   0.229E-01    0.397E+00
DAV:  37    -0.359110274811E+04   -0.12250E-01   -0.13887E+00  2464   0.241E-01    0.558E+00
DAV:  38    -0.359109069822E+04    0.12050E-01   -0.13842E+00  2464   0.229E-01    0.398E+00
DAV:  39    -0.359110204357E+04   -0.11345E-01   -0.13822E+00  2464   0.241E-01    0.557E+00
DAV:  40    -0.359109088835E+04    0.11155E-01   -0.13901E+00  2464   0.229E-01    0.399E+00
DAV:  41    -0.359110136557E+04   -0.10477E-01   -0.13759E+00  2464   0.241E-01    0.556E+00
DAV:  42    -0.359109106995E+04    0.10296E-01   -0.13956E+00  2464   0.228E-01    0.400E+00
DAV:  43    -0.359110071290E+04   -0.96430E-02   -0.13697E+00  2464   0.241E-01    0.555E+00
DAV:  44    -0.359109124119E+04    0.94717E-02   -0.14009E+00  2464   0.228E-01    0.401E+00
DAV:  45    -0.359110008364E+04   -0.88424E-02   -0.13637E+00  2464   0.241E-01    0.554E+00
DAV:  46    -0.359109140597E+04    0.86777E-02   -0.14060E+00  2464   0.228E-01    0.402E+00
DAV:  47    -0.359109946427E+04   -0.80583E-02   -0.13579E+00  2464   0.241E-01    0.553E+00
DAV:  48    -0.359109151739E+04    0.79469E-02   -0.14087E+00  2464   0.228E-01    0.404E+00
DAV:  49    -0.359109901882E+04   -0.75014E-02   -0.13520E+00  2464   0.240E-01    0.552E+00
DAV:  50    -0.359109167266E+04    0.73462E-02   -0.14130E+00  2464   0.228E-01    0.404E+00
DAV:  51    -0.359109855626E+04   -0.68836E-02   -0.13476E+00  2464   0.240E-01    0.551E+00
DAV:  52    -0.359109180387E+04    0.67524E-02   -0.14168E+00  2464   0.228E-01    0.405E+00
DAV:  53    -0.359109834532E+04   -0.65414E-02   -0.13450E+00  2464   0.240E-01    0.551E+00
DAV:  54    -0.359109182207E+04    0.65233E-02   -0.14176E+00  2464   0.228E-01    0.405E+00
DAV:  55    -0.359109814471E+04   -0.63226E-02   -0.13436E+00  2464   0.240E-01    0.550E+00
DAV:  56    -0.359109196872E+04    0.61760E-02   -0.14215E+00  2464   0.228E-01    0.406E+00
DAV:  57    -0.359109885454E+04   -0.68858E-02   -0.13488E+00  2464   0.240E-01    0.552E+00
DAV:  58    -0.359109330003E+04    0.55545E-02   -0.14475E+00  2464   0.230E-01    0.409E+00
DAV:  59    -0.359110082099E+04   -0.75210E-02   -0.13594E+00  2464   0.242E-01    0.555E+00
DAV:  60    -0.359109388534E+04    0.69357E-02   -0.14583E+00  2464   0.233E-01    0.407E+00
DAV:  61    -0.359109804844E+04   -0.41631E-02   -0.13429E+00  2464   0.241E-01    0.550E+00
DAV:  62    -0.359109317275E+04    0.48757E-02   -0.14475E+00  2464   0.229E-01    0.410E+00
DAV:  63    -0.359109918419E+04   -0.60114E-02   -0.13453E+00  2464   0.241E-01    0.553E+00
DAV:  64    -0.359109371930E+04    0.54649E-02   -0.14585E+00  2464   0.231E-01    0.408E+00
DAV:  65    -0.359109742757E+04   -0.37083E-02   -0.13357E+00  2464   0.241E-01    0.549E+00
DAV:  66    -0.359109326021E+04    0.41674E-02   -0.14515E+00  2464   0.229E-01    0.410E+00
DAV:  67    -0.359109777200E+04   -0.45118E-02   -0.13343E+00  2464   0.241E-01    0.550E+00
DAV:  68    -0.359109353694E+04    0.42351E-02   -0.14572E+00  2464   0.230E-01    0.409E+00
DAV:  69    -0.359109678700E+04   -0.32501E-02   -0.13287E+00  2464   0.241E-01    0.548E+00
DAV:  70    -0.359109333257E+04    0.34544E-02   -0.14544E+00  2464   0.229E-01    0.410E+00
DAV:  71    -0.359109683348E+04   -0.35009E-02   -0.13264E+00  2464   0.241E-01    0.548E+00
DAV:  72    -0.359109355835E+04    0.32751E-02   -0.14595E+00  2464   0.229E-01    0.410E+00
DAV:  73    -0.359109631013E+04   -0.27518E-02   -0.13231E+00  2464   0.241E-01    0.547E+00
DAV:  74    -0.359109346478E+04    0.28453E-02   -0.14584E+00  2464   0.229E-01    0.411E+00
DAV:  75    -0.359109613144E+04   -0.26667E-02   -0.13205E+00  2464   0.241E-01    0.547E+00
DAV:  76    -0.359109355076E+04    0.25807E-02   -0.14608E+00  2464   0.229E-01    0.411E+00
DAV:  77    -0.359109588136E+04   -0.23306E-02   -0.13185E+00  2464   0.240E-01    0.546E+00
DAV:  78    -0.359109353561E+04    0.23458E-02   -0.14610E+00  2464   0.229E-01    0.411E+00
DAV:  79    -0.359109563773E+04   -0.21021E-02   -0.13163E+00  2464   0.240E-01    0.546E+00
DAV:  80    -0.359109355606E+04    0.20817E-02   -0.14621E+00  2464   0.229E-01    0.412E+00
DAV:  81    -0.359109545314E+04   -0.18971E-02   -0.13143E+00  2464   0.240E-01    0.545E+00
DAV:  82    -0.359109357218E+04    0.18810E-02   -0.14630E+00  2464   0.229E-01    0.412E+00
DAV:  83    -0.359109527958E+04   -0.17074E-02   -0.13128E+00  2464   0.240E-01    0.545E+00
DAV:  84    -0.359109357710E+04    0.17025E-02   -0.14635E+00  2464   0.229E-01    0.412E+00
DAV:  85    -0.359109511350E+04   -0.15364E-02   -0.13112E+00  2464   0.240E-01    0.545E+00
DAV:  86    -0.359109360380E+04    0.15097E-02   -0.14646E+00  2464   0.229E-01    0.412E+00
DAV:  87    -0.359109504481E+04   -0.14410E-02   -0.13104E+00  2464   0.240E-01    0.545E+00
DAV:  88    -0.359109358974E+04    0.14551E-02   -0.14646E+00  2464   0.229E-01    0.412E+00
DAV:  89    -0.359109473818E+04   -0.11484E-02   -0.13081E+00  2464   0.240E-01    0.544E+00
DAV:  90    -0.359109351977E+04    0.12184E-02   -0.14638E+00  2464   0.229E-01    0.412E+00
DAV:  91    -0.359109478052E+04   -0.12607E-02   -0.13078E+00  2464   0.240E-01    0.544E+00
DAV:  92    -0.359109351787E+04    0.12626E-02   -0.14639E+00  2464   0.229E-01    0.412E+00
DAV:  93    -0.359109426995E+04   -0.75208E-03   -0.13043E+00  2464   0.240E-01    0.543E+00
DAV:  94    -0.359109330861E+04    0.96134E-03   -0.14609E+00  2464   0.228E-01    0.412E+00
DAV:  95    -0.359109444768E+04   -0.11391E-02   -0.13049E+00  2464   0.240E-01    0.544E+00
DAV:  96    -0.359109347725E+04    0.97042E-03   -0.14639E+00  2464   0.228E-01    0.412E+00
DAV:  97    -0.359109412888E+04   -0.65163E-03   -0.13024E+00  2464   0.240E-01    0.543E+00
DAV:  98    -0.359109319440E+04    0.93449E-03   -0.14592E+00  2464   0.228E-01    0.412E+00
DAV:  99    -0.359109348505E+04   -0.29065E-03   -0.12974E+00  2464   0.240E-01    0.541E+00
DAV: 100    -0.359109284188E+04    0.64317E-03   -0.14538E+00  2464   0.228E-01
   5 F= -.35910928E+04 E0= -.35910264E+04  d E =-.188035E+02
       N       E                     dE             d eps       ncg     rms          rms(c)
DAV:   1    -0.359505424540E+04   -0.39608E+01   -0.19379E+02  2048   0.882E+00    0.415E+00
DAV:   2    -0.359838674998E+04   -0.33325E+01   -0.22692E+01  2848   0.307E+00    0.195E+01
DAV:   3    -0.359565432322E+04    0.27324E+01   -0.17240E+01  3040   0.355E+00    0.628E+00
DAV:   4    -0.359542614598E+04    0.22818E+00   -0.11739E+00  2816   0.457E-01    0.594E+00
DAV:   5    -0.359557899166E+04   -0.15285E+00   -0.35830E+00  2752   0.471E-01    0.603E+00
DAV:   6    -0.359536441077E+04    0.21458E+00   -0.40452E-01  2752   0.560E-01    0.193E+00
DAV:   7    -0.359540386921E+04   -0.39458E-01   -0.59374E-01  2720   0.462E-01    0.695E+00
DAV:   8    -0.359532042730E+04    0.83442E-01   -0.92329E-01  2464   0.286E-01    0.191E+00
DAV:   9    -0.359538149347E+04   -0.61066E-01   -0.54541E-01  2688   0.209E-01    0.642E+00
DAV:  10    -0.359539854737E+04   -0.17054E-01   -0.11612E+00  2720   0.178E-01    0.259E+00
DAV:  11    -0.359544164674E+04   -0.43099E-01   -0.17955E+00  2752   0.254E-01    0.599E+00
DAV:  12    -0.359543658387E+04    0.50629E-02   -0.19079E+00  2784   0.243E-01    0.305E+00
DAV:  13    -0.359542612635E+04    0.10458E-01   -0.16510E+00  2752   0.258E-01    0.569E+00
DAV:  14    -0.359544678395E+04   -0.20658E-01   -0.23087E+00  2816   0.241E-01    0.396E+00
DAV:  15    -0.359538785594E+04    0.58928E-01   -0.10727E+00  2816   0.241E-01    0.486E+00
DAV:  16    -0.359543059203E+04   -0.42736E-01   -0.19893E+00  2720   0.216E-01    0.432E+00
DAV:  17    -0.359537423712E+04    0.56355E-01   -0.85983E-01  2752   0.219E-01    0.436E+00
DAV:  18    -0.359541312695E+04   -0.38890E-01   -0.16616E+00  2752   0.198E-01    0.426E+00
DAV:  19    -0.359537430228E+04    0.38825E-01   -0.88158E-01  2752   0.208E-01    0.442E+00
DAV:  20    -0.359541018648E+04   -0.35884E-01   -0.16223E+00  2720   0.200E-01    0.411E+00
DAV:  21    -0.359537604079E+04    0.34146E-01   -0.93022E-01  2656   0.208E-01    0.443E+00
DAV:  22    -0.359541044113E+04   -0.34400E-01   -0.16286E+00  2560   0.203E-01    0.408E+00
DAV:  23    -0.359537556122E+04    0.34880E-01   -0.93127E-01  2560   0.209E-01    0.437E+00
DAV:  24    -0.359540920175E+04   -0.33641E-01   -0.16053E+00  2560   0.203E-01    0.408E+00
DAV:  25    -0.359537489166E+04    0.34310E-01   -0.92320E-01  2560   0.208E-01    0.434E+00
DAV:  26    -0.359540811126E+04   -0.33220E-01   -0.15857E+00  2560   0.203E-01    0.408E+00
DAV:  27    -0.359537476567E+04    0.33346E-01   -0.92340E-01  2560   0.207E-01    0.433E+00
DAV:  28    -0.359540764353E+04   -0.32878E-01   -0.15776E+00  2560   0.203E-01    0.407E+00
DAV:  29    -0.359537481607E+04    0.32827E-01   -0.92592E-01  2560   0.207E-01    0.433E+00
DAV:  30    -0.359540741295E+04   -0.32597E-01   -0.15736E+00  2560   0.203E-01    0.406E+00
DAV:  31    -0.359537483121E+04    0.32582E-01   -0.92718E-01  2560   0.207E-01    0.433E+00
DAV:  32    -0.359540720149E+04   -0.32370E-01   -0.15699E+00  2560   0.203E-01    0.406E+00
DAV:  33    -0.359537480905E+04    0.32392E-01   -0.92745E-01  2560   0.207E-01    0.432E+00
DAV:  34    -0.359540699146E+04   -0.32182E-01   -0.15661E+00  2560   0.204E-01    0.406E+00
DAV:  35    -0.359537477410E+04    0.32217E-01   -0.92736E-01  2560   0.207E-01    0.432E+00
DAV:  36    -0.359540679831E+04   -0.32024E-01   -0.15627E+00  2560   0.204E-01    0.405E+00
DAV:  37    -0.359537473123E+04    0.32067E-01   -0.92705E-01  2560   0.207E-01    0.432E+00
DAV:  38    -0.359540662073E+04   -0.31890E-01   -0.15595E+00  2560   0.204E-01    0.405E+00
DAV:  39    -0.359537467918E+04    0.31942E-01   -0.92654E-01  2560   0.207E-01    0.431E+00
DAV:  40    -0.359540645347E+04   -0.31774E-01   -0.15565E+00  2560   0.204E-01    0.405E+00
DAV:  41    -0.359537461972E+04    0.31834E-01   -0.92586E-01  2560   0.207E-01    0.431E+00
DAV:  42    -0.359540629484E+04   -0.31675E-01   -0.15536E+00  2560   0.204E-01    0.405E+00
DAV:  43    -0.359537455650E+04    0.31738E-01   -0.92510E-01  2560   0.207E-01    0.431E+00
DAV:  44    -0.359540614534E+04   -0.31589E-01   -0.15509E+00  2560   0.204E-01    0.405E+00
DAV:  45    -0.359537449264E+04    0.31653E-01   -0.92430E-01  2560   0.207E-01    0.430E+00
DAV:  46    -0.359540600504E+04   -0.31512E-01   -0.15484E+00  2560   0.204E-01    0.405E+00
DAV:  47    -0.359537425324E+04    0.31752E-01   -0.92141E-01  2560   0.206E-01    0.428E+00
DAV:  48    -0.359540550498E+04   -0.31252E-01   -0.15391E+00  2560   0.203E-01    0.405E+00
DAV:  49    -0.359537420922E+04    0.31296E-01   -0.92061E-01  2560   0.206E-01    0.429E+00
DAV:  50    -0.359540547406E+04   -0.31265E-01   -0.15388E+00  2560   0.203E-01    0.405E+00
DAV:  51    -0.359537420153E+04    0.31273E-01   -0.92088E-01  2560   0.206E-01    0.428E+00
DAV:  52    -0.359540522130E+04   -0.31020E-01   -0.15344E+00  2560   0.203E-01    0.404E+00
DAV:  53    -0.359537413599E+04    0.31085E-01   -0.92140E-01  2496   0.206E-01    0.427E+00
DAV:  54    -0.359540501280E+04   -0.30877E-01   -0.15305E+00  2496   0.203E-01    0.405E+00
DAV:  55    -0.359537406680E+04    0.30946E-01   -0.92005E-01  2496   0.206E-01    0.427E+00
DAV:  56    -0.359540496006E+04   -0.30893E-01   -0.15296E+00  2496   0.203E-01    0.405E+00
DAV:  57    -0.359537305120E+04    0.31909E-01   -0.90816E-01  2496   0.206E-01    0.419E+00
DAV:  58    -0.359540311044E+04   -0.30059E-01   -0.14956E+00  2496   0.201E-01    0.405E+00
DAV:  59    -0.359537275595E+04    0.30354E-01   -0.90419E-01  2496   0.204E-01    0.419E+00
DAV:  60    -0.359540304913E+04   -0.30293E-01   -0.14949E+00  2464   0.201E-01    0.405E+00
DAV:  61    -0.359537247372E+04    0.30575E-01   -0.90161E-01  2464   0.204E-01    0.417E+00
DAV:  62    -0.359540207922E+04   -0.29605E-01   -0.14783E+00  2464   0.201E-01    0.403E+00
DAV:  63    -0.359537016608E+04    0.31913E-01   -0.87898E-01  2464   0.204E-01    0.393E+00
DAV:  64    -0.359539463869E+04   -0.24473E-01   -0.13464E+00  2464   0.198E-01    0.398E+00
DAV:  65    -0.359536913662E+04    0.25502E-01   -0.87671E-01  2464   0.200E-01    0.387E+00
DAV:  66    -0.359539447190E+04   -0.25335E-01   -0.13410E+00  2464   0.194E-01    0.404E+00
DAV:  67    -0.359537297909E+04    0.21493E-01   -0.90415E-01  2464   0.196E-01    0.432E+00
DAV:  68    -0.359540615521E+04   -0.33176E-01   -0.15544E+00  2464   0.201E-01    0.404E+00
DAV:  69    -0.359537246893E+04    0.33686E-01   -0.90110E-01  2464   0.207E-01    0.414E+00
DAV:  70    -0.359540237533E+04   -0.29906E-01   -0.14810E+00  2464   0.200E-01    0.407E+00
DAV:  71    -0.359537319908E+04    0.29176E-01   -0.90470E-01  2464   0.203E-01    0.427E+00
DAV:  72    -0.359540498818E+04   -0.31789E-01   -0.15298E+00  2464   0.202E-01    0.405E+00
DAV:  73    -0.359537248421E+04    0.32504E-01   -0.90129E-01  2464   0.206E-01    0.415E+00
DAV:  74    -0.359540236220E+04   -0.29878E-01   -0.14811E+00  2464   0.200E-01    0.406E+00
DAV:  75    -0.359537277888E+04    0.29583E-01   -0.90210E-01  2496   0.204E-01    0.422E+00
DAV:  76    -0.359540380631E+04   -0.31027E-01   -0.15084E+00  2496   0.202E-01    0.405E+00
DAV:  77    -0.359537237876E+04    0.31428E-01   -0.89983E-01  2496   0.205E-01    0.416E+00
DAV:  78    -0.359540236436E+04   -0.29986E-01   -0.14818E+00  2496   0.200E-01    0.406E+00
DAV:  79    -0.359537250883E+04    0.29856E-01   -0.90003E-01  2496   0.204E-01    0.419E+00
DAV:  80    -0.359540308861E+04   -0.30580E-01   -0.14955E+00  2496   0.201E-01    0.405E+00
DAV:  81    -0.359537234997E+04    0.30739E-01   -0.89935E-01  2496   0.204E-01    0.416E+00
DAV:  82    -0.359540242735E+04   -0.30077E-01   -0.14832E+00  2464   0.200E-01    0.406E+00
DAV:  83    -0.359537239405E+04    0.30033E-01   -0.89913E-01  2464   0.204E-01    0.418E+00
DAV:  84    -0.359540276185E+04   -0.30368E-01   -0.14896E+00  2464   0.201E-01    0.405E+00
DAV:  85    -0.359537233937E+04    0.30422E-01   -0.89890E-01  2464   0.204E-01    0.417E+00
DAV:  86    -0.359540252423E+04   -0.30185E-01   -0.14852E+00  2464   0.201E-01    0.405E+00
DAV:  87    -0.359537231091E+04    0.30213E-01   -0.89831E-01  2464   0.204E-01    0.417E+00
DAV:  88    -0.359540253281E+04   -0.30222E-01   -0.14854E+00  2464   0.201E-01    0.405E+00
DAV:  89    -0.359537228928E+04    0.30244E-01   -0.89827E-01  2464   0.204E-01    0.417E+00
DAV:  90    -0.359540246122E+04   -0.30172E-01   -0.14842E+00  2464   0.201E-01    0.405E+00
DAV:  91    -0.359537228453E+04    0.30177E-01   -0.89813E-01  2464   0.204E-01    0.417E+00
DAV:  92    -0.359540244553E+04   -0.30161E-01   -0.14839E+00  2464   0.201E-01    0.405E+00
DAV:  93    -0.359537229668E+04    0.30149E-01   -0.89823E-01  2464   0.204E-01    0.417E+00
DAV:  94    -0.359540249961E+04   -0.30203E-01   -0.14849E+00  2464   0.201E-01    0.405E+00
DAV:  95    -0.359537229346E+04    0.30206E-01   -0.89808E-01  2464   0.204E-01    0.417E+00
DAV:  96    -0.359540248740E+04   -0.30194E-01   -0.14847E+00  2464   0.201E-01    0.405E+00
DAV:  97    -0.359537222145E+04    0.30266E-01   -0.89732E-01  2464   0.204E-01    0.416E+00
DAV:  98    -0.359540231244E+04   -0.30091E-01   -0.14816E+00  2464   0.200E-01    0.405E+00
DAV:  99    -0.359537222423E+04    0.30088E-01   -0.89736E-01  2464   0.204E-01    0.416E+00
DAV: 100    -0.359540235304E+04   -0.30129E-01   -0.14824E+00  2464   0.201E-01
   6 F= -.35954024E+04 E0= -.35953355E+04  d E =-.430951E+01
       N       E                     dE             d eps       ncg     rms          rms(c)
DAV:   1    -0.359705176611E+04   -0.16795E+01   -0.34764E+02  2048   0.117E+01    0.366E+00
DAV:   2    -0.359813043808E+04   -0.10787E+01   -0.11152E+01  2432   0.199E+00    0.129E+01
DAV:   3    -0.359792452023E+04    0.20592E+00   -0.70655E+00  2816   0.857E-01    0.681E+00
DAV:   4    -0.359775369213E+04    0.17083E+00   -0.11010E-01  2752   0.424E-01    0.558E+00
DAV:   5    -0.359786403776E+04   -0.11035E+00   -0.32936E+00  2752   0.822E-01    0.907E+00
DAV:   6    -0.359775696730E+04    0.10707E+00   -0.50197E+00  2656   0.832E-01    0.477E+00
DAV:   7    -0.359768777830E+04    0.69189E-01   -0.10916E+00  2592   0.481E-01    0.568E+00
DAV:   8    -0.359767723195E+04    0.10546E-01   -0.10721E+00  2816   0.255E-01    0.237E+00
DAV:   9    -0.359768937205E+04   -0.12140E-01   -0.12748E+00  2688   0.271E-01    0.565E+00
DAV:  10    -0.359769233123E+04   -0.29592E-02   -0.16000E+00  2720   0.235E-01    0.283E+00
DAV:  11    -0.359768081891E+04    0.11512E-01   -0.12451E+00  2720   0.260E-01    0.526E+00
DAV:  12    -0.359769147895E+04   -0.10660E-01   -0.16548E+00  2720   0.229E-01    0.315E+00
DAV:  13    -0.359766786286E+04    0.23616E-01   -0.10263E+00  2624   0.210E-01    0.488E+00
DAV:  14    -0.359768266504E+04   -0.14802E-01   -0.15126E+00  2624   0.196E-01    0.325E+00
DAV:  15    -0.359766528362E+04    0.17381E-01   -0.99377E-01  2560   0.203E-01    0.481E+00
DAV:  16    -0.359768058037E+04   -0.15297E-01   -0.14721E+00  2560   0.189E-01    0.323E+00
DAV:  17    -0.359766459057E+04    0.15990E-01   -0.99473E-01  2496   0.201E-01    0.476E+00
DAV:  18    -0.359768006882E+04   -0.15478E-01   -0.14627E+00  2496   0.190E-01    0.324E+00
DAV:  19    -0.359766346339E+04    0.16605E-01   -0.98586E-01  2496   0.200E-01    0.471E+00
DAV:  20    -0.359767923687E+04   -0.15773E-01   -0.14477E+00  2464   0.189E-01    0.325E+00
DAV:  21    -0.359766245527E+04    0.16782E-01   -0.97588E-01  2496   0.199E-01    0.466E+00
DAV:  22    -0.359767871356E+04   -0.16258E-01   -0.14376E+00  2496   0.188E-01    0.326E+00
DAV:  23    -0.359766171782E+04    0.16996E-01   -0.96910E-01  2496   0.198E-01    0.462E+00
DAV:  24    -0.359767834097E+04   -0.16623E-01   -0.14309E+00  2496   0.188E-01    0.327E+00
DAV:  25    -0.359766093246E+04    0.17409E-01   -0.96156E-01  2496   0.197E-01    0.458E+00
DAV:  26    -0.359767788391E+04   -0.16951E-01   -0.14227E+00  2496   0.187E-01    0.329E+00
DAV:  27    -0.359766019738E+04    0.17687E-01   -0.95369E-01  2496   0.196E-01    0.455E+00
DAV:  28    -0.359767747008E+04   -0.17273E-01   -0.14151E+00  2496   0.187E-01    0.330E+00
DAV:  29    -0.359765955576E+04    0.17914E-01   -0.94693E-01  2496   0.196E-01    0.452E+00
DAV:  30    -0.359767710489E+04   -0.17549E-01   -0.14084E+00  2496   0.187E-01    0.331E+00
DAV:  31    -0.359765897967E+04    0.18125E-01   -0.94076E-01  2496   0.195E-01    0.449E+00
DAV:  32    -0.359767677222E+04   -0.17793E-01   -0.14023E+00  2496   0.186E-01    0.332E+00
DAV:  33    -0.359765846480E+04    0.18307E-01   -0.93520E-01  2496   0.195E-01    0.447E+00
DAV:  34    -0.359767647373E+04   -0.18009E-01   -0.13967E+00  2496   0.186E-01    0.333E+00
DAV:  35    -0.359765800357E+04    0.18470E-01   -0.93023E-01  2496   0.194E-01    0.445E+00
DAV:  36    -0.359767620332E+04   -0.18200E-01   -0.13917E+00  2496   0.185E-01    0.333E+00
DAV:  37    -0.359765758912E+04    0.18614E-01   -0.92572E-01  2496   0.194E-01    0.442E+00
DAV:  38    -0.359767595865E+04   -0.18370E-01   -0.13871E+00  2496   0.185E-01    0.334E+00
DAV:  39    -0.359765721386E+04    0.18745E-01   -0.92163E-01  2496   0.194E-01    0.441E+00
DAV:  40    -0.359767573550E+04   -0.18522E-01   -0.13830E+00  2496   0.185E-01    0.335E+00
DAV:  41    -0.359765687223E+04    0.18863E-01   -0.91789E-01  2496   0.193E-01    0.439E+00
DAV:  42    -0.359767552971E+04   -0.18657E-01   -0.13791E+00  2496   0.185E-01    0.335E+00
DAV:  43    -0.359765655903E+04    0.18971E-01   -0.91445E-01  2496   0.193E-01    0.437E+00
DAV:  44    -0.359767533953E+04   -0.18780E-01   -0.13756E+00  2496   0.184E-01    0.336E+00
DAV:  45    -0.359765627028E+04    0.19069E-01   -0.91127E-01  2496   0.193E-01    0.436E+00
DAV:  46    -0.359767516238E+04   -0.18892E-01   -0.13723E+00  2496   0.184E-01    0.336E+00
DAV:  47    -0.359765579276E+04    0.19370E-01   -0.90705E-01  2496   0.192E-01    0.433E+00
DAV:  48    -0.359767431333E+04   -0.18521E-01   -0.13566E+00  2496   0.183E-01    0.336E+00
DAV:  49    -0.359765565908E+04    0.18654E-01   -0.90633E-01  2496   0.192E-01    0.432E+00
DAV:  50    -0.359767432484E+04   -0.18666E-01   -0.13573E+00  2496   0.183E-01    0.336E+00
DAV:  51    -0.359765549768E+04    0.18827E-01   -0.90463E-01  2496   0.192E-01    0.431E+00
DAV:  52    -0.359767400590E+04   -0.18508E-01   -0.13513E+00  2496   0.183E-01    0.335E+00
DAV:  53    -0.359765539735E+04    0.18609E-01   -0.90492E-01  2496   0.191E-01    0.430E+00
DAV:  54    -0.359767349771E+04   -0.18100E-01   -0.13412E+00  2496   0.183E-01    0.333E+00
DAV:  55    -0.359765437103E+04    0.19127E-01   -0.89888E-01  2496   0.192E-01    0.421E+00
DAV:  56    -0.359767046925E+04   -0.16098E-01   -0.12859E+00  2432   0.183E-01    0.328E+00
DAV:  57    -0.359765286247E+04    0.17607E-01   -0.89101E-01  2432   0.192E-01    0.408E+00
DAV:  58    -0.359766800767E+04   -0.15145E-01   -0.12448E+00  2432   0.181E-01    0.331E+00
DAV:  59    -0.359765524131E+04    0.12766E-01   -0.89637E-01  2432   0.185E-01    0.440E+00
DAV:  60    -0.359767614969E+04   -0.20908E-01   -0.13942E+00  2432   0.182E-01    0.335E+00
DAV:  61    -0.359765540345E+04    0.20746E-01   -0.90385E-01  2432   0.193E-01    0.430E+00
DAV:  62    -0.359767395043E+04   -0.18547E-01   -0.13497E+00  2432   0.183E-01    0.337E+00
DAV:  63    -0.359765632680E+04    0.17624E-01   -0.90741E-01  2432   0.191E-01    0.441E+00
DAV:  64    -0.359767649511E+04   -0.20168E-01   -0.13962E+00  2432   0.184E-01    0.337E+00
DAV:  65    -0.359765604624E+04    0.20449E-01   -0.91003E-01  2432   0.193E-01    0.434E+00
DAV:  66    -0.359767485090E+04   -0.18805E-01   -0.13652E+00  2432   0.184E-01    0.337E+00
DAV:  67    -0.359765621847E+04    0.18632E-01   -0.90923E-01  2432   0.192E-01    0.437E+00
DAV:  68    -0.359767568903E+04   -0.19471E-01   -0.13810E+00  2400   0.184E-01    0.337E+00
DAV:  69    -0.359765596250E+04    0.19727E-01   -0.90927E-01  2368   0.193E-01    0.434E+00
DAV:  70    -0.359767483326E+04   -0.18871E-01   -0.13653E+00  2368   0.184E-01    0.337E+00
DAV:  71    -0.359765601839E+04    0.18815E-01   -0.90815E-01  2368   0.192E-01    0.436E+00
DAV:  72    -0.359767528950E+04   -0.19271E-01   -0.13740E+00  2368   0.184E-01    0.337E+00
DAV:  73    -0.359765591721E+04    0.19372E-01   -0.90821E-01  2368   0.192E-01    0.434E+00
DAV:  74    -0.359767495709E+04   -0.19040E-01   -0.13679E+00  2368   0.184E-01    0.337E+00
DAV:  75    -0.359765594476E+04    0.19012E-01   -0.90760E-01  2368   0.192E-01    0.435E+00
DAV:  76    -0.359767516121E+04   -0.19216E-01   -0.13717E+00  2368   0.184E-01    0.337E+00
DAV:  77    -0.359765583937E+04    0.19322E-01   -0.90732E-01  2368   0.192E-01    0.434E+00
DAV:  78    -0.359767489306E+04   -0.19054E-01   -0.13669E+00  2368   0.184E-01    0.337E+00
DAV:  79    -0.359765590416E+04    0.18989E-01   -0.90707E-01  2368   0.192E-01    0.435E+00
DAV:  80    -0.359767516292E+04   -0.19259E-01   -0.13719E+00  2368   0.184E-01    0.337E+00
DAV:  81    -0.359765581789E+04    0.19345E-01   -0.90698E-01  2368   0.192E-01    0.434E+00
DAV:  82    -0.359767488341E+04   -0.19066E-01   -0.13668E+00  2368   0.184E-01    0.337E+00
DAV:  83    -0.359765585128E+04    0.19032E-01   -0.90674E-01  2368   0.192E-01    0.434E+00
DAV:  84    -0.359767507895E+04   -0.19228E-01   -0.13705E+00  2368   0.184E-01    0.337E+00
DAV:  85    -0.359765579479E+04    0.19284E-01   -0.90659E-01  2368   0.192E-01    0.434E+00
DAV:  86    -0.359767489577E+04   -0.19101E-01   -0.13671E+00  2368   0.184E-01    0.337E+00
DAV:  87    -0.359765576587E+04    0.19130E-01   -0.90615E-01  2368   0.192E-01    0.434E+00
DAV:  88    -0.359767490567E+04   -0.19140E-01   -0.13673E+00  2368   0.184E-01    0.337E+00
DAV:  89    -0.359765573519E+04    0.19170E-01   -0.90594E-01  2368   0.192E-01    0.433E+00
DAV:  90    -0.359767484532E+04   -0.19110E-01   -0.13662E+00  2368   0.184E-01    0.337E+00
DAV:  91    -0.359765570263E+04    0.19143E-01   -0.90564E-01  2368   0.192E-01    0.433E+00
DAV:  92    -0.359767478442E+04   -0.19082E-01   -0.13651E+00  2368   0.184E-01    0.337E+00
DAV:  93    -0.359765561510E+04    0.19169E-01   -0.90515E-01  2368   0.192E-01    0.433E+00
DAV:  94    -0.359767460875E+04   -0.18994E-01   -0.13620E+00  2368   0.183E-01    0.337E+00
DAV:  95    -0.359765559625E+04    0.19012E-01   -0.90472E-01  2368   0.192E-01    0.433E+00
DAV:  96    -0.359767465073E+04   -0.19054E-01   -0.13628E+00  2368   0.183E-01    0.337E+00
DAV:  97    -0.359765550749E+04    0.19143E-01   -0.90405E-01  2368   0.192E-01    0.432E+00
DAV:  98    -0.359767438936E+04   -0.18882E-01   -0.13580E+00  2368   0.183E-01    0.336E+00
DAV:  99    -0.359765533247E+04    0.19057E-01   -0.90316E-01  2368   0.192E-01    0.430E+00
DAV: 100    -0.359767404913E+04   -0.18717E-01   -0.13522E+00  2368   0.183E-01
   7 F= -.35976740E+04 E0= -.35976055E+04  d E =-.658121E+01
       N       E                     dE             d eps       ncg     rms          rms(c)
DAV:   1    -0.360034498628E+04   -0.26897E+01   -0.32109E+02  2048   0.111E+01    0.359E+00
DAV:   2    -0.360160439276E+04   -0.12594E+01   -0.11146E+01  2464   0.196E+00    0.149E+01
DAV:   3    -0.360098070505E+04    0.62369E+00   -0.54792E+00  2656   0.875E-01    0.516E+00
DAV:   4    -0.360090017123E+04    0.80534E-01   -0.36725E-01  2752   0.621E-01    0.519E+00
DAV:   5    -0.360102914445E+04   -0.12897E+00   -0.34534E+00  2656   0.880E-01    0.846E+00
DAV:   6    -0.360087218541E+04    0.15696E+00   -0.40335E+00  2624   0.758E-01    0.426E+00
DAV:   7    -0.360084812530E+04    0.24060E-01   -0.11188E+00  2496   0.343E-01    0.523E+00
DAV:   8    -0.360082455545E+04    0.23570E-01   -0.78730E-01  2752   0.210E-01    0.201E+00
DAV:   9    -0.360084101848E+04   -0.16463E-01   -0.92707E-01  2656   0.204E-01    0.553E+00
DAV:  10    -0.360082742451E+04    0.13594E-01   -0.10769E+00  2752   0.234E-01    0.228E+00
DAV:  11    -0.360084446868E+04   -0.17044E-01   -0.11145E+00  2784   0.229E-01    0.569E+00
DAV:  12    -0.360084274248E+04    0.17262E-02   -0.14629E+00  2752   0.199E-01    0.271E+00
DAV:  13    -0.360084133385E+04    0.14086E-02   -0.99005E-01  2720   0.202E-01    0.558E+00
DAV:  14    -0.360083474783E+04    0.65860E-02   -0.12703E+00  2592   0.189E-01    0.232E+00
DAV:  15    -0.360084228201E+04   -0.75342E-02   -0.10415E+00  2528   0.202E-01    0.559E+00
DAV:  16    -0.360083681286E+04    0.54692E-02   -0.13183E+00  2528   0.188E-01    0.234E+00
DAV:  17    -0.360084057573E+04   -0.37629E-02   -0.10256E+00  2496   0.200E-01    0.554E+00
DAV:  18    -0.360083650613E+04    0.40696E-02   -0.13215E+00  2496   0.187E-01    0.235E+00
DAV:  19    -0.360083928053E+04   -0.27744E-02   -0.10127E+00  2496   0.199E-01    0.550E+00
DAV:  20    -0.360083627261E+04    0.30079E-02   -0.13209E+00  2496   0.187E-01    0.236E+00
DAV:  21    -0.360083807525E+04   -0.18026E-02   -0.10043E+00  2496   0.199E-01    0.545E+00
DAV:  22    -0.360083612899E+04    0.19463E-02   -0.13232E+00  2496   0.187E-01    0.239E+00
DAV:  23    -0.360083686326E+04   -0.73427E-03   -0.99383E-01  2496   0.198E-01    0.540E+00
DAV:  24    -0.360083589190E+04    0.97136E-03   -0.13227E+00  2496   0.187E-01    0.243E+00
DAV:  25    -0.360083576413E+04    0.12777E-03   -0.98422E-01  2496   0.198E-01    0.536E+00
DAV:  26    -0.360083567687E+04    0.87258E-04   -0.13219E+00  2496   0.186E-01    0.246E+00
DAV:  27    -0.360083471702E+04    0.95985E-03   -0.97532E-01  2496   0.198E-01    0.531E+00
DAV:  28    -0.360083545121E+04   -0.73418E-03   -0.13205E+00  2496   0.186E-01    0.250E+00
DAV:  29    -0.360083369766E+04    0.17535E-02   -0.96660E-01  2496   0.198E-01    0.527E+00
DAV:  30    -0.360083519633E+04   -0.14987E-02   -0.13181E+00  2464   0.185E-01    0.253E+00
DAV:  31    -0.360083270052E+04    0.24958E-02   -0.95817E-01  2464   0.197E-01    0.522E+00
DAV:  32    -0.360083492179E+04   -0.22213E-02   -0.13150E+00  2464   0.185E-01    0.256E+00
DAV:  33    -0.360083171418E+04    0.32076E-02   -0.94987E-01  2464   0.197E-01    0.518E+00
DAV:  34    -0.360083460525E+04   -0.28911E-02   -0.13109E+00  2464   0.185E-01    0.259E+00
DAV:  35    -0.360083073963E+04    0.38656E-02   -0.94160E-01  2464   0.196E-01    0.514E+00
DAV:  36    -0.360083426057E+04   -0.35209E-02   -0.13061E+00  2432   0.184E-01    0.262E+00
DAV:  37    -0.360082978935E+04    0.44712E-02   -0.93349E-01  2432   0.195E-01    0.510E+00
DAV:  38    -0.360083390683E+04   -0.41175E-02   -0.13008E+00  2432   0.184E-01    0.264E+00
DAV:  39    -0.360082886686E+04    0.50400E-02   -0.92556E-01  2432   0.195E-01    0.505E+00
DAV:  40    -0.360083354557E+04   -0.46787E-02   -0.12951E+00  2432   0.183E-01    0.266E+00
DAV:  41    -0.360082799580E+04    0.55498E-02   -0.91811E-01  2464   0.194E-01    0.501E+00
DAV:  42    -0.360083327407E+04   -0.52783E-02   -0.12906E+00  2464   0.183E-01    0.268E+00
DAV:  43    -0.360082722711E+04    0.60470E-02   -0.91167E-01  2464   0.194E-01    0.497E+00
DAV:  44    -0.360083294591E+04   -0.57188E-02   -0.12853E+00  2464   0.182E-01    0.270E+00
DAV:  45    -0.360082644176E+04    0.65041E-02   -0.90490E-01  2464   0.193E-01    0.494E+00
DAV:  46    -0.360083259704E+04   -0.61553E-02   -0.12794E+00  2464   0.182E-01    0.272E+00
DAV:  47    -0.360082511327E+04    0.74838E-02   -0.89663E-01  2464   0.193E-01    0.487E+00
DAV:  48    -0.360083149983E+04   -0.63866E-02   -0.12608E+00  2464   0.181E-01    0.276E+00
DAV:  49    -0.360082477751E+04    0.67223E-02   -0.88640E-01  2464   0.191E-01    0.488E+00
DAV:  50    -0.360083156331E+04   -0.67858E-02   -0.12606E+00  2464   0.180E-01    0.275E+00
DAV:  51    -0.360082473885E+04    0.68245E-02   -0.88900E-01  2464   0.191E-01    0.486E+00
DAV:  52    -0.360083030678E+04   -0.55679E-02   -0.12276E+00  2464   0.181E-01    0.263E+00
DAV:  53    -0.360082487320E+04    0.54336E-02   -0.90279E-01  2464   0.191E-01    0.485E+00
DAV:  54    -0.360083112233E+04   -0.62491E-02   -0.12511E+00  2464   0.181E-01    0.266E+00
DAV:  55    -0.360082419649E+04    0.69258E-02   -0.89310E-01  2464   0.191E-01    0.483E+00
DAV:  56    -0.360083042500E+04   -0.62285E-02   -0.12381E+00  2464   0.180E-01    0.266E+00
DAV:  57    -0.360082424986E+04    0.61751E-02   -0.89041E-01  2464   0.190E-01    0.484E+00
DAV:  58    -0.360083035579E+04   -0.61059E-02   -0.12340E+00  2464   0.180E-01    0.264E+00
DAV:  59    -0.360082409088E+04    0.62649E-02   -0.89343E-01  2464   0.190E-01    0.482E+00
DAV:  60    -0.360083026623E+04   -0.61754E-02   -0.12366E+00  2464   0.179E-01    0.267E+00
DAV:  61    -0.360082475781E+04    0.55084E-02   -0.89203E-01  2464   0.190E-01    0.488E+00
DAV:  62    -0.360083122773E+04   -0.64699E-02   -0.12515E+00  2464   0.180E-01    0.265E+00
DAV:  63    -0.360082452488E+04    0.67029E-02   -0.89739E-01  2464   0.191E-01    0.484E+00
DAV:  64    -0.360083073331E+04   -0.62084E-02   -0.12462E+00  2464   0.180E-01    0.268E+00
DAV:  65    -0.360082537694E+04    0.53564E-02   -0.89562E-01  2464   0.191E-01    0.491E+00
DAV:  66    -0.360083192805E+04   -0.65511E-02   -0.12643E+00  2464   0.181E-01    0.266E+00
DAV:  67    -0.360082487906E+04    0.70490E-02   -0.90155E-01  2464   0.192E-01    0.485E+00
DAV:  68    -0.360083108568E+04   -0.62066E-02   -0.12536E+00  2464   0.180E-01    0.270E+00
DAV:  69    -0.360082572133E+04    0.53643E-02   -0.89752E-01  2464   0.191E-01    0.493E+00
DAV:  70    -0.360083230463E+04   -0.65833E-02   -0.12710E+00  2464   0.181E-01    0.267E+00
DAV:  71    -0.360082497703E+04    0.73276E-02   -0.90374E-01  2496   0.193E-01    0.484E+00
DAV:  72    -0.360083116441E+04   -0.61874E-02   -0.12557E+00  2464   0.181E-01    0.271E+00
DAV:  73    -0.360082582674E+04    0.53377E-02   -0.89743E-01  2464   0.191E-01    0.494E+00
DAV:  74    -0.360083242604E+04   -0.65993E-02   -0.12728E+00  2464   0.181E-01    0.268E+00
DAV:  75    -0.360082499555E+04    0.74305E-02   -0.90486E-01  2496   0.193E-01    0.484E+00
DAV:  76    -0.360083123750E+04   -0.62419E-02   -0.12579E+00  2464   0.181E-01    0.272E+00
DAV:  77    -0.360082578377E+04    0.54537E-02   -0.89624E-01  2464   0.191E-01    0.494E+00
DAV:  78    -0.360083240624E+04   -0.66225E-02   -0.12723E+00  2464   0.181E-01    0.268E+00
DAV:  79    -0.360082503455E+04    0.73717E-02   -0.90508E-01  2496   0.193E-01    0.484E+00
DAV:  80    -0.360083134498E+04   -0.63104E-02   -0.12602E+00  2464   0.181E-01    0.273E+00
DAV:  81    -0.360082566145E+04    0.56835E-02   -0.89536E-01  2464   0.191E-01    0.493E+00
DAV:  82    -0.360083228350E+04   -0.66220E-02   -0.12705E+00  2464   0.181E-01    0.269E+00
DAV:  83    -0.360082516427E+04    0.71192E-02   -0.90469E-01  2496   0.193E-01    0.486E+00
DAV:  84    -0.360083156427E+04   -0.64000E-02   -0.12638E+00  2464   0.181E-01    0.273E+00
DAV:  85    -0.360082561692E+04    0.59474E-02   -0.89631E-01  2464   0.192E-01    0.492E+00
DAV:  86    -0.360083220210E+04   -0.65852E-02   -0.12696E+00  2464   0.181E-01    0.269E+00
DAV:  87    -0.360082524228E+04    0.69598E-02   -0.90399E-01  2496   0.193E-01    0.486E+00
DAV:  88    -0.360083167727E+04   -0.64350E-02   -0.12653E+00  2464   0.181E-01    0.273E+00
DAV:  89    -0.360082558556E+04    0.60917E-02   -0.89722E-01  2496   0.192E-01    0.491E+00
DAV:  90    -0.360083216059E+04   -0.65750E-02   -0.12695E+00  2464   0.181E-01    0.270E+00
DAV:  91    -0.360082533112E+04    0.68295E-02   -0.90339E-01  2464   0.193E-01    0.487E+00
DAV:  92    -0.360083182905E+04   -0.64979E-02   -0.12676E+00  2464   0.181E-01    0.273E+00
DAV:  93    -0.360082574426E+04    0.60848E-02   -0.89903E-01  2496   0.192E-01    0.492E+00
DAV:  94    -0.360083231896E+04   -0.65747E-02   -0.12723E+00  2464   0.181E-01    0.271E+00
DAV:  95    -0.360082545956E+04    0.68594E-02   -0.90412E-01  2464   0.193E-01    0.488E+00
DAV:  96    -0.360083187205E+04   -0.64125E-02   -0.12674E+00  2464   0.181E-01    0.273E+00
DAV:  97    -0.360082574750E+04    0.61246E-02   -0.90014E-01  2496   0.192E-01    0.491E+00
DAV:  98    -0.360083227816E+04   -0.65307E-02   -0.12718E+00  2464   0.181E-01    0.271E+00
DAV:  99    -0.360082529787E+04    0.69803E-02   -0.90301E-01  2464   0.193E-01    0.487E+00
DAV: 100    -0.360083162837E+04   -0.63305E-02   -0.12627E+00  2464   0.181E-01
   8 F= -.36008316E+04 E0= -.36007623E+04  d E =-.315758E+01
       N       E                     dE             d eps       ncg     rms          rms(c)
DAV:   1    -0.360107521827E+04   -0.24992E+00   -0.22345E+02  2048   0.954E+00    0.362E+00
DAV:   2    -0.360243376062E+04   -0.13585E+01   -0.12538E+01  2528   0.208E+00    0.913E+00
DAV:   3    -0.360144882886E+04    0.98493E+00   -0.10344E+00  2944   0.191E+00    0.292E+00
DAV:   4    -0.360161253616E+04   -0.16371E+00   -0.22953E+00  2688   0.638E-01    0.548E+00
DAV:   5    -0.360171968970E+04   -0.10715E+00   -0.45167E+00  2912   0.940E-01    0.120E+01
DAV:   6    -0.360141530223E+04    0.30439E+00   -0.31523E+00  2656   0.460E-01    0.293E+00
DAV:   7    -0.360137278556E+04    0.42517E-01   -0.56592E-01  2624   0.448E-01    0.254E+00
DAV:   8    -0.360136339309E+04    0.93925E-02   -0.54542E-01  2496   0.346E-01    0.205E+00
DAV:   9    -0.360135802641E+04    0.53667E-02   -0.32937E-01  2496   0.167E-01    0.223E+00
DAV:  10    -0.360136235111E+04   -0.43247E-02   -0.43473E-01  2624   0.142E-01    0.268E+00
DAV:  11    -0.360137351572E+04   -0.11165E-01   -0.47256E-01  2720   0.160E-01    0.405E+00
DAV:  12    -0.360138586046E+04   -0.12345E-01   -0.88034E-01  2688   0.140E-01    0.276E+00
DAV:  13    -0.360137591225E+04    0.99482E-02   -0.60285E-01  2720   0.166E-01    0.359E+00
DAV:  14    -0.360138116695E+04   -0.52547E-02   -0.79674E-01  2752   0.139E-01    0.279E+00
DAV:  15    -0.360137740487E+04    0.37621E-02   -0.57494E-01  2720   0.150E-01    0.388E+00
DAV:  16    -0.360138377754E+04   -0.63727E-02   -0.84069E-01  2624   0.143E-01    0.271E+00
DAV:  17    -0.360137874420E+04    0.50333E-02   -0.60420E-01  2624   0.154E-01    0.393E+00
DAV:  18    -0.360138330871E+04   -0.45645E-02   -0.82975E-01  2624   0.145E-01    0.259E+00
DAV:  19    -0.360137797468E+04    0.53340E-02   -0.60196E-01  2624   0.154E-01    0.387E+00
DAV:  20    -0.360138169524E+04   -0.37206E-02   -0.80328E-01  2624   0.143E-01    0.250E+00
DAV:  21    -0.360137747844E+04    0.42168E-02   -0.59294E-01  2624   0.151E-01    0.389E+00
DAV:  22    -0.360138159484E+04   -0.41164E-02   -0.80384E-01  2624   0.142E-01    0.247E+00
DAV:  23    -0.360137808363E+04    0.35112E-02   -0.59757E-01  2592   0.151E-01    0.395E+00
DAV:  24    -0.360138272750E+04   -0.46439E-02   -0.82487E-01  2560   0.142E-01    0.246E+00
DAV:  25    -0.360137900094E+04    0.37266E-02   -0.60976E-01  2560   0.153E-01    0.401E+00
DAV:  26    -0.360138392664E+04   -0.49257E-02   -0.84708E-01  2560   0.144E-01    0.247E+00
DAV:  27    -0.360137975084E+04    0.41758E-02   -0.62012E-01  2560   0.154E-01    0.405E+00
DAV:  28    -0.360138486589E+04   -0.51151E-02   -0.86508E-01  2528   0.145E-01    0.249E+00
DAV:  29    -0.360138001275E+04    0.48531E-02   -0.62528E-01  2560   0.156E-01    0.405E+00
DAV:  30    -0.360138533482E+04   -0.53221E-02   -0.87357E-01  2560   0.146E-01    0.252E+00
DAV:  31    -0.360138049698E+04    0.48378E-02   -0.62971E-01  2560   0.156E-01    0.408E+00
DAV:  32    -0.360138618542E+04   -0.56884E-02   -0.88880E-01  2560   0.147E-01    0.254E+00
DAV:  33    -0.360138075409E+04    0.54313E-02   -0.63491E-01  2560   0.157E-01    0.408E+00
DAV:  34    -0.360138658298E+04   -0.58289E-02   -0.89609E-01  2560   0.147E-01    0.257E+00
DAV:  35    -0.360138082243E+04    0.57606E-02   -0.63632E-01  2560   0.158E-01    0.408E+00
DAV:  36    -0.360138686445E+04   -0.60420E-02   -0.90110E-01  2560   0.148E-01    0.259E+00
DAV:  37    -0.360138081496E+04    0.60495E-02   -0.63680E-01  2560   0.158E-01    0.407E+00
DAV:  38    -0.360138705064E+04   -0.62357E-02   -0.90428E-01  2560   0.148E-01    0.261E+00
DAV:  39    -0.360138077872E+04    0.62719E-02   -0.63678E-01  2560   0.158E-01    0.406E+00
DAV:  40    -0.360138719431E+04   -0.64156E-02   -0.90656E-01  2560   0.148E-01    0.263E+00
DAV:  41    -0.360138072343E+04    0.64709E-02   -0.63655E-01  2560   0.158E-01    0.405E+00
DAV:  42    -0.360138729819E+04   -0.65748E-02   -0.90805E-01  2560   0.148E-01    0.265E+00
DAV:  43    -0.360138065334E+04    0.66449E-02   -0.63610E-01  2560   0.158E-01    0.405E+00
DAV:  44    -0.360138737122E+04   -0.67179E-02   -0.90898E-01  2560   0.148E-01    0.266E+00
DAV:  45    -0.360138056954E+04    0.68017E-02   -0.63549E-01  2560   0.158E-01    0.404E+00
DAV:  46    -0.360138741464E+04   -0.68451E-02   -0.90939E-01  2560   0.148E-01    0.267E+00
DAV:  47    -0.360138011519E+04    0.72995E-02   -0.63206E-01  2560   0.158E-01    0.400E+00
DAV:  48    -0.360138627091E+04   -0.61557E-02   -0.88539E-01  2560   0.147E-01    0.264E+00
DAV:  49    -0.360137982856E+04    0.64423E-02   -0.62749E-01  2560   0.157E-01    0.400E+00
DAV:  50    -0.360138634126E+04   -0.65127E-02   -0.88749E-01  2560   0.147E-01    0.264E+00
DAV:  51    -0.360137954745E+04    0.67938E-02   -0.62580E-01  2560   0.157E-01    0.398E+00
DAV:  52    -0.360138627370E+04   -0.67263E-02   -0.88731E-01  2560   0.147E-01    0.265E+00
DAV:  53    -0.360137938977E+04    0.68839E-02   -0.62303E-01  2560   0.157E-01    0.397E+00
DAV:  54    -0.360138627678E+04   -0.68870E-02   -0.88661E-01  2560   0.147E-01    0.266E+00
DAV:  55    -0.360137927043E+04    0.70063E-02   -0.62206E-01  2560   0.157E-01    0.396E+00
DAV:  56    -0.360138625087E+04   -0.69804E-02   -0.88579E-01  2560   0.147E-01    0.267E+00
DAV:  57    -0.360137940250E+04    0.68484E-02   -0.62262E-01  2560   0.157E-01    0.397E+00
DAV:  58    -0.360138683492E+04   -0.74324E-02   -0.89692E-01  2560   0.148E-01    0.270E+00
DAV:  59    -0.360138014373E+04    0.66912E-02   -0.62903E-01  2560   0.157E-01    0.402E+00
DAV:  60    -0.360138788318E+04   -0.77395E-02   -0.91513E-01  2560   0.149E-01    0.272E+00
DAV:  61    -0.360138004264E+04    0.78405E-02   -0.63196E-01  2560   0.158E-01    0.398E+00
DAV:  62    -0.360138740635E+04   -0.73637E-02   -0.90604E-01  2560   0.148E-01    0.273E+00
DAV:  63    -0.360138066932E+04    0.67370E-02   -0.63449E-01  2560   0.158E-01    0.405E+00
DAV:  64    -0.360138854408E+04   -0.78748E-02   -0.92644E-01  2560   0.150E-01    0.274E+00
DAV:  65    -0.360137998332E+04    0.85608E-02   -0.63381E-01  2560   0.159E-01    0.396E+00
DAV:  66    -0.360138697412E+04   -0.69908E-02   -0.89713E-01  2560   0.148E-01    0.273E+00
DAV:  67    -0.360138005104E+04    0.69231E-02   -0.62882E-01  2560   0.157E-01    0.401E+00
DAV:  68    -0.360138762881E+04   -0.75778E-02   -0.90917E-01  2560   0.149E-01    0.272E+00
DAV:  69    -0.360137929049E+04    0.83383E-02   -0.62611E-01  2560   0.158E-01    0.392E+00
DAV:  70    -0.360138616893E+04   -0.68784E-02   -0.88251E-01  2560   0.147E-01    0.271E+00
DAV:  71    -0.360137946457E+04    0.67044E-02   -0.62190E-01  2560   0.156E-01    0.398E+00
DAV:  72    -0.360138706192E+04   -0.75974E-02   -0.89917E-01  2560   0.148E-01    0.271E+00
DAV:  73    -0.360137895976E+04    0.81022E-02   -0.62160E-01  2560   0.157E-01    0.391E+00
DAV:  74    -0.360138592056E+04   -0.69608E-02   -0.87810E-01  2560   0.147E-01    0.271E+00
DAV:  75    -0.360137918529E+04    0.67353E-02   -0.61884E-01  2560   0.156E-01    0.396E+00
DAV:  76    -0.360138678686E+04   -0.76016E-02   -0.89410E-01  2560   0.148E-01    0.271E+00
DAV:  77    -0.360137881932E+04    0.79675E-02   -0.61944E-01  2560   0.157E-01    0.390E+00
DAV:  78    -0.360138587526E+04   -0.70559E-02   -0.87721E-01  2560   0.147E-01    0.271E+00
DAV:  79    -0.360137902527E+04    0.68500E-02   -0.61736E-01  2560   0.156E-01    0.395E+00
DAV:  80    -0.360138661210E+04   -0.75868E-02   -0.89072E-01  2560   0.148E-01    0.271E+00
DAV:  81    -0.360137873867E+04    0.78734E-02   -0.61808E-01  2560   0.157E-01    0.390E+00
DAV:  82    -0.360138587140E+04   -0.71327E-02   -0.87700E-01  2560   0.147E-01    0.271E+00
DAV:  83    -0.360137887956E+04    0.69918E-02   -0.61620E-01  2560   0.156E-01    0.394E+00
DAV:  84    -0.360138643508E+04   -0.75555E-02   -0.88732E-01  2560   0.147E-01    0.271E+00
DAV:  85    -0.360137865709E+04    0.77780E-02   -0.61672E-01  2560   0.157E-01    0.390E+00
DAV:  86    -0.360138586582E+04   -0.72087E-02   -0.87677E-01  2560   0.147E-01    0.271E+00
DAV:  87    -0.360137873144E+04    0.71344E-02   -0.61503E-01  2560   0.156E-01    0.392E+00
DAV:  88    -0.360138622820E+04   -0.74968E-02   -0.88335E-01  2560   0.147E-01    0.271E+00
DAV:  89    -0.360137850191E+04    0.77263E-02   -0.61483E-01  2560   0.156E-01    0.389E+00
DAV:  90    -0.360138571541E+04   -0.72135E-02   -0.87392E-01  2560   0.146E-01    0.271E+00
DAV:  91    -0.360137851022E+04    0.72052E-02   -0.61294E-01  2560   0.156E-01    0.391E+00
DAV:  92    -0.360138593390E+04   -0.74237E-02   -0.87790E-01  2560   0.147E-01    0.271E+00
DAV:  93    -0.360137819059E+04    0.77433E-02   -0.61163E-01  2560   0.156E-01    0.387E+00
DAV:  94    -0.360138527557E+04   -0.70850E-02   -0.86582E-01  2560   0.146E-01    0.270E+00
DAV:  95    -0.360137794153E+04    0.73340E-02   -0.60763E-01  2560   0.155E-01    0.387E+00
DAV:  96    -0.360138512147E+04   -0.71799E-02   -0.86332E-01  2560   0.145E-01    0.269E+00
DAV:  97    -0.360137715345E+04    0.79680E-02   -0.60156E-01  2560   0.155E-01    0.380E+00
DAV:  98    -0.360138339244E+04   -0.62390E-02   -0.83100E-01  2560   0.144E-01    0.263E+00
DAV:  99    -0.360137509190E+04    0.83005E-02   -0.58278E-01  2560   0.154E-01    0.364E+00
DAV: 100    -0.360138065635E+04   -0.55645E-02   -0.78501E-01  2560   0.141E-01
   9 F= -.36013807E+04 E0= -.36013114E+04  d E =-.370661E+01
       N       E                     dE             d eps       ncg     rms          rms(c)
DAV:   1    -0.360258408756E+04   -0.12090E+01   -0.18905E+02  2048   0.843E+00    0.261E+00
DAV:   2    -0.360299392831E+04   -0.40984E+00   -0.46596E+00  2368   0.134E+00    0.831E+00
DAV:   3    -0.360297437332E+04    0.19555E-01   -0.29084E+00  2752   0.545E-01    0.497E+00
DAV:   4    -0.360289217333E+04    0.82200E-01   -0.27168E-01  2816   0.478E-01    0.433E+00
DAV:   5    -0.360292243928E+04   -0.30266E-01   -0.16043E+00  2624   0.648E-01    0.491E+00
DAV:   6    -0.360285312018E+04    0.69319E-01   -0.49430E-01  2624   0.400E-01    0.162E+00
DAV:   7    -0.360288454421E+04   -0.31424E-01   -0.12968E+00  2784   0.244E-01    0.647E+00
DAV:   8    -0.360290233206E+04   -0.17788E-01   -0.18216E+00  2656   0.243E-01    0.209E+00
DAV:   9    -0.360286802853E+04    0.34304E-01   -0.78797E-01  2784   0.219E-01    0.458E+00
DAV:  10    -0.360289050966E+04   -0.22481E-01   -0.15774E+00  2752   0.205E-01    0.356E+00
DAV:  11    -0.360285200265E+04    0.38507E-01   -0.64139E-01  2688   0.199E-01    0.358E+00
DAV:  12    -0.360285181382E+04    0.18883E-03   -0.76046E-01  2688   0.159E-01    0.284E+00
DAV:  13    -0.360284612284E+04    0.56910E-02   -0.53841E-01  2752   0.148E-01    0.378E+00
DAV:  14    -0.360285018224E+04   -0.40594E-02   -0.74381E-01  2592   0.135E-01    0.259E+00
DAV:  15    -0.360284678687E+04    0.33954E-02   -0.54533E-01  2624   0.145E-01    0.393E+00
DAV:  16    -0.360285236771E+04   -0.55808E-02   -0.79282E-01  2560   0.137E-01    0.248E+00
DAV:  17    -0.360284606547E+04    0.63022E-02   -0.54941E-01  2592   0.147E-01    0.384E+00
DAV:  18    -0.360285199568E+04   -0.59302E-02   -0.79555E-01  2560   0.136E-01    0.250E+00
DAV:  19    -0.360284506427E+04    0.69314E-02   -0.53704E-01  2592   0.145E-01    0.378E+00
DAV:  20    -0.360285097639E+04   -0.59121E-02   -0.77699E-01  2528   0.135E-01    0.251E+00
DAV:  21    -0.360284451057E+04    0.64658E-02   -0.52793E-01  2560   0.144E-01    0.375E+00
DAV:  22    -0.360285036765E+04   -0.58571E-02   -0.76413E-01  2496   0.134E-01    0.251E+00
DAV:  23    -0.360284420247E+04    0.61652E-02   -0.52351E-01  2528   0.143E-01    0.374E+00
DAV:  24    -0.360285007624E+04   -0.58738E-02   -0.75818E-01  2464   0.133E-01    0.251E+00
DAV:  25    -0.360284390651E+04    0.61697E-02   -0.52023E-01  2496   0.143E-01    0.372E+00
DAV:  26    -0.360284980642E+04   -0.58999E-02   -0.75311E-01  2464   0.133E-01    0.251E+00
DAV:  27    -0.360284357515E+04    0.62313E-02   -0.51651E-01  2496   0.142E-01    0.370E+00
DAV:  28    -0.360284949065E+04   -0.59155E-02   -0.74714E-01  2464   0.133E-01    0.251E+00
DAV:  29    -0.360284323954E+04    0.62511E-02   -0.51251E-01  2496   0.142E-01    0.367E+00
DAV:  30    -0.360284916531E+04   -0.59258E-02   -0.74085E-01  2464   0.132E-01    0.251E+00
DAV:  31    -0.360284291751E+04    0.62478E-02   -0.50862E-01  2496   0.141E-01    0.365E+00
DAV:  32    -0.360284885522E+04   -0.59377E-02   -0.73479E-01  2464   0.132E-01    0.252E+00
DAV:  33    -0.360284260972E+04    0.62455E-02   -0.50490E-01  2496   0.141E-01    0.363E+00
DAV:  34    -0.360284855938E+04   -0.59497E-02   -0.72902E-01  2464   0.131E-01    0.252E+00
DAV:  35    -0.360284231382E+04    0.62456E-02   -0.50134E-01  2496   0.140E-01    0.361E+00
DAV:  36    -0.360284827886E+04   -0.59650E-02   -0.72348E-01  2464   0.131E-01    0.252E+00
DAV:  37    -0.360284202911E+04    0.62498E-02   -0.49791E-01  2496   0.140E-01    0.359E+00
DAV:  38    -0.360284801031E+04   -0.59812E-02   -0.71815E-01  2464   0.131E-01    0.252E+00
DAV:  39    -0.360284175517E+04    0.62551E-02   -0.49461E-01  2496   0.140E-01    0.357E+00
DAV:  40    -0.360284775215E+04   -0.59970E-02   -0.71301E-01  2464   0.130E-01    0.252E+00
DAV:  41    -0.360284149138E+04    0.62608E-02   -0.49142E-01  2496   0.139E-01    0.355E+00
DAV:  42    -0.360284750146E+04   -0.60101E-02   -0.70805E-01  2464   0.130E-01    0.253E+00
DAV:  43    -0.360284123689E+04    0.62646E-02   -0.48834E-01  2496   0.139E-01    0.353E+00
DAV:  44    -0.360284725956E+04   -0.60227E-02   -0.70325E-01  2464   0.130E-01    0.253E+00
DAV:  45    -0.360284099168E+04    0.62679E-02   -0.48537E-01  2496   0.138E-01    0.351E+00
DAV:  46    -0.360284707363E+04   -0.60820E-02   -0.69909E-01  2496   0.129E-01    0.253E+00
DAV:  47    -0.360284099146E+04    0.60822E-02   -0.48467E-01  2496   0.138E-01    0.351E+00
DAV:  48    -0.360284714199E+04   -0.61505E-02   -0.70015E-01  2496   0.129E-01    0.253E+00
DAV:  49    -0.360284078149E+04    0.63605E-02   -0.48320E-01  2496   0.138E-01    0.349E+00
DAV:  50    -0.360284684731E+04   -0.60658E-02   -0.69448E-01  2496   0.129E-01    0.253E+00
DAV:  51    -0.360284059962E+04    0.62477E-02   -0.48048E-01  2496   0.137E-01    0.348E+00
DAV:  52    -0.360284667410E+04   -0.60745E-02   -0.69076E-01  2496   0.129E-01    0.253E+00
DAV:  53    -0.360284028868E+04    0.63854E-02   -0.47683E-01  2496   0.137E-01    0.345E+00
DAV:  54    -0.360284638086E+04   -0.60922E-02   -0.68468E-01  2496   0.128E-01    0.254E+00
DAV:  55    -0.360284010078E+04    0.62801E-02   -0.47393E-01  2496   0.136E-01    0.344E+00
DAV:  56    -0.360284623408E+04   -0.61333E-02   -0.68116E-01  2496   0.128E-01    0.254E+00
DAV:  57    -0.360283984353E+04    0.63906E-02   -0.47118E-01  2496   0.136E-01    0.341E+00
DAV:  58    -0.360284574762E+04   -0.59041E-02   -0.67125E-01  2496   0.127E-01    0.253E+00
DAV:  59    -0.360283973849E+04    0.60091E-02   -0.46886E-01  2496   0.135E-01    0.342E+00
DAV:  60    -0.360284574951E+04   -0.60110E-02   -0.67166E-01  2496   0.127E-01    0.253E+00
DAV:  61    -0.360283958374E+04    0.61658E-02   -0.46777E-01  2496   0.135E-01    0.340E+00
DAV:  62    -0.360284566746E+04   -0.60837E-02   -0.67070E-01  2496   0.127E-01    0.254E+00
DAV:  63    -0.360283960766E+04    0.60598E-02   -0.46707E-01  2496   0.135E-01    0.341E+00
DAV:  64    -0.360284570579E+04   -0.60981E-02   -0.67065E-01  2496   0.127E-01    0.254E+00
DAV:  65    -0.360283953656E+04    0.61692E-02   -0.46677E-01  2496   0.135E-01    0.340E+00
DAV:  66    -0.360284558944E+04   -0.60529E-02   -0.66851E-01  2496   0.127E-01    0.254E+00
DAV:  67    -0.360283944807E+04    0.61414E-02   -0.46558E-01  2496   0.135E-01    0.339E+00
DAV:  68    -0.360284552454E+04   -0.60765E-02   -0.66724E-01  2496   0.127E-01    0.254E+00
DAV:  69    -0.360283933714E+04    0.61874E-02   -0.46437E-01  2496   0.135E-01    0.339E+00
DAV:  70    -0.360284538015E+04   -0.60430E-02   -0.66442E-01  2496   0.127E-01    0.254E+00
DAV:  71    -0.360283919015E+04    0.61900E-02   -0.46265E-01  2496   0.135E-01    0.337E+00
DAV:  72    -0.360284523327E+04   -0.60431E-02   -0.66169E-01  2496   0.127E-01    0.253E+00
DAV:  73    -0.360283911740E+04    0.61159E-02   -0.46145E-01  2496   0.134E-01    0.337E+00
DAV:  74    -0.360284518290E+04   -0.60655E-02   -0.66059E-01  2496   0.126E-01    0.253E+00
DAV:  75    -0.360283900099E+04    0.61819E-02   -0.46033E-01  2496   0.134E-01    0.336E+00
DAV:  76    -0.360284502877E+04   -0.60278E-02   -0.65770E-01  2496   0.126E-01    0.253E+00
DAV:  77    -0.360283890295E+04    0.61258E-02   -0.45896E-01  2496   0.134E-01    0.335E+00
DAV:  78    -0.360284494130E+04   -0.60384E-02   -0.65601E-01  2496   0.126E-01    0.253E+00
DAV:  79    -0.360283878154E+04    0.61598E-02   -0.45766E-01  2496   0.134E-01    0.334E+00
DAV:  80    -0.360284478460E+04   -0.60031E-02   -0.65310E-01  2496   0.126E-01    0.253E+00
DAV:  81    -0.360283863455E+04    0.61500E-02   -0.45591E-01  2496   0.134E-01    0.333E+00
DAV:  82    -0.360284457341E+04   -0.59389E-02   -0.64917E-01  2496   0.126E-01    0.252E+00
DAV:  83    -0.360283833359E+04    0.62398E-02   -0.45285E-01  2496   0.133E-01    0.331E+00
DAV:  84    -0.360284408804E+04   -0.57544E-02   -0.64044E-01  2496   0.125E-01    0.250E+00
DAV:  85    -0.360283774133E+04    0.63467E-02   -0.44658E-01  2496   0.133E-01    0.326E+00
DAV:  86    -0.360284313383E+04   -0.53925E-02   -0.62347E-01  2496   0.124E-01    0.247E+00
DAV:  87    -0.360283642962E+04    0.67042E-02   -0.43276E-01  2496   0.132E-01    0.314E+00
DAV:  88    -0.360284096551E+04   -0.45359E-02   -0.58462E-01  2496   0.122E-01    0.240E+00
DAV:  89    -0.360283538499E+04    0.55805E-02   -0.41654E-01  2496   0.127E-01    0.310E+00
DAV:  90    -0.360284041804E+04   -0.50330E-02   -0.57588E-01  2496   0.119E-01    0.240E+00
DAV:  91    -0.360283613597E+04    0.42821E-02   -0.41947E-01  2496   0.126E-01    0.322E+00
DAV:  92    -0.360284215427E+04   -0.60183E-02   -0.60680E-01  2496   0.121E-01    0.245E+00
DAV:  93    -0.360283683516E+04    0.53191E-02   -0.43181E-01  2496   0.129E-01    0.323E+00
DAV:  94    -0.360284267709E+04   -0.58419E-02   -0.61556E-01  2496   0.123E-01    0.248E+00
DAV:  95    -0.360283744790E+04    0.52292E-02   -0.43846E-01  2496   0.130E-01    0.328E+00
DAV:  96    -0.360284351763E+04   -0.60697E-02   -0.63019E-01  2496   0.124E-01    0.250E+00
DAV:  97    -0.360283761486E+04    0.59028E-02   -0.44294E-01  2496   0.132E-01    0.327E+00
DAV:  98    -0.360284344155E+04   -0.58267E-02   -0.62838E-01  2496   0.124E-01    0.250E+00
DAV:  99    -0.360283773154E+04    0.57100E-02   -0.44353E-01  2496   0.132E-01    0.328E+00
DAV: 100    -0.360284366887E+04   -0.59373E-02   -0.63239E-01  2496   0.124E-01
  10 F= -.36028437E+04 E0= -.36027747E+04  d E =-.146301E+01
       N       E                     dE             d eps       ncg     rms          rms(c)
DAV:   1    -0.360307066015E+04   -0.23293E+00   -0.18023E+02  2048   0.819E+00    0.259E+00
DAV:   2    -0.360380147906E+04   -0.73082E+00   -0.61609E+00  2496   0.143E+00    0.144E+01
DAV:   3    -0.360344960853E+04    0.35187E+00   -0.47578E+00  2752   0.617E-01    0.315E+00
DAV:   4    -0.360341155181E+04    0.38057E-01   -0.12475E+00  2880   0.591E-01    0.457E+00
DAV:   5    -0.360331866040E+04    0.92891E-01   -0.32720E-01  2592   0.388E-01    0.237E+00
DAV:   6    -0.360330048336E+04    0.18177E-01   -0.34904E-01  2656   0.258E-01    0.223E+00
DAV:   7    -0.360334090416E+04   -0.40421E-01   -0.48523E-01  2592   0.296E-01    0.550E+00
DAV:   8    -0.360334354972E+04   -0.26456E-02   -0.10424E+00  2560   0.207E-01    0.207E+00
DAV:   9    -0.360333709158E+04    0.64581E-02   -0.69470E-01  2688   0.209E-01    0.480E+00
DAV:  10    -0.360335121449E+04   -0.14123E-01   -0.13194E+00  2656   0.202E-01    0.291E+00
DAV:  11    -0.360332103726E+04    0.30177E-01   -0.56830E-01  2688   0.176E-01    0.339E+00
DAV:  12    -0.360332364837E+04   -0.26111E-02   -0.72813E-01  2592   0.145E-01    0.273E+00
DAV:  13    -0.360331478741E+04    0.88610E-02   -0.46351E-01  2624   0.139E-01    0.336E+00
DAV:  14    -0.360331840517E+04   -0.36178E-02   -0.63079E-01  2592   0.125E-01    0.250E+00
DAV:  15    -0.360331295365E+04    0.54515E-02   -0.43514E-01  2624   0.130E-01    0.338E+00
DAV:  16    -0.360331789680E+04   -0.49431E-02   -0.62746E-01  2560   0.122E-01    0.242E+00
DAV:  17    -0.360331179415E+04    0.61027E-02   -0.42465E-01  2592   0.128E-01    0.330E+00
DAV:  18    -0.360331679996E+04   -0.50058E-02   -0.60923E-01  2592   0.119E-01    0.239E+00
DAV:  19    -0.360331085242E+04    0.59475E-02   -0.41302E-01  2624   0.126E-01    0.324E+00
DAV:  20    -0.360331589947E+04   -0.50471E-02   -0.59237E-01  2624   0.118E-01    0.237E+00
DAV:  21    -0.360331020363E+04    0.56958E-02   -0.40431E-01  2624   0.125E-01    0.320E+00
DAV:  22    -0.360331527340E+04   -0.50698E-02   -0.58017E-01  2624   0.117E-01    0.236E+00
DAV:  23    -0.360330970594E+04    0.55675E-02   -0.39782E-01  2624   0.124E-01    0.317E+00
DAV:  24    -0.360331478016E+04   -0.50742E-02   -0.57047E-01  2624   0.116E-01    0.235E+00
DAV:  25    -0.360330927437E+04    0.55058E-02   -0.39231E-01  2624   0.123E-01    0.314E+00
DAV:  26    -0.360331434197E+04   -0.50676E-02   -0.56180E-01  2592   0.115E-01    0.235E+00
DAV:  27    -0.360330888166E+04    0.54603E-02   -0.38728E-01  2560   0.122E-01    0.311E+00
DAV:  28    -0.360331393951E+04   -0.50579E-02   -0.55377E-01  2560   0.114E-01    0.234E+00
DAV:  29    -0.360330852089E+04    0.54186E-02   -0.38262E-01  2560   0.121E-01    0.308E+00
DAV:  30    -0.360331357093E+04   -0.50500E-02   -0.54633E-01  2560   0.114E-01    0.234E+00
DAV:  31    -0.360330818885E+04    0.53821E-02   -0.37830E-01  2560   0.121E-01    0.305E+00
DAV:  32    -0.360331323087E+04   -0.50420E-02   -0.53945E-01  2560   0.113E-01    0.234E+00
DAV:  33    -0.360330788136E+04    0.53495E-02   -0.37429E-01  2560   0.120E-01    0.303E+00
DAV:  34    -0.360331291538E+04   -0.50340E-02   -0.53305E-01  2560   0.113E-01    0.234E+00
DAV:  35    -0.360330759517E+04    0.53202E-02   -0.37055E-01  2560   0.119E-01    0.301E+00
DAV:  36    -0.360331262094E+04   -0.50258E-02   -0.52707E-01  2560   0.112E-01    0.234E+00
DAV:  37    -0.360330732792E+04    0.52930E-02   -0.36704E-01  2560   0.119E-01    0.298E+00
DAV:  38    -0.360331234491E+04   -0.50170E-02   -0.52148E-01  2560   0.112E-01    0.233E+00
DAV:  39    -0.360330707748E+04    0.52674E-02   -0.36375E-01  2560   0.118E-01    0.296E+00
DAV:  40    -0.360331208759E+04   -0.50101E-02   -0.51622E-01  2560   0.111E-01    0.233E+00
DAV:  41    -0.360330684277E+04    0.52448E-02   -0.36065E-01  2560   0.118E-01    0.294E+00
DAV:  42    -0.360331184819E+04   -0.50054E-02   -0.51129E-01  2560   0.111E-01    0.233E+00
DAV:  43    -0.360330662230E+04    0.52259E-02   -0.35774E-01  2560   0.117E-01    0.292E+00
DAV:  44    -0.360331162096E+04   -0.49987E-02   -0.50665E-01  2560   0.110E-01    0.233E+00
DAV:  45    -0.360330641442E+04    0.52065E-02   -0.35499E-01  2560   0.117E-01    0.290E+00
DAV:  46    -0.360331140695E+04   -0.49925E-02   -0.50226E-01  2560   0.110E-01    0.233E+00
DAV:  47    -0.360330615378E+04    0.52532E-02   -0.35187E-01  2560   0.116E-01    0.288E+00
DAV:  48    -0.360331105270E+04   -0.48989E-02   -0.49537E-01  2560   0.110E-01    0.232E+00
DAV:  49    -0.360330575119E+04    0.53015E-02   -0.34680E-01  2560   0.116E-01    0.284E+00
DAV:  50    -0.360331058594E+04   -0.48347E-02   -0.48638E-01  2560   0.109E-01    0.231E+00
DAV:  51    -0.360330545382E+04    0.51321E-02   -0.34235E-01  2560   0.115E-01    0.282E+00
DAV:  52    -0.360331035769E+04   -0.49039E-02   -0.48177E-01  2560   0.108E-01    0.231E+00
DAV:  53    -0.360330530574E+04    0.50519E-02   -0.34009E-01  2560   0.114E-01    0.281E+00
DAV:  54    -0.360331026552E+04   -0.49598E-02   -0.47949E-01  2560   0.108E-01    0.231E+00
DAV:  55    -0.360330516936E+04    0.50962E-02   -0.33846E-01  2560   0.114E-01    0.280E+00
DAV:  56    -0.360331013415E+04   -0.49648E-02   -0.47656E-01  2560   0.108E-01    0.231E+00
DAV:  57    -0.360330507821E+04    0.50559E-02   -0.33690E-01  2560   0.114E-01    0.279E+00
DAV:  58    -0.360331025296E+04   -0.51747E-02   -0.47734E-01  2528   0.108E-01    0.234E+00
DAV:  59    -0.360330571832E+04    0.45346E-02   -0.34240E-01  2528   0.115E-01    0.286E+00
DAV:  60    -0.360331118240E+04   -0.54641E-02   -0.49270E-01  2464   0.110E-01    0.237E+00
DAV:  61    -0.360330597199E+04    0.52104E-02   -0.34813E-01  2464   0.115E-01    0.285E+00
DAV:  62    -0.360331100827E+04   -0.50363E-02   -0.48997E-01  2528   0.109E-01    0.235E+00
DAV:  63    -0.360330532917E+04    0.56791E-02   -0.34206E-01  2528   0.115E-01    0.278E+00
DAV:  64    -0.360331008459E+04   -0.47554E-02   -0.47411E-01  2528   0.108E-01    0.232E+00
DAV:  65    -0.360330471189E+04    0.53727E-02   -0.33319E-01  2528   0.113E-01    0.274E+00
DAV:  66    -0.360330940511E+04   -0.46932E-02   -0.46176E-01  2528   0.107E-01    0.230E+00
DAV:  67    -0.360330431779E+04    0.50873E-02   -0.32725E-01  2528   0.112E-01    0.272E+00
DAV:  68    -0.360330898279E+04   -0.46650E-02   -0.45418E-01  2528   0.106E-01    0.228E+00
DAV:  69    -0.360330404505E+04    0.49377E-02   -0.32331E-01  2528   0.111E-01    0.270E+00
DAV:  70    -0.360330870127E+04   -0.46562E-02   -0.44917E-01  2528   0.105E-01    0.227E+00
DAV:  71    -0.360330386266E+04    0.48386E-02   -0.32061E-01  2528   0.111E-01    0.269E+00
DAV:  72    -0.360330846764E+04   -0.46050E-02   -0.44486E-01  2528   0.105E-01    0.226E+00
DAV:  73    -0.360330366595E+04    0.48017E-02   -0.31795E-01  2528   0.110E-01    0.267E+00
DAV:  74    -0.360330823957E+04   -0.45736E-02   -0.44068E-01  2528   0.104E-01    0.226E+00
DAV:  75    -0.360330353828E+04    0.47013E-02   -0.31589E-01  2528   0.110E-01    0.266E+00
DAV:  76    -0.360330812194E+04   -0.45837E-02   -0.43838E-01  2528   0.104E-01    0.226E+00
DAV:  77    -0.360330342467E+04    0.46973E-02   -0.31432E-01  2528   0.110E-01    0.265E+00
DAV:  78    -0.360330795198E+04   -0.45273E-02   -0.43508E-01  2528   0.104E-01    0.225E+00
DAV:  79    -0.360330332321E+04    0.46288E-02   -0.31275E-01  2528   0.109E-01    0.264E+00
DAV:  80    -0.360330785494E+04   -0.45317E-02   -0.43325E-01  2528   0.104E-01    0.225E+00
DAV:  81    -0.360330326154E+04    0.45934E-02   -0.31179E-01  2528   0.109E-01    0.264E+00
DAV:  82    -0.360330776033E+04   -0.44988E-02   -0.43143E-01  2528   0.103E-01    0.224E+00
DAV:  83    -0.360330316333E+04    0.45970E-02   -0.31048E-01  2528   0.109E-01    0.263E+00
DAV:  84    -0.360330763936E+04   -0.44760E-02   -0.42915E-01  2528   0.103E-01    0.224E+00
DAV:  85    -0.360330311027E+04    0.45291E-02   -0.30951E-01  2528   0.109E-01    0.263E+00
DAV:  86    -0.360330760700E+04   -0.44967E-02   -0.42845E-01  2528   0.103E-01    0.224E+00
DAV:  87    -0.360330306400E+04    0.45430E-02   -0.30889E-01  2528   0.108E-01    0.262E+00
DAV:  88    -0.360330753017E+04   -0.44662E-02   -0.42689E-01  2528   0.103E-01    0.224E+00
DAV:  89    -0.360330302630E+04    0.45039E-02   -0.30824E-01  2528   0.108E-01    0.262E+00
DAV:  90    -0.360330750412E+04   -0.44778E-02   -0.42636E-01  2528   0.103E-01    0.224E+00
DAV:  91    -0.360330300632E+04    0.44978E-02   -0.30793E-01  2528   0.108E-01    0.262E+00
DAV:  92    -0.360330746070E+04   -0.44544E-02   -0.42550E-01  2528   0.103E-01    0.223E+00
DAV:  93    -0.360330293993E+04    0.45208E-02   -0.30711E-01  2528   0.108E-01    0.261E+00
DAV:  94    -0.360330736640E+04   -0.44265E-02   -0.42373E-01  2528   0.103E-01    0.223E+00
DAV:  95    -0.360330289856E+04    0.44678E-02   -0.30636E-01  2528   0.108E-01    0.261E+00
DAV:  96    -0.360330733998E+04   -0.44414E-02   -0.42318E-01  2528   0.103E-01    0.223E+00
DAV:  97    -0.360330286505E+04    0.44749E-02   -0.30591E-01  2528   0.108E-01    0.261E+00
DAV:  98    -0.360330728551E+04   -0.44205E-02   -0.42209E-01  2528   0.102E-01    0.223E+00
DAV:  99    -0.360330283609E+04    0.44494E-02   -0.30543E-01  2528   0.108E-01    0.260E+00
DAV: 100    -0.360330726355E+04   -0.44275E-02   -0.42166E-01  2528   0.102E-01
  11 F= -.36033073E+04 E0= -.36032382E+04  d E =-.192661E+01
       N       E                     dE             d eps       ncg     rms          rms(c)
DAV:   1    -0.360426372658E+04   -0.96089E+00   -0.35746E+01  2048   0.379E+00    0.214E+00
DAV:   2    -0.360516824290E+04   -0.90452E+00   -0.77782E+00  2880   0.142E+00    0.780E+00
DAV:   3    -0.360434653174E+04    0.82171E+00   -0.41511E-01  2976   0.160E+00    0.271E+00
DAV:   4    -0.360433115306E+04    0.15379E-01   -0.37115E-01  2752   0.311E-01    0.432E+00
DAV:   5    -0.360439951697E+04   -0.68364E-01   -0.15603E+00  2688   0.213E-01    0.402E+00
DAV:   6    -0.360438561211E+04    0.13905E-01   -0.11741E+00  2816   0.360E-01    0.496E+00
DAV:   7    -0.360439424024E+04   -0.86281E-02   -0.16794E+00  2560   0.292E-01    0.332E+00
DAV:   8    -0.360433416101E+04    0.60079E-01   -0.30249E-01  2784   0.218E-01    0.242E+00
DAV:   9    -0.360430537407E+04    0.28787E-01   -0.14255E-02  2720   0.127E-01    0.954E-01
DAV:  10    -0.360430781756E+04   -0.24435E-02   -0.49141E-03  2592   0.539E-02    0.186E+00
DAV:  11    -0.360430547694E+04    0.23406E-02   -0.57417E-02  2592   0.575E-02    0.651E-01
DAV:  12    -0.360430901536E+04   -0.35384E-02   -0.77022E-02  2528   0.586E-02    0.180E+00
DAV:  13    -0.360430971285E+04   -0.69749E-03   -0.12085E-01  2592   0.599E-02    0.162E+00
DAV:  14    -0.360431428005E+04   -0.45672E-02   -0.19240E-01  2592   0.713E-02    0.194E+00
DAV:  15    -0.360431392802E+04    0.35203E-03   -0.18858E-01  2592   0.801E-02    0.204E+00
DAV:  16    -0.360432020326E+04   -0.62752E-02   -0.30461E-01  2592   0.857E-02    0.219E+00
DAV:  17    -0.360431744421E+04    0.27591E-02   -0.25018E-01  2592   0.957E-02    0.228E+00
DAV:  18    -0.360432501984E+04   -0.75756E-02   -0.39189E-01  2592   0.969E-02    0.238E+00
DAV:  19    -0.360431961261E+04    0.54072E-02   -0.28733E-01  2592   0.106E-01    0.238E+00
DAV:  20    -0.360432769220E+04   -0.80796E-02   -0.43680E-01  2592   0.103E-01    0.250E+00
DAV:  21    -0.360432059450E+04    0.70977E-02   -0.30342E-01  2528   0.110E-01    0.240E+00
DAV:  22    -0.360432879241E+04   -0.81979E-02   -0.45319E-01  2528   0.105E-01    0.256E+00
DAV:  23    -0.360432095442E+04    0.78380E-02   -0.30901E-01  2528   0.112E-01    0.240E+00
DAV:  24    -0.360432916813E+04   -0.82137E-02   -0.45788E-01  2528   0.106E-01    0.258E+00
DAV:  25    -0.360432105498E+04    0.81132E-02   -0.31053E-01  2528   0.112E-01    0.239E+00
DAV:  26    -0.360432924752E+04   -0.81925E-02   -0.45834E-01  2528   0.107E-01    0.259E+00
DAV:  27    -0.360432105103E+04    0.81965E-02   -0.31049E-01  2528   0.112E-01    0.238E+00
DAV:  28    -0.360432920323E+04   -0.81522E-02   -0.45722E-01  2528   0.107E-01    0.259E+00
DAV:  29    -0.360432100843E+04    0.81948E-02   -0.30988E-01  2528   0.112E-01    0.238E+00
DAV:  30    -0.360432911441E+04   -0.81060E-02   -0.45564E-01  2528   0.106E-01    0.259E+00
DAV:  31    -0.360432095589E+04    0.81585E-02   -0.30911E-01  2528   0.112E-01    0.237E+00
DAV:  32    -0.360432901199E+04   -0.80561E-02   -0.45401E-01  2528   0.106E-01    0.259E+00
DAV:  33    -0.360432090397E+04    0.81080E-02   -0.30835E-01  2528   0.112E-01    0.237E+00
DAV:  34    -0.360432890989E+04   -0.80059E-02   -0.45246E-01  2528   0.106E-01    0.258E+00
DAV:  35    -0.360432085574E+04    0.80542E-02   -0.30764E-01  2528   0.112E-01    0.237E+00
DAV:  36    -0.360432881328E+04   -0.79575E-02   -0.45105E-01  2528   0.106E-01    0.258E+00
DAV:  37    -0.360432081282E+04    0.80005E-02   -0.30700E-01  2528   0.111E-01    0.237E+00
DAV:  38    -0.360432872425E+04   -0.79114E-02   -0.44978E-01  2528   0.106E-01    0.257E+00
DAV:  39    -0.360432077502E+04    0.79492E-02   -0.30644E-01  2528   0.111E-01    0.236E+00
DAV:  40    -0.360432864330E+04   -0.78683E-02   -0.44864E-01  2528   0.106E-01    0.257E+00
DAV:  41    -0.360432074209E+04    0.79012E-02   -0.30595E-01  2528   0.111E-01    0.236E+00
DAV:  42    -0.360432857023E+04   -0.78281E-02   -0.44764E-01  2528   0.106E-01    0.256E+00
DAV:  43    -0.360432071355E+04    0.78567E-02   -0.30552E-01  2528   0.111E-01    0.236E+00
DAV:  44    -0.360432850455E+04   -0.77910E-02   -0.44675E-01  2528   0.106E-01    0.256E+00
DAV:  45    -0.360432068899E+04    0.78156E-02   -0.30515E-01  2528   0.111E-01    0.236E+00
DAV:  46    -0.360432844578E+04   -0.77568E-02   -0.44597E-01  2528   0.106E-01    0.255E+00
DAV:  47    -0.360432051887E+04    0.79269E-02   -0.30278E-01  2528   0.111E-01    0.234E+00
DAV:  48    -0.360432802551E+04   -0.75066E-02   -0.43827E-01  2528   0.105E-01    0.254E+00
DAV:  49    -0.360432034684E+04    0.76787E-02   -0.30005E-01  2528   0.110E-01    0.233E+00
DAV:  50    -0.360432784209E+04   -0.74953E-02   -0.43533E-01  2528   0.105E-01    0.253E+00
DAV:  51    -0.360432027396E+04    0.75681E-02   -0.29891E-01  2528   0.110E-01    0.233E+00
DAV:  52    -0.360432754979E+04   -0.72758E-02   -0.43112E-01  2528   0.105E-01    0.251E+00
DAV:  53    -0.360431992106E+04    0.76287E-02   -0.29430E-01  2528   0.110E-01    0.228E+00
DAV:  54    -0.360432695942E+04   -0.70384E-02   -0.42032E-01  2528   0.104E-01    0.250E+00
DAV:  55    -0.360431968751E+04    0.72719E-02   -0.29026E-01  2528   0.108E-01    0.227E+00
DAV:  56    -0.360432671625E+04   -0.70287E-02   -0.41614E-01  2528   0.103E-01    0.249E+00
DAV:  57    -0.360431953686E+04    0.71794E-02   -0.28791E-01  2528   0.108E-01    0.226E+00
DAV:  58    -0.360432630506E+04   -0.67682E-02   -0.40950E-01  2528   0.103E-01    0.246E+00
DAV:  59    -0.360431919735E+04    0.71077E-02   -0.28327E-01  2528   0.107E-01    0.222E+00
DAV:  60    -0.360432575267E+04   -0.65553E-02   -0.39953E-01  2528   0.102E-01    0.245E+00
DAV:  61    -0.360431903190E+04    0.67208E-02   -0.28030E-01  2528   0.106E-01    0.223E+00
DAV:  62    -0.360432570876E+04   -0.66769E-02   -0.39919E-01  2528   0.101E-01    0.244E+00
DAV:  63    -0.360431907535E+04    0.66334E-02   -0.28095E-01  2528   0.106E-01    0.224E+00
DAV:  64    -0.360432588914E+04   -0.68138E-02   -0.40255E-01  2528   0.101E-01    0.245E+00
DAV:  65    -0.360431920881E+04    0.66803E-02   -0.28281E-01  2528   0.106E-01    0.225E+00
DAV:  66    -0.360432612672E+04   -0.69179E-02   -0.40658E-01  2528   0.102E-01    0.246E+00
DAV:  67    -0.360431939205E+04    0.67347E-02   -0.28539E-01  2528   0.107E-01    0.227E+00
DAV:  68    -0.360432642666E+04   -0.70346E-02   -0.41188E-01  2528   0.102E-01    0.247E+00
DAV:  69    -0.360431956632E+04    0.68603E-02   -0.28800E-01  2528   0.107E-01    0.228E+00
DAV:  70    -0.360432664841E+04   -0.70821E-02   -0.41582E-01  2528   0.103E-01    0.248E+00
DAV:  71    -0.360431968809E+04    0.69603E-02   -0.28985E-01  2528   0.108E-01    0.229E+00
DAV:  72    -0.360432678993E+04   -0.71018E-02   -0.41836E-01  2528   0.103E-01    0.248E+00
DAV:  73    -0.360431976841E+04    0.70215E-02   -0.29107E-01  2528   0.108E-01    0.230E+00
DAV:  74    -0.360432688322E+04   -0.71148E-02   -0.42006E-01  2528   0.103E-01    0.249E+00
DAV:  75    -0.360431982494E+04    0.70583E-02   -0.29192E-01  2528   0.108E-01    0.230E+00
DAV:  76    -0.360432694830E+04   -0.71234E-02   -0.42127E-01  2528   0.104E-01    0.249E+00
DAV:  77    -0.360431987395E+04    0.70744E-02   -0.29263E-01  2528   0.109E-01    0.231E+00
DAV:  78    -0.360432702309E+04   -0.71491E-02   -0.42263E-01  2528   0.104E-01    0.249E+00
DAV:  79    -0.360431993321E+04    0.70899E-02   -0.29347E-01  2528   0.109E-01    0.231E+00
DAV:  80    -0.360432710903E+04   -0.71758E-02   -0.42422E-01  2528   0.104E-01    0.249E+00
DAV:  81    -0.360431998404E+04    0.71250E-02   -0.29424E-01  2528   0.109E-01    0.232E+00
DAV:  82    -0.360432718108E+04   -0.71970E-02   -0.42546E-01  2528   0.104E-01    0.250E+00
DAV:  83    -0.360432008716E+04    0.70939E-02   -0.29560E-01  2528   0.109E-01    0.233E+00
DAV:  84    -0.360432739366E+04   -0.73065E-02   -0.42929E-01  2528   0.104E-01    0.250E+00
DAV:  85    -0.360432023033E+04    0.71633E-02   -0.29768E-01  2528   0.109E-01    0.234E+00
DAV:  86    -0.360432760185E+04   -0.73715E-02   -0.43302E-01  2528   0.105E-01    0.251E+00
DAV:  87    -0.360432041629E+04    0.71856E-02   -0.30028E-01  2528   0.110E-01    0.236E+00
DAV:  88    -0.360432801982E+04   -0.76035E-02   -0.43994E-01  2528   0.105E-01    0.253E+00
DAV:  89    -0.360432088476E+04    0.71351E-02   -0.30648E-01  2528   0.111E-01    0.242E+00
DAV:  90    -0.360432890843E+04   -0.80237E-02   -0.45580E-01  2528   0.106E-01    0.256E+00
DAV:  91    -0.360432136468E+04    0.75438E-02   -0.31360E-01  2528   0.112E-01    0.245E+00
DAV:  92    -0.360432945265E+04   -0.80880E-02   -0.46539E-01  2528   0.107E-01    0.258E+00
DAV:  93    -0.360432160632E+04    0.78463E-02   -0.31727E-01  2528   0.113E-01    0.246E+00
DAV:  94    -0.360432957443E+04   -0.79681E-02   -0.46802E-01  2528   0.108E-01    0.258E+00
DAV:  95    -0.360432140098E+04    0.81735E-02   -0.31515E-01  2528   0.113E-01    0.242E+00
DAV:  96    -0.360432896335E+04   -0.75624E-02   -0.45715E-01  2528   0.107E-01    0.256E+00
DAV:  97    -0.360432097890E+04    0.79844E-02   -0.30918E-01  2528   0.112E-01    0.238E+00
DAV:  98    -0.360432829040E+04   -0.73115E-02   -0.44536E-01  2528   0.106E-01    0.253E+00
DAV:  99    -0.360432058644E+04    0.77040E-02   -0.30345E-01  2528   0.111E-01    0.235E+00
DAV: 100    -0.360432775114E+04   -0.71647E-02   -0.43596E-01  2464   0.105E-01
  12 F= -.36043278E+04 E0= -.36042595E+04  d E =-.102049E+01
       N       E                     dE             d eps       ncg     rms          rms(c)
DAV:   1    -0.360480868277E+04   -0.48810E+00   -0.83360E+01  2048   0.590E+00    0.196E+00
DAV:   2    -0.360512100680E+04   -0.31232E+00   -0.38756E+00  2624   0.107E+00    0.532E+00
DAV:   3    -0.360511543732E+04    0.55695E-02   -0.17901E+00  2816   0.685E-01    0.857E+00
DAV:   4    -0.360511746252E+04   -0.20252E-02   -0.36013E+00  2784   0.530E-01    0.432E+00
DAV:   5    -0.360497341281E+04    0.14405E+00   -0.74281E-01  2688   0.418E-01    0.399E+00
DAV:   6    -0.360497332390E+04    0.88918E-04   -0.92373E-01  2656   0.237E-01    0.281E+00
DAV:   7    -0.360497717117E+04   -0.38473E-02   -0.10362E+00  2720   0.263E-01    0.605E+00
DAV:   8    -0.360501677555E+04   -0.39604E-01   -0.20428E+00  2624   0.247E-01    0.314E+00
DAV:   9    -0.360494903355E+04    0.67742E-01   -0.50255E-01  2592   0.211E-01    0.268E+00
DAV:  10    -0.360495643544E+04   -0.74019E-02   -0.70535E-01  2592   0.152E-01    0.309E+00
DAV:  11    -0.360495385230E+04    0.25831E-02   -0.55570E-01  2624   0.145E-01    0.429E+00
DAV:  12    -0.360497567721E+04   -0.21825E-01   -0.11252E+00  2560   0.151E-01    0.294E+00
DAV:  13    -0.360494689870E+04    0.28779E-01   -0.51148E-01  2496   0.159E-01    0.313E+00
DAV:  14    -0.360495782660E+04   -0.10928E-01   -0.76192E-01  2496   0.132E-01    0.291E+00
DAV:  15    -0.360494567616E+04    0.12150E-01   -0.47030E-01  2496   0.136E-01    0.351E+00
DAV:  16    -0.360496222417E+04   -0.16548E-01   -0.85580E-01  2464   0.133E-01    0.291E+00
DAV:  17    -0.360494607124E+04    0.16153E-01   -0.48104E-01  2528   0.142E-01    0.344E+00
DAV:  18    -0.360496130432E+04   -0.15233E-01   -0.83604E-01  2496   0.133E-01    0.290E+00
DAV:  19    -0.360494544800E+04    0.15856E-01   -0.47307E-01  2528   0.140E-01    0.339E+00
DAV:  20    -0.360496036929E+04   -0.14921E-01   -0.81721E-01  2496   0.132E-01    0.289E+00
DAV:  21    -0.360494496940E+04    0.15400E-01   -0.46668E-01  2528   0.139E-01    0.336E+00
DAV:  22    -0.360495972260E+04   -0.14753E-01   -0.80431E-01  2496   0.131E-01    0.288E+00
DAV:  23    -0.360494456751E+04    0.15155E-01   -0.46145E-01  2496   0.138E-01    0.333E+00
DAV:  24    -0.360495913104E+04   -0.14564E-01   -0.79240E-01  2496   0.130E-01    0.288E+00
DAV:  25    -0.360494420552E+04    0.14926E-01   -0.45664E-01  2496   0.138E-01    0.330E+00
DAV:  26    -0.360495861047E+04   -0.14405E-01   -0.78185E-01  2496   0.130E-01    0.287E+00
DAV:  27    -0.360494388645E+04    0.14724E-01   -0.45233E-01  2496   0.137E-01    0.327E+00
DAV:  28    -0.360495815679E+04   -0.14270E-01   -0.77260E-01  2496   0.129E-01    0.287E+00
DAV:  29    -0.360494360550E+04    0.14551E-01   -0.44850E-01  2496   0.136E-01    0.325E+00
DAV:  30    -0.360495776204E+04   -0.14157E-01   -0.76448E-01  2496   0.129E-01    0.286E+00
DAV:  31    -0.360494335664E+04    0.14405E-01   -0.44508E-01  2496   0.136E-01    0.323E+00
DAV:  32    -0.360495741547E+04   -0.14059E-01   -0.75732E-01  2496   0.128E-01    0.286E+00
DAV:  33    -0.360494313408E+04    0.14281E-01   -0.44201E-01  2496   0.135E-01    0.321E+00
DAV:  34    -0.360495710776E+04   -0.13974E-01   -0.75093E-01  2496   0.128E-01    0.286E+00
DAV:  35    -0.360494293395E+04    0.14174E-01   -0.43924E-01  2464   0.135E-01    0.319E+00
DAV:  36    -0.360495683457E+04   -0.13901E-01   -0.74519E-01  2464   0.128E-01    0.286E+00
DAV:  37    -0.360494275221E+04    0.14082E-01   -0.43671E-01  2464   0.134E-01    0.318E+00
DAV:  38    -0.360495658763E+04   -0.13835E-01   -0.73999E-01  2464   0.127E-01    0.285E+00
DAV:  39    -0.360494258654E+04    0.14001E-01   -0.43439E-01  2464   0.134E-01    0.316E+00
DAV:  40    -0.360495636446E+04   -0.13778E-01   -0.73527E-01  2464   0.127E-01    0.285E+00
DAV:  41    -0.360494243458E+04    0.13930E-01   -0.43226E-01  2464   0.134E-01    0.315E+00
DAV:  42    -0.360495616072E+04   -0.13726E-01   -0.73094E-01  2464   0.127E-01    0.285E+00
DAV:  43    -0.360494229430E+04    0.13866E-01   -0.43030E-01  2464   0.134E-01    0.314E+00
DAV:  44    -0.360495597336E+04   -0.13679E-01   -0.72696E-01  2464   0.127E-01    0.285E+00
DAV:  45    -0.360494216417E+04    0.13809E-01   -0.42847E-01  2464   0.133E-01    0.313E+00
DAV:  46    -0.360495580173E+04   -0.13638E-01   -0.72327E-01  2464   0.126E-01    0.285E+00
DAV:  47    -0.360494185754E+04    0.13944E-01   -0.42409E-01  2464   0.133E-01    0.309E+00
DAV:  48    -0.360495504041E+04   -0.13183E-01   -0.70783E-01  2464   0.126E-01    0.284E+00
DAV:  49    -0.360494163556E+04    0.13405E-01   -0.42083E-01  2464   0.132E-01    0.308E+00
DAV:  50    -0.360495487553E+04   -0.13240E-01   -0.70479E-01  2464   0.125E-01    0.284E+00
DAV:  51    -0.360494153176E+04    0.13344E-01   -0.41944E-01  2464   0.132E-01    0.307E+00
DAV:  52    -0.360495464029E+04   -0.13109E-01   -0.70018E-01  2464   0.125E-01    0.283E+00
DAV:  53    -0.360494116717E+04    0.13473E-01   -0.41448E-01  2464   0.132E-01    0.303E+00
DAV:  54    -0.360495388303E+04   -0.12716E-01   -0.68562E-01  2432   0.124E-01    0.282E+00
DAV:  55    -0.360494057265E+04    0.13310E-01   -0.40673E-01  2464   0.130E-01    0.297E+00
DAV:  56    -0.360495264447E+04   -0.12072E-01   -0.66315E-01  2432   0.123E-01    0.279E+00
DAV:  57    -0.360493916136E+04    0.13483E-01   -0.38892E-01  2432   0.129E-01    0.279E+00
DAV:  58    -0.360494872837E+04   -0.95670E-02   -0.59364E-01  2400   0.121E-01    0.267E+00
DAV:  59    -0.360493710028E+04    0.11628E-01   -0.36397E-01  2400   0.124E-01    0.260E+00
DAV:  60    -0.360494661377E+04   -0.95135E-02   -0.54675E-01  2400   0.113E-01    0.269E+00
DAV:  61    -0.360493883285E+04    0.77809E-02   -0.37633E-01  2464   0.118E-01    0.302E+00
DAV:  62    -0.360495251139E+04   -0.13679E-01   -0.66271E-01  2432   0.121E-01    0.278E+00
DAV:  63    -0.360493988827E+04    0.12623E-01   -0.39811E-01  2432   0.128E-01    0.291E+00
DAV:  64    -0.360495227154E+04   -0.12383E-01   -0.65164E-01  2400   0.121E-01    0.282E+00
DAV:  65    -0.360494085641E+04    0.11415E-01   -0.40680E-01  2464   0.128E-01    0.308E+00
DAV:  66    -0.360495468505E+04   -0.13829E-01   -0.69975E-01  2400   0.124E-01    0.284E+00
DAV:  67    -0.360494101668E+04    0.13668E-01   -0.41258E-01  2400   0.131E-01    0.300E+00
DAV:  68    -0.360495397332E+04   -0.12957E-01   -0.68368E-01  2400   0.124E-01    0.284E+00
DAV:  69    -0.360494114000E+04    0.12833E-01   -0.41231E-01  2400   0.130E-01    0.305E+00
DAV:  70    -0.360495453463E+04   -0.13395E-01   -0.69555E-01  2400   0.124E-01    0.284E+00
DAV:  71    -0.360494103703E+04    0.13498E-01   -0.41233E-01  2400   0.131E-01    0.301E+00
DAV:  72    -0.360495400051E+04   -0.12963E-01   -0.68465E-01  2400   0.124E-01    0.284E+00
DAV:  73    -0.360494093602E+04    0.13064E-01   -0.41015E-01  2400   0.131E-01    0.302E+00
DAV:  74    -0.360495398847E+04   -0.13052E-01   -0.68482E-01  2400   0.124E-01    0.284E+00
DAV:  75    -0.360494082598E+04    0.13162E-01   -0.40905E-01  2400   0.130E-01    0.300E+00
DAV:  76    -0.360495373873E+04   -0.12913E-01   -0.67984E-01  2400   0.124E-01    0.283E+00
DAV:  77    -0.360494070743E+04    0.13031E-01   -0.40718E-01  2400   0.130E-01    0.299E+00
DAV:  78    -0.360495355534E+04   -0.12848E-01   -0.67635E-01  2400   0.123E-01    0.283E+00
DAV:  79    -0.360494061036E+04    0.12945E-01   -0.40593E-01  2400   0.130E-01    0.299E+00
DAV:  80    -0.360495341313E+04   -0.12803E-01   -0.67364E-01  2400   0.123E-01    0.283E+00
DAV:  81    -0.360494053640E+04    0.12877E-01   -0.40487E-01  2400   0.130E-01    0.298E+00
DAV:  82    -0.360495327273E+04   -0.12736E-01   -0.67103E-01  2400   0.123E-01    0.282E+00
DAV:  83    -0.360494044349E+04    0.12829E-01   -0.40362E-01  2400   0.130E-01    0.297E+00
DAV:  84    -0.360495312664E+04   -0.12683E-01   -0.66815E-01  2400   0.123E-01    0.282E+00
DAV:  85    -0.360494038866E+04    0.12738E-01   -0.40276E-01  2400   0.129E-01    0.297E+00
DAV:  86    -0.360495307149E+04   -0.12683E-01   -0.66711E-01  2400   0.123E-01    0.282E+00
DAV:  87    -0.360494030410E+04    0.12767E-01   -0.40164E-01  2400   0.129E-01    0.296E+00
DAV:  88    -0.360495288521E+04   -0.12581E-01   -0.66342E-01  2400   0.123E-01    0.282E+00
DAV:  89    -0.360494024542E+04    0.12640E-01   -0.40075E-01  2400   0.129E-01    0.296E+00
DAV:  90    -0.360495283503E+04   -0.12590E-01   -0.66254E-01  2400   0.122E-01    0.282E+00
DAV:  91    -0.360494019980E+04    0.12635E-01   -0.40018E-01  2400   0.129E-01    0.295E+00
DAV:  92    -0.360495272934E+04   -0.12530E-01   -0.66053E-01  2400   0.122E-01    0.282E+00
DAV:  93    -0.360494014548E+04    0.12584E-01   -0.39938E-01  2400   0.129E-01    0.295E+00
DAV:  94    -0.360495265569E+04   -0.12510E-01   -0.65909E-01  2400   0.122E-01    0.281E+00
DAV:  95    -0.360494011526E+04    0.12540E-01   -0.39893E-01  2400   0.129E-01    0.295E+00
DAV:  96    -0.360495262319E+04   -0.12508E-01   -0.65847E-01  2400   0.122E-01    0.281E+00
DAV:  97    -0.360494006872E+04    0.12554E-01   -0.39830E-01  2400   0.129E-01    0.294E+00
DAV:  98    -0.360495251835E+04   -0.12450E-01   -0.65642E-01  2400   0.122E-01    0.281E+00
DAV:  99    -0.360494002908E+04    0.12489E-01   -0.39773E-01  2400   0.129E-01    0.294E+00
DAV: 100    -0.360495247615E+04   -0.12447E-01   -0.65565E-01  2400   0.122E-01
  13 F= -.36049525E+04 E0= -.36048851E+04  d E =-.164521E+01
       N       E                     dE             d eps       ncg     rms          rms(c)
DAV:   1    -0.360567685855E+04   -0.73683E+00   -0.39143E+01  2048   0.392E+00    0.162E+00
DAV:   2    -0.360600777584E+04   -0.33092E+00   -0.36543E+00  2688   0.881E-01    0.592E+00
DAV:   3    -0.360581547237E+04    0.19230E+00   -0.12723E+00  2912   0.767E-01    0.592E+00
DAV:   4    -0.360587205146E+04   -0.56579E-01   -0.26154E+00  2784   0.473E-01    0.430E+00
DAV:   5    -0.360573798960E+04    0.13406E+00   -0.40152E-01  2688   0.326E-01    0.335E+00
DAV:   6    -0.360576686577E+04   -0.28876E-01   -0.11571E+00  2848   0.219E-01    0.310E+00
DAV:   7    -0.360572356517E+04    0.43301E-01   -0.55757E-01  2688   0.272E-01    0.117E+00
DAV:   8    -0.360572330619E+04    0.25897E-03   -0.25796E-01  2464   0.168E-01    0.274E+00
DAV:   9    -0.360572376280E+04   -0.45661E-03   -0.33069E-01  2592   0.114E-01    0.328E+00
DAV:  10    -0.360575379157E+04   -0.30029E-01   -0.90814E-01  2624   0.146E-01    0.318E+00
DAV:  11    -0.360572467912E+04    0.29112E-01   -0.34270E-01  2528   0.142E-01    0.199E+00
DAV:  12    -0.360573187968E+04   -0.72006E-02   -0.44964E-01  2432   0.117E-01    0.289E+00
DAV:  13    -0.360572358836E+04    0.82913E-02   -0.33545E-01  2496   0.115E-01    0.278E+00
DAV:  14    -0.360574317044E+04   -0.19582E-01   -0.68489E-01  2464   0.122E-01    0.305E+00
DAV:  15    -0.360572519606E+04    0.17974E-01   -0.35627E-01  2496   0.131E-01    0.259E+00
DAV:  16    -0.360574054484E+04   -0.15349E-01   -0.62735E-01  2496   0.122E-01    0.302E+00
DAV:  17    -0.360572486455E+04    0.15680E-01   -0.35148E-01  2496   0.128E-01    0.263E+00
DAV:  18    -0.360574068562E+04   -0.15821E-01   -0.63417E-01  2496   0.122E-01    0.300E+00
DAV:  19    -0.360572481182E+04    0.15874E-01   -0.35121E-01  2464   0.128E-01    0.261E+00
DAV:  20    -0.360574004124E+04   -0.15229E-01   -0.62351E-01  2496   0.121E-01    0.298E+00
DAV:  21    -0.360572461991E+04    0.15421E-01   -0.34870E-01  2496   0.127E-01    0.260E+00
DAV:  22    -0.360573953265E+04   -0.14913E-01   -0.61561E-01  2496   0.121E-01    0.297E+00
DAV:  23    -0.360572447258E+04    0.15060E-01   -0.34678E-01  2496   0.127E-01    0.260E+00
DAV:  24    -0.360573910892E+04   -0.14636E-01   -0.60910E-01  2496   0.120E-01    0.295E+00
DAV:  25    -0.360572436384E+04    0.14745E-01   -0.34538E-01  2496   0.126E-01    0.259E+00
DAV:  26    -0.360573878051E+04   -0.14417E-01   -0.60423E-01  2496   0.120E-01    0.294E+00
DAV:  27    -0.360572429294E+04    0.14488E-01   -0.34448E-01  2496   0.126E-01    0.259E+00
DAV:  28    -0.360573853475E+04   -0.14242E-01   -0.60076E-01  2496   0.120E-01    0.293E+00
DAV:  29    -0.360572425444E+04    0.14280E-01   -0.34402E-01  2496   0.125E-01    0.259E+00
DAV:  30    -0.360573836119E+04   -0.14107E-01   -0.59852E-01  2496   0.120E-01    0.292E+00
DAV:  31    -0.360572424312E+04    0.14118E-01   -0.34393E-01  2496   0.125E-01    0.259E+00
DAV:  32    -0.360573824614E+04   -0.14003E-01   -0.59727E-01  2496   0.120E-01    0.292E+00
DAV:  33    -0.360572425407E+04    0.13992E-01   -0.34413E-01  2496   0.125E-01    0.260E+00
DAV:  34    -0.360573817997E+04   -0.13926E-01   -0.59682E-01  2496   0.120E-01    0.291E+00
DAV:  35    -0.360572428194E+04    0.13898E-01   -0.34457E-01  2496   0.125E-01    0.261E+00
DAV:  36    -0.360573815043E+04   -0.13868E-01   -0.59699E-01  2496   0.120E-01    0.291E+00
DAV:  37    -0.360572432230E+04    0.13828E-01   -0.34517E-01  2496   0.125E-01    0.261E+00
DAV:  38    -0.360573814783E+04   -0.13826E-01   -0.59760E-01  2496   0.120E-01    0.290E+00
DAV:  39    -0.360572437064E+04    0.13777E-01   -0.34589E-01  2496   0.125E-01    0.262E+00
DAV:  40    -0.360573816439E+04   -0.13794E-01   -0.59850E-01  2496   0.120E-01    0.290E+00
DAV:  41    -0.360572442411E+04    0.13740E-01   -0.34668E-01  2496   0.126E-01    0.263E+00
DAV:  42    -0.360573819378E+04   -0.13770E-01   -0.59962E-01  2496   0.120E-01    0.290E+00
DAV:  43    -0.360572448062E+04    0.13713E-01   -0.34751E-01  2496   0.126E-01    0.263E+00
DAV:  44    -0.360573823236E+04   -0.13752E-01   -0.60086E-01  2496   0.120E-01    0.290E+00
DAV:  45    -0.360572453875E+04    0.13694E-01   -0.34837E-01  2496   0.126E-01    0.264E+00
DAV:  46    -0.360573827776E+04   -0.13739E-01   -0.60219E-01  2496   0.120E-01    0.290E+00
DAV:  47    -0.360572474560E+04    0.13532E-01   -0.35155E-01  2496   0.126E-01    0.268E+00
DAV:  48    -0.360573893484E+04   -0.14189E-01   -0.61420E-01  2496   0.121E-01    0.291E+00
DAV:  49    -0.360572494596E+04    0.13989E-01   -0.35368E-01  2496   0.127E-01    0.268E+00
DAV:  50    -0.360573907329E+04   -0.14127E-01   -0.61677E-01  2496   0.121E-01    0.291E+00
DAV:  51    -0.360572502699E+04    0.14046E-01   -0.35493E-01  2496   0.127E-01    0.269E+00
DAV:  52    -0.360573910983E+04   -0.14083E-01   -0.61796E-01  2496   0.122E-01    0.291E+00
DAV:  53    -0.360572497136E+04    0.14138E-01   -0.35399E-01  2496   0.127E-01    0.268E+00
DAV:  54    -0.360573881357E+04   -0.13842E-01   -0.61264E-01  2496   0.122E-01    0.290E+00
DAV:  55    -0.360572493210E+04    0.13881E-01   -0.35365E-01  2496   0.127E-01    0.268E+00
DAV:  56    -0.360573882517E+04   -0.13893E-01   -0.61334E-01  2496   0.121E-01    0.290E+00
DAV:  57    -0.360572494567E+04    0.13880E-01   -0.35380E-01  2496   0.127E-01    0.268E+00
DAV:  58    -0.360573871676E+04   -0.13771E-01   -0.61211E-01  2496   0.122E-01    0.290E+00
DAV:  59    -0.360572483030E+04    0.13886E-01   -0.35243E-01  2496   0.127E-01    0.267E+00
DAV:  60    -0.360573832281E+04   -0.13493E-01   -0.60518E-01  2496   0.121E-01    0.289E+00
DAV:  61    -0.360572468820E+04    0.13635E-01   -0.35066E-01  2496   0.126E-01    0.266E+00
DAV:  62    -0.360573791849E+04   -0.13230E-01   -0.59987E-01  2496   0.121E-01    0.287E+00
DAV:  63    -0.360572394801E+04    0.13970E-01   -0.34083E-01  2496   0.126E-01    0.253E+00
DAV:  64    -0.360573567084E+04   -0.11723E-01   -0.55856E-01  2464   0.119E-01    0.282E+00
DAV:  65    -0.360572325346E+04    0.12417E-01   -0.33235E-01  2432   0.122E-01    0.251E+00
DAV:  66    -0.360573531827E+04   -0.12065E-01   -0.55001E-01  2432   0.117E-01    0.282E+00
DAV:  67    -0.360572385150E+04    0.11467E-01   -0.33927E-01  2464   0.121E-01    0.265E+00
DAV:  68    -0.360573756067E+04   -0.13709E-01   -0.59262E-01  2464   0.119E-01    0.287E+00
DAV:  69    -0.360572471910E+04    0.12842E-01   -0.35080E-01  2464   0.125E-01    0.270E+00
DAV:  70    -0.360573872826E+04   -0.14009E-01   -0.61276E-01  2464   0.121E-01    0.289E+00
DAV:  71    -0.360572537848E+04    0.13350E-01   -0.35959E-01  2464   0.127E-01    0.276E+00
DAV:  72    -0.360573989744E+04   -0.14519E-01   -0.63499E-01  2464   0.123E-01    0.292E+00
DAV:  73    -0.360572576947E+04    0.14128E-01   -0.36492E-01  2464   0.129E-01    0.278E+00
DAV:  74    -0.360574028478E+04   -0.14515E-01   -0.64188E-01  2464   0.123E-01    0.292E+00
DAV:  75    -0.360572593188E+04    0.14353E-01   -0.36717E-01  2464   0.130E-01    0.279E+00
DAV:  76    -0.360574045309E+04   -0.14521E-01   -0.64546E-01  2464   0.124E-01    0.292E+00
DAV:  77    -0.360572591221E+04    0.14541E-01   -0.36704E-01  2464   0.130E-01    0.278E+00
DAV:  78    -0.360574024765E+04   -0.14335E-01   -0.64160E-01  2464   0.124E-01    0.292E+00
DAV:  79    -0.360572584188E+04    0.14406E-01   -0.36618E-01  2464   0.129E-01    0.277E+00
DAV:  80    -0.360574011584E+04   -0.14274E-01   -0.63955E-01  2464   0.123E-01    0.292E+00
DAV:  81    -0.360572575313E+04    0.14363E-01   -0.36508E-01  2464   0.129E-01    0.276E+00
DAV:  82    -0.360573990149E+04   -0.14148E-01   -0.63563E-01  2464   0.123E-01    0.291E+00
DAV:  83    -0.360572569172E+04    0.14210E-01   -0.36427E-01  2464   0.129E-01    0.276E+00
DAV:  84    -0.360573982361E+04   -0.14132E-01   -0.63446E-01  2464   0.123E-01    0.291E+00
DAV:  85    -0.360572564415E+04    0.14179E-01   -0.36368E-01  2464   0.129E-01    0.276E+00
DAV:  86    -0.360573971563E+04   -0.14071E-01   -0.63250E-01  2464   0.123E-01    0.291E+00
DAV:  87    -0.360572560824E+04    0.14107E-01   -0.36320E-01  2464   0.129E-01    0.275E+00
DAV:  88    -0.360573966108E+04   -0.14053E-01   -0.63160E-01  2464   0.123E-01    0.290E+00
DAV:  89    -0.360572558295E+04    0.14078E-01   -0.36290E-01  2464   0.129E-01    0.275E+00
DAV:  90    -0.360573960849E+04   -0.14026E-01   -0.63068E-01  2464   0.123E-01    0.290E+00
DAV:  91    -0.360572556669E+04    0.14042E-01   -0.36269E-01  2464   0.129E-01    0.275E+00
DAV:  92    -0.360573958360E+04   -0.14017E-01   -0.63023E-01  2464   0.123E-01    0.290E+00
DAV:  93    -0.360572558170E+04    0.14002E-01   -0.36288E-01  2464   0.129E-01    0.276E+00
DAV:  94    -0.360573963262E+04   -0.14051E-01   -0.63127E-01  2464   0.123E-01    0.290E+00
DAV:  95    -0.360572558750E+04    0.14045E-01   -0.36298E-01  2464   0.129E-01    0.275E+00
DAV:  96    -0.360573961264E+04   -0.14025E-01   -0.63088E-01  2464   0.123E-01    0.290E+00
DAV:  97    -0.360572558623E+04    0.14026E-01   -0.36297E-01  2464   0.129E-01    0.275E+00
DAV:  98    -0.360573961620E+04   -0.14030E-01   -0.63098E-01  2464   0.123E-01    0.290E+00
DAV:  99    -0.360572558695E+04    0.14029E-01   -0.36298E-01  2464   0.129E-01    0.275E+00
DAV: 100    -0.360573960901E+04   -0.14022E-01   -0.63087E-01  2464   0.123E-01
  14 F= -.36057396E+04 E0= -.36056730E+04  d E =-.787133E+00
       N       E                     dE             d eps       ncg     rms          rms(c)
DAV:   1    -0.360597196035E+04   -0.24637E+00   -0.72827E+01  2048   0.541E+00    0.189E+00
DAV:   2    -0.360655641808E+04   -0.58446E+00   -0.45442E+00  2496   0.113E+00    0.131E+01
DAV:   3    -0.360623668056E+04    0.31974E+00   -0.40553E+00  2720   0.556E-01    0.362E+00
DAV:   4    -0.360610407530E+04    0.13261E+00   -0.21379E+00  2912   0.493E-01    0.200E+00
DAV:   5    -0.360604737881E+04    0.56696E-01   -0.76726E-02  2368   0.271E-01    0.122E+00
DAV:   6    -0.360603442517E+04    0.12954E-01   -0.84340E-02  2656   0.173E-01    0.162E+00
DAV:   7    -0.360609679293E+04   -0.62368E-01   -0.40970E-01  2528   0.205E-01    0.669E+00
DAV:   8    -0.360610191290E+04   -0.51200E-02   -0.94295E-01  2496   0.199E-01    0.233E+00
DAV:   9    -0.360607208499E+04    0.29828E-01   -0.82488E-01  2656   0.205E-01    0.419E+00
DAV:  10    -0.360609956518E+04   -0.27480E-01   -0.12220E+00  2656   0.171E-01    0.324E+00
DAV:  11    -0.360605819991E+04    0.41365E-01   -0.33498E-01  2624   0.165E-01    0.288E+00
DAV:  12    -0.360607327716E+04   -0.15077E-01   -0.68445E-01  2656   0.135E-01    0.316E+00
DAV:  13    -0.360605867992E+04    0.14597E-01   -0.38699E-01  2656   0.135E-01    0.349E+00
DAV:  14    -0.360607502543E+04   -0.16346E-01   -0.79363E-01  2656   0.137E-01    0.291E+00
DAV:  15    -0.360606274358E+04    0.12282E-01   -0.47515E-01  2656   0.142E-01    0.398E+00
DAV:  16    -0.360608325467E+04   -0.20511E-01   -0.96990E-01  2432   0.142E-01    0.288E+00
DAV:  17    -0.360606367440E+04    0.19580E-01   -0.50139E-01  2432   0.150E-01    0.392E+00
DAV:  18    -0.360608369688E+04   -0.20022E-01   -0.97794E-01  2432   0.143E-01    0.290E+00
DAV:  19    -0.360606301373E+04    0.20683E-01   -0.48971E-01  2432   0.149E-01    0.384E+00
DAV:  20    -0.360608254405E+04   -0.19530E-01   -0.95215E-01  2432   0.142E-01    0.291E+00
DAV:  21    -0.360606267561E+04    0.19868E-01   -0.48315E-01  2432   0.148E-01    0.382E+00
DAV:  22    -0.360608228950E+04   -0.19614E-01   -0.94595E-01  2432   0.141E-01    0.292E+00
DAV:  23    -0.360606250291E+04    0.19787E-01   -0.48072E-01  2432   0.148E-01    0.380E+00
DAV:  24    -0.360608213165E+04   -0.19629E-01   -0.94202E-01  2432   0.141E-01    0.292E+00
DAV:  25    -0.360606229647E+04    0.19835E-01   -0.47791E-01  2432   0.147E-01    0.378E+00
DAV:  26    -0.360608187534E+04   -0.19579E-01   -0.93607E-01  2432   0.141E-01    0.293E+00
DAV:  27    -0.360606207608E+04    0.19799E-01   -0.47475E-01  2432   0.147E-01    0.376E+00
DAV:  28    -0.360608160434E+04   -0.19528E-01   -0.92986E-01  2432   0.141E-01    0.293E+00
DAV:  29    -0.360606186596E+04    0.19738E-01   -0.47172E-01  2432   0.147E-01    0.374E+00
DAV:  30    -0.360608134894E+04   -0.19483E-01   -0.92401E-01  2432   0.140E-01    0.293E+00
DAV:  31    -0.360606166728E+04    0.19682E-01   -0.46888E-01  2432   0.146E-01    0.372E+00
DAV:  32    -0.360608110474E+04   -0.19437E-01   -0.91845E-01  2432   0.140E-01    0.293E+00
DAV:  33    -0.360606147789E+04    0.19627E-01   -0.46620E-01  2432   0.146E-01    0.370E+00
DAV:  34    -0.360608086989E+04   -0.19392E-01   -0.91313E-01  2432   0.140E-01    0.294E+00
DAV:  35    -0.360606129725E+04    0.19573E-01   -0.46365E-01  2432   0.146E-01    0.368E+00
DAV:  36    -0.360608064508E+04   -0.19348E-01   -0.90804E-01  2432   0.139E-01    0.294E+00
DAV:  37    -0.360606112470E+04    0.19520E-01   -0.46123E-01  2432   0.145E-01    0.367E+00
DAV:  38    -0.360608042866E+04   -0.19304E-01   -0.90318E-01  2432   0.139E-01    0.294E+00
DAV:  39    -0.360606096101E+04    0.19468E-01   -0.45893E-01  2432   0.145E-01    0.365E+00
DAV:  40    -0.360608022127E+04   -0.19260E-01   -0.89852E-01  2432   0.139E-01    0.294E+00
DAV:  41    -0.360606080476E+04    0.19417E-01   -0.45674E-01  2432   0.145E-01    0.364E+00
DAV:  42    -0.360608002410E+04   -0.19219E-01   -0.89407E-01  2432   0.139E-01    0.294E+00
DAV:  43    -0.360606065531E+04    0.19369E-01   -0.45465E-01  2432   0.144E-01    0.362E+00
DAV:  44    -0.360607983576E+04   -0.19180E-01   -0.88983E-01  2432   0.138E-01    0.294E+00
DAV:  45    -0.360606051233E+04    0.19323E-01   -0.45265E-01  2432   0.144E-01    0.361E+00
DAV:  46    -0.360607965415E+04   -0.19142E-01   -0.88575E-01  2432   0.138E-01    0.295E+00
DAV:  47    -0.360606035770E+04    0.19296E-01   -0.45045E-01  2432   0.144E-01    0.359E+00
DAV:  48    -0.360607949994E+04   -0.19142E-01   -0.88193E-01  2400   0.138E-01    0.295E+00
DAV:  49    -0.360606019302E+04    0.19307E-01   -0.44798E-01  2400   0.144E-01    0.357E+00
DAV:  50    -0.360607927059E+04   -0.19078E-01   -0.87670E-01  2400   0.138E-01    0.295E+00
DAV:  51    -0.360606003448E+04    0.19236E-01   -0.44569E-01  2400   0.143E-01    0.356E+00
DAV:  52    -0.360607911782E+04   -0.19083E-01   -0.87171E-01  2400   0.137E-01    0.296E+00
DAV:  53    -0.360606003454E+04    0.19083E-01   -0.44404E-01  2400   0.143E-01    0.356E+00
DAV:  54    -0.360607911004E+04   -0.19076E-01   -0.87189E-01  2400   0.137E-01    0.296E+00
DAV:  55    -0.360606003631E+04    0.19074E-01   -0.44476E-01  2400   0.143E-01    0.356E+00
DAV:  56    -0.360607909797E+04   -0.19062E-01   -0.87180E-01  2400   0.137E-01    0.295E+00
DAV:  57    -0.360606020700E+04    0.18891E-01   -0.44672E-01  2400   0.143E-01    0.359E+00
DAV:  58    -0.360607982919E+04   -0.19622E-01   -0.88239E-01  2400   0.138E-01    0.298E+00
DAV:  59    -0.360606069712E+04    0.19132E-01   -0.44923E-01  2400   0.144E-01    0.364E+00
DAV:  60    -0.360608072188E+04   -0.20025E-01   -0.89878E-01  2400   0.139E-01    0.298E+00
DAV:  61    -0.360606067020E+04    0.20052E-01   -0.44943E-01  2400   0.145E-01    0.361E+00
DAV:  62    -0.360608033873E+04   -0.19669E-01   -0.89186E-01  2400   0.138E-01    0.298E+00
DAV:  63    -0.360606043827E+04    0.19900E-01   -0.44743E-01  2400   0.144E-01    0.359E+00
DAV:  64    -0.360607987050E+04   -0.19432E-01   -0.88415E-01  2400   0.138E-01    0.297E+00
DAV:  65    -0.360606005939E+04    0.19811E-01   -0.44393E-01  2400   0.144E-01    0.355E+00
DAV:  66    -0.360607912270E+04   -0.19063E-01   -0.87001E-01  2400   0.137E-01    0.297E+00
DAV:  67    -0.360605983502E+04    0.19288E-01   -0.44140E-01  2400   0.143E-01    0.354E+00
DAV:  68    -0.360607887601E+04   -0.19041E-01   -0.86574E-01  2400   0.137E-01    0.296E+00
DAV:  69    -0.360605965006E+04    0.19226E-01   -0.43941E-01  2400   0.143E-01    0.352E+00
DAV:  70    -0.360607854250E+04   -0.18892E-01   -0.85916E-01  2400   0.137E-01    0.296E+00
DAV:  71    -0.360605954385E+04    0.18999E-01   -0.43809E-01  2400   0.142E-01    0.351E+00
DAV:  72    -0.360607841602E+04   -0.18872E-01   -0.85699E-01  2400   0.137E-01    0.296E+00
DAV:  73    -0.360605941236E+04    0.19004E-01   -0.43674E-01  2400   0.142E-01    0.349E+00
DAV:  74    -0.360607815153E+04   -0.18739E-01   -0.85178E-01  2400   0.136E-01    0.296E+00
DAV:  75    -0.360605932813E+04    0.18823E-01   -0.43572E-01  2400   0.142E-01    0.349E+00
DAV:  76    -0.360607807113E+04   -0.18743E-01   -0.85026E-01  2400   0.136E-01    0.295E+00
DAV:  77    -0.360605922356E+04    0.18848E-01   -0.43443E-01  2400   0.142E-01    0.348E+00
DAV:  78    -0.360607782630E+04   -0.18603E-01   -0.84567E-01  2400   0.136E-01    0.295E+00
DAV:  79    -0.360605910928E+04    0.18717E-01   -0.43332E-01  2400   0.141E-01    0.347E+00
DAV:  80    -0.360607763538E+04   -0.18526E-01   -0.84210E-01  2400   0.136E-01    0.295E+00
DAV:  81    -0.360605902293E+04    0.18612E-01   -0.43233E-01  2400   0.141E-01    0.346E+00
DAV:  82    -0.360607744843E+04   -0.18425E-01   -0.83895E-01  2400   0.135E-01    0.294E+00
DAV:  83    -0.360605883793E+04    0.18611E-01   -0.43047E-01  2400   0.141E-01    0.344E+00
DAV:  84    -0.360607702898E+04   -0.18191E-01   -0.83091E-01  2400   0.135E-01    0.294E+00
DAV:  85    -0.360605874479E+04    0.18284E-01   -0.42939E-01  2400   0.140E-01    0.344E+00
DAV:  86    -0.360607698692E+04   -0.18242E-01   -0.83011E-01  2400   0.135E-01    0.294E+00
DAV:  87    -0.360605866197E+04    0.18325E-01   -0.42815E-01  2400   0.140E-01    0.343E+00
DAV:  88    -0.360607678235E+04   -0.18120E-01   -0.82604E-01  2400   0.135E-01    0.294E+00
DAV:  89    -0.360605863397E+04    0.18148E-01   -0.42791E-01  2400   0.140E-01    0.343E+00
DAV:  90    -0.360607681777E+04   -0.18184E-01   -0.82656E-01  2400   0.135E-01    0.294E+00
DAV:  91    -0.360605868154E+04    0.18136E-01   -0.42826E-01  2400   0.140E-01    0.343E+00
DAV:  92    -0.360607693555E+04   -0.18254E-01   -0.82868E-01  2400   0.135E-01    0.294E+00
DAV:  93    -0.360605870619E+04    0.18229E-01   -0.42848E-01  2400   0.140E-01    0.343E+00
DAV:  94    -0.360607697814E+04   -0.18272E-01   -0.82914E-01  2400   0.135E-01    0.294E+00
DAV:  95    -0.360605877745E+04    0.18201E-01   -0.42914E-01  2400   0.140E-01    0.344E+00
DAV:  96    -0.360607718090E+04   -0.18403E-01   -0.83284E-01  2432   0.135E-01    0.295E+00
DAV:  97    -0.360605883636E+04    0.18345E-01   -0.42967E-01  2400   0.141E-01    0.345E+00
DAV:  98    -0.360607728379E+04   -0.18447E-01   -0.83442E-01  2400   0.135E-01    0.295E+00
DAV:  99    -0.360605891596E+04    0.18368E-01   -0.43044E-01  2400   0.141E-01    0.346E+00
DAV: 100    -0.360607746973E+04   -0.18554E-01   -0.83786E-01  2400   0.135E-01
  15 F= -.36060775E+04 E0= -.36060115E+04  d E =-.112499E+01
       N       E                     dE             d eps       ncg     rms          rms(c)
DAV:   1    -0.360650672848E+04   -0.44781E+00   -0.29157E+01  2048   0.336E+00    0.164E+00
DAV:   2    -0.360698295906E+04   -0.47623E+00   -0.50434E+00  2880   0.989E-01    0.646E+00
DAV:   3    -0.360657499084E+04    0.40797E+00   -0.78604E-01  2880   0.994E-01    0.224E+00
DAV:   4    -0.360661494748E+04   -0.39957E-01   -0.13526E+00  2656   0.367E-01    0.408E+00
DAV:   5    -0.360656863566E+04    0.46312E-01   -0.57031E-01  2752   0.289E-01    0.607E+00
DAV:   6    -0.360662218009E+04   -0.53544E-01   -0.20636E+00  2880   0.212E-01    0.337E+00
DAV:   7    -0.360655342011E+04    0.68760E-01   -0.81240E-02  2784   0.271E-01    0.277E+00
DAV:   8    -0.360651682003E+04    0.36600E-01   -0.66935E-02  2752   0.199E-01    0.316E-01
DAV:   9    -0.360651728823E+04   -0.46819E-03   -0.19602E-02  2464   0.997E-02    0.101E+00
DAV:  10    -0.360651676271E+04    0.52552E-03   -0.23979E-02  2464   0.671E-02    0.961E-01
DAV:  11    -0.360651506794E+04    0.16948E-02   -0.46093E-03  2720   0.407E-02    0.479E-01
DAV:  12    -0.360651677191E+04   -0.17040E-02   -0.15550E-02  2560   0.307E-02    0.115E+00
DAV:  13    -0.360651898821E+04   -0.22163E-02   -0.61072E-02  2496   0.392E-02    0.174E+00
DAV:  14    -0.360652822657E+04   -0.92384E-02   -0.18895E-01  2528   0.628E-02    0.231E+00
DAV:  15    -0.360653158358E+04   -0.33570E-02   -0.24877E-01  2528   0.860E-02    0.310E+00
DAV:  16    -0.360655166324E+04   -0.20080E-01   -0.62711E-01  2432   0.110E-01    0.284E+00
DAV:  17    -0.360653964224E+04    0.12021E-01   -0.37079E-01  2400   0.127E-01    0.331E+00
DAV:  18    -0.360655975222E+04   -0.20110E-01   -0.77514E-01  2400   0.129E-01    0.295E+00
DAV:  19    -0.360654002619E+04    0.19726E-01   -0.37275E-01  2400   0.135E-01    0.314E+00
DAV:  20    -0.360655857763E+04   -0.18551E-01   -0.74553E-01  2400   0.129E-01    0.299E+00
DAV:  21    -0.360653937899E+04    0.19199E-01   -0.36243E-01  2400   0.133E-01    0.307E+00
DAV:  22    -0.360655790011E+04   -0.18521E-01   -0.73082E-01  2400   0.127E-01    0.300E+00
DAV:  23    -0.360653891510E+04    0.18985E-01   -0.35594E-01  2400   0.131E-01    0.301E+00
DAV:  24    -0.360655719565E+04   -0.18281E-01   -0.71568E-01  2432   0.127E-01    0.300E+00
DAV:  25    -0.360653856988E+04    0.18626E-01   -0.35097E-01  2432   0.130E-01    0.297E+00
DAV:  26    -0.360655669027E+04   -0.18120E-01   -0.70499E-01  2432   0.126E-01    0.300E+00
DAV:  27    -0.360653836537E+04    0.18325E-01   -0.34812E-01  2432   0.130E-01    0.295E+00
DAV:  28    -0.360655640948E+04   -0.18044E-01   -0.69917E-01  2432   0.125E-01    0.300E+00
DAV:  29    -0.360653826130E+04    0.18148E-01   -0.34673E-01  2432   0.129E-01    0.294E+00
DAV:  30    -0.360655626583E+04   -0.18005E-01   -0.69630E-01  2432   0.125E-01    0.300E+00
DAV:  31    -0.360653821034E+04    0.18055E-01   -0.34610E-01  2432   0.129E-01    0.293E+00
DAV:  32    -0.360655618922E+04   -0.17979E-01   -0.69483E-01  2432   0.125E-01    0.300E+00
DAV:  33    -0.360653818629E+04    0.18003E-01   -0.34583E-01  2432   0.129E-01    0.293E+00
DAV:  34    -0.360655614806E+04   -0.17962E-01   -0.69411E-01  2432   0.125E-01    0.300E+00
DAV:  35    -0.360653817552E+04    0.17973E-01   -0.34574E-01  2432   0.129E-01    0.293E+00
DAV:  36    -0.360655612404E+04   -0.17949E-01   -0.69374E-01  2432   0.125E-01    0.300E+00
DAV:  37    -0.360653817131E+04    0.17953E-01   -0.34574E-01  2432   0.129E-01    0.293E+00
DAV:  38    -0.360655610939E+04   -0.17938E-01   -0.69355E-01  2432   0.125E-01    0.300E+00
DAV:  39    -0.360653817084E+04    0.17939E-01   -0.34578E-01  2432   0.129E-01    0.293E+00
DAV:  40    -0.360655610088E+04   -0.17930E-01   -0.69348E-01  2432   0.125E-01    0.300E+00
DAV:  41    -0.360653817298E+04    0.17928E-01   -0.34584E-01  2432   0.129E-01    0.293E+00
DAV:  42    -0.360655609747E+04   -0.17924E-01   -0.69351E-01  2432   0.125E-01    0.300E+00
DAV:  43    -0.360653818301E+04    0.17914E-01   -0.34604E-01  2432   0.129E-01    0.293E+00
DAV:  44    -0.360655611814E+04   -0.17935E-01   -0.69403E-01  2432   0.125E-01    0.300E+00
DAV:  45    -0.360653819065E+04    0.17927E-01   -0.34618E-01  2432   0.129E-01    0.293E+00
DAV:  46    -0.360655612219E+04   -0.17932E-01   -0.69417E-01  2432   0.125E-01    0.300E+00
DAV:  47    -0.360653806819E+04    0.18054E-01   -0.34397E-01  2432   0.129E-01    0.291E+00
DAV:  48    -0.360655565539E+04   -0.17587E-01   -0.68454E-01  2432   0.125E-01    0.300E+00
DAV:  49    -0.360653803367E+04    0.17622E-01   -0.34365E-01  2432   0.129E-01    0.292E+00
DAV:  50    -0.360655573139E+04   -0.17698E-01   -0.68643E-01  2432   0.125E-01    0.299E+00
DAV:  51    -0.360653805874E+04    0.17673E-01   -0.34406E-01  2432   0.129E-01    0.292E+00
DAV:  52    -0.360655588338E+04   -0.17825E-01   -0.68815E-01  2432   0.125E-01    0.300E+00
DAV:  53    -0.360653858894E+04    0.17294E-01   -0.35137E-01  2432   0.129E-01    0.302E+00
DAV:  54    -0.360655801440E+04   -0.19425E-01   -0.72158E-01  2400   0.127E-01    0.305E+00
DAV:  55    -0.360654024293E+04    0.17771E-01   -0.36928E-01  2400   0.133E-01    0.323E+00
DAV:  56    -0.360656154163E+04   -0.21299E-01   -0.79491E-01  2400   0.132E-01    0.307E+00
DAV:  57    -0.360653980505E+04    0.21737E-01   -0.36265E-01  2400   0.135E-01    0.304E+00
DAV:  58    -0.360655878482E+04   -0.18980E-01   -0.74168E-01  2400   0.128E-01    0.305E+00
DAV:  59    -0.360653884712E+04    0.19938E-01   -0.35234E-01  2400   0.132E-01    0.297E+00
DAV:  60    -0.360655690547E+04   -0.18058E-01   -0.70853E-01  2400   0.126E-01    0.301E+00
DAV:  61    -0.360653819634E+04    0.18709E-01   -0.34557E-01  2400   0.130E-01    0.291E+00
DAV:  62    -0.360655569737E+04   -0.17501E-01   -0.68567E-01  2432   0.125E-01    0.300E+00
DAV:  63    -0.360653793210E+04    0.17765E-01   -0.34264E-01  2432   0.129E-01    0.290E+00
DAV:  64    -0.360655548762E+04   -0.17556E-01   -0.68225E-01  2432   0.124E-01    0.299E+00
DAV:  65    -0.360653785994E+04    0.17628E-01   -0.34177E-01  2432   0.128E-01    0.289E+00
DAV:  66    -0.360655538781E+04   -0.17528E-01   -0.68011E-01  2432   0.124E-01    0.299E+00
DAV:  67    -0.360653786446E+04    0.17523E-01   -0.34178E-01  2432   0.128E-01    0.290E+00
DAV:  68    -0.360655547987E+04   -0.17615E-01   -0.68176E-01  2432   0.124E-01    0.299E+00
DAV:  69    -0.360653790692E+04    0.17573E-01   -0.34224E-01  2432   0.128E-01    0.291E+00
DAV:  70    -0.360655556990E+04   -0.17663E-01   -0.68344E-01  2432   0.124E-01    0.299E+00
DAV:  71    -0.360653793841E+04    0.17631E-01   -0.34263E-01  2432   0.129E-01    0.291E+00
DAV:  72    -0.360655561059E+04   -0.17672E-01   -0.68425E-01  2432   0.125E-01    0.299E+00
DAV:  73    -0.360653795860E+04    0.17652E-01   -0.34290E-01  2432   0.129E-01    0.291E+00
DAV:  74    -0.360655565226E+04   -0.17694E-01   -0.68503E-01  2432   0.125E-01    0.300E+00
DAV:  75    -0.360653797512E+04    0.17677E-01   -0.34310E-01  2432   0.129E-01    0.291E+00
DAV:  76    -0.360655568215E+04   -0.17707E-01   -0.68558E-01  2432   0.125E-01    0.300E+00
DAV:  77    -0.360653797748E+04    0.17705E-01   -0.34308E-01  2432   0.129E-01    0.291E+00
DAV:  78    -0.360655567575E+04   -0.17698E-01   -0.68542E-01  2432   0.125E-01    0.300E+00
DAV:  79    -0.360653798325E+04    0.17693E-01   -0.34317E-01  2432   0.129E-01    0.291E+00
DAV:  80    -0.360655569348E+04   -0.17710E-01   -0.68578E-01  2432   0.125E-01    0.300E+00
DAV:  81    -0.360653799180E+04    0.17702E-01   -0.34327E-01  2432   0.129E-01    0.291E+00
DAV:  82    -0.360655569607E+04   -0.17704E-01   -0.68591E-01  2432   0.125E-01    0.300E+00
DAV:  83    -0.360653799303E+04    0.17703E-01   -0.34331E-01  2432   0.129E-01    0.291E+00
DAV:  84    -0.360655569681E+04   -0.17704E-01   -0.68590E-01  2432   0.125E-01    0.300E+00
DAV:  85    -0.360653799969E+04    0.17697E-01   -0.34338E-01  2432   0.129E-01    0.291E+00
DAV:  86    -0.360655571667E+04   -0.17717E-01   -0.68627E-01  2432   0.125E-01    0.300E+00
DAV:  87    -0.360653799469E+04    0.17722E-01   -0.34326E-01  2432   0.129E-01    0.291E+00
DAV:  88    -0.360655569149E+04   -0.17697E-01   -0.68576E-01  2432   0.125E-01    0.300E+00
DAV:  89    -0.360653799488E+04    0.17697E-01   -0.34329E-01  2432   0.129E-01    0.291E+00
DAV:  90    -0.360655570161E+04   -0.17707E-01   -0.68598E-01  2432   0.125E-01    0.300E+00
DAV:  91    -0.360653799980E+04    0.17702E-01   -0.34335E-01  2432   0.129E-01    0.291E+00
DAV:  92    -0.360655570605E+04   -0.17706E-01   -0.68610E-01  2432   0.125E-01    0.300E+00
DAV:  93    -0.360653800664E+04    0.17699E-01   -0.34347E-01  2432   0.129E-01    0.292E+00
DAV:  94    -0.360655572520E+04   -0.17719E-01   -0.68647E-01  2432   0.125E-01    0.300E+00
DAV:  95    -0.360653801282E+04    0.17712E-01   -0.34353E-01  2432   0.129E-01    0.292E+00
DAV:  96    -0.360655573496E+04   -0.17722E-01   -0.68663E-01  2432   0.125E-01    0.300E+00
DAV:  97    -0.360653803678E+04    0.17698E-01   -0.34387E-01  2432   0.129E-01    0.292E+00
DAV:  98    -0.360655583273E+04   -0.17796E-01   -0.68809E-01  2432   0.125E-01    0.300E+00
DAV:  99    -0.360653812892E+04    0.17704E-01   -0.34489E-01  2432   0.129E-01    0.293E+00
DAV: 100    -0.360655611207E+04   -0.17983E-01   -0.69285E-01  2432   0.125E-01
  16 F= -.36065561E+04 E0= -.36064907E+04  d E =-.478642E+00
       N       E                     dE             d eps       ncg     rms          rms(c)
DAV:   1    -0.360678761954E+04   -0.24949E+00   -0.11037E+02  2048   0.656E+00    0.260E+00
DAV:   2    -0.360985927491E+04   -0.30717E+01   -0.25739E+01  2880   0.202E+00    0.270E+01
DAV:   3    -0.360709700557E+04    0.27623E+01   -0.65990E+00  2816   0.114E+00    0.719E+00
DAV:   4    -0.360705312876E+04    0.43877E-01   -0.52034E+00  2688   0.574E-01    0.370E+00
DAV:   5    -0.360695296128E+04    0.10017E+00   -0.17613E-01  2624   0.315E-01    0.370E+00
DAV:   6    -0.360693534762E+04    0.17614E-01   -0.51827E-01  2784   0.257E-01    0.332E+00
DAV:   7    -0.360699937702E+04   -0.64029E-01   -0.13232E+00  2624   0.331E-01    0.811E+00
DAV:   8    -0.360703330800E+04   -0.33931E-01   -0.22741E+00  2656   0.286E-01    0.285E+00
DAV:   9    -0.360692907730E+04    0.10423E+00   -0.13376E+00  2624   0.261E-01    0.458E+00
DAV:  10    -0.360697470587E+04   -0.45629E-01   -0.16888E+00  2784   0.195E-01    0.339E+00
DAV:  11    -0.360690380738E+04    0.70898E-01   -0.14847E-01  2688   0.180E-01    0.175E+00
DAV:  12    -0.360691918888E+04   -0.15382E-01   -0.39988E-01  2624   0.121E-01    0.333E+00
DAV:  13    -0.360690062776E+04    0.18561E-01   -0.20394E-01  2656   0.117E-01    0.250E+00
DAV:  14    -0.360691400293E+04   -0.13375E-01   -0.50509E-01  2592   0.120E-01    0.293E+00
DAV:  15    -0.360691294509E+04    0.10578E-02   -0.44169E-01  2560   0.121E-01    0.453E+00
DAV:  16    -0.360694476620E+04   -0.31821E-01   -0.11498E+00  2592   0.148E-01    0.295E+00
DAV:  17    -0.360692098347E+04    0.23783E-01   -0.54664E-01  2560   0.159E-01    0.489E+00
DAV:  18    -0.360695560582E+04   -0.34622E-01   -0.13832E+00  2528   0.161E-01    0.300E+00
DAV:  19    -0.360691776735E+04    0.37838E-01   -0.50376E-01  2496   0.167E-01    0.439E+00
DAV:  20    -0.360694662479E+04   -0.28857E-01   -0.11999E+00  2496   0.153E-01    0.301E+00
DAV:  21    -0.360691547516E+04    0.31150E-01   -0.47710E-01  2496   0.158E-01    0.422E+00
DAV:  22    -0.360694241540E+04   -0.26940E-01   -0.11135E+00  2496   0.150E-01    0.299E+00
DAV:  23    -0.360691529437E+04    0.27121E-01   -0.47768E-01  2496   0.155E-01    0.425E+00
DAV:  24    -0.360694264661E+04   -0.27352E-01   -0.11189E+00  2496   0.150E-01    0.298E+00
DAV:  25    -0.360691517902E+04    0.27468E-01   -0.47657E-01  2496   0.155E-01    0.423E+00
DAV:  26    -0.360694242624E+04   -0.27247E-01   -0.11142E+00  2496   0.149E-01    0.298E+00
DAV:  27    -0.360691462110E+04    0.27805E-01   -0.46892E-01  2496   0.155E-01    0.416E+00
DAV:  28    -0.360694129714E+04   -0.26676E-01   -0.10903E+00  2496   0.148E-01    0.298E+00
DAV:  29    -0.360691398856E+04    0.27309E-01   -0.46049E-01  2496   0.154E-01    0.410E+00
DAV:  30    -0.360694017451E+04   -0.26186E-01   -0.10664E+00  2496   0.147E-01    0.298E+00
DAV:  31    -0.360691342929E+04    0.26745E-01   -0.45305E-01  2496   0.152E-01    0.404E+00
DAV:  32    -0.360693924872E+04   -0.25819E-01   -0.10463E+00  2496   0.146E-01    0.299E+00
DAV:  33    -0.360691289969E+04    0.26349E-01   -0.44586E-01  2496   0.151E-01    0.399E+00
DAV:  34    -0.360693837308E+04   -0.25473E-01   -0.10272E+00  2496   0.145E-01    0.299E+00
DAV:  35    -0.360691237372E+04    0.25999E-01   -0.43862E-01  2496   0.150E-01    0.393E+00
DAV:  36    -0.360693750525E+04   -0.25132E-01   -0.10082E+00  2496   0.144E-01    0.299E+00
DAV:  37    -0.360691186322E+04    0.25642E-01   -0.43154E-01  2496   0.149E-01    0.388E+00
DAV:  38    -0.360693666801E+04   -0.24805E-01   -0.98968E-01  2496   0.143E-01    0.299E+00
DAV:  39    -0.360691137782E+04    0.25290E-01   -0.42477E-01  2496   0.148E-01    0.383E+00
DAV:  40    -0.360693587514E+04   -0.24497E-01   -0.97219E-01  2496   0.143E-01    0.299E+00
DAV:  41    -0.360691091834E+04    0.24957E-01   -0.41832E-01  2496   0.147E-01    0.378E+00
DAV:  42    -0.360693512979E+04   -0.24211E-01   -0.95563E-01  2496   0.142E-01    0.300E+00
DAV:  43    -0.360691048510E+04    0.24645E-01   -0.41219E-01  2496   0.146E-01    0.373E+00
DAV:  44    -0.360693442407E+04   -0.23939E-01   -0.93997E-01  2496   0.141E-01    0.300E+00
DAV:  45    -0.360691007705E+04    0.24347E-01   -0.40639E-01  2496   0.145E-01    0.369E+00
DAV:  46    -0.360693375995E+04   -0.23683E-01   -0.92519E-01  2496   0.140E-01    0.300E+00
DAV:  47    -0.360690983098E+04    0.23929E-01   -0.40320E-01  2496   0.144E-01    0.367E+00
DAV:  48    -0.360693331247E+04   -0.23481E-01   -0.91472E-01  2496   0.139E-01    0.300E+00
DAV:  49    -0.360690963409E+04    0.23678E-01   -0.39977E-01  2496   0.144E-01    0.365E+00
DAV:  50    -0.360693304470E+04   -0.23411E-01   -0.90842E-01  2496   0.139E-01    0.300E+00
DAV:  51    -0.360690941994E+04    0.23625E-01   -0.39661E-01  2496   0.144E-01    0.362E+00
DAV:  52    -0.360693252393E+04   -0.23104E-01   -0.89617E-01  2496   0.139E-01    0.300E+00
DAV:  53    -0.360690947133E+04    0.23053E-01   -0.39661E-01  2496   0.143E-01    0.364E+00
DAV:  54    -0.360693291172E+04   -0.23440E-01   -0.90393E-01  2496   0.139E-01    0.300E+00
DAV:  55    -0.360690931351E+04    0.23598E-01   -0.39423E-01  2496   0.144E-01    0.361E+00
DAV:  56    -0.360693246753E+04   -0.23154E-01   -0.89395E-01  2496   0.139E-01    0.300E+00
DAV:  57    -0.360690934204E+04    0.23125E-01   -0.39391E-01  2496   0.143E-01    0.363E+00
DAV:  58    -0.360693337499E+04   -0.24033E-01   -0.89432E-01  2496   0.140E-01    0.304E+00
DAV:  59    -0.360691017762E+04    0.23197E-01   -0.39143E-01  2464   0.147E-01    0.373E+00
DAV:  60    -0.360693411277E+04   -0.23935E-01   -0.91812E-01  2464   0.141E-01    0.301E+00
DAV:  61    -0.360690956066E+04    0.24552E-01   -0.39459E-01  2496   0.144E-01    0.362E+00
DAV:  62    -0.360693259783E+04   -0.23037E-01   -0.89417E-01  2496   0.139E-01    0.301E+00
DAV:  63    -0.360690893013E+04    0.23668E-01   -0.38752E-01  2496   0.143E-01    0.356E+00
DAV:  64    -0.360693156014E+04   -0.22630E-01   -0.87323E-01  2496   0.138E-01    0.300E+00
DAV:  65    -0.360690871586E+04    0.22844E-01   -0.38496E-01  2496   0.142E-01    0.355E+00
DAV:  66    -0.360693137303E+04   -0.22657E-01   -0.86975E-01  2496   0.137E-01    0.300E+00
DAV:  67    -0.360690851986E+04    0.22853E-01   -0.38245E-01  2496   0.142E-01    0.353E+00
DAV:  68    -0.360693094188E+04   -0.22422E-01   -0.86059E-01  2496   0.137E-01    0.300E+00
DAV:  69    -0.360690840714E+04    0.22535E-01   -0.38094E-01  2496   0.141E-01    0.352E+00
DAV:  70    -0.360693081593E+04   -0.22409E-01   -0.85805E-01  2496   0.137E-01    0.300E+00
DAV:  71    -0.360690830049E+04    0.22515E-01   -0.37960E-01  2496   0.141E-01    0.351E+00
DAV:  72    -0.360693056853E+04   -0.22268E-01   -0.85295E-01  2496   0.137E-01    0.300E+00
DAV:  73    -0.360690819706E+04    0.22371E-01   -0.37828E-01  2496   0.141E-01    0.350E+00
DAV:  74    -0.360693040626E+04   -0.22209E-01   -0.84946E-01  2528   0.137E-01    0.300E+00
DAV:  75    -0.360690810947E+04    0.22297E-01   -0.37703E-01  2528   0.141E-01    0.349E+00
DAV:  76    -0.360693026169E+04   -0.22152E-01   -0.84629E-01  2528   0.136E-01    0.300E+00
DAV:  77    -0.360690797997E+04    0.22282E-01   -0.37514E-01  2528   0.140E-01    0.347E+00
DAV:  78    -0.360692996187E+04   -0.21982E-01   -0.84008E-01  2528   0.136E-01    0.300E+00
DAV:  79    -0.360690790695E+04    0.22055E-01   -0.37435E-01  2528   0.140E-01    0.346E+00
DAV:  80    -0.360692988638E+04   -0.21979E-01   -0.83855E-01  2528   0.136E-01    0.300E+00
DAV:  81    -0.360690783311E+04    0.22053E-01   -0.37334E-01  2528   0.140E-01    0.345E+00
DAV:  82    -0.360692968485E+04   -0.21852E-01   -0.83455E-01  2528   0.136E-01    0.299E+00
DAV:  83    -0.360690774531E+04    0.21940E-01   -0.37231E-01  2528   0.140E-01    0.344E+00
DAV:  84    -0.360692953110E+04   -0.21786E-01   -0.83125E-01  2528   0.136E-01    0.299E+00
DAV:  85    -0.360690768653E+04    0.21845E-01   -0.37143E-01  2528   0.140E-01    0.344E+00
DAV:  86    -0.360692944902E+04   -0.21762E-01   -0.82943E-01  2528   0.135E-01    0.299E+00
DAV:  87    -0.360690757331E+04    0.21876E-01   -0.36972E-01  2528   0.139E-01    0.342E+00
DAV:  88    -0.360692915169E+04   -0.21578E-01   -0.82334E-01  2528   0.135E-01    0.299E+00
DAV:  89    -0.360690751942E+04    0.21632E-01   -0.36926E-01  2528   0.139E-01    0.342E+00
DAV:  90    -0.360692911446E+04   -0.21595E-01   -0.82265E-01  2528   0.135E-01    0.299E+00
DAV:  91    -0.360690746798E+04    0.21646E-01   -0.36853E-01  2528   0.139E-01    0.341E+00
DAV:  92    -0.360692894891E+04   -0.21481E-01   -0.81939E-01  2528   0.135E-01    0.299E+00
DAV:  93    -0.360690739714E+04    0.21552E-01   -0.36768E-01  2528   0.139E-01    0.341E+00
DAV:  94    -0.360692881554E+04   -0.21418E-01   -0.81655E-01  2528   0.135E-01    0.299E+00
DAV:  95    -0.360690736293E+04    0.21453E-01   -0.36715E-01  2528   0.139E-01    0.340E+00
DAV:  96    -0.360692878610E+04   -0.21423E-01   -0.81583E-01  2528   0.135E-01    0.299E+00
DAV:  97    -0.360690729424E+04    0.21492E-01   -0.36606E-01  2528   0.139E-01    0.339E+00
DAV:  98    -0.360692860337E+04   -0.21309E-01   -0.81193E-01  2528   0.135E-01    0.299E+00
DAV:  99    -0.360690727075E+04    0.21333E-01   -0.36580E-01  2528   0.138E-01    0.339E+00
DAV: 100    -0.360692861061E+04   -0.21340E-01   -0.81207E-01  2528   0.135E-01
  17 F= -.36069286E+04 E0= -.36068637E+04  d E =-.851141E+00
       N       E                     dE             d eps       ncg     rms          rms(c)
DAV:   1    -0.360733984645E+04   -0.43258E+00   -0.17576E+01  2048   0.260E+00    0.257E+00
DAV:   2    -0.360863721329E+04   -0.12974E+01   -0.12767E+01  2944   0.201E+00    0.859E+00
DAV:   3    -0.360750802090E+04    0.11292E+01   -0.63815E-01  2944   0.217E+00    0.487E+00
DAV:   4    -0.360744163395E+04    0.66387E-01   -0.12119E+00  2912   0.550E-01    0.822E+00
DAV:   5    -0.360747593172E+04   -0.34298E-01   -0.22286E+00  2592   0.279E-01    0.297E+00
DAV:   6    -0.360740431100E+04    0.71621E-01   -0.12742E-01  2688   0.280E-01    0.405E+00
DAV:   7    -0.360734861465E+04    0.55696E-01   -0.20206E-02  2848   0.178E-01    0.460E-01
DAV:   8    -0.360734861091E+04    0.37426E-05   -0.27723E-02  2528   0.945E-02    0.204E+00
DAV:   9    -0.360735513033E+04   -0.65194E-02   -0.16950E-01  2464   0.770E-02    0.315E+00
DAV:  10    -0.360738171030E+04   -0.26580E-01   -0.68173E-01  2624   0.114E-01    0.293E+00
DAV:  11    -0.360736747777E+04    0.14233E-01   -0.38607E-01  2592   0.141E-01    0.349E+00
DAV:  12    -0.360739530304E+04   -0.27825E-01   -0.91437E-01  2592   0.135E-01    0.304E+00
DAV:  13    -0.360736568097E+04    0.29622E-01   -0.31767E-01  2592   0.139E-01    0.284E+00
DAV:  14    -0.360738722492E+04   -0.21544E-01   -0.72154E-01  2560   0.127E-01    0.309E+00
DAV:  15    -0.360736443546E+04    0.22789E-01   -0.29702E-01  2528   0.129E-01    0.282E+00
DAV:  16    -0.360738554543E+04   -0.21110E-01   -0.69179E-01  2496   0.125E-01    0.307E+00
DAV:  17    -0.360736470303E+04    0.20842E-01   -0.30412E-01  2496   0.128E-01    0.291E+00
DAV:  18    -0.360738606700E+04   -0.21364E-01   -0.70733E-01  2464   0.126E-01    0.305E+00
DAV:  19    -0.360736499559E+04    0.21071E-01   -0.30892E-01  2464   0.129E-01    0.294E+00
DAV:  20    -0.360738631519E+04   -0.21320E-01   -0.71409E-01  2464   0.127E-01    0.305E+00
DAV:  21    -0.360736507630E+04    0.21239E-01   -0.30971E-01  2464   0.130E-01    0.294E+00
DAV:  22    -0.360738623217E+04   -0.21156E-01   -0.71301E-01  2464   0.127E-01    0.304E+00
DAV:  23    -0.360736509515E+04    0.21137E-01   -0.30971E-01  2464   0.130E-01    0.294E+00
DAV:  24    -0.360738613358E+04   -0.21038E-01   -0.71159E-01  2464   0.127E-01    0.304E+00
DAV:  25    -0.360736512006E+04    0.21014E-01   -0.30997E-01  2464   0.130E-01    0.295E+00
DAV:  26    -0.360738608598E+04   -0.20966E-01   -0.71121E-01  2464   0.127E-01    0.304E+00
DAV:  27    -0.360736514410E+04    0.20942E-01   -0.31024E-01  2464   0.130E-01    0.295E+00
DAV:  28    -0.360738604602E+04   -0.20902E-01   -0.71085E-01  2464   0.127E-01    0.303E+00
DAV:  29    -0.360736515827E+04    0.20888E-01   -0.31036E-01  2464   0.130E-01    0.295E+00
DAV:  30    -0.360738599755E+04   -0.20839E-01   -0.71021E-01  2464   0.127E-01    0.303E+00
DAV:  31    -0.360736516542E+04    0.20832E-01   -0.31039E-01  2464   0.130E-01    0.296E+00
DAV:  32    -0.360738594794E+04   -0.20783E-01   -0.70949E-01  2464   0.127E-01    0.303E+00
DAV:  33    -0.360736517000E+04    0.20778E-01   -0.31040E-01  2464   0.130E-01    0.296E+00
DAV:  34    -0.360738590322E+04   -0.20733E-01   -0.70883E-01  2464   0.127E-01    0.303E+00
DAV:  35    -0.360736517391E+04    0.20729E-01   -0.31041E-01  2464   0.130E-01    0.296E+00
DAV:  36    -0.360738586423E+04   -0.20690E-01   -0.70826E-01  2464   0.127E-01    0.303E+00
DAV:  37    -0.360736517745E+04    0.20687E-01   -0.31043E-01  2464   0.130E-01    0.296E+00
DAV:  38    -0.360738582999E+04   -0.20653E-01   -0.70776E-01  2464   0.127E-01    0.303E+00
DAV:  39    -0.360736518083E+04    0.20649E-01   -0.31045E-01  2464   0.130E-01    0.296E+00
DAV:  40    -0.360738579988E+04   -0.20619E-01   -0.70732E-01  2464   0.127E-01    0.303E+00
DAV:  41    -0.360736518420E+04    0.20616E-01   -0.31048E-01  2464   0.130E-01    0.296E+00
DAV:  42    -0.360738577353E+04   -0.20589E-01   -0.70695E-01  2464   0.127E-01    0.303E+00
DAV:  43    -0.360736518766E+04    0.20586E-01   -0.31051E-01  2464   0.130E-01    0.296E+00
DAV:  44    -0.360738575044E+04   -0.20563E-01   -0.70662E-01  2464   0.127E-01    0.303E+00
DAV:  45    -0.360736519120E+04    0.20559E-01   -0.31055E-01  2464   0.130E-01    0.296E+00
DAV:  46    -0.360738573017E+04   -0.20539E-01   -0.70634E-01  2464   0.127E-01    0.302E+00
DAV:  47    -0.360736487320E+04    0.20857E-01   -0.30439E-01  2464   0.130E-01    0.289E+00
DAV:  48    -0.360738437312E+04   -0.19500E-01   -0.67848E-01  2464   0.126E-01    0.301E+00
DAV:  49    -0.360736486794E+04    0.19505E-01   -0.30557E-01  2464   0.128E-01    0.293E+00
DAV:  50    -0.360738489383E+04   -0.20026E-01   -0.68933E-01  2464   0.126E-01    0.301E+00
DAV:  51    -0.360736486310E+04    0.20031E-01   -0.30455E-01  2464   0.129E-01    0.291E+00
DAV:  52    -0.360738491282E+04   -0.20050E-01   -0.68639E-01  2464   0.126E-01    0.302E+00
DAV:  53    -0.360736527716E+04    0.19636E-01   -0.30942E-01  2464   0.129E-01    0.300E+00
DAV:  54    -0.360738647418E+04   -0.21197E-01   -0.70283E-01  2432   0.129E-01    0.305E+00
DAV:  55    -0.360736577405E+04    0.20700E-01   -0.30584E-01  2432   0.133E-01    0.304E+00
DAV:  56    -0.360738665802E+04   -0.20884E-01   -0.71658E-01  2400   0.129E-01    0.304E+00
DAV:  57    -0.360736555185E+04    0.21106E-01   -0.31116E-01  2432   0.130E-01    0.299E+00
DAV:  58    -0.360738605580E+04   -0.20504E-01   -0.71216E-01  2432   0.127E-01    0.303E+00
DAV:  59    -0.360736512684E+04    0.20929E-01   -0.30807E-01  2432   0.130E-01    0.293E+00
DAV:  60    -0.360738502529E+04   -0.19898E-01   -0.69190E-01  2432   0.127E-01    0.302E+00
DAV:  61    -0.360736499646E+04    0.20029E-01   -0.30707E-01  2432   0.129E-01    0.294E+00
DAV:  62    -0.360738499215E+04   -0.19996E-01   -0.69256E-01  2432   0.126E-01    0.301E+00
DAV:  63    -0.360736494423E+04    0.20048E-01   -0.30667E-01  2432   0.129E-01    0.293E+00
DAV:  64    -0.360738481840E+04   -0.19874E-01   -0.68887E-01  2432   0.126E-01    0.301E+00
DAV:  65    -0.360736493031E+04    0.19888E-01   -0.30646E-01  2432   0.129E-01    0.293E+00
DAV:  66    -0.360738483156E+04   -0.19901E-01   -0.68937E-01  2432   0.126E-01    0.301E+00
DAV:  67    -0.360736490092E+04    0.19931E-01   -0.30598E-01  2432   0.129E-01    0.293E+00
DAV:  68    -0.360738470488E+04   -0.19804E-01   -0.68680E-01  2432   0.126E-01    0.301E+00
DAV:  69    -0.360736489527E+04    0.19810E-01   -0.30603E-01  2432   0.129E-01    0.293E+00
DAV:  70    -0.360738472133E+04   -0.19826E-01   -0.68728E-01  2432   0.126E-01    0.301E+00
DAV:  71    -0.360736489616E+04    0.19825E-01   -0.30603E-01  2432   0.129E-01    0.293E+00
DAV:  72    -0.360738467481E+04   -0.19779E-01   -0.68649E-01  2432   0.126E-01    0.301E+00
DAV:  73    -0.360736488696E+04    0.19788E-01   -0.30593E-01  2432   0.129E-01    0.293E+00
DAV:  74    -0.360738464819E+04   -0.19761E-01   -0.68596E-01  2432   0.126E-01    0.301E+00
DAV:  75    -0.360736488720E+04    0.19761E-01   -0.30592E-01  2432   0.129E-01    0.293E+00
DAV:  76    -0.360738464962E+04   -0.19762E-01   -0.68599E-01  2432   0.126E-01    0.301E+00
DAV:  77    -0.360736486184E+04    0.19788E-01   -0.30541E-01  2432   0.129E-01    0.292E+00
DAV:  78    -0.360738454677E+04   -0.19685E-01   -0.68394E-01  2432   0.126E-01    0.301E+00
DAV:  79    -0.360736485782E+04    0.19689E-01   -0.30550E-01  2432   0.129E-01    0.292E+00
DAV:  80    -0.360738456319E+04   -0.19705E-01   -0.68437E-01  2432   0.126E-01    0.301E+00
DAV:  81    -0.360736485959E+04    0.19704E-01   -0.30549E-01  2432   0.129E-01    0.292E+00
DAV:  82    -0.360738452344E+04   -0.19664E-01   -0.68371E-01  2432   0.126E-01    0.301E+00
DAV:  83    -0.360736485036E+04    0.19673E-01   -0.30539E-01  2432   0.129E-01    0.292E+00
DAV:  84    -0.360738449821E+04   -0.19648E-01   -0.68318E-01  2432   0.126E-01    0.301E+00
DAV:  85    -0.360736485147E+04    0.19647E-01   -0.30538E-01  2432   0.129E-01    0.292E+00
DAV:  86    -0.360738450613E+04   -0.19655E-01   -0.68334E-01  2432   0.126E-01    0.301E+00
DAV:  87    -0.360736482370E+04    0.19682E-01   -0.30483E-01  2432   0.129E-01    0.292E+00
DAV:  88    -0.360738439519E+04   -0.19571E-01   -0.68111E-01  2432   0.126E-01    0.301E+00
DAV:  89    -0.360736481939E+04    0.19576E-01   -0.30492E-01  2432   0.129E-01    0.292E+00
DAV:  90    -0.360738441803E+04   -0.19599E-01   -0.68166E-01  2432   0.126E-01    0.301E+00
DAV:  91    -0.360736482124E+04    0.19597E-01   -0.30492E-01  2432   0.129E-01    0.292E+00
DAV:  92    -0.360738439895E+04   -0.19578E-01   -0.68128E-01  2432   0.126E-01    0.301E+00
DAV:  93    -0.360736482579E+04    0.19573E-01   -0.30499E-01  2432   0.129E-01    0.292E+00
DAV:  94    -0.360738441631E+04   -0.19591E-01   -0.68163E-01  2432   0.126E-01    0.301E+00
DAV:  95    -0.360736482968E+04    0.19587E-01   -0.30500E-01  2432   0.129E-01    0.292E+00
DAV:  96    -0.360738441736E+04   -0.19588E-01   -0.68161E-01  2432   0.126E-01    0.301E+00
DAV:  97    -0.360736481383E+04    0.19604E-01   -0.30469E-01  2432   0.129E-01    0.292E+00
DAV:  98    -0.360738430907E+04   -0.19495E-01   -0.68058E-01  2432   0.126E-01    0.300E+00
DAV:  99    -0.360736456596E+04    0.19743E-01   -0.30139E-01  2432   0.129E-01    0.287E+00
DAV: 100    -0.360738302491E+04   -0.18459E-01   -0.66622E-01  2432   0.125E-01
  18 F= -.36073830E+04 E0= -.36073176E+04  d E =-.454414E+00
       N       E                     dE             d eps       ncg     rms          rms(c)
DAV:   1    -0.360771065157E+04   -0.34609E+00   -0.13383E+02  2048   0.724E+00    0.228E+00
DAV:   2    -0.360854146127E+04   -0.83081E+00   -0.64659E+00  2656   0.135E+00    0.141E+01
DAV:   3    -0.360809767112E+04    0.44379E+00   -0.50483E+00  2752   0.692E-01    0.416E+00
DAV:   4    -0.360797643907E+04    0.12123E+00   -0.19491E+00  2784   0.439E-01    0.326E+00
DAV:   5    -0.360791669672E+04    0.59742E-01   -0.19298E-01  2464   0.312E-01    0.386E+00
DAV:   6    -0.360797000767E+04   -0.53311E-01   -0.11328E+00  2592   0.255E-01    0.358E+00
DAV:   7    -0.360800173927E+04   -0.31732E-01   -0.12018E+00  2656   0.372E-01    0.464E+00
DAV:   8    -0.360793346068E+04    0.68279E-01   -0.12907E+00  2528   0.279E-01    0.302E+00
DAV:   9    -0.360792804821E+04    0.54125E-02   -0.46540E-01  2784   0.165E-01    0.485E+00
DAV:  10    -0.360797638131E+04   -0.48333E-01   -0.14842E+00  2592   0.177E-01    0.321E+00
DAV:  11    -0.360791156883E+04    0.64812E-01   -0.10698E-01  2656   0.167E-01    0.154E+00
DAV:  12    -0.360792271402E+04   -0.11145E-01   -0.34948E-01  2560   0.112E-01    0.318E+00
DAV:  13    -0.360790923144E+04    0.13483E-01   -0.21569E-01  2560   0.107E-01    0.282E+00
DAV:  14    -0.360793176946E+04   -0.22538E-01   -0.66396E-01  2656   0.123E-01    0.301E+00
DAV:  15    -0.360791206443E+04    0.19705E-01   -0.29503E-01  2624   0.125E-01    0.290E+00
DAV:  16    -0.360793285132E+04   -0.20787E-01   -0.69976E-01  2528   0.124E-01    0.298E+00
DAV:  17    -0.360791185839E+04    0.20993E-01   -0.29053E-01  2528   0.126E-01    0.285E+00
DAV:  18    -0.360793244683E+04   -0.20588E-01   -0.68471E-01  2464   0.123E-01    0.299E+00
DAV:  19    -0.360791159995E+04    0.20847E-01   -0.28368E-01  2464   0.124E-01    0.283E+00
DAV:  20    -0.360793223889E+04   -0.20639E-01   -0.67901E-01  2464   0.122E-01    0.299E+00
DAV:  21    -0.360791149770E+04    0.20741E-01   -0.28307E-01  2464   0.124E-01    0.282E+00
DAV:  22    -0.360793209505E+04   -0.20597E-01   -0.67591E-01  2464   0.122E-01    0.299E+00
DAV:  23    -0.360791139856E+04    0.20696E-01   -0.28254E-01  2464   0.124E-01    0.280E+00
DAV:  24    -0.360793190785E+04   -0.20509E-01   -0.67158E-01  2464   0.122E-01    0.299E+00
DAV:  25    -0.360791130147E+04    0.20606E-01   -0.28150E-01  2464   0.124E-01    0.279E+00
DAV:  26    -0.360793174923E+04   -0.20448E-01   -0.66762E-01  2464   0.122E-01    0.299E+00
DAV:  27    -0.360791122396E+04    0.20525E-01   -0.28041E-01  2464   0.124E-01    0.278E+00
DAV:  28    -0.360793163583E+04   -0.20412E-01   -0.66458E-01  2464   0.122E-01    0.299E+00
DAV:  29    -0.360791116605E+04    0.20470E-01   -0.27946E-01  2464   0.124E-01    0.278E+00
DAV:  30    -0.360793155522E+04   -0.20389E-01   -0.66228E-01  2464   0.122E-01    0.299E+00
DAV:  31    -0.360791112434E+04    0.20431E-01   -0.27869E-01  2464   0.123E-01    0.277E+00
DAV:  32    -0.360793149894E+04   -0.20375E-01   -0.66058E-01  2464   0.122E-01    0.299E+00
DAV:  33    -0.360791109672E+04    0.20402E-01   -0.27812E-01  2464   0.123E-01    0.277E+00
DAV:  34    -0.360793146384E+04   -0.20367E-01   -0.65942E-01  2464   0.122E-01    0.299E+00
DAV:  35    -0.360791108163E+04    0.20382E-01   -0.27775E-01  2464   0.123E-01    0.277E+00
DAV:  36    -0.360793144732E+04   -0.20366E-01   -0.65874E-01  2464   0.122E-01    0.299E+00
DAV:  37    -0.360791107744E+04    0.20370E-01   -0.27755E-01  2464   0.123E-01    0.277E+00
DAV:  38    -0.360793144688E+04   -0.20369E-01   -0.65848E-01  2464   0.122E-01    0.299E+00
DAV:  39    -0.360791108257E+04    0.20364E-01   -0.27751E-01  2464   0.123E-01    0.277E+00
DAV:  40    -0.360793145991E+04   -0.20377E-01   -0.65859E-01  2464   0.122E-01    0.299E+00
DAV:  41    -0.360791109538E+04    0.20365E-01   -0.27760E-01  2464   0.123E-01    0.277E+00
DAV:  42    -0.360793148355E+04   -0.20388E-01   -0.65899E-01  2464   0.122E-01    0.299E+00
DAV:  43    -0.360791111451E+04    0.20369E-01   -0.27781E-01  2464   0.124E-01    0.278E+00
DAV:  44    -0.360793151600E+04   -0.20401E-01   -0.65963E-01  2464   0.122E-01    0.299E+00
DAV:  45    -0.360791113875E+04    0.20377E-01   -0.27812E-01  2464   0.124E-01    0.278E+00
DAV:  46    -0.360793155552E+04   -0.20417E-01   -0.66046E-01  2464   0.122E-01    0.299E+00
DAV:  47    -0.360791116617E+04    0.20389E-01   -0.27848E-01  2464   0.124E-01    0.279E+00
DAV:  48    -0.360793158880E+04   -0.20423E-01   -0.66136E-01  2464   0.122E-01    0.299E+00
DAV:  49    -0.360791119965E+04    0.20389E-01   -0.27907E-01  2464   0.124E-01    0.279E+00
DAV:  50    -0.360793164340E+04   -0.20444E-01   -0.66263E-01  2464   0.122E-01    0.299E+00
DAV:  51    -0.360791123560E+04    0.20408E-01   -0.27960E-01  2464   0.124E-01    0.280E+00
DAV:  52    -0.360793168133E+04   -0.20446E-01   -0.66201E-01  2464   0.122E-01    0.299E+00
DAV:  53    -0.360791141110E+04    0.20270E-01   -0.28100E-01  2464   0.124E-01    0.284E+00
DAV:  54    -0.360793240005E+04   -0.20989E-01   -0.67443E-01  2464   0.123E-01    0.300E+00
DAV:  55    -0.360791152381E+04    0.20876E-01   -0.28111E-01  2464   0.125E-01    0.284E+00
DAV:  56    -0.360793250398E+04   -0.20980E-01   -0.67602E-01  2464   0.123E-01    0.300E+00
DAV:  57    -0.360791158786E+04    0.20916E-01   -0.28163E-01  2464   0.125E-01    0.286E+00
DAV:  58    -0.360793291462E+04   -0.21327E-01   -0.67333E-01  2464   0.124E-01    0.302E+00
DAV:  59    -0.360791177471E+04    0.21140E-01   -0.27697E-01  2464   0.126E-01    0.290E+00
DAV:  60    -0.360793321148E+04   -0.21437E-01   -0.68460E-01  2464   0.124E-01    0.301E+00
DAV:  61    -0.360791161291E+04    0.21599E-01   -0.27855E-01  2464   0.126E-01    0.283E+00
DAV:  62    -0.360793231715E+04   -0.20704E-01   -0.67211E-01  2464   0.123E-01    0.300E+00
DAV:  63    -0.360791140244E+04    0.20915E-01   -0.27899E-01  2464   0.125E-01    0.281E+00
DAV:  64    -0.360793189472E+04   -0.20492E-01   -0.66539E-01  2464   0.123E-01    0.299E+00
DAV:  65    -0.360791132701E+04    0.20568E-01   -0.27883E-01  2464   0.124E-01    0.281E+00
DAV:  66    -0.360793179885E+04   -0.20472E-01   -0.66377E-01  2464   0.123E-01    0.299E+00
DAV:  67    -0.360791130081E+04    0.20498E-01   -0.27851E-01  2464   0.124E-01    0.281E+00
DAV:  68    -0.360793173344E+04   -0.20433E-01   -0.66268E-01  2464   0.123E-01    0.299E+00
DAV:  69    -0.360791130020E+04    0.20433E-01   -0.27873E-01  2464   0.124E-01    0.281E+00
DAV:  70    -0.360793173773E+04   -0.20438E-01   -0.66296E-01  2464   0.123E-01    0.299E+00
DAV:  71    -0.360791130471E+04    0.20433E-01   -0.27886E-01  2464   0.124E-01    0.281E+00
DAV:  72    -0.360793172099E+04   -0.20416E-01   -0.66294E-01  2464   0.123E-01    0.299E+00
DAV:  73    -0.360791129919E+04    0.20422E-01   -0.27894E-01  2464   0.124E-01    0.281E+00
DAV:  74    -0.360793168282E+04   -0.20384E-01   -0.66235E-01  2464   0.123E-01    0.299E+00
DAV:  75    -0.360791130061E+04    0.20382E-01   -0.27908E-01  2464   0.124E-01    0.281E+00
DAV:  76    -0.360793169035E+04   -0.20390E-01   -0.66262E-01  2464   0.123E-01    0.299E+00
DAV:  77    -0.360791128656E+04    0.20404E-01   -0.27882E-01  2464   0.124E-01    0.280E+00
DAV:  78    -0.360793161055E+04   -0.20324E-01   -0.66137E-01  2464   0.123E-01    0.299E+00
DAV:  79    -0.360791128088E+04    0.20330E-01   -0.27907E-01  2464   0.124E-01    0.281E+00
DAV:  80    -0.360793159988E+04   -0.20319E-01   -0.66136E-01  2464   0.123E-01    0.299E+00
DAV:  81    -0.360791128258E+04    0.20317E-01   -0.27915E-01  2464   0.124E-01    0.281E+00
DAV:  82    -0.360793157394E+04   -0.20291E-01   -0.66125E-01  2464   0.123E-01    0.299E+00
DAV:  83    -0.360791126694E+04    0.20307E-01   -0.27913E-01  2464   0.124E-01    0.280E+00
DAV:  84    -0.360793149810E+04   -0.20231E-01   -0.65994E-01  2464   0.123E-01    0.299E+00
DAV:  85    -0.360791126409E+04    0.20234E-01   -0.27925E-01  2464   0.124E-01    0.280E+00
DAV:  86    -0.360793151124E+04   -0.20247E-01   -0.66026E-01  2464   0.123E-01    0.299E+00
DAV:  87    -0.360791123969E+04    0.20272E-01   -0.27873E-01  2464   0.124E-01    0.280E+00
DAV:  88    -0.360793139236E+04   -0.20153E-01   -0.65823E-01  2464   0.122E-01    0.298E+00
DAV:  89    -0.360791122805E+04    0.20164E-01   -0.27897E-01  2464   0.124E-01    0.280E+00
DAV:  90    -0.360793137777E+04   -0.20150E-01   -0.65810E-01  2464   0.122E-01    0.298E+00
DAV:  91    -0.360791123074E+04    0.20147E-01   -0.27904E-01  2464   0.124E-01    0.280E+00
DAV:  92    -0.360793135314E+04   -0.20122E-01   -0.65799E-01  2464   0.122E-01    0.298E+00
DAV:  93    -0.360791121086E+04    0.20142E-01   -0.27889E-01  2464   0.124E-01    0.279E+00
DAV:  94    -0.360793126367E+04   -0.20053E-01   -0.65629E-01  2464   0.122E-01    0.298E+00
DAV:  95    -0.360791121199E+04    0.20052E-01   -0.27904E-01  2464   0.124E-01    0.280E+00
DAV:  96    -0.360793130860E+04   -0.20097E-01   -0.65710E-01  2464   0.122E-01    0.298E+00
DAV:  97    -0.360791121957E+04    0.20089E-01   -0.27897E-01  2464   0.124E-01    0.280E+00
DAV:  98    -0.360793133131E+04   -0.20112E-01   -0.65717E-01  2464   0.122E-01    0.298E+00
DAV:  99    -0.360791124246E+04    0.20089E-01   -0.27912E-01  2464   0.124E-01    0.280E+00
DAV: 100    -0.360793141294E+04   -0.20170E-01   -0.65862E-01  2464   0.123E-01
  19 F= -.36079314E+04 E0= -.36078663E+04  d E =-.100280E+01
       N       E                     dE             d eps       ncg     rms          rms(c)
DAV:   1    -0.360828753662E+04   -0.37629E+00   -0.31251E+01  2048   0.348E+00    0.165E+00
DAV:   2    -0.360878163401E+04   -0.49410E+00   -0.55104E+00  2752   0.107E+00    0.630E+00
DAV:   3    -0.360834425590E+04    0.43738E+00   -0.44010E-01  2816   0.890E-01    0.337E+00
DAV:   4    -0.360835487428E+04   -0.10618E-01   -0.34804E-01  2848   0.198E-01    0.375E+00
DAV:   5    -0.360833488470E+04    0.19990E-01   -0.40154E-01  2624   0.191E-01    0.219E+00
DAV:   6    -0.360833118657E+04    0.36981E-02   -0.13812E-01  2656   0.165E-01    0.183E+00
DAV:   7    -0.360836776073E+04   -0.36574E-01   -0.65803E-01  2720   0.172E-01    0.365E+00
DAV:   8    -0.360839601779E+04   -0.28257E-01   -0.92980E-01  2784   0.211E-01    0.817E+00
DAV:   9    -0.360845310822E+04   -0.57090E-01   -0.26621E+00  2592   0.212E-01    0.243E+00
DAV:  10    -0.360834943435E+04    0.10367E+00   -0.61783E-01  2496   0.235E-01    0.310E+00
DAV:  11    -0.360836407526E+04   -0.14641E-01   -0.91241E-01  2560   0.150E-01    0.297E+00
DAV:  12    -0.360834764011E+04    0.16435E-01   -0.50355E-01  2592   0.137E-01    0.478E+00
DAV:  13    -0.360838996547E+04   -0.42325E-01   -0.14615E+00  2560   0.155E-01    0.293E+00
DAV:  14    -0.360834527948E+04    0.44686E-01   -0.44592E-01  2528   0.160E-01    0.410E+00
DAV:  15    -0.360837854805E+04   -0.33269E-01   -0.11943E+00  2496   0.146E-01    0.301E+00
DAV:  16    -0.360834199618E+04    0.36552E-01   -0.38124E-01  2496   0.149E-01    0.376E+00
DAV:  17    -0.360837043581E+04   -0.28440E-01   -0.10136E+00  2464   0.139E-01    0.299E+00
DAV:  18    -0.360834211575E+04    0.28320E-01   -0.38574E-01  2432   0.142E-01    0.387E+00
DAV:  19    -0.360837101303E+04   -0.28897E-01   -0.10317E+00  2432   0.140E-01    0.295E+00
DAV:  20    -0.360834279416E+04    0.28219E-01   -0.40138E-01  2432   0.144E-01    0.395E+00
DAV:  21    -0.360837223779E+04   -0.29444E-01   -0.10595E+00  2432   0.142E-01    0.294E+00
DAV:  22    -0.360834255241E+04    0.29685E-01   -0.40031E-01  2432   0.145E-01    0.389E+00
DAV:  23    -0.360837134873E+04   -0.28796E-01   -0.10387E+00  2432   0.141E-01    0.294E+00
DAV:  24    -0.360834197724E+04    0.29371E-01   -0.39153E-01  2432   0.144E-01    0.381E+00
DAV:  25    -0.360837011185E+04   -0.28135E-01   -0.10103E+00  2432   0.140E-01    0.294E+00
DAV:  26    -0.360834157878E+04    0.28533E-01   -0.38516E-01  2432   0.142E-01    0.377E+00
DAV:  27    -0.360836937734E+04   -0.27799E-01   -0.99336E-01  2432   0.139E-01    0.295E+00
DAV:  28    -0.360834133433E+04    0.28043E-01   -0.38155E-01  2432   0.142E-01    0.375E+00
DAV:  29    -0.360836892229E+04   -0.27588E-01   -0.98282E-01  2432   0.139E-01    0.295E+00
DAV:  30    -0.360834111532E+04    0.27807E-01   -0.37844E-01  2432   0.141E-01    0.372E+00
DAV:  31    -0.360836848462E+04   -0.27369E-01   -0.97261E-01  2432   0.138E-01    0.295E+00
DAV:  32    -0.360834088563E+04    0.27599E-01   -0.37507E-01  2432   0.141E-01    0.370E+00
DAV:  33    -0.360836802429E+04   -0.27139E-01   -0.96193E-01  2432   0.138E-01    0.295E+00
DAV:  34    -0.360834065962E+04    0.27365E-01   -0.37168E-01  2432   0.140E-01    0.367E+00
DAV:  35    -0.360836758232E+04   -0.26923E-01   -0.95168E-01  2432   0.137E-01    0.295E+00
DAV:  36    -0.360834044990E+04    0.27132E-01   -0.36853E-01  2432   0.140E-01    0.365E+00
DAV:  37    -0.360836717748E+04   -0.26728E-01   -0.94232E-01  2432   0.137E-01    0.295E+00
DAV:  38    -0.360834025536E+04    0.26922E-01   -0.36562E-01  2432   0.139E-01    0.362E+00
DAV:  39    -0.360836680579E+04   -0.26550E-01   -0.93368E-01  2432   0.137E-01    0.295E+00
DAV:  40    -0.360834007294E+04    0.26733E-01   -0.36287E-01  2432   0.139E-01    0.360E+00
DAV:  41    -0.360836645789E+04   -0.26385E-01   -0.92559E-01  2432   0.136E-01    0.295E+00
DAV:  42    -0.360833990100E+04    0.26557E-01   -0.36028E-01  2432   0.138E-01    0.358E+00
DAV:  43    -0.360836613007E+04   -0.26229E-01   -0.91798E-01  2432   0.136E-01    0.295E+00
DAV:  44    -0.360833973898E+04    0.26391E-01   -0.35782E-01  2464   0.138E-01    0.356E+00
DAV:  45    -0.360836582824E+04   -0.26089E-01   -0.91094E-01  2432   0.136E-01    0.295E+00
DAV:  46    -0.360833958364E+04    0.26245E-01   -0.35545E-01  2464   0.138E-01    0.354E+00
DAV:  47    -0.360836515156E+04   -0.25568E-01   -0.89435E-01  2432   0.135E-01    0.295E+00
DAV:  48    -0.360833960755E+04    0.25544E-01   -0.35355E-01  2464   0.137E-01    0.356E+00
DAV:  49    -0.360836542982E+04   -0.25822E-01   -0.89906E-01  2432   0.136E-01    0.295E+00
DAV:  50    -0.360833960519E+04    0.25825E-01   -0.35375E-01  2464   0.138E-01    0.356E+00
DAV:  51    -0.360836532667E+04   -0.25721E-01   -0.89686E-01  2432   0.135E-01    0.295E+00
DAV:  52    -0.360833950544E+04    0.25821E-01   -0.35211E-01  2464   0.138E-01    0.354E+00
DAV:  53    -0.360836508203E+04   -0.25577E-01   -0.88959E-01  2432   0.135E-01    0.295E+00
DAV:  54    -0.360833931340E+04    0.25769E-01   -0.34764E-01  2464   0.137E-01    0.352E+00
DAV:  55    -0.360836461297E+04   -0.25300E-01   -0.87885E-01  2432   0.135E-01    0.295E+00
DAV:  56    -0.360833923813E+04    0.25375E-01   -0.34697E-01  2464   0.137E-01    0.351E+00
DAV:  57    -0.360836480080E+04   -0.25563E-01   -0.87738E-01  2432   0.135E-01    0.296E+00
DAV:  58    -0.360833941543E+04    0.25385E-01   -0.34341E-01  2464   0.138E-01    0.356E+00
DAV:  59    -0.360836542293E+04   -0.26008E-01   -0.87927E-01  2432   0.137E-01    0.297E+00
DAV:  60    -0.360833918669E+04    0.26236E-01   -0.33561E-01  2464   0.138E-01    0.351E+00
DAV:  61    -0.360836451785E+04   -0.25331E-01   -0.87015E-01  2432   0.134E-01    0.295E+00
DAV:  62    -0.360833902911E+04    0.25489E-01   -0.34294E-01  2464   0.136E-01    0.348E+00
DAV:  63    -0.360836414309E+04   -0.25114E-01   -0.87008E-01  2432   0.134E-01    0.295E+00
DAV:  64    -0.360833882745E+04    0.25316E-01   -0.34313E-01  2464   0.136E-01    0.345E+00
DAV:  65    -0.360836370641E+04   -0.24879E-01   -0.86208E-01  2464   0.134E-01    0.295E+00
DAV:  66    -0.360833868956E+04    0.25017E-01   -0.34149E-01  2464   0.136E-01    0.343E+00
DAV:  67    -0.360836343173E+04   -0.24742E-01   -0.85673E-01  2464   0.134E-01    0.295E+00
DAV:  68    -0.360833860584E+04    0.24826E-01   -0.34081E-01  2464   0.135E-01    0.342E+00
DAV:  69    -0.360836327640E+04   -0.24671E-01   -0.85338E-01  2464   0.133E-01    0.295E+00
DAV:  70    -0.360833852407E+04    0.24752E-01   -0.33953E-01  2464   0.135E-01    0.341E+00
DAV:  71    -0.360836312233E+04   -0.24598E-01   -0.84981E-01  2464   0.133E-01    0.295E+00
DAV:  72    -0.360833839416E+04    0.24728E-01   -0.33744E-01  2464   0.135E-01    0.339E+00
DAV:  73    -0.360836277442E+04   -0.24380E-01   -0.84239E-01  2464   0.133E-01    0.295E+00
DAV:  74    -0.360833835085E+04    0.24424E-01   -0.33715E-01  2464   0.134E-01    0.339E+00
DAV:  75    -0.360836276660E+04   -0.24416E-01   -0.84220E-01  2464   0.133E-01    0.295E+00
DAV:  76    -0.360833829019E+04    0.24476E-01   -0.33617E-01  2464   0.134E-01    0.338E+00
DAV:  77    -0.360836254905E+04   -0.24259E-01   -0.83763E-01  2432   0.133E-01    0.295E+00
DAV:  78    -0.360833823187E+04    0.24317E-01   -0.33544E-01  2432   0.134E-01    0.338E+00
DAV:  79    -0.360836244536E+04   -0.24213E-01   -0.83528E-01  2432   0.133E-01    0.295E+00
DAV:  80    -0.360833818443E+04    0.24261E-01   -0.33463E-01  2432   0.134E-01    0.337E+00
DAV:  81    -0.360836236321E+04   -0.24179E-01   -0.83324E-01  2432   0.132E-01    0.295E+00
DAV:  82    -0.360833807625E+04    0.24287E-01   -0.33275E-01  2432   0.134E-01    0.335E+00
DAV:  83    -0.360836204275E+04   -0.23967E-01   -0.82644E-01  2432   0.132E-01    0.295E+00
DAV:  84    -0.360833805445E+04    0.23988E-01   -0.33277E-01  2432   0.134E-01    0.335E+00
DAV:  85    -0.360836208355E+04   -0.24029E-01   -0.82729E-01  2432   0.132E-01    0.295E+00
DAV:  86    -0.360833801303E+04    0.24071E-01   -0.33202E-01  2432   0.134E-01    0.335E+00
DAV:  87    -0.360836189403E+04   -0.23881E-01   -0.82337E-01  2432   0.132E-01    0.294E+00
DAV:  88    -0.360833797242E+04    0.23922E-01   -0.33154E-01  2432   0.133E-01    0.334E+00
DAV:  89    -0.360836182413E+04   -0.23852E-01   -0.82179E-01  2432   0.132E-01    0.295E+00
DAV:  90    -0.360833794678E+04    0.23877E-01   -0.33106E-01  2432   0.133E-01    0.334E+00
DAV:  91    -0.360836179089E+04   -0.23844E-01   -0.82083E-01  2432   0.132E-01    0.295E+00
DAV:  92    -0.360833790334E+04    0.23888E-01   -0.33021E-01  2432   0.133E-01    0.333E+00
DAV:  93    -0.360836167846E+04   -0.23775E-01   -0.81813E-01  2432   0.132E-01    0.295E+00
DAV:  94    -0.360833789348E+04    0.23785E-01   -0.32998E-01  2432   0.133E-01    0.333E+00
DAV:  95    -0.360836170292E+04   -0.23809E-01   -0.81847E-01  2432   0.132E-01    0.295E+00
DAV:  96    -0.360833787213E+04    0.23831E-01   -0.32954E-01  2432   0.133E-01    0.333E+00
DAV:  97    -0.360836163513E+04   -0.23763E-01   -0.81673E-01  2432   0.132E-01    0.295E+00
DAV:  98    -0.360833786341E+04    0.23772E-01   -0.32921E-01  2432   0.133E-01    0.333E+00
DAV:  99    -0.360836165356E+04   -0.23790E-01   -0.81685E-01  2432   0.132E-01    0.295E+00
DAV: 100    -0.360833784714E+04    0.23806E-01   -0.32883E-01  2432   0.133E-01
  20 F= -.36083378E+04 E0= -.36082652E+04  d E =-.406434E+00
       N       E                     dE             d eps       ncg     rms          rms(c)
DAV:   1    -0.360851712196E+04   -0.15547E+00   -0.54887E+01  2048   0.462E+00    0.358E+00
DAV:   2    -0.361679020308E+04   -0.82731E+01   -0.72162E+01  2848   0.316E+00    0.448E+01
DAV:   3    -0.360928254154E+04    0.75077E+01   -0.16638E+01  2784   0.170E+00    0.111E+01
DAV:   4    -0.360871598203E+04    0.56656E+00   -0.72309E+00  2720   0.778E-01    0.317E+00
DAV:   5    -0.360864450547E+04    0.71477E-01   -0.90448E-01  2624   0.401E-01    0.831E+00
DAV:   6    -0.360866897888E+04   -0.24473E-01   -0.25021E+00  2592   0.262E-01    0.248E+00
DAV:   7    -0.360857956500E+04    0.89414E-01   -0.76755E-01  2656   0.359E-01    0.533E+00
DAV:   8    -0.360865187577E+04   -0.72311E-01   -0.24845E+00  2784   0.247E-01    0.322E+00
DAV:   9    -0.360856392378E+04    0.87952E-01   -0.10578E+00  2592   0.245E-01    0.179E+00
DAV:  10    -0.360854557860E+04    0.18345E-01   -0.11975E-02  2496   0.109E-01    0.238E+00
DAV:  11    -0.360856334521E+04   -0.17767E-01   -0.37648E-01  3008   0.127E-01    0.615E+00
DAV:  12    -0.360861719522E+04   -0.53850E-01   -0.16105E+00  2496   0.154E-01    0.278E+00
DAV:  13    -0.360857927615E+04    0.37919E-01   -0.60182E-01  2688   0.184E-01    0.613E+00
DAV:  14    -0.360862831395E+04   -0.49038E-01   -0.19316E+00  2464   0.182E-01    0.276E+00
DAV:  15    -0.360856960233E+04    0.58712E-01   -0.53130E-01  2464   0.188E-01    0.505E+00
DAV:  16    -0.360860427482E+04   -0.34672E-01   -0.14192E+00  2400   0.164E-01    0.279E+00
DAV:  17    -0.360857329800E+04    0.30977E-01   -0.58348E-01  2368   0.168E-01    0.567E+00
DAV:  18    -0.360861767520E+04   -0.44377E-01   -0.16997E+00  2400   0.171E-01    0.275E+00
DAV:  19    -0.360856683546E+04    0.50840E-01   -0.51131E-01  2400   0.179E-01    0.480E+00
DAV:  20    -0.360860033426E+04   -0.33499E-01   -0.13410E+00  2400   0.160E-01    0.281E+00
DAV:  21    -0.360856844963E+04    0.31885E-01   -0.52802E-01  2400   0.163E-01    0.520E+00
DAV:  22    -0.360860794315E+04   -0.39494E-01   -0.14919E+00  2400   0.164E-01    0.278E+00
DAV:  23    -0.360856600756E+04    0.41936E-01   -0.50228E-01  2400   0.170E-01    0.481E+00
DAV:  24    -0.360860061715E+04   -0.34610E-01   -0.13425E+00  2400   0.159E-01    0.281E+00
DAV:  25    -0.360856617487E+04    0.34442E-01   -0.50220E-01  2432   0.163E-01    0.493E+00
DAV:  26    -0.360860280194E+04   -0.36627E-01   -0.13836E+00  2400   0.160E-01    0.280E+00
DAV:  27    -0.360856501475E+04    0.37787E-01   -0.48887E-01  2400   0.165E-01    0.476E+00
DAV:  28    -0.360859960863E+04   -0.34594E-01   -0.13174E+00  2400   0.157E-01    0.282E+00
DAV:  29    -0.360856472746E+04    0.34881E-01   -0.48440E-01  2432   0.162E-01    0.477E+00
DAV:  30    -0.360859978359E+04   -0.35056E-01   -0.13187E+00  2400   0.157E-01    0.282E+00
DAV:  31    -0.360856400676E+04    0.35777E-01   -0.47530E-01  2432   0.162E-01    0.467E+00
DAV:  32    -0.360859808381E+04   -0.34077E-01   -0.12825E+00  2400   0.156E-01    0.282E+00
DAV:  33    -0.360856361610E+04    0.34468E-01   -0.46995E-01  2400   0.160E-01    0.465E+00
DAV:  34    -0.360859764286E+04   -0.34027E-01   -0.12718E+00  2400   0.155E-01    0.283E+00
DAV:  35    -0.360856308770E+04    0.34555E-01   -0.46298E-01  2400   0.160E-01    0.459E+00
DAV:  36    -0.360859654981E+04   -0.33462E-01   -0.12480E+00  2400   0.154E-01    0.283E+00
DAV:  37    -0.360856268626E+04    0.33864E-01   -0.45756E-01  2432   0.158E-01    0.455E+00
DAV:  38    -0.360859593336E+04   -0.33247E-01   -0.12338E+00  2400   0.154E-01    0.283E+00
DAV:  39    -0.360856224836E+04    0.33685E-01   -0.45166E-01  2400   0.158E-01    0.450E+00
DAV:  40    -0.360859509105E+04   -0.32843E-01   -0.12152E+00  2400   0.153E-01    0.284E+00
DAV:  41    -0.360856188430E+04    0.33207E-01   -0.44674E-01  2400   0.157E-01    0.446E+00
DAV:  42    -0.360859449141E+04   -0.32607E-01   -0.12015E+00  2400   0.152E-01    0.284E+00
DAV:  43    -0.360856149854E+04    0.32993E-01   -0.44147E-01  2400   0.156E-01    0.442E+00
DAV:  44    -0.360859375907E+04   -0.32261E-01   -0.11853E+00  2400   0.152E-01    0.285E+00
DAV:  45    -0.360856116573E+04    0.32593E-01   -0.43695E-01  2400   0.155E-01    0.439E+00
DAV:  46    -0.360859319703E+04   -0.32031E-01   -0.11726E+00  2400   0.151E-01    0.285E+00
DAV:  47    -0.360856135017E+04    0.31847E-01   -0.44028E-01  2400   0.154E-01    0.442E+00
DAV:  48    -0.360859357492E+04   -0.32225E-01   -0.11801E+00  2400   0.152E-01    0.284E+00
DAV:  49    -0.360856112939E+04    0.32446E-01   -0.43743E-01  2400   0.155E-01    0.438E+00
DAV:  50    -0.360859296489E+04   -0.31835E-01   -0.11674E+00  2400   0.151E-01    0.285E+00
DAV:  51    -0.360856080001E+04    0.32165E-01   -0.43207E-01  2400   0.154E-01    0.435E+00
DAV:  52    -0.360859236380E+04   -0.31564E-01   -0.11550E+00  2400   0.151E-01    0.285E+00
DAV:  53    -0.360856052028E+04    0.31844E-01   -0.42940E-01  2400   0.154E-01    0.431E+00
DAV:  54    -0.360859177119E+04   -0.31251E-01   -0.11430E+00  2400   0.150E-01    0.285E+00
DAV:  55    -0.360856031577E+04    0.31455E-01   -0.42662E-01  2400   0.153E-01    0.429E+00
DAV:  56    -0.360859144800E+04   -0.31132E-01   -0.11357E+00  2400   0.150E-01    0.285E+00
DAV:  57    -0.360855979093E+04    0.31657E-01   -0.41972E-01  2400   0.152E-01    0.422E+00
DAV:  58    -0.360858958125E+04   -0.29790E-01   -0.11065E+00  2400   0.149E-01    0.283E+00
DAV:  59    -0.360855708218E+04    0.32499E-01   -0.39641E-01  2368   0.155E-01    0.367E+00
DAV:  60    -0.360857920401E+04   -0.22122E-01   -0.90254E-01  2368   0.142E-01    0.283E+00
DAV:  61    -0.360855903630E+04    0.20168E-01   -0.42185E-01  2368   0.139E-01    0.428E+00
DAV:  62    -0.360858979455E+04   -0.30758E-01   -0.11046E+00  2400   0.147E-01    0.283E+00
DAV:  63    -0.360856022144E+04    0.29573E-01   -0.42809E-01  2400   0.151E-01    0.430E+00
DAV:  64    -0.360859169030E+04   -0.31469E-01   -0.11370E+00  2432   0.150E-01    0.286E+00
DAV:  65    -0.360855995077E+04    0.31740E-01   -0.41816E-01  2400   0.152E-01    0.426E+00
DAV:  66    -0.360859103353E+04   -0.31083E-01   -0.11221E+00  2400   0.149E-01    0.286E+00
DAV:  67    -0.360855959244E+04    0.31441E-01   -0.41435E-01  2400   0.151E-01    0.421E+00
DAV:  68    -0.360859007896E+04   -0.30487E-01   -0.11029E+00  2400   0.149E-01    0.286E+00
DAV:  69    -0.360855942517E+04    0.30654E-01   -0.41307E-01  2400   0.151E-01    0.420E+00
DAV:  70    -0.360858982688E+04   -0.30402E-01   -0.10979E+00  2400   0.148E-01    0.286E+00
DAV:  71    -0.360855924574E+04    0.30581E-01   -0.41088E-01  2400   0.150E-01    0.417E+00
DAV:  72    -0.360858940621E+04   -0.30160E-01   -0.10887E+00  2400   0.148E-01    0.286E+00
DAV:  73    -0.360855913746E+04    0.30269E-01   -0.40936E-01  2400   0.150E-01    0.416E+00
DAV:  74    -0.360858927960E+04   -0.30142E-01   -0.10857E+00  2400   0.148E-01    0.286E+00
DAV:  75    -0.360855899744E+04    0.30282E-01   -0.40744E-01  2400   0.150E-01    0.415E+00
DAV:  76    -0.360858898934E+04   -0.29992E-01   -0.10794E+00  2400   0.148E-01    0.286E+00
DAV:  77    -0.360855883635E+04    0.30153E-01   -0.40521E-01  2400   0.149E-01    0.413E+00
DAV:  78    -0.360858863985E+04   -0.29804E-01   -0.10717E+00  2400   0.147E-01    0.286E+00
DAV:  79    -0.360855876309E+04    0.29877E-01   -0.40429E-01  2432   0.149E-01    0.412E+00
DAV:  80    -0.360858856957E+04   -0.29806E-01   -0.10701E+00  2432   0.147E-01    0.286E+00
DAV:  81    -0.360855864619E+04    0.29923E-01   -0.40275E-01  2432   0.149E-01    0.411E+00
DAV:  82    -0.360858827125E+04   -0.29625E-01   -0.10635E+00  2432   0.147E-01    0.286E+00
DAV:  83    -0.360855857449E+04    0.29697E-01   -0.40173E-01  2432   0.148E-01    0.410E+00
DAV:  84    -0.360858819013E+04   -0.29616E-01   -0.10616E+00  2432   0.147E-01    0.287E+00
DAV:  85    -0.360855848154E+04    0.29709E-01   -0.40045E-01  2432   0.148E-01    0.409E+00
DAV:  86    -0.360858799381E+04   -0.29512E-01   -0.10573E+00  2432   0.146E-01    0.287E+00
DAV:  87    -0.360855836435E+04    0.29629E-01   -0.39881E-01  2432   0.148E-01    0.407E+00
DAV:  88    -0.360858773360E+04   -0.29369E-01   -0.10515E+00  2432   0.146E-01    0.287E+00
DAV:  89    -0.360855831927E+04    0.29414E-01   -0.39821E-01  2432   0.148E-01    0.407E+00
DAV:  90    -0.360858770492E+04   -0.29386E-01   -0.10508E+00  2432   0.146E-01    0.287E+00
DAV:  91    -0.360855823906E+04    0.29466E-01   -0.39715E-01  2432   0.148E-01    0.406E+00
DAV:  92    -0.360858748549E+04   -0.29246E-01   -0.10459E+00  2432   0.146E-01    0.287E+00
DAV:  93    -0.360855819419E+04    0.29291E-01   -0.39644E-01  2400   0.147E-01    0.406E+00
DAV:  94    -0.360858744446E+04   -0.29250E-01   -0.10448E+00  2432   0.146E-01    0.287E+00
DAV:  95    -0.360855813688E+04    0.29308E-01   -0.39563E-01  2400   0.147E-01    0.405E+00
DAV:  96    -0.360858732350E+04   -0.29187E-01   -0.10421E+00  2432   0.146E-01    0.287E+00
DAV:  97    -0.360855804662E+04    0.29277E-01   -0.39434E-01  2400   0.147E-01    0.404E+00
DAV:  98    -0.360858710330E+04   -0.29057E-01   -0.10373E+00  2464   0.145E-01    0.287E+00
DAV:  99    -0.360855801972E+04    0.29084E-01   -0.39403E-01  2432   0.147E-01    0.404E+00
DAV: 100    -0.360858710034E+04   -0.29081E-01   -0.10372E+00  2464   0.145E-01
  21 F= -.36085871E+04 E0= -.36085218E+04  d E =-.655687E+00
       N       E                     dE             d eps       ncg     rms          rms(c)
DAV:   1    -0.360890095722E+04   -0.34294E+00   -0.34239E+01  2048   0.365E+00    0.347E+00
DAV:   2    -0.361072527335E+04   -0.18243E+01   -0.19826E+01  2944   0.264E+00    0.974E+00
DAV:   3    -0.360921312556E+04    0.15121E+01   -0.11625E+00  2848   0.284E+00    0.560E+00
DAV:   4    -0.360912832267E+04    0.84803E-01   -0.73072E-01  2816   0.452E-01    0.450E+00
DAV:   5    -0.360898065401E+04    0.14767E+00   -0.65166E-01  3008   0.599E-01    0.768E+00
DAV:   6    -0.360909960399E+04   -0.11895E+00   -0.33779E+00  2720   0.245E-01    0.331E+00
DAV:   7    -0.360898942060E+04    0.11018E+00   -0.47652E-02  2784   0.342E-01    0.416E+00
DAV:   8    -0.360892717843E+04    0.62242E-01   -0.67460E-02  2976   0.265E-01    0.860E-01
DAV:   9    -0.360894549366E+04   -0.18315E-01   -0.67578E-02  2528   0.128E-01    0.346E+00
DAV:  10    -0.360896688840E+04   -0.21395E-01   -0.55640E-01  2720   0.150E-01    0.641E+00
DAV:  11    -0.360903838521E+04   -0.71497E-01   -0.19698E+00  2528   0.205E-01    0.316E+00
DAV:  12    -0.360893734869E+04    0.10104E+00   -0.11596E-01  2592   0.187E-01    0.119E+00
DAV:  13    -0.360894484420E+04   -0.74955E-02   -0.28482E-01  2560   0.105E-01    0.309E+00
DAV:  14    -0.360893496737E+04    0.98768E-02   -0.20435E-01  2560   0.957E-02    0.269E+00
DAV:  15    -0.360896197177E+04   -0.27004E-01   -0.64347E-01  2592   0.119E-01    0.309E+00
DAV:  16    -0.360893738626E+04    0.24586E-01   -0.21632E-01  2592   0.120E-01    0.270E+00
DAV:  17    -0.360896270693E+04   -0.25321E-01   -0.66233E-01  2496   0.120E-01    0.308E+00
DAV:  18    -0.360893705156E+04    0.25655E-01   -0.21110E-01  2464   0.120E-01    0.259E+00
DAV:  19    -0.360896093581E+04   -0.23884E-01   -0.62607E-01  2464   0.119E-01    0.308E+00
DAV:  20    -0.360893672713E+04    0.24209E-01   -0.20915E-01  2464   0.118E-01    0.255E+00
DAV:  21    -0.360895996242E+04   -0.23235E-01   -0.60835E-01  2432   0.118E-01    0.307E+00
DAV:  22    -0.360893668095E+04    0.23281E-01   -0.21088E-01  2432   0.117E-01    0.255E+00
DAV:  23    -0.360895965863E+04   -0.22978E-01   -0.60503E-01  2432   0.118E-01    0.306E+00
DAV:  24    -0.360893676626E+04    0.22892E-01   -0.21373E-01  2432   0.117E-01    0.257E+00
DAV:  25    -0.360895964669E+04   -0.22880E-01   -0.60728E-01  2432   0.119E-01    0.306E+00
DAV:  26    -0.360893688693E+04    0.22760E-01   -0.21653E-01  2432   0.118E-01    0.260E+00
DAV:  27    -0.360895974009E+04   -0.22853E-01   -0.61116E-01  2432   0.119E-01    0.305E+00
DAV:  28    -0.360893700956E+04    0.22731E-01   -0.21902E-01  2432   0.118E-01    0.262E+00
DAV:  29    -0.360895986659E+04   -0.22857E-01   -0.61536E-01  2432   0.119E-01    0.305E+00
DAV:  30    -0.360893712629E+04    0.22740E-01   -0.22126E-01  2432   0.118E-01    0.264E+00
DAV:  31    -0.360896000345E+04   -0.22877E-01   -0.61952E-01  2432   0.120E-01    0.305E+00
DAV:  32    -0.360893723630E+04    0.22767E-01   -0.22328E-01  2432   0.119E-01    0.265E+00
DAV:  33    -0.360896013833E+04   -0.22902E-01   -0.62348E-01  2432   0.120E-01    0.304E+00
DAV:  34    -0.360893733885E+04    0.22799E-01   -0.22514E-01  2432   0.119E-01    0.267E+00
DAV:  35    -0.360896026791E+04   -0.22929E-01   -0.62723E-01  2432   0.120E-01    0.304E+00
DAV:  36    -0.360893743558E+04    0.22832E-01   -0.22687E-01  2432   0.119E-01    0.269E+00
DAV:  37    -0.360896039295E+04   -0.22957E-01   -0.63082E-01  2432   0.120E-01    0.304E+00
DAV:  38    -0.360893752752E+04    0.22865E-01   -0.22852E-01  2432   0.120E-01    0.270E+00
DAV:  39    -0.360896051324E+04   -0.22986E-01   -0.63424E-01  2432   0.121E-01    0.304E+00
DAV:  40    -0.360893761510E+04    0.22898E-01   -0.23007E-01  2432   0.120E-01    0.271E+00
DAV:  41    -0.360896063022E+04   -0.23015E-01   -0.63753E-01  2432   0.121E-01    0.304E+00
DAV:  42    -0.360893769854E+04    0.22932E-01   -0.23154E-01  2432   0.120E-01    0.273E+00
DAV:  43    -0.360896074222E+04   -0.23044E-01   -0.64068E-01  2432   0.121E-01    0.303E+00
DAV:  44    -0.360893777800E+04    0.22964E-01   -0.23294E-01  2432   0.121E-01    0.274E+00
DAV:  45    -0.360896085068E+04   -0.23073E-01   -0.64369E-01  2432   0.121E-01    0.303E+00
DAV:  46    -0.360893785344E+04    0.22997E-01   -0.23425E-01  2432   0.121E-01    0.275E+00
DAV:  47    -0.360896088275E+04   -0.23029E-01   -0.64609E-01  2432   0.121E-01    0.303E+00
DAV:  48    -0.360893768670E+04    0.23196E-01   -0.23082E-01  2432   0.121E-01    0.270E+00
DAV:  49    -0.360896003078E+04   -0.22344E-01   -0.62806E-01  2432   0.121E-01    0.303E+00
DAV:  50    -0.360893767220E+04    0.22359E-01   -0.23105E-01  2432   0.120E-01    0.272E+00
DAV:  51    -0.360896022376E+04   -0.22552E-01   -0.63290E-01  2432   0.121E-01    0.303E+00
DAV:  52    -0.360893763105E+04    0.22593E-01   -0.23011E-01  2432   0.120E-01    0.270E+00
DAV:  53    -0.360895986821E+04   -0.22237E-01   -0.62753E-01  2432   0.121E-01    0.302E+00
DAV:  54    -0.360893751454E+04    0.22354E-01   -0.22895E-01  2432   0.120E-01    0.267E+00
DAV:  55    -0.360895934003E+04   -0.21825E-01   -0.61784E-01  2432   0.120E-01    0.302E+00
DAV:  56    -0.360893754743E+04    0.21793E-01   -0.23068E-01  2432   0.120E-01    0.269E+00
DAV:  57    -0.360895941175E+04   -0.21864E-01   -0.62591E-01  2432   0.121E-01    0.301E+00
DAV:  58    -0.360893654905E+04    0.22863E-01   -0.21326E-01  2432   0.121E-01    0.236E+00
DAV:  59    -0.360895371504E+04   -0.17166E-01   -0.52497E-01  2400   0.119E-01    0.298E+00
DAV:  60    -0.360893668186E+04    0.17033E-01   -0.23195E-01  2432   0.114E-01    0.261E+00
DAV:  61    -0.360895733900E+04   -0.20657E-01   -0.58683E-01  2432   0.119E-01    0.300E+00
DAV:  62    -0.360893769609E+04    0.19643E-01   -0.23792E-01  2432   0.117E-01    0.278E+00
DAV:  63    -0.360896080394E+04   -0.23108E-01   -0.64679E-01  2432   0.121E-01    0.302E+00
DAV:  64    -0.360893801159E+04    0.22792E-01   -0.23592E-01  2432   0.121E-01    0.277E+00
DAV:  65    -0.360896100551E+04   -0.22994E-01   -0.64794E-01  2432   0.122E-01    0.303E+00
DAV:  66    -0.360893813813E+04    0.22867E-01   -0.23766E-01  2432   0.122E-01    0.280E+00
DAV:  67    -0.360896134549E+04   -0.23207E-01   -0.65629E-01  2464   0.122E-01    0.303E+00
DAV:  68    -0.360893812629E+04    0.23219E-01   -0.23721E-01  2432   0.122E-01    0.278E+00
DAV:  69    -0.360896105471E+04   -0.22928E-01   -0.65044E-01  2432   0.122E-01    0.303E+00
DAV:  70    -0.360893814853E+04    0.22906E-01   -0.23809E-01  2432   0.122E-01    0.280E+00
DAV:  71    -0.360896118176E+04   -0.23033E-01   -0.65392E-01  2432   0.122E-01    0.303E+00
DAV:  72    -0.360893811881E+04    0.23063E-01   -0.23747E-01  2432   0.122E-01    0.278E+00
DAV:  73    -0.360896095278E+04   -0.22834E-01   -0.64926E-01  2432   0.122E-01    0.302E+00
DAV:  74    -0.360893813205E+04    0.22821E-01   -0.23807E-01  2432   0.122E-01    0.279E+00
DAV:  75    -0.360896104195E+04   -0.22910E-01   -0.65170E-01  2432   0.122E-01    0.302E+00
DAV:  76    -0.360893813205E+04    0.22910E-01   -0.23808E-01  2432   0.122E-01    0.279E+00
DAV:  77    -0.360896093797E+04   -0.22806E-01   -0.64976E-01  2432   0.122E-01    0.302E+00
DAV:  78    -0.360893814532E+04    0.22793E-01   -0.23843E-01  2432   0.122E-01    0.279E+00
DAV:  79    -0.360896098706E+04   -0.22842E-01   -0.65114E-01  2432   0.122E-01    0.302E+00
DAV:  80    -0.360893814969E+04    0.22837E-01   -0.23854E-01  2432   0.122E-01    0.279E+00
DAV:  81    -0.360896094878E+04   -0.22799E-01   -0.65050E-01  2432   0.122E-01    0.302E+00
DAV:  82    -0.360893813932E+04    0.22809E-01   -0.23837E-01  2432   0.122E-01    0.279E+00
DAV:  83    -0.360896089514E+04   -0.22756E-01   -0.64954E-01  2432   0.122E-01    0.302E+00
DAV:  84    -0.360893814517E+04    0.22750E-01   -0.23860E-01  2432   0.122E-01    0.279E+00
DAV:  85    -0.360896090769E+04   -0.22763E-01   -0.65004E-01  2432   0.122E-01    0.302E+00
DAV:  86    -0.360893815021E+04    0.22757E-01   -0.23873E-01  2432   0.122E-01    0.279E+00
DAV:  87    -0.360896087531E+04   -0.22725E-01   -0.64958E-01  2432   0.122E-01    0.302E+00
DAV:  88    -0.360893815744E+04    0.22718E-01   -0.23888E-01  2432   0.122E-01    0.279E+00
DAV:  89    -0.360896088835E+04   -0.22731E-01   -0.65000E-01  2432   0.122E-01    0.302E+00
DAV:  90    -0.360893816235E+04    0.22726E-01   -0.23900E-01  2432   0.122E-01    0.279E+00
DAV:  91    -0.360896088160E+04   -0.22719E-01   -0.64999E-01  2432   0.122E-01    0.302E+00
DAV:  92    -0.360893815284E+04    0.22729E-01   -0.23881E-01  2432   0.122E-01    0.279E+00
DAV:  93    -0.360896083377E+04   -0.22681E-01   -0.64902E-01  2432   0.122E-01    0.302E+00
DAV:  94    -0.360893815844E+04    0.22675E-01   -0.23900E-01  2432   0.122E-01    0.279E+00
DAV:  95    -0.360896085640E+04   -0.22698E-01   -0.64967E-01  2432   0.122E-01    0.302E+00
DAV:  96    -0.360893816055E+04    0.22696E-01   -0.23906E-01  2432   0.122E-01    0.279E+00
DAV:  97    -0.360896083743E+04   -0.22677E-01   -0.64939E-01  2432   0.122E-01    0.302E+00
DAV:  98    -0.360893816631E+04    0.22671E-01   -0.23924E-01  2432   0.122E-01    0.279E+00
DAV:  99    -0.360896085024E+04   -0.22684E-01   -0.64983E-01  2432   0.122E-01    0.302E+00
DAV: 100    -0.360893816847E+04    0.22682E-01   -0.23931E-01  2432   0.122E-01
  22 F= -.36089382E+04 E0= -.36088637E+04  d E =-.351068E+00
       N       E                     dE             d eps       ncg     rms          rms(c)
DAV:   1    -0.360909980861E+04   -0.13896E+00   -0.76364E+01  2048   0.542E+00    0.365E+00
DAV:   2    -0.361746945747E+04   -0.83696E+01   -0.73388E+01  2912   0.312E+00    0.444E+01
DAV:   3    -0.361001456594E+04    0.74549E+01   -0.13002E+01  2848   0.168E+00    0.111E+01
DAV:   4    -0.360934372266E+04    0.67084E+00   -0.78885E+00  2848   0.775E-01    0.317E+00
DAV:   5    -0.360930502344E+04    0.38699E-01   -0.12043E+00  2560   0.402E-01    0.919E+00
DAV:   6    -0.360931106622E+04   -0.60428E-02   -0.27873E+00  2624   0.278E-01    0.225E+00
DAV:   7    -0.360919973129E+04    0.11133E+00   -0.94031E-01  2592   0.366E-01    0.421E+00
DAV:   8    -0.360927647019E+04   -0.76739E-01   -0.26005E+00  2752   0.253E-01    0.385E+00
DAV:   9    -0.360919838031E+04    0.78090E-01   -0.80118E-01  2688   0.252E-01    0.345E+00
DAV:  10    -0.360916959189E+04    0.28788E-01   -0.10189E-02  2560   0.153E-01    0.778E-01
DAV:  11    -0.360915405912E+04    0.15533E-01   -0.60996E-03  2592   0.105E-01    0.542E-01
DAV:  12    -0.360915418337E+04   -0.12425E-03   -0.36237E-02  2752   0.645E-02    0.320E+00
DAV:  13    -0.360916533919E+04   -0.11156E-01   -0.24866E-01  2432   0.732E-02    0.236E+00
DAV:  14    -0.360921563662E+04   -0.50297E-01   -0.72141E-01  2656   0.113E-01    0.806E+00
DAV:  15    -0.360927571077E+04   -0.60074E-01   -0.23819E+00  2592   0.187E-01    0.229E+00
DAV:  16    -0.360922033980E+04    0.55371E-01   -0.10128E+00  2560   0.230E-01    0.736E+00
DAV:  17    -0.360927794981E+04   -0.57610E-01   -0.26245E+00  2496   0.207E-01    0.275E+00
DAV:  18    -0.360919363423E+04    0.84316E-01   -0.57133E-01  2560   0.217E-01    0.563E+00
DAV:  19    -0.360923602900E+04   -0.42395E-01   -0.16752E+00  2432   0.171E-01    0.288E+00
DAV:  20    -0.360919376923E+04    0.42260E-01   -0.60759E-01  2432   0.184E-01    0.593E+00
DAV:  21    -0.360924249444E+04   -0.48725E-01   -0.18191E+00  2432   0.172E-01    0.287E+00
DAV:  22    -0.360918714254E+04    0.55352E-01   -0.50644E-01  2464   0.191E-01    0.518E+00
DAV:  23    -0.360922808641E+04   -0.40944E-01   -0.15056E+00  2432   0.160E-01    0.294E+00
DAV:  24    -0.360918466183E+04    0.43425E-01   -0.47418E-01  2432   0.165E-01    0.504E+00
DAV:  25    -0.360922447056E+04   -0.39809E-01   -0.14242E+00  2432   0.157E-01    0.294E+00
DAV:  26    -0.360918415383E+04    0.40317E-01   -0.47268E-01  2432   0.161E-01    0.501E+00
DAV:  27    -0.360922413096E+04   -0.39977E-01   -0.14158E+00  2432   0.156E-01    0.294E+00
DAV:  28    -0.360918288953E+04    0.41241E-01   -0.45710E-01  2432   0.160E-01    0.485E+00
DAV:  29    -0.360922138180E+04   -0.38492E-01   -0.13549E+00  2432   0.153E-01    0.296E+00
DAV:  30    -0.360918199442E+04    0.39387E-01   -0.44655E-01  2432   0.157E-01    0.477E+00
DAV:  31    -0.360921988761E+04   -0.37893E-01   -0.13205E+00  2432   0.152E-01    0.296E+00
DAV:  32    -0.360918124739E+04    0.38640E-01   -0.43738E-01  2432   0.156E-01    0.469E+00
DAV:  33    -0.360921853987E+04   -0.37292E-01   -0.12897E+00  2432   0.151E-01    0.297E+00
DAV:  34    -0.360918055307E+04    0.37987E-01   -0.42836E-01  2432   0.154E-01    0.462E+00
DAV:  35    -0.360921726099E+04   -0.36708E-01   -0.12604E+00  2432   0.149E-01    0.297E+00
DAV:  36    -0.360917996616E+04    0.37295E-01   -0.42082E-01  2432   0.153E-01    0.456E+00
DAV:  37    -0.360921622007E+04   -0.36254E-01   -0.12364E+00  2432   0.148E-01    0.298E+00
DAV:  38    -0.360917943601E+04    0.36784E-01   -0.41393E-01  2432   0.151E-01    0.450E+00
DAV:  39    -0.360921525762E+04   -0.35822E-01   -0.12142E+00  2432   0.147E-01    0.298E+00
DAV:  40    -0.360917894965E+04    0.36308E-01   -0.40757E-01  2432   0.150E-01    0.444E+00
DAV:  41    -0.360921436981E+04   -0.35420E-01   -0.11938E+00  2432   0.147E-01    0.299E+00
DAV:  42    -0.360917850393E+04    0.35866E-01   -0.40170E-01  2432   0.149E-01    0.439E+00
DAV:  43    -0.360921356183E+04   -0.35058E-01   -0.11751E+00  2432   0.146E-01    0.299E+00
DAV:  44    -0.360917809121E+04    0.35471E-01   -0.39624E-01  2432   0.148E-01    0.435E+00
DAV:  45    -0.360921281114E+04   -0.34720E-01   -0.11577E+00  2432   0.145E-01    0.300E+00
DAV:  46    -0.360917770605E+04    0.35105E-01   -0.39111E-01  2432   0.148E-01    0.430E+00
DAV:  47    -0.360921122100E+04   -0.33515E-01   -0.11203E+00  2432   0.144E-01    0.299E+00
DAV:  48    -0.360917888646E+04    0.32335E-01   -0.40858E-01  2432   0.147E-01    0.450E+00
DAV:  49    -0.360921481666E+04   -0.35930E-01   -0.11977E+00  2432   0.147E-01    0.298E+00
DAV:  50    -0.360917867519E+04    0.36141E-01   -0.40466E-01  2432   0.150E-01    0.442E+00
DAV:  51    -0.360921368778E+04   -0.35013E-01   -0.11740E+00  2432   0.146E-01    0.299E+00
DAV:  52    -0.360917819650E+04    0.35491E-01   -0.39930E-01  2432   0.149E-01    0.436E+00
DAV:  53    -0.360921240753E+04   -0.34211E-01   -0.11525E+00  2432   0.145E-01    0.299E+00
DAV:  54    -0.360917796820E+04    0.34439E-01   -0.40029E-01  2432   0.148E-01    0.433E+00
DAV:  55    -0.360921189658E+04   -0.33928E-01   -0.11455E+00  2432   0.145E-01    0.299E+00
DAV:  56    -0.360917779459E+04    0.34102E-01   -0.39985E-01  2432   0.147E-01    0.431E+00
DAV:  57    -0.360921115003E+04   -0.33355E-01   -0.11360E+00  2432   0.144E-01    0.297E+00
DAV:  58    -0.360917747191E+04    0.33678E-01   -0.40367E-01  2432   0.147E-01    0.424E+00
DAV:  59    -0.360920989291E+04   -0.32421E-01   -0.11127E+00  2432   0.143E-01    0.298E+00
DAV:  60    -0.360917749090E+04    0.32402E-01   -0.40128E-01  2432   0.145E-01    0.428E+00
DAV:  61    -0.360921080922E+04   -0.33318E-01   -0.11232E+00  2432   0.144E-01    0.298E+00
DAV:  62    -0.360917719945E+04    0.33610E-01   -0.39213E-01  2432   0.146E-01    0.424E+00
DAV:  63    -0.360920985906E+04   -0.32660E-01   -0.10999E+00  2432   0.143E-01    0.298E+00
DAV:  64    -0.360917726924E+04    0.32590E-01   -0.39324E-01  2432   0.145E-01    0.426E+00
DAV:  65    -0.360921036606E+04   -0.33097E-01   -0.11089E+00  2432   0.144E-01    0.298E+00
DAV:  66    -0.360917717570E+04    0.33190E-01   -0.39075E-01  2432   0.146E-01    0.424E+00
DAV:  67    -0.360921019378E+04   -0.33018E-01   -0.11031E+00  2432   0.143E-01    0.299E+00
DAV:  68    -0.360917719060E+04    0.33003E-01   -0.38982E-01  2432   0.146E-01    0.426E+00
DAV:  69    -0.360921051404E+04   -0.33323E-01   -0.11080E+00  2432   0.144E-01    0.299E+00
DAV:  70    -0.360917704522E+04    0.33469E-01   -0.38683E-01  2432   0.146E-01    0.423E+00
DAV:  71    -0.360921020667E+04   -0.33161E-01   -0.11002E+00  2432   0.143E-01    0.299E+00
DAV:  72    -0.360917692567E+04    0.33281E-01   -0.38452E-01  2432   0.145E-01    0.422E+00
DAV:  73    -0.360921005876E+04   -0.33133E-01   -0.10956E+00  2432   0.143E-01    0.299E+00
DAV:  74    -0.360917687568E+04    0.33183E-01   -0.38319E-01  2432   0.145E-01    0.422E+00
DAV:  75    -0.360921008542E+04   -0.33210E-01   -0.10949E+00  2432   0.143E-01    0.300E+00
DAV:  76    -0.360917675776E+04    0.33328E-01   -0.38102E-01  2432   0.145E-01    0.420E+00
DAV:  77    -0.360920980308E+04   -0.33045E-01   -0.10880E+00  2432   0.143E-01    0.300E+00
DAV:  78    -0.360917670156E+04    0.33102E-01   -0.37970E-01  2432   0.145E-01    0.420E+00
DAV:  79    -0.360920981412E+04   -0.33113E-01   -0.10869E+00  2432   0.143E-01    0.300E+00
DAV:  80    -0.360917659320E+04    0.33221E-01   -0.37767E-01  2432   0.145E-01    0.419E+00
DAV:  81    -0.360920958547E+04   -0.32992E-01   -0.10816E+00  2432   0.142E-01    0.300E+00
DAV:  82    -0.360917642808E+04    0.33157E-01   -0.37518E-01  2432   0.145E-01    0.416E+00
DAV:  83    -0.360920919017E+04   -0.32762E-01   -0.10725E+00  2432   0.142E-01    0.300E+00
DAV:  84    -0.360917639023E+04    0.32800E-01   -0.37451E-01  2432   0.144E-01    0.417E+00
DAV:  85    -0.360920921545E+04   -0.32825E-01   -0.10729E+00  2432   0.142E-01    0.300E+00
DAV:  86    -0.360917625513E+04    0.32960E-01   -0.37277E-01  2432   0.144E-01    0.414E+00
DAV:  87    -0.360920878579E+04   -0.32531E-01   -0.10640E+00  2432   0.142E-01    0.300E+00
DAV:  88    -0.360917619704E+04    0.32589E-01   -0.37214E-01  2432   0.144E-01    0.414E+00
DAV:  89    -0.360920873282E+04   -0.32536E-01   -0.10630E+00  2432   0.142E-01    0.300E+00
DAV:  90    -0.360917608941E+04    0.32643E-01   -0.37086E-01  2432   0.144E-01    0.412E+00
DAV:  91    -0.360920844041E+04   -0.32351E-01   -0.10574E+00  2432   0.141E-01    0.300E+00
DAV:  92    -0.360917597226E+04    0.32468E-01   -0.36956E-01  2432   0.143E-01    0.411E+00
DAV:  93    -0.360920817217E+04   -0.32200E-01   -0.10511E+00  2432   0.141E-01    0.300E+00
DAV:  94    -0.360917594172E+04    0.32230E-01   -0.36874E-01  2432   0.143E-01    0.411E+00
DAV:  95    -0.360920819444E+04   -0.32253E-01   -0.10510E+00  2432   0.141E-01    0.300E+00
DAV:  96    -0.360917586739E+04    0.32327E-01   -0.36753E-01  2432   0.143E-01    0.410E+00
DAV:  97    -0.360920797708E+04   -0.32110E-01   -0.10464E+00  2432   0.141E-01    0.300E+00
DAV:  98    -0.360917580391E+04    0.32173E-01   -0.36693E-01  2432   0.143E-01    0.409E+00
DAV:  99    -0.360920783967E+04   -0.32036E-01   -0.10441E+00  2432   0.141E-01    0.300E+00
DAV: 100    -0.360917572799E+04    0.32112E-01   -0.36641E-01  2432   0.143E-01
  23 F= -.36091757E+04 E0= -.36091020E+04  d E =-.588628E+00
       N       E                     dE             d eps       ncg     rms          rms(c)
DAV:   1    -0.360955573185E+04   -0.34789E+00   -0.42955E+01  2048   0.397E+00    0.342E+00
DAV:   2    -0.361784802435E+04   -0.82923E+01   -0.73105E+01  2944   0.287E+00    0.443E+01
DAV:   3    -0.361044628071E+04    0.74017E+01   -0.11990E+01  2816   0.166E+00    0.111E+01
DAV:   4    -0.360971658039E+04    0.72970E+00   -0.74761E+00  2720   0.750E-01    0.289E+00
DAV:   5    -0.360974083474E+04   -0.24254E-01   -0.14922E+00  2592   0.367E-01    0.935E+00
DAV:   6    -0.360971268740E+04    0.28147E-01   -0.24990E+00  2624   0.266E-01    0.206E+00
DAV:   7    -0.360964828521E+04    0.64402E-01   -0.13935E+00  2592   0.304E-01    0.754E+00
DAV:   8    -0.360978708608E+04   -0.13880E+00   -0.51784E+00  2752   0.275E-01    0.446E+00
DAV:   9    -0.360960198936E+04    0.18510E+00   -0.91127E-01  2528   0.288E-01    0.379E+00
DAV:  10    -0.360957342091E+04    0.28568E-01   -0.13757E-02  2592   0.112E-01    0.240E+00
DAV:  11    -0.360958891033E+04   -0.15489E-01   -0.37331E-01  2976   0.176E-01    0.658E+00
DAV:  12    -0.360964860026E+04   -0.59690E-01   -0.19239E+00  2560   0.155E-01    0.304E+00
DAV:  13    -0.360961345647E+04    0.35144E-01   -0.71419E-01  2592   0.200E-01    0.712E+00
DAV:  14    -0.360967268932E+04   -0.59233E-01   -0.24279E+00  2496   0.198E-01    0.296E+00
DAV:  15    -0.360960119578E+04    0.71494E-01   -0.63040E-01  2624   0.214E-01    0.606E+00
DAV:  16    -0.360964830987E+04   -0.47114E-01   -0.18859E+00  2464   0.175E-01    0.303E+00
DAV:  17    -0.360959876425E+04    0.49546E-01   -0.60142E-01  2496   0.184E-01    0.599E+00
DAV:  18    -0.360964727375E+04   -0.48509E-01   -0.18504E+00  2464   0.172E-01    0.304E+00
DAV:  19    -0.360959388331E+04    0.53390E-01   -0.55186E-01  2464   0.182E-01    0.551E+00
DAV:  20    -0.360963780638E+04   -0.43923E-01   -0.16364E+00  2432   0.165E-01    0.308E+00
DAV:  21    -0.360959185560E+04    0.45951E-01   -0.52394E-01  2432   0.172E-01    0.537E+00
DAV:  22    -0.360963528451E+04   -0.43429E-01   -0.15744E+00  2432   0.162E-01    0.309E+00
DAV:  23    -0.360959007422E+04    0.45210E-01   -0.50241E-01  2432   0.168E-01    0.520E+00
DAV:  24    -0.360963214116E+04   -0.42067E-01   -0.15024E+00  2432   0.159E-01    0.311E+00
DAV:  25    -0.360958857528E+04    0.43566E-01   -0.48267E-01  2432   0.165E-01    0.506E+00
DAV:  26    -0.360962963806E+04   -0.41063E-01   -0.14440E+00  2432   0.157E-01    0.312E+00
DAV:  27    -0.360958727861E+04    0.42359E-01   -0.46586E-01  2432   0.162E-01    0.493E+00
DAV:  28    -0.360962744011E+04   -0.40162E-01   -0.13929E+00  2432   0.155E-01    0.313E+00
DAV:  29    -0.360958607349E+04    0.41367E-01   -0.45003E-01  2432   0.160E-01    0.481E+00
DAV:  30    -0.360962532803E+04   -0.39255E-01   -0.13441E+00  2432   0.153E-01    0.314E+00
DAV:  31    -0.360958499049E+04    0.40338E-01   -0.43569E-01  2432   0.157E-01    0.469E+00
DAV:  32    -0.360962343539E+04   -0.38445E-01   -0.13004E+00  2432   0.151E-01    0.315E+00
DAV:  33    -0.360958399434E+04    0.39441E-01   -0.42235E-01  2432   0.155E-01    0.458E+00
DAV:  34    -0.360962165794E+04   -0.37664E-01   -0.12594E+00  2432   0.149E-01    0.316E+00
DAV:  35    -0.360958308938E+04    0.38569E-01   -0.41012E-01  2432   0.153E-01    0.449E+00
DAV:  36    -0.360962003798E+04   -0.36949E-01   -0.12220E+00  2432   0.148E-01    0.316E+00
DAV:  37    -0.360958226156E+04    0.37776E-01   -0.39881E-01  2432   0.151E-01    0.439E+00
DAV:  38    -0.360961854530E+04   -0.36284E-01   -0.11874E+00  2432   0.146E-01    0.317E+00
DAV:  39    -0.360958150556E+04    0.37040E-01   -0.38838E-01  2432   0.149E-01    0.431E+00
DAV:  40    -0.360961717303E+04   -0.35667E-01   -0.11556E+00  2432   0.145E-01    0.318E+00
DAV:  41    -0.360958081580E+04    0.36357E-01   -0.37877E-01  2432   0.148E-01    0.423E+00
DAV:  42    -0.360961591093E+04   -0.35095E-01   -0.11263E+00  2432   0.143E-01    0.318E+00
DAV:  43    -0.360958018917E+04    0.35722E-01   -0.36995E-01  2432   0.146E-01    0.415E+00
DAV:  44    -0.360961476162E+04   -0.34572E-01   -0.10996E+00  2432   0.142E-01    0.319E+00
DAV:  45    -0.360957961758E+04    0.35144E-01   -0.36182E-01  2432   0.145E-01    0.408E+00
DAV:  46    -0.360961370651E+04   -0.34089E-01   -0.10751E+00  2432   0.141E-01    0.319E+00
DAV:  47    -0.360958080361E+04    0.32903E-01   -0.38403E-01  2432   0.144E-01    0.430E+00
DAV:  48    -0.360961726782E+04   -0.36464E-01   -0.11506E+00  2432   0.144E-01    0.318E+00
DAV:  49    -0.360957994455E+04    0.37323E-01   -0.36479E-01  2432   0.147E-01    0.411E+00
DAV:  50    -0.360961412210E+04   -0.34178E-01   -0.10817E+00  2432   0.142E-01    0.319E+00
DAV:  51    -0.360957987204E+04    0.34250E-01   -0.36582E-01  2432   0.144E-01    0.415E+00
DAV:  52    -0.360961374102E+04   -0.33869E-01   -0.10691E+00  2400   0.142E-01    0.318E+00
DAV:  53    -0.360958144877E+04    0.32292E-01   -0.38834E-01  2400   0.145E-01    0.440E+00
DAV:  54    -0.360961889824E+04   -0.37449E-01   -0.11812E+00  2400   0.146E-01    0.318E+00
DAV:  55    -0.360958021301E+04    0.38685E-01   -0.36997E-01  2400   0.149E-01    0.414E+00
DAV:  56    -0.360961435689E+04   -0.34144E-01   -0.10815E+00  2400   0.142E-01    0.319E+00
DAV:  57    -0.360957966440E+04    0.34692E-01   -0.35838E-01  2400   0.145E-01    0.412E+00
DAV:  58    -0.360961381631E+04   -0.34152E-01   -0.10448E+00  2400   0.143E-01    0.320E+00
DAV:  59    -0.360957917841E+04    0.34638E-01   -0.33463E-01  2400   0.146E-01    0.405E+00
DAV:  60    -0.360961233093E+04   -0.33153E-01   -0.10111E+00  2400   0.141E-01    0.319E+00
DAV:  61    -0.360957930696E+04    0.33024E-01   -0.35048E-01  2400   0.142E-01    0.410E+00
DAV:  62    -0.360961339256E+04   -0.34086E-01   -0.10602E+00  2400   0.140E-01    0.319E+00
DAV:  63    -0.360957934072E+04    0.34052E-01   -0.36103E-01  2400   0.144E-01    0.408E+00
DAV:  64    -0.360961338762E+04   -0.34047E-01   -0.10659E+00  2400   0.141E-01    0.320E+00
DAV:  65    -0.360957904663E+04    0.34341E-01   -0.35710E-01  2400   0.144E-01    0.404E+00
DAV:  66    -0.360961270162E+04   -0.33655E-01   -0.10508E+00  2400   0.140E-01    0.320E+00
DAV:  67    -0.360957878688E+04    0.33915E-01   -0.35300E-01  2400   0.143E-01    0.401E+00
DAV:  68    -0.360961212249E+04   -0.33336E-01   -0.10384E+00  2400   0.140E-01    0.320E+00
DAV:  69    -0.360957873268E+04    0.33390E-01   -0.35300E-01  2400   0.142E-01    0.401E+00
DAV:  70    -0.360961213419E+04   -0.33402E-01   -0.10385E+00  2400   0.140E-01    0.320E+00
DAV:  71    -0.360957862371E+04    0.33510E-01   -0.35131E-01  2400   0.142E-01    0.399E+00
DAV:  72    -0.360961181491E+04   -0.33191E-01   -0.10316E+00  2400   0.139E-01    0.320E+00
DAV:  73    -0.360957854489E+04    0.33270E-01   -0.35049E-01  2400   0.142E-01    0.398E+00
DAV:  74    -0.360961169654E+04   -0.33152E-01   -0.10288E+00  2400   0.139E-01    0.320E+00
DAV:  75    -0.360957844597E+04    0.33251E-01   -0.34886E-01  2400   0.142E-01    0.397E+00
DAV:  76    -0.360961148877E+04   -0.33043E-01   -0.10239E+00  2400   0.139E-01    0.320E+00
DAV:  77    -0.360957829572E+04    0.33193E-01   -0.34640E-01  2400   0.142E-01    0.394E+00
DAV:  78    -0.360961109001E+04   -0.32794E-01   -0.10154E+00  2400   0.139E-01    0.320E+00
DAV:  79    -0.360957826848E+04    0.32822E-01   -0.34649E-01  2400   0.141E-01    0.395E+00
DAV:  80    -0.360961111969E+04   -0.32851E-01   -0.10159E+00  2400   0.139E-01    0.320E+00
DAV:  81    -0.360957819898E+04    0.32921E-01   -0.34531E-01  2400   0.141E-01    0.393E+00
DAV:  82    -0.360961089770E+04   -0.32699E-01   -0.10111E+00  2400   0.138E-01    0.320E+00
DAV:  83    -0.360957814496E+04    0.32753E-01   -0.34473E-01  2400   0.141E-01    0.393E+00
DAV:  84    -0.360961080885E+04   -0.32664E-01   -0.10091E+00  2400   0.138E-01    0.320E+00
DAV:  85    -0.360957808402E+04    0.32725E-01   -0.34369E-01  2400   0.141E-01    0.392E+00
DAV:  86    -0.360961067974E+04   -0.32596E-01   -0.10060E+00  2400   0.138E-01    0.320E+00
DAV:  87    -0.360957799223E+04    0.32688E-01   -0.34215E-01  2400   0.141E-01    0.391E+00
DAV:  88    -0.360961044237E+04   -0.32450E-01   -0.10009E+00  2400   0.138E-01    0.320E+00
DAV:  89    -0.360957796547E+04    0.32477E-01   -0.34201E-01  2400   0.141E-01    0.391E+00
DAV:  90    -0.360961043210E+04   -0.32467E-01   -0.10005E+00  2400   0.138E-01    0.320E+00
DAV:  91    -0.360957791856E+04    0.32514E-01   -0.34118E-01  2400   0.141E-01    0.390E+00
DAV:  92    -0.360961027093E+04   -0.32352E-01   -0.99697E-01  2400   0.138E-01    0.320E+00
DAV:  93    -0.360957787506E+04    0.32396E-01   -0.34054E-01  2400   0.140E-01    0.389E+00
DAV:  94    -0.360961018455E+04   -0.32309E-01   -0.99495E-01  2400   0.138E-01    0.320E+00
DAV:  95    -0.360957783861E+04    0.32346E-01   -0.33992E-01  2400   0.140E-01    0.389E+00
DAV:  96    -0.360961011397E+04   -0.32275E-01   -0.99321E-01  2400   0.138E-01    0.320E+00
DAV:  97    -0.360957777040E+04    0.32344E-01   -0.33872E-01  2400   0.140E-01    0.388E+00
DAV:  98    -0.360960992195E+04   -0.32152E-01   -0.98877E-01  2400   0.138E-01    0.320E+00
DAV:  99    -0.360957775740E+04    0.32165E-01   -0.33850E-01  2400   0.140E-01    0.388E+00
DAV: 100    -0.360960993836E+04   -0.32181E-01   -0.98892E-01  2400   0.138E-01
  24 F= -.36096099E+04 E0= -.36095462E+04  d E =-.434210E+00
       N       E                     dE             d eps       ncg     rms          rms(c)
DAV:   1    -0.360974893045E+04   -0.17117E+00   -0.87414E+01  2048   0.570E+00    0.629E+00
DAV:   2    -0.361596368730E+04   -0.62148E+01   -0.55339E+01  2944   0.491E+00    0.212E+01
DAV:   3    -0.361054700172E+04    0.54167E+01   -0.24503E+01  2976   0.650E+00    0.734E+00
DAV:   4    -0.361033372152E+04    0.21328E+00   -0.35026E+00  2656   0.101E+00    0.562E+00
DAV:   5    -0.361001669645E+04    0.31703E+00   -0.13413E-01  2688   0.647E-01    0.454E+00
DAV:   6    -0.360991363704E+04    0.10306E+00   -0.12911E+00  2848   0.588E-01    0.878E+00
DAV:   7    -0.361006356682E+04   -0.14993E+00   -0.53177E+00  2656   0.387E-01    0.357E+00
DAV:   8    -0.360990884757E+04    0.15472E+00   -0.74346E-02  2592   0.322E-01    0.433E+00
DAV:   9    -0.360983177763E+04    0.77070E-01   -0.28894E-01  2880   0.259E-01    0.471E+00
DAV:  10    -0.360994660316E+04   -0.11483E+00   -0.24666E+00  2752   0.201E-01    0.400E+00
DAV:  11    -0.360982398235E+04    0.12262E+00   -0.40685E-02  2848   0.233E-01    0.147E+00
DAV:  12    -0.360984741155E+04   -0.23429E-01   -0.29067E-01  2528   0.129E-01    0.366E+00
DAV:  13    -0.360983936380E+04    0.80478E-02   -0.46412E-01  2528   0.124E-01    0.556E+00
DAV:  14    -0.360991816256E+04   -0.78799E-01   -0.21835E+00  2592   0.175E-01    0.353E+00
DAV:  15    -0.360982246323E+04    0.95699E-01   -0.14743E-01  2624   0.188E-01    0.295E-01
DAV:  16    -0.360981895856E+04    0.35047E-02   -0.17673E-01  2304   0.895E-02    0.323E+00
DAV:  17    -0.360981948385E+04   -0.52529E-03   -0.21459E-01  2464   0.739E-02    0.314E+00
DAV:  18    -0.360985952709E+04   -0.40043E-01   -0.78409E-01  2528   0.123E-01    0.352E+00
DAV:  19    -0.360982780919E+04    0.31718E-01   -0.27119E-01  2560   0.130E-01    0.358E+00
DAV:  20    -0.360986769819E+04   -0.39889E-01   -0.99816E-01  2496   0.133E-01    0.350E+00
DAV:  21    -0.360982688395E+04    0.40814E-01   -0.25048E-01  2496   0.138E-01    0.323E+00
DAV:  22    -0.360986073484E+04   -0.33851E-01   -0.86527E-01  2464   0.128E-01    0.350E+00
DAV:  23    -0.360982640394E+04    0.34331E-01   -0.25492E-01  2464   0.133E-01    0.322E+00
DAV:  24    -0.360986005792E+04   -0.33654E-01   -0.85055E-01  2464   0.128E-01    0.349E+00
DAV:  25    -0.360982642302E+04    0.33635E-01   -0.25348E-01  2464   0.133E-01    0.323E+00
DAV:  26    -0.360985985166E+04   -0.33429E-01   -0.84773E-01  2464   0.128E-01    0.349E+00
DAV:  27    -0.360982640648E+04    0.33445E-01   -0.25300E-01  2464   0.133E-01    0.322E+00
DAV:  28    -0.360985941087E+04   -0.33004E-01   -0.84019E-01  2464   0.128E-01    0.349E+00
DAV:  29    -0.360982639514E+04    0.33016E-01   -0.25296E-01  2464   0.133E-01    0.322E+00
DAV:  30    -0.360985912433E+04   -0.32729E-01   -0.83551E-01  2464   0.128E-01    0.348E+00
DAV:  31    -0.360982640942E+04    0.32715E-01   -0.25323E-01  2464   0.133E-01    0.322E+00
DAV:  32    -0.360985893593E+04   -0.32527E-01   -0.83280E-01  2464   0.128E-01    0.348E+00
DAV:  33    -0.360982643858E+04    0.32497E-01   -0.25376E-01  2464   0.133E-01    0.323E+00
DAV:  34    -0.360985880628E+04   -0.32368E-01   -0.83123E-01  2464   0.128E-01    0.348E+00
DAV:  35    -0.360982647671E+04    0.32330E-01   -0.25444E-01  2464   0.133E-01    0.323E+00
DAV:  36    -0.360985871866E+04   -0.32242E-01   -0.83049E-01  2464   0.128E-01    0.348E+00
DAV:  37    -0.360982651954E+04    0.32199E-01   -0.25520E-01  2464   0.133E-01    0.324E+00
DAV:  38    -0.360985865873E+04   -0.32139E-01   -0.83026E-01  2464   0.128E-01    0.348E+00
DAV:  39    -0.360982656476E+04    0.32094E-01   -0.25599E-01  2464   0.133E-01    0.324E+00
DAV:  40    -0.360985861782E+04   -0.32053E-01   -0.83036E-01  2464   0.128E-01    0.347E+00
DAV:  41    -0.360982661108E+04    0.32007E-01   -0.25680E-01  2432   0.133E-01    0.325E+00
DAV:  42    -0.360985859241E+04   -0.31981E-01   -0.83074E-01  2400   0.128E-01    0.347E+00
DAV:  43    -0.360982665407E+04    0.31938E-01   -0.25757E-01  2400   0.133E-01    0.326E+00
DAV:  44    -0.360985856726E+04   -0.31913E-01   -0.83104E-01  2400   0.128E-01    0.347E+00
DAV:  45    -0.360982669791E+04    0.31869E-01   -0.25836E-01  2400   0.133E-01    0.326E+00
DAV:  46    -0.360985856045E+04   -0.31863E-01   -0.83165E-01  2400   0.129E-01    0.347E+00
DAV:  47    -0.360982682042E+04    0.31740E-01   -0.26096E-01  2400   0.133E-01    0.329E+00
DAV:  48    -0.360985903269E+04   -0.32212E-01   -0.84163E-01  2400   0.129E-01    0.347E+00
DAV:  49    -0.360982686790E+04    0.32165E-01   -0.26097E-01  2400   0.134E-01    0.329E+00
DAV:  50    -0.360985900127E+04   -0.32133E-01   -0.84166E-01  2400   0.129E-01    0.347E+00
DAV:  51    -0.360982688551E+04    0.32116E-01   -0.26147E-01  2400   0.134E-01    0.329E+00
DAV:  52    -0.360985865505E+04   -0.31770E-01   -0.84001E-01  2400   0.129E-01    0.347E+00
DAV:  53    -0.360982663027E+04    0.32025E-01   -0.25934E-01  2400   0.134E-01    0.324E+00
DAV:  54    -0.360985754497E+04   -0.30915E-01   -0.81786E-01  2400   0.128E-01    0.347E+00
DAV:  55    -0.360982664071E+04    0.30904E-01   -0.26034E-01  2400   0.133E-01    0.326E+00
DAV:  56    -0.360985776007E+04   -0.31119E-01   -0.82280E-01  2400   0.128E-01    0.346E+00
DAV:  57    -0.360982627861E+04    0.31481E-01   -0.25227E-01  2400   0.133E-01    0.317E+00
DAV:  58    -0.360985589985E+04   -0.29621E-01   -0.78720E-01  2400   0.127E-01    0.346E+00
DAV:  59    -0.360982630454E+04    0.29595E-01   -0.25669E-01  2400   0.131E-01    0.320E+00
DAV:  60    -0.360985622153E+04   -0.29917E-01   -0.79569E-01  2400   0.128E-01    0.346E+00
DAV:  61    -0.360982643112E+04    0.29790E-01   -0.25867E-01  2400   0.132E-01    0.322E+00
DAV:  62    -0.360985622023E+04   -0.29789E-01   -0.80774E-01  2400   0.128E-01    0.345E+00
DAV:  63    -0.360982504996E+04    0.31170E-01   -0.23913E-01  2400   0.133E-01    0.287E+00
DAV:  64    -0.360984948905E+04   -0.24439E-01   -0.68097E-01  2400   0.124E-01    0.344E+00
DAV:  65    -0.360982568091E+04    0.23808E-01   -0.26327E-01  2400   0.125E-01    0.319E+00
DAV:  66    -0.360985471594E+04   -0.29035E-01   -0.77628E-01  2400   0.127E-01    0.345E+00
DAV:  67    -0.360982669040E+04    0.28026E-01   -0.26769E-01  2400   0.130E-01    0.329E+00
DAV:  68    -0.360985750364E+04   -0.30813E-01   -0.82331E-01  2400   0.129E-01    0.346E+00
DAV:  69    -0.360982686071E+04    0.30643E-01   -0.26409E-01  2400   0.133E-01    0.329E+00
DAV:  70    -0.360985763757E+04   -0.30777E-01   -0.82259E-01  2400   0.129E-01    0.346E+00
DAV:  71    -0.360982692403E+04    0.30714E-01   -0.26438E-01  2400   0.133E-01    0.330E+00
DAV:  72    -0.360985778690E+04   -0.30863E-01   -0.82573E-01  2400   0.129E-01    0.346E+00
DAV:  73    -0.360982695627E+04    0.30831E-01   -0.26457E-01  2400   0.134E-01    0.330E+00
DAV:  74    -0.360985781510E+04   -0.30859E-01   -0.82622E-01  2400   0.129E-01    0.346E+00
DAV:  75    -0.360982696854E+04    0.30847E-01   -0.26470E-01  2400   0.134E-01    0.330E+00
DAV:  76    -0.360985780985E+04   -0.30841E-01   -0.82635E-01  2400   0.129E-01    0.346E+00
DAV:  77    -0.360982694778E+04    0.30862E-01   -0.26425E-01  2400   0.134E-01    0.330E+00
DAV:  78    -0.360985770352E+04   -0.30756E-01   -0.82381E-01  2400   0.129E-01    0.346E+00
DAV:  79    -0.360982696977E+04    0.30734E-01   -0.26462E-01  2400   0.134E-01    0.330E+00
DAV:  80    -0.360985777345E+04   -0.30804E-01   -0.82553E-01  2400   0.129E-01    0.345E+00
DAV:  81    -0.360982697821E+04    0.30795E-01   -0.26473E-01  2400   0.134E-01    0.330E+00
DAV:  82    -0.360985772048E+04   -0.30742E-01   -0.82439E-01  2400   0.129E-01    0.345E+00
DAV:  83    -0.360982700784E+04    0.30713E-01   -0.26508E-01  2400   0.134E-01    0.331E+00
DAV:  84    -0.360985781250E+04   -0.30805E-01   -0.82626E-01  2400   0.129E-01    0.345E+00
DAV:  85    -0.360982701557E+04    0.30797E-01   -0.26508E-01  2400   0.134E-01    0.331E+00
DAV:  86    -0.360985778714E+04   -0.30772E-01   -0.82588E-01  2400   0.129E-01    0.345E+00
DAV:  87    -0.360982699344E+04    0.30794E-01   -0.26463E-01  2400   0.134E-01    0.330E+00
DAV:  88    -0.360985770257E+04   -0.30709E-01   -0.82360E-01  2400   0.129E-01    0.345E+00
DAV:  89    -0.360982701159E+04    0.30691E-01   -0.26483E-01  2400   0.134E-01    0.331E+00
DAV:  90    -0.360985776534E+04   -0.30754E-01   -0.82511E-01  2400   0.129E-01    0.345E+00
DAV:  91    -0.360982701372E+04    0.30752E-01   -0.26485E-01  2400   0.134E-01    0.331E+00
DAV:  92    -0.360985767686E+04   -0.30663E-01   -0.82328E-01  2400   0.129E-01    0.345E+00
DAV:  93    -0.360982703495E+04    0.30642E-01   -0.26502E-01  2400   0.134E-01    0.331E+00
DAV:  94    -0.360985775106E+04   -0.30716E-01   -0.82468E-01  2400   0.129E-01    0.345E+00
DAV:  95    -0.360982703699E+04    0.30714E-01   -0.26496E-01  2400   0.134E-01    0.331E+00
DAV:  96    -0.360985771589E+04   -0.30679E-01   -0.82418E-01  2400   0.129E-01    0.345E+00
DAV:  97    -0.360982698760E+04    0.30728E-01   -0.26407E-01  2400   0.134E-01    0.330E+00
DAV:  98    -0.360985751639E+04   -0.30529E-01   -0.82011E-01  2400   0.129E-01    0.345E+00
DAV:  99    -0.360982698830E+04    0.30528E-01   -0.26440E-01  2400   0.133E-01    0.331E+00
DAV: 100    -0.360985753894E+04   -0.30551E-01   -0.82105E-01  2400   0.129E-01
  25 F= -.36098575E+04 E0= -.36097951E+04  d E =-.681811E+00
       N       E                     dE             d eps       ncg     rms          rms(c)
DAV:   1    -0.361018909519E+04   -0.36211E+00   -0.48369E+01  2048   0.430E+00    0.235E+00
DAV:   2    -0.361119973617E+04   -0.10106E+01   -0.11120E+01  2976   0.175E+00    0.778E+00
DAV:   3    -0.361037357298E+04    0.82616E+00   -0.53570E-01  2880   0.167E+00    0.465E+00
DAV:   4    -0.361033787034E+04    0.35703E-01   -0.10849E+00  3008   0.498E-01    0.892E+00
DAV:   5    -0.361040788632E+04   -0.70016E-01   -0.31788E+00  2624   0.296E-01    0.323E+00
DAV:   6    -0.361033247751E+04    0.75409E-01   -0.86998E-02  2720   0.371E-01    0.457E+00
DAV:   7    -0.361028236489E+04    0.50113E-01   -0.72523E-01  2944   0.393E-01    0.761E+00
DAV:   8    -0.361041443820E+04   -0.13207E+00   -0.35805E+00  2784   0.274E-01    0.387E+00
DAV:   9    -0.361025159839E+04    0.16284E+00   -0.66498E-01  2688   0.259E-01    0.145E+00
DAV:  10    -0.361027565991E+04   -0.24062E-01   -0.52314E-01  2688   0.121E-01    0.359E+00
DAV:  11    -0.361024249437E+04    0.33166E-01   -0.64671E-02  2688   0.111E-01    0.435E-01
DAV:  12    -0.361025374771E+04   -0.11253E-01   -0.19639E-01  2496   0.853E-02    0.343E+00
DAV:  13    -0.361024473556E+04    0.90121E-02   -0.15297E-01  2400   0.835E-02    0.253E+00
DAV:  14    -0.361027467566E+04   -0.29940E-01   -0.56453E-01  2560   0.117E-01    0.341E+00
DAV:  15    -0.361025004793E+04    0.24628E-01   -0.21036E-01  2528   0.119E-01    0.300E+00
DAV:  16    -0.361028235603E+04   -0.32308E-01   -0.74481E-01  2528   0.126E-01    0.340E+00
DAV:  17    -0.361025010250E+04    0.32254E-01   -0.19737E-01  2464   0.127E-01    0.282E+00
DAV:  18    -0.361027986480E+04   -0.29762E-01   -0.69229E-01  2464   0.124E-01    0.341E+00
DAV:  19    -0.361024972256E+04    0.30142E-01   -0.19322E-01  2464   0.125E-01    0.278E+00
DAV:  20    -0.361027903436E+04   -0.29312E-01   -0.67663E-01  2464   0.123E-01    0.341E+00
DAV:  21    -0.361024969430E+04    0.29340E-01   -0.19431E-01  2464   0.124E-01    0.278E+00
DAV:  22    -0.361027886447E+04   -0.29170E-01   -0.67602E-01  2496   0.123E-01    0.341E+00
DAV:  23    -0.361024977975E+04    0.29085E-01   -0.19657E-01  2464   0.124E-01    0.280E+00
DAV:  24    -0.361027886022E+04   -0.29080E-01   -0.67888E-01  2464   0.124E-01    0.341E+00
DAV:  25    -0.361024989691E+04    0.28963E-01   -0.19914E-01  2464   0.124E-01    0.282E+00
DAV:  26    -0.361027892875E+04   -0.29032E-01   -0.68307E-01  2464   0.124E-01    0.340E+00
DAV:  27    -0.361025002620E+04    0.28903E-01   -0.20182E-01  2432   0.124E-01    0.284E+00
DAV:  28    -0.361027904304E+04   -0.29017E-01   -0.68796E-01  2400   0.124E-01    0.340E+00
DAV:  29    -0.361025015714E+04    0.28886E-01   -0.20442E-01  2400   0.125E-01    0.286E+00
DAV:  30    -0.361027917531E+04   -0.29018E-01   -0.69299E-01  2400   0.124E-01    0.340E+00
DAV:  31    -0.361025028561E+04    0.28890E-01   -0.20691E-01  2400   0.125E-01    0.288E+00
DAV:  32    -0.361027931417E+04   -0.29029E-01   -0.69794E-01  2400   0.125E-01    0.340E+00
DAV:  33    -0.361025040700E+04    0.28907E-01   -0.20924E-01  2400   0.126E-01    0.290E+00
DAV:  34    -0.361027945115E+04   -0.29044E-01   -0.70265E-01  2400   0.125E-01    0.339E+00
DAV:  35    -0.361025052085E+04    0.28930E-01   -0.21141E-01  2400   0.126E-01    0.291E+00
DAV:  36    -0.361027958378E+04   -0.29063E-01   -0.70710E-01  2432   0.125E-01    0.339E+00
DAV:  37    -0.361025062845E+04    0.28955E-01   -0.21346E-01  2400   0.126E-01    0.293E+00
DAV:  38    -0.361027971405E+04   -0.29086E-01   -0.71135E-01  2400   0.125E-01    0.339E+00
DAV:  39    -0.361025072955E+04    0.28985E-01   -0.21535E-01  2400   0.126E-01    0.295E+00
DAV:  40    -0.361027983531E+04   -0.29106E-01   -0.71528E-01  2400   0.126E-01    0.339E+00
DAV:  41    -0.361025082460E+04    0.29011E-01   -0.21714E-01  2400   0.127E-01    0.296E+00
DAV:  42    -0.361027995380E+04   -0.29129E-01   -0.71904E-01  2400   0.126E-01    0.339E+00
DAV:  43    -0.361025091423E+04    0.29040E-01   -0.21882E-01  2400   0.127E-01    0.298E+00
DAV:  44    -0.361028006730E+04   -0.29153E-01   -0.72260E-01  2400   0.126E-01    0.339E+00
DAV:  45    -0.361025099897E+04    0.29068E-01   -0.22039E-01  2400   0.127E-01    0.299E+00
DAV:  46    -0.361028017395E+04   -0.29175E-01   -0.72592E-01  2400   0.126E-01    0.338E+00
DAV:  47    -0.361025089686E+04    0.29277E-01   -0.21774E-01  2400   0.127E-01    0.296E+00
DAV:  48    -0.361027962651E+04   -0.28730E-01   -0.71512E-01  2400   0.126E-01    0.339E+00
DAV:  49    -0.361025100979E+04    0.28617E-01   -0.22135E-01  2400   0.127E-01    0.300E+00
DAV:  50    -0.361028010204E+04   -0.29092E-01   -0.72644E-01  2400   0.126E-01    0.338E+00
DAV:  51    -0.361025108674E+04    0.29015E-01   -0.22224E-01  2400   0.127E-01    0.300E+00
DAV:  52    -0.361027988072E+04   -0.28794E-01   -0.72759E-01  2400   0.127E-01    0.338E+00
DAV:  53    -0.361025077102E+04    0.29110E-01   -0.21969E-01  2400   0.128E-01    0.292E+00
DAV:  54    -0.361027802585E+04   -0.27255E-01   -0.70403E-01  2400   0.126E-01    0.337E+00
DAV:  55    -0.361025057849E+04    0.27447E-01   -0.22508E-01  2400   0.126E-01    0.289E+00
DAV:  56    -0.361027742760E+04   -0.26849E-01   -0.69118E-01  2400   0.125E-01    0.337E+00
DAV:  57    -0.361025076262E+04    0.26665E-01   -0.22578E-01  2400   0.125E-01    0.295E+00
DAV:  58    -0.361027839857E+04   -0.27636E-01   -0.70664E-01  2400   0.125E-01    0.337E+00
DAV:  59    -0.361025109097E+04    0.27308E-01   -0.22903E-01  2400   0.126E-01    0.301E+00
DAV:  60    -0.361027949854E+04   -0.28408E-01   -0.72513E-01  2400   0.126E-01    0.337E+00
DAV:  61    -0.361025127756E+04    0.28221E-01   -0.22910E-01  2400   0.128E-01    0.303E+00
DAV:  62    -0.361027998372E+04   -0.28706E-01   -0.73234E-01  2400   0.127E-01    0.338E+00
DAV:  63    -0.361025140266E+04    0.28581E-01   -0.22972E-01  2400   0.128E-01    0.305E+00
DAV:  64    -0.361028035809E+04   -0.28955E-01   -0.73847E-01  2400   0.127E-01    0.338E+00
DAV:  65    -0.361025149166E+04    0.28866E-01   -0.23022E-01  2400   0.129E-01    0.307E+00
DAV:  66    -0.361028057993E+04   -0.29088E-01   -0.74231E-01  2400   0.128E-01    0.338E+00
DAV:  67    -0.361025153192E+04    0.29048E-01   -0.23018E-01  2400   0.129E-01    0.307E+00
DAV:  68    -0.361028066574E+04   -0.29134E-01   -0.74273E-01  2400   0.128E-01    0.338E+00
DAV:  69    -0.361025160327E+04    0.29062E-01   -0.23079E-01  2368   0.129E-01    0.309E+00
DAV:  70    -0.361028089133E+04   -0.29288E-01   -0.74699E-01  2368   0.128E-01    0.338E+00
DAV:  71    -0.361025164540E+04    0.29246E-01   -0.23100E-01  2368   0.129E-01    0.309E+00
DAV:  72    -0.361028090752E+04   -0.29262E-01   -0.74701E-01  2368   0.128E-01    0.337E+00
DAV:  73    -0.361025170301E+04    0.29205E-01   -0.23160E-01  2368   0.129E-01    0.310E+00
DAV:  74    -0.361028108237E+04   -0.29379E-01   -0.75022E-01  2368   0.128E-01    0.337E+00
DAV:  75    -0.361025172926E+04    0.29353E-01   -0.23164E-01  2368   0.129E-01    0.310E+00
DAV:  76    -0.361028108332E+04   -0.29354E-01   -0.75055E-01  2368   0.128E-01    0.337E+00
DAV:  77    -0.361025170087E+04    0.29382E-01   -0.23107E-01  2368   0.129E-01    0.310E+00
DAV:  78    -0.361028092800E+04   -0.29227E-01   -0.74721E-01  2368   0.128E-01    0.337E+00
DAV:  79    -0.361025171748E+04    0.29211E-01   -0.23153E-01  2368   0.129E-01    0.310E+00
DAV:  80    -0.361028097623E+04   -0.29259E-01   -0.74897E-01  2368   0.128E-01    0.337E+00
DAV:  81    -0.361025172186E+04    0.29254E-01   -0.23182E-01  2368   0.129E-01    0.310E+00
DAV:  82    -0.361028087549E+04   -0.29154E-01   -0.74771E-01  2368   0.128E-01    0.337E+00
DAV:  83    -0.361025173652E+04    0.29139E-01   -0.23234E-01  2368   0.129E-01    0.310E+00
DAV:  84    -0.361028089867E+04   -0.29162E-01   -0.74874E-01  2368   0.128E-01    0.337E+00
DAV:  85    -0.361025174335E+04    0.29155E-01   -0.23265E-01  2368   0.129E-01    0.310E+00
DAV:  86    -0.361028086653E+04   -0.29123E-01   -0.74879E-01  2368   0.128E-01    0.337E+00
DAV:  87    -0.361025171480E+04    0.29152E-01   -0.23231E-01  2368   0.130E-01    0.310E+00
DAV:  88    -0.361028072707E+04   -0.29012E-01   -0.74607E-01  2368   0.128E-01    0.337E+00
DAV:  89    -0.361025172580E+04    0.29001E-01   -0.23278E-01  2368   0.129E-01    0.310E+00
DAV:  90    -0.361028076786E+04   -0.29042E-01   -0.74748E-01  2368   0.128E-01    0.337E+00
DAV:  91    -0.361025173464E+04    0.29033E-01   -0.23309E-01  2368   0.129E-01    0.310E+00
DAV:  92    -0.361028072186E+04   -0.28987E-01   -0.74704E-01  2368   0.128E-01    0.337E+00
DAV:  93    -0.361025174616E+04    0.28976E-01   -0.23343E-01  2368   0.129E-01    0.310E+00
DAV:  94    -0.361028074155E+04   -0.28995E-01   -0.74776E-01  2368   0.128E-01    0.337E+00
DAV:  95    -0.361025175394E+04    0.28988E-01   -0.23366E-01  2368   0.129E-01    0.311E+00
DAV:  96    -0.361028073628E+04   -0.28982E-01   -0.74801E-01  2368   0.128E-01    0.337E+00
DAV:  97    -0.361025173920E+04    0.28997E-01   -0.23357E-01  2368   0.129E-01    0.310E+00
DAV:  98    -0.361028060439E+04   -0.28865E-01   -0.74775E-01  2368   0.128E-01    0.337E+00
DAV:  99    -0.361025165634E+04    0.28948E-01   -0.23380E-01  2368   0.129E-01    0.308E+00
DAV: 100    -0.361028008788E+04   -0.28432E-01   -0.74517E-01  2368   0.128E-01
  26 F= -.36102801E+04 E0= -.36102170E+04  d E =-.422549E+00
       N       E                     dE             d eps       ncg     rms          rms(c)
DAV:   1    -0.361031743962E+04   -0.65783E-01   -0.40128E+01  2048   0.394E+00    0.217E+00
DAV:   2    -0.361122360668E+04   -0.90617E+00   -0.10004E+01  2944   0.161E+00    0.760E+00
DAV:   3    -0.361050405976E+04    0.71955E+00   -0.52433E-01  2848   0.154E+00    0.453E+00
DAV:   4    -0.361042231562E+04    0.81744E-01   -0.18947E-01  2816   0.303E-01    0.449E+00
DAV:   5    -0.361041083417E+04    0.11481E-01   -0.13743E+00  2880   0.228E-01    0.771E+00
DAV:   6    -0.361052126440E+04   -0.11043E+00   -0.34458E+00  2720   0.231E-01    0.338E+00
DAV:   7    -0.361045342666E+04    0.67838E-01   -0.73950E-02  2752   0.333E-01    0.453E+00
DAV:   8    -0.361037839633E+04    0.75030E-01   -0.46092E-01  3008   0.350E-01    0.543E+00
DAV:   9    -0.361046065592E+04   -0.82260E-01   -0.19015E+00  2720   0.217E-01    0.342E+00
DAV:  10    -0.361036724537E+04    0.93411E-01   -0.90507E-02  2688   0.187E-01    0.407E-01
DAV:  11    -0.361036350735E+04    0.37380E-02   -0.98235E-02  2688   0.829E-02    0.307E+00
DAV:  12    -0.361036124441E+04    0.22629E-02   -0.96571E-02  2496   0.661E-02    0.201E+00
DAV:  13    -0.361038422214E+04   -0.22978E-01   -0.37979E-01  2560   0.102E-01    0.328E+00
DAV:  14    -0.361037288110E+04    0.11341E-01   -0.26263E-01  2464   0.108E-01    0.370E+00
DAV:  15    -0.361041145823E+04   -0.38577E-01   -0.95410E-01  2432   0.135E-01    0.325E+00
DAV:  16    -0.361037229814E+04    0.39160E-01   -0.21557E-01  2400   0.137E-01    0.299E+00
DAV:  17    -0.361040027107E+04   -0.27973E-01   -0.71666E-01  2368   0.128E-01    0.328E+00
DAV:  18    -0.361037153521E+04    0.28736E-01   -0.21529E-01  2368   0.126E-01    0.303E+00
DAV:  19    -0.361040092740E+04   -0.29392E-01   -0.72995E-01  2368   0.128E-01    0.328E+00
DAV:  20    -0.361037141359E+04    0.29514E-01   -0.21327E-01  2336   0.126E-01    0.299E+00
DAV:  21    -0.361040034225E+04   -0.28929E-01   -0.71853E-01  2304   0.127E-01    0.328E+00
DAV:  22    -0.361037128576E+04    0.29056E-01   -0.21186E-01  2304   0.126E-01    0.297E+00
DAV:  23    -0.361039996391E+04   -0.28678E-01   -0.71139E-01  2304   0.127E-01    0.328E+00
DAV:  24    -0.361037124961E+04    0.28714E-01   -0.21200E-01  2304   0.126E-01    0.297E+00
DAV:  25    -0.361039982286E+04   -0.28573E-01   -0.70951E-01  2304   0.127E-01    0.328E+00
DAV:  26    -0.361037126288E+04    0.28560E-01   -0.21273E-01  2304   0.126E-01    0.298E+00
DAV:  27    -0.361039976705E+04   -0.28504E-01   -0.70947E-01  2304   0.127E-01    0.328E+00
DAV:  28    -0.361037129738E+04    0.28470E-01   -0.21370E-01  2304   0.126E-01    0.298E+00
DAV:  29    -0.361039976056E+04   -0.28463E-01   -0.71043E-01  2304   0.127E-01    0.328E+00
DAV:  30    -0.361037134109E+04    0.28419E-01   -0.21474E-01  2304   0.126E-01    0.299E+00
DAV:  31    -0.361039978012E+04   -0.28439E-01   -0.71185E-01  2304   0.127E-01    0.328E+00
DAV:  32    -0.361037138755E+04    0.28393E-01   -0.21576E-01  2304   0.126E-01    0.300E+00
DAV:  33    -0.361039981258E+04   -0.28425E-01   -0.71343E-01  2304   0.127E-01    0.327E+00
DAV:  34    -0.361037143366E+04    0.28379E-01   -0.21673E-01  2304   0.126E-01    0.300E+00
DAV:  35    -0.361039985087E+04   -0.28417E-01   -0.71506E-01  2304   0.127E-01    0.327E+00
DAV:  36    -0.361037147816E+04    0.28373E-01   -0.21765E-01  2304   0.126E-01    0.301E+00
DAV:  37    -0.361039989176E+04   -0.28414E-01   -0.71665E-01  2304   0.127E-01    0.327E+00
DAV:  38    -0.361037152065E+04    0.28371E-01   -0.21850E-01  2304   0.126E-01    0.302E+00
DAV:  39    -0.361039993370E+04   -0.28413E-01   -0.71821E-01  2304   0.128E-01    0.327E+00
DAV:  40    -0.361037156110E+04    0.28373E-01   -0.21931E-01  2304   0.127E-01    0.302E+00
DAV:  41    -0.361039997590E+04   -0.28415E-01   -0.71971E-01  2304   0.128E-01    0.327E+00
DAV:  42    -0.361037159953E+04    0.28376E-01   -0.22006E-01  2304   0.127E-01    0.303E+00
DAV:  43    -0.361040001797E+04   -0.28418E-01   -0.72115E-01  2304   0.128E-01    0.327E+00
DAV:  44    -0.361037163606E+04    0.28382E-01   -0.22078E-01  2304   0.127E-01    0.304E+00
DAV:  45    -0.361040005950E+04   -0.28423E-01   -0.72254E-01  2304   0.128E-01    0.327E+00
DAV:  46    -0.361037167076E+04    0.28389E-01   -0.22145E-01  2304   0.127E-01    0.304E+00
DAV:  47    -0.361039995863E+04   -0.28288E-01   -0.72251E-01  2304   0.128E-01    0.327E+00
DAV:  48    -0.361037156736E+04    0.28391E-01   -0.21981E-01  2304   0.127E-01    0.301E+00
DAV:  49    -0.361039939195E+04   -0.27825E-01   -0.71131E-01  2304   0.128E-01    0.327E+00
DAV:  50    -0.361037161418E+04    0.27778E-01   -0.22155E-01  2304   0.127E-01    0.303E+00
DAV:  51    -0.361039966024E+04   -0.28046E-01   -0.71755E-01  2304   0.128E-01    0.327E+00
DAV:  52    -0.361037166260E+04    0.27998E-01   -0.22297E-01  2304   0.127E-01    0.304E+00
DAV:  53    -0.361039955607E+04   -0.27893E-01   -0.72420E-01  2304   0.128E-01    0.326E+00
DAV:  54    -0.361037131132E+04    0.28245E-01   -0.22104E-01  2304   0.127E-01    0.294E+00
DAV:  55    -0.361039774300E+04   -0.26432E-01   -0.69462E-01  2304   0.127E-01    0.326E+00
DAV:  56    -0.361037130481E+04    0.26438E-01   -0.22634E-01  2304   0.125E-01    0.298E+00
DAV:  57    -0.361039804513E+04   -0.26740E-01   -0.70354E-01  2304   0.127E-01    0.326E+00
DAV:  58    -0.361037131182E+04    0.26733E-01   -0.22727E-01  2304   0.126E-01    0.296E+00
DAV:  59    -0.361039793515E+04   -0.26623E-01   -0.69695E-01  2304   0.126E-01    0.326E+00
DAV:  60    -0.361037162641E+04    0.26309E-01   -0.22950E-01  2304   0.125E-01    0.305E+00
DAV:  61    -0.361039960127E+04   -0.27975E-01   -0.72344E-01  2304   0.128E-01    0.326E+00
DAV:  62    -0.361037183497E+04    0.27766E-01   -0.22731E-01  2304   0.127E-01    0.307E+00
DAV:  63    -0.361040016612E+04   -0.28331E-01   -0.72916E-01  2304   0.128E-01    0.327E+00
DAV:  64    -0.361037195226E+04    0.28214E-01   -0.22667E-01  2304   0.128E-01    0.309E+00
DAV:  65    -0.361040058496E+04   -0.28633E-01   -0.73525E-01  2304   0.129E-01    0.327E+00
DAV:  66    -0.361037201027E+04    0.28575E-01   -0.22620E-01  2304   0.128E-01    0.310E+00
DAV:  67    -0.361040068602E+04   -0.28676E-01   -0.73599E-01  2304   0.129E-01    0.327E+00
DAV:  68    -0.361037207065E+04    0.28615E-01   -0.22646E-01  2304   0.128E-01    0.311E+00
DAV:  69    -0.361040088617E+04   -0.28816E-01   -0.73953E-01  2304   0.129E-01    0.327E+00
DAV:  70    -0.361037207215E+04    0.28814E-01   -0.22602E-01  2304   0.128E-01    0.311E+00
DAV:  71    -0.361040079794E+04   -0.28726E-01   -0.73817E-01  2304   0.129E-01    0.327E+00
DAV:  72    -0.361037203482E+04    0.28763E-01   -0.22561E-01  2304   0.128E-01    0.310E+00
DAV:  73    -0.361040064324E+04   -0.28608E-01   -0.73524E-01  2304   0.129E-01    0.326E+00
DAV:  74    -0.361037203299E+04    0.28610E-01   -0.22593E-01  2304   0.128E-01    0.310E+00
DAV:  75    -0.361040062785E+04   -0.28595E-01   -0.73587E-01  2304   0.129E-01    0.326E+00
DAV:  76    -0.361037202332E+04    0.28605E-01   -0.22614E-01  2304   0.128E-01    0.310E+00
DAV:  77    -0.361040051678E+04   -0.28493E-01   -0.73432E-01  2304   0.129E-01    0.326E+00
DAV:  78    -0.361037203346E+04    0.28483E-01   -0.22665E-01  2304   0.128E-01    0.310E+00
DAV:  79    -0.361040054303E+04   -0.28510E-01   -0.73541E-01  2304   0.129E-01    0.326E+00
DAV:  80    -0.361037203131E+04    0.28512E-01   -0.22677E-01  2304   0.128E-01    0.310E+00
DAV:  81    -0.361040049131E+04   -0.28460E-01   -0.73482E-01  2304   0.129E-01    0.326E+00
DAV:  82    -0.361037200984E+04    0.28481E-01   -0.22656E-01  2304   0.128E-01    0.310E+00
DAV:  83    -0.361040040516E+04   -0.28395E-01   -0.73311E-01  2304   0.129E-01    0.326E+00
DAV:  84    -0.361037201500E+04    0.28390E-01   -0.22682E-01  2304   0.128E-01    0.310E+00
DAV:  85    -0.361040042429E+04   -0.28409E-01   -0.73391E-01  2304   0.129E-01    0.326E+00
DAV:  86    -0.361037201597E+04    0.28408E-01   -0.22695E-01  2304   0.128E-01    0.310E+00
DAV:  87    -0.361040037425E+04   -0.28358E-01   -0.73319E-01  2304   0.129E-01    0.326E+00
DAV:  88    -0.361037202738E+04    0.28347E-01   -0.22725E-01  2304   0.128E-01    0.310E+00
DAV:  89    -0.361040040868E+04   -0.28381E-01   -0.73411E-01  2304   0.129E-01    0.326E+00
DAV:  90    -0.361037202858E+04    0.28380E-01   -0.22730E-01  2304   0.128E-01    0.310E+00
DAV:  91    -0.361040038429E+04   -0.28356E-01   -0.73383E-01  2304   0.129E-01    0.326E+00
DAV:  92    -0.361037202090E+04    0.28363E-01   -0.22726E-01  2304   0.128E-01    0.310E+00
DAV:  93    -0.361040035178E+04   -0.28331E-01   -0.73331E-01  2304   0.129E-01    0.326E+00
DAV:  94    -0.361037202162E+04    0.28330E-01   -0.22739E-01  2304   0.128E-01    0.310E+00
DAV:  95    -0.361040034674E+04   -0.28325E-01   -0.73347E-01  2304   0.129E-01    0.326E+00
DAV:  96    -0.361037202284E+04    0.28324E-01   -0.22752E-01  2304   0.128E-01    0.310E+00
DAV:  97    -0.361040032044E+04   -0.28298E-01   -0.73362E-01  2304   0.129E-01    0.326E+00
DAV:  98    -0.361037199901E+04    0.28321E-01   -0.22755E-01  2304   0.128E-01    0.309E+00
DAV:  99    -0.361040018243E+04   -0.28183E-01   -0.73202E-01  2304   0.129E-01    0.326E+00
DAV: 100    -0.361037198397E+04    0.28198E-01   -0.22803E-01  2304   0.128E-01
  27 F= -.36103720E+04 E0= -.36102969E+04  d E =-.514445E+00
       N       E                     dE             d eps       ncg     rms          rms(c)
DAV:   1    -0.361065389140E+04   -0.25371E+00   -0.49529E+01  2048   0.436E+00    0.360E+00
DAV:   2    -0.361916311036E+04   -0.85092E+01   -0.73398E+01  2912   0.306E+00    0.452E+01
DAV:   3    -0.361131275910E+04    0.78504E+01   -0.17215E+01  2784   0.170E+00    0.111E+01
DAV:   4    -0.361087708442E+04    0.43567E+00   -0.91514E+00  2816   0.683E-01    0.301E+00
DAV:   5    -0.361084351338E+04    0.33571E-01   -0.12880E+00  2560   0.420E-01    0.954E+00
DAV:   6    -0.361083784252E+04    0.56709E-02   -0.28600E+00  2656   0.269E-01    0.199E+00
DAV:   7    -0.361072713746E+04    0.11071E+00   -0.11403E+00  2656   0.322E-01    0.560E+00
DAV:   8    -0.361088251279E+04   -0.15538E+00   -0.45278E+00  2816   0.295E-01    0.502E+00
DAV:   9    -0.361072411018E+04    0.15840E+00   -0.17476E+00  2688   0.266E-01    0.388E+00
DAV:  10    -0.361070292694E+04    0.21183E-01   -0.16256E-02  2752   0.156E-01    0.249E+00
DAV:  11    -0.361069822764E+04    0.46993E-02   -0.33288E-02  2720   0.132E-01    0.351E+00
DAV:  12    -0.361071541435E+04   -0.17187E-01   -0.94194E-02  2656   0.128E-01    0.319E+00
DAV:  13    -0.361071007377E+04    0.53406E-02   -0.42997E-01  2720   0.144E-01    0.642E+00
DAV:  14    -0.361076778110E+04   -0.57707E-01   -0.19862E+00  2656   0.180E-01    0.309E+00
DAV:  15    -0.361070288192E+04    0.64899E-01   -0.45775E-01  2624   0.208E-01    0.600E+00
DAV:  16    -0.361075343066E+04   -0.50549E-01   -0.18640E+00  2528   0.176E-01    0.299E+00
DAV:  17    -0.361070227587E+04    0.51155E-01   -0.54154E-01  2560   0.198E-01    0.611E+00
DAV:  18    -0.361075417967E+04   -0.51904E-01   -0.19692E+00  2464   0.177E-01    0.292E+00
DAV:  19    -0.361069441830E+04    0.59761E-01   -0.50310E-01  2496   0.203E-01    0.531E+00
DAV:  20    -0.361073826850E+04   -0.43850E-01   -0.16249E+00  2432   0.168E-01    0.299E+00
DAV:  21    -0.361069068527E+04    0.47583E-01   -0.46511E-01  2432   0.174E-01    0.510E+00
DAV:  22    -0.361073432316E+04   -0.43638E-01   -0.15381E+00  2400   0.164E-01    0.300E+00
DAV:  23    -0.361068711367E+04    0.47209E-01   -0.42936E-01  2400   0.170E-01    0.468E+00
DAV:  24    -0.361072669230E+04   -0.39579E-01   -0.13503E+00  2400   0.158E-01    0.304E+00
DAV:  25    -0.361068546824E+04    0.41224E-01   -0.40629E-01  2432   0.169E-01    0.456E+00
DAV:  26    -0.361072454868E+04   -0.39080E-01   -0.12934E+00  2400   0.155E-01    0.305E+00
DAV:  27    -0.361068386515E+04    0.40684E-01   -0.38544E-01  2464   0.171E-01    0.435E+00
DAV:  28    -0.361072102730E+04   -0.37162E-01   -0.12050E+00  2400   0.152E-01    0.307E+00
DAV:  29    -0.361068295304E+04    0.38074E-01   -0.37029E-01  2432   0.165E-01    0.427E+00
DAV:  30    -0.361071983432E+04   -0.36881E-01   -0.11724E+00  2368   0.151E-01    0.308E+00
DAV:  31    -0.361068198372E+04    0.37851E-01   -0.35517E-01  2400   0.160E-01    0.414E+00
DAV:  32    -0.361071771540E+04   -0.35732E-01   -0.11194E+00  2368   0.149E-01    0.309E+00
DAV:  33    -0.361068135874E+04    0.36357E-01   -0.34504E-01  2368   0.155E-01    0.408E+00
DAV:  34    -0.361071687992E+04   -0.35521E-01   -0.10965E+00  2368   0.147E-01    0.310E+00
DAV:  35    -0.361068067435E+04    0.36206E-01   -0.33364E-01  2400   0.152E-01    0.398E+00
DAV:  36    -0.361071548394E+04   -0.34810E-01   -0.10610E+00  2400   0.146E-01    0.311E+00
DAV:  37    -0.361068012425E+04    0.35360E-01   -0.32481E-01  2400   0.149E-01    0.392E+00
DAV:  38    -0.361071456104E+04   -0.34437E-01   -0.10372E+00  2368   0.145E-01    0.311E+00
DAV:  39    -0.361067959526E+04    0.34966E-01   -0.31649E-01  2400   0.147E-01    0.385E+00
DAV:  40    -0.361071351710E+04   -0.33922E-01   -0.10109E+00  2368   0.144E-01    0.312E+00
DAV:  41    -0.361067913884E+04    0.34378E-01   -0.30921E-01  2400   0.145E-01    0.379E+00
DAV:  42    -0.361071269216E+04   -0.33553E-01   -0.98999E-01  2368   0.143E-01    0.313E+00
DAV:  43    -0.361067870713E+04    0.33985E-01   -0.30234E-01  2400   0.144E-01    0.374E+00
DAV:  44    -0.361071185082E+04   -0.33144E-01   -0.96882E-01  2368   0.142E-01    0.313E+00
DAV:  45    -0.361067831906E+04    0.33532E-01   -0.29612E-01  2400   0.142E-01    0.368E+00
DAV:  46    -0.361071112657E+04   -0.32808E-01   -0.95047E-01  2368   0.141E-01    0.314E+00
DAV:  47    -0.361067834379E+04    0.32783E-01   -0.29974E-01  2400   0.141E-01    0.371E+00
DAV:  48    -0.361071102332E+04   -0.32680E-01   -0.95393E-01  2400   0.141E-01    0.313E+00
DAV:  49    -0.361067821478E+04    0.32809E-01   -0.29640E-01  2400   0.141E-01    0.368E+00
DAV:  50    -0.361071072660E+04   -0.32512E-01   -0.94394E-01  2400   0.141E-01    0.313E+00
DAV:  51    -0.361067805894E+04    0.32668E-01   -0.29454E-01  2400   0.141E-01    0.366E+00
DAV:  52    -0.361070956570E+04   -0.31507E-01   -0.91767E-01  2400   0.141E-01    0.312E+00
DAV:  53    -0.361067975790E+04    0.29808E-01   -0.32534E-01  2368   0.140E-01    0.399E+00
DAV:  54    -0.361071534376E+04   -0.35586E-01   -0.10550E+00  2368   0.146E-01    0.311E+00
DAV:  55    -0.361067868722E+04    0.36657E-01   -0.31078E-01  2368   0.149E-01    0.368E+00
DAV:  56    -0.361071093627E+04   -0.32249E-01   -0.93913E-01  2368   0.142E-01    0.313E+00
DAV:  57    -0.361067843015E+04    0.32506E-01   -0.29622E-01  2368   0.141E-01    0.375E+00
DAV:  58    -0.361071175076E+04   -0.33321E-01   -0.95613E-01  2368   0.142E-01    0.313E+00
DAV:  59    -0.361067834954E+04    0.33401E-01   -0.29691E-01  2368   0.142E-01    0.371E+00
DAV:  60    -0.361071129487E+04   -0.32945E-01   -0.94716E-01  2368   0.142E-01    0.313E+00
DAV:  61    -0.361067807126E+04    0.33224E-01   -0.29231E-01  2368   0.141E-01    0.367E+00
DAV:  62    -0.361071001362E+04   -0.31942E-01   -0.90956E-01  2368   0.142E-01    0.313E+00
DAV:  63    -0.361067779629E+04    0.32217E-01   -0.27455E-01  2368   0.140E-01    0.364E+00
DAV:  64    -0.361070890275E+04   -0.31106E-01   -0.86478E-01  2368   0.141E-01    0.312E+00
DAV:  65    -0.361067793944E+04    0.30963E-01   -0.27644E-01  2368   0.139E-01    0.368E+00
DAV:  66    -0.361070979308E+04   -0.31854E-01   -0.90349E-01  2368   0.141E-01    0.312E+00
DAV:  67    -0.361067834481E+04    0.31448E-01   -0.29604E-01  2368   0.140E-01    0.373E+00
DAV:  68    -0.361071102718E+04   -0.32682E-01   -0.94134E-01  2368   0.142E-01    0.312E+00
DAV:  69    -0.361067817086E+04    0.32856E-01   -0.29456E-01  2368   0.142E-01    0.368E+00
DAV:  70    -0.361071031751E+04   -0.32147E-01   -0.92661E-01  2368   0.142E-01    0.313E+00
DAV:  71    -0.361067804125E+04    0.32276E-01   -0.29247E-01  2368   0.141E-01    0.367E+00
DAV:  72    -0.361071007131E+04   -0.32030E-01   -0.92197E-01  2368   0.142E-01    0.313E+00
DAV:  73    -0.361067803642E+04    0.32035E-01   -0.29328E-01  2368   0.140E-01    0.367E+00
DAV:  74    -0.361071011320E+04   -0.32077E-01   -0.92316E-01  2368   0.142E-01    0.313E+00
DAV:  75    -0.361067795929E+04    0.32154E-01   -0.29190E-01  2368   0.140E-01    0.366E+00
DAV:  76    -0.361070989457E+04   -0.31935E-01   -0.91816E-01  2368   0.141E-01    0.313E+00
DAV:  77    -0.361067784726E+04    0.32047E-01   -0.28998E-01  2368   0.140E-01    0.364E+00
DAV:  78    -0.361070957261E+04   -0.31725E-01   -0.91145E-01  2368   0.141E-01    0.313E+00
DAV:  79    -0.361067784566E+04    0.31727E-01   -0.29060E-01  2368   0.140E-01    0.365E+00
DAV:  80    -0.361070965372E+04   -0.31808E-01   -0.91341E-01  2400   0.141E-01    0.313E+00
DAV:  81    -0.361067779369E+04    0.31860E-01   -0.28968E-01  2368   0.140E-01    0.363E+00
DAV:  82    -0.361070943801E+04   -0.31644E-01   -0.90887E-01  2400   0.141E-01    0.313E+00
DAV:  83    -0.361067775616E+04    0.31682E-01   -0.28936E-01  2368   0.140E-01    0.363E+00
DAV:  84    -0.361070937307E+04   -0.31617E-01   -0.90760E-01  2400   0.141E-01    0.313E+00
DAV:  85    -0.361067771537E+04    0.31658E-01   -0.28871E-01  2400   0.139E-01    0.362E+00
DAV:  86    -0.361070927555E+04   -0.31560E-01   -0.90531E-01  2400   0.141E-01    0.313E+00
DAV:  87    -0.361067762560E+04    0.31650E-01   -0.28710E-01  2400   0.139E-01    0.361E+00
DAV:  88    -0.361070899566E+04   -0.31370E-01   -0.89942E-01  2400   0.141E-01    0.313E+00
DAV:  89    -0.361067761988E+04    0.31376E-01   -0.28749E-01  2400   0.139E-01    0.361E+00
DAV:  90    -0.361070904928E+04   -0.31429E-01   -0.90070E-01  2400   0.141E-01    0.313E+00
DAV:  91    -0.361067758556E+04    0.31464E-01   -0.28685E-01  2400   0.139E-01    0.360E+00
DAV:  92    -0.361070889096E+04   -0.31305E-01   -0.89757E-01  2400   0.141E-01    0.313E+00
DAV:  93    -0.361067755740E+04    0.31334E-01   -0.28682E-01  2400   0.139E-01    0.360E+00
DAV:  94    -0.361070882593E+04   -0.31269E-01   -0.89659E-01  2400   0.141E-01    0.313E+00
DAV:  95    -0.361067753174E+04    0.31294E-01   -0.28649E-01  2400   0.139E-01    0.360E+00
DAV:  96    -0.361070876660E+04   -0.31235E-01   -0.89515E-01  2400   0.140E-01    0.313E+00
DAV:  97    -0.361067744314E+04    0.31323E-01   -0.28486E-01  2400   0.139E-01    0.358E+00
DAV:  98    -0.361070844534E+04   -0.31002E-01   -0.88925E-01  2400   0.140E-01    0.313E+00
DAV:  99    -0.361067746037E+04    0.30985E-01   -0.28631E-01  2400   0.138E-01    0.359E+00
DAV: 100    -0.361070855877E+04   -0.31098E-01   -0.89226E-01  2400   0.140E-01
  28 F= -.36107086E+04 E0= -.36106447E+04  d E =-.336575E+00
       N       E                     dE             d eps       ncg     rms          rms(c)
DAV:   1    -0.361069563600E+04   -0.18176E-01   -0.13830E+01  2048   0.229E+00    0.301E+00
DAV:   2    -0.361228228273E+04   -0.15866E+01   -0.17447E+01  2976   0.250E+00    0.916E+00
DAV:   3    -0.361097297910E+04    0.13093E+01   -0.89763E-01  3008   0.251E+00    0.559E+00
DAV:   4    -0.361090801520E+04    0.64964E-01   -0.48479E-01  2720   0.305E-01    0.461E+00
DAV:   5    -0.361071140733E+04    0.19661E+00   -0.16575E-01  3008   0.578E-01    0.419E+00
DAV:   6    -0.361079644629E+04   -0.85039E-01   -0.14403E+00  2752   0.184E-01    0.345E+00
DAV:   7    -0.361073879648E+04    0.57650E-01   -0.21861E-02  2816   0.225E-01    0.399E+00
DAV:   8    -0.361069694391E+04    0.41853E-01   -0.93535E-02  2944   0.176E-01    0.858E-01
DAV:   9    -0.361072285880E+04   -0.25915E-01   -0.15450E-01  2528   0.128E-01    0.343E+00
DAV:  10    -0.361072672498E+04   -0.38662E-02   -0.42783E-01  2464   0.119E-01    0.581E+00
DAV:  11    -0.361080055892E+04   -0.73834E-01   -0.19514E+00  2528   0.186E-01    0.312E+00
DAV:  12    -0.361070799937E+04    0.92560E-01   -0.11686E-01  2560   0.182E-01    0.332E-01
DAV:  13    -0.361070295759E+04    0.50418E-02   -0.13577E-01  2336   0.988E-02    0.286E+00
DAV:  14    -0.361070235303E+04    0.60456E-03   -0.11155E-01  2400   0.696E-02    0.251E+00
DAV:  15    -0.361073032065E+04   -0.27968E-01   -0.52866E-01  2528   0.114E-01    0.315E+00
DAV:  16    -0.361071190937E+04    0.18411E-01   -0.25554E-01  2432   0.115E-01    0.352E+00
DAV:  17    -0.361074965335E+04   -0.37744E-01   -0.93303E-01  2464   0.136E-01    0.313E+00
DAV:  18    -0.361071070873E+04    0.38945E-01   -0.20584E-01  2432   0.139E-01    0.288E+00
DAV:  19    -0.361074115517E+04   -0.30446E-01   -0.72684E-01  2432   0.130E-01    0.318E+00
DAV:  20    -0.361070950567E+04    0.31650E-01   -0.18530E-01  2432   0.126E-01    0.279E+00
DAV:  21    -0.361073981384E+04   -0.30308E-01   -0.68779E-01  2432   0.129E-01    0.319E+00
DAV:  22    -0.361070929026E+04    0.30524E-01   -0.18142E-01  2400   0.123E-01    0.277E+00
DAV:  23    -0.361073911184E+04   -0.29822E-01   -0.67464E-01  2432   0.128E-01    0.319E+00
DAV:  24    -0.361070914492E+04    0.29967E-01   -0.17933E-01  2400   0.123E-01    0.273E+00
DAV:  25    -0.361073813709E+04   -0.28992E-01   -0.65816E-01  2432   0.129E-01    0.318E+00
DAV:  26    -0.361070904202E+04    0.29095E-01   -0.17894E-01  2400   0.122E-01    0.271E+00
DAV:  27    -0.361073740376E+04   -0.28362E-01   -0.64703E-01  2432   0.129E-01    0.318E+00
DAV:  28    -0.361070902439E+04    0.28379E-01   -0.18008E-01  2400   0.121E-01    0.270E+00
DAV:  29    -0.361073697009E+04   -0.27946E-01   -0.64207E-01  2432   0.129E-01    0.317E+00
DAV:  30    -0.361070906174E+04    0.27908E-01   -0.18190E-01  2368   0.121E-01    0.271E+00
DAV:  31    -0.361073669887E+04   -0.27637E-01   -0.64017E-01  2400   0.129E-01    0.317E+00
DAV:  32    -0.361070910831E+04    0.27591E-01   -0.18349E-01  2368   0.121E-01    0.271E+00
DAV:  33    -0.361073648444E+04   -0.27376E-01   -0.63878E-01  2400   0.129E-01    0.316E+00
DAV:  34    -0.361070917187E+04    0.27313E-01   -0.18534E-01  2368   0.121E-01    0.272E+00
DAV:  35    -0.361073639473E+04   -0.27223E-01   -0.63953E-01  2400   0.129E-01    0.316E+00
DAV:  36    -0.361070924522E+04    0.27150E-01   -0.18714E-01  2368   0.121E-01    0.273E+00
DAV:  37    -0.361073635687E+04   -0.27112E-01   -0.64094E-01  2400   0.129E-01    0.316E+00
DAV:  38    -0.361070931712E+04    0.27040E-01   -0.18877E-01  2368   0.122E-01    0.274E+00
DAV:  39    -0.361073634301E+04   -0.27026E-01   -0.64250E-01  2400   0.129E-01    0.316E+00
DAV:  40    -0.361070938659E+04    0.26956E-01   -0.19026E-01  2368   0.122E-01    0.275E+00
DAV:  41    -0.361073635097E+04   -0.26964E-01   -0.64422E-01  2400   0.129E-01    0.315E+00
DAV:  42    -0.361070945390E+04    0.26897E-01   -0.19164E-01  2368   0.122E-01    0.276E+00
DAV:  43    -0.361073637450E+04   -0.26921E-01   -0.64605E-01  2400   0.129E-01    0.315E+00
DAV:  44    -0.361070951885E+04    0.26856E-01   -0.19293E-01  2368   0.122E-01    0.277E+00
DAV:  45    -0.361073640813E+04   -0.26889E-01   -0.64793E-01  2400   0.129E-01    0.315E+00
DAV:  46    -0.361070958092E+04    0.26827E-01   -0.19414E-01  2368   0.122E-01    0.278E+00
DAV:  47    -0.361073646605E+04   -0.26885E-01   -0.65009E-01  2400   0.129E-01    0.315E+00
DAV:  48    -0.361070953452E+04    0.26932E-01   -0.19252E-01  2368   0.122E-01    0.276E+00
DAV:  49    -0.361073603167E+04   -0.26497E-01   -0.64134E-01  2400   0.129E-01    0.315E+00
DAV:  50    -0.361070962045E+04    0.26411E-01   -0.19489E-01  2368   0.122E-01    0.279E+00
DAV:  51    -0.361073633091E+04   -0.26710E-01   -0.64886E-01  2400   0.129E-01    0.314E+00
DAV:  52    -0.361070933281E+04    0.26998E-01   -0.18703E-01  2368   0.122E-01    0.269E+00
DAV:  53    -0.361073454876E+04   -0.25216E-01   -0.61314E-01  2400   0.129E-01    0.314E+00
DAV:  54    -0.361070938736E+04    0.25161E-01   -0.19104E-01  2368   0.121E-01    0.274E+00
DAV:  55    -0.361073515289E+04   -0.25766E-01   -0.62684E-01  2400   0.129E-01    0.314E+00
DAV:  56    -0.361070954974E+04    0.25603E-01   -0.19375E-01  2368   0.121E-01    0.277E+00
DAV:  57    -0.361073554487E+04   -0.25995E-01   -0.63768E-01  2400   0.129E-01    0.314E+00
DAV:  58    -0.361070931163E+04    0.26233E-01   -0.19039E-01  2368   0.122E-01    0.268E+00
DAV:  59    -0.361073351952E+04   -0.24208E-01   -0.61006E-01  2400   0.129E-01    0.313E+00
DAV:  60    -0.361070884352E+04    0.24676E-01   -0.19079E-01  2368   0.121E-01    0.256E+00
DAV:  61    -0.361073122043E+04   -0.22377E-01   -0.56947E-01  2400   0.127E-01    0.312E+00
DAV:  62    -0.361070956874E+04    0.21652E-01   -0.20721E-01  2368   0.118E-01    0.283E+00
DAV:  63    -0.361073567940E+04   -0.26111E-01   -0.65407E-01  2400   0.129E-01    0.313E+00
DAV:  64    -0.361070958376E+04    0.26096E-01   -0.19687E-01  2368   0.123E-01    0.272E+00
DAV:  65    -0.361073485126E+04   -0.25268E-01   -0.61992E-01  2400   0.129E-01    0.314E+00
DAV:  66    -0.361071034929E+04    0.24502E-01   -0.20969E-01  2368   0.121E-01    0.298E+00
DAV:  67    -0.361073891639E+04   -0.28567E-01   -0.70364E-01  2368   0.130E-01    0.313E+00
DAV:  68    -0.361071022626E+04    0.28690E-01   -0.19917E-01  2368   0.126E-01    0.286E+00
DAV:  69    -0.361073746965E+04   -0.27243E-01   -0.66142E-01  2400   0.130E-01    0.314E+00
DAV:  70    -0.361071045338E+04    0.27016E-01   -0.20278E-01  2368   0.124E-01    0.296E+00
DAV:  71    -0.361073877194E+04   -0.28319E-01   -0.69370E-01  2368   0.129E-01    0.314E+00
DAV:  72    -0.361071018837E+04    0.28584E-01   -0.19687E-01  2368   0.126E-01    0.285E+00
DAV:  73    -0.361073706388E+04   -0.26876E-01   -0.65818E-01  2400   0.129E-01    0.314E+00
DAV:  74    -0.361071016550E+04    0.26898E-01   -0.19906E-01  2368   0.124E-01    0.288E+00
DAV:  75    -0.361073718433E+04   -0.27019E-01   -0.66581E-01  2400   0.129E-01    0.313E+00
DAV:  76    -0.361071009620E+04    0.27088E-01   -0.19886E-01  2368   0.124E-01    0.285E+00
DAV:  77    -0.361073659085E+04   -0.26495E-01   -0.65496E-01  2400   0.129E-01    0.313E+00
DAV:  78    -0.361071012665E+04    0.26464E-01   -0.20083E-01  2368   0.124E-01    0.287E+00
DAV:  79    -0.361073679985E+04   -0.26673E-01   -0.66118E-01  2400   0.129E-01    0.313E+00
DAV:  80    -0.361071011059E+04    0.26689E-01   -0.20061E-01  2368   0.124E-01    0.285E+00
DAV:  81    -0.361073657534E+04   -0.26465E-01   -0.65674E-01  2400   0.130E-01    0.313E+00
DAV:  82    -0.361071010719E+04    0.26468E-01   -0.20090E-01  2368   0.124E-01    0.286E+00
DAV:  83    -0.361073657400E+04   -0.26467E-01   -0.65758E-01  2400   0.130E-01    0.313E+00
DAV:  84    -0.361071011585E+04    0.26458E-01   -0.20133E-01  2368   0.124E-01    0.286E+00
DAV:  85    -0.361073654407E+04   -0.26428E-01   -0.65735E-01  2400   0.130E-01    0.313E+00
DAV:  86    -0.361071013219E+04    0.26412E-01   -0.20180E-01  2368   0.124E-01    0.286E+00
DAV:  87    -0.361073654176E+04   -0.26410E-01   -0.65801E-01  2400   0.130E-01    0.313E+00
DAV:  88    -0.361071013165E+04    0.26410E-01   -0.20188E-01  2368   0.124E-01    0.286E+00
DAV:  89    -0.361073647859E+04   -0.26347E-01   -0.65701E-01  2400   0.130E-01    0.313E+00
DAV:  90    -0.361071014913E+04    0.26329E-01   -0.20242E-01  2368   0.124E-01    0.286E+00
DAV:  91    -0.361073653448E+04   -0.26385E-01   -0.65858E-01  2400   0.130E-01    0.313E+00
DAV:  92    -0.361071012355E+04    0.26411E-01   -0.20179E-01  2368   0.124E-01    0.285E+00
DAV:  93    -0.361073636516E+04   -0.26242E-01   -0.65523E-01  2400   0.130E-01    0.313E+00
DAV:  94    -0.361071014359E+04    0.26222E-01   -0.20258E-01  2368   0.124E-01    0.286E+00
DAV:  95    -0.361073646522E+04   -0.26322E-01   -0.65785E-01  2400   0.130E-01    0.313E+00
DAV:  96    -0.361071014748E+04    0.26318E-01   -0.20260E-01  2368   0.124E-01    0.286E+00
DAV:  97    -0.361073640059E+04   -0.26253E-01   -0.65669E-01  2400   0.130E-01    0.313E+00
DAV:  98    -0.361071016196E+04    0.26239E-01   -0.20306E-01  2368   0.124E-01    0.286E+00
DAV:  99    -0.361073644950E+04   -0.26288E-01   -0.65813E-01  2400   0.130E-01    0.313E+00
DAV: 100    -0.361071016793E+04    0.26282E-01   -0.20318E-01  2368   0.124E-01
  29 F= -.36107102E+04 E0= -.36106344E+04  d E =-.338184E+00
       N       E                     dE             d eps       ncg     rms          rms(c)
DAV:   1    -0.361099102031E+04   -0.25457E+00   -0.35545E+01  2048   0.363E+00    0.348E+00
DAV:   2    -0.361943432944E+04   -0.84433E+01   -0.73097E+01  2944   0.305E+00    0.451E+01
DAV:   3    -0.361173808868E+04    0.76962E+01   -0.17690E+01  2720   0.171E+00    0.116E+01
DAV:   4    -0.361119411134E+04    0.54398E+00   -0.12399E+01  2816   0.693E-01    0.257E+00
DAV:   5    -0.361121857676E+04   -0.24465E-01   -0.15623E+00  2592   0.406E-01    0.979E+00
DAV:   6    -0.361118581476E+04    0.32762E-01   -0.30476E+00  2592   0.279E-01    0.192E+00
DAV:   7    -0.361110280471E+04    0.83010E-01   -0.16727E+00  2528   0.288E-01    0.737E+00
DAV:   8    -0.361122309222E+04   -0.12029E+00   -0.57567E+00  2784   0.335E-01    0.429E+00
DAV:   9    -0.361104998538E+04    0.17311E+00   -0.18859E-01  2656   0.227E-01    0.400E+00
DAV:  10    -0.361103732105E+04    0.12664E-01   -0.13933E-01  2784   0.145E-01    0.349E+00
DAV:  11    -0.361103472513E+04    0.25959E-02   -0.56176E-02  2784   0.191E-01    0.361E+00
DAV:  12    -0.361104644713E+04   -0.11722E-01   -0.17508E-01  2656   0.143E-01    0.314E+00
DAV:  13    -0.361102815287E+04    0.18294E-01   -0.30891E-01  2592   0.143E-01    0.553E+00
DAV:  14    -0.361106723401E+04   -0.39081E-01   -0.16207E+00  2560   0.170E-01    0.296E+00
DAV:  15    -0.361103020968E+04    0.37024E-01   -0.55019E-01  2656   0.181E-01    0.634E+00
DAV:  16    -0.361108370731E+04   -0.53498E-01   -0.21169E+00  2432   0.179E-01    0.273E+00
DAV:  17    -0.361103262519E+04    0.51082E-01   -0.70231E-01  2496   0.193E-01    0.645E+00
DAV:  18    -0.361108936872E+04   -0.56744E-01   -0.22148E+00  2432   0.187E-01    0.276E+00
DAV:  19    -0.361102653983E+04    0.62829E-01   -0.62212E-01  2432   0.199E-01    0.580E+00
DAV:  20    -0.361107405353E+04   -0.47514E-01   -0.18291E+00  2368   0.179E-01    0.283E+00
DAV:  21    -0.361102288584E+04    0.51168E-01   -0.55315E-01  2464   0.200E-01    0.555E+00
DAV:  22    -0.361106899632E+04   -0.46110E-01   -0.17135E+00  2368   0.171E-01    0.288E+00
DAV:  23    -0.361101879544E+04    0.50201E-01   -0.51331E-01  2464   0.183E-01    0.514E+00
DAV:  24    -0.361106161738E+04   -0.42822E-01   -0.15585E+00  2400   0.164E-01    0.294E+00
DAV:  25    -0.361101506142E+04    0.46556E-01   -0.45822E-01  2432   0.173E-01    0.477E+00
DAV:  26    -0.361105427722E+04   -0.39216E-01   -0.13961E+00  2368   0.157E-01    0.298E+00
DAV:  27    -0.361101365445E+04    0.40623E-01   -0.43120E-01  2432   0.165E-01    0.467E+00
DAV:  28    -0.361105244099E+04   -0.38787E-01   -0.13590E+00  2368   0.154E-01    0.300E+00
DAV:  29    -0.361101266226E+04    0.39779E-01   -0.41391E-01  2432   0.163E-01    0.455E+00
DAV:  30    -0.361105020662E+04   -0.37544E-01   -0.13026E+00  2368   0.152E-01    0.301E+00
DAV:  31    -0.361101208045E+04    0.38126E-01   -0.40000E-01  2432   0.160E-01    0.450E+00
DAV:  32    -0.361104924731E+04   -0.37167E-01   -0.12766E+00  2368   0.151E-01    0.301E+00
DAV:  33    -0.361101169320E+04    0.37554E-01   -0.39308E-01  2432   0.159E-01    0.446E+00
DAV:  34    -0.361104865099E+04   -0.36958E-01   -0.12590E+00  2368   0.151E-01    0.302E+00
DAV:  35    -0.361101124418E+04    0.37407E-01   -0.38624E-01  2432   0.159E-01    0.441E+00
DAV:  36    -0.361104782435E+04   -0.36580E-01   -0.12355E+00  2368   0.150E-01    0.302E+00
DAV:  37    -0.361101081004E+04    0.37014E-01   -0.37976E-01  2432   0.158E-01    0.436E+00
DAV:  38    -0.361104710199E+04   -0.36292E-01   -0.12152E+00  2368   0.149E-01    0.303E+00
DAV:  39    -0.361101034017E+04    0.36762E-01   -0.37305E-01  2400   0.157E-01    0.431E+00
DAV:  40    -0.361104631370E+04   -0.35974E-01   -0.11932E+00  2368   0.149E-01    0.303E+00
DAV:  41    -0.361100981836E+04    0.36495E-01   -0.36487E-01  2400   0.156E-01    0.424E+00
DAV:  42    -0.361104534934E+04   -0.35531E-01   -0.11670E+00  2368   0.148E-01    0.304E+00
DAV:  43    -0.361100935234E+04    0.35997E-01   -0.35773E-01  2400   0.155E-01    0.419E+00
DAV:  44    -0.361104456105E+04   -0.35209E-01   -0.11456E+00  2368   0.147E-01    0.304E+00
DAV:  45    -0.361100888286E+04    0.35678E-01   -0.35052E-01  2400   0.154E-01    0.413E+00
DAV:  46    -0.361104369313E+04   -0.34810E-01   -0.11222E+00  2368   0.146E-01    0.305E+00
DAV:  47    -0.361101123049E+04    0.32463E-01   -0.39614E-01  2400   0.154E-01    0.452E+00
DAV:  48    -0.361104932602E+04   -0.38096E-01   -0.12583E+00  2400   0.151E-01    0.300E+00
DAV:  49    -0.361101062622E+04    0.38700E-01   -0.37125E-01  2400   0.158E-01    0.434E+00
DAV:  50    -0.361104620127E+04   -0.35575E-01   -0.11657E+00  2368   0.151E-01    0.302E+00
DAV:  51    -0.361101084762E+04    0.35354E-01   -0.37004E-01  2400   0.155E-01    0.443E+00
DAV:  52    -0.361104602573E+04   -0.35178E-01   -0.11436E+00  2368   0.151E-01    0.298E+00
DAV:  53    -0.361101416873E+04    0.31857E-01   -0.41199E-01  2336   0.156E-01    0.489E+00
DAV:  54    -0.361105482335E+04   -0.40655E-01   -0.13663E+00  2336   0.159E-01    0.292E+00
DAV:  55    -0.361101425933E+04    0.40564E-01   -0.43402E-01  2336   0.165E-01    0.476E+00
DAV:  56    -0.361105332236E+04   -0.39063E-01   -0.13192E+00  2368   0.159E-01    0.296E+00
DAV:  57    -0.361101314121E+04    0.40181E-01   -0.40868E-01  2336   0.162E-01    0.464E+00
DAV:  58    -0.361105117843E+04   -0.38037E-01   -0.12806E+00  2368   0.157E-01    0.297E+00
DAV:  59    -0.361101283905E+04    0.38339E-01   -0.40801E-01  2336   0.160E-01    0.463E+00
DAV:  60    -0.361105082464E+04   -0.37986E-01   -0.12751E+00  2368   0.156E-01    0.297E+00
DAV:  61    -0.361101272919E+04    0.38095E-01   -0.40713E-01  2336   0.160E-01    0.462E+00
DAV:  62    -0.361105055814E+04   -0.37829E-01   -0.12698E+00  2336   0.156E-01    0.297E+00
DAV:  63    -0.361101273814E+04    0.37820E-01   -0.40822E-01  2336   0.160E-01    0.462E+00
DAV:  64    -0.361105069077E+04   -0.37953E-01   -0.12728E+00  2336   0.156E-01    0.297E+00
DAV:  65    -0.361101259156E+04    0.38099E-01   -0.40631E-01  2336   0.160E-01    0.460E+00
DAV:  66    -0.361105037431E+04   -0.37783E-01   -0.12653E+00  2336   0.155E-01    0.298E+00
DAV:  67    -0.361101240837E+04    0.37966E-01   -0.40335E-01  2336   0.159E-01    0.458E+00
DAV:  68    -0.361105001247E+04   -0.37604E-01   -0.12584E+00  2336   0.155E-01    0.298E+00
DAV:  69    -0.361101241580E+04    0.37597E-01   -0.40516E-01  2336   0.159E-01    0.458E+00
DAV:  70    -0.361105015867E+04   -0.37743E-01   -0.12620E+00  2336   0.155E-01    0.298E+00
DAV:  71    -0.361101226113E+04    0.37898E-01   -0.40296E-01  2336   0.159E-01    0.456E+00
DAV:  72    -0.361104976985E+04   -0.37509E-01   -0.12533E+00  2336   0.155E-01    0.298E+00
DAV:  73    -0.361101216321E+04    0.37607E-01   -0.40186E-01  2336   0.159E-01    0.455E+00
DAV:  74    -0.361104965637E+04   -0.37493E-01   -0.12507E+00  2336   0.155E-01    0.298E+00
DAV:  75    -0.361101205421E+04    0.37602E-01   -0.40021E-01  2336   0.159E-01    0.454E+00
DAV:  76    -0.361104945792E+04   -0.37404E-01   -0.12457E+00  2336   0.154E-01    0.299E+00
DAV:  77    -0.361101192021E+04    0.37538E-01   -0.39805E-01  2336   0.158E-01    0.453E+00
DAV:  78    -0.361104918984E+04   -0.37270E-01   -0.12396E+00  2368   0.154E-01    0.299E+00
DAV:  79    -0.361101185755E+04    0.37332E-01   -0.39741E-01  2368   0.158E-01    0.452E+00
DAV:  80    -0.361104912878E+04   -0.37271E-01   -0.12380E+00  2368   0.154E-01    0.299E+00
DAV:  81    -0.361101176080E+04    0.37368E-01   -0.39590E-01  2368   0.158E-01    0.451E+00
DAV:  82    -0.361104893442E+04   -0.37174E-01   -0.12337E+00  2368   0.154E-01    0.299E+00
DAV:  83    -0.361101169025E+04    0.37244E-01   -0.39527E-01  2368   0.158E-01    0.450E+00
DAV:  84    -0.361104882720E+04   -0.37137E-01   -0.12314E+00  2368   0.154E-01    0.299E+00
DAV:  85    -0.361101161343E+04    0.37214E-01   -0.39417E-01  2368   0.158E-01    0.449E+00
DAV:  86    -0.361104869164E+04   -0.37078E-01   -0.12280E+00  2368   0.153E-01    0.299E+00
DAV:  87    -0.361101155600E+04    0.37136E-01   -0.39336E-01  2368   0.158E-01    0.449E+00
DAV:  88    -0.361104864813E+04   -0.37092E-01   -0.12279E+00  2368   0.153E-01    0.299E+00
DAV:  89    -0.361101146533E+04    0.37183E-01   -0.39279E-01  2368   0.157E-01    0.447E+00
DAV:  90    -0.361104843875E+04   -0.36973E-01   -0.12234E+00  2368   0.153E-01    0.300E+00
DAV:  91    -0.361101141588E+04    0.37023E-01   -0.39212E-01  2368   0.157E-01    0.447E+00
DAV:  92    -0.361104832437E+04   -0.36908E-01   -0.12219E+00  2368   0.153E-01    0.300E+00
DAV:  93    -0.361101131640E+04    0.37008E-01   -0.39231E-01  2400   0.157E-01    0.445E+00
DAV:  94    -0.361104798148E+04   -0.36665E-01   -0.12163E+00  2400   0.153E-01    0.300E+00
DAV:  95    -0.361101128675E+04    0.36695E-01   -0.39304E-01  2400   0.157E-01    0.445E+00
DAV:  96    -0.361104794522E+04   -0.36658E-01   -0.12157E+00  2400   0.153E-01    0.300E+00
DAV:  97    -0.361101088676E+04    0.37058E-01   -0.38810E-01  2400   0.157E-01    0.438E+00
DAV:  98    -0.361104603939E+04   -0.35153E-01   -0.11929E+00  2368   0.152E-01    0.298E+00
DAV:  99    -0.361101018422E+04    0.35855E-01   -0.40045E-01  2400   0.157E-01    0.420E+00
DAV: 100    -0.361104300241E+04   -0.32818E-01   -0.11155E+00  2400   0.148E-01
  30 F= -.36110430E+04 E0= -.36109787E+04  d E =-.332834E+00
       N       E                     dE             d eps       ncg     rms          rms(c)
DAV:   1    -0.361106709231E+04   -0.56908E-01   -0.40713E+01  2048   0.389E+00    0.443E+00
DAV:   2    -0.361376344847E+04   -0.26964E+01   -0.31677E+01  2976   0.351E+00    0.113E+01
DAV:   3    -0.361157936676E+04    0.21841E+01   -0.16826E+00  2912   0.380E+00    0.608E+00
DAV:   4    -0.361125595958E+04    0.32341E+00   -0.16754E+00  2912   0.124E+00    0.576E+00
DAV:   5    -0.361111966427E+04    0.13630E+00   -0.21589E+00  2400   0.291E-01    0.291E+00
DAV:   6    -0.361110111303E+04    0.18551E-01   -0.41622E-02  2784   0.240E-01    0.116E+00
DAV:   7    -0.361111717277E+04   -0.16060E-01   -0.28795E-01  2784   0.257E-01    0.723E+00
DAV:   8    -0.361129090774E+04   -0.17373E+00   -0.51150E+00  2784   0.362E-01    0.397E+00
DAV:   9    -0.361111526003E+04    0.17565E+00   -0.33320E-02  2720   0.241E-01    0.350E+00
DAV:  10    -0.361109952395E+04    0.15736E-01   -0.27426E-01  2912   0.153E-01    0.425E+00
DAV:  11    -0.361116046560E+04   -0.60942E-01   -0.14207E+00  2592   0.143E-01    0.325E+00
DAV:  12    -0.361110961127E+04    0.50854E-01   -0.36246E-01  2688   0.169E-01    0.411E+00
DAV:  13    -0.361116513108E+04   -0.55520E-01   -0.14873E+00  2528   0.151E-01    0.327E+00
DAV:  14    -0.361110181606E+04    0.63315E-01   -0.18639E-01  2560   0.167E-01    0.250E+00
DAV:  15    -0.361113362829E+04   -0.31812E-01   -0.68534E-01  2528   0.128E-01    0.331E+00
DAV:  16    -0.361110204370E+04    0.31585E-01   -0.19668E-01  2496   0.131E-01    0.304E+00
DAV:  17    -0.361113886600E+04   -0.36822E-01   -0.84626E-01  2464   0.130E-01    0.326E+00
DAV:  18    -0.361110142478E+04    0.37441E-01   -0.16430E-01  2496   0.137E-01    0.271E+00
DAV:  19    -0.361113352939E+04   -0.32105E-01   -0.71598E-01  2464   0.129E-01    0.327E+00
DAV:  20    -0.361110053691E+04    0.32992E-01   -0.15163E-01  2432   0.131E-01    0.259E+00
DAV:  21    -0.361113079209E+04   -0.30255E-01   -0.65967E-01  2432   0.127E-01    0.327E+00
DAV:  22    -0.361110062439E+04    0.30168E-01   -0.16025E-01  2432   0.130E-01    0.266E+00
DAV:  23    -0.361113067919E+04   -0.30055E-01   -0.66753E-01  2432   0.127E-01    0.325E+00
DAV:  24    -0.361110096759E+04    0.29712E-01   -0.17019E-01  2432   0.131E-01    0.272E+00
DAV:  25    -0.361113082706E+04   -0.29859E-01   -0.67788E-01  2400   0.128E-01    0.324E+00
DAV:  26    -0.361110111813E+04    0.29709E-01   -0.17341E-01  2400   0.132E-01    0.272E+00
DAV:  27    -0.361113049501E+04   -0.29377E-01   -0.67349E-01  2400   0.128E-01    0.323E+00
DAV:  28    -0.361110116595E+04    0.29329E-01   -0.17402E-01  2400   0.132E-01    0.273E+00
DAV:  29    -0.361113017386E+04   -0.29008E-01   -0.66834E-01  2400   0.128E-01    0.323E+00
DAV:  30    -0.361110118105E+04    0.28993E-01   -0.17375E-01  2400   0.132E-01    0.273E+00
DAV:  31    -0.361112985381E+04   -0.28673E-01   -0.66278E-01  2400   0.128E-01    0.323E+00
DAV:  32    -0.361110119407E+04    0.28660E-01   -0.17363E-01  2400   0.132E-01    0.273E+00
DAV:  33    -0.361112959374E+04   -0.28400E-01   -0.65857E-01  2400   0.128E-01    0.322E+00
DAV:  34    -0.361110121789E+04    0.28376E-01   -0.17391E-01  2400   0.132E-01    0.273E+00
DAV:  35    -0.361112939288E+04   -0.28175E-01   -0.65569E-01  2400   0.128E-01    0.322E+00
DAV:  36    -0.361110125083E+04    0.28142E-01   -0.17447E-01  2400   0.132E-01    0.273E+00
DAV:  37    -0.361112923577E+04   -0.27985E-01   -0.65375E-01  2400   0.128E-01    0.322E+00
DAV:  38    -0.361110128871E+04    0.27947E-01   -0.17516E-01  2400   0.132E-01    0.274E+00
DAV:  39    -0.361112911047E+04   -0.27822E-01   -0.65242E-01  2400   0.128E-01    0.321E+00
DAV:  40    -0.361110132810E+04    0.27782E-01   -0.17589E-01  2400   0.132E-01    0.274E+00
DAV:  41    -0.361112900719E+04   -0.27679E-01   -0.65148E-01  2400   0.128E-01    0.321E+00
DAV:  42    -0.361110136722E+04    0.27640E-01   -0.17661E-01  2400   0.133E-01    0.275E+00
DAV:  43    -0.361112892025E+04   -0.27553E-01   -0.65079E-01  2400   0.128E-01    0.321E+00
DAV:  44    -0.361110140524E+04    0.27515E-01   -0.17729E-01  2400   0.133E-01    0.276E+00
DAV:  45    -0.361112884518E+04   -0.27440E-01   -0.65027E-01  2400   0.128E-01    0.321E+00
DAV:  46    -0.361110144221E+04    0.27403E-01   -0.17796E-01  2400   0.133E-01    0.276E+00
DAV:  47    -0.361112869442E+04   -0.27252E-01   -0.64822E-01  2400   0.128E-01    0.320E+00
DAV:  48    -0.361110126158E+04    0.27433E-01   -0.17284E-01  2400   0.133E-01    0.271E+00
DAV:  49    -0.361112766844E+04   -0.26407E-01   -0.62442E-01  2400   0.128E-01    0.320E+00
DAV:  50    -0.361110134694E+04    0.26322E-01   -0.17588E-01  2400   0.133E-01    0.275E+00
DAV:  51    -0.361112810521E+04   -0.26758E-01   -0.63653E-01  2400   0.128E-01    0.320E+00
DAV:  52    -0.361110161025E+04    0.26495E-01   -0.18102E-01  2400   0.133E-01    0.280E+00
DAV:  53    -0.361112885862E+04   -0.27248E-01   -0.65213E-01  2400   0.129E-01    0.320E+00
DAV:  54    -0.361110144385E+04    0.27415E-01   -0.17353E-01  2400   0.134E-01    0.273E+00
DAV:  55    -0.361112769209E+04   -0.26248E-01   -0.62118E-01  2400   0.129E-01    0.320E+00
DAV:  56    -0.361110134205E+04    0.26350E-01   -0.17001E-01  2400   0.133E-01    0.273E+00
DAV:  57    -0.361112830128E+04   -0.26959E-01   -0.61310E-01  2400   0.129E-01    0.321E+00
DAV:  58    -0.361110196507E+04    0.26336E-01   -0.16545E-01  2432   0.134E-01    0.288E+00
DAV:  59    -0.361112951669E+04   -0.27552E-01   -0.63442E-01  2400   0.128E-01    0.319E+00
DAV:  60    -0.361110141262E+04    0.28104E-01   -0.15961E-01  2432   0.134E-01    0.269E+00
DAV:  61    -0.361112705453E+04   -0.25642E-01   -0.60733E-01  2400   0.128E-01    0.319E+00
DAV:  62    -0.361110170754E+04    0.25347E-01   -0.18282E-01  2400   0.133E-01    0.284E+00
DAV:  63    -0.361112901018E+04   -0.27303E-01   -0.66349E-01  2400   0.128E-01    0.319E+00
DAV:  64    -0.361110155168E+04    0.27459E-01   -0.17847E-01  2400   0.134E-01    0.273E+00
DAV:  65    -0.361112745670E+04   -0.25905E-01   -0.62530E-01  2400   0.129E-01    0.319E+00
DAV:  66    -0.361110178204E+04    0.25675E-01   -0.18514E-01  2400   0.133E-01    0.284E+00
DAV:  67    -0.361112879606E+04   -0.27014E-01   -0.66047E-01  2400   0.129E-01    0.319E+00
DAV:  68    -0.361110169984E+04    0.27096E-01   -0.18180E-01  2400   0.135E-01    0.277E+00
DAV:  69    -0.361112781268E+04   -0.26113E-01   -0.63557E-01  2400   0.129E-01    0.319E+00
DAV:  70    -0.361110182368E+04    0.25989E-01   -0.18527E-01  2400   0.134E-01    0.283E+00
DAV:  71    -0.361112859784E+04   -0.26774E-01   -0.65621E-01  2400   0.129E-01    0.319E+00
DAV:  72    -0.361110174650E+04    0.26851E-01   -0.18269E-01  2400   0.134E-01    0.278E+00
DAV:  73    -0.361112786462E+04   -0.26118E-01   -0.63812E-01  2400   0.129E-01    0.319E+00
DAV:  74    -0.361110183591E+04    0.26029E-01   -0.18531E-01  2400   0.134E-01    0.283E+00
DAV:  75    -0.361112840249E+04   -0.26567E-01   -0.65252E-01  2400   0.129E-01    0.318E+00
DAV:  76    -0.361110183202E+04    0.26570E-01   -0.18475E-01  2400   0.134E-01    0.280E+00
DAV:  77    -0.361112804667E+04   -0.26215E-01   -0.64399E-01  2400   0.129E-01    0.318E+00
DAV:  78    -0.361110187144E+04    0.26175E-01   -0.18576E-01  2400   0.134E-01    0.282E+00
DAV:  79    -0.361112824585E+04   -0.26374E-01   -0.64968E-01  2400   0.129E-01    0.318E+00
DAV:  80    -0.361110189031E+04    0.26356E-01   -0.18603E-01  2400   0.134E-01    0.282E+00
DAV:  81    -0.361112817269E+04   -0.26282E-01   -0.64787E-01  2400   0.129E-01    0.318E+00
DAV:  82    -0.361110187921E+04    0.26293E-01   -0.18563E-01  2400   0.134E-01    0.282E+00
DAV:  83    -0.361112808190E+04   -0.26203E-01   -0.64633E-01  2400   0.129E-01    0.318E+00
DAV:  84    -0.361110191243E+04    0.26169E-01   -0.18657E-01  2400   0.134E-01    0.283E+00
DAV:  85    -0.361112817245E+04   -0.26260E-01   -0.64889E-01  2400   0.129E-01    0.318E+00
DAV:  86    -0.361110193446E+04    0.26238E-01   -0.18691E-01  2400   0.134E-01    0.283E+00
DAV:  87    -0.361112812835E+04   -0.26194E-01   -0.64840E-01  2400   0.129E-01    0.318E+00
DAV:  88    -0.361110194582E+04    0.26183E-01   -0.18716E-01  2400   0.135E-01    0.283E+00
DAV:  89    -0.361112811976E+04   -0.26174E-01   -0.64849E-01  2400   0.129E-01    0.318E+00
DAV:  90    -0.361110197053E+04    0.26149E-01   -0.18768E-01  2400   0.135E-01    0.283E+00
DAV:  91    -0.361112817601E+04   -0.26205E-01   -0.65003E-01  2400   0.129E-01    0.318E+00
DAV:  92    -0.361110195853E+04    0.26217E-01   -0.18726E-01  2400   0.135E-01    0.283E+00
DAV:  93    -0.361112806194E+04   -0.26103E-01   -0.64748E-01  2400   0.129E-01    0.318E+00
DAV:  94    -0.361110198316E+04    0.26079E-01   -0.18794E-01  2400   0.135E-01    0.284E+00
DAV:  95    -0.361112815542E+04   -0.26172E-01   -0.65009E-01  2400   0.129E-01    0.318E+00
DAV:  96    -0.361110199898E+04    0.26156E-01   -0.18818E-01  2400   0.135E-01    0.284E+00
DAV:  97    -0.361112813772E+04   -0.26139E-01   -0.64967E-01  2400   0.129E-01    0.318E+00
DAV:  98    -0.361110201836E+04    0.26119E-01   -0.18849E-01  2400   0.135E-01    0.284E+00
DAV:  99    -0.361112818868E+04   -0.26170E-01   -0.65104E-01  2400   0.129E-01    0.318E+00
DAV: 100    -0.361110203465E+04    0.26154E-01   -0.18875E-01  2400   0.135E-01
  31 F= -.36111020E+04 E0= -.36110262E+04  d E =-.391867E+00
       N       E                     dE             d eps       ncg     rms          rms(c)
DAV:   1    -0.361130610343E+04   -0.17791E+00   -0.33821E+01  2048   0.356E+00    0.343E+00
DAV:   2    -0.361921348849E+04   -0.79074E+01   -0.67354E+01  3008   0.289E+00    0.437E+01
DAV:   3    -0.361178987419E+04    0.74236E+01   -0.10246E+01  2848   0.170E+00    0.112E+01
DAV:   4    -0.361154565039E+04    0.24422E+00   -0.10645E+01  2848   0.636E-01    0.280E+00
DAV:   5    -0.361146575931E+04    0.79891E-01   -0.87425E-01  2592   0.416E-01    0.861E+00
DAV:   6    -0.361149115400E+04   -0.25395E-01   -0.29358E+00  2528   0.238E-01    0.228E+00
DAV:   7    -0.361135688767E+04    0.13427E+00   -0.49621E-01  2624   0.300E-01    0.262E+00
DAV:   8    -0.361137714832E+04   -0.20261E-01   -0.13994E+00  2848   0.186E-01    0.364E+00
DAV:   9    -0.361132495413E+04    0.52194E-01   -0.48344E-01  2624   0.156E-01    0.130E+00
DAV:  10    -0.361131800170E+04    0.69524E-02   -0.77630E-03  2624   0.129E-01    0.794E-01
DAV:  11    -0.361131879535E+04   -0.79365E-03   -0.16967E-02  2688   0.674E-02    0.346E+00
DAV:  12    -0.361132285856E+04   -0.40632E-02   -0.22485E-01  2592   0.893E-02    0.220E+00
DAV:  13    -0.361136619415E+04   -0.43336E-01   -0.65184E-01  2592   0.131E-01    0.784E+00
DAV:  14    -0.361143533238E+04   -0.69138E-01   -0.25541E+00  2432   0.197E-01    0.187E+00
DAV:  15    -0.361136292068E+04    0.72412E-01   -0.94023E-01  2592   0.243E-01    0.589E+00
DAV:  16    -0.361140842542E+04   -0.45505E-01   -0.20686E+00  2496   0.198E-01    0.291E+00
DAV:  17    -0.361133478882E+04    0.73637E-01   -0.31090E-01  2464   0.199E-01    0.429E+00
DAV:  18    -0.361136528233E+04   -0.30494E-01   -0.11479E+00  2400   0.151E-01    0.294E+00
DAV:  19    -0.361134389464E+04    0.21388E-01   -0.51398E-01  2432   0.163E-01    0.579E+00
DAV:  20    -0.361139234399E+04   -0.48449E-01   -0.17644E+00  2400   0.173E-01    0.266E+00
DAV:  21    -0.361134509663E+04    0.47247E-01   -0.57183E-01  2464   0.194E-01    0.551E+00
DAV:  22    -0.361139041989E+04   -0.45323E-01   -0.17314E+00  2400   0.173E-01    0.279E+00
DAV:  23    -0.361133908597E+04    0.51334E-01   -0.46757E-01  2464   0.193E-01    0.489E+00
DAV:  24    -0.361137724558E+04   -0.38160E-01   -0.14252E+00  2400   0.161E-01    0.286E+00
DAV:  25    -0.361133832156E+04    0.38924E-01   -0.44859E-01  2464   0.179E-01    0.496E+00
DAV:  26    -0.361137798398E+04   -0.39662E-01   -0.14401E+00  2400   0.161E-01    0.284E+00
DAV:  27    -0.361133800172E+04    0.39982E-01   -0.44935E-01  2464   0.180E-01    0.489E+00
DAV:  28    -0.361137730622E+04   -0.39304E-01   -0.14216E+00  2400   0.161E-01    0.286E+00
DAV:  29    -0.361133646638E+04    0.40840E-01   -0.42481E-01  2464   0.179E-01    0.470E+00
DAV:  30    -0.361137390529E+04   -0.37439E-01   -0.13394E+00  2400   0.157E-01    0.289E+00
DAV:  31    -0.361133544876E+04    0.38457E-01   -0.40708E-01  2464   0.174E-01    0.462E+00
DAV:  32    -0.361137230169E+04   -0.36853E-01   -0.12995E+00  2400   0.156E-01    0.290E+00
DAV:  33    -0.361133473340E+04    0.37568E-01   -0.39638E-01  2464   0.172E-01    0.454E+00
DAV:  34    -0.361137111156E+04   -0.36378E-01   -0.12689E+00  2400   0.154E-01    0.291E+00
DAV:  35    -0.361133391102E+04    0.37201E-01   -0.38354E-01  2464   0.171E-01    0.444E+00
DAV:  36    -0.361136954469E+04   -0.35634E-01   -0.12294E+00  2400   0.153E-01    0.292E+00
DAV:  37    -0.361133315208E+04    0.36393E-01   -0.37135E-01  2464   0.169E-01    0.436E+00
DAV:  38    -0.361136819748E+04   -0.35045E-01   -0.11952E+00  2400   0.151E-01    0.293E+00
DAV:  39    -0.361133248180E+04    0.35716E-01   -0.36076E-01  2464   0.167E-01    0.428E+00
DAV:  40    -0.361136702083E+04   -0.34539E-01   -0.11649E+00  2400   0.150E-01    0.295E+00
DAV:  41    -0.361133184169E+04    0.35179E-01   -0.35058E-01  2464   0.165E-01    0.421E+00
DAV:  42    -0.361136587044E+04   -0.34029E-01   -0.11351E+00  2400   0.148E-01    0.296E+00
DAV:  43    -0.361133123753E+04    0.34633E-01   -0.34086E-01  2464   0.163E-01    0.414E+00
DAV:  44    -0.361136478863E+04   -0.33551E-01   -0.11070E+00  2400   0.147E-01    0.296E+00
DAV:  45    -0.361133067289E+04    0.34116E-01   -0.33175E-01  2464   0.161E-01    0.407E+00
DAV:  46    -0.361136377929E+04   -0.33106E-01   -0.10807E+00  2400   0.146E-01    0.297E+00
DAV:  47    -0.361133105114E+04    0.32728E-01   -0.34164E-01  2464   0.160E-01    0.416E+00
DAV:  48    -0.361136437324E+04   -0.33322E-01   -0.10825E+00  2400   0.148E-01    0.295E+00
DAV:  49    -0.361133167461E+04    0.32699E-01   -0.33962E-01  2464   0.160E-01    0.424E+00
DAV:  50    -0.361136580269E+04   -0.34128E-01   -0.11124E+00  2400   0.149E-01    0.294E+00
DAV:  51    -0.361133184934E+04    0.33953E-01   -0.34361E-01  2464   0.162E-01    0.424E+00
DAV:  52    -0.361136630021E+04   -0.34451E-01   -0.11248E+00  2400   0.150E-01    0.294E+00
DAV:  53    -0.361133152528E+04    0.34775E-01   -0.33998E-01  2464   0.162E-01    0.419E+00
DAV:  54    -0.361136538005E+04   -0.33855E-01   -0.11074E+00  2400   0.149E-01    0.295E+00
DAV:  55    -0.361133140565E+04    0.33974E-01   -0.34088E-01  2464   0.161E-01    0.419E+00
DAV:  56    -0.361136524766E+04   -0.33842E-01   -0.11062E+00  2400   0.149E-01    0.295E+00
DAV:  57    -0.361133178657E+04    0.33461E-01   -0.34961E-01  2464   0.161E-01    0.426E+00
DAV:  58    -0.361136577114E+04   -0.33985E-01   -0.11188E+00  2400   0.150E-01    0.293E+00
DAV:  59    -0.361133240253E+04    0.33369E-01   -0.36081E-01  2464   0.163E-01    0.432E+00
DAV:  60    -0.361136706035E+04   -0.34658E-01   -0.11486E+00  2400   0.151E-01    0.292E+00
DAV:  61    -0.361133245992E+04    0.34600E-01   -0.36250E-01  2464   0.164E-01    0.431E+00
DAV:  62    -0.361136684255E+04   -0.34383E-01   -0.11415E+00  2400   0.151E-01    0.292E+00
DAV:  63    -0.361133222331E+04    0.34619E-01   -0.35674E-01  2464   0.164E-01    0.427E+00
DAV:  64    -0.361136625604E+04   -0.34033E-01   -0.11251E+00  2400   0.151E-01    0.292E+00
DAV:  65    -0.361133207524E+04    0.34181E-01   -0.35286E-01  2464   0.163E-01    0.426E+00
DAV:  66    -0.361136603149E+04   -0.33956E-01   -0.11203E+00  2400   0.151E-01    0.292E+00
DAV:  67    -0.361133213036E+04    0.33901E-01   -0.35470E-01  2464   0.163E-01    0.428E+00
DAV:  68    -0.361136625182E+04   -0.34121E-01   -0.11268E+00  2400   0.151E-01    0.292E+00
DAV:  69    -0.361133208998E+04    0.34162E-01   -0.35558E-01  2432   0.163E-01    0.426E+00
DAV:  70    -0.361136615719E+04   -0.34067E-01   -0.11258E+00  2400   0.151E-01    0.293E+00
DAV:  71    -0.361133199835E+04    0.34159E-01   -0.35488E-01  2432   0.163E-01    0.425E+00
DAV:  72    -0.361136591549E+04   -0.33917E-01   -0.11231E+00  2400   0.151E-01    0.292E+00
DAV:  73    -0.361133192816E+04    0.33987E-01   -0.35694E-01  2432   0.163E-01    0.424E+00
DAV:  74    -0.361136572224E+04   -0.33794E-01   -0.11234E+00  2400   0.150E-01    0.293E+00
DAV:  75    -0.361133185635E+04    0.33866E-01   -0.35947E-01  2432   0.163E-01    0.423E+00
DAV:  76    -0.361136554411E+04   -0.33688E-01   -0.11226E+00  2400   0.150E-01    0.293E+00
DAV:  77    -0.361133152090E+04    0.34023E-01   -0.35633E-01  2432   0.163E-01    0.417E+00
DAV:  78    -0.361136440238E+04   -0.32881E-01   -0.10991E+00  2400   0.149E-01    0.293E+00
DAV:  79    -0.361133171359E+04    0.32689E-01   -0.36154E-01  2432   0.161E-01    0.422E+00
DAV:  80    -0.361136524527E+04   -0.33532E-01   -0.11156E+00  2400   0.149E-01    0.293E+00
DAV:  81    -0.361133152859E+04    0.33717E-01   -0.35536E-01  2432   0.162E-01    0.418E+00
DAV:  82    -0.361136462982E+04   -0.33101E-01   -0.10968E+00  2400   0.149E-01    0.293E+00
DAV:  83    -0.361133170086E+04    0.32929E-01   -0.35496E-01  2432   0.161E-01    0.423E+00
DAV:  84    -0.361136549907E+04   -0.33798E-01   -0.11152E+00  2400   0.150E-01    0.293E+00
DAV:  85    -0.361133145958E+04    0.34039E-01   -0.35015E-01  2432   0.162E-01    0.417E+00
DAV:  86    -0.361136460967E+04   -0.33150E-01   -0.10925E+00  2400   0.149E-01    0.294E+00
DAV:  87    -0.361133167728E+04    0.32932E-01   -0.35234E-01  2432   0.161E-01    0.424E+00
DAV:  88    -0.361136564445E+04   -0.33967E-01   -0.11170E+00  2400   0.150E-01    0.293E+00
DAV:  89    -0.361133133421E+04    0.34310E-01   -0.34727E-01  2432   0.163E-01    0.415E+00
DAV:  90    -0.361136433142E+04   -0.32997E-01   -0.10852E+00  2400   0.149E-01    0.294E+00
DAV:  91    -0.361133165396E+04    0.32677E-01   -0.35154E-01  2432   0.161E-01    0.424E+00
DAV:  92    -0.361136578850E+04   -0.34135E-01   -0.11194E+00  2400   0.150E-01    0.293E+00
DAV:  93    -0.361133122931E+04    0.34559E-01   -0.34468E-01  2432   0.163E-01    0.413E+00
DAV:  94    -0.361136409213E+04   -0.32863E-01   -0.10781E+00  2400   0.148E-01    0.294E+00
DAV:  95    -0.361133171361E+04    0.32379E-01   -0.35159E-01  2400   0.160E-01    0.426E+00
DAV:  96    -0.361136620046E+04   -0.34487E-01   -0.11279E+00  2400   0.150E-01    0.293E+00
DAV:  97    -0.361133112315E+04    0.35077E-01   -0.34190E-01  2432   0.163E-01    0.411E+00
DAV:  98    -0.361136381179E+04   -0.32689E-01   -0.10692E+00  2400   0.148E-01    0.295E+00
DAV:  99    -0.361133181888E+04    0.31993E-01   -0.35133E-01  2400   0.160E-01    0.430E+00
DAV: 100    -0.361136684045E+04   -0.35022E-01   -0.11377E+00  2400   0.151E-01
  32 F= -.36113668E+04 E0= -.36113022E+04  d E =-.264806E+00
       N       E                     dE             d eps       ncg     rms          rms(c)
DAV:   1    -0.361134186680E+04   -0.10048E-01   -0.12496E+01  2048   0.219E+00    0.352E+00
DAV:   2    -0.361334124341E+04   -0.19994E+01   -0.22060E+01  2976   0.291E+00    0.993E+00
DAV:   3    -0.361171773624E+04    0.16235E+01   -0.11760E+00  2880   0.299E+00    0.601E+00
DAV:   4    -0.361164018491E+04    0.77551E-01   -0.65186E-01  2848   0.357E-01    0.485E+00
DAV:   5    -0.361135667482E+04    0.28351E+00   -0.85825E-02  3040   0.748E-01    0.303E+00
DAV:   6    -0.361144002293E+04   -0.83348E-01   -0.98614E-01  2688   0.218E-01    0.349E+00
DAV:   7    -0.361137870247E+04    0.61320E-01   -0.13934E-02  2720   0.187E-01    0.383E+00
DAV:   8    -0.361134398692E+04    0.34716E-01   -0.97490E-02  2912   0.159E-01    0.143E+00
DAV:   9    -0.361137522159E+04   -0.31235E-01   -0.16000E-01  2528   0.128E-01    0.330E+00
DAV:  10    -0.361138262828E+04   -0.74067E-02   -0.53785E-01  2464   0.150E-01    0.687E+00
DAV:  11    -0.361146532384E+04   -0.82696E-01   -0.26398E+00  2464   0.201E-01    0.276E+00
DAV:  12    -0.361135697198E+04    0.10835E+00   -0.17961E-01  2432   0.207E-01    0.140E+00
DAV:  13    -0.361134123619E+04    0.15736E-01   -0.33568E-02  2592   0.810E-02    0.246E+00
DAV:  14    -0.361133895414E+04    0.22820E-02   -0.33606E-02  2528   0.413E-02    0.667E-01
DAV:  15    -0.361135136105E+04   -0.12407E-01   -0.14358E-01  2496   0.645E-02    0.293E+00
DAV:  16    -0.361135199633E+04   -0.63528E-03   -0.18295E-01  2432   0.811E-02    0.350E+00
DAV:  17    -0.361139164969E+04   -0.39653E-01   -0.89882E-01  2464   0.127E-01    0.306E+00
DAV:  18    -0.361135711699E+04    0.34533E-01   -0.22859E-01  2592   0.142E-01    0.345E+00
DAV:  19    -0.361139489846E+04   -0.37781E-01   -0.96317E-01  2400   0.133E-01    0.309E+00
DAV:  20    -0.361135361108E+04    0.41287E-01   -0.15019E-01  2464   0.145E-01    0.261E+00
DAV:  21    -0.361138211754E+04   -0.28506E-01   -0.63897E-01  2432   0.125E-01    0.313E+00
DAV:  22    -0.361135196331E+04    0.30154E-01   -0.13497E-01  2496   0.127E-01    0.243E+00
DAV:  23    -0.361137841592E+04   -0.26453E-01   -0.56977E-01  2432   0.117E-01    0.313E+00
DAV:  24    -0.361135205385E+04    0.26362E-01   -0.13954E-01  2496   0.123E-01    0.252E+00
DAV:  25    -0.361137878452E+04   -0.26731E-01   -0.58641E-01  2432   0.119E-01    0.312E+00
DAV:  26    -0.361135257337E+04    0.26211E-01   -0.14900E-01  2464   0.124E-01    0.263E+00
DAV:  27    -0.361137976774E+04   -0.27194E-01   -0.61346E-01  2432   0.124E-01    0.311E+00
DAV:  28    -0.361135286944E+04    0.26898E-01   -0.15463E-01  2464   0.126E-01    0.266E+00
DAV:  29    -0.361137996562E+04   -0.27096E-01   -0.62171E-01  2432   0.125E-01    0.310E+00
DAV:  30    -0.361135299675E+04    0.26969E-01   -0.15718E-01  2464   0.127E-01    0.267E+00
DAV:  31    -0.361137993736E+04   -0.26941E-01   -0.62358E-01  2464   0.125E-01    0.310E+00
DAV:  32    -0.361135311612E+04    0.26821E-01   -0.15938E-01  2464   0.128E-01    0.270E+00
DAV:  33    -0.361138004925E+04   -0.26933E-01   -0.62798E-01  2432   0.126E-01    0.309E+00
DAV:  34    -0.361135315766E+04    0.26892E-01   -0.15993E-01  2464   0.128E-01    0.270E+00
DAV:  35    -0.361137984842E+04   -0.26691E-01   -0.62488E-01  2432   0.126E-01    0.309E+00
DAV:  36    -0.361135321863E+04    0.26630E-01   -0.16098E-01  2464   0.128E-01    0.271E+00
DAV:  37    -0.361137984979E+04   -0.26631E-01   -0.62634E-01  2400   0.126E-01    0.309E+00
DAV:  38    -0.361135330177E+04    0.26548E-01   -0.16239E-01  2432   0.128E-01    0.272E+00
DAV:  39    -0.361137990466E+04   -0.26603E-01   -0.62888E-01  2400   0.126E-01    0.309E+00
DAV:  40    -0.361135337219E+04    0.26532E-01   -0.16352E-01  2432   0.128E-01    0.273E+00
DAV:  41    -0.361137992448E+04   -0.26552E-01   -0.63044E-01  2400   0.126E-01    0.308E+00
DAV:  42    -0.361135342872E+04    0.26496E-01   -0.16440E-01  2432   0.128E-01    0.274E+00
DAV:  43    -0.361137992446E+04   -0.26496E-01   -0.63141E-01  2400   0.126E-01    0.308E+00
DAV:  44    -0.361135348038E+04    0.26444E-01   -0.16521E-01  2432   0.128E-01    0.275E+00
DAV:  45    -0.361137992607E+04   -0.26446E-01   -0.63237E-01  2400   0.126E-01    0.308E+00
DAV:  46    -0.361135353115E+04    0.26395E-01   -0.16602E-01  2432   0.129E-01    0.275E+00
DAV:  47    -0.361137943912E+04   -0.25908E-01   -0.62690E-01  2400   0.126E-01    0.307E+00
DAV:  48    -0.361135318149E+04    0.26258E-01   -0.16170E-01  2432   0.129E-01    0.264E+00
DAV:  49    -0.361137763640E+04   -0.24455E-01   -0.58916E-01  2400   0.125E-01    0.307E+00
DAV:  50    -0.361135314791E+04    0.24488E-01   -0.16208E-01  2432   0.127E-01    0.268E+00
DAV:  51    -0.361137793739E+04   -0.24789E-01   -0.59650E-01  2400   0.125E-01    0.307E+00
DAV:  52    -0.361135262471E+04    0.25313E-01   -0.15574E-01  2432   0.127E-01    0.251E+00
DAV:  53    -0.361137495103E+04   -0.22326E-01   -0.53875E-01  2400   0.119E-01    0.306E+00
DAV:  54    -0.361135263134E+04    0.22320E-01   -0.15683E-01  2432   0.124E-01    0.258E+00
DAV:  55    -0.361137543674E+04   -0.22805E-01   -0.55083E-01  2400   0.122E-01    0.305E+00
DAV:  56    -0.361135290501E+04    0.22532E-01   -0.16102E-01  2432   0.125E-01    0.262E+00
DAV:  57    -0.361137619601E+04   -0.23291E-01   -0.56650E-01  2400   0.123E-01    0.306E+00
DAV:  58    -0.361135295792E+04    0.23238E-01   -0.16063E-01  2432   0.126E-01    0.262E+00
DAV:  59    -0.361137627052E+04   -0.23313E-01   -0.56474E-01  2400   0.123E-01    0.306E+00
DAV:  60    -0.361135320773E+04    0.23063E-01   -0.16230E-01  2432   0.126E-01    0.269E+00
DAV:  61    -0.361137736755E+04   -0.24160E-01   -0.58721E-01  2400   0.126E-01    0.306E+00
DAV:  62    -0.361135321196E+04    0.24156E-01   -0.16090E-01  2432   0.128E-01    0.266E+00
DAV:  63    -0.361137709909E+04   -0.23887E-01   -0.57608E-01  2400   0.125E-01    0.306E+00
DAV:  64    -0.361135360361E+04    0.23495E-01   -0.16534E-01  2432   0.127E-01    0.278E+00
DAV:  65    -0.361137912651E+04   -0.25523E-01   -0.61649E-01  2400   0.127E-01    0.306E+00
DAV:  66    -0.361135363805E+04    0.25488E-01   -0.16054E-01  2432   0.129E-01    0.273E+00
DAV:  67    -0.361137896072E+04   -0.25323E-01   -0.59279E-01  2400   0.127E-01    0.307E+00
DAV:  68    -0.361135421046E+04    0.24750E-01   -0.16134E-01  2432   0.129E-01    0.290E+00
DAV:  69    -0.361138092896E+04   -0.26718E-01   -0.64406E-01  2400   0.126E-01    0.306E+00
DAV:  70    -0.361135333437E+04    0.27595E-01   -0.14831E-01  2432   0.131E-01    0.260E+00
DAV:  71    -0.361137624692E+04   -0.22913E-01   -0.55155E-01  2400   0.124E-01    0.306E+00
DAV:  72    -0.361135364669E+04    0.22600E-01   -0.16550E-01  2432   0.126E-01    0.281E+00
DAV:  73    -0.361137880010E+04   -0.25153E-01   -0.62083E-01  2400   0.126E-01    0.305E+00
DAV:  74    -0.361135328699E+04    0.25513E-01   -0.16112E-01  2432   0.130E-01    0.262E+00
DAV:  75    -0.361137612363E+04   -0.22837E-01   -0.55966E-01  2400   0.124E-01    0.305E+00
DAV:  76    -0.361135363706E+04    0.22487E-01   -0.16850E-01  2432   0.127E-01    0.280E+00
DAV:  77    -0.361137844781E+04   -0.24811E-01   -0.61516E-01  2400   0.127E-01    0.305E+00
DAV:  78    -0.361135339850E+04    0.25049E-01   -0.16317E-01  2432   0.130E-01    0.265E+00
DAV:  79    -0.361137648509E+04   -0.23087E-01   -0.56829E-01  2400   0.125E-01    0.305E+00
DAV:  80    -0.361135363759E+04    0.22847E-01   -0.16801E-01  2432   0.127E-01    0.278E+00
DAV:  81    -0.361137817138E+04   -0.24534E-01   -0.60861E-01  2400   0.127E-01    0.305E+00
DAV:  82    -0.361135346239E+04    0.24709E-01   -0.16391E-01  2432   0.129E-01    0.267E+00
DAV:  83    -0.361137674045E+04   -0.23278E-01   -0.57418E-01  2400   0.126E-01    0.305E+00
DAV:  84    -0.361135360858E+04    0.23132E-01   -0.16695E-01  2432   0.128E-01    0.276E+00
DAV:  85    -0.361137782161E+04   -0.24213E-01   -0.60044E-01  2400   0.127E-01    0.305E+00
DAV:  86    -0.361135354204E+04    0.24280E-01   -0.16519E-01  2432   0.129E-01    0.270E+00
DAV:  87    -0.361137704512E+04   -0.23503E-01   -0.58168E-01  2400   0.126E-01    0.305E+00
DAV:  88    -0.361135359411E+04    0.23451E-01   -0.16623E-01  2432   0.128E-01    0.274E+00
DAV:  89    -0.361137749303E+04   -0.23899E-01   -0.59289E-01  2400   0.127E-01    0.305E+00
DAV:  90    -0.361135359226E+04    0.23901E-01   -0.16605E-01  2432   0.129E-01    0.272E+00
DAV:  91    -0.361137726380E+04   -0.23672E-01   -0.58717E-01  2400   0.127E-01    0.305E+00
DAV:  92    -0.361135358242E+04    0.23681E-01   -0.16577E-01  2432   0.128E-01    0.273E+00
DAV:  93    -0.361137726631E+04   -0.23684E-01   -0.58781E-01  2400   0.127E-01    0.305E+00
DAV:  94    -0.361135360238E+04    0.23664E-01   -0.16632E-01  2432   0.128E-01    0.273E+00
DAV:  95    -0.361137728916E+04   -0.23687E-01   -0.58846E-01  2400   0.127E-01    0.305E+00
DAV:  96    -0.361135361979E+04    0.23669E-01   -0.16658E-01  2432   0.128E-01    0.273E+00
DAV:  97    -0.361137731284E+04   -0.23693E-01   -0.58938E-01  2400   0.127E-01    0.304E+00
DAV:  98    -0.361135363364E+04    0.23679E-01   -0.16704E-01  2432   0.129E-01    0.274E+00
DAV:  99    -0.361137731828E+04   -0.23685E-01   -0.58987E-01  2400   0.127E-01    0.304E+00
DAV: 100    -0.361135364899E+04    0.23669E-01   -0.16735E-01  2432   0.129E-01
  33 F= -.36113536E+04 E0= -.36112776E+04  d E =-.251614E+00
       N       E                     dE             d eps       ncg     rms          rms(c)
DAV:   1    -0.361152340825E+04   -0.14609E+00   -0.23365E+01  2048   0.298E+00    0.323E+00
DAV:   2    -0.361887997957E+04   -0.73566E+01   -0.62653E+01  2976   0.273E+00    0.421E+01
DAV:   3    -0.361191575355E+04    0.69642E+01   -0.56559E+00  2912   0.164E+00    0.115E+01
DAV:   4    -0.361173871212E+04    0.17704E+00   -0.81364E+00  2752   0.612E-01    0.290E+00
DAV:   5    -0.361159498096E+04    0.14373E+00   -0.25966E-01  2656   0.388E-01    0.473E+00
DAV:   6    -0.361160435643E+04   -0.93755E-02   -0.88053E-01  2688   0.173E-01    0.302E+00
DAV:   7    -0.361156180850E+04    0.42548E-01   -0.55433E-01  2720   0.250E-01    0.701E+00
DAV:   8    -0.361188203484E+04   -0.32023E+00   -0.41977E+00  2784   0.289E-01    0.679E+00
DAV:   9    -0.361176309330E+04    0.11894E+00   -0.11557E+00  2720   0.223E-01    0.880E+00
DAV:  10    -0.361174670934E+04    0.16384E-01   -0.23204E+00  2656   0.217E-01    0.496E+00
DAV:  11    -0.361155753612E+04    0.18917E+00   -0.23236E+00  2688   0.277E-01    0.476E+00
DAV:  12    -0.361161307085E+04   -0.55535E-01   -0.19320E+00  2688   0.202E-01    0.313E+00
DAV:  13    -0.361152922549E+04    0.83845E-01   -0.67560E-02  2656   0.181E-01    0.106E+00
DAV:  14    -0.361152767947E+04    0.15460E-02   -0.71860E-02  2720   0.634E-02    0.306E+00
DAV:  15    -0.361151984917E+04    0.78303E-02   -0.40715E-02  2496   0.524E-02    0.107E+00
DAV:  16    -0.361152286319E+04   -0.30140E-02   -0.13710E-01  2592   0.861E-02    0.253E+00
DAV:  17    -0.361153557231E+04   -0.12709E-01   -0.29133E-01  2496   0.800E-02    0.490E+00
DAV:  18    -0.361157357505E+04   -0.38003E-01   -0.11257E+00  2560   0.142E-01    0.259E+00
DAV:  19    -0.361155198390E+04    0.21591E-01   -0.52840E-01  2560   0.164E-01    0.574E+00
DAV:  20    -0.361160074904E+04   -0.48765E-01   -0.17412E+00  2432   0.173E-01    0.259E+00
DAV:  21    -0.361154228670E+04    0.58462E-01   -0.38506E-01  2432   0.186E-01    0.416E+00
DAV:  22    -0.361157370727E+04   -0.31421E-01   -0.11434E+00  2400   0.149E-01    0.288E+00
DAV:  23    -0.361153497368E+04    0.38734E-01   -0.25278E-01  2432   0.155E-01    0.345E+00
DAV:  24    -0.361155933023E+04   -0.24357E-01   -0.81540E-01  2400   0.134E-01    0.291E+00
DAV:  25    -0.361153597105E+04    0.23359E-01   -0.28931E-01  2400   0.142E-01    0.389E+00
DAV:  26    -0.361156510287E+04   -0.29132E-01   -0.95372E-01  2400   0.139E-01    0.285E+00
DAV:  27    -0.361153815340E+04    0.26949E-01   -0.32798E-01  2432   0.148E-01    0.415E+00
DAV:  28    -0.361157006249E+04   -0.31909E-01   -0.10663E+00  2400   0.144E-01    0.283E+00
DAV:  29    -0.361153833070E+04    0.31732E-01   -0.32868E-01  2432   0.154E-01    0.410E+00
DAV:  30    -0.361156972599E+04   -0.31395E-01   -0.10575E+00  2400   0.144E-01    0.284E+00
DAV:  31    -0.361153780320E+04    0.31923E-01   -0.31894E-01  2432   0.153E-01    0.403E+00
DAV:  32    -0.361156840545E+04   -0.30602E-01   -0.10262E+00  2400   0.143E-01    0.284E+00
DAV:  33    -0.361153773065E+04    0.30675E-01   -0.31825E-01  2432   0.152E-01    0.404E+00
DAV:  34    -0.361156849158E+04   -0.30761E-01   -0.10278E+00  2400   0.143E-01    0.284E+00
DAV:  35    -0.361153790760E+04    0.30584E-01   -0.32165E-01  2432   0.152E-01    0.407E+00
DAV:  36    -0.361156900416E+04   -0.31097E-01   -0.10391E+00  2400   0.143E-01    0.284E+00
DAV:  37    -0.361153796702E+04    0.31037E-01   -0.32274E-01  2432   0.153E-01    0.407E+00
DAV:  38    -0.361156912132E+04   -0.31154E-01   -0.10413E+00  2400   0.144E-01    0.284E+00
DAV:  39    -0.361153791757E+04    0.31204E-01   -0.32202E-01  2432   0.153E-01    0.406E+00
DAV:  40    -0.361156901648E+04   -0.31099E-01   -0.10384E+00  2400   0.144E-01    0.284E+00
DAV:  41    -0.361153787016E+04    0.31146E-01   -0.32148E-01  2432   0.153E-01    0.406E+00
DAV:  42    -0.361156895777E+04   -0.31088E-01   -0.10366E+00  2400   0.144E-01    0.284E+00
DAV:  43    -0.361153784085E+04    0.31117E-01   -0.32127E-01  2432   0.153E-01    0.406E+00
DAV:  44    -0.361156894139E+04   -0.31101E-01   -0.10359E+00  2400   0.144E-01    0.284E+00
DAV:  45    -0.361153780335E+04    0.31138E-01   -0.32090E-01  2432   0.153E-01    0.405E+00
DAV:  46    -0.361156889649E+04   -0.31093E-01   -0.10344E+00  2400   0.144E-01    0.284E+00
DAV:  47    -0.361153765662E+04    0.31240E-01   -0.31822E-01  2432   0.153E-01    0.403E+00
DAV:  48    -0.361156851654E+04   -0.30860E-01   -0.10234E+00  2400   0.144E-01    0.284E+00
DAV:  49    -0.361153770586E+04    0.30811E-01   -0.31853E-01  2432   0.153E-01    0.405E+00
DAV:  50    -0.361156878125E+04   -0.31075E-01   -0.10294E+00  2400   0.144E-01    0.284E+00
DAV:  51    -0.361153775971E+04    0.31022E-01   -0.31979E-01  2432   0.153E-01    0.405E+00
DAV:  52    -0.361156844054E+04   -0.30681E-01   -0.10468E+00  2400   0.144E-01    0.282E+00
DAV:  53    -0.361153302761E+04    0.35413E-01   -0.24629E-01  2432   0.156E-01    0.302E+00
DAV:  54    -0.361155416647E+04   -0.21139E-01   -0.69098E-01  2432   0.131E-01    0.295E+00
DAV:  55    -0.361153113685E+04    0.23030E-01   -0.20704E-01  2432   0.132E-01    0.301E+00
DAV:  56    -0.361155274338E+04   -0.21607E-01   -0.65866E-01  2432   0.129E-01    0.293E+00
DAV:  57    -0.361153427821E+04    0.18465E-01   -0.27409E-01  2432   0.132E-01    0.373E+00
DAV:  58    -0.361156184386E+04   -0.27566E-01   -0.88039E-01  2400   0.137E-01    0.283E+00
DAV:  59    -0.361153824316E+04    0.23601E-01   -0.34312E-01  2432   0.150E-01    0.422E+00
DAV:  60    -0.361157050172E+04   -0.32259E-01   -0.10807E+00  2400   0.146E-01    0.277E+00
DAV:  61    -0.361153880948E+04    0.31692E-01   -0.35506E-01  2432   0.159E-01    0.414E+00
DAV:  62    -0.361156917847E+04   -0.30369E-01   -0.10479E+00  2400   0.146E-01    0.278E+00
DAV:  63    -0.361153906238E+04    0.30116E-01   -0.35623E-01  2432   0.157E-01    0.421E+00
DAV:  64    -0.361157082130E+04   -0.31759E-01   -0.10790E+00  2400   0.147E-01    0.278E+00
DAV:  65    -0.361153941088E+04    0.31410E-01   -0.35581E-01  2432   0.158E-01    0.426E+00
DAV:  66    -0.361157234447E+04   -0.32934E-01   -0.11079E+00  2400   0.148E-01    0.279E+00
DAV:  67    -0.361153948681E+04    0.32858E-01   -0.35134E-01  2432   0.159E-01    0.427E+00
DAV:  68    -0.361157282108E+04   -0.33334E-01   -0.11164E+00  2400   0.149E-01    0.279E+00
DAV:  69    -0.361153926484E+04    0.33556E-01   -0.34610E-01  2432   0.159E-01    0.424E+00
DAV:  70    -0.361157216733E+04   -0.32902E-01   -0.11033E+00  2400   0.148E-01    0.279E+00
DAV:  71    -0.361153897074E+04    0.33197E-01   -0.34353E-01  2432   0.159E-01    0.420E+00
DAV:  72    -0.361157122964E+04   -0.32259E-01   -0.10842E+00  2400   0.147E-01    0.279E+00
DAV:  73    -0.361153885163E+04    0.32378E-01   -0.34403E-01  2432   0.158E-01    0.418E+00
DAV:  74    -0.361157088504E+04   -0.32033E-01   -0.10779E+00  2400   0.147E-01    0.279E+00
DAV:  75    -0.361153874892E+04    0.32136E-01   -0.34398E-01  2432   0.158E-01    0.417E+00
DAV:  76    -0.361157056221E+04   -0.31813E-01   -0.10710E+00  2400   0.147E-01    0.279E+00
DAV:  77    -0.361153867030E+04    0.31892E-01   -0.34327E-01  2432   0.158E-01    0.416E+00
DAV:  78    -0.361157041988E+04   -0.31750E-01   -0.10677E+00  2400   0.147E-01    0.280E+00
DAV:  79    -0.361153864053E+04    0.31779E-01   -0.34287E-01  2432   0.158E-01    0.416E+00
DAV:  80    -0.361157041772E+04   -0.31777E-01   -0.10675E+00  2400   0.146E-01    0.280E+00
DAV:  81    -0.361153858069E+04    0.31837E-01   -0.34190E-01  2432   0.158E-01    0.415E+00
DAV:  82    -0.361157029390E+04   -0.31713E-01   -0.10641E+00  2400   0.146E-01    0.280E+00
DAV:  83    -0.361153858010E+04    0.31714E-01   -0.34152E-01  2432   0.157E-01    0.415E+00
DAV:  84    -0.361157041109E+04   -0.31831E-01   -0.10664E+00  2400   0.146E-01    0.280E+00
DAV:  85    -0.361153852359E+04    0.31888E-01   -0.34045E-01  2432   0.158E-01    0.414E+00
DAV:  86    -0.361157028287E+04   -0.31759E-01   -0.10632E+00  2400   0.146E-01    0.280E+00
DAV:  87    -0.361153846632E+04    0.31817E-01   -0.33930E-01  2432   0.157E-01    0.414E+00
DAV:  88    -0.361157022396E+04   -0.31758E-01   -0.10611E+00  2400   0.146E-01    0.280E+00
DAV:  89    -0.361153848245E+04    0.31742E-01   -0.33909E-01  2432   0.157E-01    0.414E+00
DAV:  90    -0.361157036014E+04   -0.31878E-01   -0.10640E+00  2400   0.146E-01    0.280E+00
DAV:  91    -0.361153843012E+04    0.31930E-01   -0.33816E-01  2432   0.157E-01    0.413E+00
DAV:  92    -0.361157023009E+04   -0.31800E-01   -0.10600E+00  2400   0.146E-01    0.280E+00
DAV:  93    -0.361153850955E+04    0.31721E-01   -0.33850E-01  2432   0.157E-01    0.415E+00
DAV:  94    -0.361157063418E+04   -0.32125E-01   -0.10686E+00  2400   0.146E-01    0.280E+00
DAV:  95    -0.361153845620E+04    0.32178E-01   -0.33722E-01  2432   0.157E-01    0.414E+00
DAV:  96    -0.361157043745E+04   -0.31981E-01   -0.10639E+00  2400   0.146E-01    0.281E+00
DAV:  97    -0.361153836436E+04    0.32073E-01   -0.33546E-01  2432   0.157E-01    0.413E+00
DAV:  98    -0.361157029821E+04   -0.31934E-01   -0.10596E+00  2400   0.146E-01    0.281E+00
DAV:  99    -0.361153833173E+04    0.31966E-01   -0.33417E-01  2432   0.157E-01    0.413E+00
DAV: 100    -0.361157029922E+04   -0.31967E-01   -0.10591E+00  2400   0.146E-01
  34 F= -.36115703E+04 E0= -.36115049E+04  d E =-.216650E+00
       N       E                     dE             d eps       ncg     rms          rms(c)
DAV:   1    -0.361155002949E+04   -0.11698E-01   -0.26124E+01  2048   0.318E+00    0.317E+00
DAV:   2    -0.361318731349E+04   -0.16373E+01   -0.18092E+01  3008   0.264E+00    0.919E+00
DAV:   3    -0.361188034374E+04    0.13070E+01   -0.11566E+00  2944   0.261E+00    0.590E+00
DAV:   4    -0.361183105238E+04    0.49291E-01   -0.10990E+00  2656   0.283E-01    0.466E+00
DAV:   5    -0.361162136439E+04    0.20969E+00   -0.52393E-01  3072   0.741E-01    0.739E+00
DAV:   6    -0.361175189834E+04   -0.13053E+00   -0.31191E+00  2752   0.239E-01    0.309E+00
DAV:   7    -0.361168130111E+04    0.70597E-01   -0.43970E-02  2752   0.328E-01    0.425E+00
DAV:   8    -0.361158640532E+04    0.94896E-01   -0.73346E-02  3008   0.352E-01    0.203E+00
DAV:   9    -0.361160842989E+04   -0.22025E-01   -0.26556E-01  2464   0.133E-01    0.328E+00
DAV:  10    -0.361158980935E+04    0.18621E-01   -0.18906E-02  2464   0.138E-01    0.174E+00
DAV:  11    -0.361159521809E+04   -0.54087E-02   -0.71058E-02  2496   0.115E-01    0.315E+00
DAV:  12    -0.361158062236E+04    0.14596E-01   -0.78035E-02  2464   0.101E-01    0.253E+00
DAV:  13    -0.361161238009E+04   -0.31758E-01   -0.57397E-01  2560   0.120E-01    0.304E+00
DAV:  14    -0.361158021771E+04    0.32162E-01   -0.89638E-02  2528   0.124E-01    0.164E+00
DAV:  15    -0.361159763534E+04   -0.17418E-01   -0.35444E-01  2400   0.101E-01    0.301E+00
DAV:  16    -0.361158074377E+04    0.16892E-01   -0.11455E-01  2464   0.106E-01    0.226E+00
DAV:  17    -0.361160511090E+04   -0.24367E-01   -0.51048E-01  2464   0.109E-01    0.300E+00
DAV:  18    -0.361158088155E+04    0.24229E-01   -0.12416E-01  2496   0.116E-01    0.199E+00
DAV:  19    -0.361160079817E+04   -0.19917E-01   -0.43893E-01  2400   0.105E-01    0.299E+00
DAV:  20    -0.361158097793E+04    0.19820E-01   -0.13131E-01  2464   0.112E-01    0.214E+00
DAV:  21    -0.361160244748E+04   -0.21470E-01   -0.47286E-01  2432   0.107E-01    0.298E+00
DAV:  22    -0.361158109375E+04    0.21354E-01   -0.13325E-01  2432   0.114E-01    0.211E+00
DAV:  23    -0.361160159783E+04   -0.20504E-01   -0.45988E-01  2368   0.106E-01    0.298E+00
DAV:  24    -0.361158118001E+04    0.20418E-01   -0.13500E-01  2400   0.114E-01    0.215E+00
DAV:  25    -0.361160189631E+04   -0.20716E-01   -0.46728E-01  2368   0.107E-01    0.297E+00
DAV:  26    -0.361158127692E+04    0.20619E-01   -0.13618E-01  2400   0.115E-01    0.215E+00
DAV:  27    -0.361160175313E+04   -0.20476E-01   -0.46634E-01  2368   0.107E-01    0.297E+00
DAV:  28    -0.361158136603E+04    0.20387E-01   -0.13740E-01  2400   0.115E-01    0.217E+00
DAV:  29    -0.361160183031E+04   -0.20464E-01   -0.46916E-01  2368   0.108E-01    0.296E+00
DAV:  30    -0.361158145271E+04    0.20378E-01   -0.13847E-01  2400   0.115E-01    0.219E+00
DAV:  31    -0.361160182846E+04   -0.20376E-01   -0.47035E-01  2368   0.108E-01    0.296E+00
DAV:  32    -0.361158153537E+04    0.20293E-01   -0.13948E-01  2400   0.115E-01    0.220E+00
DAV:  33    -0.361160187782E+04   -0.20342E-01   -0.47232E-01  2368   0.109E-01    0.296E+00
DAV:  34    -0.361158161440E+04    0.20263E-01   -0.14041E-01  2400   0.116E-01    0.222E+00
DAV:  35    -0.361160191369E+04   -0.20299E-01   -0.47394E-01  2368   0.109E-01    0.295E+00
DAV:  36    -0.361158169001E+04    0.20224E-01   -0.14129E-01  2400   0.116E-01    0.223E+00
DAV:  37    -0.361160196457E+04   -0.20275E-01   -0.47573E-01  2368   0.109E-01    0.295E+00
DAV:  38    -0.361158176221E+04    0.20202E-01   -0.14211E-01  2400   0.116E-01    0.225E+00
DAV:  39    -0.361160201311E+04   -0.20251E-01   -0.47741E-01  2368   0.110E-01    0.295E+00
DAV:  40    -0.361158183130E+04    0.20182E-01   -0.14290E-01  2400   0.117E-01    0.226E+00
DAV:  41    -0.361160206736E+04   -0.20236E-01   -0.47911E-01  2368   0.110E-01    0.295E+00
DAV:  42    -0.361158189754E+04    0.20170E-01   -0.14364E-01  2400   0.117E-01    0.227E+00
DAV:  43    -0.361160212138E+04   -0.20224E-01   -0.48076E-01  2368   0.110E-01    0.294E+00
DAV:  44    -0.361158196102E+04    0.20160E-01   -0.14435E-01  2400   0.117E-01    0.228E+00
DAV:  45    -0.361160217748E+04   -0.20216E-01   -0.48240E-01  2368   0.111E-01    0.294E+00
DAV:  46    -0.361158202188E+04    0.20156E-01   -0.14503E-01  2400   0.117E-01    0.229E+00
DAV:  47    -0.361160230596E+04   -0.20284E-01   -0.48590E-01  2368   0.111E-01    0.294E+00
DAV:  48    -0.361158191325E+04    0.20393E-01   -0.14503E-01  2400   0.118E-01    0.225E+00
DAV:  49    -0.361160146595E+04   -0.19553E-01   -0.47057E-01  2368   0.110E-01    0.294E+00
DAV:  50    -0.361158207558E+04    0.19390E-01   -0.14580E-01  2400   0.117E-01    0.232E+00
DAV:  51    -0.361160252311E+04   -0.20448E-01   -0.49115E-01  2368   0.111E-01    0.294E+00
DAV:  52    -0.361158200481E+04    0.20518E-01   -0.14699E-01  2400   0.118E-01    0.226E+00
DAV:  53    -0.361160169479E+04   -0.19690E-01   -0.47726E-01  2368   0.110E-01    0.294E+00
DAV:  54    -0.361158205040E+04    0.19644E-01   -0.14714E-01  2400   0.117E-01    0.231E+00
DAV:  55    -0.361160214427E+04   -0.20094E-01   -0.48642E-01  2368   0.111E-01    0.294E+00
DAV:  56    -0.361158209888E+04    0.20045E-01   -0.14813E-01  2400   0.118E-01    0.230E+00
DAV:  57    -0.361160195387E+04   -0.19855E-01   -0.48639E-01  2368   0.111E-01    0.293E+00
DAV:  58    -0.361158189121E+04    0.20063E-01   -0.15151E-01  2400   0.118E-01    0.223E+00
DAV:  59    -0.361160073075E+04   -0.18840E-01   -0.47067E-01  2368   0.109E-01    0.293E+00
DAV:  60    -0.361158192528E+04    0.18805E-01   -0.15390E-01  2400   0.117E-01    0.228E+00
DAV:  61    -0.361160126542E+04   -0.19340E-01   -0.47974E-01  2368   0.110E-01    0.293E+00
DAV:  62    -0.361158211680E+04    0.19149E-01   -0.15415E-01  2400   0.117E-01    0.231E+00
DAV:  63    -0.361160183001E+04   -0.19713E-01   -0.49006E-01  2368   0.111E-01    0.293E+00
DAV:  64    -0.361158217031E+04    0.19660E-01   -0.15450E-01  2400   0.118E-01    0.231E+00
DAV:  65    -0.361160187116E+04   -0.19701E-01   -0.48777E-01  2368   0.111E-01    0.293E+00
DAV:  66    -0.361158230733E+04    0.19564E-01   -0.15268E-01  2400   0.118E-01    0.235E+00
DAV:  67    -0.361160252762E+04   -0.20220E-01   -0.49746E-01  2368   0.112E-01    0.293E+00
DAV:  68    -0.361158235622E+04    0.20171E-01   -0.15191E-01  2400   0.119E-01    0.234E+00
DAV:  69    -0.361160248596E+04   -0.20130E-01   -0.49433E-01  2368   0.112E-01    0.293E+00
DAV:  70    -0.361158244230E+04    0.20044E-01   -0.15076E-01  2400   0.119E-01    0.237E+00
DAV:  71    -0.361160290907E+04   -0.20467E-01   -0.50099E-01  2368   0.113E-01    0.293E+00
DAV:  72    -0.361158246715E+04    0.20442E-01   -0.15031E-01  2400   0.119E-01    0.236E+00
DAV:  73    -0.361160284695E+04   -0.20380E-01   -0.49771E-01  2368   0.113E-01    0.293E+00
DAV:  74    -0.361158253934E+04    0.20308E-01   -0.14912E-01  2400   0.119E-01    0.239E+00
DAV:  75    -0.361160321756E+04   -0.20678E-01   -0.50318E-01  2368   0.113E-01    0.293E+00
DAV:  76    -0.361158256433E+04    0.20653E-01   -0.14866E-01  2400   0.120E-01    0.238E+00
DAV:  77    -0.361160315569E+04   -0.20591E-01   -0.50039E-01  2368   0.113E-01    0.293E+00
DAV:  78    -0.361158264075E+04    0.20515E-01   -0.14755E-01  2400   0.120E-01    0.241E+00
DAV:  79    -0.361160352809E+04   -0.20887E-01   -0.50570E-01  2368   0.114E-01    0.293E+00
DAV:  80    -0.361158265120E+04    0.20877E-01   -0.14715E-01  2400   0.120E-01    0.240E+00
DAV:  81    -0.361160339506E+04   -0.20744E-01   -0.50349E-01  2368   0.114E-01    0.293E+00
DAV:  82    -0.361158265231E+04    0.20743E-01   -0.14743E-01  2400   0.120E-01    0.241E+00
DAV:  83    -0.361160343754E+04   -0.20785E-01   -0.50470E-01  2368   0.114E-01    0.293E+00
DAV:  84    -0.361158264060E+04    0.20797E-01   -0.14780E-01  2400   0.120E-01    0.240E+00
DAV:  85    -0.361160331184E+04   -0.20671E-01   -0.50371E-01  2368   0.114E-01    0.293E+00
DAV:  86    -0.361158263184E+04    0.20680E-01   -0.14876E-01  2400   0.120E-01    0.240E+00
DAV:  87    -0.361160325169E+04   -0.20620E-01   -0.50397E-01  2368   0.114E-01    0.293E+00
DAV:  88    -0.361158263562E+04    0.20616E-01   -0.14948E-01  2400   0.120E-01    0.240E+00
DAV:  89    -0.361160323232E+04   -0.20597E-01   -0.50446E-01  2368   0.114E-01    0.293E+00
DAV:  90    -0.361158263281E+04    0.20600E-01   -0.15006E-01  2400   0.120E-01    0.240E+00
DAV:  91    -0.361160318290E+04   -0.20550E-01   -0.50438E-01  2368   0.114E-01    0.293E+00
DAV:  92    -0.361158263004E+04    0.20553E-01   -0.15051E-01  2400   0.120E-01    0.240E+00
DAV:  93    -0.361160316818E+04   -0.20538E-01   -0.50446E-01  2368   0.114E-01    0.293E+00
DAV:  94    -0.361158263179E+04    0.20536E-01   -0.15071E-01  2400   0.120E-01    0.240E+00
DAV:  95    -0.361160316071E+04   -0.20529E-01   -0.50463E-01  2368   0.114E-01    0.293E+00
DAV:  96    -0.361158263523E+04    0.20525E-01   -0.15095E-01  2400   0.120E-01    0.240E+00
DAV:  97    -0.361160315435E+04   -0.20519E-01   -0.50485E-01  2368   0.114E-01    0.293E+00
DAV:  98    -0.361158264082E+04    0.20514E-01   -0.15121E-01  2400   0.120E-01    0.240E+00
DAV:  99    -0.361160315949E+04   -0.20519E-01   -0.50525E-01  2368   0.114E-01    0.293E+00
DAV: 100    -0.361158264313E+04    0.20516E-01   -0.15143E-01  2400   0.120E-01
  35 F= -.36115826E+04 E0= -.36115061E+04  d E =-.228994E+00
       N       E                     dE             d eps       ncg     rms          rms(c)
DAV:   1    -0.361172181780E+04   -0.11866E+00   -0.16673E+01  2048   0.247E+00    0.307E+00
DAV:   2    -0.361881550737E+04   -0.70937E+01   -0.60876E+01  2912   0.263E+00    0.416E+01
DAV:   3    -0.361220297815E+04    0.66125E+01   -0.56977E+00  2848   0.158E+00    0.125E+01
DAV:   4    -0.361190300591E+04    0.29997E+00   -0.10199E+01  2848   0.610E-01    0.248E+00
DAV:   5    -0.361182987158E+04    0.73134E-01   -0.51476E-01  2592   0.337E-01    0.620E+00
DAV:   6    -0.361183801010E+04   -0.81385E-02   -0.17569E+00  2528   0.203E-01    0.276E+00
DAV:   7    -0.361174429424E+04    0.93716E-01   -0.17920E-01  2528   0.238E-01    0.360E+00
DAV:   8    -0.361186691027E+04   -0.12262E+00   -0.19894E+00  2656   0.203E-01    0.540E+00
DAV:   9    -0.361175084286E+04    0.11607E+00   -0.39592E-01  2592   0.150E-01    0.350E+00
DAV:  10    -0.361181124808E+04   -0.60405E-01   -0.80292E-01  2528   0.125E-01    0.479E+00
DAV:  11    -0.361174248070E+04    0.68767E-01   -0.35745E-01  2528   0.131E-01    0.362E+00
DAV:  12    -0.361178205614E+04   -0.39575E-01   -0.85151E-01  2560   0.129E-01    0.393E+00
DAV:  13    -0.361174321383E+04    0.38842E-01   -0.41899E-01  2592   0.152E-01    0.399E+00
DAV:  14    -0.361179001403E+04   -0.46800E-01   -0.10762E+00  2496   0.143E-01    0.374E+00
DAV:  15    -0.361173146490E+04    0.58549E-01   -0.39244E-01  2528   0.149E-01    0.257E+00
DAV:  16    -0.361176375310E+04   -0.32288E-01   -0.74698E-01  2496   0.120E-01    0.341E+00
DAV:  17    -0.361172094393E+04    0.42809E-01   -0.19471E-01  2496   0.123E-01    0.809E-01
DAV:  18    -0.361173052799E+04   -0.95841E-02   -0.21714E-01  2368   0.833E-02    0.306E+00
DAV:  19    -0.361171505731E+04    0.15471E-01   -0.13172E-01  2304   0.789E-02    0.719E-01
DAV:  20    -0.361172681690E+04   -0.11760E-01   -0.24249E-01  2304   0.782E-02    0.294E+00
DAV:  21    -0.361171591470E+04    0.10902E-01   -0.14196E-01  2272   0.816E-02    0.148E+00
DAV:  22    -0.361173312334E+04   -0.17209E-01   -0.35854E-01  2400   0.905E-02    0.295E+00
DAV:  23    -0.361171779715E+04    0.15326E-01   -0.16130E-01  2336   0.989E-02    0.178E+00
DAV:  24    -0.361173723413E+04   -0.19437E-01   -0.42779E-01  2368   0.982E-02    0.297E+00
DAV:  25    -0.361171829260E+04    0.18942E-01   -0.14876E-01  2400   0.106E-01    0.173E+00
DAV:  26    -0.361173672251E+04   -0.18430E-01   -0.41595E-01  2368   0.984E-02    0.297E+00
DAV:  27    -0.361171824510E+04    0.18477E-01   -0.13815E-01  2368   0.106E-01    0.173E+00
DAV:  28    -0.361173637336E+04   -0.18128E-01   -0.41222E-01  2368   0.984E-02    0.297E+00
DAV:  29    -0.361171851803E+04    0.17855E-01   -0.13938E-01  2368   0.106E-01    0.184E+00
DAV:  30    -0.361173715775E+04   -0.18640E-01   -0.42830E-01  2368   0.100E-01    0.296E+00
DAV:  31    -0.361171899847E+04    0.18159E-01   -0.14417E-01  2368   0.108E-01    0.194E+00
DAV:  32    -0.361173825291E+04   -0.19254E-01   -0.44835E-01  2368   0.102E-01    0.295E+00
DAV:  33    -0.361171940965E+04    0.18843E-01   -0.14748E-01  2368   0.110E-01    0.201E+00
DAV:  34    -0.361173889661E+04   -0.19487E-01   -0.46001E-01  2336   0.104E-01    0.295E+00
DAV:  35    -0.361171970413E+04    0.19192E-01   -0.14903E-01  2400   0.111E-01    0.206E+00
DAV:  36    -0.361173941758E+04   -0.19713E-01   -0.46989E-01  2368   0.105E-01    0.294E+00
DAV:  37    -0.361171995902E+04    0.19459E-01   -0.15077E-01  2368   0.112E-01    0.211E+00
DAV:  38    -0.361173986976E+04   -0.19911E-01   -0.47873E-01  2336   0.106E-01    0.294E+00
DAV:  39    -0.361172020718E+04    0.19663E-01   -0.15265E-01  2368   0.113E-01    0.216E+00
DAV:  40    -0.361174033425E+04   -0.20127E-01   -0.48790E-01  2368   0.107E-01    0.294E+00
DAV:  41    -0.361172045002E+04    0.19884E-01   -0.15462E-01  2400   0.114E-01    0.220E+00
DAV:  42    -0.361174078445E+04   -0.20334E-01   -0.49679E-01  2368   0.108E-01    0.293E+00
DAV:  43    -0.361172067472E+04    0.20110E-01   -0.15643E-01  2400   0.115E-01    0.224E+00
DAV:  44    -0.361174118840E+04   -0.20514E-01   -0.50481E-01  2368   0.109E-01    0.293E+00
DAV:  45    -0.361172087864E+04    0.20310E-01   -0.15804E-01  2400   0.116E-01    0.228E+00
DAV:  46    -0.361174154951E+04   -0.20671E-01   -0.51204E-01  2368   0.110E-01    0.292E+00
DAV:  47    -0.361172088987E+04    0.20660E-01   -0.15428E-01  2400   0.117E-01    0.226E+00
DAV:  48    -0.361174132238E+04   -0.20433E-01   -0.49785E-01  2368   0.110E-01    0.292E+00
DAV:  49    -0.361172101003E+04    0.20312E-01   -0.15152E-01  2400   0.117E-01    0.231E+00
DAV:  50    -0.361174171845E+04   -0.20708E-01   -0.50742E-01  2368   0.111E-01    0.292E+00
DAV:  51    -0.361172120521E+04    0.20513E-01   -0.15382E-01  2400   0.118E-01    0.234E+00
DAV:  52    -0.361174199378E+04   -0.20789E-01   -0.51661E-01  2368   0.112E-01    0.291E+00
DAV:  53    -0.361172131181E+04    0.20682E-01   -0.15845E-01  2400   0.118E-01    0.235E+00
DAV:  54    -0.361174196903E+04   -0.20657E-01   -0.51607E-01  2368   0.112E-01    0.291E+00
DAV:  55    -0.361172143902E+04    0.20530E-01   -0.15850E-01  2400   0.119E-01    0.238E+00
DAV:  56    -0.361174230159E+04   -0.20863E-01   -0.52272E-01  2368   0.113E-01    0.291E+00
DAV:  57    -0.361172142309E+04    0.20879E-01   -0.15851E-01  2400   0.119E-01    0.236E+00
DAV:  58    -0.361174191125E+04   -0.20488E-01   -0.51538E-01  2368   0.113E-01    0.291E+00
DAV:  59    -0.361172155930E+04    0.20352E-01   -0.15921E-01  2400   0.119E-01    0.241E+00
DAV:  60    -0.361174244455E+04   -0.20885E-01   -0.52644E-01  2368   0.114E-01    0.290E+00
DAV:  61    -0.361172160392E+04    0.20841E-01   -0.16016E-01  2400   0.120E-01    0.239E+00
DAV:  62    -0.361174223170E+04   -0.20628E-01   -0.52077E-01  2368   0.113E-01    0.290E+00
DAV:  63    -0.361172175243E+04    0.20479E-01   -0.15951E-01  2400   0.120E-01    0.245E+00
DAV:  64    -0.361174295429E+04   -0.21202E-01   -0.53462E-01  2368   0.115E-01    0.290E+00
DAV:  65    -0.361172173698E+04    0.21217E-01   -0.16006E-01  2400   0.121E-01    0.241E+00
DAV:  66    -0.361174247110E+04   -0.20734E-01   -0.52538E-01  2368   0.114E-01    0.290E+00
DAV:  67    -0.361172185181E+04    0.20619E-01   -0.15937E-01  2400   0.120E-01    0.247E+00
DAV:  68    -0.361174315136E+04   -0.21300E-01   -0.53192E-01  2368   0.116E-01    0.290E+00
DAV:  69    -0.361172193354E+04    0.21218E-01   -0.15500E-01  2400   0.121E-01    0.247E+00
DAV:  70    -0.361174328212E+04   -0.21349E-01   -0.53125E-01  2400   0.116E-01    0.290E+00
DAV:  71    -0.361172193279E+04    0.21349E-01   -0.15441E-01  2400   0.121E-01    0.246E+00
DAV:  72    -0.361174302702E+04   -0.21094E-01   -0.52844E-01  2368   0.115E-01    0.290E+00
DAV:  73    -0.361172199578E+04    0.21031E-01   -0.15652E-01  2400   0.121E-01    0.249E+00
DAV:  74    -0.361174340751E+04   -0.21412E-01   -0.53851E-01  2400   0.116E-01    0.290E+00
DAV:  75    -0.361172193750E+04    0.21470E-01   -0.15869E-01  2400   0.121E-01    0.243E+00
DAV:  76    -0.361174267038E+04   -0.20733E-01   -0.52736E-01  2368   0.115E-01    0.290E+00
DAV:  77    -0.361172207035E+04    0.20600E-01   -0.16096E-01  2400   0.121E-01    0.251E+00
DAV:  78    -0.361174360516E+04   -0.21535E-01   -0.54661E-01  2400   0.117E-01    0.289E+00
DAV:  79    -0.361172197113E+04    0.21634E-01   -0.16188E-01  2400   0.122E-01    0.242E+00
DAV:  80    -0.361174247142E+04   -0.20500E-01   -0.52620E-01  2368   0.115E-01    0.289E+00
DAV:  81    -0.361172215905E+04    0.20312E-01   -0.16307E-01  2400   0.120E-01    0.254E+00
DAV:  82    -0.361174388460E+04   -0.21726E-01   -0.55412E-01  2400   0.117E-01    0.289E+00
DAV:  83    -0.361172201813E+04    0.21866E-01   -0.16408E-01  2400   0.122E-01    0.242E+00
DAV:  84    -0.361174234626E+04   -0.20328E-01   -0.52593E-01  2368   0.114E-01    0.289E+00
DAV:  85    -0.361172223819E+04    0.20108E-01   -0.16518E-01  2400   0.120E-01    0.256E+00
DAV:  86    -0.361174409552E+04   -0.21857E-01   -0.56066E-01  2400   0.118E-01    0.289E+00
DAV:  87    -0.361172204013E+04    0.22055E-01   -0.16675E-01  2400   0.123E-01    0.240E+00
DAV:  88    -0.361174214459E+04   -0.20104E-01   -0.52796E-01  2368   0.114E-01    0.289E+00
DAV:  89    -0.361172219173E+04    0.19953E-01   -0.17112E-01  2400   0.120E-01    0.255E+00
DAV:  90    -0.361174361824E+04   -0.21427E-01   -0.56432E-01  2400   0.117E-01    0.288E+00
DAV:  91    -0.361172209927E+04    0.21519E-01   -0.17706E-01  2400   0.122E-01    0.241E+00
DAV:  92    -0.361174223954E+04   -0.20140E-01   -0.53200E-01  2336   0.114E-01    0.289E+00
DAV:  93    -0.361172227293E+04    0.19967E-01   -0.16867E-01  2400   0.120E-01    0.258E+00
DAV:  94    -0.361174411665E+04   -0.21844E-01   -0.56409E-01  2400   0.118E-01    0.288E+00
DAV:  95    -0.361172217822E+04    0.21938E-01   -0.16839E-01  2400   0.123E-01    0.244E+00
DAV:  96    -0.361174263399E+04   -0.20456E-01   -0.53032E-01  2336   0.115E-01    0.289E+00
DAV:  97    -0.361172235598E+04    0.20278E-01   -0.16416E-01  2400   0.121E-01    0.259E+00
DAV:  98    -0.361174435771E+04   -0.22002E-01   -0.56449E-01  2400   0.119E-01    0.288E+00
DAV:  99    -0.361172222820E+04    0.22130E-01   -0.16629E-01  2400   0.123E-01    0.245E+00
DAV: 100    -0.361174277688E+04   -0.20549E-01   -0.53145E-01  2368   0.115E-01
  36 F= -.36117428E+04 E0= -.36116771E+04  d E =-.160134E+00
       N       E                     dE             d eps       ncg     rms          rms(c)
DAV:   1    -0.361174058128E+04   -0.18353E-01   -0.23143E+01  2048   0.295E+00    0.226E+00
DAV:   2    -0.361274485027E+04   -0.10043E+01   -0.10949E+01  2880   0.175E+00    0.828E+00
DAV:   3    -0.361207266009E+04    0.67219E+00   -0.23602E+00  2848   0.150E+00    0.478E+00
DAV:   4    -0.361182596273E+04    0.24670E+00   -0.67002E-02  2816   0.518E-01    0.382E+00
DAV:   5    -0.361198655164E+04   -0.16059E+00   -0.25634E+00  2944   0.358E-01    0.918E+00
DAV:   6    -0.361188247070E+04    0.10408E+00   -0.54313E+00  2688   0.256E-01    0.194E+00
DAV:   7    -0.361182128228E+04    0.61188E-01   -0.95450E-01  2688   0.248E-01    0.233E+00
DAV:   8    -0.361186183178E+04   -0.40550E-01   -0.16040E+00  2688   0.212E-01    0.360E+00
DAV:   9    -0.361179320051E+04    0.68631E-01   -0.19524E-01  2656   0.207E-01    0.194E+00
DAV:  10    -0.361177881706E+04    0.14383E-01   -0.50989E-03  2560   0.921E-02    0.206E+00
DAV:  11    -0.361176973797E+04    0.90791E-02   -0.69764E-03  2752   0.831E-02    0.305E+00
DAV:  12    -0.361179720221E+04   -0.27464E-01   -0.43686E-01  2560   0.104E-01    0.278E+00
DAV:  13    -0.361181153189E+04   -0.14330E-01   -0.53899E-01  2496   0.127E-01    0.669E+00
DAV:  14    -0.361187995205E+04   -0.68420E-01   -0.22909E+00  2464   0.180E-01    0.208E+00
DAV:  15    -0.361181180533E+04    0.68147E-01   -0.72540E-01  2528   0.219E-01    0.589E+00
DAV:  16    -0.361186756612E+04   -0.55761E-01   -0.20938E+00  2432   0.189E-01    0.255E+00
DAV:  17    -0.361178573088E+04    0.81835E-01   -0.22155E-01  2400   0.199E-01    0.161E+00
DAV:  18    -0.361178662871E+04   -0.89783E-03   -0.32888E-01  2400   0.109E-01    0.295E+00
DAV:  19    -0.361178014142E+04    0.64873E-02   -0.14957E-01  2432   0.101E-01    0.321E+00
DAV:  20    -0.361180454207E+04   -0.24401E-01   -0.60742E-01  2496   0.129E-01    0.278E+00
DAV:  21    -0.361178643845E+04    0.18104E-01   -0.27628E-01  2464   0.130E-01    0.422E+00
DAV:  22    -0.361182328195E+04   -0.36843E-01   -0.10536E+00  2336   0.145E-01    0.261E+00
DAV:  23    -0.361178982296E+04    0.33459E-01   -0.34597E-01  2368   0.163E-01    0.449E+00
DAV:  24    -0.361182960615E+04   -0.39783E-01   -0.12270E+00  2336   0.153E-01    0.259E+00
DAV:  25    -0.361178807849E+04    0.41528E-01   -0.32855E-01  2368   0.165E-01    0.417E+00
DAV:  26    -0.361182333658E+04   -0.35258E-01   -0.11102E+00  2336   0.149E-01    0.265E+00
DAV:  27    -0.361178578043E+04    0.37556E-01   -0.29746E-01  2368   0.167E-01    0.390E+00
DAV:  28    -0.361181752931E+04   -0.31749E-01   -0.10046E+00  2336   0.144E-01    0.268E+00
DAV:  29    -0.361178554564E+04    0.31984E-01   -0.30516E-01  2368   0.155E-01    0.392E+00
DAV:  30    -0.361181693460E+04   -0.31389E-01   -0.10224E+00  2336   0.143E-01    0.266E+00
DAV:  31    -0.361178605866E+04    0.30876E-01   -0.32904E-01  2400   0.156E-01    0.395E+00
DAV:  32    -0.361181720920E+04   -0.31151E-01   -0.10452E+00  2336   0.143E-01    0.266E+00
DAV:  33    -0.361178530520E+04    0.31904E-01   -0.32865E-01  2400   0.156E-01    0.386E+00
DAV:  34    -0.361181559889E+04   -0.30294E-01   -0.10084E+00  2336   0.142E-01    0.267E+00
DAV:  35    -0.361178411638E+04    0.31483E-01   -0.31267E-01  2368   0.154E-01    0.378E+00
DAV:  36    -0.361181405926E+04   -0.29943E-01   -0.97125E-01  2336   0.141E-01    0.268E+00
DAV:  37    -0.361178339803E+04    0.30661E-01   -0.30237E-01  2400   0.153E-01    0.375E+00
DAV:  38    -0.361181337412E+04   -0.29976E-01   -0.95518E-01  2336   0.141E-01    0.268E+00
DAV:  39    -0.361178288161E+04    0.30493E-01   -0.29472E-01  2400   0.153E-01    0.371E+00
DAV:  40    -0.361181267467E+04   -0.29793E-01   -0.93941E-01  2368   0.140E-01    0.268E+00
DAV:  41    -0.361178237338E+04    0.30301E-01   -0.28667E-01  2368   0.152E-01    0.365E+00
DAV:  42    -0.361181178266E+04   -0.29409E-01   -0.91902E-01  2304   0.140E-01    0.269E+00
DAV:  43    -0.361178188476E+04    0.29898E-01   -0.27848E-01  2368   0.152E-01    0.360E+00
DAV:  44    -0.361181084149E+04   -0.28957E-01   -0.89747E-01  2304   0.139E-01    0.270E+00
DAV:  45    -0.361178148884E+04    0.29353E-01   -0.27171E-01  2336   0.151E-01    0.356E+00
DAV:  46    -0.361181006967E+04   -0.28581E-01   -0.88054E-01  2304   0.138E-01    0.270E+00
DAV:  47    -0.361177739265E+04    0.32677E-01   -0.18722E-01  2336   0.151E-01    0.261E+00
DAV:  48    -0.361179684369E+04   -0.19451E-01   -0.57166E-01  2336   0.128E-01    0.283E+00
DAV:  49    -0.361177634739E+04    0.20496E-01   -0.17659E-01  2368   0.126E-01    0.287E+00
DAV:  50    -0.361179893462E+04   -0.22587E-01   -0.63535E-01  2336   0.128E-01    0.278E+00
DAV:  51    -0.361177846104E+04    0.20474E-01   -0.23188E-01  2336   0.132E-01    0.327E+00
DAV:  52    -0.361180515780E+04   -0.26697E-01   -0.80578E-01  2336   0.132E-01    0.274E+00
DAV:  53    -0.361177933161E+04    0.25826E-01   -0.26395E-01  2336   0.144E-01    0.327E+00
DAV:  54    -0.361180549947E+04   -0.26168E-01   -0.81700E-01  2368   0.133E-01    0.274E+00
DAV:  55    -0.361177883525E+04    0.26664E-01   -0.25422E-01  2368   0.143E-01    0.315E+00
DAV:  56    -0.361180373943E+04   -0.24904E-01   -0.76893E-01  2368   0.132E-01    0.276E+00
DAV:  57    -0.361177831974E+04    0.25420E-01   -0.23950E-01  2368   0.140E-01    0.309E+00
DAV:  58    -0.361180282297E+04   -0.24503E-01   -0.74577E-01  2336   0.132E-01    0.276E+00
DAV:  59    -0.361177818820E+04    0.24635E-01   -0.23658E-01  2368   0.138E-01    0.309E+00
DAV:  60    -0.361180274361E+04   -0.24555E-01   -0.74176E-01  2336   0.132E-01    0.276E+00
DAV:  61    -0.361177820964E+04    0.24534E-01   -0.23562E-01  2368   0.138E-01    0.310E+00
DAV:  62    -0.361180292314E+04   -0.24713E-01   -0.74480E-01  2368   0.132E-01    0.276E+00
DAV:  63    -0.361177833915E+04    0.24584E-01   -0.23755E-01  2368   0.138E-01    0.314E+00
DAV:  64    -0.361180330839E+04   -0.24969E-01   -0.75352E-01  2336   0.132E-01    0.275E+00
DAV:  65    -0.361177853193E+04    0.24776E-01   -0.24171E-01  2336   0.140E-01    0.316E+00
DAV:  66    -0.361180374813E+04   -0.25216E-01   -0.76295E-01  2336   0.132E-01    0.275E+00
DAV:  67    -0.361177859625E+04    0.25152E-01   -0.24220E-01  2368   0.140E-01    0.317E+00
DAV:  68    -0.361180378633E+04   -0.25190E-01   -0.76304E-01  2368   0.133E-01    0.275E+00
DAV:  69    -0.361177865080E+04    0.25136E-01   -0.24275E-01  2368   0.141E-01    0.317E+00
DAV:  70    -0.361180388685E+04   -0.25236E-01   -0.76481E-01  2368   0.133E-01    0.275E+00
DAV:  71    -0.361177864957E+04    0.25237E-01   -0.24226E-01  2368   0.141E-01    0.317E+00
DAV:  72    -0.361180381987E+04   -0.25170E-01   -0.76232E-01  2368   0.133E-01    0.275E+00
DAV:  73    -0.361177865191E+04    0.25168E-01   -0.24167E-01  2368   0.141E-01    0.317E+00
DAV:  74    -0.361180382475E+04   -0.25173E-01   -0.76211E-01  2400   0.133E-01    0.275E+00
DAV:  75    -0.361177865986E+04    0.25165E-01   -0.24163E-01  2368   0.141E-01    0.317E+00
DAV:  76    -0.361180383458E+04   -0.25175E-01   -0.76203E-01  2400   0.133E-01    0.275E+00
DAV:  77    -0.361177863110E+04    0.25203E-01   -0.24075E-01  2368   0.141E-01    0.317E+00
DAV:  78    -0.361180371009E+04   -0.25079E-01   -0.75822E-01  2400   0.133E-01    0.275E+00
DAV:  79    -0.361177862445E+04    0.25086E-01   -0.24008E-01  2368   0.141E-01    0.317E+00
DAV:  80    -0.361180371339E+04   -0.25089E-01   -0.75820E-01  2400   0.133E-01    0.275E+00
DAV:  81    -0.361177863322E+04    0.25080E-01   -0.24023E-01  2368   0.141E-01    0.317E+00
DAV:  82    -0.361180366485E+04   -0.25032E-01   -0.75599E-01  2368   0.133E-01    0.274E+00
DAV:  83    -0.361177859976E+04    0.25065E-01   -0.23854E-01  2368   0.141E-01    0.316E+00
DAV:  84    -0.361180352382E+04   -0.24924E-01   -0.75258E-01  2368   0.133E-01    0.274E+00
DAV:  85    -0.361177860136E+04    0.24922E-01   -0.23877E-01  2368   0.141E-01    0.316E+00
DAV:  86    -0.361180358080E+04   -0.24979E-01   -0.75396E-01  2368   0.133E-01    0.274E+00
DAV:  87    -0.361177851553E+04    0.25065E-01   -0.23677E-01  2368   0.141E-01    0.314E+00
DAV:  88    -0.361180315146E+04   -0.24636E-01   -0.74253E-01  2368   0.133E-01    0.274E+00
DAV:  89    -0.361177852798E+04    0.24623E-01   -0.23638E-01  2400   0.140E-01    0.315E+00
DAV:  90    -0.361180329066E+04   -0.24763E-01   -0.74625E-01  2368   0.133E-01    0.274E+00
DAV:  91    -0.361177856025E+04    0.24730E-01   -0.23724E-01  2368   0.140E-01    0.315E+00
DAV:  92    -0.361180342878E+04   -0.24869E-01   -0.74508E-01  2336   0.133E-01    0.275E+00
DAV:  93    -0.361177877372E+04    0.24655E-01   -0.23827E-01  2368   0.141E-01    0.322E+00
DAV:  94    -0.361180446430E+04   -0.25691E-01   -0.76759E-01  2336   0.133E-01    0.274E+00
DAV:  95    -0.361177859954E+04    0.25865E-01   -0.23263E-01  2368   0.143E-01    0.316E+00
DAV:  96    -0.361180358343E+04   -0.24984E-01   -0.74752E-01  2336   0.132E-01    0.275E+00
DAV:  97    -0.361177890447E+04    0.24679E-01   -0.24040E-01  2368   0.141E-01    0.325E+00
DAV:  98    -0.361180510405E+04   -0.26200E-01   -0.78081E-01  2304   0.133E-01    0.275E+00
DAV:  99    -0.361177862791E+04    0.26476E-01   -0.23128E-01  2368   0.144E-01    0.316E+00
DAV: 100    -0.361180366765E+04   -0.25040E-01   -0.74832E-01  2336   0.132E-01
  37 F= -.36118037E+04 E0= -.36117370E+04  d E =-.221025E+00
       N       E                     dE             d eps       ncg     rms          rms(c)
DAV:   1    -0.361187690878E+04   -0.98281E-01   -0.16284E+01  2048   0.249E+00    0.223E+00
DAV:   2    -0.361286550257E+04   -0.98859E+00   -0.10823E+01  2976   0.176E+00    0.806E+00
DAV:   3    -0.361215929392E+04    0.70621E+00   -0.11880E+00  2816   0.156E+00    0.459E+00
DAV:   4    -0.361194499450E+04    0.21430E+00   -0.58387E-02  2816   0.470E-01    0.370E+00
DAV:   5    -0.361197160671E+04   -0.26612E-01   -0.92436E-01  2976   0.328E-01    0.879E+00
DAV:   6    -0.361206109698E+04   -0.89490E-01   -0.42300E+00  2624   0.265E-01    0.253E+00
DAV:   7    -0.361202170537E+04    0.39392E-01   -0.15664E-01  2752   0.333E-01    0.401E+00
DAV:   8    -0.361191094466E+04    0.11076E+00   -0.15915E-02  2752   0.240E-01    0.270E+00
DAV:   9    -0.361188615438E+04    0.24790E-01   -0.73143E-03  2528   0.146E-01    0.405E-01
DAV:  10    -0.361189991024E+04   -0.13756E-01   -0.24529E-01  2496   0.861E-02    0.303E+00
DAV:  11    -0.361189122997E+04    0.86803E-02   -0.16185E-01  2496   0.772E-02    0.584E-01
DAV:  12    -0.361188913807E+04    0.20919E-02   -0.90974E-02  2272   0.621E-02    0.245E+00
DAV:  13    -0.361188873227E+04    0.40581E-03   -0.82115E-02  2592   0.571E-02    0.187E+00
DAV:  14    -0.361191153955E+04   -0.22807E-01   -0.37176E-01  2432   0.923E-02    0.285E+00
DAV:  15    -0.361189792516E+04    0.13614E-01   -0.14840E-01  2464   0.109E-01    0.287E+00
DAV:  16    -0.361192568105E+04   -0.27756E-01   -0.66328E-01  2496   0.127E-01    0.271E+00
DAV:  17    -0.361189784031E+04    0.27841E-01   -0.17350E-01  2496   0.133E-01    0.210E+00
DAV:  18    -0.361191642419E+04   -0.18584E-01   -0.48721E-01  2432   0.111E-01    0.281E+00
DAV:  19    -0.361189651123E+04    0.19913E-01   -0.15167E-01  2464   0.115E-01    0.219E+00
DAV:  20    -0.361191624385E+04   -0.19733E-01   -0.48958E-01  2400   0.109E-01    0.278E+00
DAV:  21    -0.361189720567E+04    0.19038E-01   -0.15859E-01  2432   0.117E-01    0.234E+00
DAV:  22    -0.361191820235E+04   -0.20997E-01   -0.52694E-01  2400   0.113E-01    0.276E+00
DAV:  23    -0.361189738827E+04    0.20814E-01   -0.16396E-01  2432   0.120E-01    0.228E+00
DAV:  24    -0.361191754185E+04   -0.20154E-01   -0.51564E-01  2400   0.112E-01    0.277E+00
DAV:  25    -0.361189730956E+04    0.20232E-01   -0.16298E-01  2432   0.119E-01    0.229E+00
DAV:  26    -0.361191736182E+04   -0.20052E-01   -0.51399E-01  2400   0.112E-01    0.276E+00
DAV:  27    -0.361189742947E+04    0.19932E-01   -0.16444E-01  2432   0.119E-01    0.231E+00
DAV:  28    -0.361191759584E+04   -0.20166E-01   -0.51907E-01  2400   0.112E-01    0.276E+00
DAV:  29    -0.361189754190E+04    0.20054E-01   -0.16584E-01  2432   0.120E-01    0.232E+00
DAV:  30    -0.361191766739E+04   -0.20125E-01   -0.52088E-01  2400   0.113E-01    0.275E+00
DAV:  31    -0.361189761912E+04    0.20048E-01   -0.16659E-01  2432   0.120E-01    0.233E+00
DAV:  32    -0.361191772869E+04   -0.20110E-01   -0.52256E-01  2400   0.113E-01    0.275E+00
DAV:  33    -0.361189770174E+04    0.20027E-01   -0.16742E-01  2400   0.120E-01    0.235E+00
DAV:  34    -0.361191782240E+04   -0.20121E-01   -0.52475E-01  2336   0.113E-01    0.275E+00
DAV:  35    -0.361189778115E+04    0.20041E-01   -0.16822E-01  2368   0.120E-01    0.236E+00
DAV:  36    -0.361191790822E+04   -0.20127E-01   -0.52671E-01  2336   0.114E-01    0.275E+00
DAV:  37    -0.361189785421E+04    0.20054E-01   -0.16893E-01  2368   0.121E-01    0.237E+00
DAV:  38    -0.361191799290E+04   -0.20139E-01   -0.52862E-01  2336   0.114E-01    0.274E+00
DAV:  39    -0.361189792329E+04    0.20070E-01   -0.16960E-01  2368   0.121E-01    0.238E+00
DAV:  40    -0.361191807602E+04   -0.20153E-01   -0.53047E-01  2336   0.114E-01    0.274E+00
DAV:  41    -0.361189798802E+04    0.20088E-01   -0.17023E-01  2368   0.121E-01    0.239E+00
DAV:  42    -0.361191815608E+04   -0.20168E-01   -0.53224E-01  2336   0.115E-01    0.274E+00
DAV:  43    -0.361189804871E+04    0.20107E-01   -0.17081E-01  2368   0.121E-01    0.240E+00
DAV:  44    -0.361191823283E+04   -0.20184E-01   -0.53393E-01  2336   0.115E-01    0.274E+00
DAV:  45    -0.361189810581E+04    0.20127E-01   -0.17137E-01  2368   0.122E-01    0.241E+00
DAV:  46    -0.361191830645E+04   -0.20201E-01   -0.53554E-01  2336   0.115E-01    0.274E+00
DAV:  47    -0.361189796400E+04    0.20342E-01   -0.17138E-01  2368   0.122E-01    0.235E+00
DAV:  48    -0.361191750524E+04   -0.19541E-01   -0.52678E-01  2336   0.114E-01    0.274E+00
DAV:  49    -0.361189801798E+04    0.19487E-01   -0.17585E-01  2368   0.121E-01    0.239E+00
DAV:  50    -0.361191804777E+04   -0.20030E-01   -0.53656E-01  2336   0.114E-01    0.273E+00
DAV:  51    -0.361189805577E+04    0.19992E-01   -0.17592E-01  2368   0.122E-01    0.238E+00
DAV:  52    -0.361191782026E+04   -0.19764E-01   -0.53170E-01  2336   0.114E-01    0.273E+00
DAV:  53    -0.361189808810E+04    0.19732E-01   -0.17470E-01  2368   0.121E-01    0.240E+00
DAV:  54    -0.361191815575E+04   -0.20068E-01   -0.53604E-01  2336   0.115E-01    0.273E+00
DAV:  55    -0.361189812544E+04    0.20030E-01   -0.17363E-01  2368   0.122E-01    0.240E+00
DAV:  56    -0.361191829073E+04   -0.20165E-01   -0.53732E-01  2336   0.115E-01    0.274E+00
DAV:  57    -0.361189812845E+04    0.20162E-01   -0.17310E-01  2368   0.122E-01    0.240E+00
DAV:  58    -0.361191823223E+04   -0.20104E-01   -0.53853E-01  2336   0.115E-01    0.273E+00
DAV:  59    -0.361189806401E+04    0.20168E-01   -0.17616E-01  2368   0.122E-01    0.237E+00
DAV:  60    -0.361191766437E+04   -0.19600E-01   -0.54109E-01  2336   0.114E-01    0.273E+00
DAV:  61    -0.361189790099E+04    0.19763E-01   -0.18908E-01  2336   0.122E-01    0.230E+00
DAV:  62    -0.361191670581E+04   -0.18805E-01   -0.52253E-01  2304   0.112E-01    0.274E+00
DAV:  63    -0.361189825476E+04    0.18451E-01   -0.18040E-01  2336   0.119E-01    0.251E+00
DAV:  64    -0.361191943196E+04   -0.21177E-01   -0.56333E-01  2336   0.117E-01    0.272E+00
DAV:  65    -0.361189788688E+04    0.21545E-01   -0.17488E-01  2368   0.124E-01    0.224E+00
DAV:  66    -0.361191626833E+04   -0.18381E-01   -0.49637E-01  2336   0.112E-01    0.275E+00
DAV:  67    -0.361189859962E+04    0.17669E-01   -0.17089E-01  2368   0.119E-01    0.265E+00
DAV:  68    -0.361192140737E+04   -0.22808E-01   -0.59593E-01  2368   0.121E-01    0.271E+00
DAV:  69    -0.361189787036E+04    0.23537E-01   -0.17464E-01  2368   0.127E-01    0.211E+00
DAV:  70    -0.361191509640E+04   -0.17226E-01   -0.47188E-01  2336   0.110E-01    0.277E+00
DAV:  71    -0.361189828928E+04    0.16807E-01   -0.16459E-01  2368   0.117E-01    0.265E+00
DAV:  72    -0.361192093303E+04   -0.22644E-01   -0.58629E-01  2368   0.120E-01    0.270E+00
DAV:  73    -0.361189833562E+04    0.22597E-01   -0.17891E-01  2368   0.127E-01    0.227E+00
DAV:  74    -0.361191698919E+04   -0.18654E-01   -0.50898E-01  2336   0.113E-01    0.276E+00
DAV:  75    -0.361189813726E+04    0.18852E-01   -0.16669E-01  2368   0.119E-01    0.250E+00
DAV:  76    -0.361191930397E+04   -0.21167E-01   -0.55408E-01  2368   0.117E-01    0.272E+00
DAV:  77    -0.361189833423E+04    0.20970E-01   -0.17475E-01  2368   0.124E-01    0.238E+00
DAV:  78    -0.361191813893E+04   -0.19805E-01   -0.53177E-01  2336   0.115E-01    0.274E+00
DAV:  79    -0.361189824097E+04    0.19898E-01   -0.17062E-01  2368   0.122E-01    0.245E+00
DAV:  80    -0.361191883385E+04   -0.20593E-01   -0.54565E-01  2336   0.116E-01    0.273E+00
DAV:  81    -0.361189830928E+04    0.20525E-01   -0.17339E-01  2368   0.123E-01    0.242E+00
DAV:  82    -0.361191852860E+04   -0.20219E-01   -0.54006E-01  2336   0.116E-01    0.273E+00
DAV:  83    -0.361189827853E+04    0.20250E-01   -0.17235E-01  2368   0.122E-01    0.244E+00
DAV:  84    -0.361191865299E+04   -0.20374E-01   -0.54252E-01  2336   0.116E-01    0.273E+00
DAV:  85    -0.361189829531E+04    0.20358E-01   -0.17291E-01  2368   0.123E-01    0.243E+00
DAV:  86    -0.361191859905E+04   -0.20304E-01   -0.54168E-01  2336   0.116E-01    0.273E+00
DAV:  87    -0.361189829141E+04    0.20308E-01   -0.17285E-01  2368   0.123E-01    0.243E+00
DAV:  88    -0.361191861854E+04   -0.20327E-01   -0.54211E-01  2336   0.116E-01    0.273E+00
DAV:  89    -0.361189829632E+04    0.20322E-01   -0.17297E-01  2368   0.123E-01    0.243E+00
DAV:  90    -0.361191861260E+04   -0.20316E-01   -0.54213E-01  2336   0.116E-01    0.273E+00
DAV:  91    -0.361189829758E+04    0.20315E-01   -0.17307E-01  2368   0.123E-01    0.243E+00
DAV:  92    -0.361191860972E+04   -0.20312E-01   -0.54241E-01  2336   0.116E-01    0.273E+00
DAV:  93    -0.361189829820E+04    0.20312E-01   -0.17340E-01  2368   0.123E-01    0.243E+00
DAV:  94    -0.361191859570E+04   -0.20298E-01   -0.54241E-01  2336   0.116E-01    0.273E+00
DAV:  95    -0.361189829953E+04    0.20296E-01   -0.17356E-01  2368   0.123E-01    0.243E+00
DAV:  96    -0.361191859415E+04   -0.20295E-01   -0.54252E-01  2336   0.116E-01    0.273E+00
DAV:  97    -0.361189830113E+04    0.20293E-01   -0.17372E-01  2368   0.123E-01    0.243E+00
DAV:  98    -0.361191859122E+04   -0.20290E-01   -0.54278E-01  2336   0.116E-01    0.273E+00
DAV:  99    -0.361189830067E+04    0.20291E-01   -0.17394E-01  2368   0.123E-01    0.243E+00
DAV: 100    -0.361191857953E+04   -0.20279E-01   -0.54269E-01  2336   0.116E-01
  38 F= -.36119186E+04 E0= -.36118514E+04  d E =-.114912E+00
       N       E                     dE             d eps       ncg     rms          rms(c)
DAV:   1    -0.361191418869E+04   -0.15888E-01   -0.14255E+01  2048   0.231E+00    0.159E+00
DAV:   2    -0.361253502879E+04   -0.62084E+00   -0.66081E+00  2848   0.121E+00    0.738E+00
DAV:   3    -0.361216494362E+04    0.37009E+00   -0.26638E+00  2816   0.883E-01    0.443E+00
DAV:   4    -0.361195603128E+04    0.20891E+00   -0.59377E-02  2784   0.448E-01    0.342E+00
DAV:   5    -0.361205330880E+04   -0.97278E-01   -0.15294E+00  2880   0.261E-01    0.843E+00
DAV:   6    -0.361206283846E+04   -0.95297E-02   -0.49005E+00  2656   0.252E-01    0.217E+00
DAV:   7    -0.361202477589E+04    0.38063E-01   -0.31454E-01  2784   0.289E-01    0.358E+00
DAV:   8    -0.361200696650E+04    0.17809E-01   -0.15865E-02  2848   0.173E-01    0.240E+00
DAV:   9    -0.361204735598E+04   -0.40389E-01   -0.11334E-02  2400   0.976E-02    0.290E+00
DAV:  10    -0.361203603375E+04    0.11322E-01   -0.33092E-03  2592   0.806E-02    0.101E+00
DAV:  11    -0.361201848718E+04    0.17547E-01   -0.30750E-03  2528   0.706E-02    0.253E+00
DAV:  12    -0.361200784055E+04    0.10647E-01   -0.17107E-02  2656   0.793E-02    0.366E+00
DAV:  13    -0.361201658873E+04   -0.87482E-02   -0.46961E-01  2752   0.124E-01    0.246E+00
DAV:  14    -0.361201396423E+04    0.26245E-02   -0.49954E-01  2656   0.132E-01    0.665E+00
DAV:  15    -0.361206569889E+04   -0.51735E-01   -0.21085E+00  2496   0.179E-01    0.171E+00
DAV:  16    -0.361200629258E+04    0.59406E-01   -0.93708E-01  2528   0.204E-01    0.600E+00
DAV:  17    -0.361204898490E+04   -0.42692E-01   -0.20065E+00  2496   0.195E-01    0.224E+00
DAV:  18    -0.361197732470E+04    0.71660E-01   -0.27384E-01  2432   0.185E-01    0.307E+00
DAV:  19    -0.361198979727E+04   -0.12473E-01   -0.40132E-01  2432   0.134E-01    0.277E+00
DAV:  20    -0.361196875472E+04    0.21043E-01   -0.61451E-02  2432   0.131E-01    0.313E+00
DAV:  21    -0.361198065322E+04   -0.11899E-01   -0.38912E-01  2464   0.123E-01    0.261E+00
DAV:  22    -0.361197258972E+04    0.80635E-02   -0.28430E-01  2496   0.133E-01    0.505E+00
DAV:  23    -0.361200576652E+04   -0.33177E-01   -0.13003E+00  2400   0.157E-01    0.203E+00
DAV:  24    -0.361197982559E+04    0.25941E-01   -0.64254E-01  2432   0.171E-01    0.606E+00
DAV:  25    -0.361202546613E+04   -0.45641E-01   -0.19549E+00  2368   0.183E-01    0.181E+00
DAV:  26    -0.361196433721E+04    0.61129E-01   -0.61726E-01  2464   0.206E-01    0.442E+00
DAV:  27    -0.361198947898E+04   -0.25142E-01   -0.12270E+00  2432   0.164E-01    0.234E+00
DAV:  28    -0.361194469820E+04    0.44781E-01   -0.24273E-01  2400   0.162E-01    0.300E+00
DAV:  29    -0.361196575546E+04   -0.21057E-01   -0.83819E-01  2432   0.139E-01    0.268E+00
DAV:  30    -0.361194000724E+04    0.25748E-01   -0.23367E-01  2400   0.135E-01    0.264E+00
DAV:  31    -0.361196117152E+04   -0.21164E-01   -0.69109E-01  2464   0.126E-01    0.281E+00
DAV:  32    -0.361194199272E+04    0.19179E-01   -0.22015E-01  2432   0.127E-01    0.260E+00
DAV:  33    -0.361196579999E+04   -0.23807E-01   -0.66679E-01  2400   0.121E-01    0.308E+00
DAV:  34    -0.361194442140E+04    0.21379E-01   -0.17105E-01  2400   0.121E-01    0.228E+00
DAV:  35    -0.361196440148E+04   -0.19980E-01   -0.47682E-01  2400   0.111E-01    0.333E+00
DAV:  36    -0.361194549916E+04    0.18902E-01   -0.12797E-01  2400   0.109E-01    0.210E+00
DAV:  37    -0.361196150990E+04   -0.16011E-01   -0.34269E-01  2464   0.978E-02    0.344E+00
DAV:  38    -0.361194544003E+04    0.16070E-01   -0.10445E-01  2432   0.979E-02    0.199E+00
DAV:  39    -0.361195834731E+04   -0.12907E-01   -0.26494E-01  2368   0.887E-02    0.346E+00
DAV:  40    -0.361194448602E+04    0.13861E-01   -0.90019E-02  2400   0.898E-02    0.189E+00
DAV:  41    -0.361195600337E+04   -0.11517E-01   -0.21844E-01  2336   0.830E-02    0.345E+00
DAV:  42    -0.361194400967E+04    0.11994E-01   -0.79809E-02  2336   0.839E-02    0.184E+00
DAV:  43    -0.361195463222E+04   -0.10623E-01   -0.19056E-01  2272   0.790E-02    0.345E+00
DAV:  44    -0.361194338154E+04    0.11251E-01   -0.73588E-02  2272   0.798E-02    0.180E+00
DAV:  45    -0.361195337928E+04   -0.99977E-02   -0.17067E-01  2272   0.759E-02    0.344E+00
DAV:  46    -0.361194299114E+04    0.10388E-01   -0.67233E-02  2272   0.768E-02    0.178E+00
DAV:  47    -0.361198186943E+04   -0.38878E-01   -0.24339E-01  2368   0.776E-02    0.434E+00
DAV:  48    -0.361193480990E+04    0.47060E-01   -0.30981E-01  2336   0.778E-02    0.155E+00
DAV:  49    -0.361193958316E+04   -0.47733E-02   -0.14402E-01  2432   0.863E-02    0.276E+00
DAV:  50    -0.361193274307E+04    0.68401E-02   -0.15026E-01  2464   0.903E-02    0.200E+00
DAV:  51    -0.361194958191E+04   -0.16839E-01   -0.43279E-01  2432   0.101E-01    0.272E+00
DAV:  52    -0.361193551035E+04    0.14072E-01   -0.16200E-01  2432   0.108E-01    0.228E+00
DAV:  53    -0.361195347003E+04   -0.17960E-01   -0.51037E-01  2336   0.111E-01    0.269E+00
DAV:  54    -0.361193656653E+04    0.16904E-01   -0.19272E-01  2400   0.117E-01    0.247E+00
DAV:  55    -0.361195591450E+04   -0.19348E-01   -0.55223E-01  2400   0.117E-01    0.265E+00
DAV:  56    -0.361193731440E+04    0.18600E-01   -0.19517E-01  2400   0.122E-01    0.258E+00
DAV:  57    -0.361195688512E+04   -0.19571E-01   -0.57923E-01  2400   0.120E-01    0.260E+00
DAV:  58    -0.361193927984E+04    0.17605E-01   -0.22290E-01  2368   0.127E-01    0.302E+00
DAV:  59    -0.361196250604E+04   -0.23226E-01   -0.69808E-01  2368   0.131E-01    0.251E+00
DAV:  60    -0.361194221567E+04    0.20290E-01   -0.28115E-01  2368   0.137E-01    0.342E+00
DAV:  61    -0.361196894385E+04   -0.26728E-01   -0.84010E-01  2368   0.136E-01    0.242E+00
DAV:  62    -0.361194443924E+04    0.24505E-01   -0.31616E-01  2400   0.145E-01    0.363E+00
DAV:  63    -0.361197283379E+04   -0.28395E-01   -0.91277E-01  2368   0.141E-01    0.237E+00
DAV:  64    -0.361194548570E+04    0.27348E-01   -0.32318E-01  2368   0.150E-01    0.369E+00
DAV:  65    -0.361197428748E+04   -0.28802E-01   -0.93222E-01  2336   0.144E-01    0.237E+00
DAV:  66    -0.361194551126E+04    0.28776E-01   -0.31403E-01  2368   0.151E-01    0.365E+00
DAV:  67    -0.361197393199E+04   -0.28421E-01   -0.90952E-01  2336   0.144E-01    0.238E+00
DAV:  68    -0.361194424625E+04    0.29686E-01   -0.28039E-01  2336   0.151E-01    0.339E+00
DAV:  69    -0.361197018912E+04   -0.25943E-01   -0.81443E-01  2336   0.140E-01    0.245E+00
DAV:  70    -0.361194254349E+04    0.27646E-01   -0.24339E-01  2368   0.145E-01    0.323E+00
DAV:  71    -0.361196713952E+04   -0.24596E-01   -0.74679E-01  2368   0.138E-01    0.247E+00
DAV:  72    -0.361194223855E+04    0.24901E-01   -0.24261E-01  2368   0.142E-01    0.327E+00
DAV:  73    -0.361196730324E+04   -0.25065E-01   -0.76280E-01  2368   0.137E-01    0.245E+00
DAV:  74    -0.361194266483E+04    0.24638E-01   -0.25831E-01  2368   0.143E-01    0.332E+00
DAV:  75    -0.361196820726E+04   -0.25542E-01   -0.78575E-01  2368   0.137E-01    0.244E+00
DAV:  76    -0.361194281429E+04    0.25393E-01   -0.26245E-01  2368   0.144E-01    0.332E+00
DAV:  77    -0.361196840981E+04   -0.25596E-01   -0.79000E-01  2368   0.138E-01    0.244E+00
DAV:  78    -0.361194255956E+04    0.25850E-01   -0.25733E-01  2368   0.144E-01    0.328E+00
DAV:  79    -0.361196783307E+04   -0.25274E-01   -0.77632E-01  2368   0.137E-01    0.246E+00
DAV:  80    -0.361194209135E+04    0.25742E-01   -0.24851E-01  2368   0.143E-01    0.322E+00
DAV:  81    -0.361196689660E+04   -0.24805E-01   -0.75568E-01  2368   0.137E-01    0.247E+00
DAV:  82    -0.361194164992E+04    0.25247E-01   -0.24127E-01  2368   0.142E-01    0.317E+00
DAV:  83    -0.361196608572E+04   -0.24436E-01   -0.73977E-01  2368   0.136E-01    0.248E+00
DAV:  84    -0.361194133891E+04    0.24747E-01   -0.23754E-01  2368   0.142E-01    0.314E+00
DAV:  85    -0.361196557891E+04   -0.24240E-01   -0.73064E-01  2368   0.135E-01    0.249E+00
DAV:  86    -0.361194108736E+04    0.24492E-01   -0.23454E-01  2400   0.142E-01    0.311E+00
DAV:  87    -0.361196526216E+04   -0.24175E-01   -0.72832E-01  2400   0.135E-01    0.250E+00
DAV:  88    -0.361194050050E+04    0.24762E-01   -0.22645E-01  2400   0.142E-01    0.302E+00
DAV:  89    -0.361196392124E+04   -0.23421E-01   -0.70078E-01  2400   0.135E-01    0.252E+00
DAV:  90    -0.361193991716E+04    0.24004E-01   -0.21810E-01  2400   0.141E-01    0.295E+00
DAV:  91    -0.361196286246E+04   -0.22945E-01   -0.67852E-01  2400   0.134E-01    0.253E+00
DAV:  92    -0.361193954284E+04    0.23320E-01   -0.21220E-01  2368   0.140E-01    0.291E+00
DAV:  93    -0.361196259595E+04   -0.23053E-01   -0.67957E-01  2400   0.133E-01    0.255E+00
DAV:  94    -0.361193871318E+04    0.23883E-01   -0.20626E-01  2400   0.139E-01    0.274E+00
DAV:  95    -0.361196011660E+04   -0.21403E-01   -0.63973E-01  2368   0.127E-01    0.258E+00
DAV:  96    -0.361193789601E+04    0.22221E-01   -0.20885E-01  2400   0.132E-01    0.261E+00
DAV:  97    -0.361195805837E+04   -0.20162E-01   -0.59690E-01  2400   0.122E-01    0.259E+00
DAV:  98    -0.361193768502E+04    0.20373E-01   -0.19771E-01  2400   0.128E-01    0.266E+00
DAV:  99    -0.361195849260E+04   -0.20808E-01   -0.59650E-01  2368   0.123E-01    0.258E+00
DAV: 100    -0.361193800728E+04    0.20485E-01   -0.19627E-01  2368   0.129E-01
  39 F= -.36119380E+04 E0= -.36118613E+04  d E =-.134340E+00
       N       E                     dE             d eps       ncg     rms          rms(c)
DAV:   1    -0.361206630108E+04   -0.10781E+00   -0.13261E+01  2048   0.222E+00    0.275E+00
DAV:   2    -0.361807988132E+04   -0.60136E+01   -0.52251E+01  2912   0.233E+00    0.375E+01
DAV:   3    -0.361239793664E+04    0.56819E+01   -0.42818E+00  2912   0.146E+00    0.123E+01
DAV:   4    -0.361217084463E+04    0.22709E+00   -0.71423E+00  2752   0.559E-01    0.272E+00
DAV:   5    -0.361210692768E+04    0.63917E-01   -0.12352E-01  2624   0.286E-01    0.186E+00
DAV:   6    -0.361208494312E+04    0.21985E-01   -0.11380E-01  2624   0.123E-01    0.302E+00
DAV:   7    -0.361206072460E+04    0.24219E-01   -0.31631E-02  2592   0.147E-01    0.226E+00
DAV:   8    -0.361206231622E+04   -0.15916E-02   -0.20621E-01  2496   0.121E-01    0.242E+00
DAV:   9    -0.361209380891E+04   -0.31493E-01   -0.57681E-01  2560   0.132E-01    0.745E+00
DAV:  10    -0.361221611345E+04   -0.12230E+00   -0.27396E+00  2464   0.199E-01    0.365E+00
DAV:  11    -0.361219083788E+04    0.25276E-01   -0.20868E+00  2528   0.236E-01    0.930E+00
DAV:  12    -0.361225944280E+04   -0.68605E-01   -0.39661E+00  2432   0.267E-01    0.403E+00
DAV:  13    -0.361226221325E+04   -0.27705E-02   -0.31134E+00  2368   0.296E-01    0.958E+00
DAV:  14    -0.361227822202E+04   -0.16009E-01   -0.44027E+00  2304   0.303E-01    0.404E+00
DAV:  15    -0.361224094003E+04    0.37282E-01   -0.30982E+00  2304   0.305E-01    0.946E+00
DAV:  16    -0.361226890597E+04   -0.27966E-01   -0.44945E+00  2304   0.303E-01    0.252E+00
DAV:  17    -0.361216487047E+04    0.10404E+00   -0.20127E+00  2368   0.309E-01    0.845E+00
DAV:  18    -0.361222706003E+04   -0.62190E-01   -0.39999E+00  2336   0.266E-01    0.158E+00
DAV:  19    -0.361209089387E+04    0.13617E+00   -0.96627E-01  2336   0.248E-01    0.403E+00
DAV:  20    -0.361211505035E+04   -0.24156E-01   -0.13972E+00  2368   0.178E-01    0.264E+00
DAV:  21    -0.361205782250E+04    0.57228E-01   -0.15651E-01  2368   0.154E-01    0.136E+00
DAV:  22    -0.361206541109E+04   -0.75886E-02   -0.30734E-01  2400   0.969E-02    0.274E+00
DAV:  23    -0.361205709418E+04    0.83169E-02   -0.13227E-01  2432   0.961E-02    0.265E+00
DAV:  24    -0.361207302693E+04   -0.15933E-01   -0.47926E-01  2336   0.115E-01    0.239E+00
DAV:  25    -0.361206927052E+04    0.37564E-02   -0.34581E-01  2368   0.128E-01    0.453E+00
DAV:  26    -0.361210423950E+04   -0.34969E-01   -0.11795E+00  2336   0.149E-01    0.191E+00
DAV:  27    -0.361208048119E+04    0.23758E-01   -0.56739E-01  2336   0.168E-01    0.510E+00
DAV:  28    -0.361212171280E+04   -0.41232E-01   -0.15883E+00  2336   0.170E-01    0.197E+00
DAV:  29    -0.361207408014E+04    0.47633E-01   -0.46920E-01  2336   0.185E-01    0.402E+00
DAV:  30    -0.361210323171E+04   -0.29152E-01   -0.11546E+00  2336   0.155E-01    0.238E+00
DAV:  31    -0.361206463271E+04    0.38599E-01   -0.25506E-01  2336   0.152E-01    0.311E+00
DAV:  32    -0.361208561546E+04   -0.20983E-01   -0.74354E-01  2368   0.136E-01    0.251E+00
DAV:  33    -0.361206319999E+04    0.22415E-01   -0.23937E-01  2368   0.137E-01    0.328E+00
DAV:  34    -0.361208584509E+04   -0.22645E-01   -0.76422E-01  2368   0.132E-01    0.242E+00
DAV:  35    -0.361206588391E+04    0.19961E-01   -0.29813E-01  2368   0.140E-01    0.371E+00
DAV:  36    -0.361209275827E+04   -0.26874E-01   -0.93200E-01  2336   0.138E-01    0.233E+00
DAV:  37    -0.361206764763E+04    0.25111E-01   -0.33339E-01  2336   0.146E-01    0.382E+00
DAV:  38    -0.361209556510E+04   -0.27917E-01   -0.99697E-01  2336   0.142E-01    0.233E+00
DAV:  39    -0.361206672798E+04    0.28837E-01   -0.31499E-01  2336   0.147E-01    0.361E+00
DAV:  40    -0.361209259489E+04   -0.25867E-01   -0.92516E-01  2336   0.140E-01    0.240E+00
DAV:  41    -0.361206501749E+04    0.27577E-01   -0.28017E-01  2336   0.143E-01    0.341E+00
DAV:  42    -0.361208903047E+04   -0.24013E-01   -0.84042E-01  2336   0.136E-01    0.244E+00
DAV:  43    -0.361206421521E+04    0.24815E-01   -0.26539E-01  2336   0.140E-01    0.336E+00
DAV:  44    -0.361208785242E+04   -0.23637E-01   -0.81414E-01  2336   0.134E-01    0.244E+00
DAV:  45    -0.361206419928E+04    0.23653E-01   -0.26650E-01  2336   0.140E-01    0.338E+00
DAV:  46    -0.361208808660E+04   -0.23887E-01   -0.82073E-01  2336   0.134E-01    0.243E+00
DAV:  47    -0.361206395603E+04    0.24131E-01   -0.26220E-01  2336   0.140E-01    0.332E+00
DAV:  48    -0.361208705890E+04   -0.23103E-01   -0.79445E-01  2336   0.134E-01    0.244E+00
DAV:  49    -0.361206380852E+04    0.23250E-01   -0.25869E-01  2336   0.140E-01    0.332E+00
DAV:  50    -0.361208693236E+04   -0.23124E-01   -0.79158E-01  2336   0.134E-01    0.244E+00
DAV:  51    -0.361206377167E+04    0.23161E-01   -0.25823E-01  2336   0.140E-01    0.331E+00
DAV:  52    -0.361208712211E+04   -0.23350E-01   -0.79108E-01  2336   0.134E-01    0.245E+00
DAV:  53    -0.361206326007E+04    0.23862E-01   -0.24464E-01  2336   0.140E-01    0.322E+00
DAV:  54    -0.361208571137E+04   -0.22451E-01   -0.75700E-01  2336   0.133E-01    0.247E+00
DAV:  55    -0.361206284007E+04    0.22871E-01   -0.23739E-01  2336   0.139E-01    0.318E+00
DAV:  56    -0.361208500720E+04   -0.22167E-01   -0.73973E-01  2368   0.132E-01    0.247E+00
DAV:  57    -0.361206270399E+04    0.22303E-01   -0.23476E-01  2368   0.139E-01    0.315E+00
DAV:  58    -0.361208448976E+04   -0.21786E-01   -0.72528E-01  2368   0.132E-01    0.247E+00
DAV:  59    -0.361206289792E+04    0.21592E-01   -0.23828E-01  2368   0.139E-01    0.321E+00
DAV:  60    -0.361208520557E+04   -0.22308E-01   -0.74250E-01  2368   0.132E-01    0.246E+00
DAV:  61    -0.361206319842E+04    0.22007E-01   -0.24417E-01  2368   0.139E-01    0.324E+00
DAV:  62    -0.361208526154E+04   -0.22063E-01   -0.74401E-01  2368   0.133E-01    0.243E+00
DAV:  63    -0.361206482768E+04    0.20434E-01   -0.27682E-01  2368   0.140E-01    0.356E+00
DAV:  64    -0.361208979458E+04   -0.24967E-01   -0.85281E-01  2336   0.136E-01    0.235E+00
DAV:  65    -0.361206678809E+04    0.23006E-01   -0.31420E-01  2336   0.144E-01    0.376E+00
DAV:  66    -0.361209376161E+04   -0.26974E-01   -0.94528E-01  2336   0.141E-01    0.232E+00
DAV:  67    -0.361206707857E+04    0.26683E-01   -0.31998E-01  2336   0.148E-01    0.370E+00
DAV:  68    -0.361209332845E+04   -0.26250E-01   -0.93298E-01  2336   0.141E-01    0.235E+00
DAV:  69    -0.361206619448E+04    0.27134E-01   -0.30189E-01  2336   0.147E-01    0.358E+00
DAV:  70    -0.361209134517E+04   -0.25151E-01   -0.88487E-01  2336   0.139E-01    0.238E+00
DAV:  71    -0.361206529638E+04    0.26049E-01   -0.28353E-01  2336   0.144E-01    0.348E+00
DAV:  72    -0.361208941500E+04   -0.24119E-01   -0.83548E-01  2336   0.137E-01    0.239E+00
DAV:  73    -0.361206530271E+04    0.24112E-01   -0.28203E-01  2336   0.143E-01    0.354E+00
DAV:  74    -0.361208988478E+04   -0.24582E-01   -0.84862E-01  2336   0.137E-01    0.236E+00
DAV:  75    -0.361206586889E+04    0.24016E-01   -0.29438E-01  2336   0.144E-01    0.360E+00
DAV:  76    -0.361209115436E+04   -0.25285E-01   -0.88171E-01  2336   0.139E-01    0.235E+00
DAV:  77    -0.361206596968E+04    0.25185E-01   -0.29900E-01  2336   0.145E-01    0.358E+00
DAV:  78    -0.361209112183E+04   -0.25152E-01   -0.88258E-01  2336   0.139E-01    0.237E+00
DAV:  79    -0.361206559345E+04    0.25528E-01   -0.29328E-01  2336   0.144E-01    0.352E+00
DAV:  80    -0.361209026871E+04   -0.24675E-01   -0.86308E-01  2336   0.138E-01    0.238E+00
DAV:  81    -0.361206537806E+04    0.24891E-01   -0.28997E-01  2336   0.143E-01    0.352E+00
DAV:  82    -0.361208982279E+04   -0.24445E-01   -0.85567E-01  2336   0.138E-01    0.236E+00
DAV:  83    -0.361206556433E+04    0.24258E-01   -0.29647E-01  2336   0.143E-01    0.353E+00
DAV:  84    -0.361209008160E+04   -0.24517E-01   -0.86399E-01  2336   0.138E-01    0.236E+00
DAV:  85    -0.361206555694E+04    0.24525E-01   -0.29891E-01  2336   0.143E-01    0.351E+00
DAV:  86    -0.361208991843E+04   -0.24361E-01   -0.85743E-01  2336   0.138E-01    0.237E+00
DAV:  87    -0.361206534194E+04    0.24576E-01   -0.29307E-01  2336   0.143E-01    0.349E+00
DAV:  88    -0.361208957098E+04   -0.24229E-01   -0.84789E-01  2336   0.137E-01    0.237E+00
DAV:  89    -0.361206537748E+04    0.24194E-01   -0.29283E-01  2336   0.143E-01    0.352E+00
DAV:  90    -0.361208986186E+04   -0.24484E-01   -0.85378E-01  2336   0.138E-01    0.237E+00
DAV:  91    -0.361206546153E+04    0.24400E-01   -0.29375E-01  2336   0.144E-01    0.352E+00
DAV:  92    -0.361209002377E+04   -0.24562E-01   -0.85693E-01  2336   0.138E-01    0.237E+00
DAV:  93    -0.361206538254E+04    0.24641E-01   -0.29175E-01  2336   0.144E-01    0.351E+00
DAV:  94    -0.361208984590E+04   -0.24463E-01   -0.85219E-01  2336   0.138E-01    0.237E+00
DAV:  95    -0.361206533512E+04    0.24511E-01   -0.29058E-01  2336   0.143E-01    0.351E+00
DAV:  96    -0.361208983235E+04   -0.24497E-01   -0.85167E-01  2336   0.138E-01    0.237E+00
DAV:  97    -0.361206535894E+04    0.24473E-01   -0.29102E-01  2336   0.144E-01    0.351E+00
DAV:  98    -0.361208992150E+04   -0.24563E-01   -0.85359E-01  2336   0.138E-01    0.237E+00
DAV:  99    -0.361206532241E+04    0.24599E-01   -0.29028E-01  2336   0.144E-01    0.350E+00
DAV: 100    -0.361208982108E+04   -0.24499E-01   -0.85088E-01  2336   0.138E-01
  40 F= -.36120898E+04 E0= -.36120208E+04  d E =-.151814E+00
       N       E                     dE             d eps       ncg     rms          rms(c)
DAV:   1    -0.361208414296E+04   -0.18821E-01   -0.94684E+00  2048   0.188E+00    0.325E+00
DAV:   2    -0.361376492184E+04   -0.16808E+01   -0.18804E+01  2912   0.272E+00    0.933E+00
DAV:   3    -0.361238222674E+04    0.13827E+01   -0.93460E-01  2880   0.276E+00    0.537E+00
DAV:   4    -0.361232465824E+04    0.57569E-01   -0.24672E-01  2880   0.339E-01    0.436E+00
DAV:   5    -0.361213289692E+04    0.19176E+00   -0.55447E-01  3104   0.702E-01    0.783E+00
DAV:   6    -0.361226124093E+04   -0.12834E+00   -0.34142E+00  2784   0.233E-01    0.276E+00
DAV:   7    -0.361216525655E+04    0.95984E-01   -0.59941E-02  2592   0.291E-01    0.390E+00
DAV:   8    -0.361210079715E+04    0.64459E-01   -0.54834E-02  2912   0.224E-01    0.326E+00
DAV:   9    -0.361208938044E+04    0.11417E-01   -0.58818E-02  2400   0.630E-02    0.300E+00
DAV:  10    -0.361209933626E+04   -0.99558E-02   -0.71377E-02  2560   0.861E-02    0.263E+00
DAV:  11    -0.361207838718E+04    0.20949E-01   -0.94155E-02  2400   0.553E-02    0.251E+00
DAV:  12    -0.361207590236E+04    0.24848E-02   -0.25320E-02  2656   0.468E-02    0.473E-01
DAV:  13    -0.361208478575E+04   -0.88834E-02   -0.11290E-01  2272   0.655E-02    0.255E+00
DAV:  14    -0.361208121473E+04    0.35710E-02   -0.77339E-02  2400   0.678E-02    0.139E+00
DAV:  15    -0.361209482263E+04   -0.13608E-01   -0.25043E-01  2304   0.866E-02    0.264E+00
DAV:  16    -0.361208225055E+04    0.12572E-01   -0.10552E-01  2336   0.962E-02    0.113E+00
DAV:  17    -0.361209409623E+04   -0.11846E-01   -0.26475E-01  2304   0.889E-02    0.265E+00
DAV:  18    -0.361208202058E+04    0.12076E-01   -0.11635E-01  2304   0.937E-02    0.121E+00
DAV:  19    -0.361209527925E+04   -0.13259E-01   -0.28812E-01  2272   0.890E-02    0.266E+00
DAV:  20    -0.361208244345E+04    0.12836E-01   -0.11903E-01  2304   0.958E-02    0.132E+00
DAV:  21    -0.361209676009E+04   -0.14317E-01   -0.31248E-01  2272   0.911E-02    0.267E+00
DAV:  22    -0.361208273116E+04    0.14029E-01   -0.12114E-01  2304   0.988E-02    0.133E+00
DAV:  23    -0.361209678099E+04   -0.14050E-01   -0.31412E-01  2272   0.918E-02    0.267E+00
DAV:  24    -0.361208281295E+04    0.13968E-01   -0.12264E-01  2304   0.991E-02    0.134E+00
DAV:  25    -0.361209675930E+04   -0.13946E-01   -0.31545E-01  2272   0.921E-02    0.266E+00
DAV:  26    -0.361208285404E+04    0.13905E-01   -0.12396E-01  2304   0.995E-02    0.133E+00
DAV:  27    -0.361209640924E+04   -0.13555E-01   -0.31132E-01  2272   0.920E-02    0.265E+00
DAV:  28    -0.361208289615E+04    0.13513E-01   -0.12491E-01  2304   0.991E-02    0.135E+00
DAV:  29    -0.361209646466E+04   -0.13569E-01   -0.31328E-01  2272   0.923E-02    0.265E+00
DAV:  30    -0.361208296998E+04    0.13495E-01   -0.12592E-01  2304   0.995E-02    0.136E+00
DAV:  31    -0.361209637283E+04   -0.13403E-01   -0.31264E-01  2272   0.924E-02    0.264E+00
DAV:  32    -0.361208305129E+04    0.13322E-01   -0.12680E-01  2304   0.995E-02    0.138E+00
DAV:  33    -0.361209657487E+04   -0.13524E-01   -0.31653E-01  2272   0.928E-02    0.264E+00
DAV:  34    -0.361208314273E+04    0.13432E-01   -0.12780E-01  2336   0.100E-01    0.139E+00
DAV:  35    -0.361209657743E+04   -0.13435E-01   -0.31715E-01  2304   0.931E-02    0.263E+00
DAV:  36    -0.361208322850E+04    0.13349E-01   -0.12864E-01  2336   0.100E-01    0.142E+00
DAV:  37    -0.361209680521E+04   -0.13577E-01   -0.32130E-01  2304   0.935E-02    0.263E+00
DAV:  38    -0.361208331502E+04    0.13490E-01   -0.12958E-01  2336   0.101E-01    0.143E+00
DAV:  39    -0.361209682110E+04   -0.13506E-01   -0.32203E-01  2304   0.938E-02    0.263E+00
DAV:  40    -0.361208339564E+04    0.13425E-01   -0.13036E-01  2336   0.101E-01    0.145E+00
DAV:  41    -0.361209705280E+04   -0.13657E-01   -0.32618E-01  2304   0.942E-02    0.263E+00
DAV:  42    -0.361208347517E+04    0.13578E-01   -0.13123E-01  2336   0.102E-01    0.146E+00
DAV:  43    -0.361209706390E+04   -0.13589E-01   -0.32677E-01  2304   0.944E-02    0.262E+00
DAV:  44    -0.361208355067E+04    0.13513E-01   -0.13193E-01  2336   0.102E-01    0.148E+00
DAV:  45    -0.361209730038E+04   -0.13750E-01   -0.33095E-01  2304   0.948E-02    0.262E+00
DAV:  46    -0.361208362370E+04    0.13677E-01   -0.13275E-01  2336   0.102E-01    0.148E+00
DAV:  47    -0.361209759569E+04   -0.13972E-01   -0.33358E-01  2304   0.950E-02    0.263E+00
DAV:  48    -0.361208373999E+04    0.13856E-01   -0.13117E-01  2336   0.102E-01    0.153E+00
DAV:  49    -0.361209820175E+04   -0.14462E-01   -0.34377E-01  2304   0.958E-02    0.263E+00
DAV:  50    -0.361208381349E+04    0.14388E-01   -0.13253E-01  2336   0.104E-01    0.151E+00
DAV:  51    -0.361209779722E+04   -0.13984E-01   -0.33651E-01  2304   0.956E-02    0.263E+00
DAV:  52    -0.361208386579E+04    0.13931E-01   -0.13316E-01  2336   0.103E-01    0.156E+00
DAV:  53    -0.361209845813E+04   -0.14592E-01   -0.34695E-01  2304   0.962E-02    0.263E+00
DAV:  54    -0.361208392626E+04    0.14532E-01   -0.13223E-01  2336   0.104E-01    0.153E+00
DAV:  55    -0.361209822712E+04   -0.14301E-01   -0.34241E-01  2304   0.962E-02    0.263E+00
DAV:  56    -0.361208397325E+04    0.14254E-01   -0.13229E-01  2336   0.104E-01    0.158E+00
DAV:  57    -0.361209868536E+04   -0.14712E-01   -0.34936E-01  2304   0.967E-02    0.263E+00
DAV:  58    -0.361208402577E+04    0.14660E-01   -0.13133E-01  2336   0.105E-01    0.155E+00
DAV:  59    -0.361209848481E+04   -0.14459E-01   -0.34173E-01  2304   0.966E-02    0.263E+00
DAV:  60    -0.361208407481E+04    0.14410E-01   -0.12864E-01  2336   0.104E-01    0.160E+00
DAV:  61    -0.361209899900E+04   -0.14924E-01   -0.35083E-01  2304   0.971E-02    0.263E+00
DAV:  62    -0.361208417922E+04    0.14820E-01   -0.13065E-01  2336   0.105E-01    0.159E+00
DAV:  63    -0.361209917267E+04   -0.14993E-01   -0.35305E-01  2304   0.973E-02    0.264E+00
DAV:  64    -0.361208421250E+04    0.14960E-01   -0.13041E-01  2336   0.105E-01    0.162E+00
DAV:  65    -0.361209945443E+04   -0.15242E-01   -0.35999E-01  2304   0.976E-02    0.264E+00
DAV:  66    -0.361208418241E+04    0.15272E-01   -0.13250E-01  2336   0.106E-01    0.157E+00
DAV:  67    -0.361209885847E+04   -0.14676E-01   -0.35221E-01  2304   0.971E-02    0.263E+00
DAV:  68    -0.361208419157E+04    0.14667E-01   -0.13376E-01  2336   0.105E-01    0.163E+00
DAV:  69    -0.361209943826E+04   -0.15247E-01   -0.36326E-01  2304   0.977E-02    0.263E+00
DAV:  70    -0.361208414438E+04    0.15294E-01   -0.13450E-01  2336   0.106E-01    0.155E+00
DAV:  71    -0.361209846693E+04   -0.14323E-01   -0.34762E-01  2304   0.967E-02    0.263E+00
DAV:  72    -0.361208419030E+04    0.14277E-01   -0.13508E-01  2368   0.104E-01    0.165E+00
DAV:  73    -0.361209971168E+04   -0.15521E-01   -0.36944E-01  2336   0.980E-02    0.263E+00
DAV:  74    -0.361208412943E+04    0.15582E-01   -0.13549E-01  2368   0.106E-01    0.151E+00
DAV:  75    -0.361209805297E+04   -0.13924E-01   -0.34126E-01  2336   0.962E-02    0.263E+00
DAV:  76    -0.361208419262E+04    0.13860E-01   -0.13527E-01  2368   0.104E-01    0.169E+00
DAV:  77    -0.361210010950E+04   -0.15917E-01   -0.37703E-01  2336   0.983E-02    0.263E+00
DAV:  78    -0.361208413563E+04    0.15974E-01   -0.13642E-01  2368   0.107E-01    0.148E+00
DAV:  79    -0.361209771476E+04   -0.13579E-01   -0.33577E-01  2304   0.957E-02    0.263E+00
DAV:  80    -0.361208420184E+04    0.13513E-01   -0.13529E-01  2368   0.103E-01    0.173E+00
DAV:  81    -0.361210050865E+04   -0.16307E-01   -0.38463E-01  2336   0.988E-02    0.263E+00
DAV:  82    -0.361208416590E+04    0.16343E-01   -0.13765E-01  2368   0.108E-01    0.145E+00
DAV:  83    -0.361209747594E+04   -0.13310E-01   -0.33206E-01  2304   0.954E-02    0.264E+00
DAV:  84    -0.361208414663E+04    0.13329E-01   -0.13499E-01  2368   0.102E-01    0.174E+00
DAV:  85    -0.361210051815E+04   -0.16372E-01   -0.38614E-01  2336   0.987E-02    0.262E+00
DAV:  86    -0.361208422154E+04    0.16297E-01   -0.13939E-01  2368   0.108E-01    0.146E+00
DAV:  87    -0.361209770176E+04   -0.13480E-01   -0.33691E-01  2336   0.956E-02    0.264E+00
DAV:  88    -0.361208408352E+04    0.13618E-01   -0.13559E-01  2368   0.102E-01    0.170E+00
DAV:  89    -0.361210004567E+04   -0.15962E-01   -0.37921E-01  2336   0.981E-02    0.262E+00
DAV:  90    -0.361208425428E+04    0.15791E-01   -0.14041E-01  2368   0.108E-01    0.151E+00
DAV:  91    -0.361209829965E+04   -0.14045E-01   -0.34794E-01  2336   0.963E-02    0.264E+00
DAV:  92    -0.361208412652E+04    0.14173E-01   -0.13639E-01  2368   0.104E-01    0.166E+00
DAV:  93    -0.361209970782E+04   -0.15581E-01   -0.37205E-01  2336   0.978E-02    0.263E+00
DAV:  94    -0.361208425510E+04    0.15453E-01   -0.13873E-01  2368   0.107E-01    0.156E+00
DAV:  95    -0.361209881469E+04   -0.14560E-01   -0.35548E-01  2336   0.970E-02    0.264E+00
DAV:  96    -0.361208418049E+04    0.14634E-01   -0.13618E-01  2368   0.105E-01    0.163E+00
DAV:  97    -0.361209951698E+04   -0.15336E-01   -0.36726E-01  2336   0.977E-02    0.263E+00
DAV:  98    -0.361208425031E+04    0.15267E-01   -0.13729E-01  2368   0.106E-01    0.159E+00
DAV:  99    -0.361209910935E+04   -0.14859E-01   -0.35969E-01  2336   0.973E-02    0.264E+00
DAV: 100    -0.361208421684E+04    0.14893E-01   -0.13613E-01  2368   0.105E-01
  41 F= -.36120842E+04 E0= -.36120075E+04  d E =-.146210E+00
       N       E                     dE             d eps       ncg     rms          rms(c)
DAV:   1    -0.361217754929E+04   -0.78440E-01   -0.10637E+01  2048   0.197E+00    0.272E+00
DAV:   2    -0.361805263190E+04   -0.58751E+01   -0.50292E+01  2880   0.230E+00    0.364E+01
DAV:   3    -0.361241996987E+04    0.56327E+01   -0.15980E+01  2880   0.146E+00    0.122E+01
DAV:   4    -0.361227208573E+04    0.14788E+00   -0.38250E+00  2848   0.506E-01    0.311E+00
DAV:   5    -0.361224278807E+04    0.29298E-01   -0.49208E-01  2560   0.318E-01    0.445E+00
DAV:   6    -0.361220187133E+04    0.40917E-01   -0.18251E+00  2464   0.150E-01    0.282E+00
DAV:   7    -0.361218832996E+04    0.13541E-01   -0.72288E-03  2464   0.830E-02    0.104E+00
DAV:   8    -0.361218487366E+04    0.34563E-02   -0.13985E-02  2560   0.833E-02    0.249E+00
DAV:   9    -0.361222647880E+04   -0.41605E-01   -0.64093E-01  2848   0.147E-01    0.849E+00
DAV:  10    -0.361235905384E+04   -0.13258E+00   -0.28407E+00  2592   0.198E-01    0.683E+00
DAV:  11    -0.361254085081E+04   -0.18180E+00   -0.52569E+00  2656   0.335E-01    0.977E+00
DAV:  12    -0.361245869901E+04    0.82152E-01   -0.46404E+00  2464   0.337E-01    0.866E+00
DAV:  13    -0.361261688029E+04   -0.15818E+00   -0.70953E+00  2464   0.356E-01    0.974E+00
DAV:  14    -0.361246774803E+04    0.14913E+00   -0.47172E+00  2464   0.365E-01    0.890E+00
DAV:  15    -0.361262891598E+04   -0.16117E+00   -0.73617E+00  2464   0.357E-01    0.974E+00
DAV:  16    -0.361247054559E+04    0.15837E+00   -0.47057E+00  2432   0.369E-01    0.915E+00
DAV:  17    -0.361263939790E+04   -0.16885E+00   -0.75505E+00  2464   0.358E-01    0.975E+00
DAV:  18    -0.361246760071E+04    0.17180E+00   -0.47149E+00  2432   0.371E-01    0.887E+00
DAV:  19    -0.361262500167E+04   -0.15740E+00   -0.72941E+00  2368   0.357E-01    0.975E+00
DAV:  20    -0.361246278141E+04    0.16222E+00   -0.47131E+00  2400   0.368E-01    0.855E+00
DAV:  21    -0.361259270751E+04   -0.12993E+00   -0.69527E+00  2400   0.356E-01    0.971E+00
DAV:  22    -0.361244177067E+04    0.15094E+00   -0.47744E+00  2400   0.364E-01    0.668E+00
DAV:  23    -0.361248297587E+04   -0.41205E-01   -0.52643E+00  2336   0.341E-01    0.964E+00
DAV:  24    -0.361241703761E+04    0.65938E-01   -0.49195E+00  2464   0.342E-01    0.406E+00
DAV:  25    -0.361231751892E+04    0.99519E-01   -0.30336E+00  2464   0.310E-01    0.851E+00
DAV:  26    -0.361236604673E+04   -0.48528E-01   -0.45569E+00  2496   0.302E-01    0.170E+00
DAV:  27    -0.361219736238E+04    0.16868E+00   -0.72217E-01  2528   0.257E-01    0.388E-01
DAV:  28    -0.361219314162E+04    0.42208E-02   -0.29451E-01  2624   0.118E-01    0.302E+00
DAV:  29    -0.361217480739E+04    0.18334E-01   -0.31864E-02  2592   0.765E-02    0.180E+00
DAV:  30    -0.361217318724E+04    0.16202E-02   -0.13359E-02  2560   0.334E-02    0.256E+00
DAV:  31    -0.361216761033E+04    0.55769E-02   -0.31216E-02  2528   0.262E-02    0.558E-01
DAV:  32    -0.361216634221E+04    0.12681E-02   -0.17811E-02  2208   0.462E-02    0.172E+00
DAV:  33    -0.361216780931E+04   -0.14671E-02   -0.34711E-02  2464   0.396E-02    0.166E+00
DAV:  34    -0.361217401194E+04   -0.62026E-02   -0.13401E-01  2560   0.701E-02    0.186E+00
DAV:  35    -0.361218408982E+04   -0.10078E-01   -0.23534E-01  2496   0.906E-02    0.430E+00
DAV:  36    -0.361221635638E+04   -0.32267E-01   -0.98938E-01  2432   0.134E-01    0.164E+00
DAV:  37    -0.361220868968E+04    0.76667E-02   -0.69424E-01  2400   0.169E-01    0.572E+00
DAV:  38    -0.361225836494E+04   -0.49675E-01   -0.19436E+00  2464   0.186E-01    0.155E+00
DAV:  39    -0.361220576698E+04    0.52598E-01   -0.74906E-01  2368   0.201E-01    0.455E+00
DAV:  40    -0.361223800997E+04   -0.32243E-01   -0.14873E+00  2368   0.177E-01    0.209E+00
DAV:  41    -0.361218860982E+04    0.49400E-01   -0.33205E-01  2368   0.174E-01    0.312E+00
DAV:  42    -0.361220786058E+04   -0.19251E-01   -0.77100E-01  2368   0.142E-01    0.232E+00
DAV:  43    -0.361218824292E+04    0.19618E-01   -0.31997E-01  2368   0.141E-01    0.392E+00
DAV:  44    -0.361221793245E+04   -0.29690E-01   -0.10226E+00  2368   0.142E-01    0.205E+00
DAV:  45    -0.361219350433E+04    0.24428E-01   -0.42646E-01  2368   0.156E-01    0.427E+00
DAV:  46    -0.361222757874E+04   -0.34074E-01   -0.12477E+00  2368   0.154E-01    0.206E+00
DAV:  47    -0.361219006596E+04    0.37513E-01   -0.36879E-01  2368   0.164E-01    0.353E+00
DAV:  48    -0.361221461177E+04   -0.24546E-01   -0.93030E-01  2368   0.145E-01    0.224E+00
DAV:  49    -0.361218609962E+04    0.28512E-01   -0.28271E-01  2368   0.147E-01    0.323E+00
DAV:  50    -0.361220840987E+04   -0.22310E-01   -0.78524E-01  2368   0.137E-01    0.227E+00
DAV:  51    -0.361218583595E+04    0.22574E-01   -0.28094E-01  2368   0.143E-01    0.334E+00
DAV:  52    -0.361220963037E+04   -0.23794E-01   -0.81219E-01  2368   0.137E-01    0.224E+00
DAV:  53    -0.361218667178E+04    0.22959E-01   -0.29534E-01  2368   0.145E-01    0.343E+00
DAV:  54    -0.361221150713E+04   -0.24835E-01   -0.85540E-01  2368   0.139E-01    0.223E+00
DAV:  55    -0.361218645916E+04    0.25048E-01   -0.29080E-01  2368   0.146E-01    0.335E+00
DAV:  56    -0.361221038999E+04   -0.23931E-01   -0.82698E-01  2336   0.138E-01    0.226E+00
DAV:  57    -0.361218550821E+04    0.24882E-01   -0.27107E-01  2336   0.145E-01    0.322E+00
DAV:  58    -0.361220854797E+04   -0.23040E-01   -0.78187E-01  2368   0.137E-01    0.230E+00
DAV:  59    -0.361218483128E+04    0.23717E-01   -0.25745E-01  2368   0.143E-01    0.318E+00
DAV:  60    -0.361220760551E+04   -0.22774E-01   -0.75957E-01  2400   0.135E-01    0.230E+00
DAV:  61    -0.361218471657E+04    0.22889E-01   -0.25562E-01  2368   0.142E-01    0.316E+00
DAV:  62    -0.361220729040E+04   -0.22574E-01   -0.75338E-01  2400   0.135E-01    0.230E+00
DAV:  63    -0.361218485627E+04    0.22434E-01   -0.25969E-01  2400   0.142E-01    0.319E+00
DAV:  64    -0.361220747081E+04   -0.22615E-01   -0.75791E-01  2400   0.135E-01    0.228E+00
DAV:  65    -0.361218550690E+04    0.21964E-01   -0.27350E-01  2400   0.143E-01    0.329E+00
DAV:  66    -0.361220897191E+04   -0.23465E-01   -0.79374E-01  2400   0.136E-01    0.225E+00
DAV:  67    -0.361218637280E+04    0.22599E-01   -0.29064E-01  2368   0.144E-01    0.342E+00
DAV:  68    -0.361221090654E+04   -0.24534E-01   -0.84146E-01  2368   0.138E-01    0.221E+00
DAV:  69    -0.361218777365E+04    0.23133E-01   -0.31969E-01  2368   0.146E-01    0.361E+00
DAV:  70    -0.361221428941E+04   -0.26516E-01   -0.92047E-01  2336   0.142E-01    0.218E+00
DAV:  71    -0.361218814952E+04    0.26140E-01   -0.32738E-01  2368   0.149E-01    0.358E+00
DAV:  72    -0.361221485532E+04   -0.26706E-01   -0.92629E-01  2368   0.142E-01    0.225E+00
DAV:  73    -0.361218630064E+04    0.28555E-01   -0.28392E-01  2368   0.148E-01    0.332E+00
DAV:  74    -0.361221067452E+04   -0.24374E-01   -0.82329E-01  2368   0.138E-01    0.232E+00
DAV:  75    -0.361218522448E+04    0.25450E-01   -0.26087E-01  2368   0.143E-01    0.328E+00
DAV:  76    -0.361220979273E+04   -0.24568E-01   -0.80404E-01  2368   0.136E-01    0.232E+00
DAV:  77    -0.361218407488E+04    0.25718E-01   -0.23883E-01  2368   0.142E-01    0.303E+00
DAV:  78    -0.361220600825E+04   -0.21933E-01   -0.71079E-01  2400   0.134E-01    0.238E+00
DAV:  79    -0.361218275115E+04    0.23257E-01   -0.21367E-01  2400   0.139E-01    0.287E+00
DAV:  80    -0.361220329899E+04   -0.20548E-01   -0.64896E-01  2400   0.132E-01    0.240E+00
DAV:  81    -0.361218227176E+04    0.21027E-01   -0.20758E-01  2400   0.137E-01    0.285E+00
DAV:  82    -0.361220261636E+04   -0.20345E-01   -0.63672E-01  2400   0.131E-01    0.239E+00
DAV:  83    -0.361218243266E+04    0.20184E-01   -0.21284E-01  2400   0.137E-01    0.289E+00
DAV:  84    -0.361220275256E+04   -0.20320E-01   -0.65562E-01  2400   0.132E-01    0.235E+00
DAV:  85    -0.361218275412E+04    0.19998E-01   -0.23270E-01  2400   0.138E-01    0.287E+00
DAV:  86    -0.361220267481E+04   -0.19921E-01   -0.64416E-01  2400   0.130E-01    0.236E+00
DAV:  87    -0.361218314474E+04    0.19530E-01   -0.23049E-01  2400   0.138E-01    0.302E+00
DAV:  88    -0.361220483260E+04   -0.21688E-01   -0.69007E-01  2400   0.133E-01    0.233E+00
DAV:  89    -0.361218375768E+04    0.21075E-01   -0.23984E-01  2400   0.140E-01    0.307E+00
DAV:  90    -0.361220580153E+04   -0.22044E-01   -0.71164E-01  2400   0.134E-01    0.233E+00
DAV:  91    -0.361218372972E+04    0.22072E-01   -0.23812E-01  2400   0.141E-01    0.304E+00
DAV:  92    -0.361220553870E+04   -0.21809E-01   -0.70470E-01  2400   0.134E-01    0.235E+00
DAV:  93    -0.361218344553E+04    0.22093E-01   -0.23209E-01  2400   0.140E-01    0.300E+00
DAV:  94    -0.361220490993E+04   -0.21464E-01   -0.68992E-01  2400   0.134E-01    0.235E+00
DAV:  95    -0.361218332023E+04    0.21590E-01   -0.22989E-01  2400   0.140E-01    0.300E+00
DAV:  96    -0.361220476569E+04   -0.21445E-01   -0.68701E-01  2400   0.134E-01    0.235E+00
DAV:  97    -0.361218338927E+04    0.21376E-01   -0.23160E-01  2400   0.140E-01    0.301E+00
DAV:  98    -0.361220494457E+04   -0.21555E-01   -0.69137E-01  2400   0.134E-01    0.235E+00
DAV:  99    -0.361218345858E+04    0.21486E-01   -0.23305E-01  2400   0.140E-01    0.302E+00
DAV: 100    -0.361220505395E+04   -0.21595E-01   -0.69375E-01  2400   0.134E-01
  42 F= -.36122051E+04 E0= -.36121358E+04  d E =-.120837E+00
       N       E                     dE             d eps       ncg     rms          rms(c)
DAV:   1    -0.361219272103E+04   -0.92625E-02   -0.62272E+00  2048   0.153E+00    0.280E+00
DAV:   2    -0.361355542090E+04   -0.13627E+01   -0.14812E+01  2944   0.236E+00    0.860E+00
DAV:   3    -0.361246995427E+04    0.10855E+01   -0.10379E+00  2880   0.224E+00    0.618E+00
DAV:   4    -0.361241381824E+04    0.56136E-01   -0.11666E+00  2656   0.212E-01    0.446E+00
DAV:   5    -0.361224340143E+04    0.17042E+00   -0.66112E-01  3008   0.709E-01    0.857E+00
DAV:   6    -0.361236174065E+04   -0.11834E+00   -0.37191E+00  2688   0.229E-01    0.244E+00
DAV:   7    -0.361227725502E+04    0.84486E-01   -0.17895E-01  2592   0.302E-01    0.386E+00
DAV:   8    -0.361219953280E+04    0.77722E-01   -0.94613E-03  2912   0.183E-01    0.295E+00
DAV:   9    -0.361219578970E+04    0.37431E-02   -0.48271E-03  2592   0.583E-02    0.288E+00
DAV:  10    -0.361219935115E+04   -0.35615E-02   -0.17979E-03  2592   0.451E-02    0.293E+00
DAV:  11    -0.361218833285E+04    0.11018E-01   -0.87232E-03  2752   0.515E-02    0.198E+00
DAV:  12    -0.361218311176E+04    0.52211E-02   -0.64220E-03  2560   0.269E-02    0.164E+00
DAV:  13    -0.361218090909E+04    0.22027E-02   -0.77855E-03  2784   0.218E-02    0.586E-01
DAV:  14    -0.361218270943E+04   -0.18003E-02   -0.97799E-03  2432   0.262E-02    0.151E+00
DAV:  15    -0.361218266173E+04    0.47701E-04   -0.24826E-02  2624   0.274E-02    0.915E-01
DAV:  16    -0.361219115210E+04   -0.84904E-02   -0.10799E-01  2240   0.549E-02    0.218E+00
DAV:  17    -0.361219013363E+04    0.10185E-02   -0.10594E-01  2272   0.733E-02    0.207E+00
DAV:  18    -0.361220972894E+04   -0.19595E-01   -0.40350E-01  2368   0.969E-02    0.237E+00
DAV:  19    -0.361219479031E+04    0.14939E-01   -0.17468E-01  2432   0.115E-01    0.186E+00
DAV:  20    -0.361221274875E+04   -0.17958E-01   -0.44540E-01  2400   0.107E-01    0.255E+00
DAV:  21    -0.361219414255E+04    0.18606E-01   -0.14718E-01  2432   0.113E-01    0.200E+00
DAV:  22    -0.361221505324E+04   -0.20911E-01   -0.47305E-01  2368   0.107E-01    0.257E+00
DAV:  23    -0.361219398449E+04    0.21069E-01   -0.13872E-01  2432   0.116E-01    0.190E+00
DAV:  24    -0.361221343213E+04   -0.19448E-01   -0.44616E-01  2368   0.104E-01    0.257E+00
DAV:  25    -0.361219354052E+04    0.19892E-01   -0.13699E-01  2400   0.113E-01    0.176E+00
DAV:  26    -0.361221129091E+04   -0.17750E-01   -0.41232E-01  2368   0.102E-01    0.256E+00
DAV:  27    -0.361219327485E+04    0.18016E-01   -0.13620E-01  2400   0.111E-01    0.173E+00
DAV:  28    -0.361221043887E+04   -0.17164E-01   -0.40136E-01  2368   0.101E-01    0.255E+00
DAV:  29    -0.361219320066E+04    0.17238E-01   -0.13790E-01  2400   0.110E-01    0.169E+00
DAV:  30    -0.361220975019E+04   -0.16550E-01   -0.39282E-01  2368   0.100E-01    0.254E+00
DAV:  31    -0.361219313929E+04    0.16611E-01   -0.13913E-01  2400   0.109E-01    0.167E+00
DAV:  32    -0.361220938232E+04   -0.16243E-01   -0.38883E-01  2368   0.100E-01    0.254E+00
DAV:  33    -0.361219313294E+04    0.16249E-01   -0.14046E-01  2400   0.109E-01    0.167E+00
DAV:  34    -0.361220918674E+04   -0.16054E-01   -0.38712E-01  2368   0.100E-01    0.253E+00
DAV:  35    -0.361219314463E+04    0.16042E-01   -0.14159E-01  2400   0.108E-01    0.167E+00
DAV:  36    -0.361220906072E+04   -0.15916E-01   -0.38608E-01  2368   0.100E-01    0.253E+00
DAV:  37    -0.361219316739E+04    0.15893E-01   -0.14247E-01  2400   0.108E-01    0.167E+00
[truncated: 128,627 more chars]
