# Supplementary material for: Redox-mediated domino electrosynthesis of N,N-dimethylformamide with industrial-relevant productivity and modularized cathodic integration
Source: Nat Commun. 2026 Apr 17;17:5349. doi: 10.1038/s41467-026-71637-z (PMC13272958; doi:10.1038/s41467-026-71637-z)
Supplement: Supplementary file 3 — Supplementary Data 1 [file 41467_2026_71637_MOESM3_ESM.zip › 3/OUTCAR]

 vasp.6.3.2 27Jun22 (build Nov 21 2024 20:51:28) complex                        
  
 executed on             LinuxIFC date 2025.06.16  22:27:54
 running on  128 total cores
 distrk:  each k-point on  128 cores,    1 groups
 distr:  one band on NCORE=   4 cores,   32 groups


--------------------------------------------------------------------------------------------------------


 INCAR:
   SYSTEM = XYC
   ISTART = 0
   LWAVE = .FALSE.
   LCHARG = .FALSE.
   ENCUT = 480
   ISMEAR = 0
   SIGMA = 0.05
   EDIFF = 1E-5
   LREAL = Auto
   ISYM = 2
   PREC = Normal
   IALGO = 38
   SYMPREC = 1E-8
   NELMIN = 5
   NELM = 100
   NCORE = 4
   AMIX = 0.2
   BMIX = 0.0001
   EDIFFG = -0.02
   IBRION = 2
   POTIM = 0.1
   NSW = 200

 POTCAR:   PAW_PBE C 08Apr2002                    
 POTCAR:   PAW_PBE N 08Apr2002                    
 POTCAR:   PAW_PBE Co 06Sep2000                   
 POTCAR:   PAW_PBE O 08Apr2002                    
 POTCAR:   PAW_PBE H 15Jun2001                    
 POTCAR:   PAW_PBE I 08Apr2002                    
 -----------------------------------------------------------------------------
|                                                                             |
|           W    W    AA    RRRRR   N    N  II  N    N   GGGG   !!!           |
|           W    W   A  A   R    R  NN   N  II  NN   N  G    G  !!!           |
|           W    W  A    A  R    R  N N  N  II  N N  N  G       !!!           |
|           W WW W  AAAAAA  RRRRR   N  N N  II  N  N N  G  GGG   !            |
|           WW  WW  A    A  R   R   N   NN  II  N   NN  G    G                |
|           W    W  A    A  R    R  N    N  II  N    N   GGGG   !!!           |
|                                                                             |
|     For optimal performance we recommend to set                             |
|       NCORE = 2 up to number-of-cores-per-socket                            |
|     NCORE specifies how many cores store one orbital (NPAR=cpu/NCORE).      |
|     This setting can greatly improve the performance of VASP for DFT.       |
|     The default, NCORE=1 might be grossly inefficient on modern             |
|     multi-core architectures or massively parallel machines. Do your        |
|     own testing! More info at https://www.vasp.at/wiki/index.php/NCORE      |
|     Unfortunately you need to use the default for GW and RPA                |
|     calculations (for HF NCORE is supported but not extensively tested      |
|     yet).                                                                   |
|                                                                             |
 -----------------------------------------------------------------------------

 POTCAR:   PAW_PBE C 08Apr2002                    
   VRHFIN =C: s2p2                                                                                  
   LEXCH  = PE                                                                                      
   EATOM  =   147.1560 eV,   10.8157 Ry                                                             
                                                                                                    
   TITEL  = PAW_PBE C 08Apr2002                                                                     
   LULTRA =        F    use ultrasoft PP ?                                                          
   IUNSCR =        0    unscreen: 0-lin 1-nonlin 2-no                                               
   RPACOR =     .000    partial core radius                                                         
   POMASS =   12.011; ZVAL   =    4.000    mass and valenz                                          
   RCORE  =    1.500    outmost cutoff radius                                                       
   RWIGS  =    1.630; RWIGS  =     .863    wigner-seitz radius (au A)                               
   ENMAX  =  400.000; ENMIN  =  300.000 eV                                                          
   ICORE  =        2    local potential                                                             
   LCOR   =        T    correct aug charges                                                         
   LPAW   =        T    paw PP                                                                      
   EAUG   =  644.873                                                                                
   DEXC   =     .000                                                                                
   RMAX   =    2.266    core radius for proj-oper                                                   
   RAUG   =    1.300    factor for augmentation sphere                                              
   RDEP   =    1.501    radius for radial grids                                                     
   RDEPT  =    1.300    core radius for aug-charge                                                  
   QCUT   =   -5.516; QGAM   =   11.032    optimization parameters                                  
                                                                                                    
   Description                                                                                      
     l     E      TYP  RCUT    TYP  RCUT                                                            
     0   .000     23  1.200                                                                         
     0   .000     23  1.200                                                                         
     1   .000     23  1.500                                                                         
     1  2.500     23  1.500                                                                         
     2   .000      7  1.500                                                                         
  local pseudopotential read in
  atomic valenz-charges read in
  non local Contribution for L=           0  read in
    real space projection operators read in
  non local Contribution for L=           0  read in
    real space projection operators read in
  non local Contribution for L=           1  read in
    real space projection operators read in
  non local Contribution for L=           1  read in
    real space projection operators read in
    PAW grid and wavefunctions read in
 
   number of l-projection  operators is LMAX  =           4
   number of lm-projection operators is LMMAX =           8
 
 POTCAR:   PAW_PBE N 08Apr2002                    
   VRHFIN =N: s2p3                                                                                  
   LEXCH  = PE                                                                                      
   EATOM  =   264.5486 eV,   19.4438 Ry                                                             
                                                                                                    
   TITEL  = PAW_PBE N 08Apr2002                                                                     
   LULTRA =        F    use ultrasoft PP ?                                                          
   IUNSCR =        0    unscreen: 0-lin 1-nonlin 2-no                                               
   RPACOR =     .000    partial core radius                                                         
   POMASS =   14.001; ZVAL   =    5.000    mass and valenz                                          
   RCORE  =    1.500    outmost cutoff radius                                                       
   RWIGS  =    1.400; RWIGS  =     .741    wigner-seitz radius (au A)                               
   ENMAX  =  400.000; ENMIN  =  300.000 eV                                                          
   ICORE  =        2    local potential                                                             
   LCOR   =        T    correct aug charges                                                         
   LPAW   =        T    paw PP                                                                      
   EAUG   =  627.112                                                                                
   DEXC   =     .000                                                                                
   RMAX   =    2.247    core radius for proj-oper                                                   
   RAUG   =    1.300    factor for augmentation sphere                                              
   RDEP   =    1.514    radius for radial grids                                                     
   QCUT   =   -5.562; QGAM   =   11.124    optimization parameters                                  
                                                                                                    
   Description                                                                                      
     l     E      TYP  RCUT    TYP  RCUT                                                            
     0   .000     23  1.200                                                                         
     0   .000     23  1.200                                                                         
     1   .000     23  1.500                                                                         
     1   .700     23  1.500                                                                         
     2   .000      7  1.500                                                                         
  local pseudopotential read in
  atomic valenz-charges read in
  non local Contribution for L=           0  read in
    real space projection operators read in
  non local Contribution for L=           0  read in
    real space projection operators read in
  non local Contribution for L=           1  read in
    real space projection operators read in
  non local Contribution for L=           1  read in
    real space projection operators read in
    PAW grid and wavefunctions read in
 
   number of l-projection  operators is LMAX  =           4
   number of lm-projection operators is LMMAX =           8
 
 POTCAR:   PAW_PBE Co 06Sep2000                   
   VRHFIN =Co: d8 s1                                                                                
   LEXCH  = PE                                                                                      
   EATOM  =   813.5563 eV,   59.7947 Ry                                                             
                                                                                                    
   TITEL  = PAW_PBE Co 06Sep2000                                                                    
   LULTRA =        F    use ultrasoft PP ?                                                          
   IUNSCR =        1    unscreen: 0-lin 1-nonlin 2-no                                               
   RPACOR =    2.000    partial core radius                                                         
   POMASS =   58.933; ZVAL   =    9.000    mass and valenz                                          
   RCORE  =    2.300    outmost cutoff radius                                                       
   RWIGS  =    2.460; RWIGS  =    1.302    wigner-seitz radius (au A)                               
   ENMAX  =  267.969; ENMIN  =  200.977 eV                                                          
   RCLOC  =    1.697    cutoff for local pot                                                        
   LCOR   =        T    correct aug charges                                                         
   LPAW   =        T    paw PP                                                                      
   EAUG   =  477.818                                                                                
   DEXC   =    -.016                                                                                
   RMAX   =    2.817    core radius for proj-oper                                                   
   RAUG   =    1.300    factor for augmentation sphere                                              
   RDEP   =    2.393    radius for radial grids                                                     
   QCUT   =   -4.438; QGAM   =    8.876    optimization parameters                                  
                                                                                                    
   Description                                                                                      
     l     E      TYP  RCUT    TYP  RCUT                                                            
     2   .000     23  2.300                                                                         
     2   .000     23  2.300                                                                         
     0   .000     23  2.300                                                                         
     0   .000     23  2.300                                                                         
     1  -.200     23  2.300                                                                         
     1   .000     23  2.300                                                                         
     3   .000      7   .000                                                                         
  local pseudopotential read in
  partial core-charges read in
  atomic valenz-charges read in
  non local Contribution for L=           2  read in
    real space projection operators read in
  non local Contribution for L=           2  read in
    real space projection operators read in
  non local Contribution for L=           0  read in
    real space projection operators read in
  non local Contribution for L=           0  read in
    real space projection operators read in
  non local Contribution for L=           1  read in
    real space projection operators read in
  non local Contribution for L=           1  read in
    real space projection operators read in
    PAW grid and wavefunctions read in
 
   number of l-projection  operators is LMAX  =           6
   number of lm-projection operators is LMMAX =          18
 
 POTCAR:   PAW_PBE O 08Apr2002                    
   VRHFIN =O: s2p4                                                                                  
   LEXCH  = PE                                                                                      
   EATOM  =   432.3788 eV,   31.7789 Ry                                                             
                                                                                                    
   TITEL  = PAW_PBE O 08Apr2002                                                                     
   LULTRA =        F    use ultrasoft PP ?                                                          
   IUNSCR =        0    unscreen: 0-lin 1-nonlin 2-no                                               
   RPACOR =     .000    partial core radius                                                         
   POMASS =   16.000; ZVAL   =    6.000    mass and valenz                                          
   RCORE  =    1.520    outmost cutoff radius                                                       
   RWIGS  =    1.550; RWIGS  =     .820    wigner-seitz radius (au A)                               
   ENMAX  =  400.000; ENMIN  =  300.000 eV                                                          
   ICORE  =        2    local potential                                                             
   LCOR   =        T    correct aug charges                                                         
   LPAW   =        T    paw PP                                                                      
   EAUG   =  605.392                                                                                
   DEXC   =     .000                                                                                
   RMAX   =    2.264    core radius for proj-oper                                                   
   RAUG   =    1.300    factor for augmentation sphere                                              
   RDEP   =    1.550    radius for radial grids                                                     
   QCUT   =   -5.520; QGAM   =   11.041    optimization parameters                                  
                                                                                                    
   Description                                                                                      
     l     E      TYP  RCUT    TYP  RCUT                                                            
     0   .000     23  1.200                                                                         
     0  -.700     23  1.200                                                                         
     1   .000     23  1.520                                                                         
     1   .600     23  1.520                                                                         
     2   .000      7  1.500                                                                         
  local pseudopotential read in
  atomic valenz-charges read in
  non local Contribution for L=           0  read in
    real space projection operators read in
  non local Contribution for L=           0  read in
    real space projection operators read in
  non local Contribution for L=           1  read in
    real space projection operators read in
  non local Contribution for L=           1  read in
    real space projection operators read in
    PAW grid and wavefunctions read in
 
   number of l-projection  operators is LMAX  =           4
   number of lm-projection operators is LMMAX =           8
 
 POTCAR:   PAW_PBE H 15Jun2001                    
   VRHFIN =H: ultrasoft test                                                                        
   LEXCH  = PE                                                                                      
   EATOM  =    12.4884 eV,     .9179 Ry                                                             
                                                                                                    
   TITEL  = PAW_PBE H 15Jun2001                                                                     
   LULTRA =        F    use ultrasoft PP ?                                                          
   IUNSCR =        0    unscreen: 0-lin 1-nonlin 2-no                                               
   RPACOR =     .000    partial core radius                                                         
   POMASS =    1.000; ZVAL   =    1.000    mass and valenz                                          
   RCORE  =    1.100    outmost cutoff radius                                                       
   RWIGS  =     .700; RWIGS  =     .370    wigner-seitz radius (au A)                               
   ENMAX  =  250.000; ENMIN  =  200.000 eV                                                          
   RCLOC  =     .701    cutoff for local pot                                                        
   LCOR   =        T    correct aug charges                                                         
   LPAW   =        T    paw PP                                                                      
   EAUG   =  400.000                                                                                
   RMAX   =    2.174    core radius for proj-oper                                                   
   RAUG   =    1.200    factor for augmentation sphere                                              
   RDEP   =    1.112    radius for radial grids                                                     
   QCUT   =   -5.749; QGAM   =   11.498    optimization parameters                                  
                                                                                                    
   Description                                                                                      
     l     E      TYP  RCUT    TYP  RCUT                                                            
     0   .000     23  1.100                                                                         
     0   .500     23  1.100                                                                         
     1  -.300     23  1.100                                                                         
  local pseudopotential read in
  atomic valenz-charges read in
  non local Contribution for L=           0  read in
    real space projection operators read in
  non local Contribution for L=           0  read in
    real space projection operators read in
  non local Contribution for L=           1  read in
    real space projection operators read in
    PAW grid and wavefunctions read in
 
   number of l-projection  operators is LMAX  =           3
   number of lm-projection operators is LMMAX =           5
 
 POTCAR:   PAW_PBE I 08Apr2002                    
   VRHFIN =I : s2p5                                                                                 
   LEXCH  = PE                                                                                      
   EATOM  =   315.8678 eV,   23.2156 Ry                                                             
                                                                                                    
   TITEL  = PAW_PBE I 08Apr2002                                                                     
   LULTRA =        F    use ultrasoft PP ?                                                          
   IUNSCR =        1    unscreen: 0-lin 1-nonlin 2-no                                               
   RPACOR =    2.200    partial core radius                                                         
   POMASS =  126.904; ZVAL   =    7.000    mass and valenz                                          
   RCORE  =    2.300    outmost cutoff radius                                                       
   RWIGS  =    2.810; RWIGS  =    1.487    wigner-seitz radius (au A)                               
   ENMAX  =  175.647; ENMIN  =  131.735 eV                                                          
   ICORE  =        3    local potential                                                             
   LCOR   =        T    correct aug charges                                                         
   LPAW   =        T    paw PP                                                                      
   EAUG   =  370.139                                                                                
   DEXC   =    -.080                                                                                
   RMAX   =    3.479    core radius for proj-oper                                                   
   RAUG   =    1.300    factor for augmentation sphere                                              
   RDEP   =    2.392    radius for radial grids                                                     
   QCUT   =   -3.593; QGAM   =    7.186    optimization parameters                                  
                                                                                                    
   Description                                                                                      
     l     E      TYP  RCUT    TYP  RCUT                                                            
     0   .000     23  2.300                                                                         
     0   .000     23  2.300                                                                         
     1   .000     23  2.300                                                                         
     1   .000     23  2.300                                                                         
     2   .000     23  2.300                                                                         
     3  -.100     23  2.300                                                                         
  local pseudopotential read in
  partial core-charges read in
  atomic valenz-charges read in
  non local Contribution for L=           0  read in
    real space projection operators read in
  non local Contribution for L=           0  read in
    real space projection operators read in
  non local Contribution for L=           1  read in
    real space projection operators read in
  non local Contribution for L=           1  read in
    real space projection operators read in
  non local Contribution for L=           2  read in
    real space projection operators read in
    PAW grid and wavefunctions read in
 
   number of l-projection  operators is LMAX  =           5
   number of lm-projection operators is LMMAX =          13
 
 Optimization of the real space projectors (new method)

 maximal supplied QI-value         = 25.13
 optimisation between [QCUT,QGAM] = [ 11.06, 22.37] = [ 34.25,140.11] Ry 
 Optimized for a Real-space Cutoff    1.02 Angstroem

   l    n(q)    QCUT    max X(q) W(low)/X(q) W(high)/X(q)  e(spline) 
   0      7    11.059     5.582    0.94E-04    0.22E-03    0.17E-07
   0      7    11.059    69.432    0.49E-03    0.16E-02    0.17E-06
   1      6    11.059     2.780    0.67E-04    0.15E-03    0.39E-07
   1      6    11.059     4.549    0.17E-03    0.68E-03    0.76E-07
 Optimization of the real space projectors (new method)

 maximal supplied QI-value         = 25.13
 optimisation between [QCUT,QGAM] = [ 11.06, 22.37] = [ 34.25,140.11] Ry 
 Optimized for a Real-space Cutoff    1.26 Angstroem

   l    n(q)    QCUT    max X(q) W(low)/X(q) W(high)/X(q)  e(spline) 
   0      8    11.059     4.511    0.29E-04    0.41E-04    0.53E-07
   0      8    11.059    37.799    0.76E-04    0.29E-03    0.30E-06
   1      8    11.059     2.478    0.43E-04    0.64E-04    0.64E-07
   1      8    11.059     9.610    0.44E-03    0.12E-03    0.11E-05
 Optimization of the real space projectors (new method)

 maximal supplied QI-value         = 16.25
 optimisation between [QCUT,QGAM] = [ 11.21, 22.43] = [ 35.21,140.85] Ry 
 Optimized for a Real-space Cutoff    1.42 Angstroem

   l    n(q)    QCUT    max X(q) W(low)/X(q) W(high)/X(q)  e(spline) 
   2      9    11.214     4.599    0.27E-04    0.25E-04    0.40E-07
   2      9    11.214    18.158    0.32E-03    0.15E-04    0.21E-06
   0     10    11.214    15.740    0.14E-04    0.12E-04    0.12E-07
   0     10    11.214    47.662    0.43E-04    0.15E-03    0.15E-06
   1      9    11.214     5.777    0.63E-04    0.39E-05    0.30E-07
   1      9    11.214     8.007    0.30E-03    0.59E-04    0.12E-06
 Optimization of the real space projectors (new method)

 maximal supplied QI-value         = 24.76
 optimisation between [QCUT,QGAM] = [ 11.14, 22.28] = [ 34.75,139.00] Ry 
 Optimized for a Real-space Cutoff    1.09 Angstroem

   l    n(q)    QCUT    max X(q) W(low)/X(q) W(high)/X(q)  e(spline) 
   0      7    11.140     4.192    0.10E-03    0.11E-03    0.31E-07
   0      7    11.140     8.473    0.37E-03    0.68E-03    0.16E-06
   1      7    11.140     2.474    0.16E-03    0.26E-03    0.22E-07
   1      7    11.140     3.912    0.45E-03    0.93E-03    0.18E-06
 Optimization of the real space projectors (new method)

 maximal supplied QI-value         = 34.20
 optimisation between [QCUT,QGAM] = [ 10.95, 22.23] = [ 33.55,138.42] Ry 
 Optimized for a Real-space Cutoff    1.19 Angstroem

   l    n(q)    QCUT    max X(q) W(low)/X(q) W(high)/X(q)  e(spline) 
   0      8    10.945     4.436    0.39E-04    0.71E-04    0.35E-07
   0      8    10.945    16.131    0.36E-03    0.62E-03    0.18E-06
   1      7    10.945     4.654    0.15E-03    0.12E-03    0.25E-06
 Optimization of the real space projectors (new method)

 maximal supplied QI-value         = 16.25
 optimisation between [QCUT,QGAM] = [ 11.21, 22.43] = [ 35.21,140.85] Ry 
 Optimized for a Real-space Cutoff    1.30 Angstroem

   l    n(q)    QCUT    max X(q) W(low)/X(q) W(high)/X(q)  e(spline) 
   0      9    11.214     6.350    0.16E-04    0.39E-05    0.50E-08
   0      9    11.214    79.378    0.26E-03    0.21E-03    0.86E-07
   1      8    11.214     4.566    0.20E-04    0.41E-04    0.16E-07
   1      8    11.214    71.978    0.24E-03    0.83E-04    0.17E-06
   2      8    11.214     4.877    0.19E-03    0.14E-03    0.24E-07
 PAW_PBE C 08Apr2002                    :
 energy of atom  1       EATOM= -147.1560
 kinetic energy error for atom=    0.0085 (will be added to EATOM!!)
 PAW_PBE N 08Apr2002                    :
 energy of atom  2       EATOM= -264.5486
 kinetic energy error for atom=    0.0162 (will be added to EATOM!!)
 PAW_PBE Co 06Sep2000                   :
 energy of atom  3       EATOM= -813.5563
 kinetic energy error for atom=    0.0029 (will be added to EATOM!!)
 PAW_PBE O 08Apr2002                    :
 energy of atom  4       EATOM= -432.3788
 kinetic energy error for atom=    0.0258 (will be added to EATOM!!)
 PAW_PBE H 15Jun2001                    :
 energy of atom  5       EATOM=  -12.4884
 kinetic energy error for atom=    0.0028 (will be added to EATOM!!)
 PAW_PBE I 08Apr2002                    :
 energy of atom  6       EATOM= -315.8678
 kinetic energy error for atom=    0.0009 (will be added to EATOM!!)
 
 
 POSCAR: Generated by VASPKIT code
  positions in cartesian coordinates
  No initial velocities read in
 exchange correlation table for  LEXCH =        8
   RHO(1)=    0.500       N(1)  =     2000
   RHO(2)=  100.500       N(2)  =     4000
 


--------------------------------------------------------------------------------------------------------


 ion  position               nearest neighbor table
   1  0.000  0.000  0.136-   3 1.43 267 1.43  24 1.43
   2  0.083  0.042  0.136-  28 1.43   3 1.43   4 1.43
   3  0.028  0.042  0.138-  25 1.43   2 1.43   1 1.43
   4  0.111  0.000  0.138-   2 1.43   5 1.43 266 1.43
   5  0.167  0.000  0.136-   7 1.43 271 1.43   4 1.43
   6  0.250  0.042  0.136-  32 1.43   8 1.43   7 1.43
   7  0.194  0.042  0.138-  29 1.43   5 1.43   6 1.43
   8  0.278  0.000  0.138-   9 1.43   6 1.43 270 1.43
   9  0.333  0.000  0.136-   8 1.43  11 1.43 275 1.43
  10  0.417  0.042  0.136-  36 1.43  12 1.43  11 1.43
  11  0.361  0.042  0.138-  33 1.43  10 1.43   9 1.43
  12  0.444  0.000  0.138-  10 1.43 274 1.43  13 1.43
  13  0.500  0.000  0.136-  12 1.43  15 1.43 279 1.43
  14  0.583  0.042  0.136-  15 1.43  40 1.43  16 1.43
  15  0.528  0.042  0.138-  14 1.43  37 1.43  13 1.43
  16  0.611  0.000  0.138-  14 1.43  17 1.43 278 1.43
  17  0.667  0.000  0.136-  19 1.43 283 1.43  16 1.43
  18  0.750  0.042  0.136-  44 1.43  20 1.43  19 1.43
  19  0.694  0.042  0.138-  41 1.43  17 1.43  18 1.43
  20  0.778  0.000  0.138-  21 1.43  18 1.43 282 1.43
  21  0.833  0.000  0.136-  20 1.43  23 1.43 287 1.43
  22  0.917  0.042  0.136-  48 1.43  24 1.43  23 1.43
  23  0.861  0.042  0.138-  45 1.43  21 1.43  22 1.43
  24  0.944  0.000  0.138-  22 1.43 286 1.43   1 1.43
  25  0.000  0.083  0.136-   3 1.43  27 1.43  48 1.43
  26  0.083  0.125  0.136-  27 1.43  28 1.43  52 1.43
  27  0.028  0.125  0.138-  26 1.43  25 1.43  49 1.43
  28  0.111  0.083  0.138-   2 1.43  29 1.43  26 1.43
  29  0.167  0.083  0.136-   7 1.43  31 1.43  28 1.43
  30  0.250  0.125  0.136-  32 1.43  56 1.43  31 1.43
  31  0.194  0.125  0.138-  29 1.43  53 1.43  30 1.43
  32  0.278  0.083  0.138-   6 1.43  33 1.43  30 1.43
  33  0.333  0.083  0.136-  11 1.43  32 1.43  35 1.43
  34  0.417  0.125  0.136-  36 1.43  60 1.43  35 1.43
  35  0.361  0.125  0.138-  34 1.43  33 1.43  57 1.43
  36  0.444  0.083  0.138-  10 1.43  34 1.43  37 1.43
  37  0.500  0.083  0.136-  15 1.43  36 1.43  39 1.43
  38  0.583  0.125  0.136-  39 1.43  40 1.43  64 1.43
  39  0.528  0.125  0.138-  38 1.43  37 1.43  61 1.43
  40  0.611  0.083  0.138-  14 1.43  38 1.43  41 1.43
  41  0.667  0.083  0.136-  19 1.43  43 1.43  40 1.43
  42  0.750  0.125  0.136-  44 1.43  68 1.43  43 1.43
  43  0.694  0.125  0.138-  41 1.43  65 1.43  42 1.43
  44  0.778  0.083  0.138-  45 1.43  18 1.43  42 1.43
  45  0.833  0.083  0.136-  44 1.43  23 1.43  47 1.43
  46  0.917  0.125  0.136-  48 1.43  72 1.43  47 1.43
  47  0.861  0.125  0.138-  45 1.43  69 1.43  46 1.43
  48  0.944  0.083  0.138-  22 1.43  46 1.43  25 1.43
  49  0.000  0.167  0.136-  51 1.43  27 1.43  72 1.43
  50  0.083  0.208  0.136-  52 1.43  51 1.43  76 1.43
  51  0.028  0.208  0.138-  49 1.43  50 1.43  73 1.43
  52  0.111  0.167  0.138-  50 1.43  53 1.43  26 1.43
  53  0.167  0.167  0.136-  55 1.43  31 1.43  52 1.43
  54  0.250  0.208  0.136-  56 1.43  80 1.43  55 1.43
  55  0.194  0.208  0.138-  53 1.43  77 1.43  54 1.43
  56  0.278  0.167  0.138-  54 1.43  57 1.43  30 1.43
  57  0.333  0.167  0.136-  59 1.43  56 1.43  35 1.43
  58  0.417  0.208  0.136-  60 1.43  84 1.43  59 1.43
  59  0.361  0.208  0.138-  57 1.43  58 1.43  81 1.43
  60  0.444  0.167  0.138-  58 1.43  34 1.43  61 1.43
  61  0.500  0.167  0.136-  63 1.43  60 1.43  39 1.43
  62  0.583  0.208  0.136-  63 1.43  64 1.43  88 1.43
  63  0.528  0.208  0.138-  62 1.43  61 1.43  85 1.43
  64  0.611  0.167  0.138-  62 1.43  38 1.43  65 1.43
  65  0.667  0.167  0.136-  67 1.43  43 1.43  64 1.43
  66  0.750  0.208  0.136-  68 1.43  92 1.43  67 1.43
  67  0.694  0.208  0.138-  65 1.43  89 1.43  66 1.43
  68  0.778  0.167  0.138-  69 1.43  66 1.43  42 1.43
  69  0.833  0.167  0.136-  68 1.43  71 1.43  47 1.43
  70  0.917  0.208  0.136-  72 1.43  96 1.43  71 1.43
  71  0.861  0.208  0.138-  69 1.43  93 1.43  70 1.43
  72  0.944  0.167  0.138-  70 1.43  46 1.43  49 1.43
  73  0.000  0.250  0.136-  51 1.43  75 1.43  96 1.43
  74  0.083  0.292  0.136- 100 1.43  75 1.43  76 1.43
  75  0.028  0.292  0.138-  97 1.43  74 1.43  73 1.43
  76  0.111  0.250  0.138-  77 1.43  50 1.43  74 1.43
  77  0.167  0.250  0.136-  55 1.43  79 1.43  76 1.43
  78  0.250  0.292  0.136- 104 1.43  80 1.43  79 1.43
  79  0.194  0.292  0.138- 101 1.43  77 1.43  78 1.43
  80  0.278  0.250  0.138-  81 1.43  54 1.43  78 1.43
  81  0.333  0.250  0.136-  80 1.43  59 1.43  83 1.43
  82  0.417  0.292  0.136- 108 1.43  84 1.43  83 1.43
  83  0.361  0.292  0.138- 105 1.43  82 1.43  81 1.43
  84  0.444  0.250  0.138-  58 1.43  82 1.43  85 1.43
  85  0.500  0.250  0.136-  84 1.43  63 1.43  87 1.43
  86  0.583  0.292  0.136-  87 1.43 112 1.43  88 1.43
  87  0.528  0.292  0.138-  86 1.43 109 1.43  85 1.43
  88  0.611  0.250  0.138-  62 1.43  86 1.43  89 1.43
  89  0.667  0.250  0.136-  67 1.43  91 1.43  88 1.43
  90  0.750  0.292  0.136- 116 1.43  92 1.43  91 1.43
  91  0.694  0.292  0.138- 113 1.43  89 1.43  90 1.43
  92  0.778  0.250  0.138-  93 1.43  66 1.43  90 1.43
  93  0.833  0.250  0.136-  92 1.43  71 1.43  95 1.43
  94  0.917  0.292  0.136- 120 1.43  96 1.43  95 1.43
  95  0.861  0.292  0.138- 117 1.43  93 1.43  94 1.43
  96  0.944  0.250  0.138-  70 1.43  94 1.43  73 1.43
  97  0.000  0.333  0.136-  75 1.43  99 1.43 120 1.43
  98  0.083  0.375  0.136-  99 1.43 100 1.43 124 1.43
  99  0.028  0.375  0.138-  98 1.43  97 1.43 121 1.43
 100  0.111  0.333  0.138-  74 1.43 101 1.43  98 1.43
 101  0.167  0.333  0.136-  79 1.43 103 1.43 100 1.43
 102  0.250  0.375  0.136- 104 1.43 128 1.43 103 1.43
 103  0.194  0.375  0.138- 101 1.43 125 1.43 102 1.43
 104  0.278  0.333  0.138-  78 1.43 105 1.43 102 1.43
 105  0.333  0.333  0.136-  83 1.43 104 1.43 107 1.43
 106  0.417  0.375  0.136- 108 1.43 132 1.43 107 1.43
 107  0.361  0.375  0.138- 106 1.43 105 1.43 129 1.43
 108  0.444  0.333  0.138-  82 1.43 106 1.43 109 1.43
 109  0.500  0.333  0.136-  87 1.43 108 1.43 111 1.43
 110  0.583  0.375  0.136- 111 1.43 112 1.43 136 1.43
 111  0.528  0.375  0.138- 110 1.43 109 1.43 133 1.43
 112  0.611  0.333  0.138-  86 1.43 110 1.43 113 1.43
 113  0.667  0.333  0.136-  91 1.43 115 1.43 112 1.43
 114  0.750  0.375  0.136- 116 1.43 140 1.43 115 1.43
 115  0.694  0.375  0.138- 113 1.43 137 1.43 114 1.43
 116  0.778  0.333  0.138- 117 1.43  90 1.43 114 1.43
 117  0.833  0.333  0.136- 116 1.43  95 1.43 119 1.43
 118  0.917  0.375  0.136- 120 1.43 144 1.43 119 1.43
 119  0.861  0.375  0.138- 117 1.43 141 1.43 118 1.43
 120  0.944  0.333  0.138-  94 1.43 118 1.43  97 1.43
 121  0.000  0.417  0.136- 123 1.43  99 1.43 144 1.43
 122  0.083  0.458  0.136- 124 1.43 123 1.43 148 1.43
 123  0.028  0.458  0.138- 121 1.43 122 1.43 145 1.43
 124  0.111  0.417  0.138- 122 1.43 125 1.43  98 1.43
 125  0.167  0.417  0.136- 127 1.43 103 1.43 124 1.43
 126  0.250  0.458  0.136- 128 1.43 152 1.43 127 1.43
 127  0.194  0.458  0.138- 125 1.43 149 1.43 126 1.43
 128  0.278  0.417  0.138- 126 1.43 129 1.43 102 1.43
 129  0.333  0.417  0.136- 131 1.43 128 1.43 107 1.43
 130  0.417  0.458  0.136- 132 1.43 156 1.43 131 1.43
 131  0.361  0.458  0.138- 129 1.43 130 1.43 153 1.43
 132  0.444  0.417  0.138- 130 1.43 106 1.43 133 1.43
 133  0.500  0.417  0.136- 135 1.43 132 1.43 111 1.43
 134  0.583  0.458  0.136- 135 1.43 136 1.43 160 1.43
 135  0.528  0.458  0.138- 134 1.43 133 1.43 157 1.43
 136  0.611  0.417  0.138- 134 1.43 110 1.43 137 1.43
 137  0.667  0.417  0.136- 139 1.43 115 1.43 136 1.43
 138  0.750  0.458  0.136- 140 1.43 164 1.43 139 1.43
 139  0.694  0.458  0.138- 137 1.43 161 1.43 138 1.43
 140  0.778  0.417  0.138- 141 1.43 138 1.43 114 1.43
 141  0.833  0.417  0.136- 140 1.43 143 1.43 119 1.43
 142  0.917  0.458  0.136- 144 1.43 168 1.43 143 1.43
 143  0.861  0.458  0.138- 141 1.43 165 1.43 142 1.43
 144  0.944  0.417  0.138- 142 1.43 118 1.43 121 1.43
 145  0.000  0.500  0.136- 123 1.43 147 1.43 168 1.43
 146  0.083  0.542  0.136- 172 1.43 147 1.43 148 1.43
 147  0.028  0.542  0.138- 169 1.43 146 1.43 145 1.43
 148  0.111  0.500  0.138- 149 1.43 122 1.43 146 1.43
 149  0.167  0.500  0.136- 127 1.43 151 1.43 148 1.43
 150  0.250  0.542  0.136- 176 1.43 151 1.43 152 1.43
 151  0.194  0.542  0.138- 173 1.43 149 1.43 150 1.43
 152  0.278  0.500  0.138- 153 1.43 126 1.43 150 1.43
 153  0.333  0.500  0.136- 152 1.43 131 1.43 155 1.43
 154  0.417  0.542  0.136- 180 1.43 156 1.43 155 1.43
 155  0.361  0.542  0.138- 177 1.43 154 1.43 153 1.43
 156  0.444  0.500  0.138- 130 1.43 154 1.43 157 1.43
 157  0.500  0.500  0.136- 156 1.43 135 1.43 159 1.43
 158  0.583  0.542  0.136- 184 1.43 159 1.43 160 1.43
 159  0.528  0.542  0.138- 181 1.43 158 1.43 157 1.43
 160  0.611  0.500  0.138- 134 1.43 161 1.43 158 1.43
 161  0.667  0.500  0.136- 139 1.43 163 1.43 160 1.43
 162  0.750  0.542  0.136- 188 1.43 163 1.43 164 1.43
 163  0.694  0.542  0.138- 185 1.43 161 1.43 162 1.43
 164  0.778  0.500  0.138- 165 1.43 138 1.43 162 1.43
 165  0.833  0.500  0.136- 164 1.43 143 1.43 167 1.43
 166  0.917  0.542  0.136- 192 1.43 168 1.43 167 1.43
 167  0.861  0.542  0.138- 189 1.43 166 1.43 165 1.43
 168  0.944  0.500  0.138- 142 1.43 166 1.43 145 1.43
 169  0.000  0.583  0.136- 147 1.43 171 1.43 192 1.43
 170  0.083  0.625  0.136- 171 1.43 196 1.43 172 1.43
 171  0.028  0.625  0.138- 170 1.43 193 1.43 169 1.43
 172  0.111  0.583  0.138- 146 1.43 173 1.43 170 1.43
 173  0.167  0.583  0.136- 151 1.43 175 1.43 172 1.43
 174  0.250  0.625  0.136- 175 1.43 200 1.43 176 1.43
 175  0.194  0.625  0.138- 197 1.43 173 1.43 174 1.43
 176  0.278  0.583  0.138- 150 1.43 177 1.43 174 1.43
 177  0.333  0.583  0.136- 155 1.43 176 1.43 179 1.43
 178  0.417  0.625  0.136- 204 1.43 180 1.43 179 1.43
 179  0.361  0.625  0.138- 178 1.43 201 1.43 177 1.43
 180  0.444  0.583  0.138- 154 1.43 178 1.43 181 1.43
 181  0.500  0.583  0.136- 159 1.43 180 1.43 183 1.43
 182  0.583  0.625  0.136- 183 1.43 208 1.43 184 1.43
 183  0.528  0.625  0.138- 182 1.43 205 1.43 181 1.43
 184  0.611  0.583  0.138- 158 1.43 185 1.43 182 1.43
 185  0.667  0.583  0.136- 163 1.43 187 1.43 184 1.43
 186  0.750  0.625  0.136- 187 1.43 212 1.43 188 1.43
 187  0.694  0.625  0.138- 209 1.43 185 1.43 186 1.43
 188  0.778  0.583  0.138- 189 1.43 162 1.43 186 1.43
 189  0.833  0.583  0.136- 188 1.43 167 1.43 191 1.43
 190  0.917  0.625  0.136- 216 1.43 192 1.43 191 1.43
 191  0.861  0.625  0.138- 190 1.43 213 1.43 189 1.43
 192  0.944  0.583  0.138- 166 1.43 190 1.43 169 1.43
 193  0.000  0.667  0.136- 195 1.43 171 1.43 216 1.43
 194  0.083  0.708  0.136- 196 1.43 195 1.43 220 1.43
 195  0.028  0.708  0.138- 193 1.43 194 1.43 217 1.43
 196  0.111  0.667  0.138- 194 1.43 197 1.43 170 1.43
 197  0.167  0.667  0.136- 199 1.43 175 1.43 196 1.43
 198  0.250  0.708  0.136- 200 1.43 199 1.43 224 1.43
 199  0.194  0.708  0.138- 197 1.43 221 1.43 198 1.43
 200  0.278  0.667  0.138- 198 1.43 201 1.43 174 1.43
 201  0.333  0.667  0.136- 203 1.43 200 1.43 179 1.43
 202  0.417  0.708  0.136- 204 1.43 228 1.43 203 1.43
 203  0.361  0.708  0.138- 201 1.43 202 1.43 225 1.43
 204  0.444  0.667  0.138- 202 1.43 178 1.43 205 1.43
 205  0.500  0.667  0.136- 207 1.43 204 1.43 183 1.43
 206  0.583  0.708  0.136- 208 1.43 207 1.43 232 1.43
 207  0.528  0.708  0.138- 205 1.43 206 1.43 229 1.43
 208  0.611  0.667  0.138- 206 1.43 209 1.43 182 1.43
 209  0.667  0.667  0.136- 211 1.43 187 1.43 208 1.43
 210  0.750  0.708  0.136- 212 1.43 211 1.43 236 1.43
 211  0.694  0.708  0.138- 209 1.43 233 1.43 210 1.43
 212  0.778  0.667  0.138- 213 1.43 210 1.43 186 1.43
 213  0.833  0.667  0.136- 212 1.43 215 1.43 191 1.43
 214  0.917  0.708  0.136- 216 1.43 240 1.43 215 1.43
 215  0.861  0.708  0.138- 213 1.43 214 1.43 237 1.43
 216  0.944  0.667  0.138- 214 1.43 190 1.43 193 1.43
 217  0.000  0.750  0.136- 195 1.43 219 1.43 240 1.43
 218  0.083  0.792  0.136- 244 1.43 219 1.43 220 1.43
 219  0.028  0.792  0.138- 241 1.43 218 1.43 217 1.43
 220  0.111  0.750  0.138- 221 1.43 194 1.43 218 1.43
 221  0.167  0.750  0.136- 199 1.43 223 1.43 220 1.43
 222  0.250  0.792  0.136- 248 1.43 223 1.43 224 1.43
 223  0.194  0.792  0.138- 245 1.43 221 1.43 222 1.43
 224  0.278  0.750  0.138- 225 1.43 198 1.43 222 1.43
 225  0.333  0.750  0.136- 224 1.43 203 1.43 227 1.43
 226  0.417  0.792  0.136- 252 1.43 228 1.43 227 1.43
 227  0.361  0.792  0.138- 249 1.43 226 1.43 225 1.43
 228  0.444  0.750  0.138- 202 1.43 226 1.43 229 1.43
 229  0.500  0.750  0.136- 228 1.43 207 1.43 231 1.43
 230  0.583  0.792  0.136- 256 1.43 231 1.43 232 1.43
 231  0.528  0.792  0.138- 253 1.43 230 1.43 229 1.43
 232  0.611  0.750  0.138- 233 1.43 206 1.43 230 1.43
 233  0.667  0.750  0.136- 211 1.43 235 1.43 232 1.43
 234  0.750  0.792  0.136- 260 1.43 235 1.43 236 1.43
 235  0.694  0.792  0.138- 257 1.43 233 1.43 234 1.43
 236  0.778  0.750  0.138- 237 1.43 210 1.43 234 1.43
 237  0.833  0.750  0.136- 236 1.43 215 1.43 239 1.43
 238  0.917  0.792  0.136- 264 1.43 240 1.43 239 1.43
 239  0.861  0.792  0.138- 261 1.43 238 1.43 237 1.43
 240  0.944  0.750  0.138- 214 1.43 238 1.43 217 1.43
 241  0.000  0.833  0.136- 219 1.43 243 1.43 264 1.43
 242  0.083  0.875  0.136- 243 1.43 268 1.43 244 1.43
 243  0.028  0.875  0.138- 242 1.43 265 1.43 241 1.43
 244  0.111  0.833  0.138- 218 1.43 245 1.43 242 1.43
 245  0.167  0.833  0.136- 223 1.43 247 1.43 244 1.43
 246  0.250  0.875  0.136- 247 1.43 272 1.43 248 1.43
 247  0.194  0.875  0.138- 269 1.43 245 1.43 246 1.43
 248  0.278  0.833  0.138- 222 1.43 249 1.43 246 1.43
 249  0.333  0.833  0.136- 227 1.43 248 1.43 251 1.43
 250  0.417  0.875  0.136- 276 1.43 252 1.43 251 1.43
 251  0.361  0.875  0.138- 250 1.43 273 1.43 249 1.43
 252  0.444  0.833  0.138- 226 1.43 250 1.43 253 1.43
 253  0.500  0.833  0.136- 231 1.43 252 1.43 255 1.43
 254  0.583  0.875  0.136- 255 1.43 280 1.43 256 1.43
 255  0.528  0.875  0.138- 254 1.43 277 1.43 253 1.43
 256  0.611  0.833  0.138- 230 1.43 257 1.43 254 1.43
 257  0.667  0.833  0.136- 235 1.43 259 1.43 256 1.43
 258  0.750  0.875  0.136- 259 1.43 284 1.43 260 1.43
 259  0.694  0.875  0.138- 281 1.43 257 1.43 258 1.43
 260  0.778  0.833  0.138- 261 1.43 234 1.43 258 1.43
 261  0.833  0.833  0.136- 260 1.43 239 1.43 263 1.43
 262  0.917  0.875  0.136- 288 1.43 264 1.43 263 1.43
 263  0.861  0.875  0.138- 262 1.43 285 1.43 261 1.43
 264  0.944  0.833  0.138- 238 1.43 262 1.43 241 1.43
 265  0.000  0.917  0.136- 267 1.43 243 1.43 288 1.43
 266  0.083  0.958  0.136- 268 1.43 267 1.43   4 1.43
 267  0.028  0.958  0.138- 265 1.43 266 1.43   1 1.43
 268  0.111  0.917  0.138- 266 1.43 269 1.43 242 1.43
 269  0.167  0.917  0.136- 271 1.43 247 1.43 268 1.43
 270  0.250  0.958  0.136- 272 1.43 271 1.43   8 1.43
 271  0.194  0.958  0.138- 269 1.43   5 1.43 270 1.43
 272  0.278  0.917  0.138- 270 1.43 273 1.43 246 1.43
 273  0.333  0.917  0.136- 275 1.43 272 1.43 251 1.43
 274  0.417  0.958  0.136- 276 1.43  12 1.43 275 1.43
 275  0.361  0.958  0.138- 273 1.43 274 1.43   9 1.43
 276  0.444  0.917  0.138- 274 1.43 250 1.43 277 1.43
 277  0.500  0.917  0.136- 279 1.43 276 1.43 255 1.43
 278  0.583  0.958  0.136- 280 1.43 279 1.43  16 1.43
 279  0.528  0.958  0.138- 277 1.43 278 1.43  13 1.43
 280  0.611  0.917  0.138- 278 1.43 281 1.43 254 1.43
 281  0.667  0.917  0.136- 283 1.43 259 1.43 280 1.43
 282  0.750  0.958  0.136- 284 1.43 283 1.43  20 1.43
 283  0.694  0.958  0.138- 281 1.43  17 1.43 282 1.43
 284  0.778  0.917  0.138- 285 1.43 282 1.43 258 1.43
 285  0.833  0.917  0.136- 284 1.43 287 1.43 263 1.43
 286  0.917  0.958  0.136- 288 1.43  24 1.43 287 1.43
 287  0.861  0.958  0.138- 285 1.43 286 1.43  21 1.43
 288  0.944  0.917  0.138- 286 1.43 262 1.43 265 1.43
 289  0.430  0.537  0.348- 351 1.50 350 1.52 296 1.54
 290  0.357  0.603  0.325- 373 1.14 296 1.53 291 1.55
 291  0.347  0.655  0.332- 365 1.51 290 1.55 292 1.56
 292  0.391  0.686  0.358- 374 1.14 293 1.55 291 1.56
 293  0.444  0.666  0.377- 375 1.14 294 1.53 292 1.55
 294  0.453  0.616  0.367- 296 1.50 293 1.53 295 1.53
 295  0.499  0.586  0.387- 357 1.50 350 1.53 294 1.53
 296  0.411  0.585  0.342- 294 1.50 290 1.53 289 1.54
 297  0.411  0.458  0.394- 351 1.50 352 1.53 298 1.53
 298  0.377  0.417  0.408- 299 1.50 309 1.53 297 1.53
 299  0.412  0.380  0.430- 298 1.50 312 1.53 300 1.54
 300  0.468  0.397  0.427- 353 1.50 352 1.52 299 1.54
 301  0.559  0.383  0.380- 353 1.50 354 1.53 302 1.53
 302  0.606  0.354  0.362- 303 1.50 313 1.53 301 1.53
 303  0.650  0.386  0.344- 302 1.50 316 1.53 304 1.54
 304  0.630  0.434  0.352- 355 1.50 354 1.52 303 1.54
 305  0.646  0.510  0.407- 355 1.50 356 1.52 306 1.53 438 2.44
 306  0.679  0.550  0.428- 307 1.50 317 1.53 305 1.53
 307  0.643  0.587  0.449- 306 1.50 320 1.53 308 1.54
 308  0.587  0.570  0.440- 357 1.50 356 1.52 307 1.54
 309  0.319  0.410  0.397- 376 1.14 298 1.53 310 1.55
 310  0.296  0.363  0.409- 377 1.14 309 1.55 311 1.56
 311  0.332  0.324  0.431- 366 1.51 312 1.55 310 1.56
 312  0.391  0.332  0.440- 378 1.14 299 1.53 311 1.55
 313  0.614  0.303  0.368- 379 1.14 302 1.53 314 1.55
 314  0.670  0.285  0.355- 380 1.14 313 1.55 315 1.56
 315  0.715  0.317  0.337- 367 1.51 316 1.55 314 1.56
 316  0.705  0.369  0.333- 381 1.14 303 1.53 315 1.55
 317  0.738  0.557  0.422- 382 1.14 306 1.53 318 1.55
 318  0.760  0.604  0.441- 383 1.14 317 1.55 319 1.56
 319  0.723  0.642  0.463- 368 1.51 320 1.55 318 1.56
 320  0.663  0.634  0.466- 384 1.14 307 1.53 319 1.55
 321  0.280  0.711  0.358- 385 1.14 386 1.14 365 1.51 322 1.54
 322  0.230  0.734  0.336- 387 1.14 388 1.14 358 1.51 321 1.54
 323  0.168  0.768  0.421- 390 1.14 389 1.14 358 1.50 324 1.56
 324  0.154  0.819  0.417- 391 1.14 392 1.14 325 1.56 323 1.56
 325  0.204  0.849  0.419- 394 1.14 393 1.14 326 1.53 324 1.56
 326  0.236  0.817  0.378- 358 1.48 369 1.51 325 1.53
 327  0.352  0.242  0.433- 395 1.14 396 1.14 366 1.51 328 1.54
 328  0.329  0.195  0.446- 398 1.14 397 1.14 359 1.51 327 1.54
 329  0.229  0.201  0.418- 359 1.48 370 1.51 330 1.53
 330  0.190  0.179  0.374- 400 1.14 399 1.14 329 1.53 331 1.56
 331  0.227  0.139  0.358- 402 1.14 401 1.14 330 1.56 332 1.56
 332  0.284  0.155  0.352- 404 1.14 403 1.14 359 1.50 331 1.56
 333  0.768  0.249  0.344- 405 1.14 406 1.14 367 1.51 334 1.54
 334  0.824  0.230  0.340- 407 1.14 408 1.14 360 1.51 333 1.54
 335  0.777  0.155  0.377- 360 1.49 371 1.51 336 1.53
 336  0.789  0.104  0.379- 409 1.14 410 1.14 335 1.53 337 1.56
 337  0.834  0.106  0.332- 411 1.14 412 1.14 336 1.56 338 1.56
 338  0.868  0.149  0.343- 413 1.14 414 1.14 360 1.50 337 1.56
 339  0.706  0.725  0.475- 415 1.14 416 1.14 368 1.51 340 1.54
 340  0.687  0.728  0.409- 418 1.14 417 1.14 361 1.51 339 1.54
 341  0.593  0.766  0.394- 419 1.14 420 1.14 361 1.50 342 1.56
 342  0.580  0.811  0.428- 421 1.14 422 1.14 343 1.56 341 1.56
 343  0.621  0.848  0.414- 423 1.14 424 1.14 344 1.53 342 1.56
 344  0.668  0.816  0.415- 361 1.48 372 1.51 343 1.53
 345  0.573  0.438  0.485- 425 1.14 363 1.44 362 1.48 438 2.10
 346  0.621  0.442  0.584- 427 1.10 428 1.10 426 1.11 362 1.46 438 2.11
 347  0.557  0.384  0.569- 429 1.10 431 1.10 430 1.11 362 1.45
 348  0.487  0.472  0.500- 434 1.10 432 1.10 433 1.11 363 1.44
 349  0.564  0.520  0.510- 437 1.10 436 1.10 435 1.11 363 1.45 438 2.74
 350  0.487  0.537  0.370- 289 1.52 295 1.53 364 1.97
 351  0.394  0.498  0.356- 289 1.50 297 1.50
 352  0.468  0.447  0.410- 300 1.52 297 1.53 364 1.97
 353  0.514  0.366  0.416- 300 1.50 301 1.50
 354  0.572  0.433  0.368- 304 1.52 301 1.53 364 1.97
 355  0.666  0.473  0.367- 304 1.50 305 1.50
 356  0.589  0.521  0.419- 308 1.52 305 1.52 364 1.97
 357  0.542  0.602  0.428- 308 1.50 295 1.50
 358  0.215  0.771  0.380- 326 1.48 323 1.50 322 1.51
 359  0.283  0.187  0.404- 329 1.48 332 1.50 328 1.51
 360  0.824  0.180  0.356- 335 1.49 338 1.50 334 1.51
 361  0.651  0.768  0.404- 344 1.48 341 1.50 340 1.51
 362  0.593  0.415  0.540- 347 1.45 346 1.46 345 1.48 438 2.24
 363  0.542  0.478  0.488- 345 1.44 348 1.44 349 1.45 364 2.15
 364  0.529  0.484  0.392- 350 1.97 352 1.97 354 1.97 356 1.97 363 2.15
 365  0.296  0.674  0.314- 291 1.51 321 1.51
 366  0.310  0.277  0.442- 327 1.51 311 1.51
 367  0.769  0.299  0.327- 315 1.51 333 1.51
 368  0.745  0.687  0.481- 339 1.51 319 1.51
 369  0.278  0.832  0.334- 326 1.51
 370  0.213  0.228  0.474- 329 1.51
 371  0.724  0.175  0.385- 335 1.51
 372  0.722  0.829  0.434- 344 1.51
 373  0.325  0.580  0.308- 290 1.14
 374  0.382  0.724  0.364- 292 1.14
 375  0.476  0.689  0.397- 293 1.14
 376  0.293  0.439  0.379- 309 1.14
 377  0.253  0.356  0.402- 310 1.14
 378  0.418  0.303  0.454- 312 1.14
 379  0.581  0.280  0.382- 313 1.14
 380  0.677  0.247  0.358- 314 1.14
 381  0.738  0.393  0.322- 316 1.14
 382  0.765  0.530  0.405- 317 1.14
 383  0.803  0.611  0.439- 318 1.14
 384  0.635  0.662  0.479- 320 1.14
 385  0.313  0.737  0.360- 321 1.14
 386  0.274  0.696  0.405- 321 1.14
 387  0.197  0.708  0.333- 322 1.14
 388  0.237  0.749  0.289- 322 1.14
 389  0.181  0.758  0.469- 323 1.14
 390  0.135  0.746  0.404- 323 1.14
 391  0.123  0.830  0.452- 324 1.14
 392  0.137  0.824  0.370- 324 1.14
 393  0.222  0.849  0.466- 325 1.14
 394  0.198  0.884  0.400- 325 1.14
 395  0.386  0.249  0.464- 327 1.14
 396  0.366  0.244  0.383- 327 1.14
 397  0.315  0.195  0.495- 328 1.14
 398  0.360  0.168  0.439- 328 1.14
 399  0.184  0.202  0.333- 330 1.14
 400  0.152  0.168  0.395- 330 1.14
 401  0.212  0.118  0.318- 331 1.14
 402  0.226  0.117  0.400- 331 1.14
 403  0.290  0.175  0.308- 332 1.14
 404  0.313  0.126  0.356- 332 1.14
 405  0.742  0.230  0.311- 333 1.14
 406  0.753  0.245  0.392- 333 1.14
 407  0.850  0.249  0.373- 334 1.14
 408  0.840  0.234  0.292- 334 1.14
 409  0.755  0.082  0.364- 336 1.14
 410  0.803  0.095  0.426- 336 1.14
 411  0.815  0.112  0.286- 337 1.14
 412  0.858  0.074  0.330- 337 1.14
 413  0.893  0.158  0.301- 338 1.14
 414  0.893  0.145  0.385- 338 1.14
 415  0.726  0.758  0.488- 339 1.14
 416  0.671  0.719  0.507- 339 1.14
 417  0.665  0.696  0.396- 340 1.14
 418  0.721  0.733  0.377- 340 1.14
 419  0.573  0.735  0.415- 341 1.14
 420  0.584  0.769  0.343- 341 1.14
 421  0.586  0.802  0.478- 342 1.14
 422  0.538  0.822  0.421- 342 1.14
 423  0.622  0.876  0.449- 343 1.14
 424  0.616  0.862  0.366- 343 1.14
 425  0.551  0.412  0.458- 345 1.14
 426  0.595  0.462  0.614- 346 1.11
 427  0.647  0.466  0.561- 346 1.10 438 1.36
 428  0.645  0.420  0.613- 346 1.10
 429  0.536  0.364  0.534- 347 1.10
 430  0.527  0.401  0.598- 347 1.11
 431  0.578  0.360  0.598- 347 1.10
 432  0.465  0.500  0.479- 348 1.10
 433  0.476  0.472  0.549- 348 1.11
 434  0.473  0.441  0.480- 348 1.10
 435  0.558  0.525  0.560- 349 1.11
 436  0.545  0.549  0.487- 349 1.10
 437  0.605  0.521  0.500- 349 1.10 438 2.01
 438  0.648  0.464  0.499- 427 1.36 437 2.01 345 2.10 346 2.11 362 2.24 305 2.44 349 2.74
 
  LATTYP: Found a simple orthorhombic cell.
 ALAT       =    22.0000000000
 B/A-ratio  =     1.1667727557
 C/A-ratio  =     1.3472726995
  
  Lattice vectors:
  
 A1 = (   0.0000000000,   0.0000000000,  22.0000000000)
 A2 = (  25.6690006256,   0.0000000000,   0.0000000000)
 A3 = (   0.0000000000,  29.6399993896,   0.0000000000)


Analysis of symmetry for initial positions (statically):
=====================================================================
 Subroutine PRICEL returns:
 Original cell was already a primitive cell.
 

 Routine SETGRP: Setting up the symmetry group for a 
 simple orthorhombic supercell.


 Subroutine GETGRP returns: Found  1 space group operations
 (whereof  1 operations were pure point group operations)
 out of a pool of  8 trial point group operations.


The static configuration has the point symmetry C_1 .


Analysis of symmetry for dynamics (positions and initial velocities):
=====================================================================
 Subroutine PRICEL returns:
 Original cell was already a primitive cell.
 

 Routine SETGRP: Setting up the symmetry group for a 
 simple orthorhombic supercell.


 Subroutine GETGRP returns: Found  1 space group operations
 (whereof  1 operations were pure point group operations)
 out of a pool of  8 trial point group operations.


The dynamic configuration has the point symmetry C_1 .


Analysis of constrained symmetry for selective dynamics:
=====================================================================
 Subroutine PRICEL returns:
 Original cell was already a primitive cell.
 

 Routine SETGRP: Setting up the symmetry group for a 
 simple orthorhombic supercell.


 Subroutine GETGRP returns: Found  1 space group operations
 (whereof  1 operations were pure point group operations)
 out of a pool of  8 trial point group operations.


The constrained configuration has the point symmetry C_1 .


 Subroutine INISYM returns: Found  1 space group operations
 (whereof  1 operations are pure point group operations),
 and found     1 'primitive' translations


----------------------------------------------------------------------------------------

                                     Primitive cell                                     

  volume of cell :   16738.2416

  direct lattice vectors                    reciprocal lattice vectors
    25.669000626  0.000000000  0.000000000     0.038957496  0.000000000  0.000000000
     0.000000000 29.639999390  0.000000000     0.000000000  0.033738192  0.000000000
     0.000000000  0.000000000 22.000000000     0.000000000  0.000000000  0.045454545

  length of vectors
    25.669000626 29.639999390 22.000000000     0.038957496  0.033738192  0.045454545

  position of ions in fractional coordinates (direct lattice)
     0.000000000  0.000000000  0.136360006
     0.083329999  0.041669998  0.136360006
     0.027779999  0.041669998  0.137909998
     0.111110003  0.000000000  0.137909998
     0.166669992  0.000000000  0.136360006
     0.250000000  0.041669998  0.136360006
     0.194440011  0.041669998  0.137909998
     0.277779995  0.000000000  0.137909998
     0.333329990  0.000000000  0.136360006
     0.416669992  0.041669998  0.136360006
     0.361110003  0.041669998  0.137909998
     0.444440011  0.000000000  0.137909998
     0.500000000  0.000000000  0.136360006
     0.583329971  0.041669998  0.136360006
     0.527780013  0.041669998  0.137909998
     0.611109984  0.000000000  0.137909998
     0.666670010  0.000000000  0.136360006
     0.750000019  0.041669998  0.136360006
     0.694439992  0.041669998  0.137909998
     0.777780032  0.000000000  0.137909998
     0.833329952  0.000000000  0.136360006
     0.916669992  0.041669998  0.136360006
     0.861109966  0.041669998  0.137909998
     0.944439974  0.000000000  0.137909998
     0.000000000  0.083329998  0.136360006
     0.083329999  0.125000000  0.136360006
     0.027779999  0.125000000  0.137909998
     0.111110003  0.083329998  0.137909998
     0.166669992  0.083329998  0.136360006
     0.250000000  0.125000000  0.136360006
     0.194440011  0.125000000  0.137909998
     0.277779995  0.083329998  0.137909998
     0.333329990  0.083329998  0.136360006
     0.416669992  0.125000000  0.136360006
     0.361110003  0.125000000  0.137909998
     0.444440011  0.083329998  0.137909998
     0.500000000  0.083329998  0.136360006
     0.583329971  0.125000000  0.136360006
     0.527780013  0.125000000  0.137909998
     0.611109984  0.083329998  0.137909998
     0.666670010  0.083329998  0.136360006
     0.750000019  0.125000000  0.136360006
     0.694439992  0.125000000  0.137909998
     0.777780032  0.083329998  0.137909998
     0.833329952  0.083329998  0.136360006
     0.916669992  0.125000000  0.136360006
     0.861109966  0.125000000  0.137909998
     0.944439974  0.083329998  0.137909998
     0.000000000  0.166670002  0.136360006
     0.083329999  0.208329998  0.136360006
     0.027779999  0.208329998  0.137909998
     0.111110003  0.166670002  0.137909998
     0.166669992  0.166670002  0.136360006
     0.250000000  0.208329998  0.136360006
     0.194440011  0.208329998  0.137909998
     0.277779995  0.166670002  0.137909998
     0.333329990  0.166670002  0.136360006
     0.416669992  0.208329998  0.136360006
     0.361110003  0.208329998  0.137909998
     0.444440011  0.166670002  0.137909998
     0.500000000  0.166670002  0.136360006
     0.583329971  0.208329998  0.136360006
     0.527780013  0.208329998  0.137909998
     0.611109984  0.166670002  0.137909998
     0.666670010  0.166670002  0.136360006
     0.750000019  0.208329998  0.136360006
     0.694439992  0.208329998  0.137909998
     0.777780032  0.166670002  0.137909998
     0.833329952  0.166670002  0.136360006
     0.916669992  0.208329998  0.136360006
     0.861109966  0.208329998  0.137909998
     0.944439974  0.166670002  0.137909998
     0.000000000  0.250000000  0.136360006
     0.083329999  0.291670002  0.136360006
     0.027779999  0.291670002  0.137909998
     0.111110003  0.250000000  0.137909998
     0.166669992  0.250000000  0.136360006
     0.250000000  0.291670002  0.136360006
     0.194440011  0.291670002  0.137909998
     0.277779995  0.250000000  0.137909998
     0.333329990  0.250000000  0.136360006
     0.416669992  0.291670002  0.136360006
     0.361110003  0.291670002  0.137909998
     0.444440011  0.250000000  0.137909998
     0.500000000  0.250000000  0.136360006
     0.583329971  0.291670002  0.136360006
     0.527780013  0.291670002  0.137909998
     0.611109984  0.250000000  0.137909998
     0.666670010  0.250000000  0.136360006
     0.750000019  0.291670002  0.136360006
     0.694439992  0.291670002  0.137909998
     0.777780032  0.250000000  0.137909998
     0.833329952  0.250000000  0.136360006
     0.916669992  0.291670002  0.136360006
     0.861109966  0.291670002  0.137909998
     0.944439974  0.250000000  0.137909998
     0.000000000  0.333329998  0.136360006
     0.083329999  0.375000000  0.136360006
     0.027779999  0.375000000  0.137909998
     0.111110003  0.333329998  0.137909998
     0.166669992  0.333329998  0.136360006
     0.250000000  0.375000000  0.136360006
     0.194440011  0.375000000  0.137909998
     0.277779995  0.333329998  0.137909998
     0.333329990  0.333329998  0.136360006
     0.416669992  0.375000000  0.136360006
     0.361110003  0.375000000  0.137909998
     0.444440011  0.333329998  0.137909998
     0.500000000  0.333329998  0.136360006
     0.583329971  0.375000000  0.136360006
     0.527780013  0.375000000  0.137909998
     0.611109984  0.333329998  0.137909998
     0.666670010  0.333329998  0.136360006
     0.750000019  0.375000000  0.136360006
     0.694439992  0.375000000  0.137909998
     0.777780032  0.333329998  0.137909998
     0.833329952  0.333329998  0.136360006
     0.916669992  0.375000000  0.136360006
     0.861109966  0.375000000  0.137909998
     0.944439974  0.333329998  0.137909998
     0.000000000  0.416670002  0.136360006
     0.083329999  0.458329998  0.136360006
     0.027779999  0.458329998  0.137909998
     0.111110003  0.416670002  0.137909998
     0.166669992  0.416670002  0.136360006
     0.250000000  0.458329998  0.136360006
     0.194440011  0.458329998  0.137909998
     0.277779995  0.416670002  0.137909998
     0.333329990  0.416670002  0.136360006
     0.416669992  0.458329998  0.136360006
     0.361110003  0.458329998  0.137909998
     0.444440011  0.416670002  0.137909998
     0.500000000  0.416670002  0.136360006
     0.583329971  0.458329998  0.136360006
     0.527780013  0.458329998  0.137909998
     0.611109984  0.416670002  0.137909998
     0.666670010  0.416670002  0.136360006
     0.750000019  0.458329998  0.136360006
     0.694439992  0.458329998  0.137909998
     0.777780032  0.416670002  0.137909998
     0.833329952  0.416670002  0.136360006
     0.916669992  0.458329998  0.136360006
     0.861109966  0.458329998  0.137909998
     0.944439974  0.416670002  0.137909998
     0.000000000  0.500000000  0.136360006
     0.083329999  0.541670034  0.136360006
     0.027779999  0.541670034  0.137909998
     0.111110003  0.500000000  0.137909998
     0.166669992  0.500000000  0.136360006
     0.250000000  0.541670034  0.136360006
     0.194440011  0.541670034  0.137909998
     0.277779995  0.500000000  0.137909998
     0.333329990  0.500000000  0.136360006
     0.416669992  0.541670034  0.136360006
     0.361110003  0.541670034  0.137909998
     0.444440011  0.500000000  0.137909998
     0.500000000  0.500000000  0.136360006
     0.583329971  0.541670034  0.136360006
     0.527780013  0.541670034  0.137909998
     0.611109984  0.500000000  0.137909998
     0.666670010  0.500000000  0.136360006
     0.750000019  0.541670034  0.136360006
     0.694439992  0.541670034  0.137909998
     0.777780032  0.500000000  0.137909998
     0.833329952  0.500000000  0.136360006
     0.916669992  0.541670034  0.136360006
     0.861109966  0.541670034  0.137909998
     0.944439974  0.500000000  0.137909998
     0.000000000  0.583329966  0.136360006
     0.083329999  0.625000000  0.136360006
     0.027779999  0.625000000  0.137909998
     0.111110003  0.583329966  0.137909998
     0.166669992  0.583329966  0.136360006
     0.250000000  0.625000000  0.136360006
     0.194440011  0.625000000  0.137909998
     0.277779995  0.583329966  0.137909998
     0.333329990  0.583329966  0.136360006
     0.416669992  0.625000000  0.136360006
     0.361110003  0.625000000  0.137909998
     0.444440011  0.583329966  0.137909998
     0.500000000  0.583329966  0.136360006
     0.583329971  0.625000000  0.136360006
     0.527780013  0.625000000  0.137909998
     0.611109984  0.583329966  0.137909998
     0.666670010  0.583329966  0.136360006
     0.750000019  0.625000000  0.136360006
     0.694439992  0.625000000  0.137909998
     0.777780032  0.583329966  0.137909998
     0.833329952  0.583329966  0.136360006
     0.916669992  0.625000000  0.136360006
     0.861109966  0.625000000  0.137909998
     0.944439974  0.583329966  0.137909998
     0.000000000  0.666670034  0.136360006
     0.083329999  0.708329966  0.136360006
     0.027779999  0.708329966  0.137909998
     0.111110003  0.666670034  0.137909998
     0.166669992  0.666670034  0.136360006
     0.250000000  0.708329966  0.136360006
     0.194440011  0.708329966  0.137909998
     0.277779995  0.666670034  0.137909998
     0.333329990  0.666670034  0.136360006
     0.416669992  0.708329966  0.136360006
     0.361110003  0.708329966  0.137909998
     0.444440011  0.666670034  0.137909998
     0.500000000  0.666670034  0.136360006
     0.583329971  0.708329966  0.136360006
     0.527780013  0.708329966  0.137909998
     0.611109984  0.666670034  0.137909998
     0.666670010  0.666670034  0.136360006
     0.750000019  0.708329966  0.136360006
     0.694439992  0.708329966  0.137909998
     0.777780032  0.666670034  0.137909998
     0.833329952  0.666670034  0.136360006
     0.916669992  0.708329966  0.136360006
     0.861109966  0.708329966  0.137909998
     0.944439974  0.666670034  0.137909998
     0.000000000  0.750000000  0.136360006
     0.083329999  0.791670034  0.136360006
     0.027779999  0.791670034  0.137909998
     0.111110003  0.750000000  0.137909998
     0.166669992  0.750000000  0.136360006
     0.250000000  0.791670034  0.136360006
     0.194440011  0.791670034  0.137909998
     0.277779995  0.750000000  0.137909998
     0.333329990  0.750000000  0.136360006
     0.416669992  0.791670034  0.136360006
     0.361110003  0.791670034  0.137909998
     0.444440011  0.750000000  0.137909998
     0.500000000  0.750000000  0.136360006
     0.583329971  0.791670034  0.136360006
     0.527780013  0.791670034  0.137909998
     0.611109984  0.750000000  0.137909998
     0.666670010  0.750000000  0.136360006
     0.750000019  0.791670034  0.136360006
     0.694439992  0.791670034  0.137909998
     0.777780032  0.750000000  0.137909998
     0.833329952  0.750000000  0.136360006
     0.916669992  0.791670034  0.136360006
     0.861109966  0.791670034  0.137909998
     0.944439974  0.750000000  0.137909998
     0.000000000  0.833329966  0.136360006
     0.083329999  0.875000000  0.136360006
     0.027779999  0.875000000  0.137909998
     0.111110003  0.833329966  0.137909998
     0.166669992  0.833329966  0.136360006
     0.250000000  0.875000000  0.136360006
     0.194440011  0.875000000  0.137909998
     0.277779995  0.833329966  0.137909998
     0.333329990  0.833329966  0.136360006
     0.416669992  0.875000000  0.136360006
     0.361110003  0.875000000  0.137909998
     0.444440011  0.833329966  0.137909998
     0.500000000  0.833329966  0.136360006
     0.583329971  0.875000000  0.136360006
     0.527780013  0.875000000  0.137909998
     0.611109984  0.833329966  0.137909998
     0.666670010  0.833329966  0.136360006
     0.750000019  0.875000000  0.136360006
     0.694439992  0.875000000  0.137909998
     0.777780032  0.833329966  0.137909998
     0.833329952  0.833329966  0.136360006
     0.916669992  0.875000000  0.136360006
     0.861109966  0.875000000  0.137909998
     0.944439974  0.833329966  0.137909998
     0.000000000  0.916670034  0.136360006
     0.083329999  0.958329966  0.136360006
     0.027779999  0.958329966  0.137909998
     0.111110003  0.916670034  0.137909998
     0.166669992  0.916670034  0.136360006
     0.250000000  0.958329966  0.136360006
     0.194440011  0.958329966  0.137909998
     0.277779995  0.916670034  0.137909998
     0.333329990  0.916670034  0.136360006
     0.416669992  0.958329966  0.136360006
     0.361110003  0.958329966  0.137909998
     0.444440011  0.916670034  0.137909998
     0.500000000  0.916670034  0.136360006
     0.583329971  0.958329966  0.136360006
     0.527780013  0.958329966  0.137909998
     0.611109984  0.916670034  0.137909998
     0.666670010  0.916670034  0.136360006
     0.750000019  0.958329966  0.136360006
     0.694439992  0.958329966  0.137909998
     0.777780032  0.916670034  0.137909998
     0.833329952  0.916670034  0.136360006
     0.916669992  0.958329966  0.136360006
     0.861109966  0.958329966  0.137909998
     0.944439974  0.916670034  0.137909998
     0.430499960  0.536599988  0.347699989
     0.357279999  0.603379971  0.325040015
     0.347490022  0.654679993  0.331700000
     0.390540007  0.686040048  0.357949994
     0.444109983  0.666489982  0.376670014
     0.453059972  0.615890029  0.367130019
     0.498920006  0.586210036  0.386899991
     0.411319957  0.585479980  0.342149995
     0.411419972  0.458190036  0.393539992
     0.377020005  0.417410001  0.408379988
     0.411949993  0.379840026  0.429659974
     0.468400014  0.396819998  0.426869999
     0.559020026  0.383180010  0.379670013
     0.606129991  0.354359997  0.361660004
     0.649610056  0.385800008  0.344099998
     0.629979947  0.434360018  0.352169991
     0.645730044  0.510320018  0.406570001
     0.679019961  0.550159988  0.427909981
     0.642840005  0.586889964  0.449049993
     0.586689993  0.570250020  0.439819986
     0.318780001  0.410179965  0.396770000
     0.296180012  0.362659988  0.409220002
     0.332279978  0.323790005  0.431160017
     0.391309961  0.331989995  0.440269990
     0.614439949  0.303390029  0.367809989
     0.669579964  0.284690033  0.354519996
     0.714760028  0.317250000  0.337399981
     0.705060036  0.368690016  0.332679987
     0.737879970  0.557420011  0.422479976
     0.759779963  0.603979975  0.441300002
     0.722559953  0.642009959  0.463319995
     0.662960010  0.634009970  0.465809996
     0.280470022  0.710999996  0.357870015
     0.229910015  0.733720033  0.335940014
     0.167869989  0.768079979  0.420970006
     0.153919999  0.819270026  0.417089982
     0.204299983  0.848720030  0.418590025
     0.235830010  0.817049998  0.377829985
     0.351639986  0.242380017  0.432549997
     0.328689981  0.195469970  0.446310000
     0.228929999  0.201309986  0.418199973
     0.190309998  0.179459985  0.374150016
     0.226570018  0.138899980  0.358189995
     0.284280001  0.154850007  0.351780003
     0.768330003  0.249109984  0.343530005
     0.823960025  0.229910017  0.339810025
     0.777360057  0.154999976  0.376920007
     0.788579969  0.104319987  0.379200025
     0.834140031  0.106169999  0.332319997
     0.868450014  0.148930019  0.342979995
     0.705879997  0.724889986  0.475129995
     0.686589985  0.728109956  0.409040018
     0.593240025  0.765849977  0.393849980
     0.580149992  0.810559993  0.428189971
     0.621270002  0.847859986  0.413690004
     0.667829994  0.815670002  0.415179990
     0.573390009  0.437850002  0.485439994
     0.621029958  0.442229987  0.584089973
     0.556829982  0.383789988  0.568929976
     0.486600001  0.472340001  0.500360012
     0.563610027  0.519909979  0.510360024
     0.486729962  0.537490019  0.369710012
     0.394240014  0.497520028  0.355549986
     0.467520014  0.446730017  0.410409971
     0.513589961  0.366039998  0.415840019
     0.572339998  0.432629987  0.368400010
     0.665510027  0.472800011  0.367020000
     0.588690037  0.521180032  0.419199987
     0.542080000  0.601529959  0.428030014
     0.214500014  0.770529996  0.379839984
     0.283100010  0.187070010  0.404459997
     0.824020064  0.180400017  0.356209993
     0.651010046  0.768490021  0.403959968
     0.593220000  0.414559982  0.540040016
     0.541560010  0.477919994  0.488369985
     0.528849976  0.484489986  0.392410018
     0.295530025  0.674360047  0.313529990
     0.309819999  0.277450023  0.442270019
     0.768810017  0.298629991  0.327459986
     0.745020062  0.687150030  0.481379986
     0.277800020  0.832369985  0.334390012
     0.213419965  0.228110021  0.473700003
     0.723919967  0.175440009  0.385239991
     0.722309989  0.829080002  0.433789990
     0.325399992  0.579750019  0.308070009
     0.382489969  0.723630004  0.363670002
     0.475640010  0.688890003  0.397190007
     0.293079967  0.438690002  0.379150000
     0.252899996  0.356029989  0.401839993
     0.418499988  0.303359977  0.454100002
     0.581339958  0.280130028  0.382329984
     0.677340061  0.246909970  0.358130000
     0.738180015  0.393039986  0.321900021
     0.764569995  0.529610044  0.404820009
     0.803489967  0.610540058  0.438720010
     0.635069950  0.662170004  0.479480006
     0.312889988  0.737230030  0.360119993
     0.274270006  0.695709997  0.404869990
     0.197350020  0.707659948  0.332980004
     0.236829995  0.749060032  0.289110010
     0.180930021  0.758470005  0.468779997
     0.134949984  0.745510009  0.404089971
     0.123430017  0.830150022  0.451789986
     0.137220027  0.824110020  0.369520014
     0.222060026  0.849390047  0.466080015
     0.197939987  0.884090022  0.399680008
     0.385750013  0.249340005  0.464370034
     0.365640002  0.243679993  0.383410020
     0.314710028  0.194549983  0.495480017
     0.359629985  0.168410007  0.439070008
     0.184279975  0.202400035  0.333149997
     0.151799979  0.168290026  0.395110000
     0.212279969  0.118350028  0.317680012
     0.226069979  0.116519988  0.400330023
     0.290220022  0.174510000  0.307790019
     0.313350013  0.125980018  0.356400013
     0.741719931  0.230170009  0.310829986
     0.753139947  0.244859988  0.391879992
     0.849869991  0.249040003  0.373079993
     0.839779969  0.234319988  0.291750019
     0.755250001  0.081629994  0.363779978
     0.803439960  0.094759997  0.426310019
     0.814579993  0.111930012  0.286449996
     0.857619984  0.073560000  0.330069997
     0.892850017  0.158140006  0.301499995
     0.893459992  0.145079977  0.385489984
     0.725510031  0.758020002  0.488100009
     0.671319976  0.718609957  0.506569992
     0.664880065  0.695889985  0.396400018
     0.721250021  0.732930002  0.377310016
     0.573369984  0.735149965  0.414739999
     0.584450015  0.769170012  0.343250015
     0.586050036  0.802349964  0.478340019
     0.538259990  0.822229956  0.421200015
     0.621950046  0.875859980  0.449200023
     0.616070027  0.861629962  0.365689971
     0.550849985  0.411839983  0.457780014
     0.594760019  0.461719982  0.614350015
     0.647019988  0.465880016  0.560540026
     0.645129953  0.420359988  0.613200014
     0.536329979  0.363820002  0.534229972
     0.527310031  0.400850012  0.597819979
     0.578459987  0.360210004  0.598269983
     0.464610023  0.500119981  0.478989991
     0.476130018  0.472240001  0.549379999
     0.472730020  0.440539982  0.480289979
     0.558080024  0.525290002  0.559870026
     0.545210009  0.548569952  0.486609979
     0.605400013  0.520759985  0.500199968
     0.648469986  0.464240012  0.498650031

  ion indices of the primitive-cell ions
   primitive index   ion index
                 1           1
                 2           2
                 3           3
                 4           4
                 5           5
                 6           6
                 7           7
                 8           8
                 9           9
                10          10
                11          11
                12          12
                13          13
                14          14
                15          15
                16          16
                17          17
                18          18
                19          19
                20          20
                21          21
                22          22
                23          23
                24          24
                25          25
                26          26
                27          27
                28          28
                29          29
                30          30
                31          31
                32          32
                33          33
                34          34
                35          35
                36          36
                37          37
                38          38
                39          39
                40          40
                41          41
                42          42
                43          43
                44          44
                45          45
                46          46
                47          47
                48          48
                49          49
                50          50
                51          51
                52          52
                53          53
                54          54
                55          55
                56          56
                57          57
                58          58
                59          59
                60          60
                61          61
                62          62
                63          63
                64          64
                65          65
                66          66
                67          67
                68          68
                69          69
                70          70
                71          71
                72          72
                73          73
                74          74
                75          75
                76          76
                77          77
                78          78
                79          79
                80          80
                81          81
                82          82
                83          83
                84          84
                85          85
                86          86
                87          87
                88          88
                89          89
                90          90
                91          91
                92          92
                93          93
                94          94
                95          95
                96          96
                97          97
                98          98
                99          99
               100         100
               101         101
               102         102
               103         103
               104         104
               105         105
               106         106
               107         107
               108         108
               109         109
               110         110
               111         111
               112         112
               113         113
               114         114
               115         115
               116         116
               117         117
               118         118
               119         119
               120         120
               121         121
               122         122
               123         123
               124         124
               125         125
               126         126
               127         127
               128         128
               129         129
               130         130
               131         131
               132         132
               133         133
               134         134
               135         135
               136         136
               137         137
               138         138
               139         139
               140         140
               141         141
               142         142
               143         143
               144         144
               145         145
               146         146
               147         147
               148         148
               149         149
               150         150
               151         151
               152         152
               153         153
               154         154
               155         155
               156         156
               157         157
               158         158
               159         159
               160         160
               161         161
               162         162
               163         163
               164         164
               165         165
               166         166
               167         167
               168         168
               169         169
               170         170
               171         171
               172         172
               173         173
               174         174
               175         175
               176         176
               177         177
               178         178
               179         179
               180         180
               181         181
               182         182
               183         183
               184         184
               185         185
               186         186
               187         187
               188         188
               189         189
               190         190
               191         191
               192         192
               193         193
               194         194
               195         195
               196         196
               197         197
               198         198
               199         199
               200         200
               201         201
               202         202
               203         203
               204         204
               205         205
               206         206
               207         207
               208         208
               209         209
               210         210
               211         211
               212         212
               213         213
               214         214
               215         215
               216         216
               217         217
               218         218
               219         219
               220         220
               221         221
               222         222
               223         223
               224         224
               225         225
               226         226
               227         227
               228         228
               229         229
               230         230
               231         231
               232         232
               233         233
               234         234
               235         235
               236         236
               237         237
               238         238
               239         239
               240         240
               241         241
               242         242
               243         243
               244         244
               245         245
               246         246
               247         247
               248         248
               249         249
               250         250
               251         251
               252         252
               253         253
               254         254
               255         255
               256         256
               257         257
               258         258
               259         259
               260         260
               261         261
               262         262
               263         263
               264         264
               265         265
               266         266
               267         267
               268         268
               269         269
               270         270
               271         271
               272         272
               273         273
               274         274
               275         275
               276         276
               277         277
               278         278
               279         279
               280         280
               281         281
               282         282
               283         283
               284         284
               285         285
               286         286
               287         287
               288         288
               289         289
               290         290
               291         291
               292         292
               293         293
               294         294
               295         295
               296         296
               297         297
               298         298
               299         299
               300         300
               301         301
               302         302
               303         303
               304         304
               305         305
               306         306
               307         307
               308         308
               309         309
               310         310
               311         311
               312         312
               313         313
               314         314
               315         315
               316         316
               317         317
               318         318
               319         319
               320         320
               321         321
               322         322
               323         323
               324         324
               325         325
               326         326
               327         327
               328         328
               329         329
               330         330
               331         331
               332         332
               333         333
               334         334
               335         335
               336         336
               337         337
               338         338
               339         339
               340         340
               341         341
               342         342
               343         343
               344         344
               345         345
               346         346
               347         347
               348         348
               349         349
               350         350
               351         351
               352         352
               353         353
               354         354
               355         355
               356         356
               357         357
               358         358
               359         359
               360         360
               361         361
               362         362
               363         363
               364         364
               365         365
               366         366
               367         367
               368         368
               369         369
               370         370
               371         371
               372         372
               373         373
               374         374
               375         375
               376         376
               377         377
               378         378
               379         379
               380         380
               381         381
               382         382
               383         383
               384         384
               385         385
               386         386
               387         387
               388         388
               389         389
               390         390
               391         391
               392         392
               393         393
               394         394
               395         395
               396         396
               397         397
               398         398
               399         399
               400         400
               401         401
               402         402
               403         403
               404         404
               405         405
               406         406
               407         407
               408         408
               409         409
               410         410
               411         411
               412         412
               413         413
               414         414
               415         415
               416         416
               417         417
               418         418
               419         419
               420         420
               421         421
               422         422
               423         423
               424         424
               425         425
               426         426
               427         427
               428         428
               429         429
               430         430
               431         431
               432         432
               433         433
               434         434
               435         435
               436         436
               437         437
               438         438

----------------------------------------------------------------------------------------

 
 
 KPOINTS: K-Spacing Value to Generate K-Mesh: 0.05

Automatic generation of k-mesh.
 Grid dimensions read from file:
 generate k-points for:    1    1    1

 Generating k-lattice:

  Cartesian coordinates                     Fractional coordinates (reciprocal lattice)
     0.038957496  0.000000000  0.000000000     1.000000000  0.000000000  0.000000000
     0.000000000  0.033738192  0.000000000     0.000000000  1.000000000  0.000000000
     0.000000000  0.000000000  0.045454545     0.000000000  0.000000000  1.000000000

  Length of vectors
     0.038957496  0.033738192  0.045454545

  Shift w.r.t. Gamma in fractional coordinates (k-lattice)
     0.000000000  0.000000000  0.000000000

 
 Subroutine IBZKPT returns following result:
 ===========================================
 
 Found      1 irreducible k-points:
 
 Following reciprocal coordinates:
            Coordinates               Weight
  0.000000  0.000000  0.000000      1.000000
 
 Following cartesian coordinates:
            Coordinates               Weight
  0.000000  0.000000  0.000000      1.000000
 


--------------------------------------------------------------------------------------------------------


 Dimension of arrays:
   k-points           NKPTS =      1   k-points in BZ     NKDIM =      1   number of bands    NBANDS=   1024
   number of dos      NEDOS =    301   number of ions     NIONS =    438
   non local maximal  LDIM  =      6   non local SUM 2l+1 LMDIM =     18
   total plane-waves  NPLWV = ******
   max r-space proj   IRMAX =   1969   max aug-charges    IRDMAX=   9488
   dimension x,y,z NGX =   140 NGY =  160 NGZ =  120
   dimension x,y,z NGXF=   280 NGYF=  320 NGZF=  240
   support grid    NGXF=   280 NGYF=  320 NGZF=  240
   ions per type =             349  14   1   8  65   1
   NGX,Y,Z   is equivalent  to a cutoff of   9.07,  8.97,  9.07 a.u.
   NGXF,Y,Z  is equivalent  to a cutoff of  18.13, 17.95, 18.14 a.u.

 SYSTEM =  XYC                                     
 POSCAR =  Generated by VASPKIT code               

 Startparameter for this run:
   NWRITE =      2    write-flag & timer
   PREC   = normal    normal or accurate (medium, high low for compatibility)
   ISTART =      0    job   : 0-new  1-cont  2-samecut
   ICHARG =      2    charge: 1-file 2-atom 10-const
   ISPIN  =      1    spin polarized calculation?
   LNONCOLLINEAR =      F non collinear calculations
   LSORBIT =      F    spin-orbit coupling
   INIWAV =      1    electr: 0-lowe 1-rand  2-diag
   LASPH  =      F    aspherical Exc in radial PAW
 Electronic Relaxation 1
   ENCUT  =  480.0 eV  35.28 Ry    5.94 a.u.  45.85 52.95 39.30*2*pi/ulx,y,z
   ENINI  =  480.0     initial cutoff
   ENAUG  =  644.9 eV  augmentation charge cutoff
   NELM   =    100;   NELMIN=  5; NELMDL= -5     # of ELM steps 
   EDIFF  = 0.1E-04   stopping-criterion for ELM
   LREAL  =      T    real-space projection
   NLSPLINE    = F    spline interpolate recip. space projectors
   LCOMPAT=      F    compatible to vasp.4.4
   GGA_COMPAT  = T    GGA compatible to vasp.4.4-vasp.4.6
   LMAXPAW     = -100 max onsite density
   LMAXMIX     =    2 max onsite mixed and CHGCAR
   VOSKOWN=      0    Vosko Wilk Nusair interpolation
   ROPT   =   -0.00050  -0.00050  -0.00050  -0.00050
   ROPT   =   -0.00050  -0.00050
 Ionic relaxation
   EDIFFG = -.5E-01   stopping-criterion for IOM
   NSW    =    200    number of steps for IOM
   NBLOCK =      1;   KBLOCK =    200    inner block; outer block 
   IBRION =      2    ionic relax: 0-MD 1-quasi-New 2-CG
   NFREE  =      1    steps in history (QN), initial steepest desc. (CG)
   ISIF   =      2    stress and relaxation
   IWAVPR =     11    prediction:  0-non 1-charg 2-wave 3-comb
   ISYM   =      2    0-nonsym 1-usesym 2-fastsym
   LCORR  =      T    Harris-Foulkes like correction to forces

   POTIM  = 0.1000    time-step for ionic-motion
   TEIN   =    0.0    initial temperature
   TEBEG  =    0.0;   TEEND  =   0.0 temperature during run
   SMASS  =  -3.00    Nose mass-parameter (am)
   estimated Nose-frequenzy (Omega)   =  0.10E-29 period in steps = 0.63E+47 mass=  -0.151E-25a.u.
   SCALEE = 1.0000    scale energy and forces
   NPACO  =    256;   APACO  = 10.0  distance and # of slots for P.C.
   PSTRESS=    0.0 pullay stress

  Mass of Ions in am
   POMASS =  12.01 14.00 58.93 16.00  1.00126.90
  Ionic Valenz
   ZVAL   =   4.00  5.00  9.00  6.00  1.00  7.00
  Atomic Wigner-Seitz radii
   RWIGS  =  -1.00 -1.00 -1.00 -1.00 -1.00 -1.00
  virtual crystal weights 
   VCA    =   1.00  1.00  1.00  1.00  1.00  1.00
   NELECT =    1595.0000    total number of electrons
   NUPDOWN=      -1.0000    fix difference up-down

 DOS related values:
   EMIN   =  10.00;   EMAX   =-10.00  energy-range for DOS
   EFERMI =   0.00
   ISMEAR =     0;   SIGMA  =   0.05  broadening in eV -4-tet -1-fermi 0-gaus

 Electronic relaxation 2 (details)
   IALGO  =     38    algorithm
   LDIAG  =      T    sub-space diagonalisation (order eigenvalues)
   LSUBROT=      F    optimize rotation matrix (better conditioning)
   TURBO    =      0    0=normal 1=particle mesh
   IRESTART =      0    0=no restart 2=restart with 2 vectors
   NREBOOT  =      0    no. of reboots
   NMIN     =      0    reboot dimension
   EREF     =   0.00    reference energy to select bands
   IMIX   =      4    mixing-type and parameters
     AMIX     =   0.20;   BMIX     =  0.00
     AMIX_MAG =   0.80;   BMIX_MAG =  0.00
     AMIN     =   0.10
     WC   =   100.;   INIMIX=   1;  MIXPRE=   1;  MAXMIX= -45

 Intra band minimization:
   WEIMIN = 0.0010     energy-eigenvalue tresh-hold
   EBREAK =  0.24E-08  absolut break condition
   DEPER  =   0.30     relativ break condition  

   TIME   =   0.40     timestep for ELM

  volume/ion in A,a.u.               =      38.22       257.89
  Fermi-wavevector in a.u.,A,eV,Ry     =   0.747753  1.413049  7.607497  0.559135
  Thomas-Fermi vector in A             =   1.843882
 
 Write flags
   LWAVE        =      F    write WAVECAR
   LDOWNSAMPLE  =      F    k-point downsampling of WAVECAR
   LCHARG       =      F    write CHGCAR
   LVTOT        =      F    write LOCPOT, total local potential
   LVHAR        =      F    write LOCPOT, Hartree potential only
   LELF         =      F    write electronic localiz. function (ELF)
   LORBIT       =      0    0 simple, 1 ext, 2 COOP (PROOUT), +10 PAW based schemes


 Dipole corrections
   LMONO  =      F    monopole corrections only (constant potential shift)
   LDIPOL =      F    correct potential (dipole corrections)
   IDIPOL =      0    1-x, 2-y, 3-z, 4-all directions 
   EPSILON=  1.0000000 bulk dielectric constant

 Exchange correlation treatment:
   GGA     =    --    GGA type
   LEXCH   =     8    internal setting for exchange type
   LIBXC   =     F    Libxc                    
   VOSKOWN =     0    Vosko Wilk Nusair interpolation
   LHFCALC =     F    Hartree Fock is set to
   LHFONE  =     F    Hartree Fock one center treatment
   AEXX    =    0.0000 exact exchange contribution

 Linear response parameters
   LEPSILON=     F    determine dielectric tensor
   LRPA    =     F    only Hartree local field effects (RPA)
   LNABLA  =     F    use nabla operator in PAW spheres
   LVEL    =     F    velocity operator in full k-point grid
   CSHIFT  =0.1000    complex shift for real part using Kramers Kronig
   OMEGAMAX=  -1.0    maximum frequency
   DEG_THRESHOLD= 0.2000000E-02 threshold for treating states as degnerate
   RTIME   =   -0.100 relaxation time in fs
  (WPLASMAI=    0.000 imaginary part of plasma frequency in eV, 0.658/RTIME)
   DFIELD  = 0.0000000 0.0000000 0.0000000 field for delta impulse in time
 
  Optional k-point grid parameters
   LKPOINTS_OPT  =     F    use optional k-point grid
   KPOINTS_OPT_MODE=     1    mode for optional k-point grid
 
 Orbital magnetization related:
   ORBITALMAG=     F  switch on orbital magnetization
   LCHIMAG   =     F  perturbation theory with respect to B field
   DQ        =  0.001000  dq finite difference perturbation B field
   LLRAUG    =     F  two centre corrections for induced B field


--------------------------------------------------------------------------------------------------------


 conjugate gradient relaxation of ions
   using selective dynamics as specified on POSCAR
   WARNING: If single coordinates had been selected the selection of coordinates
            is made according to the corresponding   d i r e c t   coordinates!
            Don't support selection of single cartesian coordinates -- sorry ...
  !
 charge density and potential will be updated during run
 non-spin polarized calculation
 Variant of blocked Davidson
 Davidson routine will perform the subspace rotation
 perform sub-space diagonalisation
    after iterative eigenvector-optimisation
 modified Broyden-mixing scheme, WC =      100.0
 initial mixing is a Kerker type mixing with AMIX =  0.2000 and BMIX =      0.0001
 Hartree-type preconditioning will be used
 using additional bands          226
 real space projection scheme for non local part
 use partial core corrections
 calculate Harris-corrections to forces 
   (improved forces if not selfconsistent)
 use gradient corrections 
 use of overlap-Matrix (Vanderbilt PP)
 Gauss-broadening in eV      SIGMA  =   0.05


--------------------------------------------------------------------------------------------------------


  energy-cutoff  :      480.00
  volume of cell :    16738.24
      direct lattice vectors                 reciprocal lattice vectors
    25.669000626  0.000000000  0.000000000     0.038957496  0.000000000  0.000000000
     0.000000000 29.639999390  0.000000000     0.000000000  0.033738192  0.000000000
     0.000000000  0.000000000 22.000000000     0.000000000  0.000000000  0.045454545

  length of vectors
    25.669000626 29.639999390 22.000000000     0.038957496  0.033738192  0.045454545


 
 k-points in units of 2pi/SCALE and weight: K-Spacing Value to Generate K-Mesh: 0.05
   0.00000000  0.00000000  0.00000000       1.000
 
 k-points in reciprocal lattice and weights: K-Spacing Value to Generate K-Mesh: 0.05
   0.00000000  0.00000000  0.00000000       1.000
 
 position of ions in fractional coordinates (direct lattice) 
   0.00000000  0.00000000  0.13636001
   0.08333000  0.04167000  0.13636001
   0.02778000  0.04167000  0.13791000
   0.11111000  0.00000000  0.13791000
   0.16666999  0.00000000  0.13636001
   0.25000000  0.04167000  0.13636001
   0.19444001  0.04167000  0.13791000
   0.27777999  0.00000000  0.13791000
   0.33332999  0.00000000  0.13636001
   0.41666999  0.04167000  0.13636001
   0.36111000  0.04167000  0.13791000
   0.44444001  0.00000000  0.13791000
   0.50000000  0.00000000  0.13636001
   0.58332997  0.04167000  0.13636001
   0.52778001  0.04167000  0.13791000
   0.61110998  0.00000000  0.13791000
   0.66667001  0.00000000  0.13636001
   0.75000002  0.04167000  0.13636001
   0.69443999  0.04167000  0.13791000
   0.77778003  0.00000000  0.13791000
   0.83332995  0.00000000  0.13636001
   0.91666999  0.04167000  0.13636001
   0.86110997  0.04167000  0.13791000
   0.94443997  0.00000000  0.13791000
   0.00000000  0.08333000  0.13636001
   0.08333000  0.12500000  0.13636001
   0.02778000  0.12500000  0.13791000
   0.11111000  0.08333000  0.13791000
   0.16666999  0.08333000  0.13636001
   0.25000000  0.12500000  0.13636001
   0.19444001  0.12500000  0.13791000
   0.27777999  0.08333000  0.13791000
   0.33332999  0.08333000  0.13636001
   0.41666999  0.12500000  0.13636001
   0.36111000  0.12500000  0.13791000
   0.44444001  0.08333000  0.13791000
   0.50000000  0.08333000  0.13636001
   0.58332997  0.12500000  0.13636001
   0.52778001  0.12500000  0.13791000
   0.61110998  0.08333000  0.13791000
   0.66667001  0.08333000  0.13636001
   0.75000002  0.12500000  0.13636001
   0.69443999  0.12500000  0.13791000
   0.77778003  0.08333000  0.13791000
   0.83332995  0.08333000  0.13636001
   0.91666999  0.12500000  0.13636001
   0.86110997  0.12500000  0.13791000
   0.94443997  0.08333000  0.13791000
   0.00000000  0.16667000  0.13636001
   0.08333000  0.20833000  0.13636001
   0.02778000  0.20833000  0.13791000
   0.11111000  0.16667000  0.13791000
   0.16666999  0.16667000  0.13636001
   0.25000000  0.20833000  0.13636001
   0.19444001  0.20833000  0.13791000
   0.27777999  0.16667000  0.13791000
   0.33332999  0.16667000  0.13636001
   0.41666999  0.20833000  0.13636001
   0.36111000  0.20833000  0.13791000
   0.44444001  0.16667000  0.13791000
   0.50000000  0.16667000  0.13636001
   0.58332997  0.20833000  0.13636001
   0.52778001  0.20833000  0.13791000
   0.61110998  0.16667000  0.13791000
   0.66667001  0.16667000  0.13636001
   0.75000002  0.20833000  0.13636001
   0.69443999  0.20833000  0.13791000
   0.77778003  0.16667000  0.13791000
   0.83332995  0.16667000  0.13636001
   0.91666999  0.20833000  0.13636001
   0.86110997  0.20833000  0.13791000
   0.94443997  0.16667000  0.13791000
   0.00000000  0.25000000  0.13636001
   0.08333000  0.29167000  0.13636001
   0.02778000  0.29167000  0.13791000
   0.11111000  0.25000000  0.13791000
   0.16666999  0.25000000  0.13636001
   0.25000000  0.29167000  0.13636001
   0.19444001  0.29167000  0.13791000
   0.27777999  0.25000000  0.13791000
   0.33332999  0.25000000  0.13636001
   0.41666999  0.29167000  0.13636001
   0.36111000  0.29167000  0.13791000
   0.44444001  0.25000000  0.13791000
   0.50000000  0.25000000  0.13636001
   0.58332997  0.29167000  0.13636001
   0.52778001  0.29167000  0.13791000
   0.61110998  0.25000000  0.13791000
   0.66667001  0.25000000  0.13636001
   0.75000002  0.29167000  0.13636001
   0.69443999  0.29167000  0.13791000
   0.77778003  0.25000000  0.13791000
   0.83332995  0.25000000  0.13636001
   0.91666999  0.29167000  0.13636001
   0.86110997  0.29167000  0.13791000
   0.94443997  0.25000000  0.13791000
   0.00000000  0.33333000  0.13636001
   0.08333000  0.37500000  0.13636001
   0.02778000  0.37500000  0.13791000
   0.11111000  0.33333000  0.13791000
   0.16666999  0.33333000  0.13636001
   0.25000000  0.37500000  0.13636001
   0.19444001  0.37500000  0.13791000
   0.27777999  0.33333000  0.13791000
   0.33332999  0.33333000  0.13636001
   0.41666999  0.37500000  0.13636001
   0.36111000  0.37500000  0.13791000
   0.44444001  0.33333000  0.13791000
   0.50000000  0.33333000  0.13636001
   0.58332997  0.37500000  0.13636001
   0.52778001  0.37500000  0.13791000
   0.61110998  0.33333000  0.13791000
   0.66667001  0.33333000  0.13636001
   0.75000002  0.37500000  0.13636001
   0.69443999  0.37500000  0.13791000
   0.77778003  0.33333000  0.13791000
   0.83332995  0.33333000  0.13636001
   0.91666999  0.37500000  0.13636001
   0.86110997  0.37500000  0.13791000
   0.94443997  0.33333000  0.13791000
   0.00000000  0.41667000  0.13636001
   0.08333000  0.45833000  0.13636001
   0.02778000  0.45833000  0.13791000
   0.11111000  0.41667000  0.13791000
   0.16666999  0.41667000  0.13636001
   0.25000000  0.45833000  0.13636001
   0.19444001  0.45833000  0.13791000
   0.27777999  0.41667000  0.13791000
   0.33332999  0.41667000  0.13636001
   0.41666999  0.45833000  0.13636001
   0.36111000  0.45833000  0.13791000
   0.44444001  0.41667000  0.13791000
   0.50000000  0.41667000  0.13636001
   0.58332997  0.45833000  0.13636001
   0.52778001  0.45833000  0.13791000
   0.61110998  0.41667000  0.13791000
   0.66667001  0.41667000  0.13636001
   0.75000002  0.45833000  0.13636001
   0.69443999  0.45833000  0.13791000
   0.77778003  0.41667000  0.13791000
   0.83332995  0.41667000  0.13636001
   0.91666999  0.45833000  0.13636001
   0.86110997  0.45833000  0.13791000
   0.94443997  0.41667000  0.13791000
   0.00000000  0.50000000  0.13636001
   0.08333000  0.54167003  0.13636001
   0.02778000  0.54167003  0.13791000
   0.11111000  0.50000000  0.13791000
   0.16666999  0.50000000  0.13636001
   0.25000000  0.54167003  0.13636001
   0.19444001  0.54167003  0.13791000
   0.27777999  0.50000000  0.13791000
   0.33332999  0.50000000  0.13636001
   0.41666999  0.54167003  0.13636001
   0.36111000  0.54167003  0.13791000
   0.44444001  0.50000000  0.13791000
   0.50000000  0.50000000  0.13636001
   0.58332997  0.54167003  0.13636001
   0.52778001  0.54167003  0.13791000
   0.61110998  0.50000000  0.13791000
   0.66667001  0.50000000  0.13636001
   0.75000002  0.54167003  0.13636001
   0.69443999  0.54167003  0.13791000
   0.77778003  0.50000000  0.13791000
   0.83332995  0.50000000  0.13636001
   0.91666999  0.54167003  0.13636001
   0.86110997  0.54167003  0.13791000
   0.94443997  0.50000000  0.13791000
   0.00000000  0.58332997  0.13636001
   0.08333000  0.62500000  0.13636001
   0.02778000  0.62500000  0.13791000
   0.11111000  0.58332997  0.13791000
   0.16666999  0.58332997  0.13636001
   0.25000000  0.62500000  0.13636001
   0.19444001  0.62500000  0.13791000
   0.27777999  0.58332997  0.13791000
   0.33332999  0.58332997  0.13636001
   0.41666999  0.62500000  0.13636001
   0.36111000  0.62500000  0.13791000
   0.44444001  0.58332997  0.13791000
   0.50000000  0.58332997  0.13636001
   0.58332997  0.62500000  0.13636001
   0.52778001  0.62500000  0.13791000
   0.61110998  0.58332997  0.13791000
   0.66667001  0.58332997  0.13636001
   0.75000002  0.62500000  0.13636001
   0.69443999  0.62500000  0.13791000
   0.77778003  0.58332997  0.13791000
   0.83332995  0.58332997  0.13636001
   0.91666999  0.62500000  0.13636001
   0.86110997  0.62500000  0.13791000
   0.94443997  0.58332997  0.13791000
   0.00000000  0.66667003  0.13636001
   0.08333000  0.70832997  0.13636001
   0.02778000  0.70832997  0.13791000
   0.11111000  0.66667003  0.13791000
   0.16666999  0.66667003  0.13636001
   0.25000000  0.70832997  0.13636001
   0.19444001  0.70832997  0.13791000
   0.27777999  0.66667003  0.13791000
   0.33332999  0.66667003  0.13636001
   0.41666999  0.70832997  0.13636001
   0.36111000  0.70832997  0.13791000
   0.44444001  0.66667003  0.13791000
   0.50000000  0.66667003  0.13636001
   0.58332997  0.70832997  0.13636001
   0.52778001  0.70832997  0.13791000
   0.61110998  0.66667003  0.13791000
   0.66667001  0.66667003  0.13636001
   0.75000002  0.70832997  0.13636001
   0.69443999  0.70832997  0.13791000
   0.77778003  0.66667003  0.13791000
   0.83332995  0.66667003  0.13636001
   0.91666999  0.70832997  0.13636001
   0.86110997  0.70832997  0.13791000
   0.94443997  0.66667003  0.13791000
   0.00000000  0.75000000  0.13636001
   0.08333000  0.79167003  0.13636001
   0.02778000  0.79167003  0.13791000
   0.11111000  0.75000000  0.13791000
   0.16666999  0.75000000  0.13636001
   0.25000000  0.79167003  0.13636001
   0.19444001  0.79167003  0.13791000
   0.27777999  0.75000000  0.13791000
   0.33332999  0.75000000  0.13636001
   0.41666999  0.79167003  0.13636001
   0.36111000  0.79167003  0.13791000
   0.44444001  0.75000000  0.13791000
   0.50000000  0.75000000  0.13636001
   0.58332997  0.79167003  0.13636001
   0.52778001  0.79167003  0.13791000
   0.61110998  0.75000000  0.13791000
   0.66667001  0.75000000  0.13636001
   0.75000002  0.79167003  0.13636001
   0.69443999  0.79167003  0.13791000
   0.77778003  0.75000000  0.13791000
   0.83332995  0.75000000  0.13636001
   0.91666999  0.79167003  0.13636001
   0.86110997  0.79167003  0.13791000
   0.94443997  0.75000000  0.13791000
   0.00000000  0.83332997  0.13636001
   0.08333000  0.87500000  0.13636001
   0.02778000  0.87500000  0.13791000
   0.11111000  0.83332997  0.13791000
   0.16666999  0.83332997  0.13636001
   0.25000000  0.87500000  0.13636001
   0.19444001  0.87500000  0.13791000
   0.27777999  0.83332997  0.13791000
   0.33332999  0.83332997  0.13636001
   0.41666999  0.87500000  0.13636001
   0.36111000  0.87500000  0.13791000
   0.44444001  0.83332997  0.13791000
   0.50000000  0.83332997  0.13636001
   0.58332997  0.87500000  0.13636001
   0.52778001  0.87500000  0.13791000
   0.61110998  0.83332997  0.13791000
   0.66667001  0.83332997  0.13636001
   0.75000002  0.87500000  0.13636001
   0.69443999  0.87500000  0.13791000
   0.77778003  0.83332997  0.13791000
   0.83332995  0.83332997  0.13636001
   0.91666999  0.87500000  0.13636001
   0.86110997  0.87500000  0.13791000
   0.94443997  0.83332997  0.13791000
   0.00000000  0.91667003  0.13636001
   0.08333000  0.95832997  0.13636001
   0.02778000  0.95832997  0.13791000
   0.11111000  0.91667003  0.13791000
   0.16666999  0.91667003  0.13636001
   0.25000000  0.95832997  0.13636001
   0.19444001  0.95832997  0.13791000
   0.27777999  0.91667003  0.13791000
   0.33332999  0.91667003  0.13636001
   0.41666999  0.95832997  0.13636001
   0.36111000  0.95832997  0.13791000
   0.44444001  0.91667003  0.13791000
   0.50000000  0.91667003  0.13636001
   0.58332997  0.95832997  0.13636001
   0.52778001  0.95832997  0.13791000
   0.61110998  0.91667003  0.13791000
   0.66667001  0.91667003  0.13636001
   0.75000002  0.95832997  0.13636001
   0.69443999  0.95832997  0.13791000
   0.77778003  0.91667003  0.13791000
   0.83332995  0.91667003  0.13636001
   0.91666999  0.95832997  0.13636001
   0.86110997  0.95832997  0.13791000
   0.94443997  0.91667003  0.13791000
   0.43049996  0.53659999  0.34769999
   0.35728000  0.60337997  0.32504002
   0.34749002  0.65467999  0.33170000
   0.39054001  0.68604005  0.35794999
   0.44410998  0.66648998  0.37667001
   0.45305997  0.61589003  0.36713002
   0.49892001  0.58621004  0.38689999
   0.41131996  0.58547998  0.34214999
   0.41141997  0.45819004  0.39353999
   0.37702001  0.41741000  0.40837999
   0.41194999  0.37984003  0.42965997
   0.46840001  0.39682000  0.42687000
   0.55902003  0.38318001  0.37967001
   0.60612999  0.35436000  0.36166000
   0.64961006  0.38580001  0.34410000
   0.62997995  0.43436002  0.35216999
   0.64573004  0.51032002  0.40657000
   0.67901996  0.55015999  0.42790998
   0.64284000  0.58688996  0.44904999
   0.58668999  0.57025002  0.43981999
   0.31878000  0.41017997  0.39677000
   0.29618001  0.36265999  0.40922000
   0.33227998  0.32379000  0.43116002
   0.39130996  0.33199000  0.44026999
   0.61443995  0.30339003  0.36780999
   0.66957996  0.28469003  0.35452000
   0.71476003  0.31725000  0.33739998
   0.70506004  0.36869002  0.33267999
   0.73787997  0.55742001  0.42247998
   0.75977996  0.60397998  0.44130000
   0.72255995  0.64200996  0.46332000
   0.66296001  0.63400997  0.46581000
   0.28047002  0.71100000  0.35787002
   0.22991001  0.73372003  0.33594001
   0.16786999  0.76807998  0.42097001
   0.15392000  0.81927003  0.41708998
   0.20429998  0.84872003  0.41859003
   0.23583001  0.81705000  0.37782999
   0.35163999  0.24238002  0.43255000
   0.32868998  0.19546997  0.44631000
   0.22893000  0.20130999  0.41819997
   0.19031000  0.17945998  0.37415002
   0.22657002  0.13889998  0.35818999
   0.28428000  0.15485001  0.35178000
   0.76833000  0.24910998  0.34353000
   0.82396003  0.22991002  0.33981002
   0.77736006  0.15499998  0.37692001
   0.78857997  0.10431999  0.37920003
   0.83414003  0.10617000  0.33232000
   0.86845001  0.14893002  0.34297999
   0.70588000  0.72488999  0.47512999
   0.68658998  0.72810996  0.40904002
   0.59324002  0.76584998  0.39384998
   0.58014999  0.81055999  0.42818997
   0.62127000  0.84785999  0.41369000
   0.66782999  0.81567000  0.41517999
   0.57339001  0.43785000  0.48543999
   0.62102996  0.44222999  0.58408997
   0.55682998  0.38378999  0.56892998
   0.48660000  0.47234000  0.50036001
   0.56361003  0.51990998  0.51036002
   0.48672996  0.53749002  0.36971001
   0.39424001  0.49752003  0.35554999
   0.46752001  0.44673002  0.41040997
   0.51358996  0.36604000  0.41584002
   0.57234000  0.43262999  0.36840001
   0.66551003  0.47280001  0.36702000
   0.58869004  0.52118003  0.41919999
   0.54208000  0.60152996  0.42803001
   0.21450001  0.77053000  0.37983998
   0.28310001  0.18707001  0.40446000
   0.82402006  0.18040002  0.35620999
   0.65101005  0.76849002  0.40395997
   0.59322000  0.41455998  0.54004002
   0.54156001  0.47791999  0.48836999
   0.52884998  0.48448999  0.39241002
   0.29553002  0.67436005  0.31352999
   0.30982000  0.27745002  0.44227002
   0.76881002  0.29862999  0.32745999
   0.74502006  0.68715003  0.48137999
   0.27780002  0.83236998  0.33439001
   0.21341996  0.22811002  0.47370000
   0.72391997  0.17544001  0.38523999
   0.72230999  0.82908000  0.43378999
   0.32539999  0.57975002  0.30807001
   0.38248997  0.72363000  0.36367000
   0.47564001  0.68889000  0.39719001
   0.29307997  0.43869000  0.37915000
   0.25290000  0.35602999  0.40183999
   0.41849999  0.30335998  0.45410000
   0.58133996  0.28013003  0.38232998
   0.67734006  0.24690997  0.35813000
   0.73818002  0.39303999  0.32190002
   0.76457000  0.52961004  0.40482001
   0.80348997  0.61054006  0.43872001
   0.63506995  0.66217000  0.47948001
   0.31288999  0.73723003  0.36011999
   0.27427001  0.69571000  0.40486999
   0.19735002  0.70765995  0.33298000
   0.23683000  0.74906003  0.28911001
   0.18093002  0.75847001  0.46878000
   0.13494998  0.74551001  0.40408997
   0.12343002  0.83015002  0.45178999
   0.13722003  0.82411002  0.36952001
   0.22206003  0.84939005  0.46608002
   0.19793999  0.88409002  0.39968001
   0.38575001  0.24934001  0.46437003
   0.36564000  0.24367999  0.38341002
   0.31471003  0.19454998  0.49548002
   0.35962999  0.16841001  0.43907001
   0.18427997  0.20240004  0.33315000
   0.15179998  0.16829003  0.39511000
   0.21227997  0.11835003  0.31768001
   0.22606998  0.11651999  0.40033002
   0.29022002  0.17451000  0.30779002
   0.31335001  0.12598002  0.35640001
   0.74171993  0.23017001  0.31082999
   0.75313995  0.24485999  0.39187999
   0.84986999  0.24904000  0.37307999
   0.83977997  0.23431999  0.29175002
   0.75525000  0.08162999  0.36377998
   0.80343996  0.09476000  0.42631002
   0.81457999  0.11193001  0.28645000
   0.85761998  0.07356000  0.33007000
   0.89285002  0.15814001  0.30150000
   0.89345999  0.14507998  0.38548998
   0.72551003  0.75802000  0.48810001
   0.67131998  0.71860996  0.50656999
   0.66488006  0.69588999  0.39640002
   0.72125002  0.73293000  0.37731002
   0.57336998  0.73514996  0.41474000
   0.58445002  0.76917001  0.34325001
   0.58605004  0.80234996  0.47834002
   0.53825999  0.82222996  0.42120002
   0.62195005  0.87585998  0.44920002
   0.61607003  0.86162996  0.36568997
   0.55084998  0.41183998  0.45778001
   0.59476002  0.46171998  0.61435002
   0.64701999  0.46588002  0.56054003
   0.64512995  0.42035999  0.61320001
   0.53632998  0.36382000  0.53422997
   0.52731003  0.40085001  0.59781998
   0.57845999  0.36021000  0.59826998
   0.46461002  0.50011998  0.47898999
   0.47613002  0.47224000  0.54938000
   0.47273002  0.44053998  0.48028998
   0.55808002  0.52529000  0.55987003
   0.54521001  0.54856995  0.48660998
   0.60540001  0.52075998  0.50019997
   0.64846999  0.46424001  0.49865003
 
 position of ions in cartesian coordinates  (Angst):
   0.00000000  0.00000000  2.99992013
   2.13899779  1.23509872  2.99992013
   0.71308482  1.23509872  3.03401995
   2.85208273  0.00000000  3.03401995
   4.27825213  0.00000000  2.99992013
   6.41725016  1.23509872  2.99992013
   4.99108076  1.23509872  3.03401995
   7.13033485  0.00000000  3.03401995
   8.55624771  0.00000000  2.99992013
  10.69550228  1.23509872  2.99992013
   9.26933289  1.23509872  3.03401995
  11.40833092  0.00000000  3.03401995
  12.83450031  0.00000000  2.99992013
  14.97349739  1.23509872  2.99992013
  13.54758549  1.23509872  3.03401995
  15.68658256  0.00000000  3.03401995
  17.11275291  0.00000000  2.99992013
  19.25175095  1.23509872  2.99992013
  17.82558060  1.23509872  3.03401995
  19.96483612  0.00000000  3.03401995
  21.39074707  0.00000000  2.99992013
  23.53000259  1.23509872  2.99992013
  22.10383225  1.23509872  3.03401995
  24.24283028  0.00000000  3.03401995
   0.00000000  2.46990108  2.99992013
   2.13899779  3.70499992  2.99992013
   0.71308482  3.70499992  3.03401995
   2.85208273  2.46990108  3.03401995
   4.27825213  2.46990108  2.99992013
   6.41725016  3.70499992  2.99992013
   4.99108076  3.70499992  3.03401995
   7.13033485  2.46990108  3.03401995
   8.55624771  2.46990108  2.99992013
  10.69550228  3.70499992  2.99992013
   9.26933289  3.70499992  3.03401995
  11.40833092  2.46990108  3.03401995
  12.83450031  2.46990108  2.99992013
  14.97349739  3.70499992  2.99992013
  13.54758549  3.70499992  3.03401995
  15.68658256  2.46990108  3.03401995
  17.11275291  2.46990108  2.99992013
  19.25175095  3.70499992  2.99992013
  17.82558060  3.70499992  3.03401995
  19.96483612  2.46990108  3.03401995
  21.39074707  2.46990108  2.99992013
  23.53000259  3.70499992  2.99992013
  22.10383225  3.70499992  3.03401995
  24.24283028  2.46990108  3.03401995
   0.00000000  4.94009876  2.99992013
   2.13899779  6.17490101  2.99992013
   0.71308482  6.17490101  3.03401995
   2.85208273  4.94009876  3.03401995
   4.27825213  4.94009876  2.99992013
   6.41725016  6.17490101  2.99992013
   4.99108076  6.17490101  3.03401995
   7.13033485  4.94009876  3.03401995
   8.55624771  4.94009876  2.99992013
  10.69550228  6.17490101  2.99992013
   9.26933289  6.17490101  3.03401995
  11.40833092  4.94009876  3.03401995
  12.83450031  4.94009876  2.99992013
  14.97349739  6.17490101  2.99992013
  13.54758549  6.17490101  3.03401995
  15.68658256  4.94009876  3.03401995
  17.11275291  4.94009876  2.99992013
  19.25175095  6.17490101  2.99992013
  17.82558060  6.17490101  3.03401995
  19.96483612  4.94009876  3.03401995
  21.39074707  4.94009876  2.99992013
  23.53000259  6.17490101  2.99992013
  22.10383225  6.17490101  3.03401995
  24.24283028  4.94009876  3.03401995
   0.00000000  7.40999985  2.99992013
   2.13899779  8.64509869  2.99992013
   0.71308482  8.64509869  3.03401995
   2.85208273  7.40999985  3.03401995
   4.27825213  7.40999985  2.99992013
   6.41725016  8.64509869  2.99992013
   4.99108076  8.64509869  3.03401995
   7.13033485  7.40999985  3.03401995
   8.55624771  7.40999985  2.99992013
  10.69550228  8.64509869  2.99992013
   9.26933289  8.64509869  3.03401995
  11.40833092  7.40999985  3.03401995
  12.83450031  7.40999985  2.99992013
  14.97349739  8.64509869  2.99992013
  13.54758549  8.64509869  3.03401995
  15.68658256  7.40999985  3.03401995
  17.11275291  7.40999985  2.99992013
  19.25175095  8.64509869  2.99992013
  17.82558060  8.64509869  3.03401995
  19.96483612  7.40999985  3.03401995
  21.39074707  7.40999985  2.99992013
  23.53000259  8.64509869  2.99992013
  22.10383225  8.64509869  3.03401995
  24.24283028  7.40999985  3.03401995
   0.00000000  9.87990093  2.99992013
   2.13899779 11.11499977  2.99992013
   0.71308482 11.11499977  3.03401995
   2.85208273  9.87990093  3.03401995
   4.27825213  9.87990093  2.99992013
   6.41725016 11.11499977  2.99992013
   4.99108076 11.11499977  3.03401995
   7.13033485  9.87990093  3.03401995
   8.55624771  9.87990093  2.99992013
  10.69550228 11.11499977  2.99992013
   9.26933289 11.11499977  3.03401995
  11.40833092  9.87990093  3.03401995
  12.83450031  9.87990093  2.99992013
  14.97349739 11.11499977  2.99992013
  13.54758549 11.11499977  3.03401995
  15.68658256  9.87990093  3.03401995
  17.11275291  9.87990093  2.99992013
  19.25175095 11.11499977  2.99992013
  17.82558060 11.11499977  3.03401995
  19.96483612  9.87990093  3.03401995
  21.39074707  9.87990093  2.99992013
  23.53000259 11.11499977  2.99992013
  22.10383225 11.11499977  3.03401995
  24.24283028  9.87990093  3.03401995
   0.00000000 12.35009861  2.99992013
   2.13899779 13.58490086  2.99992013
   0.71308482 13.58490086  3.03401995
   2.85208273 12.35009861  3.03401995
   4.27825213 12.35009861  2.99992013
   6.41725016 13.58490086  2.99992013
   4.99108076 13.58490086  3.03401995
   7.13033485 12.35009861  3.03401995
   8.55624771 12.35009861  2.99992013
  10.69550228 13.58490086  2.99992013
   9.26933289 13.58490086  3.03401995
  11.40833092 12.35009861  3.03401995
  12.83450031 12.35009861  2.99992013
  14.97349739 13.58490086  2.99992013
  13.54758549 13.58490086  3.03401995
  15.68658256 12.35009861  3.03401995
  17.11275291 12.35009861  2.99992013
  19.25175095 13.58490086  2.99992013
  17.82558060 13.58490086  3.03401995
  19.96483612 12.35009861  3.03401995
  21.39074707 12.35009861  2.99992013
  23.53000259 13.58490086  2.99992013
  22.10383225 13.58490086  3.03401995
  24.24283028 12.35009861  3.03401995
   0.00000000 14.81999970  2.99992013
   2.13899779 16.05509949  2.99992013
   0.71308482 16.05509949  3.03401995
   2.85208273 14.81999970  3.03401995
   4.27825213 14.81999970  2.99992013
   6.41725016 16.05509949  2.99992013
   4.99108076 16.05509949  3.03401995
   7.13033485 14.81999970  3.03401995
   8.55624771 14.81999970  2.99992013
  10.69550228 16.05509949  2.99992013
   9.26933289 16.05509949  3.03401995
  11.40833092 14.81999970  3.03401995
  12.83450031 14.81999970  2.99992013
  14.97349739 16.05509949  2.99992013
  13.54758549 16.05509949  3.03401995
  15.68658256 14.81999970  3.03401995
  17.11275291 14.81999970  2.99992013
  19.25175095 16.05509949  2.99992013
  17.82558060 16.05509949  3.03401995
  19.96483612 14.81999970  3.03401995
  21.39074707 14.81999970  2.99992013
  23.53000259 16.05509949  2.99992013
  22.10383225 16.05509949  3.03401995
  24.24283028 14.81999970  3.03401995
   0.00000000 17.28989983  2.99992013
   2.13899779 18.52499962  2.99992013
   0.71308482 18.52499962  3.03401995
   2.85208273 17.28989983  3.03401995
   4.27825213 17.28989983  2.99992013
   6.41725016 18.52499962  2.99992013
   4.99108076 18.52499962  3.03401995
   7.13033485 17.28989983  3.03401995
   8.55624771 17.28989983  2.99992013
  10.69550228 18.52499962  2.99992013
   9.26933289 18.52499962  3.03401995
  11.40833092 17.28989983  3.03401995
  12.83450031 17.28989983  2.99992013
  14.97349739 18.52499962  2.99992013
  13.54758549 18.52499962  3.03401995
  15.68658256 17.28989983  3.03401995
  17.11275291 17.28989983  2.99992013
  19.25175095 18.52499962  2.99992013
  17.82558060 18.52499962  3.03401995
  19.96483612 17.28989983  3.03401995
  21.39074707 17.28989983  2.99992013
  23.53000259 18.52499962  2.99992013
  22.10383225 18.52499962  3.03401995
  24.24283028 17.28989983  3.03401995
   0.00000000 19.76009941  2.99992013
   2.13899779 20.99489975  2.99992013
   0.71308482 20.99489975  3.03401995
   2.85208273 19.76009941  3.03401995
   4.27825213 19.76009941  2.99992013
   6.41725016 20.99489975  2.99992013
   4.99108076 20.99489975  3.03401995
   7.13033485 19.76009941  3.03401995
   8.55624771 19.76009941  2.99992013
  10.69550228 20.99489975  2.99992013
   9.26933289 20.99489975  3.03401995
  11.40833092 19.76009941  3.03401995
  12.83450031 19.76009941  2.99992013
  14.97349739 20.99489975  2.99992013
  13.54758549 20.99489975  3.03401995
  15.68658256 19.76009941  3.03401995
  17.11275291 19.76009941  2.99992013
  19.25175095 20.99489975  2.99992013
  17.82558060 20.99489975  3.03401995
  19.96483612 19.76009941  3.03401995
  21.39074707 19.76009941  2.99992013
  23.53000259 20.99489975  2.99992013
  22.10383225 20.99489975  3.03401995
  24.24283028 19.76009941  3.03401995
   0.00000000 22.22999954  2.99992013
   2.13899779 23.46509934  2.99992013
   0.71308482 23.46509934  3.03401995
   2.85208273 22.22999954  3.03401995
   4.27825213 22.22999954  2.99992013
   6.41725016 23.46509934  2.99992013
   4.99108076 23.46509934  3.03401995
   7.13033485 22.22999954  3.03401995
   8.55624771 22.22999954  2.99992013
  10.69550228 23.46509934  2.99992013
   9.26933289 23.46509934  3.03401995
  11.40833092 22.22999954  3.03401995
  12.83450031 22.22999954  2.99992013
  14.97349739 23.46509934  2.99992013
  13.54758549 23.46509934  3.03401995
  15.68658256 22.22999954  3.03401995
  17.11275291 22.22999954  2.99992013
  19.25175095 23.46509934  2.99992013
  17.82558060 23.46509934  3.03401995
  19.96483612 22.22999954  3.03401995
  21.39074707 22.22999954  2.99992013
  23.53000259 23.46509934  2.99992013
  22.10383225 23.46509934  3.03401995
  24.24283028 22.22999954  3.03401995
   0.00000000 24.69989967  2.99992013
   2.13899779 25.93499947  2.99992013
   0.71308482 25.93499947  3.03401995
   2.85208273 24.69989967  3.03401995
   4.27825213 24.69989967  2.99992013
   6.41725016 25.93499947  2.99992013
   4.99108076 25.93499947  3.03401995
   7.13033485 24.69989967  3.03401995
   8.55624771 24.69989967  2.99992013
  10.69550228 25.93499947  2.99992013
   9.26933289 25.93499947  3.03401995
  11.40833092 24.69989967  3.03401995
  12.83450031 24.69989967  2.99992013
  14.97349739 25.93499947  2.99992013
  13.54758549 25.93499947  3.03401995
  15.68658256 24.69989967  3.03401995
  17.11275291 24.69989967  2.99992013
  19.25175095 25.93499947  2.99992013
  17.82558060 25.93499947  3.03401995
  19.96483612 24.69989967  3.03401995
  21.39074707 24.69989967  2.99992013
  23.53000259 25.93499947  2.99992013
  22.10383225 25.93499947  3.03401995
  24.24283028 24.69989967  3.03401995
   0.00000000 27.17009926  2.99992013
   2.13899779 28.40489960  2.99992013
   0.71308482 28.40489960  3.03401995
   2.85208273 27.17009926  3.03401995
   4.27825213 27.17009926  2.99992013
   6.41725016 28.40489960  2.99992013
   4.99108076 28.40489960  3.03401995
   7.13033485 27.17009926  3.03401995
   8.55624771 27.17009926  2.99992013
  10.69550228 28.40489960  2.99992013
   9.26933289 28.40489960  3.03401995
  11.40833092 27.17009926  3.03401995
  12.83450031 27.17009926  2.99992013
  14.97349739 28.40489960  2.99992013
  13.54758549 28.40489960  3.03401995
  15.68658256 27.17009926  3.03401995
  17.11275291 27.17009926  2.99992013
  19.25175095 28.40489960  2.99992013
  17.82558060 28.40489960  3.03401995
  19.96483612 27.17009926  3.03401995
  21.39074707 27.17009926  2.99992013
  23.53000259 28.40489960  2.99992013
  22.10383225 28.40489960  3.03401995
  24.24283028 27.17009926  3.03401995
  11.05050373 15.90482330  7.64939976
   9.17102051 17.88418198  7.15088034
   8.91972160 19.40471458  7.29740000
  10.02477169 20.33422661  7.87489986
  11.39985943 19.75476265  8.28674030
  11.62959671 18.25498009  8.07686043
  12.80677795 17.37526512  8.51179981
  10.55817223 17.35362625  7.52729988
  10.56073952 13.58075237  8.65787983
   9.67772675 12.37203217  8.98435974
  10.57434464 11.25845814  9.45251942
  12.02336025 11.76174450  9.39113998
  14.34948540 11.35745525  8.35274029
  15.55875111 10.50323010  7.95652008
  16.67484093 11.43511200  7.57019997
  16.17095566 12.87443066  7.74773979
  16.57524490 15.12588501  8.94454002
  17.42976379 16.30674171  9.41401959
  16.50106049 17.39541817  9.87909985
  15.05974579 16.90221024  9.67603970
   8.18276405 12.15773392  8.72894001
   7.60264492 10.74924183  9.00284004
   8.52929497  9.59713554  9.48552036
  10.04453564  9.84018326  9.68593979
  15.77205944  8.99248028  8.09181976
  17.18744850  8.43821239  7.79943991
  18.34717560  9.40328980  7.42279959
  18.09818649 10.92797184  7.31895971
  18.94064140 16.52192879  9.29455948
  19.50279236 17.90196609  9.70860004
  18.54739189 19.02917480 10.19303989
  17.01752090 18.79205513 10.24781990
   7.19938517 21.07403946  7.87314033
   5.90156031 21.74746132  7.39068031
   4.30905485 22.76589012  9.26134014
   3.95097256 24.28316307  9.17597961
   5.24417639 25.15606117  9.20898056
   6.05352068 24.21736145  8.31225967
   9.02624702  7.18414354  9.51609993
   8.43714333  5.79372978  9.81882000
   5.87640429  5.96682787  9.20039940
   4.88506746  5.31919384  8.23130035
   5.81582594  4.11699534  7.88017988
   7.29718351  4.58975410  7.73916006
  19.72226334  7.38361978  7.55766010
  21.15023041  6.81453276  7.47582054
  19.95405579  4.59419918  8.29224014
  20.24205971  3.09204435  8.34240055
  21.41154098  3.14687872  7.31103993
  22.29224396  4.41428566  7.54555988
  18.11923408 21.48573875 10.45285988
  17.62407875 21.58117866  8.99888039
  15.22787857 22.69979286  8.66469955
  14.89187050 24.02499771  9.42017937
  15.94738007 25.13056946  9.10118008
  17.14252853 24.17645836  9.13395977
  14.71834850 12.97787380 10.67967987
  15.94121838 13.10769653 12.84997940
  14.29326916 11.37553501 12.51645947
  12.49053574 14.00015736 11.00792027
  14.46730614 15.41013145 11.22792053
  12.49387169 15.93120384  8.13362026
  10.11974716 14.74649334  7.82209969
  12.00077152 13.24107742  9.02901936
  13.18334103 10.84942532  9.14848041
  14.69139576 12.82315254  8.10480022
  17.08297729 14.01379204  8.07444000
  15.11108494 15.44777584  9.22239971
  13.91465187 17.82934761  9.41666031
   5.50600100 22.83850861  8.35647964
   7.26689434  5.54475498  8.89811993
  21.15177154  5.34705639  7.83661985
  16.71077728 22.77804375  8.88711929
  15.22736454 12.28755760 11.88088036
  13.90130425 14.16554832 10.74413967
  13.57505035 14.36028290  8.63302040
   7.58596039 19.98803139  6.89765978
   7.95276976  8.22361851  9.72994041
  19.73458481  8.85139275  7.20411968
  19.12392044 20.36712647 10.59035969
   7.13084889 24.67144585  7.35658026
   5.47827721  6.76118088 10.42140007
  18.58230209  5.20004177  8.47527981
  18.54097557 24.57393074  9.54337978
   8.35269260 17.18379021  6.77754021
   9.81813526 21.44839287  8.00074005
  12.20920372 20.41869926  8.73818016
   7.52306986 13.00277138  8.34130001
   6.49169016 10.55272865  8.84047985
  10.74247646  8.99158955  9.99020004
  14.92241573  8.30305386  8.41125965
  17.38664246  7.31841135  7.87886000
  18.94834328 11.64970493  7.08180046
  19.62574768 15.69764137  8.90604019
  20.62478447 18.09640694  9.65184021
  16.30161095 19.62671852 10.54856014
   8.03157330 21.85149765  7.92263985
   7.04023695 20.62084389  8.90713978
   5.06577778 20.97504044  7.32556009
   6.07918930 22.20213890  6.36042023
   4.64429283 22.48105049 10.31315994
   3.46403122 22.09691620  8.88997936
   3.16832519 24.60564613  9.93937969
   3.52230096 24.42662048  8.12944031
   5.70005894 25.17592049 10.25376034
   5.08092165 26.20442772  8.79296017
   9.90181732  7.39043760 10.21614075
   9.38561344  7.22267485  8.43502045
   8.07829189  5.76646137 10.90056038
   9.23134232  4.99167252  9.65954018
   4.73028278  5.99913692  7.32929993
   3.89655375  4.98811626  8.69242001
   5.44901466  3.50789475  6.98896027
   5.80299044  3.45365238  8.80726051
   7.44965792  5.17247629  6.77138042
   8.04338169  3.73404765  7.84080028
  19.03920937  6.82223892  6.83825970
  19.33234978  7.25764990  8.62135982
  21.81531334  7.38154554  8.20775986
  21.55631256  6.94524431  6.41850042
  19.38651276  2.41951299  8.00315952
  20.62350082  2.80868626  9.37882042
  20.90945435  3.31760549  6.30189991
  22.01424789  2.18031836  7.26153994
  22.91856766  4.68726969  6.63299990
  22.93422508  4.30017042  8.48077965
  18.62311745 22.46771240 10.73820019
  17.23211289 21.29959869 11.14453983
  17.06680679 20.62617874  8.72080040
  18.51376724 21.72404480  8.30082035
  14.71783447 21.78984451  9.12427998
  15.00224781 22.79819870  7.55150032
  15.04331875 23.78165245 10.52348041
  13.81659603 24.37089539  9.26640034
  15.96483612 25.96048927  9.88240051
  15.81390190 25.53871155  8.04517937
  14.13976860 12.20693684 10.07116032
  15.26689529 13.68537998 13.51570034
  16.60835648 13.80868339 12.33188057
  16.55984116 12.45946980 13.49040031
  13.76705456 10.78362465 11.75305939
  13.53552151 11.88119412 13.15203953
  14.84848976 10.67662430 13.16193962
  11.92607498 14.82355595 10.53777981
  12.22178173 13.99719334 12.08635998
  12.13450718 13.05760479 10.56637955
  14.32535648 15.56959534 12.31714058
  13.99499607 16.25961304 10.70541954
  15.54001331 15.43532562 11.00439930
  16.64557648 13.76007366 10.97030067
 


--------------------------------------------------------------------------------------------------------


 k-point   1 :   0.0000 0.0000 0.0000  plane waves:  399585

 maximum and minimum number of plane-waves per node :     99902    99888

 maximum number of plane-waves:    399585
 maximum index in each direction: 
   IXMAX=   45   IYMAX=   52   IZMAX=   39
   IXMIN=  -45   IYMIN=  -52   IZMIN=  -39


 real space projection operators:
  total allocation   :      20043.99 KBytes
  max/ min on nodes  :       5016.55       5004.98


 parallel 3D FFT for wavefunctions:
    minimum data exchange during FFTs selected (reduces bandwidth)
 parallel 3D FFT for charge:
    minimum data exchange during FFTs selected (reduces bandwidth)


 total amount of memory used by VASP MPI-rank0   179255. kBytes
=======================================================================

   base      :      30000. kBytes
   nonlr-proj:      20502. kBytes
   fftplans  :      28067. kBytes
   grid      :      47383. kBytes
   one-center:       1710. kBytes
   wavefun   :      51593. kBytes
 
     INWAV:  cpu time      0.0001: real time      0.0001
 Broyden mixing: mesh for mixing (old mesh)
   NGX = 91   NGY =105   NGZ = 79
  (NGX  =280   NGY  =320   NGZ  =240)
  gives a total of 754845 points

 initial charge density was supplied:
 charge density of overlapping atoms calculated
 number of electron    1595.0000000 magnetization 
 keeping initial charge density in first step


--------------------------------------------------------------------------------------------------------


 Maximum index for non-local projection operator          482
 Maximum index for augmentation-charges          181 (set IRDMAX)


--------------------------------------------------------------------------------------------------------


 First call to EWALD:  gamma=   0.069
 Maximum number of real-space cells 3x 2x 3
 Maximum number of reciprocal cells 3x 3x 2

    FEWALD:  cpu time      0.0844: real time      0.0859


--------------------------------------- Iteration      1(   1)  ---------------------------------------


    POTLOK:  cpu time      0.2664: real time      0.2867
    SETDIJ:  cpu time      0.0306: real time      0.0317
     EDDAV:  cpu time     22.2229: real time     23.1121
       DOS:  cpu time      0.0022: real time      0.0031
    --------------------------------------------
      LOOP:  cpu time     22.5222: real time     23.4336

 eigenvalue-minimisations  :  2208
 total energy-change (2. order) : 0.1419153E+05  (-0.5754734E+05)
 number of electron    1595.0000000 magnetization 
 augmentation part     1595.0000000 magnetization 

 Free energy of the ion-electron system (eV)
  ---------------------------------------------------
  alpha Z        PSCENC =       750.18867988
  Ewald energy   TEWEN  =    237204.84542237
  -Hartree energ DENC   =   -282976.19627621
  -exchange      EXHF   =         0.00000000
  -V(xc)+E(xc)   XCENC  =      5437.62937521
  PAW double counting   =     17563.60972559   -18026.53453909
  entropy T*S    EENTRO =        -0.16261847
  eigenvalues    EBANDS =     -6219.60693021
  atomic energy  EATOM  =     60457.75646002
  Solvation  Ediel_sol  =         0.00000000
  ---------------------------------------------------
  free energy    TOTEN  =     14191.52929908 eV

  energy without entropy =    14191.69191755  energy(sigma->0) =    14191.61060832


--------------------------------------------------------------------------------------------------------


--------------------------------------- Iteration      1(   2)  ---------------------------------------


     EDDAV:  cpu time     26.2424: real time     26.5635
       DOS:  cpu time      0.0009: real time      0.0009
    --------------------------------------------
      LOOP:  cpu time     26.2433: real time     26.5644

 eigenvalue-minimisations  :  2976
 total energy-change (2. order) :-0.1509536E+05  (-0.1434675E+05)
 number of electron    1595.0000000 magnetization 
 augmentation part     1595.0000000 magnetization 

 Free energy of the ion-electron system (eV)
  ---------------------------------------------------
  alpha Z        PSCENC =       750.18867988
  Ewald energy   TEWEN  =    237204.84542237
  -Hartree energ DENC   =   -282976.19627621
  -exchange      EXHF   =         0.00000000
  -V(xc)+E(xc)   XCENC  =      5437.62937521
  PAW double counting   =     17563.60972559   -18026.53453909
  entropy T*S    EENTRO =        -0.02860116
  eigenvalues    EBANDS =    -21315.10357756
  atomic energy  EATOM  =     60457.75646002
  Solvation  Ediel_sol  =         0.00000000
  ---------------------------------------------------
  free energy    TOTEN  =      -903.83333096 eV

  energy without entropy =     -903.80472979  energy(sigma->0) =     -903.81903037


--------------------------------------------------------------------------------------------------------


--------------------------------------- Iteration      1(   3)  ---------------------------------------


     EDDAV:  cpu time     23.1902: real time     23.4394
       DOS:  cpu time      0.0292: real time      0.0294
    --------------------------------------------
      LOOP:  cpu time     23.2195: real time     23.4688

 eigenvalue-minimisations  :  2528
 total energy-change (2. order) :-0.2815345E+04  (-0.2797488E+04)
 number of electron    1595.0000000 magnetization 
 augmentation part     1595.0000000 magnetization 

 Free energy of the ion-electron system (eV)
  ---------------------------------------------------
  alpha Z        PSCENC =       750.18867988
  Ewald energy   TEWEN  =    237204.84542237
  -Hartree energ DENC   =   -282976.19627621
  -exchange      EXHF   =         0.00000000
  -V(xc)+E(xc)   XCENC  =      5437.62937521
  PAW double counting   =     17563.60972559   -18026.53453909
  entropy T*S    EENTRO =        -0.05444926
  eigenvalues    EBANDS =    -24130.42237753
  atomic energy  EATOM  =     60457.75646002
  Solvation  Ediel_sol  =         0.00000000
  ---------------------------------------------------
  free energy    TOTEN  =     -3719.17797902 eV

  energy without entropy =    -3719.12352976  energy(sigma->0) =    -3719.15075439


--------------------------------------------------------------------------------------------------------


--------------------------------------- Iteration      1(   4)  ---------------------------------------


     EDDAV:  cpu time     22.3225: real time     22.5465
       DOS:  cpu time      0.0371: real time      0.0373
    --------------------------------------------
      LOOP:  cpu time     22.3596: real time     22.5838

 eigenvalue-minimisations  :  2528
 total energy-change (2. order) :-0.1126125E+03  (-0.1116825E+03)
 number of electron    1595.0000000 magnetization 
 augmentation part     1595.0000000 magnetization 

 Free energy of the ion-electron system (eV)
  ---------------------------------------------------
  alpha Z        PSCENC =       750.18867988
  Ewald energy   TEWEN  =    237204.84542237
  -Hartree energ DENC   =   -282976.19627621
  -exchange      EXHF   =         0.00000000
  -V(xc)+E(xc)   XCENC  =      5437.62937521
  PAW double counting   =     17563.60972559   -18026.53453909
  entropy T*S    EENTRO =        -0.05169220
  eigenvalues    EBANDS =    -24243.03763298
  atomic energy  EATOM  =     60457.75646002
  Solvation  Ediel_sol  =         0.00000000
  ---------------------------------------------------
  free energy    TOTEN  =     -3831.79047741 eV

  energy without entropy =    -3831.73878521  energy(sigma->0) =    -3831.76463131


--------------------------------------------------------------------------------------------------------


--------------------------------------- Iteration      1(   5)  ---------------------------------------


     EDDAV:  cpu time     25.5098: real time     25.7729
       DOS:  cpu time      0.0247: real time      0.0248
    CHARGE:  cpu time      1.0289: real time      1.0408
    MIXING:  cpu time      0.0082: real time      0.0103
    --------------------------------------------
      LOOP:  cpu time     26.5718: real time     26.8488

 eigenvalue-minimisations  :  3008
 total energy-change (2. order) :-0.4002093E+01  (-0.3989596E+01)
 number of electron    1594.9999872 magnetization 
 augmentation part       45.6606989 magnetization 

 Broyden mixing:
  rms(total) = 0.91978E+01    rms(broyden)= 0.91956E+01
  rms(prec ) = 0.97439E+01
  weight for this iteration     100.00

 Free energy of the ion-electron system (eV)
  ---------------------------------------------------
  alpha Z        PSCENC =       750.18867988
  Ewald energy   TEWEN  =    237204.84542237
  -Hartree energ DENC   =   -282976.19627621
  -exchange      EXHF   =         0.00000000
  -V(xc)+E(xc)   XCENC  =      5437.62937521
  PAW double counting   =     17563.60972559   -18026.53453909
  entropy T*S    EENTRO =        -0.04710820
  eigenvalues    EBANDS =    -24247.04431011
  atomic energy  EATOM  =     60457.75646002
  Solvation  Ediel_sol  =         0.00000000
  ---------------------------------------------------
  free energy    TOTEN  =     -3835.79257054 eV

  energy without entropy =    -3835.74546234  energy(sigma->0) =    -3835.76901644


--------------------------------------------------------------------------------------------------------


--------------------------------------- Iteration      1(   6)  ---------------------------------------


    POTLOK:  cpu time      0.1581: real time      0.1604
    SETDIJ:  cpu time      0.0269: real time      0.0271
     EDDAV:  cpu time     28.0879: real time     28.3824
       DOS:  cpu time      0.0039: real time      0.0038
    CHARGE:  cpu time      1.0164: real time      1.0250
    MIXING:  cpu time      0.0044: real time      0.0061
    --------------------------------------------
      LOOP:  cpu time     29.2976: real time     29.6049

 eigenvalue-minimisations  :  3232
 total energy-change (2. order) : 0.1016853E+02  (-0.2926470E+02)
 number of electron    1595.0000003 magnetization 
 augmentation part       50.2244559 magnetization 

 Broyden mixing:
  rms(total) = 0.73324E+01    rms(broyden)= 0.73307E+01
  rms(prec ) = 0.84020E+01
  weight for this iteration     100.00

 eigenvalues of (default mixing * dielectric matrix)
  average eigenvalue GAMMA=   0.6711
  0.6711

 Free energy of the ion-electron system (eV)
  ---------------------------------------------------
  alpha Z        PSCENC =       750.18867988
  Ewald energy   TEWEN  =    237204.84542237
  -Hartree energ DENC   =   -284709.06437440
  -exchange      EXHF   =         0.00000000
  -V(xc)+E(xc)   XCENC  =      5505.90485082
  PAW double counting   =     19870.31539631   -20328.98242197
  entropy T*S    EENTRO =        -0.09784841
  eigenvalues    EBANDS =    -22576.49020145
  atomic energy  EATOM  =     60457.75646002
  Solvation  Ediel_sol  =         0.00000000
  ---------------------------------------------------
  free energy    TOTEN  =     -3825.62403682 eV

  energy without entropy =    -3825.52618841  energy(sigma->0) =    -3825.57511262


--------------------------------------------------------------------------------------------------------


--------------------------------------- Iteration      1(   7)  ---------------------------------------


    POTLOK:  cpu time      0.1430: real time      0.1453
    SETDIJ:  cpu time      0.0261: real time      0.0264
     EDDAV:  cpu time     27.4210: real time     27.7294
       DOS:  cpu time      0.0009: real time      0.0009
    CHARGE:  cpu time      1.0116: real time      1.0207
    MIXING:  cpu time      0.0035: real time      0.0036
    --------------------------------------------
      LOOP:  cpu time     28.6062: real time     28.9263

 eigenvalue-minimisations  :  3136
 total energy-change (2. order) : 0.1050440E+03  (-0.9233635E+02)
 number of electron    1594.9999850 magnetization 
 augmentation part       49.4943191 magnetization 

 Broyden mixing:
  rms(total) = 0.65901E+01    rms(broyden)= 0.65863E+01
  rms(prec ) = 0.81645E+01
  weight for this iteration     100.00

 eigenvalues of (default mixing * dielectric matrix)
  average eigenvalue GAMMA=   0.5630
  0.6721  0.4540

 Free energy of the ion-electron system (eV)
  ---------------------------------------------------
  alpha Z        PSCENC =       750.18867988
  Ewald energy   TEWEN  =    237204.84542237
  -Hartree energ DENC   =   -285912.46534560
  -exchange      EXHF   =         0.00000000
  -V(xc)+E(xc)   XCENC  =      5536.78295993
  PAW double counting   =     21117.23978052   -21598.01427352
  entropy T*S    EENTRO =        -0.08096040
  eigenvalues    EBANDS =    -21276.83271269
  atomic energy  EATOM  =     60457.75646002
  Solvation  Ediel_sol  =         0.00000000
  ---------------------------------------------------
  free energy    TOTEN  =     -3720.57998948 eV

  energy without entropy =    -3720.49902908  energy(sigma->0) =    -3720.53950928


--------------------------------------------------------------------------------------------------------


--------------------------------------- Iteration      1(   8)  ---------------------------------------


    POTLOK:  cpu time      0.1435: real time      0.1459
    SETDIJ:  cpu time      0.0264: real time      0.0269
     EDDAV:  cpu time     25.6050: real time     25.8666
       DOS:  cpu time      0.0301: real time      0.0302
    CHARGE:  cpu time      0.9850: real time      0.9939
    MIXING:  cpu time      0.0036: real time      0.0036
    --------------------------------------------
      LOOP:  cpu time     26.7936: real time     27.0672

 eigenvalue-minimisations  :  2880
 total energy-change (2. order) : 0.7373722E+02  (-0.1749104E+02)
 number of electron    1594.9999996 magnetization 
 augmentation part       49.2278291 magnetization 

 Broyden mixing:
  rms(total) = 0.49795E+01    rms(broyden)= 0.49769E+01
  rms(prec ) = 0.55208E+01
  weight for this iteration     100.00

 eigenvalues of (default mixing * dielectric matrix)
  average eigenvalue GAMMA=   0.9747
  1.7663  0.8949  0.2629

 Free energy of the ion-electron system (eV)
  ---------------------------------------------------
  alpha Z        PSCENC =       750.18867988
  Ewald energy   TEWEN  =    237204.84542237
  -Hartree energ DENC   =   -286315.36171145
  -exchange      EXHF   =         0.00000000
  -V(xc)+E(xc)   XCENC  =      5555.44243387
  PAW double counting   =     21893.13339422   -22384.88107857
  entropy T*S    EENTRO =        -0.09076844
  eigenvalues    EBANDS =    -20807.87560039
  atomic energy  EATOM  =     60457.75646002
  Solvation  Ediel_sol  =         0.00000000
  ---------------------------------------------------
  free energy    TOTEN  =     -3646.84276849 eV

  energy without entropy =    -3646.75200005  energy(sigma->0) =    -3646.79738427


--------------------------------------------------------------------------------------------------------


--------------------------------------- Iteration      1(   9)  ---------------------------------------


    POTLOK:  cpu time      0.1427: real time      0.1450
    SETDIJ:  cpu time      0.0266: real time      0.0268
     EDDAV:  cpu time     27.4421: real time     27.7303
       DOS:  cpu time      0.0232: real time      0.0233
    CHARGE:  cpu time      0.9926: real time      1.0008
    MIXING:  cpu time      0.0040: real time      0.0041
    --------------------------------------------
      LOOP:  cpu time     28.6311: real time     28.9302

 eigenvalue-minimisations  :  3136
 total energy-change (2. order) :-0.3688127E+02  (-0.5192363E+02)
 number of electron    1594.9999906 magnetization 
 augmentation part       40.8597642 magnetization 

 Broyden mixing:
  rms(total) = 0.64874E+01    rms(broyden)= 0.64865E+01
  rms(prec ) = 0.70281E+01
  weight for this iteration     100.00

 eigenvalues of (default mixing * dielectric matrix)
  average eigenvalue GAMMA=   1.1410
  3.2222  0.5424  0.5424  0.2572

 Free energy of the ion-electron system (eV)
  ---------------------------------------------------
  alpha Z        PSCENC =       750.18867988
  Ewald energy   TEWEN  =    237204.84542237
  -Hartree energ DENC   =   -288154.49014205
  -exchange      EXHF   =         0.00000000
  -V(xc)+E(xc)   XCENC  =      5622.29565575
  PAW double counting   =     24803.07757583   -25327.55178424
  entropy T*S    EENTRO =        -0.02820963
  eigenvalues    EBANDS =    -19039.81769976
  atomic energy  EATOM  =     60457.75646002
  Solvation  Ediel_sol  =         0.00000000
  ---------------------------------------------------
  free energy    TOTEN  =     -3683.72404184 eV

  energy without entropy =    -3683.69583221  energy(sigma->0) =    -3683.70993703


--------------------------------------------------------------------------------------------------------


--------------------------------------- Iteration      1(  10)  ---------------------------------------


    POTLOK:  cpu time      0.1426: real time      0.1449
    SETDIJ:  cpu time      0.0269: real time      0.0271
     EDDAV:  cpu time     22.6924: real time     22.9206
       DOS:  cpu time      0.1150: real time      0.1157
    CHARGE:  cpu time      0.9780: real time      0.9973
    MIXING:  cpu time      0.0041: real time      0.0042
    --------------------------------------------
      LOOP:  cpu time     23.9589: real time     24.2099

 eigenvalue-minimisations  :  2496
 total energy-change (2. order) : 0.4760587E+02  (-0.2281183E+02)
 number of electron    1594.9999946 magnetization 
 augmentation part       40.5671045 magnetization 

 Broyden mixing:
  rms(total) = 0.55897E+01    rms(broyden)= 0.55890E+01
  rms(prec ) = 0.60457E+01
  weight for this iteration     100.00

 eigenvalues of (default mixing * dielectric matrix)
  average eigenvalue GAMMA=   1.0637
  3.3810  0.6146  0.6146  0.2598  0.4486

 Free energy of the ion-electron system (eV)
  ---------------------------------------------------
  alpha Z        PSCENC =       750.18867988
  Ewald energy   TEWEN  =    237204.84542237
  -Hartree energ DENC   =   -289564.34503309
  -exchange      EXHF   =         0.00000000
  -V(xc)+E(xc)   XCENC  =      5676.86218152
  PAW double counting   =     27184.51683087   -27719.18221291
  entropy T*S    EENTRO =        -0.13465461
  eigenvalues    EBANDS =    -17626.62584168
  atomic energy  EATOM  =     60457.75646002
  Solvation  Ediel_sol  =         0.00000000
  ---------------------------------------------------
  free energy    TOTEN  =     -3636.11816763 eV

  energy without entropy =    -3635.98351302  energy(sigma->0) =    -3636.05084033


--------------------------------------------------------------------------------------------------------


--------------------------------------- Iteration      1(  11)  ---------------------------------------


    POTLOK:  cpu time      0.1690: real time      0.1714
    SETDIJ:  cpu time      0.0263: real time      0.0265
     EDDAV:  cpu time     26.9555: real time     27.2608
       DOS:  cpu time      0.0103: real time      0.0103
    CHARGE:  cpu time      1.0121: real time      1.0233
    MIXING:  cpu time      0.0042: real time      0.0043
    --------------------------------------------
      LOOP:  cpu time     28.1774: real time     28.4966

 eigenvalue-minimisations  :  3072
 total energy-change (2. order) : 0.5926790E+02  (-0.7439750E+01)
 number of electron    1594.9999989 magnetization 
 augmentation part       43.7676605 magnetization 

 Broyden mixing:
  rms(total) = 0.19146E+01    rms(broyden)= 0.19139E+01
  rms(prec ) = 0.20419E+01
  weight for this iteration     100.00

 eigenvalues of (default mixing * dielectric matrix)
  average eigenvalue GAMMA=   1.0290
  3.3673  0.6847  0.6847  0.2608  0.5883  0.5883

 Free energy of the ion-electron system (eV)
  ---------------------------------------------------
  alpha Z        PSCENC =       750.18867988
  Ewald energy   TEWEN  =    237204.84542237
  -Hartree energ DENC   =   -289580.88567966
  -exchange      EXHF   =         0.00000000
  -V(xc)+E(xc)   XCENC  =      5681.79827854
  PAW double counting   =     27515.06295411   -28042.55709788
  entropy T*S    EENTRO =        -0.09194537
  eigenvalues    EBANDS =    -17562.96733531
  atomic energy  EATOM  =     60457.75646002
  Solvation  Ediel_sol  =         0.00000000
  ---------------------------------------------------
  free energy    TOTEN  =     -3576.85026328 eV

  energy without entropy =    -3576.75831791  energy(sigma->0) =    -3576.80429060


--------------------------------------------------------------------------------------------------------


--------------------------------------- Iteration      1(  12)  ---------------------------------------


    POTLOK:  cpu time      0.1418: real time      0.1447
    SETDIJ:  cpu time      0.0267: real time      0.0269
     EDDAV:  cpu time     25.9312: real time     26.2099
       DOS:  cpu time      0.1276: real time      0.1287
    CHARGE:  cpu time      1.0222: real time      1.0375
    MIXING:  cpu time      0.0044: real time      0.0045
    --------------------------------------------
      LOOP:  cpu time     27.2539: real time     27.5523

 eigenvalue-minimisations  :  3008
 total energy-change (2. order) :-0.2509177E+01  (-0.3777486E+01)
 number of electron    1595.0000006 magnetization 
 augmentation part       46.7168181 magnetization 

 Broyden mixing:
  rms(total) = 0.22388E+01    rms(broyden)= 0.22384E+01
  rms(prec ) = 0.24764E+01
  weight for this iteration     100.00

 eigenvalues of (default mixing * dielectric matrix)
  average eigenvalue GAMMA=   1.0144
  3.4200  1.1788  0.5968  0.5968  0.2595  0.5246  0.5246

 Free energy of the ion-electron system (eV)
  ---------------------------------------------------
  alpha Z        PSCENC =       750.18867988
  Ewald energy   TEWEN  =    237204.84542237
  -Hartree energ DENC   =   -289433.65629001
  -exchange      EXHF   =         0.00000000
  -V(xc)+E(xc)   XCENC  =      5679.20981022
  PAW double counting   =     27726.36354686   -28247.67939040
  entropy T*S    EENTRO =        -0.02833696
  eigenvalues    EBANDS =    -17716.35934244
  atomic energy  EATOM  =     60457.75646002
  Solvation  Ediel_sol  =         0.00000000
  ---------------------------------------------------
  free energy    TOTEN  =     -3579.35944045 eV

  energy without entropy =    -3579.33110350  energy(sigma->0) =    -3579.34527197


--------------------------------------------------------------------------------------------------------


--------------------------------------- Iteration      1(  13)  ---------------------------------------


    POTLOK:  cpu time      0.1629: real time      0.1663
    SETDIJ:  cpu time      0.0263: real time      0.0267
     EDDAV:  cpu time     27.2001: real time     27.5067
       DOS:  cpu time      0.0315: real time      0.0317
    CHARGE:  cpu time      0.9900: real time      0.9999
    MIXING:  cpu time      0.0050: real time      0.0050
    --------------------------------------------
      LOOP:  cpu time     28.4159: real time     28.7363

 eigenvalue-minimisations  :  3136
 total energy-change (2. order) : 0.5011013E+01  (-0.2560988E+01)
 number of electron    1594.9999993 magnetization 
 augmentation part       45.1988343 magnetization 

 Broyden mixing:
  rms(total) = 0.10473E+01    rms(broyden)= 0.10469E+01
  rms(prec ) = 0.11512E+01
  weight for this iteration     100.00

 eigenvalues of (default mixing * dielectric matrix)
  average eigenvalue GAMMA=   1.0212
  3.4829  1.4766  0.6153  0.6153  0.7608  0.2599  0.4795  0.4795

 Free energy of the ion-electron system (eV)
  ---------------------------------------------------
  alpha Z        PSCENC =       750.18867988
  Ewald energy   TEWEN  =    237204.84542237
  -Hartree energ DENC   =   -289399.74394308
  -exchange      EXHF   =         0.00000000
  -V(xc)+E(xc)   XCENC  =      5679.40624960
  PAW double counting   =     27980.54271265   -28502.77831184
  entropy T*S    EENTRO =        -0.11907082
  eigenvalues    EBANDS =    -17744.44662644
  atomic energy  EATOM  =     60457.75646002
  Solvation  Ediel_sol  =         0.00000000
  ---------------------------------------------------
  free energy    TOTEN  =     -3574.34842766 eV

  energy without entropy =    -3574.22935683  energy(sigma->0) =    -3574.28889224


--------------------------------------------------------------------------------------------------------


--------------------------------------- Iteration      1(  14)  ---------------------------------------


    POTLOK:  cpu time      0.1430: real time      0.1456
    SETDIJ:  cpu time      0.0264: real time      0.0268
     EDDAV:  cpu time     23.0945: real time     23.3231
       DOS:  cpu time      0.0010: real time      0.0010
    CHARGE:  cpu time      1.0042: real time      1.0145
    MIXING:  cpu time      0.0672: real time      0.0676
    --------------------------------------------
      LOOP:  cpu time     24.3364: real time     24.5786

 eigenvalue-minimisations  :  2624
 total energy-change (2. order) : 0.1283549E+01  (-0.5937876E+00)
 number of electron    1594.9999986 magnetization 
 augmentation part       45.2979018 magnetization 

 Broyden mixing:
  rms(total) = 0.89913E+00    rms(broyden)= 0.89891E+00
  rms(prec ) = 0.95377E+00
  weight for this iteration     100.00

 eigenvalues of (default mixing * dielectric matrix)
  average eigenvalue GAMMA=   1.0676
  3.6263  1.4116  1.4116  0.6502  0.6502  0.2599  0.5591  0.5196  0.5196

 Free energy of the ion-electron system (eV)
  ---------------------------------------------------
  alpha Z        PSCENC =       750.18867988
  Ewald energy   TEWEN  =    237204.84542237
  -Hartree energ DENC   =   -289317.69750799
  -exchange      EXHF   =         0.00000000
  -V(xc)+E(xc)   XCENC  =      5678.24215936
  PAW double counting   =     28213.07502920   -28733.41781081
  entropy T*S    EENTRO =        -0.11810190
  eigenvalues    EBANDS =    -17825.93920855
  atomic energy  EATOM  =     60457.75646002
  Solvation  Ediel_sol  =         0.00000000
  ---------------------------------------------------
  free energy    TOTEN  =     -3573.06487842 eV

  energy without entropy =    -3572.94677652  energy(sigma->0) =    -3573.00582747


--------------------------------------------------------------------------------------------------------


--------------------------------------- Iteration      1(  15)  ---------------------------------------


    POTLOK:  cpu time      0.2336: real time      0.2443
    SETDIJ:  cpu time      0.0497: real time      0.0502
     EDDAV:  cpu time     23.8300: real time     24.0651
       DOS:  cpu time      0.0427: real time      0.0430
    CHARGE:  cpu time      0.9885: real time      0.9976
    MIXING:  cpu time      0.0049: real time      0.0050
    --------------------------------------------
      LOOP:  cpu time     25.1494: real time     25.4052

 eigenvalue-minimisations  :  2624
 total energy-change (2. order) :-0.1829063E+00  (-0.6921874E+00)
 number of electron    1594.9999997 magnetization 
 augmentation part       45.3039746 magnetization 

 Broyden mixing:
  rms(total) = 0.84330E+00    rms(broyden)= 0.84305E+00
  rms(prec ) = 0.97627E+00
  weight for this iteration     100.00

 eigenvalues of (default mixing * dielectric matrix)
  average eigenvalue GAMMA=   1.1733
  4.0410  2.6889  1.0250  1.0250  0.6337  0.6337  0.2599  0.5077  0.5077  0.4102

 Free energy of the ion-electron system (eV)
  ---------------------------------------------------
  alpha Z        PSCENC =       750.18867988
  Ewald energy   TEWEN  =    237204.84542237
  -Hartree energ DENC   =   -289312.45778671
  -exchange      EXHF   =         0.00000000
  -V(xc)+E(xc)   XCENC  =      5677.92634721
  PAW double counting   =     28434.48955689   -28953.07329847
  entropy T*S    EENTRO =        -0.07658069
  eigenvalues    EBANDS =    -17832.84658528
  atomic energy  EATOM  =     60457.75646002
  Solvation  Ediel_sol  =         0.00000000
  ---------------------------------------------------
  free energy    TOTEN  =     -3573.24778477 eV

  energy without entropy =    -3573.17120408  energy(sigma->0) =    -3573.20949442


--------------------------------------------------------------------------------------------------------


--------------------------------------- Iteration      1(  16)  ---------------------------------------


    POTLOK:  cpu time      0.1414: real time      0.1439
    SETDIJ:  cpu time      0.0266: real time      0.0268
     EDDAV:  cpu time     25.6350: real time     25.9107
       DOS:  cpu time      0.0009: real time      0.0009
    CHARGE:  cpu time      1.0640: real time      1.0735
    MIXING:  cpu time      0.0050: real time      0.0052
    --------------------------------------------
      LOOP:  cpu time     26.8729: real time     27.1609

 eigenvalue-minimisations  :  2848
 total energy-change (2. order) :-0.8724753E+00  (-0.2754248E+01)
 number of electron    1594.9999969 magnetization 
 augmentation part       42.9933981 magnetization 

 Broyden mixing:
  rms(total) = 0.19594E+01    rms(broyden)= 0.19592E+01
  rms(prec ) = 0.21524E+01
  weight for this iteration     100.00

 eigenvalues of (default mixing * dielectric matrix)
  average eigenvalue GAMMA=   1.0840
  4.1084  2.6881  0.8685  0.8685  0.6439  0.6439  0.6637  0.4977  0.4205  0.2603
  0.2603

 Free energy of the ion-electron system (eV)
  ---------------------------------------------------
  alpha Z        PSCENC =       750.18867988
  Ewald energy   TEWEN  =    237204.84542237
  -Hartree energ DENC   =   -289199.69664396
  -exchange      EXHF   =         0.00000000
  -V(xc)+E(xc)   XCENC  =      5676.46971902
  PAW double counting   =     28743.77044441   -29260.85137170
  entropy T*S    EENTRO =        -0.06138373
  eigenvalues    EBANDS =    -17946.54158637
  atomic energy  EATOM  =     60457.75646002
  Solvation  Ediel_sol  =         0.00000000
  ---------------------------------------------------
  free energy    TOTEN  =     -3574.12026005 eV

  energy without entropy =    -3574.05887632  energy(sigma->0) =    -3574.08956819


--------------------------------------------------------------------------------------------------------


--------------------------------------- Iteration      1(  17)  ---------------------------------------


    POTLOK:  cpu time      0.1436: real time      0.1460
    SETDIJ:  cpu time      0.0270: real time      0.0272
     EDDAV:  cpu time     25.9671: real time     26.2288
       DOS:  cpu time      0.0290: real time      0.0291
    CHARGE:  cpu time      0.9831: real time      0.9919
    MIXING:  cpu time      0.0053: real time      0.0053
    --------------------------------------------
      LOOP:  cpu time     27.1551: real time     27.4284

 eigenvalue-minimisations  :  2912
 total energy-change (2. order) : 0.1526921E+01  (-0.1149103E+01)
 number of electron    1594.9999986 magnetization 
 augmentation part       45.3900499 magnetization 

 Broyden mixing:
  rms(total) = 0.64332E+00    rms(broyden)= 0.64315E+00
  rms(prec ) = 0.68940E+00
  weight for this iteration     100.00

 eigenvalues of (default mixing * dielectric matrix)
  average eigenvalue GAMMA=   1.1039
  4.4378  2.7093  1.0165  1.0165  0.6420  0.6420  0.6625  0.6625  0.4513  0.4513
  0.2600  0.2947

 Free energy of the ion-electron system (eV)
  ---------------------------------------------------
  alpha Z        PSCENC =       750.18867988
  Ewald energy   TEWEN  =    237204.84542237
  -Hartree energ DENC   =   -289188.86006575
  -exchange      EXHF   =         0.00000000
  -V(xc)+E(xc)   XCENC  =      5676.25421150
  PAW double counting   =     28767.83791015   -29283.56349979
  entropy T*S    EENTRO =        -0.13588069
  eigenvalues    EBANDS =    -17956.91657721
  atomic energy  EATOM  =     60457.75646002
  Solvation  Ediel_sol  =         0.00000000
  ---------------------------------------------------
  free energy    TOTEN  =     -3572.59333952 eV

  energy without entropy =    -3572.45745883  energy(sigma->0) =    -3572.52539918


--------------------------------------------------------------------------------------------------------


--------------------------------------- Iteration      1(  18)  ---------------------------------------


    POTLOK:  cpu time      0.1426: real time      0.1450
    SETDIJ:  cpu time      0.0262: real time      0.0266
     EDDAV:  cpu time     26.8804: real time     27.1521
       DOS:  cpu time      0.0885: real time      0.0893
    CHARGE:  cpu time      1.0228: real time      1.0321
    MIXING:  cpu time      0.0053: real time      0.0055
    --------------------------------------------
      LOOP:  cpu time     28.1658: real time     28.4506

 eigenvalue-minimisations  :  3040
 total energy-change (2. order) :-0.1568165E+00  (-0.4819437E+00)
 number of electron    1594.9999971 magnetization 
 augmentation part       44.0013143 magnetization 

 Broyden mixing:
  rms(total) = 0.95542E+00    rms(broyden)= 0.95515E+00
  rms(prec ) = 0.10440E+01
  weight for this iteration     100.00

 eigenvalues of (default mixing * dielectric matrix)
  average eigenvalue GAMMA=   1.0456
  4.4513  2.6932  0.6513  0.6513  0.9052  0.9052  0.9004  0.6373  0.4779  0.4779
  0.2599  0.3669  0.2151

 Free energy of the ion-electron system (eV)
  ---------------------------------------------------
  alpha Z        PSCENC =       750.18867988
  Ewald energy   TEWEN  =    237204.84542237
  -Hartree energ DENC   =   -289199.87191875
  -exchange      EXHF   =         0.00000000
  -V(xc)+E(xc)   XCENC  =      5676.69727342
  PAW double counting   =     28885.20312277   -29401.09132426
  entropy T*S    EENTRO =        -0.12146411
  eigenvalues    EBANDS =    -17946.35640741
  atomic energy  EATOM  =     60457.75646002
  Solvation  Ediel_sol  =         0.00000000
  ---------------------------------------------------
  free energy    TOTEN  =     -3572.75015606 eV

  energy without entropy =    -3572.62869195  energy(sigma->0) =    -3572.68942401


--------------------------------------------------------------------------------------------------------


--------------------------------------- Iteration      1(  19)  ---------------------------------------


    POTLOK:  cpu time      0.2264: real time      0.2294
    SETDIJ:  cpu time      0.0271: real time      0.0273
     EDDAV:  cpu time     24.2323: real time     24.5086
       DOS:  cpu time      0.0281: real time      0.0283
    CHARGE:  cpu time      1.0430: real time      1.0517
    MIXING:  cpu time      0.0057: real time      0.0058
    --------------------------------------------
      LOOP:  cpu time     25.5626: real time     25.8510

 eigenvalue-minimisations  :  2720
 total energy-change (2. order) :-0.7356283E-01  (-0.4592482E-01)
 number of electron    1594.9999971 magnetization 
 augmentation part       43.5761919 magnetization 

 Broyden mixing:
  rms(total) = 0.13754E+01    rms(broyden)= 0.13754E+01
  rms(prec ) = 0.15109E+01
  weight for this iteration     100.00

 eigenvalues of (default mixing * dielectric matrix)
  average eigenvalue GAMMA=   1.0882
  4.4932  2.2573  2.0000  1.2095  0.8288  0.8288  0.6438  0.6438  0.4993  0.4993
  0.4432  0.2600  0.3137  0.3137

 Free energy of the ion-electron system (eV)
  ---------------------------------------------------
  alpha Z        PSCENC =       750.18867988
  Ewald energy   TEWEN  =    237204.84542237
  -Hartree energ DENC   =   -289204.86000765
  -exchange      EXHF   =         0.00000000
  -V(xc)+E(xc)   XCENC  =      5676.79534942
  PAW double counting   =     28894.62986743   -29410.76338304
  entropy T*S    EENTRO =        -0.09674503
  eigenvalues    EBANDS =    -17941.31936230
  atomic energy  EATOM  =     60457.75646002
  Solvation  Ediel_sol  =         0.00000000
  ---------------------------------------------------
  free energy    TOTEN  =     -3572.82371889 eV

  energy without entropy =    -3572.72697386  energy(sigma->0) =    -3572.77534638


--------------------------------------------------------------------------------------------------------


--------------------------------------- Iteration      1(  20)  ---------------------------------------


    POTLOK:  cpu time      0.1422: real time      0.1447
    SETDIJ:  cpu time      0.0261: real time      0.0263
     EDDAV:  cpu time     30.5795: real time     30.8915
       DOS:  cpu time      0.0917: real time      0.0923
    CHARGE:  cpu time      0.9836: real time      0.9926
    MIXING:  cpu time      0.0058: real time      0.0058
    --------------------------------------------
      LOOP:  cpu time     31.8288: real time     32.1533

 eigenvalue-minimisations  :  3584
 total energy-change (2. order) : 0.4725502E+00  (-0.2750316E+00)
 number of electron    1594.9999986 magnetization 
 augmentation part       44.8848673 magnetization 

 Broyden mixing:
  rms(total) = 0.24287E+00    rms(broyden)= 0.24209E+00
  rms(prec ) = 0.29213E+00
  weight for this iteration     100.00

 eigenvalues of (default mixing * dielectric matrix)
  average eigenvalue GAMMA=   1.0691
  4.5862  2.6444  1.7156  1.3334  0.8654  0.8654  0.6423  0.6423  0.4942  0.4942
  0.4522  0.4522  0.2600  0.2945  0.2945

 Free energy of the ion-electron system (eV)
  ---------------------------------------------------
  alpha Z        PSCENC =       750.18867988
  Ewald energy   TEWEN  =    237204.84542237
  -Hartree energ DENC   =   -289225.34999180
  -exchange      EXHF   =         0.00000000
  -V(xc)+E(xc)   XCENC  =      5677.10690142
  PAW double counting   =     28927.89878845   -29443.47552341
  entropy T*S    EENTRO =        -0.12140823
  eigenvalues    EBANDS =    -17921.20049742
  atomic energy  EATOM  =     60457.75646002
  Solvation  Ediel_sol  =         0.00000000
  ---------------------------------------------------
  free energy    TOTEN  =     -3572.35116872 eV

  energy without entropy =    -3572.22976049  energy(sigma->0) =    -3572.29046461


--------------------------------------------------------------------------------------------------------


--------------------------------------- Iteration      1(  21)  ---------------------------------------


    POTLOK:  cpu time      0.1432: real time      0.1457
    SETDIJ:  cpu time      0.0278: real time      0.0280
     EDDAV:  cpu time     23.6144: real time     23.8850
       DOS:  cpu time      0.0691: real time      0.0701
    CHARGE:  cpu time      0.9881: real time      0.9990
    MIXING:  cpu time      0.0069: real time      0.0070
    --------------------------------------------
      LOOP:  cpu time     24.8494: real time     25.1348

 eigenvalue-minimisations  :  2624
 total energy-change (2. order) :-0.4385889E-02  (-0.9241884E-01)
 number of electron    1594.9999974 magnetization 
 augmentation part       44.2102542 magnetization 

 Broyden mixing:
  rms(total) = 0.71829E+00    rms(broyden)= 0.71801E+00
  rms(prec ) = 0.77408E+00
  weight for this iteration     100.00

 eigenvalues of (default mixing * dielectric matrix)
  average eigenvalue GAMMA=   1.0490
  4.5959  2.8360  1.5170  1.5170  0.9402  0.9402  0.6400  0.6400  0.5592  0.5592
  0.4544  0.4544  0.2600  0.3010  0.2845  0.2845

 Free energy of the ion-electron system (eV)
  ---------------------------------------------------
  alpha Z        PSCENC =       750.18867988
  Ewald energy   TEWEN  =    237204.84542237
  -Hartree energ DENC   =   -289216.61731666
  -exchange      EXHF   =         0.00000000
  -V(xc)+E(xc)   XCENC  =      5676.88512427
  PAW double counting   =     28945.69191487   -29460.87019710
  entropy T*S    EENTRO =        -0.11447132
  eigenvalues    EBANDS =    -17930.12117095
  atomic energy  EATOM  =     60457.75646002
  Solvation  Ediel_sol  =         0.00000000
  ---------------------------------------------------
  free energy    TOTEN  =     -3572.35555461 eV

  energy without entropy =    -3572.24108329  energy(sigma->0) =    -3572.29831895


--------------------------------------------------------------------------------------------------------


--------------------------------------- Iteration      1(  22)  ---------------------------------------


    POTLOK:  cpu time      0.1423: real time      0.1446
    SETDIJ:  cpu time      0.0268: real time      0.0270
     EDDAV:  cpu time     25.4816: real time     25.8396
       DOS:  cpu time      0.0055: real time      0.0055
    CHARGE:  cpu time      0.9769: real time      0.9859
    MIXING:  cpu time      0.0063: real time      0.0064
    --------------------------------------------
      LOOP:  cpu time     26.6393: real time     27.0091

 eigenvalue-minimisations  :  2880
 total energy-change (2. order) :-0.4943171E-01  (-0.1973896E+00)
 number of electron    1594.9999988 magnetization 
 augmentation part       45.2041711 magnetization 

 Broyden mixing:
  rms(total) = 0.42913E+00    rms(broyden)= 0.42849E+00
  rms(prec ) = 0.48465E+00
  weight for this iteration     100.00

 eigenvalues of (default mixing * dielectric matrix)
  average eigenvalue GAMMA=   1.0284
  4.6561  2.9453  1.4615  1.4615  0.9335  0.9335  0.6422  0.6422  0.6250  0.6250
  0.5115  0.5115  0.4549  0.2600  0.2875  0.2875  0.2449

 Free energy of the ion-electron system (eV)
  ---------------------------------------------------
  alpha Z        PSCENC =       750.18867988
  Ewald energy   TEWEN  =    237204.84542237
  -Hartree energ DENC   =   -289211.22618257
  -exchange      EXHF   =         0.00000000
  -V(xc)+E(xc)   XCENC  =      5676.69018524
  PAW double counting   =     28947.45329269   -29462.40738095
  entropy T*S    EENTRO =        -0.11010704
  eigenvalues    EBANDS =    -17935.59535597
  atomic energy  EATOM  =     60457.75646002
  Solvation  Ediel_sol  =         0.00000000
  ---------------------------------------------------
  free energy    TOTEN  =     -3572.40498632 eV

  energy without entropy =    -3572.29487929  energy(sigma->0) =    -3572.34993280


--------------------------------------------------------------------------------------------------------


--------------------------------------- Iteration      1(  23)  ---------------------------------------


    POTLOK:  cpu time      0.1739: real time      0.1766
    SETDIJ:  cpu time      0.0263: real time      0.0266
     EDDAV:  cpu time     24.8697: real time     25.1750
       DOS:  cpu time      0.0296: real time      0.0298
    CHARGE:  cpu time      0.9800: real time      0.9913
    MIXING:  cpu time      0.0064: real time      0.0065
    --------------------------------------------
      LOOP:  cpu time     26.0860: real time     26.4058

 eigenvalue-minimisations  :  2720
 total energy-change (2. order) : 0.1225948E+00  (-0.3747895E-02)
 number of electron    1594.9999986 magnetization 
 augmentation part       45.0801373 magnetization 

 Broyden mixing:
  rms(total) = 0.29378E+00    rms(broyden)= 0.29377E+00
  rms(prec ) = 0.33354E+00
  weight for this iteration     100.00

 eigenvalues of (default mixing * dielectric matrix)
  average eigenvalue GAMMA=   1.0414
  4.7258  3.0181  1.4938  1.4938  1.1849  0.9435  0.6444  0.6444  0.7604  0.7604
  0.5207  0.5207  0.4821  0.4821  0.2734  0.2734  0.2604  0.2622

 Free energy of the ion-electron system (eV)
  ---------------------------------------------------
  alpha Z        PSCENC =       750.18867988
  Ewald energy   TEWEN  =    237204.84542237
  -Hartree energ DENC   =   -289206.34446849
  -exchange      EXHF   =         0.00000000
  -V(xc)+E(xc)   XCENC  =      5676.56520160
  PAW double counting   =     28954.07734005   -29468.66415599
  entropy T*S    EENTRO =        -0.13099528
  eigenvalues    EBANDS =    -17940.57587572
  atomic energy  EATOM  =     60457.75646002
  Solvation  Ediel_sol  =         0.00000000
  ---------------------------------------------------
  free energy    TOTEN  =     -3572.28239155 eV

  energy without entropy =    -3572.15139627  energy(sigma->0) =    -3572.21689391


--------------------------------------------------------------------------------------------------------


--------------------------------------- Iteration      1(  24)  ---------------------------------------


    POTLOK:  cpu time      0.1427: real time      0.1450
    SETDIJ:  cpu time      0.0267: real time      0.0269
     EDDAV:  cpu time     26.6130: real time     26.8907
       DOS:  cpu time      0.1473: real time      0.1483
    CHARGE:  cpu time      0.9923: real time      1.0020
    MIXING:  cpu time      0.0070: real time      0.0071
    --------------------------------------------
      LOOP:  cpu time     27.9290: real time     28.2200

 eigenvalue-minimisations  :  2944
 total energy-change (2. order) : 0.4868731E-01  (-0.1395795E-02)
 number of electron    1594.9999984 magnetization 
 augmentation part       44.9737353 magnetization 

 Broyden mixing:
  rms(total) = 0.16098E+00    rms(broyden)= 0.16094E+00
  rms(prec ) = 0.17927E+00
  weight for this iteration     100.00

 eigenvalues of (default mixing * dielectric matrix)
  average eigenvalue GAMMA=   1.0865
  4.8270  3.1784  1.7958  1.6600  1.6600  0.9152  0.9152  0.6431  0.6431  0.6762
  0.6762  0.5096  0.5096  0.4798  0.4798  0.2735  0.2735  0.2601  0.2663

 Free energy of the ion-electron system (eV)
  ---------------------------------------------------
  alpha Z        PSCENC =       750.18867988
  Ewald energy   TEWEN  =    237204.84542237
  -Hartree energ DENC   =   -289202.49246322
  -exchange      EXHF   =         0.00000000
  -V(xc)+E(xc)   XCENC  =      5676.49136454
  PAW double counting   =     28961.88966090   -29476.31589388
  entropy T*S    EENTRO =        -0.14500842
  eigenvalues    EBANDS =    -17944.45192643
  atomic energy  EATOM  =     60457.75646002
  Solvation  Ediel_sol  =         0.00000000
  ---------------------------------------------------
  free energy    TOTEN  =     -3572.23370424 eV

  energy without entropy =    -3572.08869582  energy(sigma->0) =    -3572.16120003


--------------------------------------------------------------------------------------------------------


--------------------------------------- Iteration      1(  25)  ---------------------------------------


    POTLOK:  cpu time      0.1426: real time      0.1448
    SETDIJ:  cpu time      0.0567: real time      0.0572
     EDDAV:  cpu time     25.6650: real time     25.9187
       DOS:  cpu time      0.0035: real time      0.0035
    CHARGE:  cpu time      0.9909: real time      1.0063
    MIXING:  cpu time      0.0311: real time      0.0313
    --------------------------------------------
      LOOP:  cpu time     26.8897: real time     27.1618

 eigenvalue-minimisations  :  2912
 total energy-change (2. order) :-0.1358889E-01  (-0.1704751E-01)
 number of electron    1594.9999976 magnetization 
 augmentation part       44.5138493 magnetization 

 Broyden mixing:
  rms(total) = 0.40786E+00    rms(broyden)= 0.40764E+00
  rms(prec ) = 0.45471E+00
  weight for this iteration     100.00

 eigenvalues of (default mixing * dielectric matrix)
  average eigenvalue GAMMA=   1.0696
  4.8245  3.2842  1.5895  1.5895  1.5712  0.9231  0.9231  0.9506  0.9506  0.6424
  0.6424  0.4820  0.4820  0.5020  0.5020  0.4603  0.2747  0.2747  0.2603  0.2628

 Free energy of the ion-electron system (eV)
  ---------------------------------------------------
  alpha Z        PSCENC =       750.18867988
  Ewald energy   TEWEN  =    237204.84542237
  -Hartree energ DENC   =   -289200.71235693
  -exchange      EXHF   =         0.00000000
  -V(xc)+E(xc)   XCENC  =      5676.43285325
  PAW double counting   =     28969.80387281   -29484.02330362
  entropy T*S    EENTRO =        -0.14901974
  eigenvalues    EBANDS =    -17946.38990118
  atomic energy  EATOM  =     60457.75646002
  Solvation  Ediel_sol  =         0.00000000
  ---------------------------------------------------
  free energy    TOTEN  =     -3572.24729313 eV

  energy without entropy =    -3572.09827339  energy(sigma->0) =    -3572.17278326


--------------------------------------------------------------------------------------------------------


--------------------------------------- Iteration      1(  26)  ---------------------------------------


    POTLOK:  cpu time      0.1956: real time      0.1987
    SETDIJ:  cpu time      0.0326: real time      0.0328
     EDDAV:  cpu time     24.5740: real time     24.8461
       DOS:  cpu time      0.0009: real time      0.0009
    CHARGE:  cpu time      0.9807: real time      0.9900
    MIXING:  cpu time      0.0072: real time      0.0072
    --------------------------------------------
      LOOP:  cpu time     25.7908: real time     26.0757

 eigenvalue-minimisations  :  2752
 total energy-change (2. order) :-0.6322503E-01  (-0.1096447E+00)
 number of electron    1594.9999988 magnetization 
 augmentation part       45.2579263 magnetization 

 Broyden mixing:
  rms(total) = 0.44323E+00    rms(broyden)= 0.44286E+00
  rms(prec ) = 0.48890E+00
  weight for this iteration     100.00

 eigenvalues of (default mixing * dielectric matrix)
  average eigenvalue GAMMA=   1.1037
  4.9154  3.3933  2.5702  1.6416  1.6416  1.0264  1.0264  0.6434  0.6434  0.7525
  0.7525  0.5901  0.5901  0.4829  0.4829  0.4979  0.4531  0.2765  0.2765  0.2603
  0.2603

 Free energy of the ion-electron system (eV)
  ---------------------------------------------------
  alpha Z        PSCENC =       750.18867988
  Ewald energy   TEWEN  =    237204.84542237
  -Hartree energ DENC   =   -289202.12562872
  -exchange      EXHF   =         0.00000000
  -V(xc)+E(xc)   XCENC  =      5676.41393285
  PAW double counting   =     28969.09941592   -29483.24264476
  entropy T*S    EENTRO =        -0.12719040
  eigenvalues    EBANDS =    -17945.11896532
  atomic energy  EATOM  =     60457.75646002
  Solvation  Ediel_sol  =         0.00000000
  ---------------------------------------------------
  free energy    TOTEN  =     -3572.31051816 eV

  energy without entropy =    -3572.18332776  energy(sigma->0) =    -3572.24692296


--------------------------------------------------------------------------------------------------------


--------------------------------------- Iteration      1(  27)  ---------------------------------------


    POTLOK:  cpu time      0.1723: real time      0.1753
    SETDIJ:  cpu time      0.0269: real time      0.0272
     EDDAV:  cpu time     24.3003: real time     24.5579
       DOS:  cpu time      0.0327: real time      0.0329
    CHARGE:  cpu time      0.9919: real time      1.0004
    MIXING:  cpu time      0.0075: real time      0.0076
    --------------------------------------------
      LOOP:  cpu time     25.5316: real time     25.8013

 eigenvalue-minimisations  :  2720
 total energy-change (2. order) : 0.5862196E-01  (-0.1341042E-01)
 number of electron    1594.9999983 magnetization 
 augmentation part       44.9085627 magnetization 

 Broyden mixing:
  rms(total) = 0.96824E-01    rms(broyden)= 0.96381E-01
  rms(prec ) = 0.10259E+00
  weight for this iteration     100.00

 eigenvalues of (default mixing * dielectric matrix)
  average eigenvalue GAMMA=   1.1041
  4.9460  3.6367  2.9367  1.6103  1.6103  1.1416  1.1416  0.6435  0.6435  0.6950
  0.6950  0.5727  0.5727  0.4994  0.4994  0.4877  0.4421  0.4421  0.2764  0.2764
  0.2603  0.2603

 Free energy of the ion-electron system (eV)
  ---------------------------------------------------
  alpha Z        PSCENC =       750.18867988
  Ewald energy   TEWEN  =    237204.84542237
  -Hartree energ DENC   =   -289202.57144655
  -exchange      EXHF   =         0.00000000
  -V(xc)+E(xc)   XCENC  =      5676.44167787
  PAW double counting   =     28973.53043552   -29487.46771645
  entropy T*S    EENTRO =        -0.14827511
  eigenvalues    EBANDS =    -17944.82713376
  atomic energy  EATOM  =     60457.75646002
  Solvation  Ediel_sol  =         0.00000000
  ---------------------------------------------------
  free energy    TOTEN  =     -3572.25189621 eV

  energy without entropy =    -3572.10362109  energy(sigma->0) =    -3572.17775865


--------------------------------------------------------------------------------------------------------


--------------------------------------- Iteration      1(  28)  ---------------------------------------


    POTLOK:  cpu time      0.1413: real time      0.1444
    SETDIJ:  cpu time      0.1022: real time      0.1029
     EDDAV:  cpu time     25.8092: real time     26.0888
       DOS:  cpu time      0.0009: real time      0.0009
    CHARGE:  cpu time      1.0145: real time      1.0245
    MIXING:  cpu time      0.0080: real time      0.0081
    --------------------------------------------
      LOOP:  cpu time     27.0759: real time     27.3695

 eigenvalue-minimisations  :  2944
 total energy-change (2. order) :-0.2320501E-01  (-0.2903629E-01)
 number of electron    1594.9999988 magnetization 
 augmentation part       45.2547997 magnetization 

 Broyden mixing:
  rms(total) = 0.44044E+00    rms(broyden)= 0.44032E+00
  rms(prec ) = 0.48721E+00
  weight for this iteration     100.00

 eigenvalues of (default mixing * dielectric matrix)
  average eigenvalue GAMMA=   1.1152
  4.9986  3.6971  3.0255  1.6279  1.6279  1.2730  1.2730  0.6427  0.6427  0.7058
  0.7058  0.7756  0.7756  0.4927  0.4927  0.5109  0.5109  0.4534  0.3466  0.2764
  0.2764  0.2596  0.2596

 Free energy of the ion-electron system (eV)
  ---------------------------------------------------
  alpha Z        PSCENC =       750.18867988
  Ewald energy   TEWEN  =    237204.84542237
  -Hartree energ DENC   =   -289203.91112149
  -exchange      EXHF   =         0.00000000
  -V(xc)+E(xc)   XCENC  =      5676.46992916
  PAW double counting   =     28974.45932125   -29488.38086630
  entropy T*S    EENTRO =        -0.12631156
  eigenvalues    EBANDS =    -17943.57661455
  atomic energy  EATOM  =     60457.75646002
  Solvation  Ediel_sol  =         0.00000000
  ---------------------------------------------------
  free energy    TOTEN  =     -3572.27510122 eV

  energy without entropy =    -3572.14878966  energy(sigma->0) =    -3572.21194544


--------------------------------------------------------------------------------------------------------


--------------------------------------- Iteration      1(  29)  ---------------------------------------


    POTLOK:  cpu time      0.1678: real time      0.1710
    SETDIJ:  cpu time      0.0646: real time      0.0651
     EDDAV:  cpu time     24.7385: real time     24.9967
       DOS:  cpu time      0.1860: real time      0.1871
    CHARGE:  cpu time      0.9808: real time      0.9892
    MIXING:  cpu time      0.0079: real time      0.0084
    --------------------------------------------
      LOOP:  cpu time     26.1456: real time     26.4175

 eigenvalue-minimisations  :  2784
 total energy-change (2. order) : 0.3048795E-01  (-0.8594119E-02)
 number of electron    1594.9999983 magnetization 
 augmentation part       44.9202274 magnetization 

 Broyden mixing:
  rms(total) = 0.93042E-01    rms(broyden)= 0.92570E-01
  rms(prec ) = 0.10068E+00
  weight for this iteration     100.00

 eigenvalues of (default mixing * dielectric matrix)
  average eigenvalue GAMMA=   1.1543
  5.1129  4.1999  3.0559  2.2071  1.4761  1.4761  1.0004  1.0004  0.9261  0.7524
  0.7524  0.6429  0.6429  0.5322  0.5322  0.5315  0.5315  0.5107  0.4516  0.2762
  0.2762  0.2969  0.2596  0.2584

 Free energy of the ion-electron system (eV)
  ---------------------------------------------------
  alpha Z        PSCENC =       750.18867988
  Ewald energy   TEWEN  =    237204.84542237
  -Hartree energ DENC   =   -289203.05050898
  -exchange      EXHF   =         0.00000000
  -V(xc)+E(xc)   XCENC  =      5676.47116352
  PAW double counting   =     28975.38160506   -29489.23441106
  entropy T*S    EENTRO =        -0.14840788
  eigenvalues    EBANDS =    -17944.45461620
  atomic energy  EATOM  =     60457.75646002
  Solvation  Ediel_sol  =         0.00000000
  ---------------------------------------------------
  free energy    TOTEN  =     -3572.24461327 eV

  energy without entropy =    -3572.09620539  energy(sigma->0) =    -3572.17040933


--------------------------------------------------------------------------------------------------------


--------------------------------------- Iteration      1(  30)  ---------------------------------------


    POTLOK:  cpu time      0.1412: real time      0.1440
    SETDIJ:  cpu time      0.0264: real time      0.0265
     EDDAV:  cpu time     25.6714: real time     25.9510
       DOS:  cpu time      0.0024: real time      0.0024
    CHARGE:  cpu time      1.0241: real time      1.0330
    MIXING:  cpu time      0.0081: real time      0.0082
    --------------------------------------------
      LOOP:  cpu time     26.8737: real time     27.1652

 eigenvalue-minimisations  :  2848
 total energy-change (2. order) : 0.5292442E-02  (-0.1352624E-01)
 number of electron    1594.9999987 magnetization 
 augmentation part       45.1540336 magnetization 

 Broyden mixing:
  rms(total) = 0.32321E+00    rms(broyden)= 0.32311E+00
  rms(prec ) = 0.35473E+00
  weight for this iteration     100.00

 eigenvalues of (default mixing * dielectric matrix)
  average eigenvalue GAMMA=   1.1415
  5.2743  4.3008  3.0233  2.4937  1.4474  1.4474  1.0478  1.0478  0.9433  0.7438
  0.7438  0.6431  0.6431  0.5375  0.5375  0.5269  0.5269  0.4821  0.4493  0.3539
  0.2762  0.2762  0.2602  0.2629  0.2476

 Free energy of the ion-electron system (eV)
  ---------------------------------------------------
  alpha Z        PSCENC =       750.18867988
  Ewald energy   TEWEN  =    237204.84542237
  -Hartree energ DENC   =   -289202.28935071
  -exchange      EXHF   =         0.00000000
  -V(xc)+E(xc)   XCENC  =      5676.46698434
  PAW double counting   =     28975.33838912   -29489.19980853
  entropy T*S    EENTRO =        -0.14203572
  eigenvalues    EBANDS =    -17945.20406160
  atomic energy  EATOM  =     60457.75646002
  Solvation  Ediel_sol  =         0.00000000
  ---------------------------------------------------
  free energy    TOTEN  =     -3572.23932082 eV

  energy without entropy =    -3572.09728511  energy(sigma->0) =    -3572.16830297


--------------------------------------------------------------------------------------------------------


--------------------------------------- Iteration      1(  31)  ---------------------------------------


    POTLOK:  cpu time      0.1414: real time      0.1442
    SETDIJ:  cpu time      0.0267: real time      0.0269
     EDDAV:  cpu time     25.0985: real time     25.3654
       DOS:  cpu time      0.0637: real time      0.0640
    CHARGE:  cpu time      1.0378: real time      1.0467
    MIXING:  cpu time      0.0087: real time      0.0088
    --------------------------------------------
      LOOP:  cpu time     26.3767: real time     26.6560

 eigenvalue-minimisations  :  2784
 total energy-change (2. order) :-0.1336546E-02  (-0.2679743E-01)
 number of electron    1594.9999979 magnetization 
 augmentation part       44.6997410 magnetization 

 Broyden mixing:
  rms(total) = 0.20619E+00    rms(broyden)= 0.20570E+00
  rms(prec ) = 0.22293E+00
  weight for this iteration     100.00

 eigenvalues of (default mixing * dielectric matrix)
  average eigenvalue GAMMA=   1.1691
  5.4306  4.6263  3.2691  2.5354  1.5427  1.5427  1.0293  1.0293  0.8560  0.8560
  0.7642  0.7642  0.6431  0.6431  0.7587  0.4996  0.4996  0.5215  0.5215  0.4380
  0.3430  0.2763  0.2763  0.2599  0.2599  0.2111

 Free energy of the ion-electron system (eV)
  ---------------------------------------------------
  alpha Z        PSCENC =       750.18867988
  Ewald energy   TEWEN  =    237204.84542237
  -Hartree energ DENC   =   -289201.70733904
  -exchange      EXHF   =         0.00000000
  -V(xc)+E(xc)   XCENC  =      5676.45799693
  PAW double counting   =     28975.56423540   -29489.38455536
  entropy T*S    EENTRO =        -0.14993679
  eigenvalues    EBANDS =    -17945.81162077
  atomic energy  EATOM  =     60457.75646002
  Solvation  Ediel_sol  =         0.00000000
  ---------------------------------------------------
  free energy    TOTEN  =     -3572.24065737 eV

  energy without entropy =    -3572.09072058  energy(sigma->0) =    -3572.16568897


--------------------------------------------------------------------------------------------------------


--------------------------------------- Iteration      1(  32)  ---------------------------------------


    POTLOK:  cpu time      0.1423: real time      0.1447
    SETDIJ:  cpu time      0.0658: real time      0.0662
     EDDAV:  cpu time     25.4403: real time     25.7021
       DOS:  cpu time      0.0038: real time      0.0038
    CHARGE:  cpu time      1.0191: real time      1.0286
    MIXING:  cpu time      0.0089: real time      0.0090
    --------------------------------------------
      LOOP:  cpu time     26.6801: real time     26.9546

 eigenvalue-minimisations  :  2848
 total energy-change (2. order) :-0.5494036E-02  (-0.4057889E-01)
 number of electron    1594.9999986 magnetization 
 augmentation part       45.1113448 magnetization 

 Broyden mixing:
  rms(total) = 0.27603E+00    rms(broyden)= 0.27568E+00
  rms(prec ) = 0.29875E+00
  weight for this iteration     100.00

 eigenvalues of (default mixing * dielectric matrix)
  average eigenvalue GAMMA=   1.1583
  5.4801  4.6970  3.3809  2.6546  1.5610  1.5610  1.0097  1.0097  0.8975  0.8975
  0.7991  0.7991  0.6430  0.6430  0.7751  0.5044  0.5044  0.4978  0.4978  0.4601
  0.4601  0.2762  0.2762  0.2965  0.2590  0.2594  0.1737

 Free energy of the ion-electron system (eV)
  ---------------------------------------------------
  alpha Z        PSCENC =       750.18867988
  Ewald energy   TEWEN  =    237204.84542237
  -Hartree energ DENC   =   -289201.36475233
  -exchange      EXHF   =         0.00000000
  -V(xc)+E(xc)   XCENC  =      5676.46622886
  PAW double counting   =     28975.21811307   -29489.09634328
  entropy T*S    EENTRO =        -0.14710323
  eigenvalues    EBANDS =    -17946.11285677
  atomic energy  EATOM  =     60457.75646002
  Solvation  Ediel_sol  =         0.00000000
  ---------------------------------------------------
  free energy    TOTEN  =     -3572.24615141 eV

  energy without entropy =    -3572.09904817  energy(sigma->0) =    -3572.17259979


--------------------------------------------------------------------------------------------------------


--------------------------------------- Iteration      1(  33)  ---------------------------------------


    POTLOK:  cpu time      0.1429: real time      0.1454
    SETDIJ:  cpu time      0.0270: real time      0.0272
     EDDAV:  cpu time     24.7527: real time     25.0405
       DOS:  cpu time      0.0214: real time      0.0215
    CHARGE:  cpu time      1.0247: real time      1.0336
    MIXING:  cpu time      0.0092: real time      0.0093
    --------------------------------------------
      LOOP:  cpu time     25.9779: real time     26.2775

 eigenvalue-minimisations  :  2752
 total energy-change (2. order) :-0.8412025E-02  (-0.4680746E-01)
 number of electron    1594.9999977 magnetization 
 augmentation part       44.5754569 magnetization 

 Broyden mixing:
  rms(total) = 0.34408E+00    rms(broyden)= 0.34360E+00
  rms(prec ) = 0.37389E+00
  weight for this iteration     100.00

 eigenvalues of (default mixing * dielectric matrix)
  average eigenvalue GAMMA=   1.1496
  5.4392  4.8351  3.5387  2.5804  1.5880  1.5880  1.0615  0.9283  0.9283  0.8096
  0.8096  0.8806  0.8806  0.6429  0.6429  0.5139  0.5139  0.4939  0.4939  0.5148
  0.5148  0.4417  0.2762  0.2762  0.3045  0.2593  0.2593  0.1718

 Free energy of the ion-electron system (eV)
  ---------------------------------------------------
  alpha Z        PSCENC =       750.18867988
  Ewald energy   TEWEN  =    237204.84542237
  -Hartree energ DENC   =   -289201.86886675
  -exchange      EXHF   =         0.00000000
  -V(xc)+E(xc)   XCENC  =      5676.46881386
  PAW double counting   =     28975.23563869   -29489.04527648
  entropy T*S    EENTRO =        -0.14293940
  eigenvalues    EBANDS =    -17945.69249561
  atomic energy  EATOM  =     60457.75646002
  Solvation  Ediel_sol  =         0.00000000
  ---------------------------------------------------
  free energy    TOTEN  =     -3572.25456343 eV

  energy without entropy =    -3572.11162403  energy(sigma->0) =    -3572.18309373


--------------------------------------------------------------------------------------------------------


--------------------------------------- Iteration      1(  34)  ---------------------------------------


    POTLOK:  cpu time      0.1732: real time      0.1756
    SETDIJ:  cpu time      0.0267: real time      0.0269
     EDDAV:  cpu time     22.6924: real time     22.9242
       DOS:  cpu time      0.0009: real time      0.0009
    CHARGE:  cpu time      1.0027: real time      1.0130
    MIXING:  cpu time      0.0096: real time      0.0097
    --------------------------------------------
      LOOP:  cpu time     23.9054: real time     24.1502

 eigenvalue-minimisations  :  2560
 total energy-change (2. order) :-0.1123014E-01  (-0.7452708E-01)
 number of electron    1594.9999987 magnetization 
 augmentation part       45.1290915 magnetization 

 Broyden mixing:
  rms(total) = 0.29904E+00    rms(broyden)= 0.29846E+00
  rms(prec ) = 0.32431E+00
  weight for this iteration     100.00

 eigenvalues of (default mixing * dielectric matrix)
  average eigenvalue GAMMA=   1.1702
  5.1376  5.1376  3.3825  2.6637  1.8190  1.8190  1.2268  1.2268  0.9839  0.9839
  0.7680  0.7680  0.6430  0.6430  0.8405  0.8405  0.5696  0.5696  0.5046  0.5046
  0.5159  0.4469  0.4147  0.2762  0.2762  0.2889  0.2596  0.2584  0.1673

 Free energy of the ion-electron system (eV)
  ---------------------------------------------------
  alpha Z        PSCENC =       750.18867988
  Ewald energy   TEWEN  =    237204.84542237
  -Hartree energ DENC   =   -289202.17572153
  -exchange      EXHF   =         0.00000000
  -V(xc)+E(xc)   XCENC  =      5676.48475862
  PAW double counting   =     28975.09913378   -29489.01482592
  entropy T*S    EENTRO =        -0.14303504
  eigenvalues    EBANDS =    -17945.30666574
  atomic energy  EATOM  =     60457.75646002
  Solvation  Ediel_sol  =         0.00000000
  ---------------------------------------------------
  free energy    TOTEN  =     -3572.26579357 eV

  energy without entropy =    -3572.12275853  energy(sigma->0) =    -3572.19427605


--------------------------------------------------------------------------------------------------------


--------------------------------------- Iteration      1(  35)  ---------------------------------------


    POTLOK:  cpu time      0.2101: real time      0.2127
    SETDIJ:  cpu time      0.0571: real time      0.0575
     EDDAV:  cpu time     23.4334: real time     23.6924
       DOS:  cpu time      0.0009: real time      0.0009
    CHARGE:  cpu time      0.9901: real time      0.9999
    MIXING:  cpu time      0.0102: real time      0.0103
    --------------------------------------------
      LOOP:  cpu time     24.7019: real time     24.9736

 eigenvalue-minimisations  :  2560
 total energy-change (2. order) : 0.2205643E-02  (-0.5927309E-01)
 number of electron    1594.9999977 magnetization 
 augmentation part       44.5601054 magnetization 

 Broyden mixing:
  rms(total) = 0.36266E+00    rms(broyden)= 0.36213E+00
  rms(prec ) = 0.39344E+00
  weight for this iteration     100.00

 eigenvalues of (default mixing * dielectric matrix)
  average eigenvalue GAMMA=   1.1816
  5.1871  5.0409  3.4687  2.8275  1.9820  1.9820  1.2786  1.2786  1.2875  0.9208
  0.9208  0.7716  0.7716  0.6430  0.6430  0.7656  0.7656  0.5118  0.5118  0.5244
  0.5244  0.4973  0.4525  0.3669  0.2762  0.2762  0.2859  0.2597  0.2582  0.1670

 Free energy of the ion-electron system (eV)
  ---------------------------------------------------
  alpha Z        PSCENC =       750.18867988
  Ewald energy   TEWEN  =    237204.84542237
  -Hartree energ DENC   =   -289202.22726491
  -exchange      EXHF   =         0.00000000
  -V(xc)+E(xc)   XCENC  =      5676.47698249
  PAW double counting   =     28974.91836566   -29488.71167754
  entropy T*S    EENTRO =        -0.13990423
  eigenvalues    EBANDS =    -17945.37065167
  atomic energy  EATOM  =     60457.75646002
  Solvation  Ediel_sol  =         0.00000000
  ---------------------------------------------------
  free energy    TOTEN  =     -3572.26358793 eV

  energy without entropy =    -3572.12368370  energy(sigma->0) =    -3572.19363582


--------------------------------------------------------------------------------------------------------


--------------------------------------- Iteration      1(  36)  ---------------------------------------


    POTLOK:  cpu time      0.1787: real time      0.1814
    SETDIJ:  cpu time      0.0270: real time      0.0272
     EDDAV:  cpu time     23.1137: real time     23.4599
       DOS:  cpu time      0.0362: real time      0.0364
    CHARGE:  cpu time      1.0201: real time      1.0293
    MIXING:  cpu time      0.0101: real time      0.0102
    --------------------------------------------
      LOOP:  cpu time     24.3858: real time     24.7442

 eigenvalue-minimisations  :  2496
 total energy-change (2. order) :-0.8152701E-02  (-0.8466932E-01)
 number of electron    1594.9999987 magnetization 
 augmentation part       45.1309978 magnetization 

 Broyden mixing:
  rms(total) = 0.30267E+00    rms(broyden)= 0.30204E+00
  rms(prec ) = 0.32886E+00
  weight for this iteration     100.00

 eigenvalues of (default mixing * dielectric matrix)
  average eigenvalue GAMMA=   1.1491
  5.2001  5.0529  3.4863  2.8243  1.9923  1.9923  1.2837  1.2837  1.3001  0.9084
  0.9084  0.7720  0.7720  0.6430  0.6430  0.7564  0.7564  0.5113  0.5113  0.5206
  0.5206  0.4940  0.4542  0.3665  0.2762  0.2762  0.2868  0.2596  0.2583  0.1434
  0.1673

 Free energy of the ion-electron system (eV)
  ---------------------------------------------------
  alpha Z        PSCENC =       750.18867988
  Ewald energy   TEWEN  =    237204.84542237
  -Hartree energ DENC   =   -289202.57945408
  -exchange      EXHF   =         0.00000000
  -V(xc)+E(xc)   XCENC  =      5676.49106318
  PAW double counting   =     28975.12017769   -29489.03975263
  entropy T*S    EENTRO =        -0.14191867
  eigenvalues    EBANDS =    -17944.91241841
  atomic energy  EATOM  =     60457.75646002
  Solvation  Ediel_sol  =         0.00000000
  ---------------------------------------------------
  free energy    TOTEN  =     -3572.27174063 eV

  energy without entropy =    -3572.12982197  energy(sigma->0) =    -3572.20078130


--------------------------------------------------------------------------------------------------------


--------------------------------------- Iteration      1(  37)  ---------------------------------------


    POTLOK:  cpu time      0.1424: real time      0.1449
    SETDIJ:  cpu time      0.0262: real time      0.0264
     EDDAV:  cpu time     23.0352: real time     23.2960
       DOS:  cpu time      0.0898: real time      0.0973
    CHARGE:  cpu time      0.9498: real time      1.0004
    MIXING:  cpu time      0.0105: real time      0.0106
    --------------------------------------------
      LOOP:  cpu time     24.2538: real time     24.5756

 eigenvalue-minimisations  :  2496
 total energy-change (2. order) : 0.4468628E-02  (-0.6357713E-01)
 number of electron    1594.9999977 magnetization 
 augmentation part       44.5395283 magnetization 

 Broyden mixing:
  rms(total) = 0.38518E+00    rms(broyden)= 0.38465E+00
  rms(prec ) = 0.41802E+00
  weight for this iteration     100.00

 eigenvalues of (default mixing * dielectric matrix)
  average eigenvalue GAMMA=   1.2126
  5.2545  4.3112  4.3112  3.2742  2.4151  2.4151  1.3359  1.3359  1.3540  0.9771
  0.9771  0.7663  0.7663  0.6430  0.6430  0.8668  0.8031  0.8031  0.6409  0.5129
  0.5129  0.5285  0.5285  0.5107  0.4486  0.2762  0.2762  0.3485  0.2597  0.2581
  0.2832  0.1669

 Free energy of the ion-electron system (eV)
  ---------------------------------------------------
  alpha Z        PSCENC =       750.18867988
  Ewald energy   TEWEN  =    237204.84542237
  -Hartree energ DENC   =   -289202.42498303
  -exchange      EXHF   =         0.00000000
  -V(xc)+E(xc)   XCENC  =      5676.48088040
  PAW double counting   =     28974.93515463   -29488.72222280
  entropy T*S    EENTRO =        -0.13799044
  eigenvalues    EBANDS =    -17945.18867304
  atomic energy  EATOM  =     60457.75646002
  Solvation  Ediel_sol  =         0.00000000
  ---------------------------------------------------
  free energy    TOTEN  =     -3572.26727200 eV

  energy without entropy =    -3572.12928156  energy(sigma->0) =    -3572.19827678


--------------------------------------------------------------------------------------------------------


--------------------------------------- Iteration      1(  38)  ---------------------------------------


    POTLOK:  cpu time      0.1433: real time      0.1458
    SETDIJ:  cpu time      0.0263: real time      0.0265
     EDDAV:  cpu time     22.7896: real time     23.0833
       DOS:  cpu time      0.1552: real time      0.1562
    CHARGE:  cpu time      0.9881: real time      0.9971
    MIXING:  cpu time      0.0105: real time      0.0106
    --------------------------------------------
      LOOP:  cpu time     24.1131: real time     24.4195

 eigenvalue-minimisations  :  2496
 total energy-change (2. order) :-0.7814576E-02  (-0.8965360E-01)
 number of electron    1594.9999987 magnetization 
 augmentation part       45.1271275 magnetization 

 Broyden mixing:
  rms(total) = 0.29962E+00    rms(broyden)= 0.29894E+00
  rms(prec ) = 0.32542E+00
  weight for this iteration     100.00

 eigenvalues of (default mixing * dielectric matrix)
  average eigenvalue GAMMA=   1.2753
  6.2945  4.3679  4.3679  4.1540  2.3665  2.3665  1.5135  1.5135  1.1491  1.1491
  1.1152  1.1152  0.7698  0.7698  0.6430  0.6430  0.8301  0.8301  0.7645  0.5116
  0.5116  0.5273  0.5273  0.4927  0.4927  0.4431  0.2762  0.2762  0.3352  0.2597
  0.2581  0.2817  0.1669

 Free energy of the ion-electron system (eV)
  ---------------------------------------------------
  alpha Z        PSCENC =       750.18867988
  Ewald energy   TEWEN  =    237204.84542237
  -Hartree energ DENC   =   -289202.70768783
  -exchange      EXHF   =         0.00000000
  -V(xc)+E(xc)   XCENC  =      5676.49196902
  PAW double counting   =     28975.18335551   -29489.10463188
  entropy T*S    EENTRO =        -0.14185773
  eigenvalues    EBANDS =    -17944.78679595
  atomic energy  EATOM  =     60457.75646002
  Solvation  Ediel_sol  =         0.00000000
  ---------------------------------------------------
  free energy    TOTEN  =     -3572.27508658 eV

  energy without entropy =    -3572.13322885  energy(sigma->0) =    -3572.20415772


--------------------------------------------------------------------------------------------------------


--------------------------------------- Iteration      1(  39)  ---------------------------------------


    POTLOK:  cpu time      0.1743: real time      0.1770
    SETDIJ:  cpu time      0.0266: real time      0.0268
     EDDAV:  cpu time     22.2402: real time     22.4690
       DOS:  cpu time      0.0009: real time      0.0009
    CHARGE:  cpu time      0.9379: real time      0.9962
    MIXING:  cpu time      0.0163: real time      0.0165
    --------------------------------------------
      LOOP:  cpu time     23.3962: real time     23.6864

 eigenvalue-minimisations  :  2464
 total energy-change (2. order) : 0.4090515E-02  (-0.6788065E-01)
 number of electron    1594.9999976 magnetization 
 augmentation part       44.5163858 magnetization 

 Broyden mixing:
  rms(total) = 0.41056E+00    rms(broyden)= 0.41003E+00
  rms(prec ) = 0.44581E+00
  weight for this iteration     100.00

 eigenvalues of (default mixing * dielectric matrix)
  average eigenvalue GAMMA=   1.2818
  6.9835  4.4548  4.4548  4.2222  2.3732  2.3732  1.5499  1.5499  1.1695  1.1695
  1.0960  1.0960  0.7706  0.7706  0.6430  0.6430  0.8712  0.8712  0.6581  0.5131
  0.5131  0.5155  0.5155  0.5189  0.5189  0.4688  0.4476  0.2762  0.2762  0.3303
  0.2597  0.2581  0.2813  0.1669

 Free energy of the ion-electron system (eV)
  ---------------------------------------------------
  alpha Z        PSCENC =       750.18867988
  Ewald energy   TEWEN  =    237204.84542237
  -Hartree energ DENC   =   -289202.59273828
  -exchange      EXHF   =         0.00000000
  -V(xc)+E(xc)   XCENC  =      5676.48342716
  PAW double counting   =     28975.03233510   -29488.81618208
  entropy T*S    EENTRO =        -0.13603136
  eigenvalues    EBANDS =    -17945.03236888
  atomic energy  EATOM  =     60457.75646002
  Solvation  Ediel_sol  =         0.00000000
  ---------------------------------------------------
  free energy    TOTEN  =     -3572.27099607 eV

  energy without entropy =    -3572.13496470  energy(sigma->0) =    -3572.20298038


--------------------------------------------------------------------------------------------------------


--------------------------------------- Iteration      1(  40)  ---------------------------------------


    POTLOK:  cpu time      0.2857: real time      0.2890
    SETDIJ:  cpu time      0.0799: real time      0.0805
     EDDAV:  cpu time     22.8061: real time     23.0418
       DOS:  cpu time      0.0605: real time      0.0609
    CHARGE:  cpu time      0.9825: real time      0.9909
    MIXING:  cpu time      0.0109: real time      0.0111
    --------------------------------------------
      LOOP:  cpu time     24.2257: real time     24.4741

 eigenvalue-minimisations  :  2464
 total energy-change (2. order) :-0.8109107E-02  (-0.9565934E-01)
 number of electron    1594.9999987 magnetization 
 augmentation part       45.1245197 magnetization 

 Broyden mixing:
  rms(total) = 0.29785E+00    rms(broyden)= 0.29712E+00
  rms(prec ) = 0.32331E+00
  weight for this iteration     100.00

 eigenvalues of (default mixing * dielectric matrix)
  average eigenvalue GAMMA=   1.3264
  7.3005  4.5903  4.5406  4.5406  2.8929  2.0634  1.7401  1.7401  1.1640  1.1640
  1.1972  1.1972  0.9339  0.9339  0.7717  0.7717  0.6430  0.6430  0.7866  0.7410
  0.7410  0.5121  0.5121  0.5331  0.5331  0.4896  0.4656  0.4336  0.2762  0.2762
  0.3288  0.2597  0.2581  0.2812  0.1669

 Free energy of the ion-electron system (eV)
  ---------------------------------------------------
  alpha Z        PSCENC =       750.18867988
  Ewald energy   TEWEN  =    237204.84542237
  -Hartree energ DENC   =   -289202.83344256
  -exchange      EXHF   =         0.00000000
  -V(xc)+E(xc)   XCENC  =      5676.49277876
  PAW double counting   =     28975.23357949   -29489.15771281
  entropy T*S    EENTRO =        -0.14172236
  eigenvalues    EBANDS =    -17944.66314796
  atomic energy  EATOM  =     60457.75646002
  Solvation  Ediel_sol  =         0.00000000
  ---------------------------------------------------
  free energy    TOTEN  =     -3572.27910517 eV

  energy without entropy =    -3572.13738281  energy(sigma->0) =    -3572.20824399


--------------------------------------------------------------------------------------------------------


--------------------------------------- Iteration      1(  41)  ---------------------------------------


    POTLOK:  cpu time      0.1420: real time      0.1441
    SETDIJ:  cpu time      0.0265: real time      0.0267
     EDDAV:  cpu time     23.1479: real time     23.4019
       DOS:  cpu time      0.0077: real time      0.0077
    CHARGE:  cpu time      0.9811: real time      0.9905
    MIXING:  cpu time      0.0115: real time      0.0116
    --------------------------------------------
      LOOP:  cpu time     24.3167: real time     24.5825

 eigenvalue-minimisations  :  2496
 total energy-change (2. order) : 0.5132658E-02  (-0.7140756E-01)
 number of electron    1594.9999976 magnetization 
 augmentation part       44.5019303 magnetization 

 Broyden mixing:
  rms(total) = 0.42640E+00    rms(broyden)= 0.42586E+00
  rms(prec ) = 0.46311E+00
  weight for this iteration     100.00

 eigenvalues of (default mixing * dielectric matrix)
  average eigenvalue GAMMA=   1.3211
  7.2724  4.7052  4.4746  4.4746  2.7643  2.7643  1.6910  1.6910  1.1743  1.1743
  1.0783  1.0783  1.1074  1.1074  0.7716  0.7716  0.6430  0.6430  0.8029  0.8029
  0.7431  0.5124  0.5124  0.5274  0.5274  0.5211  0.5211  0.4490  0.4072  0.2762
  0.2762  0.1669  0.3260  0.2597  0.2581  0.2810

 Free energy of the ion-electron system (eV)
  ---------------------------------------------------
  alpha Z        PSCENC =       750.18867988
  Ewald energy   TEWEN  =    237204.84542237
  -Hartree energ DENC   =   -289202.75817795
  -exchange      EXHF   =         0.00000000
  -V(xc)+E(xc)   XCENC  =      5676.48561509
  PAW double counting   =     28975.09822832   -29488.87884434
  entropy T*S    EENTRO =        -0.13466282
  eigenvalues    EBANDS =    -17944.87669309
  atomic energy  EATOM  =     60457.75646002
  Solvation  Ediel_sol  =         0.00000000
  ---------------------------------------------------
  free energy    TOTEN  =     -3572.27397252 eV

  energy without entropy =    -3572.13930969  energy(sigma->0) =    -3572.20664111


--------------------------------------------------------------------------------------------------------


--------------------------------------- Iteration      1(  42)  ---------------------------------------


    POTLOK:  cpu time      0.1423: real time      0.1445
    SETDIJ:  cpu time      0.0264: real time      0.0266
     EDDAV:  cpu time     22.9631: real time     23.2193
       DOS:  cpu time      0.0929: real time      0.0934
    CHARGE:  cpu time      1.0498: real time      1.0585
    MIXING:  cpu time      0.0116: real time      0.0117
    --------------------------------------------
      LOOP:  cpu time     24.2860: real time     24.5540

 eigenvalue-minimisations  :  2496
 total energy-change (2. order) :-0.8002236E-02  (-0.9996209E-01)
 number of electron    1594.9999987 magnetization 
 augmentation part       45.1231824 magnetization 

 Broyden mixing:
  rms(total) = 0.29720E+00    rms(broyden)= 0.29644E+00
  rms(prec ) = 0.32254E+00
  weight for this iteration     100.00

 eigenvalues of (default mixing * dielectric matrix)
  average eigenvalue GAMMA=   1.3200
  7.4839  4.9312  4.1749  3.8647  3.8647  2.6246  1.6872  1.6872  1.5374  1.1765
  1.1765  1.0371  1.0371  0.8685  0.8685  0.7716  0.7716  0.6430  0.6430  0.7954
  0.7393  0.5810  0.5810  0.5124  0.5124  0.5338  0.5338  0.5073  0.4500  0.4021
  0.2762  0.2762  0.3253  0.2597  0.2581  0.2810  0.1669

 Free energy of the ion-electron system (eV)
  ---------------------------------------------------
  alpha Z        PSCENC =       750.18867988
  Ewald energy   TEWEN  =    237204.84542237
  -Hartree energ DENC   =   -289202.96234198
  -exchange      EXHF   =         0.00000000
  -V(xc)+E(xc)   XCENC  =      5676.49374275
  PAW double counting   =     28975.26619198   -29489.19141038
  entropy T*S    EENTRO =        -0.14155647
  eigenvalues    EBANDS =    -17944.53716291
  atomic energy  EATOM  =     60457.75646002
  Solvation  Ediel_sol  =         0.00000000
  ---------------------------------------------------
  free energy    TOTEN  =     -3572.28197475 eV

  energy without entropy =    -3572.14041828  energy(sigma->0) =    -3572.21119652


--------------------------------------------------------------------------------------------------------


--------------------------------------- Iteration      1(  43)  ---------------------------------------


    POTLOK:  cpu time      0.1426: real time      0.1449
    SETDIJ:  cpu time      0.0269: real time      0.0271
     EDDAV:  cpu time     22.3196: real time     22.5657
       DOS:  cpu time      0.0009: real time      0.0009
    CHARGE:  cpu time      1.0280: real time      1.0367
    MIXING:  cpu time      0.0506: real time      0.0509
    --------------------------------------------
      LOOP:  cpu time     23.5686: real time     23.8263

 eigenvalue-minimisations  :  2464
 total energy-change (2. order) : 0.6037393E-02  (-0.7373359E-01)
 number of electron    1594.9999976 magnetization 
 augmentation part       44.4927915 magnetization 

 Broyden mixing:
  rms(total) = 0.43629E+00    rms(broyden)= 0.43575E+00
  rms(prec ) = 0.47391E+00
  weight for this iteration     100.00

 eigenvalues of (default mixing * dielectric matrix)
  average eigenvalue GAMMA=   1.3205
  7.1083  5.1190  4.2665  4.0094  4.0094  2.7759  1.7702  1.7702  1.5236  1.1692
  1.1692  1.0484  1.0484  0.9006  0.9006  0.7720  0.7720  0.6430  0.6430  0.7858
  0.7858  0.6972  0.6972  0.5122  0.5122  0.5285  0.5285  0.5140  0.5140  0.4478
  0.3944  0.2762  0.2762  0.1669  0.3249  0.2597  0.2581  0.2810

 Free energy of the ion-electron system (eV)
  ---------------------------------------------------
  alpha Z        PSCENC =       750.18867988
  Ewald energy   TEWEN  =    237204.84542237
  -Hartree energ DENC   =   -289202.90081281
  -exchange      EXHF   =         0.00000000
  -V(xc)+E(xc)   XCENC  =      5676.48758618
  PAW double counting   =     28975.14478127   -29488.92271211
  entropy T*S    EENTRO =        -0.13377686
  eigenvalues    EBANDS =    -17944.74156530
  atomic energy  EATOM  =     60457.75646002
  Solvation  Ediel_sol  =         0.00000000
  ---------------------------------------------------
  free energy    TOTEN  =     -3572.27593736 eV

  energy without entropy =    -3572.14216050  energy(sigma->0) =    -3572.20904893


--------------------------------------------------------------------------------------------------------


--------------------------------------- Iteration      1(  44)  ---------------------------------------


    POTLOK:  cpu time      0.1802: real time      0.1874
    SETDIJ:  cpu time      0.0270: real time      0.0273
     EDDAV:  cpu time     22.7407: real time     22.9889
       DOS:  cpu time      0.0373: real time      0.0375
    CHARGE:  cpu time      0.9910: real time      1.0000
    MIXING:  cpu time      0.0185: real time      0.0186
    --------------------------------------------
      LOOP:  cpu time     23.9947: real time     24.2596

 eigenvalue-minimisations  :  2464
 total energy-change (2. order) :-0.7842952E-02  (-0.1025859E+00)
 number of electron    1594.9999987 magnetization 
 augmentation part       45.1219554 magnetization 

 Broyden mixing:
  rms(total) = 0.29651E+00    rms(broyden)= 0.29572E+00
  rms(prec ) = 0.32174E+00
  weight for this iteration     100.00

 eigenvalues of (default mixing * dielectric matrix)
  average eigenvalue GAMMA=   1.3265
  7.4198  5.1371  4.1171  4.1171  4.1008  2.9116  1.7782  1.7782  1.5855  1.1607
  1.1607  1.1210  1.1210  0.9094  0.9094  0.8461  0.8461  0.7719  0.7719  0.6430
  0.6430  0.7524  0.7524  0.6448  0.5123  0.5123  0.5304  0.5304  0.4909  0.4909
  0.4454  0.2762  0.2762  0.3787  0.1669  0.3241  0.2597  0.2581  0.2810

 Free energy of the ion-electron system (eV)
  ---------------------------------------------------
  alpha Z        PSCENC =       750.18867988
  Ewald energy   TEWEN  =    237204.84542237
  -Hartree energ DENC   =   -289203.06354563
  -exchange      EXHF   =         0.00000000
  -V(xc)+E(xc)   XCENC  =      5676.49452426
  PAW double counting   =     28975.29122575   -29489.21649510
  entropy T*S    EENTRO =        -0.14147202
  eigenvalues    EBANDS =    -17944.43857983
  atomic energy  EATOM  =     60457.75646002
  Solvation  Ediel_sol  =         0.00000000
  ---------------------------------------------------
  free energy    TOTEN  =     -3572.28378031 eV

  energy without entropy =    -3572.14230829  energy(sigma->0) =    -3572.21304430


--------------------------------------------------------------------------------------------------------


--------------------------------------- Iteration      1(  45)  ---------------------------------------


    POTLOK:  cpu time      0.1730: real time      0.1757
    SETDIJ:  cpu time      0.0266: real time      0.0269
     EDDAV:  cpu time     22.8023: real time     23.0434
       DOS:  cpu time      0.0099: real time      0.0100
    CHARGE:  cpu time      0.9962: real time      1.0059
    MIXING:  cpu time      0.0128: real time      0.0129
    --------------------------------------------
      LOOP:  cpu time     24.0208: real time     24.2747

 eigenvalue-minimisations  :  2496
 total energy-change (2. order) : 0.6474968E-02  (-0.7534891E-01)
 number of electron    1594.9999976 magnetization 
 augmentation part       44.4861435 magnetization 

 Broyden mixing:
  rms(total) = 0.44340E+00    rms(broyden)= 0.44287E+00
  rms(prec ) = 0.48168E+00
  weight for this iteration     100.00

 eigenvalues of (default mixing * dielectric matrix)
  average eigenvalue GAMMA=   1.3348
  7.8940  5.1508  4.3477  4.1944  4.1944  2.8760  1.7997  1.7997  1.6875  1.2498
  1.2498  1.1241  1.1241  0.9236  0.9236  0.7723  0.7723  0.6430  0.6430  0.7969
  0.7969  0.7344  0.7344  0.5939  0.5939  0.5120  0.5120  0.5310  0.5310  0.5053
  0.5053  0.4468  0.3857  0.2762  0.2762  0.1669  0.3243  0.2597  0.2581  0.2810

 Free energy of the ion-electron system (eV)
  ---------------------------------------------------
  alpha Z        PSCENC =       750.18867988
  Ewald energy   TEWEN  =    237204.84542237
  -Hartree energ DENC   =   -289203.01403152
  -exchange      EXHF   =         0.00000000
  -V(xc)+E(xc)   XCENC  =      5676.48917343
  PAW double counting   =     28975.18207569   -29488.95792314
  entropy T*S    EENTRO =        -0.13315320
  eigenvalues    EBANDS =    -17944.63400887
  atomic energy  EATOM  =     60457.75646002
  Solvation  Ediel_sol  =         0.00000000
  ---------------------------------------------------
  free energy    TOTEN  =     -3572.27730534 eV

  energy without entropy =    -3572.14415215  energy(sigma->0) =    -3572.21072874


--------------------------------------------------------------------------------------------------------


--------------------------------------- Iteration      1(  46)  ---------------------------------------


    POTLOK:  cpu time      0.1419: real time      0.1444
    SETDIJ:  cpu time      0.0267: real time      0.0269
     EDDAV:  cpu time     23.1156: real time     23.5368
       DOS:  cpu time      0.1288: real time      0.1296
    CHARGE:  cpu time      1.0043: real time      1.0147
    MIXING:  cpu time      0.0128: real time      0.0130
    --------------------------------------------
      LOOP:  cpu time     24.4302: real time     24.8655

 eigenvalue-minimisations  :  2496
 total energy-change (2. order) :-0.7834464E-02  (-0.1045559E+00)
 number of electron    1594.9999987 magnetization 
 augmentation part       45.1212191 magnetization 

 Broyden mixing:
  rms(total) = 0.29621E+00    rms(broyden)= 0.29541E+00
  rms(prec ) = 0.32138E+00
  weight for this iteration     100.00

 eigenvalues of (default mixing * dielectric matrix)
  average eigenvalue GAMMA=   1.3569
  8.3747  5.1624  4.6414  4.6414  4.0424  3.0178  1.8350  1.8350  1.5730  1.3668
  1.3668  1.1619  1.1619  0.9661  0.9661  0.7711  0.7711  0.6430  0.6430  0.7731
  0.7731  0.7960  0.7960  0.6716  0.6716  0.5122  0.5122  0.5287  0.5287  0.5293
  0.5293  0.4499  0.4163  0.2762  0.2762  0.1669  0.3611  0.3237  0.2597  0.2581
  0.2810

 Free energy of the ion-electron system (eV)
  ---------------------------------------------------
  alpha Z        PSCENC =       750.18867988
  Ewald energy   TEWEN  =    237204.84542237
  -Hartree energ DENC   =   -289203.14091513
  -exchange      EXHF   =         0.00000000
  -V(xc)+E(xc)   XCENC  =      5676.49510513
  PAW double counting   =     28975.30955978   -29489.23444968
  entropy T*S    EENTRO =        -0.14140150
  eigenvalues    EBANDS =    -17944.36360068
  atomic energy  EATOM  =     60457.75646002
  Solvation  Ediel_sol  =         0.00000000
  ---------------------------------------------------
  free energy    TOTEN  =     -3572.28513981 eV

  energy without entropy =    -3572.14373831  energy(sigma->0) =    -3572.21443906


--------------------------------------------------------------------------------------------------------


--------------------------------------- Iteration      1(  47)  ---------------------------------------


    POTLOK:  cpu time      0.1623: real time      0.1647
    SETDIJ:  cpu time      0.0269: real time      0.0272
     EDDAV:  cpu time     22.8784: real time     23.1749
       DOS:  cpu time      0.0624: real time      0.0628
    CHARGE:  cpu time      1.0258: real time      1.0352
    MIXING:  cpu time      0.0134: real time      0.0136
    --------------------------------------------
      LOOP:  cpu time     24.1691: real time     24.4783

 eigenvalue-minimisations  :  2496
 total energy-change (2. order) : 0.6942269E-02  (-0.7645978E-01)
 number of electron    1594.9999976 magnetization 
 augmentation part       44.4819410 magnetization 

 Broyden mixing:
  rms(total) = 0.44781E+00    rms(broyden)= 0.44727E+00
  rms(prec ) = 0.48649E+00
  weight for this iteration     100.00

 eigenvalues of (default mixing * dielectric matrix)
  average eigenvalue GAMMA=   1.3729
  8.8514  5.1946  4.8872  4.8872  4.0570  3.0800  1.7658  1.7658  1.6171  1.4307
  1.4307  1.1530  1.1530  1.0086  1.0086  0.7400  0.7400  0.7701  0.7701  0.6430
  0.6430  0.8014  0.8014  0.7650  0.7650  0.5886  0.5886  0.5123  0.5123  0.5336
  0.5336  0.4973  0.4973  0.4460  0.2762  0.2762  0.3812  0.1669  0.3242  0.2597
  0.2581  0.2810

 Free energy of the ion-electron system (eV)
  ---------------------------------------------------
  alpha Z        PSCENC =       750.18867988
  Ewald energy   TEWEN  =    237204.84542237
  -Hartree energ DENC   =   -289203.10432775
  -exchange      EXHF   =         0.00000000
  -V(xc)+E(xc)   XCENC  =      5676.49042144
  PAW double counting   =     28975.20928324   -29488.98326305
  entropy T*S    EENTRO =        -0.13276050
  eigenvalues    EBANDS =    -17944.54811319
  atomic energy  EATOM  =     60457.75646002
  Solvation  Ediel_sol  =         0.00000000
  ---------------------------------------------------
  free energy    TOTEN  =     -3572.27819754 eV

  energy without entropy =    -3572.14543704  energy(sigma->0) =    -3572.21181729


--------------------------------------------------------------------------------------------------------


--------------------------------------- Iteration      1(  48)  ---------------------------------------


    POTLOK:  cpu time      0.1429: real time      0.1450
    SETDIJ:  cpu time      0.0265: real time      0.0267
     EDDAV:  cpu time     23.0607: real time     23.3315
       DOS:  cpu time      0.0650: real time      0.0653
    CHARGE:  cpu time      0.9742: real time      0.9833
    MIXING:  cpu time      0.0139: real time      0.0140
    --------------------------------------------
      LOOP:  cpu time     24.2832: real time     24.5658

 eigenvalue-minimisations  :  2496
 total energy-change (2. order) :-0.7920222E-02  (-0.1060189E+00)
 number of electron    1594.9999987 magnetization 
 augmentation part       45.1210185 magnetization 

 Broyden mixing:
  rms(total) = 0.29639E+00    rms(broyden)= 0.29558E+00
  rms(prec ) = 0.32155E+00
  weight for this iteration     100.00

 eigenvalues of (default mixing * dielectric matrix)
  average eigenvalue GAMMA=   1.3695
  8.6084  5.1911  5.1911  5.1296  4.0607  3.1696  1.7532  1.7532  1.6853  1.4821
  1.4821  1.1416  1.1416  0.9909  0.9909  0.8382  0.8382  0.7770  0.7770  0.6430
  0.6430  0.8546  0.8546  0.7486  0.7486  0.5793  0.5793  0.5122  0.5122  0.5292
  0.5292  0.5526  0.5168  0.4506  0.4217  0.2762  0.2762  0.1669  0.2597  0.2581
  0.3682  0.3239  0.2810

 Free energy of the ion-electron system (eV)
  ---------------------------------------------------
  alpha Z        PSCENC =       750.18867988
  Ewald energy   TEWEN  =    237204.84542237
  -Hartree energ DENC   =   -289203.20350020
  -exchange      EXHF   =         0.00000000
  -V(xc)+E(xc)   XCENC  =      5676.49555273
  PAW double counting   =     28975.32227355   -29489.24631969
  entropy T*S    EENTRO =        -0.14132879
  eigenvalues    EBANDS =    -17944.30335763
  atomic energy  EATOM  =     60457.75646002
  Solvation  Ediel_sol  =         0.00000000
  ---------------------------------------------------
  free energy    TOTEN  =     -3572.28611776 eV

  energy without entropy =    -3572.14478898  energy(sigma->0) =    -3572.21545337


--------------------------------------------------------------------------------------------------------


--------------------------------------- Iteration      1(  49)  ---------------------------------------


    POTLOK:  cpu time      0.2051: real time      0.2081
    SETDIJ:  cpu time      0.0269: real time      0.0272
     EDDAV:  cpu time     23.8997: real time     24.1458
       DOS:  cpu time      0.0609: real time      0.0613
    CHARGE:  cpu time      0.9914: real time      1.0003
    MIXING:  cpu time      0.0141: real time      0.0143
    --------------------------------------------
      LOOP:  cpu time     25.1982: real time     25.4569

 eigenvalue-minimisations  :  2496
 total energy-change (2. order) : 0.7444212E-02  (-0.7713733E-01)
 number of electron    1594.9999976 magnetization 
 augmentation part       44.4797284 magnetization 

 Broyden mixing:
  rms(total) = 0.45001E+00    rms(broyden)= 0.44947E+00
  rms(prec ) = 0.48888E+00
  weight for this iteration     100.00

 eigenvalues of (default mixing * dielectric matrix)
  average eigenvalue GAMMA=   1.3722
  8.9290  5.3686  5.3686  5.1009  4.0356  3.2449  1.7536  1.7536  1.5436  1.5436
  1.5621  1.1364  1.1364  1.0072  1.0072  0.8228  0.8228  0.8665  0.8665  0.6430
  0.6430  0.7565  0.7565  0.7609  0.7609  0.7394  0.7394  0.5124  0.5124  0.5678
  0.5284  0.5284  0.5163  0.4481  0.4354  0.4354  0.2762  0.2762  0.1669  0.3806
  0.2597  0.2580  0.3241  0.2810

 Free energy of the ion-electron system (eV)
  ---------------------------------------------------
  alpha Z        PSCENC =       750.18867988
  Ewald energy   TEWEN  =    237204.84542237
  -Hartree energ DENC   =   -289203.17938754
  -exchange      EXHF   =         0.00000000
  -V(xc)+E(xc)   XCENC  =      5676.49147105
  PAW double counting   =     28975.23125967   -29489.00361343
  entropy T*S    EENTRO =        -0.13256108
  eigenvalues    EBANDS =    -17944.47640449
  atomic energy  EATOM  =     60457.75646002
  Solvation  Ediel_sol  =         0.00000000
  ---------------------------------------------------
  free energy    TOTEN  =     -3572.27867355 eV

  energy without entropy =    -3572.14611247  energy(sigma->0) =    -3572.21239301


--------------------------------------------------------------------------------------------------------


--------------------------------------- Iteration      1(  50)  ---------------------------------------


    POTLOK:  cpu time      0.1418: real time      0.1442
    SETDIJ:  cpu time      0.0269: real time      0.0270
     EDDAV:  cpu time     22.9097: real time     23.1378
       DOS:  cpu time      0.0282: real time      0.0284
    CHARGE:  cpu time      1.0857: real time      1.0958
    MIXING:  cpu time      0.0637: real time      0.0645
    --------------------------------------------
      LOOP:  cpu time     24.2560: real time     24.4977

 eigenvalue-minimisations  :  2496
 total energy-change (2. order) :-0.8100814E-02  (-0.1070558E+00)
 number of electron    1594.9999987 magnetization 
 augmentation part       45.1212577 magnetization 

 Broyden mixing:
  rms(total) = 0.29696E+00    rms(broyden)= 0.29614E+00
  rms(prec ) = 0.32216E+00
  weight for this iteration     100.00

 eigenvalues of (default mixing * dielectric matrix)
  average eigenvalue GAMMA=   1.4453
  7.9444  5.9966  5.9966  4.4035  4.4035  2.1791  2.1791  1.6207  1.6207  1.2933
  1.2933  1.0634  1.0634  0.0475  0.0475  0.9963  0.9963  0.8317  0.8317  0.8941
  0.8941  0.9453  0.9453  0.3555  0.3555  0.5278  0.5278  0.2463  0.2463  0.6373
  0.6373  0.7352  0.7352  0.6436  0.6436  0.6901  0.6503  0.6503  0.5712  0.4714

 Free energy of the ion-electron system (eV)
  ---------------------------------------------------
  alpha Z        PSCENC =       750.18867988
  Ewald energy   TEWEN  =    237204.84542237
  -Hartree energ DENC   =   -289203.25287853
  -exchange      EXHF   =         0.00000000
  -V(xc)+E(xc)   XCENC  =      5676.49589758
  PAW double counting   =     28975.33257009   -29489.25541264
  entropy T*S    EENTRO =        -0.14125622
  eigenvalues    EBANDS =    -17944.25625693
  atomic energy  EATOM  =     60457.75646002
  Solvation  Ediel_sol  =         0.00000000
  ---------------------------------------------------
  free energy    TOTEN  =     -3572.28677436 eV

  energy without entropy =    -3572.14551815  energy(sigma->0) =    -3572.21614626


--------------------------------------------------------------------------------------------------------


--------------------------------------- Iteration      1(  51)  ---------------------------------------


    POTLOK:  cpu time      0.2507: real time      0.2560
    SETDIJ:  cpu time      0.1147: real time      0.1156
     EDDAV:  cpu time     23.1495: real time     23.3845
       DOS:  cpu time      0.0909: real time      0.0914
    CHARGE:  cpu time      1.0147: real time      1.0233
    MIXING:  cpu time      0.0134: real time      0.0135
    --------------------------------------------
      LOOP:  cpu time     24.6340: real time     24.8843

 eigenvalue-minimisations  :  2528
 total energy-change (2. order) : 0.7748314E-02  (-0.7767435E-01)
 number of electron    1594.9999976 magnetization 
 augmentation part       44.4778159 magnetization 

 Broyden mixing:
  rms(total) = 0.45188E+00    rms(broyden)= 0.45134E+00
  rms(prec ) = 0.49092E+00
  weight for this iteration     100.00

 eigenvalues of (default mixing * dielectric matrix)
  average eigenvalue GAMMA=   1.4663
  7.8707  5.9921  5.9921  4.4510  4.4510  3.0580  2.0113  2.0113  1.6454  1.6454
  1.1553  1.1553  1.0705  1.0705  0.0461  0.0461  1.0256  1.0256  0.3689  0.3689
  0.9973  0.9973  0.7672  0.7672  0.4663  0.4663  0.2676  0.2676  0.8278  0.8278
  0.6590  0.6590  0.6532  0.6532  0.7191  0.7191  0.6639  0.6639  0.6025  0.5387
  0.4715

 Free energy of the ion-electron system (eV)
  ---------------------------------------------------
  alpha Z        PSCENC =       750.18867988
  Ewald energy   TEWEN  =    237204.84542237
  -Hartree energ DENC   =   -289203.21983170
  -exchange      EXHF   =         0.00000000
  -V(xc)+E(xc)   XCENC  =      5676.49121095
  PAW double counting   =     28975.17729895   -29488.94848717
  entropy T*S    EENTRO =        -0.13240273
  eigenvalues    EBANDS =    -17944.43737663
  atomic energy  EATOM  =     60457.75646002
  Solvation  Ediel_sol  =         0.00000000
  ---------------------------------------------------
  free energy    TOTEN  =     -3572.27902605 eV

  energy without entropy =    -3572.14662331  energy(sigma->0) =    -3572.21282468


--------------------------------------------------------------------------------------------------------


--------------------------------------- Iteration      1(  52)  ---------------------------------------


    POTLOK:  cpu time      0.1577: real time      0.1602
    SETDIJ:  cpu time      0.0269: real time      0.0272
     EDDAV:  cpu time     22.9371: real time     23.1778
       DOS:  cpu time      0.1114: real time      0.1122
    CHARGE:  cpu time      1.0058: real time      1.0153
    MIXING:  cpu time      0.0133: real time      0.0134
    --------------------------------------------
      LOOP:  cpu time     24.2522: real time     24.5061

 eigenvalue-minimisations  :  2496
 total energy-change (2. order) :-0.8685809E-02  (-0.1088087E+00)
 number of electron    1594.9999987 magnetization 
 augmentation part       45.1232543 magnetization 

 Broyden mixing:
  rms(total) = 0.29924E+00    rms(broyden)= 0.29842E+00
  rms(prec ) = 0.32468E+00
  weight for this iteration     100.00

 eigenvalues of (default mixing * dielectric matrix)
  average eigenvalue GAMMA=   1.4449
  7.8077  5.9280  5.9280  4.4655  4.4655  3.1569  2.0092  2.0092  1.6170  1.6170
  1.0750  1.0750  1.1254  1.1254  1.1901  1.1901  0.3246  0.3246  0.0420  0.0420
  0.7661  0.7661  0.8931  0.8931  0.8986  0.8986  0.2257  0.4809  0.4809  0.6653
  0.6653  0.6298  0.6298  0.7301  0.7301  0.6383  0.6383  0.4565  0.4565  0.5033
  0.5605  0.5605

 Free energy of the ion-electron system (eV)
  ---------------------------------------------------
  alpha Z        PSCENC =       750.18867988
  Ewald energy   TEWEN  =    237204.84542237
  -Hartree energ DENC   =   -289203.23747973
  -exchange      EXHF   =         0.00000000
  -V(xc)+E(xc)   XCENC  =      5676.49414141
  PAW double counting   =     28975.28426476   -29489.20471667
  entropy T*S    EENTRO =        -0.14107732
  eigenvalues    EBANDS =    -17944.27340658
  atomic energy  EATOM  =     60457.75646002
  Solvation  Ediel_sol  =         0.00000000
  ---------------------------------------------------
  free energy    TOTEN  =     -3572.28771186 eV

  energy without entropy =    -3572.14663454  energy(sigma->0) =    -3572.21717320


--------------------------------------------------------------------------------------------------------


--------------------------------------- Iteration      1(  53)  ---------------------------------------


    POTLOK:  cpu time      0.1436: real time      0.1461
    SETDIJ:  cpu time      0.0634: real time      0.0638
     EDDAV:  cpu time     23.0272: real time     23.3430
       DOS:  cpu time      0.0376: real time      0.0378
    CHARGE:  cpu time      1.0223: real time      1.0310
    MIXING:  cpu time      0.0137: real time      0.0138
    --------------------------------------------
      LOOP:  cpu time     24.3077: real time     24.6355

 eigenvalue-minimisations  :  2496
 total energy-change (2. order) : 0.8572675E-02  (-0.7801470E-01)
 number of electron    1594.9999976 magnetization 
 augmentation part       44.4776566 magnetization 

 Broyden mixing:
  rms(total) = 0.45184E+00    rms(broyden)= 0.45130E+00
  rms(prec ) = 0.49087E+00
  weight for this iteration     100.00

 eigenvalues of (default mixing * dielectric matrix)
  average eigenvalue GAMMA=   1.4433
  8.0686  5.9724  5.9724  4.5721  4.3455  3.1491  1.7751  1.7751  1.9009  1.9009
  1.0908  1.0908  1.1520  1.1520  1.2168  1.2168  0.2429  0.2429  0.0310  0.1043
  0.7295  0.7295  0.9227  0.9227  0.9560  0.9560  0.7392  0.7392  0.2360  0.4703
  0.4703  0.6292  0.6292  0.7433  0.7433  0.5778  0.5778  0.3933  0.6938  0.6051
  0.6051  0.5496  0.4723

 Free energy of the ion-electron system (eV)
  ---------------------------------------------------
  alpha Z        PSCENC =       750.18867988
  Ewald energy   TEWEN  =    237204.84542237
  -Hartree energ DENC   =   -289203.24392710
  -exchange      EXHF   =         0.00000000
  -V(xc)+E(xc)   XCENC  =      5676.49098286
  PAW double counting   =     28975.16646343   -29488.93592222
  entropy T*S    EENTRO =        -0.13238742
  eigenvalues    EBANDS =    -17944.41491101
  atomic energy  EATOM  =     60457.75646002
  Solvation  Ediel_sol  =         0.00000000
  ---------------------------------------------------
  free energy    TOTEN  =     -3572.27913918 eV

  energy without entropy =    -3572.14675176  energy(sigma->0) =    -3572.21294547


--------------------------------------------------------------------------------------------------------


--------------------------------------- Iteration      1(  54)  ---------------------------------------


    POTLOK:  cpu time      0.1423: real time      0.1447
    SETDIJ:  cpu time      0.0267: real time      0.0270
     EDDAV:  cpu time     23.5128: real time     23.7502
       DOS:  cpu time      0.0008: real time      0.0008
    CHARGE:  cpu time      0.9858: real time      0.9947
    MIXING:  cpu time      0.0143: real time      0.0144
    --------------------------------------------
      LOOP:  cpu time     24.6827: real time     24.9319

 eigenvalue-minimisations  :  2496
 total energy-change (2. order) :-0.8932696E-02  (-0.1094501E+00)
 number of electron    1594.9999987 magnetization 
 augmentation part       45.1239814 magnetization 

 Broyden mixing:
  rms(total) = 0.30023E+00    rms(broyden)= 0.29942E+00
  rms(prec ) = 0.32576E+00
  weight for this iteration     100.00

 eigenvalues of (default mixing * dielectric matrix)
  average eigenvalue GAMMA=   1.4617
  8.4848  6.0287  6.0287  4.7045  3.7671  3.7671  1.9727  1.9727  1.9270  1.6476
  1.6476  1.1914  1.1914  1.1104  1.1104  0.3038  0.3038  1.0623  1.0623  0.0443
  0.0443  0.6992  0.6992  0.8245  0.8245  0.8902  0.8902  0.2325  0.4753  0.4753
  0.8314  0.6332  0.6332  0.7585  0.7585  0.7330  0.7330  0.6193  0.6193  0.3989
  0.5988  0.5988  0.5469  0.4670

 Free energy of the ion-electron system (eV)
  ---------------------------------------------------
  alpha Z        PSCENC =       750.18867988
  Ewald energy   TEWEN  =    237204.84542237
  -Hartree energ DENC   =   -289203.26617088
  -exchange      EXHF   =         0.00000000
  -V(xc)+E(xc)   XCENC  =      5676.49405320
  PAW double counting   =     28975.27771246   -29489.19671496
  entropy T*S    EENTRO =        -0.14100214
  eigenvalues    EBANDS =    -17944.24651183
  atomic energy  EATOM  =     60457.75646002
  Solvation  Ediel_sol  =         0.00000000
  ---------------------------------------------------
  free energy    TOTEN  =     -3572.28807188 eV

  energy without entropy =    -3572.14706974  energy(sigma->0) =    -3572.21757081


--------------------------------------------------------------------------------------------------------


--------------------------------------- Iteration      1(  55)  ---------------------------------------


    POTLOK:  cpu time      0.2285: real time      0.2316
    SETDIJ:  cpu time      0.0264: real time      0.0266
     EDDAV:  cpu time     23.5184: real time     23.7527
       DOS:  cpu time      0.0926: real time      0.0946
    CHARGE:  cpu time      0.9835: real time      0.9924
    MIXING:  cpu time      0.0163: real time      0.0164
    --------------------------------------------
      LOOP:  cpu time     24.8657: real time     25.1143

 eigenvalue-minimisations  :  2496
 total energy-change (2. order) : 0.9166716E-02  (-0.7794985E-01)
 number of electron    1594.9999976 magnetization 
 augmentation part       44.4788813 magnetization 

 Broyden mixing:
  rms(total) = 0.45024E+00    rms(broyden)= 0.44970E+00
  rms(prec ) = 0.48912E+00
  weight for this iteration     100.00

 eigenvalues of (default mixing * dielectric matrix)
  average eigenvalue GAMMA=   1.5167
  7.1589  7.1589  4.6502  4.3569  3.9346  3.3430  2.4844  2.4844  1.8736  1.4624
  1.4624  1.3564  1.1220  1.1220  1.0248  1.0248  1.1210  1.1210  0.3478  0.3478
  0.0364  0.0364  0.9294  0.9294  0.7990  0.7990  0.4309  0.4309  0.8336  0.8336
  0.6335  0.6335  0.6631  0.6631  0.3660  0.6309  0.5827  0.5827  0.4488  0.4488

 Free energy of the ion-electron system (eV)
  ---------------------------------------------------
  alpha Z        PSCENC =       750.18867988
  Ewald energy   TEWEN  =    237204.84542237
  -Hartree energ DENC   =   -289203.28383241
  -exchange      EXHF   =         0.00000000
  -V(xc)+E(xc)   XCENC  =      5676.49148550
  PAW double counting   =     28975.17469325   -29488.94293076
  entropy T*S    EENTRO =        -0.13251391
  eigenvalues    EBANDS =    -17944.37636910
  atomic energy  EATOM  =     60457.75646002
  Solvation  Ediel_sol  =         0.00000000
  ---------------------------------------------------
  free energy    TOTEN  =     -3572.27890516 eV

  energy without entropy =    -3572.14639125  energy(sigma->0) =    -3572.21264821


--------------------------------------------------------------------------------------------------------


--------------------------------------- Iteration      1(  56)  ---------------------------------------


    POTLOK:  cpu time      0.1697: real time      0.1721
    SETDIJ:  cpu time      0.0265: real time      0.0267
     EDDAV:  cpu time     22.5299: real time     22.7634
       DOS:  cpu time      0.1041: real time      0.1049
    CHARGE:  cpu time      0.9877: real time      0.9966
    MIXING:  cpu time      0.0129: real time      0.0131
    --------------------------------------------
      LOOP:  cpu time     23.8310: real time     24.0766

 eigenvalue-minimisations  :  2496
 total energy-change (2. order) :-0.8651167E-02  (-0.1082741E+00)
 number of electron    1594.9999987 magnetization 
 augmentation part       45.1218564 magnetization 

 Broyden mixing:
  rms(total) = 0.29832E+00    rms(broyden)= 0.29750E+00
  rms(prec ) = 0.32354E+00
  weight for this iteration     100.00

 eigenvalues of (default mixing * dielectric matrix)
  average eigenvalue GAMMA=   1.5149
  7.4050  7.4050  4.7010  4.4385  3.8732  3.2970  2.5358  2.5358  1.8392  1.5715
  1.5715  1.1702  1.1702  1.3076  1.0133  1.0133  1.1088  1.1088  0.0195  0.0195
  0.9526  0.9526  0.7305  0.7305  0.7713  0.7713  0.2239  0.2239  0.4329  0.4329
  0.8120  0.8120  0.7765  0.6642  0.6642  0.5687  0.5687  0.6312  0.3971  0.3971
  0.4903

 Free energy of the ion-electron system (eV)
  ---------------------------------------------------
  alpha Z        PSCENC =       750.18867988
  Ewald energy   TEWEN  =    237204.84542237
  -Hartree energ DENC   =   -289203.29234447
  -exchange      EXHF   =         0.00000000
  -V(xc)+E(xc)   XCENC  =      5676.49487183
  PAW double counting   =     28975.23029934   -29489.14704469
  entropy T*S    EENTRO =        -0.14120126
  eigenvalues    EBANDS =    -17944.22269935
  atomic energy  EATOM  =     60457.75646002
  Solvation  Ediel_sol  =         0.00000000
  ---------------------------------------------------
  free energy    TOTEN  =     -3572.28755633 eV

  energy without entropy =    -3572.14635507  energy(sigma->0) =    -3572.21695570


--------------------------------------------------------------------------------------------------------


--------------------------------------- Iteration      1(  57)  ---------------------------------------


    POTLOK:  cpu time      0.1910: real time      0.1936
    SETDIJ:  cpu time      0.0663: real time      0.0668
     EDDAV:  cpu time     22.8889: real time     23.1623
       DOS:  cpu time      0.0139: real time      0.0140
    CHARGE:  cpu time      0.9843: real time      0.9928
    MIXING:  cpu time      0.0133: real time      0.0134
    --------------------------------------------
      LOOP:  cpu time     24.1578: real time     24.4430

 eigenvalue-minimisations  :  2496
 total energy-change (2. order) : 0.8349060E-02  (-0.7828797E-01)
 number of electron    1594.9999976 magnetization 
 augmentation part       44.4759665 magnetization 

 Broyden mixing:
  rms(total) = 0.45325E+00    rms(broyden)= 0.45271E+00
  rms(prec ) = 0.49246E+00
  weight for this iteration     100.00

 eigenvalues of (default mixing * dielectric matrix)
  average eigenvalue GAMMA=   1.5110
  7.4585  7.4585  4.7243  4.4291  3.8788  3.3568  2.7161  2.7161  1.8571  1.6421
  1.6421  1.1110  1.1110  1.0183  1.0183  0.0381  0.0381  1.2211  0.1936  0.1936
  0.9444  0.9444  0.8118  0.8118  1.0290  1.0290  0.9572  0.9572  0.3893  0.3893
  0.5970  0.5970  0.8717  0.8097  0.8097  0.6434  0.6434  0.4595  0.4595  0.3930
  0.6255  0.4652

 Free energy of the ion-electron system (eV)
  ---------------------------------------------------
  alpha Z        PSCENC =       750.18867988
  Ewald energy   TEWEN  =    237204.84542237
  -Hartree energ DENC   =   -289203.27729079
  -exchange      EXHF   =         0.00000000
  -V(xc)+E(xc)   XCENC  =      5676.49178479
  PAW double counting   =     28975.20837443   -29488.97408144
  entropy T*S    EENTRO =        -0.13236595
  eigenvalues    EBANDS =    -17944.38619059
  atomic energy  EATOM  =     60457.75646002
  Solvation  Ediel_sol  =         0.00000000
  ---------------------------------------------------
  free energy    TOTEN  =     -3572.27920727 eV

  energy without entropy =    -3572.14684132  energy(sigma->0) =    -3572.21302430


--------------------------------------------------------------------------------------------------------


--------------------------------------- Iteration      1(  58)  ---------------------------------------


    POTLOK:  cpu time      0.1837: real time      0.1863
    SETDIJ:  cpu time      0.0266: real time      0.0269
     EDDAV:  cpu time     23.7403: real time     23.9699
       DOS:  cpu time      0.1147: real time      0.1154
    CHARGE:  cpu time      0.9825: real time      0.9908
    MIXING:  cpu time      0.0140: real time      0.0141
    --------------------------------------------
      LOOP:  cpu time     25.0619: real time     25.3035

 eigenvalue-minimisations  :  2496
 total energy-change (2. order) :-0.9341086E-02  (-0.1099803E+00)
 number of electron    1594.9999987 magnetization 
 augmentation part       45.1231967 magnetization 

 Broyden mixing:
  rms(total) = 0.29997E+00    rms(broyden)= 0.29915E+00
  rms(prec ) = 0.32533E+00
  weight for this iteration     100.00

 eigenvalues of (default mixing * dielectric matrix)
  average eigenvalue GAMMA=   1.4940
  7.5098  7.5098  4.7237  4.4441  3.6530  3.6530  2.8018  2.8018  1.6286  1.6286
  1.5720  1.5720  1.1501  1.1501  1.0066  1.0066  1.0329  1.0329  0.9210  0.9210
  0.8147  0.8147  0.9589  0.9589  0.0389  0.0389  0.2152  0.2152  0.5942  0.5942
  0.4112  0.4112  0.8116  0.8116  0.8310  0.6560  0.6560  0.4511  0.4511  0.3278
  0.3614  0.6274  0.4726

 Free energy of the ion-electron system (eV)
  ---------------------------------------------------
  alpha Z        PSCENC =       750.18867988
  Ewald energy   TEWEN  =    237204.84542237
  -Hartree energ DENC   =   -289203.31502315
  -exchange      EXHF   =         0.00000000
  -V(xc)+E(xc)   XCENC  =      5676.49495724
  PAW double counting   =     28975.23675731   -29489.15325415
  entropy T*S    EENTRO =        -0.14105594
  eigenvalues    EBANDS =    -17944.20149193
  atomic energy  EATOM  =     60457.75646002
  Solvation  Ediel_sol  =         0.00000000
  ---------------------------------------------------
  free energy    TOTEN  =     -3572.28854836 eV

  energy without entropy =    -3572.14749241  energy(sigma->0) =    -3572.21802039


--------------------------------------------------------------------------------------------------------


--------------------------------------- Iteration      1(  59)  ---------------------------------------


    POTLOK:  cpu time      0.1428: real time      0.1455
    SETDIJ:  cpu time      0.0264: real time      0.0266
     EDDAV:  cpu time     23.2963: real time     23.5456
       DOS:  cpu time      0.0335: real time      0.0338
    CHARGE:  cpu time      1.0181: real time      1.0300
    MIXING:  cpu time      0.0141: real time      0.0142
    --------------------------------------------
      LOOP:  cpu time     24.5312: real time     24.7956

 eigenvalue-minimisations  :  2496
 total energy-change (2. order) : 0.9691333E-02  (-0.7818530E-01)
 number of electron    1594.9999976 magnetization 
 augmentation part       44.4786109 magnetization 

 Broyden mixing:
  rms(total) = 0.45008E+00    rms(broyden)= 0.44954E+00
  rms(prec ) = 0.48897E+00
  weight for this iteration     100.00

 eigenvalues of (default mixing * dielectric matrix)
  average eigenvalue GAMMA=   1.5339
  7.8027  7.8027  4.7143  4.4824  3.8676  3.3133  3.3133  3.1835  1.8045  1.8045
  1.2548  1.2548  1.5199  1.5199  1.1189  1.1189  0.0572  0.0572  0.1274  0.1274
  1.0390  1.0390  0.3810  0.3810  0.8363  0.8363  0.6136  0.6136  0.9635  0.9635
  0.8262  0.8262  0.8987  0.8987  0.8101  0.7935  0.7935  0.6567  0.6567  0.5083
  0.5083  0.5604  0.4221  0.4221

 Free energy of the ion-electron system (eV)
  ---------------------------------------------------
  alpha Z        PSCENC =       750.18867988
  Ewald energy   TEWEN  =    237204.84542237
  -Hartree energ DENC   =   -289203.32214034
  -exchange      EXHF   =         0.00000000
  -V(xc)+E(xc)   XCENC  =      5676.49255430
  PAW double counting   =     28975.22467920   -29488.98961194
  entropy T*S    EENTRO =        -0.13258612
  eigenvalues    EBANDS =    -17944.34231439
  atomic energy  EATOM  =     60457.75646002
  Solvation  Ediel_sol  =         0.00000000
  ---------------------------------------------------
  free energy    TOTEN  =     -3572.27885702 eV

  energy without entropy =    -3572.14627090  energy(sigma->0) =    -3572.21256396


--------------------------------------------------------------------------------------------------------


--------------------------------------- Iteration      1(  60)  ---------------------------------------


    POTLOK:  cpu time      0.1421: real time      0.1443
    SETDIJ:  cpu time      0.0268: real time      0.0270
     EDDAV:  cpu time     23.3953: real time     23.6290
       DOS:  cpu time      0.0660: real time      0.0664
    CHARGE:  cpu time      1.0650: real time      1.0738
    MIXING:  cpu time      0.0159: real time      0.0844
    --------------------------------------------
      LOOP:  cpu time     24.7111: real time     25.0249

 eigenvalue-minimisations  :  2496
 total energy-change (2. order) :-0.9621050E-02  (-0.1100710E+00)
 number of electron    1594.9999987 magnetization 
 augmentation part       45.1244878 magnetization 

 Broyden mixing:
  rms(total) = 0.30147E+00    rms(broyden)= 0.30066E+00
  rms(prec ) = 0.32703E+00
  weight for this iteration     100.00

 eigenvalues of (default mixing * dielectric matrix)
  average eigenvalue GAMMA=   1.5555
  7.7552  5.2145  5.2145  4.3411  4.3411  3.5570  3.3490  2.4679  2.4679  1.5394
  1.5394  1.3279  1.3279  1.3575  1.1295  1.1295  0.0334  0.0334  0.2406  0.2406
  1.0633  1.0633  0.7858  0.7858  0.7704  0.7704  0.5543  0.5543  0.9230  0.7776
  0.7776  0.6050  0.6050  0.4330  0.4330  0.4615  0.4615  0.5800  0.5800  0.6284

 Free energy of the ion-electron system (eV)
  ---------------------------------------------------
  alpha Z        PSCENC =       750.18867988
  Ewald energy   TEWEN  =    237204.84542237
  -Hartree energ DENC   =   -289203.35360823
  -exchange      EXHF   =         0.00000000
  -V(xc)+E(xc)   XCENC  =      5676.49558554
  PAW double counting   =     28975.26763157   -29489.18262086
  entropy T*S    EENTRO =        -0.14095479
  eigenvalues    EBANDS =    -17944.16507357
  atomic energy  EATOM  =     60457.75646002
  Solvation  Ediel_sol  =         0.00000000
  ---------------------------------------------------
  free energy    TOTEN  =     -3572.28847807 eV

  energy without entropy =    -3572.14752328  energy(sigma->0) =    -3572.21800068


--------------------------------------------------------------------------------------------------------


--------------------------------------- Iteration      1(  61)  ---------------------------------------


    POTLOK:  cpu time      0.1418: real time      0.1451
    SETDIJ:  cpu time      0.0265: real time      0.0269
     EDDAV:  cpu time     22.6045: real time     22.8690
       DOS:  cpu time      0.0039: real time      0.0039
    CHARGE:  cpu time      0.9791: real time      0.9886
    MIXING:  cpu time      0.0243: real time      0.0245
    --------------------------------------------
      LOOP:  cpu time     23.7801: real time     24.0580

 eigenvalue-minimisations  :  2496
 total energy-change (2. order) : 0.9578378E-02  (-0.7858447E-01)
 number of electron    1594.9999976 magnetization 
 augmentation part       44.4780974 magnetization 

 Broyden mixing:
  rms(total) = 0.45032E+00    rms(broyden)= 0.44978E+00
  rms(prec ) = 0.48908E+00
  weight for this iteration     100.00

 eigenvalues of (default mixing * dielectric matrix)
  average eigenvalue GAMMA=   1.5612
  8.1693  5.0208  5.0208  4.3434  4.3434  3.4070  3.4070  3.0761  2.1389  1.6531
  1.6531  1.3529  1.3529  1.4343  0.0342  0.0342  1.0262  1.0262  1.1901  1.1901
  0.1678  0.1678  0.7847  0.7847  0.9097  0.9097  0.9507  0.9507  0.5860  0.5860
  0.5212  0.5212  0.7741  0.7741  0.3571  0.6955  0.6324  0.6324  0.4920  0.4920
  0.4446

 Free energy of the ion-electron system (eV)
  ---------------------------------------------------
  alpha Z        PSCENC =       750.18867988
  Ewald energy   TEWEN  =    237204.84542237
  -Hartree energ DENC   =   -289203.42990077
  -exchange      EXHF   =         0.00000000
  -V(xc)+E(xc)   XCENC  =      5676.49408589
  PAW double counting   =     28975.13584454   -29488.90133306
  entropy T*S    EENTRO =        -0.13245806
  eigenvalues    EBANDS =    -17944.23570051
  atomic energy  EATOM  =     60457.75646002
  Solvation  Ediel_sol  =         0.00000000
  ---------------------------------------------------
  free energy    TOTEN  =     -3572.27889970 eV

  energy without entropy =    -3572.14644164  energy(sigma->0) =    -3572.21267067


--------------------------------------------------------------------------------------------------------


--------------------------------------- Iteration      1(  62)  ---------------------------------------


    POTLOK:  cpu time      0.2076: real time      0.2104
    SETDIJ:  cpu time      0.0266: real time      0.0269
     EDDAV:  cpu time     22.8601: real time     23.0841
       DOS:  cpu time      0.0009: real time      0.0009
    CHARGE:  cpu time      1.0323: real time      1.0410
    MIXING:  cpu time      0.0134: real time      0.0135
    --------------------------------------------
      LOOP:  cpu time     24.1409: real time     24.3767

 eigenvalue-minimisations  :  2464
 total energy-change (2. order) :-0.9054555E-02  (-0.1089133E+00)
 number of electron    1594.9999987 magnetization 
 augmentation part       45.1221463 magnetization 

 Broyden mixing:
  rms(total) = 0.29941E+00    rms(broyden)= 0.29859E+00
  rms(prec ) = 0.32491E+00
  weight for this iteration     100.00

 eigenvalues of (default mixing * dielectric matrix)
  average eigenvalue GAMMA=   1.5503
  8.1694  5.0001  5.0001  4.4034  4.2561  3.3171  3.3171  3.0931  2.0087  2.0087
  1.4415  1.4415  0.2317  1.4166  1.4166  1.2671  1.2671  1.1073  1.1073  0.0026
  0.8418  0.8418  1.0372  1.0372  0.2629  0.2629  0.7025  0.7025  0.5519  0.5519
  0.3196  0.3196  0.8176  0.8176  0.8126  0.5607  0.5607  0.4455  0.4455  0.6426
  0.6426  0.6618

 Free energy of the ion-electron system (eV)
  ---------------------------------------------------
  alpha Z        PSCENC =       750.18867988
  Ewald energy   TEWEN  =    237204.84542237
  -Hartree energ DENC   =   -289203.48545644
  -exchange      EXHF   =         0.00000000
  -V(xc)+E(xc)   XCENC  =      5676.49635094
  PAW double counting   =     28975.24559489   -29489.16005431
  entropy T*S    EENTRO =        -0.14097475
  eigenvalues    EBANDS =    -17944.03397686
  atomic energy  EATOM  =     60457.75646002
  Solvation  Ediel_sol  =         0.00000000
  ---------------------------------------------------
  free energy    TOTEN  =     -3572.28795425 eV

  energy without entropy =    -3572.14697950  energy(sigma->0) =    -3572.21746688


--------------------------------------------------------------------------------------------------------


--------------------------------------- Iteration      1(  63)  ---------------------------------------


    POTLOK:  cpu time      0.1768: real time      0.1792
    SETDIJ:  cpu time      0.0260: real time      0.0266
     EDDAV:  cpu time     23.1087: real time     23.3390
       DOS:  cpu time      0.0055: real time      0.0055
    CHARGE:  cpu time      0.9902: real time      1.0009
    MIXING:  cpu time      0.0138: real time      0.0139
    --------------------------------------------
      LOOP:  cpu time     24.3211: real time     24.5650

 eigenvalue-minimisations  :  2464
 total energy-change (2. order) : 0.8515802E-02  (-0.7867557E-01)
 number of electron    1594.9999976 magnetization 
 augmentation part       44.4734095 magnetization 

 Broyden mixing:
  rms(total) = 0.45546E+00    rms(broyden)= 0.45492E+00
  rms(prec ) = 0.49488E+00
  weight for this iteration     100.00

 eigenvalues of (default mixing * dielectric matrix)
  average eigenvalue GAMMA=   1.5243
  7.5380  5.2768  5.2768  4.4727  4.2701  3.2463  3.0703  3.0703  2.0640  2.0640
  1.5942  1.3902  1.3902  1.4202  1.3137  1.3137  1.1340  1.1340  0.0421  0.0142
  0.8557  0.8557  0.9864  0.9864  0.2285  0.2285  0.4460  0.4460  0.6933  0.6933
  0.8175  0.8175  0.8167  0.5825  0.5825  0.7413  0.4165  0.4165  0.4447  0.5713
  0.5713  0.6251  0.6251

 Free energy of the ion-electron system (eV)
  ---------------------------------------------------
  alpha Z        PSCENC =       750.18867988
  Ewald energy   TEWEN  =    237204.84542237
  -Hartree energ DENC   =   -289203.41368538
  -exchange      EXHF   =         0.00000000
  -V(xc)+E(xc)   XCENC  =      5676.49272079
  PAW double counting   =     28975.18700039   -29488.95024104
  entropy T*S    EENTRO =        -0.13219222
  eigenvalues    EBANDS =    -17944.25360326
  atomic energy  EATOM  =     60457.75646002
  Solvation  Ediel_sol  =         0.00000000
  ---------------------------------------------------
  free energy    TOTEN  =     -3572.27943845 eV

  energy without entropy =    -3572.14724623  energy(sigma->0) =    -3572.21334234


--------------------------------------------------------------------------------------------------------


--------------------------------------- Iteration      1(  64)  ---------------------------------------


    POTLOK:  cpu time      0.1782: real time      0.1808
    SETDIJ:  cpu time      0.0268: real time      0.0271
     EDDAV:  cpu time     23.0256: real time     23.2688
       DOS:  cpu time      0.1577: real time      0.1587
    CHARGE:  cpu time      1.0051: real time      1.0138
    MIXING:  cpu time      0.0141: real time      0.0142
    --------------------------------------------
      LOOP:  cpu time     24.4076: real time     24.6634

 eigenvalue-minimisations  :  2464
 total energy-change (2. order) :-0.9579052E-02  (-0.1104783E+00)
 number of electron    1594.9999987 magnetization 
 augmentation part       45.1225791 magnetization 

 Broyden mixing:
  rms(total) = 0.30000E+00    rms(broyden)= 0.29918E+00
  rms(prec ) = 0.32542E+00
  weight for this iteration     100.00

 eigenvalues of (default mixing * dielectric matrix)
  average eigenvalue GAMMA=   1.5559
  7.6604  5.2186  5.2186  4.4831  4.4831  2.7332  2.7332  3.1247  3.0217  3.0217
  2.0797  1.3450  1.3450  1.3533  1.3533  1.1599  1.1599  1.3057  0.0836  0.9051
  0.9051  0.0070  1.0451  1.0451  0.8372  0.8372  0.6720  0.6720  0.2764  0.2764
  0.5301  0.5301  0.8730  0.3784  0.3784  0.4040  0.4040  0.5219  0.5219  0.6404
  0.6404  0.7707  0.7707  0.7314

 Free energy of the ion-electron system (eV)
  ---------------------------------------------------
  alpha Z        PSCENC =       750.18867988
  Ewald energy   TEWEN  =    237204.84542237
  -Hartree energ DENC   =   -289203.45350998
  -exchange      EXHF   =         0.00000000
  -V(xc)+E(xc)   XCENC  =      5676.49564774
  PAW double counting   =     28975.23001381   -29489.14502510
  entropy T*S    EENTRO =        -0.14097277
  eigenvalues    EBANDS =    -17944.06573347
  atomic energy  EATOM  =     60457.75646002
  Solvation  Ediel_sol  =         0.00000000
  ---------------------------------------------------
  free energy    TOTEN  =     -3572.28901750 eV

  energy without entropy =    -3572.14804473  energy(sigma->0) =    -3572.21853112


--------------------------------------------------------------------------------------------------------


--------------------------------------- Iteration      1(  65)  ---------------------------------------


    POTLOK:  cpu time      0.1770: real time      0.1806
    SETDIJ:  cpu time      0.0268: real time      0.0270
     EDDAV:  cpu time     22.8494: real time     23.0912
       DOS:  cpu time      0.0951: real time      0.0958
    CHARGE:  cpu time      1.0634: real time      1.0744
    MIXING:  cpu time      0.0161: real time      0.0163
    --------------------------------------------
      LOOP:  cpu time     24.2278: real time     24.4852

 eigenvalue-minimisations  :  2464
 total energy-change (2. order) : 0.9443779E-02  (-0.7902808E-01)
 number of electron    1594.9999976 magnetization 
 augmentation part       44.4740836 magnetization 

 Broyden mixing:
  rms(total) = 0.45470E+00    rms(broyden)= 0.45415E+00
  rms(prec ) = 0.49405E+00
  weight for this iteration     100.00

 eigenvalues of (default mixing * dielectric matrix)
  average eigenvalue GAMMA=   1.6537
  9.9561  4.8672  4.5278  4.5278  4.3423  3.0982  3.0982  3.0584  2.3732  2.3732
  2.0880  1.6053  1.3534  1.3534  1.2449  1.2449  1.1690  1.1690  1.0940  1.0940
  0.9168  0.9168  0.0193  0.0193  0.2321  0.2321  0.7064  0.7064  0.1882  0.3107
  0.3107  0.6721  0.6721  0.8830  0.4623  0.6359  0.6359  0.7032  0.6432  0.6432

 Free energy of the ion-electron system (eV)
  ---------------------------------------------------
  alpha Z        PSCENC =       750.18867988
  Ewald energy   TEWEN  =    237204.84542237
  -Hartree energ DENC   =   -289203.41393114
  -exchange      EXHF   =         0.00000000
  -V(xc)+E(xc)   XCENC  =      5676.49283364
  PAW double counting   =     28975.16495055   -29488.92828639
  entropy T*S    EENTRO =        -0.13222238
  eigenvalues    EBANDS =    -17944.25348027
  atomic energy  EATOM  =     60457.75646002
  Solvation  Ediel_sol  =         0.00000000
  ---------------------------------------------------
  free energy    TOTEN  =     -3572.27957372 eV

  energy without entropy =    -3572.14735134  energy(sigma->0) =    -3572.21346253


--------------------------------------------------------------------------------------------------------


--------------------------------------- Iteration      1(  66)  ---------------------------------------


    POTLOK:  cpu time      0.1842: real time      0.1870
    SETDIJ:  cpu time      0.0262: real time      0.0264
     EDDAV:  cpu time     22.6523: real time     22.9119
       DOS:  cpu time      0.0099: real time      0.0100
    CHARGE:  cpu time      1.0156: real time      1.0318
    MIXING:  cpu time      0.0130: real time      0.0132
    --------------------------------------------
      LOOP:  cpu time     23.9013: real time     24.1803

 eigenvalue-minimisations  :  2464
 total energy-change (2. order) :-0.9347882E-02  (-0.1102314E+00)
 number of electron    1594.9999987 magnetization 
 augmentation part       45.1220504 magnetization 

 Broyden mixing:
  rms(total) = 0.29949E+00    rms(broyden)= 0.29866E+00
  rms(prec ) = 0.32474E+00
  weight for this iteration     100.00

 eigenvalues of (default mixing * dielectric matrix)
  average eigenvalue GAMMA=   1.6689
 10.4256  4.8723  4.8723  4.2970  4.2970  3.4386  3.0917  3.0917  2.3588  2.3588
  2.4163  1.6809  1.4737  1.4737  1.1886  1.1886  1.2100  1.2100  0.0170  0.0170
  0.2669  0.2669  0.9857  0.9857  1.0598  1.0598  0.7559  0.7559  0.1795  0.2917
  0.3569  0.3569  0.6563  0.6563  0.9041  0.6308  0.6308  0.5857  0.5857  0.7817
  0.6944

 Free energy of the ion-electron system (eV)
  ---------------------------------------------------
  alpha Z        PSCENC =       750.18867988
  Ewald energy   TEWEN  =    237204.84542237
  -Hartree energ DENC   =   -289203.43164178
  -exchange      EXHF   =         0.00000000
  -V(xc)+E(xc)   XCENC  =      5676.49521481
  PAW double counting   =     28975.24148938   -29489.15621961
  entropy T*S    EENTRO =        -0.14107540
  eigenvalues    EBANDS =    -17944.08725128
  atomic energy  EATOM  =     60457.75646002
  Solvation  Ediel_sol  =         0.00000000
  ---------------------------------------------------
  free energy    TOTEN  =     -3572.28892160 eV

  energy without entropy =    -3572.14784620  energy(sigma->0) =    -3572.21838390


--------------------------------------------------------------------------------------------------------


--------------------------------------- Iteration      1(  67)  ---------------------------------------


    POTLOK:  cpu time      0.1792: real time      0.1826
    SETDIJ:  cpu time      0.0266: real time      0.0269
     EDDAV:  cpu time     23.2168: real time     23.4976
       DOS:  cpu time      0.0009: real time      0.0009
    CHARGE:  cpu time      0.9536: real time      0.9633
    MIXING:  cpu time      0.0135: real time      0.0136
    --------------------------------------------
      LOOP:  cpu time     24.3905: real time     24.6848

 eigenvalue-minimisations  :  2464
 total energy-change (2. order) : 0.9497242E-02  (-0.7896297E-01)
 number of electron    1594.9999976 magnetization 
 augmentation part       44.4750436 magnetization 

 Broyden mixing:
  rms(total) = 0.45362E+00    rms(broyden)= 0.45307E+00
  rms(prec ) = 0.49286E+00
  weight for this iteration     100.00

 eigenvalues of (default mixing * dielectric matrix)
  average eigenvalue GAMMA=   1.6540
 10.2183  5.0566  4.7221  4.2894  4.2894  3.4261  3.2131  3.2131  2.1980  2.1980
  2.4706  1.5436  1.5436  1.5728  1.2548  1.2548  1.2971  1.2971  0.0294  0.0104
  0.8637  0.8637  0.2810  0.2810  1.0241  1.0241  0.1792  0.7897  0.7897  0.3369
  0.3369  0.5906  0.5906  0.8070  0.8070  0.8359  0.8359  0.5454  0.6288  0.6288
  0.6647  0.6647

 Free energy of the ion-electron system (eV)
  ---------------------------------------------------
  alpha Z        PSCENC =       750.18867988
  Ewald energy   TEWEN  =    237204.84542237
  -Hartree energ DENC   =   -289203.39956569
  -exchange      EXHF   =         0.00000000
  -V(xc)+E(xc)   XCENC  =      5676.49267630
  PAW double counting   =     28975.18010141   -29488.94342635
  entropy T*S    EENTRO =        -0.13229727
  eigenvalues    EBANDS =    -17944.26747504
  atomic energy  EATOM  =     60457.75646002
  Solvation  Ediel_sol  =         0.00000000
  ---------------------------------------------------
  free energy    TOTEN  =     -3572.27942436 eV

  energy without entropy =    -3572.14712709  energy(sigma->0) =    -3572.21327573


--------------------------------------------------------------------------------------------------------


--------------------------------------- Iteration      1(  68)  ---------------------------------------


    POTLOK:  cpu time      0.1422: real time      0.1444
    SETDIJ:  cpu time      0.0264: real time      0.0266
     EDDAV:  cpu time     23.4900: real time     23.7218
       DOS:  cpu time      0.0436: real time      0.0442
    CHARGE:  cpu time      0.9829: real time      0.9915
    MIXING:  cpu time      0.0134: real time      0.0135
    --------------------------------------------
      LOOP:  cpu time     24.6986: real time     24.9420

 eigenvalue-minimisations  :  2464
 total energy-change (2. order) :-0.9484349E-02  (-0.1103036E+00)
 number of electron    1594.9999987 magnetization 
 augmentation part       45.1226525 magnetization 

 Broyden mixing:
  rms(total) = 0.30013E+00    rms(broyden)= 0.29930E+00
  rms(prec ) = 0.32549E+00
  weight for this iteration     100.00

 eigenvalues of (default mixing * dielectric matrix)
  average eigenvalue GAMMA=   1.6234
  7.3752  6.0053  5.3054  4.5387  4.1972  3.6608  3.1034  3.1034  2.2183  2.2183
  2.4760  1.5778  1.5778  1.7641  1.3163  1.3163  1.2863  1.2863  0.9323  0.9323
  1.1187  1.1187  0.0305  0.0102  0.2936  0.2936  0.7793  0.7793  0.2065  0.2573
  0.9062  0.9062  0.3772  0.7091  0.7091  0.5890  0.5890  0.5355  0.6426  0.6426
  0.7329  0.7329  0.6553

 Free energy of the ion-electron system (eV)
  ---------------------------------------------------
  alpha Z        PSCENC =       750.18867988
  Ewald energy   TEWEN  =    237204.84542237
  -Hartree energ DENC   =   -289203.43445023
  -exchange      EXHF   =         0.00000000
  -V(xc)+E(xc)   XCENC  =      5676.49530334
  PAW double counting   =     28975.26372999   -29489.17823575
  entropy T*S    EENTRO =        -0.14101627
  eigenvalues    EBANDS =    -17944.08480206
  atomic energy  EATOM  =     60457.75646002
  Solvation  Ediel_sol  =         0.00000000
  ---------------------------------------------------
  free energy    TOTEN  =     -3572.28890871 eV

  energy without entropy =    -3572.14789244  energy(sigma->0) =    -3572.21840058


--------------------------------------------------------------------------------------------------------


--------------------------------------- Iteration      1(  69)  ---------------------------------------


    POTLOK:  cpu time      0.1427: real time      0.1452
    SETDIJ:  cpu time      0.0271: real time      0.0273
     EDDAV:  cpu time     23.1021: real time     23.3634
       DOS:  cpu time      0.1141: real time      0.1148
    CHARGE:  cpu time      0.9830: real time      0.9921
    MIXING:  cpu time      0.0142: real time      0.0143
    --------------------------------------------
      LOOP:  cpu time     24.3832: real time     24.6572

 eigenvalue-minimisations  :  2464
 total energy-change (2. order) : 0.9553231E-02  (-0.7888265E-01)
 number of electron    1594.9999976 magnetization 
 augmentation part       44.4751327 magnetization 

 Broyden mixing:
  rms(total) = 0.45344E+00    rms(broyden)= 0.45290E+00
  rms(prec ) = 0.49268E+00
  weight for this iteration     100.00

 eigenvalues of (default mixing * dielectric matrix)
  average eigenvalue GAMMA=   1.6412
  7.1478  7.1478  5.0312  4.4371  4.3615  3.7125  3.2364  3.2364  2.3570  2.3570
  2.8964  1.8074  1.5511  1.5511  1.2966  1.2966  0.9540  0.9540  1.2289  1.2289
  1.1575  1.1575  0.0071  0.0433  0.2237  0.2237  0.8519  0.8519  0.9491  0.9491
  0.2764  0.2764  0.6114  0.6114  0.4058  0.4058  0.6753  0.6753  0.7429  0.7429
  0.6548  0.6548  0.5475  0.7276

 Free energy of the ion-electron system (eV)
  ---------------------------------------------------
  alpha Z        PSCENC =       750.18867988
  Ewald energy   TEWEN  =    237204.84542237
  -Hartree energ DENC   =   -289203.40794323
  -exchange      EXHF   =         0.00000000
  -V(xc)+E(xc)   XCENC  =      5676.49294684
  PAW double counting   =     28975.20278183   -29488.96628072
  entropy T*S    EENTRO =        -0.13231765
  eigenvalues    EBANDS =    -17944.25910482
  atomic energy  EATOM  =     60457.75646002
  Solvation  Ediel_sol  =         0.00000000
  ---------------------------------------------------
  free energy    TOTEN  =     -3572.27935548 eV

  energy without entropy =    -3572.14703783  energy(sigma->0) =    -3572.21319665


--------------------------------------------------------------------------------------------------------


--------------------------------------- Iteration      1(  70)  ---------------------------------------


    POTLOK:  cpu time      0.1421: real time      0.1443
    SETDIJ:  cpu time      0.0268: real time      0.0270
     EDDAV:  cpu time     22.8990: real time     23.1789
       DOS:  cpu time      0.0261: real time      0.0263
    CHARGE:  cpu time      1.0429: real time      1.0520
    MIXING:  cpu time      0.1190: real time      0.1198
    --------------------------------------------
      LOOP:  cpu time     24.2558: real time     24.5484

 eigenvalue-minimisations  :  2464
 total energy-change (2. order) :-0.9639958E-02  (-0.1104822E+00)
 number of electron    1594.9999987 magnetization 
 augmentation part       45.1230437 magnetization 

 Broyden mixing:
  rms(total) = 0.30058E+00    rms(broyden)= 0.29976E+00
  rms(prec ) = 0.32599E+00
  weight for this iteration     100.00

 eigenvalues of (default mixing * dielectric matrix)
  average eigenvalue GAMMA=   1.6641
  6.1598  6.1598  4.8942  4.2664  4.2664  3.9001  2.9499  2.9499  2.8902  2.1503
  2.1503  2.0483  1.5565  1.5565  0.2752  1.1257  1.1257  1.3914  1.3914  1.2816
  1.1367  1.1367  0.0022  0.7587  0.7587  0.7331  0.7331  0.3345  0.3345  0.1975
  0.1975  0.8914  0.8914  0.7279  0.7279  0.4183  0.4183  0.5288  0.5288  0.6186

 Free energy of the ion-electron system (eV)
  ---------------------------------------------------
  alpha Z        PSCENC =       750.18867988
  Ewald energy   TEWEN  =    237204.84542237
  -Hartree energ DENC   =   -289203.44051291
  -exchange      EXHF   =         0.00000000
  -V(xc)+E(xc)   XCENC  =      5676.49550587
  PAW double counting   =     28975.28451413   -29489.19895980
  entropy T*S    EENTRO =        -0.14098861
  eigenvalues    EBANDS =    -17944.07911639
  atomic energy  EATOM  =     60457.75646002
  Solvation  Ediel_sol  =         0.00000000
  ---------------------------------------------------
  free energy    TOTEN  =     -3572.28899544 eV

  energy without entropy =    -3572.14800682  energy(sigma->0) =    -3572.21850113


--------------------------------------------------------------------------------------------------------


--------------------------------------- Iteration      1(  71)  ---------------------------------------


    POTLOK:  cpu time      0.1416: real time      0.1442
    SETDIJ:  cpu time      0.0989: real time      0.0995
     EDDAV:  cpu time     22.8618: real time     23.0913
       DOS:  cpu time      0.0008: real time      0.0008
    CHARGE:  cpu time      0.9929: real time      1.0016
    MIXING:  cpu time      0.0130: real time      0.0132
    --------------------------------------------
      LOOP:  cpu time     24.1091: real time     24.3506

 eigenvalue-minimisations  :  2464
 total energy-change (2. order) : 0.9576606E-02  (-0.7900089E-01)
 number of electron    1594.9999976 magnetization 
 augmentation part       44.4747389 magnetization 

 Broyden mixing:
  rms(total) = 0.45382E+00    rms(broyden)= 0.45328E+00
  rms(prec ) = 0.49310E+00
  weight for this iteration     100.00

 eigenvalues of (default mixing * dielectric matrix)
  average eigenvalue GAMMA=   1.6417
  6.1334  6.1334  4.9010  4.3042  4.3042  3.9047  2.9810  2.9810  2.8783  2.1018
  2.1018  1.9378  1.5828  1.5828  0.2669  1.3934  1.3934  1.1077  1.1077  0.0025
  1.2946  1.1738  1.1738  0.1918  0.1918  0.5190  0.5190  0.7594  0.7594  0.3255
  0.3255  0.8972  0.8972  0.7503  0.7503  0.7011  0.7011  0.4932  0.4932  0.6470
  0.6470

 Free energy of the ion-electron system (eV)
  ---------------------------------------------------
  alpha Z        PSCENC =       750.18867988
  Ewald energy   TEWEN  =    237204.84542237
  -Hartree energ DENC   =   -289203.42801986
  -exchange      EXHF   =         0.00000000
  -V(xc)+E(xc)   XCENC  =      5676.49352052
  PAW double counting   =     28975.23008884   -29488.99396828
  entropy T*S    EENTRO =        -0.13227862
  eigenvalues    EBANDS =    -17944.23932371
  atomic energy  EATOM  =     60457.75646002
  Solvation  Ediel_sol  =         0.00000000
  ---------------------------------------------------
  free energy    TOTEN  =     -3572.27941883 eV

  energy without entropy =    -3572.14714021  energy(sigma->0) =    -3572.21327952


--------------------------------------------------------------------------------------------------------


--------------------------------------- Iteration      1(  72)  ---------------------------------------


    POTLOK:  cpu time      0.1422: real time      0.1446
    SETDIJ:  cpu time      0.0269: real time      0.0271
     EDDAV:  cpu time     22.8758: real time     23.1009
       DOS:  cpu time      0.0789: real time      0.0794
    CHARGE:  cpu time      0.9667: real time      0.9804
    MIXING:  cpu time      0.0177: real time      0.0179
    --------------------------------------------
      LOOP:  cpu time     24.1082: real time     24.3502

 eigenvalue-minimisations  :  2464
 total energy-change (2. order) :-0.9718947E-02  (-0.1107280E+00)
 number of electron    1594.9999987 magnetization 
 augmentation part       45.1231469 magnetization 

 Broyden mixing:
  rms(total) = 0.30078E+00    rms(broyden)= 0.29996E+00
  rms(prec ) = 0.32620E+00
  weight for this iteration     100.00

 eigenvalues of (default mixing * dielectric matrix)
  average eigenvalue GAMMA=   1.6274
  6.1872  6.1872  4.7820  4.2639  4.2639  3.8931  3.0918  3.0918  2.8606  2.0807
  2.0807  1.9699  1.5856  1.5856  0.1435  1.4163  1.4163  1.0179  1.0179  0.0181
  1.2209  1.2209  1.2946  0.0526  0.8057  0.8057  0.2103  0.2103  0.9814  0.9814
  0.8653  0.8653  0.4762  0.4762  0.3967  0.6544  0.6544  0.7856  0.7856  0.5374
  0.5374  0.5790

 Free energy of the ion-electron system (eV)
  ---------------------------------------------------
  alpha Z        PSCENC =       750.18867988
  Ewald energy   TEWEN  =    237204.84542237
  -Hartree energ DENC   =   -289203.46971405
  -exchange      EXHF   =         0.00000000
  -V(xc)+E(xc)   XCENC  =      5676.49622988
  PAW double counting   =     28975.31092007   -29489.22578848
  entropy T*S    EENTRO =        -0.14097154
  eigenvalues    EBANDS =    -17944.05037593
  atomic energy  EATOM  =     60457.75646002
  Solvation  Ediel_sol  =         0.00000000
  ---------------------------------------------------
  free energy    TOTEN  =     -3572.28913778 eV

  energy without entropy =    -3572.14816624  energy(sigma->0) =    -3572.21865201


--------------------------------------------------------------------------------------------------------


--------------------------------------- Iteration      1(  73)  ---------------------------------------


    POTLOK:  cpu time      0.1579: real time      0.1603
    SETDIJ:  cpu time      0.0462: real time      0.0466
     EDDAV:  cpu time     22.3582: real time     22.5951
       DOS:  cpu time      0.1641: real time      0.1651
    CHARGE:  cpu time      0.9856: real time      0.9951
    MIXING:  cpu time      0.0137: real time      0.0139
    --------------------------------------------
      LOOP:  cpu time     23.7257: real time     23.9761

 eigenvalue-minimisations  :  2464
 total energy-change (2. order) : 0.9850229E-02  (-0.7890015E-01)
 number of electron    1594.9999976 magnetization 
 augmentation part       44.4755282 magnetization 

 Broyden mixing:
  rms(total) = 0.45288E+00    rms(broyden)= 0.45233E+00
  rms(prec ) = 0.49207E+00
  weight for this iteration     100.00

 eigenvalues of (default mixing * dielectric matrix)
  average eigenvalue GAMMA=   1.6387
  6.1709  6.1709  4.6624  4.6624  4.1167  3.8865  3.1907  3.1907  2.3293  2.3293
  2.5999  1.8979  1.6678  1.6678  1.4255  1.4255  1.4085  1.4085  1.0267  1.0267
  1.2950  1.0991  1.0991  0.1961  0.1961  0.0016  0.7594  0.7594  0.9673  0.9673
  0.2073  0.2073  0.2911  0.4644  0.4644  0.7468  0.7468  0.6560  0.6560  0.5198
  0.5198  0.6896  0.6896

 Free energy of the ion-electron system (eV)
  ---------------------------------------------------
  alpha Z        PSCENC =       750.18867988
  Ewald energy   TEWEN  =    237204.84542237
  -Hartree energ DENC   =   -289203.44432978
  -exchange      EXHF   =         0.00000000
  -V(xc)+E(xc)   XCENC  =      5676.49399250
  PAW double counting   =     28975.24967068   -29489.01372554
  entropy T*S    EENTRO =        -0.13235216
  eigenvalues    EBANDS =    -17944.22310554
  atomic energy  EATOM  =     60457.75646002
  Solvation  Ediel_sol  =         0.00000000
  ---------------------------------------------------
  free energy    TOTEN  =     -3572.27928755 eV

  energy without entropy =    -3572.14693539  energy(sigma->0) =    -3572.21311147


--------------------------------------------------------------------------------------------------------


--------------------------------------- Iteration      1(  74)  ---------------------------------------


    POTLOK:  cpu time      0.1424: real time      0.1448
    SETDIJ:  cpu time      0.0267: real time      0.0269
     EDDAV:  cpu time     22.7246: real time     22.9878
       DOS:  cpu time      0.0496: real time      0.0499
    CHARGE:  cpu time      1.0432: real time      1.0529
    MIXING:  cpu time      0.0142: real time      0.0144
    --------------------------------------------
      LOOP:  cpu time     24.0007: real time     24.2767

 eigenvalue-minimisations  :  2464
 total energy-change (2. order) :-0.9836134E-02  (-0.1107654E+00)
 number of electron    1594.9999987 magnetization 
 augmentation part       45.1235942 magnetization 

 Broyden mixing:
  rms(total) = 0.30129E+00    rms(broyden)= 0.30047E+00
  rms(prec ) = 0.32676E+00
  weight for this iteration     100.00

 eigenvalues of (default mixing * dielectric matrix)
  average eigenvalue GAMMA=   1.6464
  6.0648  6.0648  4.6269  4.6269  4.4702  3.9920  2.3556  2.3556  2.8899  2.8899
  3.1134  1.8059  1.8059  1.8395  1.4719  1.4719  1.5971  1.5971  1.0164  1.0164
  0.2197  0.2197  1.2072  1.2072  0.0011  1.1161  1.0134  1.0134  0.7378  0.7378
  0.2126  0.2126  0.8136  0.8136  0.2868  0.4884  0.4884  0.6694  0.6694  0.8470
  0.5211  0.5211  0.6759  0.6759

 Free energy of the ion-electron system (eV)
  ---------------------------------------------------
  alpha Z        PSCENC =       750.18867988
  Ewald energy   TEWEN  =    237204.84542237
  -Hartree energ DENC   =   -289203.47993267
  -exchange      EXHF   =         0.00000000
  -V(xc)+E(xc)   XCENC  =      5676.49654424
  PAW double counting   =     28975.32381136   -29489.23850303
  entropy T*S    EENTRO =        -0.14094508
  eigenvalues    EBANDS =    -17944.04066077
  atomic energy  EATOM  =     60457.75646002
  Solvation  Ediel_sol  =         0.00000000
  ---------------------------------------------------
  free energy    TOTEN  =     -3572.28912368 eV

  energy without entropy =    -3572.14817861  energy(sigma->0) =    -3572.21865115


--------------------------------------------------------------------------------------------------------


--------------------------------------- Iteration      1(  75)  ---------------------------------------


    POTLOK:  cpu time      0.1675: real time      0.1701
    SETDIJ:  cpu time      0.0630: real time      0.0635
     EDDAV:  cpu time     23.0396: real time     23.2911
       DOS:  cpu time      0.0258: real time      0.0260
    CHARGE:  cpu time      0.9920: real time      1.0006
    MIXING:  cpu time      0.0162: real time      0.0163
    --------------------------------------------
      LOOP:  cpu time     24.3041: real time     24.5676

 eigenvalue-minimisations  :  2464
 total energy-change (2. order) : 0.1002956E-01  (-0.7873540E-01)
 number of electron    1594.9999976 magnetization 
 augmentation part       44.4764500 magnetization 

 Broyden mixing:
  rms(total) = 0.45177E+00    rms(broyden)= 0.45123E+00
  rms(prec ) = 0.49087E+00
  weight for this iteration     100.00

 eigenvalues of (default mixing * dielectric matrix)
  average eigenvalue GAMMA=   1.6876
  5.9633  5.9633  4.8252  4.2959  4.0679  3.8269  3.0231  2.8839  2.8839  1.9517
  1.9517  2.1461  1.8300  1.8300  1.9053  1.4620  1.4620  1.3909  1.3909  0.0018
  0.7562  0.7562  0.0921  1.1351  0.4385  0.4385  1.0258  0.1990  0.4497  0.4497
  0.6362  0.6362  0.8786  0.8786  0.4097  0.4097  0.6530  0.6530  0.8658  0.6868

 Free energy of the ion-electron system (eV)
  ---------------------------------------------------
  alpha Z        PSCENC =       750.18867988
  Ewald energy   TEWEN  =    237204.84542237
  -Hartree energ DENC   =   -289203.45182623
  -exchange      EXHF   =         0.00000000
  -V(xc)+E(xc)   XCENC  =      5676.49424660
  PAW double counting   =     28975.26103886   -29489.02515468
  entropy T*S    EENTRO =        -0.13244434
  eigenvalues    EBANDS =    -17944.21551660
  atomic energy  EATOM  =     60457.75646002
  Solvation  Ediel_sol  =         0.00000000
  ---------------------------------------------------
  free energy    TOTEN  =     -3572.27909412 eV

  energy without entropy =    -3572.14664978  energy(sigma->0) =    -3572.21287195


--------------------------------------------------------------------------------------------------------


--------------------------------------- Iteration      1(  76)  ---------------------------------------


    POTLOK:  cpu time      0.1416: real time      0.1446
    SETDIJ:  cpu time      0.0277: real time      0.0280
     EDDAV:  cpu time     23.3680: real time     23.6379
       DOS:  cpu time      0.0640: real time      0.0644
    CHARGE:  cpu time      0.9827: real time      0.9912
    MIXING:  cpu time      0.0127: real time      0.0129
    --------------------------------------------
      LOOP:  cpu time     24.5967: real time     24.8789

 eigenvalue-minimisations  :  2464
 total energy-change (2. order) :-0.1048315E-01  (-0.1118693E+00)
 number of electron    1594.9999987 magnetization 
 augmentation part       45.1271712 magnetization 

 Broyden mixing:
  rms(total) = 0.30493E+00    rms(broyden)= 0.30413E+00
  rms(prec ) = 0.33117E+00
  weight for this iteration     100.00

 eigenvalues of (default mixing * dielectric matrix)
  average eigenvalue GAMMA=   1.6916
  5.9568  5.9568  4.9250  4.3985  3.9232  3.9232  3.0560  2.8915  2.8915  2.6449
  1.6749  1.6749  1.9335  1.9335  1.8255  1.4592  1.4592  0.0012  1.4012  1.4012
  1.4060  0.7785  0.7785  0.0918  0.4612  0.4612  1.1672  0.2312  0.4433  0.4433
  0.3998  0.3998  0.6958  0.6958  0.6970  0.6970  0.9882  0.7415  0.7415  0.8870
  0.8166

 Free energy of the ion-electron system (eV)
  ---------------------------------------------------
  alpha Z        PSCENC =       750.18867988
  Ewald energy   TEWEN  =    237204.84542237
  -Hartree energ DENC   =   -289203.47849868
  -exchange      EXHF   =         0.00000000
  -V(xc)+E(xc)   XCENC  =      5676.49617947
  PAW double counting   =     28975.33271241   -29489.24662897
  entropy T*S    EENTRO =        -0.14049013
  eigenvalues    EBANDS =    -17944.04341364
  atomic energy  EATOM  =     60457.75646002
  Solvation  Ediel_sol  =         0.00000000
  ---------------------------------------------------
  free energy    TOTEN  =     -3572.28957727 eV

  energy without entropy =    -3572.14908714  energy(sigma->0) =    -3572.21933221


--------------------------------------------------------------------------------------------------------


--------------------------------------- Iteration      1(  77)  ---------------------------------------


    POTLOK:  cpu time      0.1429: real time      0.1453
    SETDIJ:  cpu time      0.0266: real time      0.0268
     EDDAV:  cpu time     23.5734: real time     23.8395
       DOS:  cpu time      0.0147: real time      0.0148
    CHARGE:  cpu time      0.9768: real time      0.9862
    MIXING:  cpu time      0.0135: real time      0.0136
    --------------------------------------------
      LOOP:  cpu time     24.7478: real time     25.0262

 eigenvalue-minimisations  :  2464
 total energy-change (2. order) : 0.5408693E-02  (-0.8129848E-01)
 number of electron    1594.9999975 magnetization 
 augmentation part       44.4471180 magnetization 

 Broyden mixing:
  rms(total) = 0.48480E+00    rms(broyden)= 0.48426E+00
  rms(prec ) = 0.52833E+00
  weight for this iteration     100.00

 eigenvalues of (default mixing * dielectric matrix)
  average eigenvalue GAMMA=   1.6634
  5.9622  5.9622  4.9277  4.3979  3.9804  3.8924  3.1318  2.8728  2.8728  2.6298
  1.5742  1.5742  1.9323  1.9323  1.8226  1.4594  1.4594  0.8590  0.8590  1.4036
  1.4036  1.4077  0.0027  0.1035  0.1035  0.7053  0.7053  1.1400  0.4717  0.4717
  0.2396  0.7632  0.7632  0.3973  0.3973  0.5312  0.5312  0.9591  0.8993  0.8066
  0.8066  0.7473

 Free energy of the ion-electron system (eV)
  ---------------------------------------------------
  alpha Z        PSCENC =       750.18867988
  Ewald energy   TEWEN  =    237204.84542237
  -Hartree energ DENC   =   -289203.41399990
  -exchange      EXHF   =         0.00000000
  -V(xc)+E(xc)   XCENC  =      5676.49510916
  PAW double counting   =     28975.32124100   -29489.08616304
  entropy T*S    EENTRO =        -0.13074045
  eigenvalues    EBANDS =    -17944.26017764
  atomic energy  EATOM  =     60457.75646002
  Solvation  Ediel_sol  =         0.00000000
  ---------------------------------------------------
  free energy    TOTEN  =     -3572.28416858 eV

  energy without entropy =    -3572.15342813  energy(sigma->0) =    -3572.21879836


--------------------------------------------------------------------------------------------------------


--------------------------------------- Iteration      1(  78)  ---------------------------------------


    POTLOK:  cpu time      0.1423: real time      0.1446
    SETDIJ:  cpu time      0.0262: real time      0.0264
     EDDAV:  cpu time     22.5472: real time     23.0757
       DOS:  cpu time      0.0846: real time      0.0851
    CHARGE:  cpu time      0.9779: real time      0.9870
    MIXING:  cpu time      0.0137: real time      0.0138
    --------------------------------------------
      LOOP:  cpu time     23.7917: real time     24.3327

 eigenvalue-minimisations  :  2496
 total energy-change (2. order) :-0.1454031E-01  (-0.1265682E+00)
 number of electron    1594.9999987 magnetization 
 augmentation part       45.1411952 magnetization 

 Broyden mixing:
  rms(total) = 0.32018E+00    rms(broyden)= 0.31936E+00
  rms(prec ) = 0.34948E+00
  weight for this iteration     100.00

 eigenvalues of (default mixing * dielectric matrix)
  average eigenvalue GAMMA=   1.6282
  5.9226  5.9226  4.9261  4.3993  4.0199  3.8428  3.1218  2.8766  2.8766  2.3065
  2.3065  1.5830  1.5830  1.7956  1.7956  1.4545  1.4545  0.8743  0.8743  1.3853
  1.3853  1.4201  0.1449  0.0011  0.7638  0.7638  0.2038  0.2038  1.1497  0.1448
  0.4486  0.4486  0.7347  0.7347  0.4339  0.4339  0.5176  0.5176  0.9427  0.9427
  0.8044  0.8044  0.7449

 Free energy of the ion-electron system (eV)
  ---------------------------------------------------
  alpha Z        PSCENC =       750.18867988
  Ewald energy   TEWEN  =    237204.84542237
  -Hartree energ DENC   =   -289203.42458635
  -exchange      EXHF   =         0.00000000
  -V(xc)+E(xc)   XCENC  =      5676.49478777
  PAW double counting   =     28975.30538755   -29489.22588227
  entropy T*S    EENTRO =        -0.13818538
  eigenvalues    EBANDS =    -17944.10079247
  atomic energy  EATOM  =     60457.75646002
  Solvation  Ediel_sol  =         0.00000000
  ---------------------------------------------------
  free energy    TOTEN  =     -3572.29870889 eV

  energy without entropy =    -3572.16052351  energy(sigma->0) =    -3572.22961620


--------------------------------------------------------------------------------------------------------


--------------------------------------- Iteration      1(  79)  ---------------------------------------


    POTLOK:  cpu time      0.1626: real time      0.1653
    SETDIJ:  cpu time      0.0259: real time      0.0267
     EDDAV:  cpu time     22.4627: real time     22.7614
       DOS:  cpu time      0.0933: real time      0.0938
    CHARGE:  cpu time      1.0052: real time      1.0772
    MIXING:  cpu time      0.0146: real time      0.0147
    --------------------------------------------
      LOOP:  cpu time     23.7642: real time     24.1390

 eigenvalue-minimisations  :  2464
 total energy-change (2. order) : 0.1625896E-01  (-0.8058715E-01)
 number of electron    1594.9999975 magnetization 
 augmentation part       44.4623286 magnetization 

 Broyden mixing:
  rms(total) = 0.46791E+00    rms(broyden)= 0.46737E+00
  rms(prec ) = 0.50929E+00
  weight for this iteration     100.00

 eigenvalues of (default mixing * dielectric matrix)
  average eigenvalue GAMMA=   1.6137
  5.8697  5.8697  5.0279  4.4403  3.9968  3.8446  3.1345  2.8362  2.8362  1.4935
  1.4935  2.6037  2.6037  1.7039  1.7039  1.4541  1.4541  1.1303  1.1303  1.3886
  1.3886  1.3200  0.3328  0.3328  0.0029  0.0503  0.0503  0.7467  0.7467  0.9381
  0.9381  0.5021  0.5021  0.2202  1.0314  0.9057  0.9057  0.6359  0.6359  0.6369
  0.6369  0.6403  0.4443  0.4443

 Free energy of the ion-electron system (eV)
  ---------------------------------------------------
  alpha Z        PSCENC =       750.18867988
  Ewald energy   TEWEN  =    237204.84542237
  -Hartree energ DENC   =   -289203.31986575
  -exchange      EXHF   =         0.00000000
  -V(xc)+E(xc)   XCENC  =      5676.49389109
  PAW double counting   =     28975.29961447   -29489.06300431
  entropy T*S    EENTRO =        -0.13128438
  eigenvalues    EBANDS =    -17944.35236333
  atomic energy  EATOM  =     60457.75646002
  Solvation  Ediel_sol  =         0.00000000
  ---------------------------------------------------
  free energy    TOTEN  =     -3572.28244993 eV

  energy without entropy =    -3572.15116555  energy(sigma->0) =    -3572.21680774


--------------------------------------------------------------------------------------------------------


--------------------------------------- Iteration      1(  80)  ---------------------------------------


    POTLOK:  cpu time      0.1784: real time      0.1810
    SETDIJ:  cpu time      0.0593: real time      0.0597
     EDDAV:  cpu time     23.1666: real time     23.4257
       DOS:  cpu time      0.0497: real time      0.0501
    CHARGE:  cpu time      0.9895: real time      0.9981
    MIXING:  cpu time      0.0169: real time      0.0171
    --------------------------------------------
      LOOP:  cpu time     24.4604: real time     24.7316

 eigenvalue-minimisations  :  2464
 total energy-change (2. order) :-0.9893723E-02  (-0.1148561E+00)
 number of electron    1594.9999987 magnetization 
 augmentation part       45.1254150 magnetization 

 Broyden mixing:
  rms(total) = 0.30367E+00    rms(broyden)= 0.30283E+00
  rms(prec ) = 0.32927E+00
  weight for this iteration     100.00

 eigenvalues of (default mixing * dielectric matrix)
  average eigenvalue GAMMA=   1.6116
  5.1066  5.1066  4.8819  4.5880  4.2221  3.3252  3.0917  2.8221  2.8221  1.3528
  1.3528  1.9471  1.9471  0.7508  0.7508  1.5672  1.5672  1.6927  1.6927  0.0005
  0.1040  0.3454  0.3454  0.2089  0.9571  0.9571  1.2483  1.0753  1.0753  0.5664
  0.5664  0.4017  1.0041  1.0041  0.5893  0.5893  0.7861  0.7861  0.5569  0.7105

 Free energy of the ion-electron system (eV)
  ---------------------------------------------------
  alpha Z        PSCENC =       750.18867988
  Ewald energy   TEWEN  =    237204.84542237
  -Hartree energ DENC   =   -289203.41542569
  -exchange      EXHF   =         0.00000000
  -V(xc)+E(xc)   XCENC  =      5676.49622149
  PAW double counting   =     28975.37028526   -29489.28870988
  entropy T*S    EENTRO =        -0.14077794
  eigenvalues    EBANDS =    -17944.10449917
  atomic energy  EATOM  =     60457.75646002
  Solvation  Ediel_sol  =         0.00000000
  ---------------------------------------------------
  free energy    TOTEN  =     -3572.29234365 eV

  energy without entropy =    -3572.15156571  energy(sigma->0) =    -3572.22195468


--------------------------------------------------------------------------------------------------------


--------------------------------------- Iteration      1(  81)  ---------------------------------------


    POTLOK:  cpu time      0.1410: real time      0.1434
    SETDIJ:  cpu time      0.0264: real time      0.0266
     EDDAV:  cpu time     23.4081: real time     23.6344
       DOS:  cpu time      0.0009: real time      0.0009
    CHARGE:  cpu time      0.9957: real time      1.0042
    MIXING:  cpu time      0.0127: real time      0.0129
    --------------------------------------------
      LOOP:  cpu time     24.5849: real time     24.8225

 eigenvalue-minimisations  :  2464
 total energy-change (2. order) : 0.1207763E-01  (-0.8027574E-01)
 number of electron    1594.9999976 magnetization 
 augmentation part       44.4754127 magnetization 

 Broyden mixing:
  rms(total) = 0.45325E+00    rms(broyden)= 0.45270E+00
  rms(prec ) = 0.49253E+00
  weight for this iteration     100.00

 eigenvalues of (default mixing * dielectric matrix)
  average eigenvalue GAMMA=   1.6111
  5.0956  5.0956  4.9210  4.5831  4.2710  3.3324  3.3324  2.8163  2.8163  1.6015
  1.6015  2.0730  2.0730  1.5321  1.5321  1.7553  0.7608  0.7608  1.0491  1.0491
  1.3960  0.0028  1.2772  1.2772  0.1279  0.1279  0.4060  0.4060  0.2430  0.5681
  0.5681  1.0441  1.0441  0.7497  0.7497  0.8580  0.8580  0.6774  0.6774  0.4564
  0.4892

 Free energy of the ion-electron system (eV)
  ---------------------------------------------------
  alpha Z        PSCENC =       750.18867988
  Ewald energy   TEWEN  =    237204.84542237
  -Hartree energ DENC   =   -289203.39252521
  -exchange      EXHF   =         0.00000000
  -V(xc)+E(xc)   XCENC  =      5676.49359445
  PAW double counting   =     28975.29466081   -29489.05783461
  entropy T*S    EENTRO =        -0.13208896
  eigenvalues    EBANDS =    -17944.27663478
  atomic energy  EATOM  =     60457.75646002
  Solvation  Ediel_sol  =         0.00000000
  ---------------------------------------------------
  free energy    TOTEN  =     -3572.28026603 eV

  energy without entropy =    -3572.14817707  energy(sigma->0) =    -3572.21422155


--------------------------------------------------------------------------------------------------------


--------------------------------------- Iteration      1(  82)  ---------------------------------------


    POTLOK:  cpu time      0.1422: real time      0.1447
    SETDIJ:  cpu time      0.0623: real time      0.0629
     EDDAV:  cpu time     23.1163: real time     23.3475
       DOS:  cpu time      0.0852: real time      0.0857
    CHARGE:  cpu time      1.0085: real time      1.0170
    MIXING:  cpu time      0.0132: real time      0.0133
    --------------------------------------------
      LOOP:  cpu time     24.4277: real time     24.6710

 eigenvalue-minimisations  :  2464
 total energy-change (2. order) :-0.9592441E-02  (-0.1120409E+00)
 number of electron    1594.9999987 magnetization 
 augmentation part       45.1253031 magnetization 

 Broyden mixing:
  rms(total) = 0.30309E+00    rms(broyden)= 0.30227E+00
  rms(prec ) = 0.32870E+00
  weight for this iteration     100.00

 eigenvalues of (default mixing * dielectric matrix)
  average eigenvalue GAMMA=   1.6216
  5.2543  5.2543  4.8265  4.6293  4.0529  3.4118  3.4118  2.8264  2.8264  1.9036
  1.9036  2.0969  2.0969  1.5340  1.5340  1.7893  0.7968  0.7968  1.6129  0.2015
  0.2015  0.0053  1.1063  1.1063  1.2726  1.2726  0.4487  0.4487  0.1618  0.8425
  0.8425  0.9633  0.9633  0.8672  0.8672  0.5861  0.5861  0.4638  0.6717  0.5620
  0.5620  0.5446

 Free energy of the ion-electron system (eV)
  ---------------------------------------------------
  alpha Z        PSCENC =       750.18867988
  Ewald energy   TEWEN  =    237204.84542237
  -Hartree energ DENC   =   -289203.42768442
  -exchange      EXHF   =         0.00000000
  -V(xc)+E(xc)   XCENC  =      5676.49552950
  PAW double counting   =     28975.36403515   -29489.27838129
  entropy T*S    EENTRO =        -0.14088600
  eigenvalues    EBANDS =    -17944.09303368
  atomic energy  EATOM  =     60457.75646002
  Solvation  Ediel_sol  =         0.00000000
  ---------------------------------------------------
  free energy    TOTEN  =     -3572.28985847 eV

  energy without entropy =    -3572.14897247  energy(sigma->0) =    -3572.21941547


--------------------------------------------------------------------------------------------------------


--------------------------------------- Iteration      1(  83)  ---------------------------------------


    POTLOK:  cpu time      0.1414: real time      0.1438
    SETDIJ:  cpu time      0.0651: real time      0.0655
     EDDAV:  cpu time     22.3032: real time     22.5288
       DOS:  cpu time      0.1618: real time      0.1628
    CHARGE:  cpu time      0.9921: real time      1.0024
    MIXING:  cpu time      0.0247: real time      0.0252
    --------------------------------------------
      LOOP:  cpu time     23.6882: real time     23.9285

 eigenvalue-minimisations  :  2464
 total energy-change (2. order) : 0.1066927E-01  (-0.7920530E-01)
 number of electron    1594.9999976 magnetization 
 augmentation part       44.4778522 magnetization 

 Broyden mixing:
  rms(total) = 0.45028E+00    rms(broyden)= 0.44973E+00
  rms(prec ) = 0.48915E+00
  weight for this iteration     100.00

 eigenvalues of (default mixing * dielectric matrix)
  average eigenvalue GAMMA=   1.6109
  5.1036  5.1036  4.8453  4.7135  4.0120  3.6120  3.2795  2.8502  2.8502  1.7517
  1.7517  2.0960  2.0960  1.9099  1.5810  1.5810  0.8157  0.8157  1.5026  0.8500
  0.8500  0.0023  0.2684  0.2684  1.3931  1.1018  1.1018  1.2193  0.1569  0.9794
  0.9794  0.7692  0.7692  0.5993  0.5993  0.8946  0.8946  0.6258  0.6258  0.5706
  0.5706  0.4614  0.4469

 Free energy of the ion-electron system (eV)
  ---------------------------------------------------
  alpha Z        PSCENC =       750.18867988
  Ewald energy   TEWEN  =    237204.84542237
  -Hartree energ DENC   =   -289203.42331648
  -exchange      EXHF   =         0.00000000
  -V(xc)+E(xc)   XCENC  =      5676.49346791
  PAW double counting   =     28975.30380610   -29489.06768952
  entropy T*S    EENTRO =        -0.13242338
  eigenvalues    EBANDS =    -17944.24359608
  atomic energy  EATOM  =     60457.75646002
  Solvation  Ediel_sol  =         0.00000000
  ---------------------------------------------------
  free energy    TOTEN  =     -3572.27918919 eV

  energy without entropy =    -3572.14676581  energy(sigma->0) =    -3572.21297750


--------------------------------------------------------------------------------------------------------


--------------------------------------- Iteration      1(  84)  ---------------------------------------


    POTLOK:  cpu time      0.2423: real time      0.2469
    SETDIJ:  cpu time      0.0784: real time      0.0794
     EDDAV:  cpu time     22.6555: real time     22.8929
       DOS:  cpu time      0.0673: real time      0.0677
    CHARGE:  cpu time      1.0129: real time      1.0215
    MIXING:  cpu time      0.0138: real time      0.0140
    --------------------------------------------
      LOOP:  cpu time     24.0704: real time     24.3224

 eigenvalue-minimisations  :  2464
 total energy-change (2. order) :-0.9655352E-02  (-0.1104935E+00)
 number of electron    1594.9999987 magnetization 
 augmentation part       45.1241038 magnetization 

 Broyden mixing:
  rms(total) = 0.30171E+00    rms(broyden)= 0.30089E+00
  rms(prec ) = 0.32710E+00
  weight for this iteration     100.00

 eigenvalues of (default mixing * dielectric matrix)
  average eigenvalue GAMMA=   1.6004
  4.7017  4.7017  4.9539  4.7663  4.1258  3.6790  3.2784  2.8117  2.8117  1.9690
  1.9690  1.9543  1.9543  1.9986  1.9986  1.0404  1.0404  1.5751  1.5751  0.7708
  0.7708  0.0012  1.1170  1.1170  0.3157  0.3157  1.1857  1.1857  1.2019  0.1353
  0.9478  0.9478  0.7830  0.7830  0.8698  0.5710  0.5710  0.7631  0.6425  0.5010
  0.5010  0.5567  0.5099  0.4478

 Free energy of the ion-electron system (eV)
  ---------------------------------------------------
  alpha Z        PSCENC =       750.18867988
  Ewald energy   TEWEN  =    237204.84542237
  -Hartree energ DENC   =   -289203.43857386
  -exchange      EXHF   =         0.00000000
  -V(xc)+E(xc)   XCENC  =      5676.49539997
  PAW double counting   =     28975.36938580   -29489.28252599
  entropy T*S    EENTRO =        -0.14104929
  eigenvalues    EBANDS =    -17944.08204345
  atomic energy  EATOM  =     60457.75646002
  Solvation  Ediel_sol  =         0.00000000
  ---------------------------------------------------
  free energy    TOTEN  =     -3572.28884455 eV

  energy without entropy =    -3572.14779526  energy(sigma->0) =    -3572.21831990


--------------------------------------------------------------------------------------------------------


--------------------------------------- Iteration      1(  85)  ---------------------------------------


    POTLOK:  cpu time      0.2304: real time      0.2336
    SETDIJ:  cpu time      0.0268: real time      0.0270
     EDDAV:  cpu time     23.3318: real time     23.6170
       DOS:  cpu time      0.0645: real time      0.0653
    CHARGE:  cpu time      0.9939: real time      1.0030
    MIXING:  cpu time      0.0159: real time      0.0161
    --------------------------------------------
      LOOP:  cpu time     24.6633: real time     24.9620

 eigenvalue-minimisations  :  2464
 total energy-change (2. order) : 0.1005216E-01  (-0.7881593E-01)
 number of electron    1594.9999976 magnetization 
 augmentation part       44.4788946 magnetization 

 Broyden mixing:
  rms(total) = 0.44906E+00    rms(broyden)= 0.44852E+00
  rms(prec ) = 0.48777E+00
  weight for this iteration     100.00

 eigenvalues of (default mixing * dielectric matrix)
  average eigenvalue GAMMA=   1.5992
  5.0194  4.7337  4.1965  4.1965  3.9012  3.9012  2.3328  2.3328  2.8628  2.6739
  2.6739  0.4344  0.4344  1.9458  1.9458  1.3283  1.3283  1.6341  1.6341  0.9901
  0.9901  0.0049  1.1767  1.1767  1.2292  0.2961  0.2961  0.8581  0.8581  0.2616
  0.2616  0.8281  0.8281  0.6388  0.6388  0.7924  0.7287  0.5443  0.5443  0.5162

 Free energy of the ion-electron system (eV)
  ---------------------------------------------------
  alpha Z        PSCENC =       750.18867988
  Ewald energy   TEWEN  =    237204.84542237
  -Hartree energ DENC   =   -289203.43550254
  -exchange      EXHF   =         0.00000000
  -V(xc)+E(xc)   XCENC  =      5676.49336984
  PAW double counting   =     28975.30858088   -29489.07238951
  entropy T*S    EENTRO =        -0.13256548
  eigenvalues    EBANDS =    -17944.23084785
  atomic energy  EATOM  =     60457.75646002
  Solvation  Ediel_sol  =         0.00000000
  ---------------------------------------------------
  free energy    TOTEN  =     -3572.27879238 eV

  energy without entropy =    -3572.14622691  energy(sigma->0) =    -3572.21250965


--------------------------------------------------------------------------------------------------------


--------------------------------------- Iteration      1(  86)  ---------------------------------------


    POTLOK:  cpu time      0.1417: real time      0.1443
    SETDIJ:  cpu time      0.0262: real time      0.0264
     EDDAV:  cpu time     23.5053: real time     23.7440
       DOS:  cpu time      0.0756: real time      0.0761
    CHARGE:  cpu time      0.9972: real time      1.0059
    MIXING:  cpu time      0.0129: real time      0.0131
    --------------------------------------------
      LOOP:  cpu time     24.7589: real time     25.0098

 eigenvalue-minimisations  :  2464
 total energy-change (2. order) :-0.9820976E-02  (-0.1102465E+00)
 number of electron    1594.9999987 magnetization 
 augmentation part       45.1243975 magnetization 

 Broyden mixing:
  rms(total) = 0.30192E+00    rms(broyden)= 0.30110E+00
  rms(prec ) = 0.32738E+00
  weight for this iteration     100.00

 eigenvalues of (default mixing * dielectric matrix)
  average eigenvalue GAMMA=   1.6262
  5.0149  4.7818  4.1239  4.1239  3.8475  3.8475  2.3671  2.3671  2.7543  2.7543
  2.4668  2.4668  1.4324  1.4324  1.5609  1.5609  1.6698  1.6698  1.6029  0.0009
  0.5014  0.5014  1.2715  1.1174  1.1174  1.0116  1.0116  0.1307  0.7573  0.7573
  0.2631  0.7146  0.7146  0.7787  0.7787  0.5209  0.5209  0.4424  0.6050  0.6050
  0.7050

 Free energy of the ion-electron system (eV)
  ---------------------------------------------------
  alpha Z        PSCENC =       750.18867988
  Ewald energy   TEWEN  =    237204.84542237
  -Hartree energ DENC   =   -289203.43720522
  -exchange      EXHF   =         0.00000000
  -V(xc)+E(xc)   XCENC  =      5676.49516080
  PAW double counting   =     28975.37027211   -29489.28268251
  entropy T*S    EENTRO =        -0.14101282
  eigenvalues    EBANDS =    -17944.08370800
  atomic energy  EATOM  =     60457.75646002
  Solvation  Ediel_sol  =         0.00000000
  ---------------------------------------------------
  free energy    TOTEN  =     -3572.28861336 eV

  energy without entropy =    -3572.14760054  energy(sigma->0) =    -3572.21810695


--------------------------------------------------------------------------------------------------------


--------------------------------------- Iteration      1(  87)  ---------------------------------------


    POTLOK:  cpu time      0.1845: real time      0.1872
    SETDIJ:  cpu time      0.0265: real time      0.0267
     EDDAV:  cpu time     23.0773: real time     23.3050
       DOS:  cpu time      0.0147: real time      0.0148
    CHARGE:  cpu time      0.9838: real time      0.9921
    MIXING:  cpu time      0.0133: real time      0.0134
    --------------------------------------------
      LOOP:  cpu time     24.3000: real time     24.5392

 eigenvalue-minimisations  :  2464
 total energy-change (2. order) : 0.9833592E-02  (-0.7872506E-01)
 number of electron    1594.9999976 magnetization 
 augmentation part       44.4783492 magnetization 

 Broyden mixing:
  rms(total) = 0.44962E+00    rms(broyden)= 0.44908E+00
  rms(prec ) = 0.48839E+00
  weight for this iteration     100.00

 eigenvalues of (default mixing * dielectric matrix)
  average eigenvalue GAMMA=   1.6437
  5.0411  4.9148  4.3246  4.3246  2.9529  2.9529  4.0926  3.7517  2.7999  2.7999
  1.7960  1.7960  2.2869  2.2869  0.6769  0.6769  1.8341  1.6413  1.6413  1.0143
  1.0143  0.0017  1.1126  1.1126  1.1506  1.1506  1.2560  0.1682  0.7734  0.7734
  0.2591  0.4364  0.4364  0.7918  0.7918  0.6842  0.6842  0.6389  0.5272  0.5272
  0.5691  0.5691

 Free energy of the ion-electron system (eV)
  ---------------------------------------------------
  alpha Z        PSCENC =       750.18867988
  Ewald energy   TEWEN  =    237204.84542237
  -Hartree energ DENC   =   -289203.44414059
  -exchange      EXHF   =         0.00000000
  -V(xc)+E(xc)   XCENC  =      5676.49339947
  PAW double counting   =     28975.31433022   -29489.07818639
  entropy T*S    EENTRO =        -0.13255244
  eigenvalues    EBANDS =    -17944.22219231
  atomic energy  EATOM  =     60457.75646002
  Solvation  Ediel_sol  =         0.00000000
  ---------------------------------------------------
  free energy    TOTEN  =     -3572.27877977 eV

  energy without entropy =    -3572.14622733  energy(sigma->0) =    -3572.21250355


--------------------------------------------------------------------------------------------------------


--------------------------------------- Iteration      1(  88)  ---------------------------------------


    POTLOK:  cpu time      0.1419: real time      0.1442
    SETDIJ:  cpu time      0.0265: real time      0.0267
     EDDAV:  cpu time     22.9989: real time     23.2397
       DOS:  cpu time      0.0269: real time      0.0271
    CHARGE:  cpu time      0.9876: real time      0.9966
    MIXING:  cpu time      0.0137: real time      0.0138
    --------------------------------------------
      LOOP:  cpu time     24.1955: real time     24.4480

 eigenvalue-minimisations  :  2464
 total energy-change (2. order) :-0.9891913E-02  (-0.1103134E+00)
 number of electron    1594.9999987 magnetization 
 augmentation part       45.1243741 magnetization 

 Broyden mixing:
  rms(total) = 0.30188E+00    rms(broyden)= 0.30107E+00
  rms(prec ) = 0.32734E+00
  weight for this iteration     100.00

 eigenvalues of (default mixing * dielectric matrix)
  average eigenvalue GAMMA=   1.6458
  4.9459  4.9459  4.3923  4.3923  4.0828  3.0437  3.0437  3.5876  2.9391  2.9391
  2.5508  2.5508  1.6446  1.6446  0.7134  0.7134  1.7919  1.7919  1.8178  1.1514
  1.1514  0.0016  0.1632  0.3792  0.3792  1.3004  1.1254  1.1254  0.7977  0.7977
  1.0125  1.0125  0.9867  0.3056  0.7798  0.7798  0.7334  0.5412  0.5412  0.5179
  0.5179  0.5486  0.5901

 Free energy of the ion-electron system (eV)
  ---------------------------------------------------
  alpha Z        PSCENC =       750.18867988
  Ewald energy   TEWEN  =    237204.84542237
  -Hartree energ DENC   =   -289203.43883006
  -exchange      EXHF   =         0.00000000
  -V(xc)+E(xc)   XCENC  =      5676.49515675
  PAW double counting   =     28975.37385844   -29489.28626907
  entropy T*S    EENTRO =        -0.14100781
  eigenvalues    EBANDS =    -17944.08214221
  atomic energy  EATOM  =     60457.75646002
  Solvation  Ediel_sol  =         0.00000000
  ---------------------------------------------------
  free energy    TOTEN  =     -3572.28867168 eV

  energy without entropy =    -3572.14766387  energy(sigma->0) =    -3572.21816778


--------------------------------------------------------------------------------------------------------


--------------------------------------- Iteration      1(  89)  ---------------------------------------


    POTLOK:  cpu time      0.1695: real time      0.1722
    SETDIJ:  cpu time      0.0267: real time      0.0270
     EDDAV:  cpu time     22.5279: real time     22.7537
       DOS:  cpu time      0.0564: real time      0.0585
    CHARGE:  cpu time      0.9943: real time      1.0028
    MIXING:  cpu time      0.0139: real time      0.0141
    --------------------------------------------
      LOOP:  cpu time     23.7888: real time     24.0282

 eigenvalue-minimisations  :  2464
 total energy-change (2. order) : 0.9871177E-02  (-0.7872222E-01)
 number of electron    1594.9999976 magnetization 
 augmentation part       44.4782465 magnetization 

 Broyden mixing:
  rms(total) = 0.44974E+00    rms(broyden)= 0.44920E+00
  rms(prec ) = 0.48853E+00
  weight for this iteration     100.00

 eigenvalues of (default mixing * dielectric matrix)
  average eigenvalue GAMMA=   1.6460
  4.8784  4.8784  4.3945  4.3945  3.4648  3.4648  4.1553  3.4413  3.0134  3.0134
  2.6960  2.6960  0.7203  1.4964  1.4964  1.7535  1.7535  1.6932  1.3795  1.3795
  1.1041  1.1041  0.0081  1.3514  0.0770  0.3044  0.3044  0.4873  0.4873  1.0380
  1.0380  0.7484  0.7484  0.8510  0.8510  0.9542  0.7901  0.7901  0.5025  0.5025
  0.5151  0.5151  0.5933  0.5933

 Free energy of the ion-electron system (eV)
  ---------------------------------------------------
  alpha Z        PSCENC =       750.18867988
  Ewald energy   TEWEN  =    237204.84542237
  -Hartree energ DENC   =   -289203.44614367
  -exchange      EXHF   =         0.00000000
  -V(xc)+E(xc)   XCENC  =      5676.49340270
  PAW double counting   =     28975.31704428   -29489.08077521
  entropy T*S    EENTRO =        -0.13255057
  eigenvalues    EBANDS =    -17944.22034030
  atomic energy  EATOM  =     60457.75646002
  Solvation  Ediel_sol  =         0.00000000
  ---------------------------------------------------
  free energy    TOTEN  =     -3572.27880050 eV

  energy without entropy =    -3572.14624993  energy(sigma->0) =    -3572.21252522


--------------------------------------------------------------------------------------------------------


--------------------------------------- Iteration      1(  90)  ---------------------------------------


    POTLOK:  cpu time      0.1419: real time      0.1443
    SETDIJ:  cpu time      0.0268: real time      0.0271
     EDDAV:  cpu time     23.0833: real time     23.3257
       DOS:  cpu time      0.0009: real time      0.0009
    CHARGE:  cpu time      0.9958: real time      1.0057
    MIXING:  cpu time      0.0160: real time      0.0161
    --------------------------------------------
      LOOP:  cpu time     24.2648: real time     24.5199

 eigenvalue-minimisations  :  2464
 total energy-change (2. order) :-0.9928123E-02  (-0.1104058E+00)
 number of electron    1594.9999987 magnetization 
 augmentation part       45.1245475 magnetization 

 Broyden mixing:
  rms(total) = 0.30206E+00    rms(broyden)= 0.30125E+00
  rms(prec ) = 0.32757E+00
  weight for this iteration     100.00

 eigenvalues of (default mixing * dielectric matrix)
  average eigenvalue GAMMA=   1.6376
  6.0726  4.6888  3.7235  3.7235  4.1895  3.7394  2.9695  2.9695  2.9754  2.3971
  2.3971  1.7312  1.7312  1.6307  1.6307  1.2025  1.2025  0.9540  0.9540  1.2944
  1.2944  1.1054  1.1054  0.0012  0.7815  0.7815  1.1104  0.0556  0.7001  0.7001
  0.2385  0.2385  0.8330  0.8330  0.4311  0.5043  0.5551  0.6115  0.7234  0.7234

 Free energy of the ion-electron system (eV)
  ---------------------------------------------------
  alpha Z        PSCENC =       750.18867988
  Ewald energy   TEWEN  =    237204.84542237
  -Hartree energ DENC   =   -289203.43951768
  -exchange      EXHF   =         0.00000000
  -V(xc)+E(xc)   XCENC  =      5676.49515373
  PAW double counting   =     28975.37615340   -29489.28859241
  entropy T*S    EENTRO =        -0.14097269
  eigenvalues    EBANDS =    -17944.08151525
  atomic energy  EATOM  =     60457.75646002
  Solvation  Ediel_sol  =         0.00000000
  ---------------------------------------------------
  free energy    TOTEN  =     -3572.28872863 eV

  energy without entropy =    -3572.14775593  energy(sigma->0) =    -3572.21824228


--------------------------------------------------------------------------------------------------------


--------------------------------------- Iteration      1(  91)  ---------------------------------------


    POTLOK:  cpu time      0.1597: real time      0.1622
    SETDIJ:  cpu time      0.0262: real time      0.0266
     EDDAV:  cpu time     23.6484: real time     23.8922
       DOS:  cpu time      0.0500: real time      0.0505
    CHARGE:  cpu time      1.0112: real time      1.0196
    MIXING:  cpu time      0.0131: real time      0.0132
    --------------------------------------------
      LOOP:  cpu time     24.9087: real time     25.1643

 eigenvalue-minimisations  :  2464
 total energy-change (2. order) : 0.9812772E-02  (-0.7876478E-01)
 number of electron    1594.9999976 magnetization 
 augmentation part       44.4774899 magnetization 

 Broyden mixing:
  rms(total) = 0.45059E+00    rms(broyden)= 0.45005E+00
  rms(prec ) = 0.48949E+00
  weight for this iteration     100.00

 eigenvalues of (default mixing * dielectric matrix)
  average eigenvalue GAMMA=   1.6385
  6.0596  4.7011  4.1946  3.9134  3.3167  3.3167  3.0813  3.0813  2.9568  2.9568
  2.7420  1.6357  1.6357  1.6679  1.6679  0.9352  0.9352  1.1960  1.1960  1.4918
  1.3394  1.3394  0.0004  0.0893  0.8279  0.8279  1.0951  0.3229  0.3229  0.7283
  0.7283  0.9292  0.9292  0.7612  0.7612  0.7944  0.4854  0.4854  0.5010  0.6697
  0.5589

 Free energy of the ion-electron system (eV)
  ---------------------------------------------------
  alpha Z        PSCENC =       750.18867988
  Ewald energy   TEWEN  =    237204.84542237
  -Hartree energ DENC   =   -289203.44729593
  -exchange      EXHF   =         0.00000000
  -V(xc)+E(xc)   XCENC  =      5676.49346039
  PAW double counting   =     28975.32002310   -29489.08372960
  entropy T*S    EENTRO =        -0.13250093
  eigenvalues    EBANDS =    -17944.21943517
  atomic energy  EATOM  =     60457.75646002
  Solvation  Ediel_sol  =         0.00000000
  ---------------------------------------------------
  free energy    TOTEN  =     -3572.27891586 eV

  energy without entropy =    -3572.14641492  energy(sigma->0) =    -3572.21266539


--------------------------------------------------------------------------------------------------------


--------------------------------------- Iteration      1(  92)  ---------------------------------------


    POTLOK:  cpu time      0.1857: real time      0.1884
    SETDIJ:  cpu time      0.0259: real time      0.0269
     EDDAV:  cpu time     22.8204: real time     23.0536
       DOS:  cpu time      0.0124: real time      0.0126
    CHARGE:  cpu time      0.9827: real time      0.9936
    MIXING:  cpu time      0.0135: real time      0.0137
    --------------------------------------------
      LOOP:  cpu time     24.0406: real time     24.2887

 eigenvalue-minimisations  :  2464
 total energy-change (2. order) :-0.1006634E-01  (-0.1108360E+00)
 number of electron    1594.9999987 magnetization 
 augmentation part       45.1250038 magnetization 

 Broyden mixing:
  rms(total) = 0.30255E+00    rms(broyden)= 0.30173E+00
  rms(prec ) = 0.32815E+00
  weight for this iteration     100.00

 eigenvalues of (default mixing * dielectric matrix)
  average eigenvalue GAMMA=   1.6364
  5.8682  4.7480  4.4772  3.5222  3.5222  3.9533  2.8276  2.8276  3.0003  3.0003
  2.5639  1.7490  1.7490  1.4578  1.4578  1.6718  1.6718  0.9733  0.9733  1.2561
  1.2561  1.3391  1.3049  1.3049  0.0002  0.8638  0.8638  0.0916  0.7231  0.7231
  0.6657  0.6657  0.2810  0.2810  0.7974  0.7974  0.8089  0.6089  0.5715  0.5715
  0.4890  0.4512

 Free energy of the ion-electron system (eV)
  ---------------------------------------------------
  alpha Z        PSCENC =       750.18867988
  Ewald energy   TEWEN  =    237204.84542237
  -Hartree energ DENC   =   -289203.43699670
  -exchange      EXHF   =         0.00000000
  -V(xc)+E(xc)   XCENC  =      5676.49511463
  PAW double counting   =     28975.37669825   -29489.28931629
  entropy T*S    EENTRO =        -0.14090348
  eigenvalues    EBANDS =    -17944.08414089
  atomic energy  EATOM  =     60457.75646002
  Solvation  Ediel_sol  =         0.00000000
  ---------------------------------------------------
  free energy    TOTEN  =     -3572.28898220 eV

  energy without entropy =    -3572.14807872  energy(sigma->0) =    -3572.21853046


--------------------------------------------------------------------------------------------------------


--------------------------------------- Iteration      1(  93)  ---------------------------------------


    POTLOK:  cpu time      0.1732: real time      0.1759
    SETDIJ:  cpu time      0.0268: real time      0.0271
     EDDAV:  cpu time     22.7147: real time     22.9463
       DOS:  cpu time      0.0824: real time      0.0829
    CHARGE:  cpu time      1.0018: real time      1.0107
    MIXING:  cpu time      0.0134: real time      0.0135
    --------------------------------------------
      LOOP:  cpu time     24.0124: real time     24.2564

 eigenvalue-minimisations  :  2464
 total energy-change (2. order) : 0.9961631E-02  (-0.7882206E-01)
 number of electron    1594.9999976 magnetization 
 augmentation part       44.4770265 magnetization 

 Broyden mixing:
  rms(total) = 0.45112E+00    rms(broyden)= 0.45057E+00
  rms(prec ) = 0.49009E+00
  weight for this iteration     100.00

 eigenvalues of (default mixing * dielectric matrix)
  average eigenvalue GAMMA=   1.6330
  5.6885  5.0639  4.4870  4.1694  3.5125  3.5125  2.7736  2.7736  2.9424  2.9424
  2.5950  1.9068  1.9068  1.3414  1.3414  1.7018  1.7018  1.5262  1.5262  1.0256
  1.0256  0.9618  0.9618  1.2255  1.2255  0.0004  0.0956  1.0057  0.8178  0.8178
  0.6998  0.6998  0.2710  0.2710  0.8139  0.8139  0.7846  0.5617  0.5617  0.4865
  0.5687  0.5559  0.5559

 Free energy of the ion-electron system (eV)
  ---------------------------------------------------
  alpha Z        PSCENC =       750.18867988
  Ewald energy   TEWEN  =    237204.84542237
  -Hartree energ DENC   =   -289203.44517443
  -exchange      EXHF   =         0.00000000
  -V(xc)+E(xc)   XCENC  =      5676.49346478
  PAW double counting   =     28975.32140816   -29489.08507155
  entropy T*S    EENTRO =        -0.13246486
  eigenvalues    EBANDS =    -17944.22174494
  atomic energy  EATOM  =     60457.75646002
  Solvation  Ediel_sol  =         0.00000000
  ---------------------------------------------------
  free energy    TOTEN  =     -3572.27902057 eV

  energy without entropy =    -3572.14655571  energy(sigma->0) =    -3572.21278814


--------------------------------------------------------------------------------------------------------


--------------------------------------- Iteration      1(  94)  ---------------------------------------


    POTLOK:  cpu time      0.1436: real time      0.1458
    SETDIJ:  cpu time      0.0265: real time      0.0267
     EDDAV:  cpu time     22.6370: real time     22.8635
       DOS:  cpu time      0.0009: real time      0.0009
    CHARGE:  cpu time      1.0947: real time      1.1108
    MIXING:  cpu time      0.0521: real time      0.0525
    --------------------------------------------
      LOOP:  cpu time     23.9548: real time     24.2003

 eigenvalue-minimisations  :  2464
 total energy-change (2. order) :-0.1009085E-01  (-0.1110227E+00)
 number of electron    1594.9999987 magnetization 
 augmentation part       45.1251185 magnetization 

 Broyden mixing:
  rms(total) = 0.30268E+00    rms(broyden)= 0.30187E+00
  rms(prec ) = 0.32831E+00
  weight for this iteration     100.00

 eigenvalues of (default mixing * dielectric matrix)
  average eigenvalue GAMMA=   1.6401
  5.6545  5.0242  4.5006  3.8236  3.8236  3.6611  2.5624  2.5624  3.0696  2.9382
  2.9382  1.9886  1.9886  1.3649  1.3649  1.7904  1.7904  1.1287  1.1287  1.5814
  1.5814  0.0003  1.0354  1.0354  0.1182  1.1864  1.1864  0.8656  0.8656  0.3021
  0.3021  0.7451  0.7451  0.9547  0.9547  0.5519  0.5519  0.7347  0.7347  0.7534
  0.7229  0.4803  0.5361  0.5361

 Free energy of the ion-electron system (eV)
  ---------------------------------------------------
  alpha Z        PSCENC =       750.18867988
  Ewald energy   TEWEN  =    237204.84542237
  -Hartree energ DENC   =   -289203.43662315
  -exchange      EXHF   =         0.00000000
  -V(xc)+E(xc)   XCENC  =      5676.49511585
  PAW double counting   =     28975.37768372   -29489.29044113
  entropy T*S    EENTRO =        -0.14088474
  eigenvalues    EBANDS =    -17944.08452425
  atomic energy  EATOM  =     60457.75646002
  Solvation  Ediel_sol  =         0.00000000
  ---------------------------------------------------
  free energy    TOTEN  =     -3572.28911142 eV

  energy without entropy =    -3572.14822668  energy(sigma->0) =    -3572.21866905


--------------------------------------------------------------------------------------------------------


--------------------------------------- Iteration      1(  95)  ---------------------------------------


    POTLOK:  cpu time      0.1763: real time      0.2389
    SETDIJ:  cpu time      0.0386: real time      0.0398
     EDDAV:  cpu time     23.0979: real time     23.3510
       DOS:  cpu time      0.1060: real time      0.1067
    CHARGE:  cpu time      0.9774: real time      0.9858
    MIXING:  cpu time      0.0160: real time      0.0162
    --------------------------------------------
      LOOP:  cpu time     24.4123: real time     24.7384

 eigenvalue-minimisations  :  2464
 total energy-change (2. order) : 0.1003525E-01  (-0.7886717E-01)
 number of electron    1594.9999976 magnetization 
 augmentation part       44.4768570 magnetization 

 Broyden mixing:
  rms(total) = 0.45132E+00    rms(broyden)= 0.45078E+00
  rms(prec ) = 0.49032E+00
  weight for this iteration     100.00

 eigenvalues of (default mixing * dielectric matrix)
  average eigenvalue GAMMA=   1.6464
  5.5693  5.5693  4.5473  4.0549  3.0949  3.0949  3.2475  3.2475  3.1474  2.3149
  2.3149  1.4829  1.4829  1.8185  1.8185  1.3933  1.3933  0.0001  1.1249  1.1249
  1.2305  1.2305  0.6064  0.6064  0.9368  0.9368  0.1405  0.7471  0.7471  0.3566
  0.3901  0.6922  0.6922  0.7525  0.7525  0.7962  0.7962  0.4830  0.5599  0.5599

 Free energy of the ion-electron system (eV)
  ---------------------------------------------------
  alpha Z        PSCENC =       750.18867988
  Ewald energy   TEWEN  =    237204.84542237
  -Hartree energ DENC   =   -289203.44381987
  -exchange      EXHF   =         0.00000000
  -V(xc)+E(xc)   XCENC  =      5676.49346695
  PAW double counting   =     28975.32209821   -29489.08571869
  entropy T*S    EENTRO =        -0.13244748
  eigenvalues    EBANDS =    -17944.22321756
  atomic energy  EATOM  =     60457.75646002
  Solvation  Ediel_sol  =         0.00000000
  ---------------------------------------------------
  free energy    TOTEN  =     -3572.27907616 eV

  energy without entropy =    -3572.14662868  energy(sigma->0) =    -3572.21285242


--------------------------------------------------------------------------------------------------------


--------------------------------------- Iteration      1(  96)  ---------------------------------------


    POTLOK:  cpu time      0.1423: real time      0.1447
    SETDIJ:  cpu time      0.0272: real time      0.0274
     EDDAV:  cpu time     22.7140: real time     23.0380
       DOS:  cpu time      0.1011: real time      0.1021
    CHARGE:  cpu time      1.0051: real time      1.0140
    MIXING:  cpu time      0.0127: real time      0.0129
    --------------------------------------------
      LOOP:  cpu time     24.0024: real time     24.3390

 eigenvalue-minimisations  :  2464
 total energy-change (2. order) :-0.1014193E-01  (-0.1112194E+00)
 number of electron    1594.9999987 magnetization 
 augmentation part       45.1253728 magnetization 

 Broyden mixing:
  rms(total) = 0.30296E+00    rms(broyden)= 0.30214E+00
  rms(prec ) = 0.32864E+00
  weight for this iteration     100.00

 eigenvalues of (default mixing * dielectric matrix)
  average eigenvalue GAMMA=   1.6499
  5.4667  5.4667  4.5870  3.9211  3.0687  3.0687  3.3761  3.0682  3.0682  1.7143
  1.7143  2.3698  2.3698  2.3331  1.4195  1.4195  0.0001  1.2794  1.2794  1.1707
  1.1707  1.2735  1.2735  0.1393  0.5823  0.5823  0.9132  0.9132  0.7640  0.7640
  0.3215  0.9184  0.6581  0.6581  0.7636  0.7636  0.5344  0.5344  0.4817  0.7005
  0.7755

 Free energy of the ion-electron system (eV)
  ---------------------------------------------------
  alpha Z        PSCENC =       750.18867988
  Ewald energy   TEWEN  =    237204.84542237
  -Hartree energ DENC   =   -289203.43677556
  -exchange      EXHF   =         0.00000000
  -V(xc)+E(xc)   XCENC  =      5676.49507999
  PAW double counting   =     28975.37496452   -29489.28773746
  entropy T*S    EENTRO =        -0.14084967
  eigenvalues    EBANDS =    -17944.08446218
  atomic energy  EATOM  =     60457.75646002
  Solvation  Ediel_sol  =         0.00000000
  ---------------------------------------------------
  free energy    TOTEN  =     -3572.28921810 eV

  energy without entropy =    -3572.14836843  energy(sigma->0) =    -3572.21879326


--------------------------------------------------------------------------------------------------------


--------------------------------------- Iteration      1(  97)  ---------------------------------------


    POTLOK:  cpu time      0.1426: real time      0.1452
    SETDIJ:  cpu time      0.0264: real time      0.0267
     EDDAV:  cpu time     22.8977: real time     23.1650
       DOS:  cpu time      0.0009: real time      0.0009
    CHARGE:  cpu time      0.9983: real time      1.0131
    MIXING:  cpu time      0.0137: real time      0.0139
    --------------------------------------------
      LOOP:  cpu time     24.0795: real time     24.3648

 eigenvalue-minimisations  :  2464
 total energy-change (2. order) : 0.1005598E-01  (-0.7892572E-01)
 number of electron    1594.9999976 magnetization 
 augmentation part       44.4764157 magnetization 

 Broyden mixing:
  rms(total) = 0.45182E+00    rms(broyden)= 0.45127E+00
  rms(prec ) = 0.49088E+00
  weight for this iteration     100.00

 eigenvalues of (default mixing * dielectric matrix)
  average eigenvalue GAMMA=   1.6624
  5.5515  5.5515  4.5873  3.1776  3.1776  3.7888  3.7888  3.0195  3.0195  2.4345
  2.4345  1.6051  1.6051  2.3748  1.4568  1.4568  0.0001  1.3700  1.3700  1.2098
  1.2098  0.1388  0.5904  0.5904  1.2075  1.0925  1.0925  0.9649  0.9649  1.0450
  0.7722  0.7722  0.3276  0.6613  0.6613  0.7452  0.7327  0.7327  0.6437  0.6750
  0.5279  0.6938

 Free energy of the ion-electron system (eV)
  ---------------------------------------------------
  alpha Z        PSCENC =       750.18867988
  Ewald energy   TEWEN  =    237204.84542237
  -Hartree energ DENC   =   -289203.44337071
  -exchange      EXHF   =         0.00000000
  -V(xc)+E(xc)   XCENC  =      5676.49348492
  PAW double counting   =     28975.32261822   -29489.08624567
  entropy T*S    EENTRO =        -0.13241190
  eigenvalues    EBANDS =    -17944.22379925
  atomic energy  EATOM  =     60457.75646002
  Solvation  Ediel_sol  =         0.00000000
  ---------------------------------------------------
  free energy    TOTEN  =     -3572.27916212 eV

  energy without entropy =    -3572.14675022  energy(sigma->0) =    -3572.21295617


--------------------------------------------------------------------------------------------------------


--------------------------------------- Iteration      1(  98)  ---------------------------------------


    POTLOK:  cpu time      0.1403: real time      0.1438
    SETDIJ:  cpu time      0.0266: real time      0.0270
     EDDAV:  cpu time     23.1597: real time     23.4049
       DOS:  cpu time      0.1176: real time      0.1183
    CHARGE:  cpu time      0.9913: real time      1.0004
    MIXING:  cpu time      0.0138: real time      0.0139
    --------------------------------------------
      LOOP:  cpu time     24.4492: real time     24.7083

 eigenvalue-minimisations  :  2464
 total energy-change (2. order) :-0.1017406E-01  (-0.1114024E+00)
 number of electron    1594.9999987 magnetization 
 augmentation part       45.1254741 magnetization 

 Broyden mixing:
  rms(total) = 0.30308E+00    rms(broyden)= 0.30226E+00
  rms(prec ) = 0.32877E+00
  weight for this iteration     100.00

 eigenvalues of (default mixing * dielectric matrix)
  average eigenvalue GAMMA=   1.6479
  5.3945  5.3945  4.6219  3.4694  3.4694  3.8303  3.5728  2.8501  2.8501  2.5703
  2.5703  1.5873  1.5873  2.4083  1.4650  1.4650  1.4715  1.4715  0.0002  1.2388
  1.2388  1.2780  0.1387  0.5829  0.5829  1.0786  1.0786  0.9876  0.9876  0.7792
  0.7792  1.0268  0.2815  0.6363  0.6363  0.7126  0.7126  0.7428  0.5043  0.7109
  0.5429  0.8583  0.6930

 Free energy of the ion-electron system (eV)
  ---------------------------------------------------
  alpha Z        PSCENC =       750.18867988
  Ewald energy   TEWEN  =    237204.84542237
  -Hartree energ DENC   =   -289203.43666570
  -exchange      EXHF   =         0.00000000
  -V(xc)+E(xc)   XCENC  =      5676.49508375
  PAW double counting   =     28975.37501902   -29489.28791200
  entropy T*S    EENTRO =        -0.14083555
  eigenvalues    EBANDS =    -17944.08458797
  atomic energy  EATOM  =     60457.75646002
  Solvation  Ediel_sol  =         0.00000000
  ---------------------------------------------------
  free energy    TOTEN  =     -3572.28933617 eV

  energy without entropy =    -3572.14850062  energy(sigma->0) =    -3572.21891840


--------------------------------------------------------------------------------------------------------


--------------------------------------- Iteration      1(  99)  ---------------------------------------


    POTLOK:  cpu time      0.1422: real time      0.1446
    SETDIJ:  cpu time      0.0261: real time      0.0266
     EDDAV:  cpu time     23.5312: real time     23.8200
       DOS:  cpu time      0.0009: real time      0.0009
    CHARGE:  cpu time      1.0216: real time      1.0317
    MIXING:  cpu time      0.0138: real time      0.0142
    --------------------------------------------
      LOOP:  cpu time     24.7359: real time     25.0380

 eigenvalue-minimisations  :  2464
 total energy-change (2. order) : 0.1013256E-01  (-0.7896847E-01)
 number of electron    1594.9999976 magnetization 
 augmentation part       44.4763247 magnetization 

 Broyden mixing:
  rms(total) = 0.45193E+00    rms(broyden)= 0.45139E+00
  rms(prec ) = 0.49101E+00
  weight for this iteration     100.00

 eigenvalues of (default mixing * dielectric matrix)
  average eigenvalue GAMMA=   1.6565
  5.7283  5.7283  3.7144  3.7144  4.4817  3.8210  3.8210  2.7008  2.7008  2.6707
  2.6707  1.6558  1.6558  2.2308  1.5017  1.5017  0.0001  1.4051  1.4051  1.2776
  1.2776  0.9932  0.9932  1.0625  1.0625  1.3170  0.6169  0.6169  1.1095  0.1396
  0.7800  0.7800  0.2585  0.8037  0.8037  0.7044  0.7044  0.5112  0.5112  0.5188
  0.7600  0.6973  0.8619  0.6145

 Free energy of the ion-electron system (eV)
  ---------------------------------------------------
  alpha Z        PSCENC =       750.18867988
  Ewald energy   TEWEN  =    237204.84542237
  -Hartree energ DENC   =   -289203.44215015
  -exchange      EXHF   =         0.00000000
  -V(xc)+E(xc)   XCENC  =      5676.49348917
  PAW double counting   =     28975.32261554   -29489.08622746
  entropy T*S    EENTRO =        -0.13239873
  eigenvalues    EBANDS =    -17944.22509425
  atomic energy  EATOM  =     60457.75646002
  Solvation  Ediel_sol  =         0.00000000
  ---------------------------------------------------
  free energy    TOTEN  =     -3572.27920362 eV

  energy without entropy =    -3572.14680489  energy(sigma->0) =    -3572.21300425


--------------------------------------------------------------------------------------------------------


--------------------------------------- Iteration      1( 100)  ---------------------------------------


    POTLOK:  cpu time      0.1419: real time      0.1444
    SETDIJ:  cpu time      0.0268: real time      0.0270
     EDDAV:  cpu time     22.9968: real time     23.2358
       DOS:  cpu time      0.0480: real time      0.0483
    --------------------------------------------
      LOOP:  cpu time     23.2135: real time     23.4554

 eigenvalue-minimisations  :  2464
 total energy-change (2. order) :-0.1018128E-01  (-0.1114877E+00)
 number of electron    1594.9999976 magnetization 
 augmentation part       44.4763247 magnetization 

 Free energy of the ion-electron system (eV)
  ---------------------------------------------------
  alpha Z        PSCENC =       750.18867988
  Ewald energy   TEWEN  =    237204.84542237
  -Hartree energ DENC   =   -289203.43692246
  -exchange      EXHF   =         0.00000000
  -V(xc)+E(xc)   XCENC  =      5676.49508088
  PAW double counting   =     28975.37496806   -29489.28790877
  entropy T*S    EENTRO =        -0.14082301
  eigenvalues    EBANDS =    -17944.08434186
  atomic energy  EATOM  =     60457.75646002
  Solvation  Ediel_sol  =         0.00000000
  ---------------------------------------------------
  free energy    TOTEN  =     -3572.28938489 eV

  energy without entropy =    -3572.14856188  energy(sigma->0) =    -3572.21897339


--------------------------------------------------------------------------------------------------------


 average (electrostatic) potential at core
  the test charge radii are     0.6991  0.7089  1.0452  0.7215  0.5201  1.1875
  (the norm of the test charge is              1.0000)
       1 -57.7672       2 -57.7676       3 -57.7709       4 -57.7583       5 -57.7539
       6 -57.7571       7 -57.7600       8 -57.7408       9 -57.7387      10 -57.7466
      11 -57.7492      12 -57.7409      13 -57.7428      14 -57.7453      15 -57.7440
      16 -57.7478      17 -57.7519      18 -57.7668      19 -57.7568      20 -57.7626
      21 -57.7670      22 -57.7805      23 -57.7795      24 -57.7689      25 -57.7809
      26 -57.7757      27 -57.7800      28 -57.7705      29 -57.7705      30 -57.7734
      31 -57.7736      32 -57.7642      33 -57.7602      34 -57.7532      35 -57.7609
      36 -57.7488      37 -57.7443      38 -57.7387      39 -57.7404      40 -57.7437
      41 -57.7511      42 -57.7729      43 -57.7537      44 -57.7787      45 -57.7894
      46 -57.8003      47 -57.7989      48 -57.7873      49 -57.7854      50 -57.7702
      51 -57.7747      52 -57.7731      53 -57.7746      54 -57.7669      55 -57.7679
      56 -57.7705      57 -57.7650      58 -57.7436      59 -57.7527      60 -57.7463
      61 -57.7384      62 -57.7250      63 -57.7284      64 -57.7336      65 -57.7413
      66 -57.7590      67 -57.7399      68 -57.7786      69 -57.7975      70 -57.7947
      71 -57.7929      72 -57.7957      73 -57.7709      74 -57.7544      75 -57.7576
      76 -57.7610      77 -57.7599      78 -57.7407      79 -57.7466      80 -57.7510
      81 -57.7450      82 -57.7191      83 -57.7262      84 -57.7287      85 -57.7211
      86 -57.7031      87 -57.7075      88 -57.7155      89 -57.7207      90 -57.7243
      91 -57.7134      92 -57.7532      93 -57.7722      94 -57.7646      95 -57.7575
      96 -57.7766      97 -57.7525      98 -57.7421      99 -57.7448     100 -57.7450
     101 -57.7401     102 -57.7213     103 -57.7308     104 -57.7249     105 -57.7163
     106 -57.6948     107 -57.7018     108 -57.7039     109 -57.6981     110 -57.6878
     111 -57.6895     112 -57.6954     113 -57.6970     114 -57.7112     115 -57.7004
     116 -57.7224     117 -57.7362     118 -57.7448     119 -57.7370     120 -57.7520
     121 -57.7432     122 -57.7377     123 -57.7406     124 -57.7368     125 -57.7308
     126 -57.7142     127 -57.7253     128 -57.7107     129 -57.6979     130 -57.6804
     131 -57.6891     132 -57.6855     133 -57.6828     134 -57.6843     135 -57.6819
     136 -57.6880     137 -57.6935     138 -57.7146     139 -57.7018     140 -57.7209
     141 -57.7313     142 -57.7405     143 -57.7357     144 -57.7424     145 -57.7417
     146 -57.7389     147 -57.7418     148 -57.7353     149 -57.7294     150 -57.7147
     151 -57.7247     152 -57.7078     153 -57.6933     154 -57.6801     155 -57.6892
     156 -57.6798     157 -57.6793     158 -57.6921     159 -57.6867     160 -57.6908
     161 -57.6983     162 -57.7200     163 -57.7097     164 -57.7229     165 -57.7329
     166 -57.7416     167 -57.7374     168 -57.7417     169 -57.7439     170 -57.7435
     171 -57.7457     172 -57.7380     173 -57.7302     174 -57.7063     175 -57.7237
     176 -57.7047     177 -57.6918     178 -57.6834     179 -57.6852     180 -57.6842
     181 -57.6875     182 -57.7103     183 -57.7011     184 -57.7049     185 -57.7127
     186 -57.7304     187 -57.7249     188 -57.7291     189 -57.7360     190 -57.7436
     191 -57.7401     192 -57.7436     193 -57.7474     194 -57.7495     195 -57.7496
     196 -57.7442     197 -57.7345     198 -57.7087     199 -57.7294     200 -57.6957
     201 -57.6839     202 -57.6959     203 -57.6897     204 -57.6944     205 -57.7045
     206 -57.7321     207 -57.7217     208 -57.7250     209 -57.7311     210 -57.7383
     211 -57.7384     212 -57.7364     213 -57.7391     214 -57.7442     215 -57.7412
     216 -57.7457     217 -57.7498     218 -57.7497     219 -57.7507     220 -57.7475
     221 -57.7397     222 -57.7037     223 -57.7245     224 -57.7013     225 -57.6917
     226 -57.7075     227 -57.6941     228 -57.7108     229 -57.7248     230 -57.7470
     231 -57.7376     232 -57.7431     233 -57.7438     234 -57.7394     235 -57.7441
     236 -57.7392     237 -57.7392     238 -57.7442     239 -57.7407     240 -57.7464
     241 -57.7502     242 -57.7486     243 -57.7521     244 -57.7444     245 -57.7292
     246 -57.6997     247 -57.7195     248 -57.6898     249 -57.6878     250 -57.7156
     251 -57.7005     252 -57.7191     253 -57.7350     254 -57.7492     255 -57.7418
     256 -57.7496     257 -57.7471     258 -57.7417     259 -57.7460     260 -57.7393
     261 -57.7392     262 -57.7482     263 -57.7447     264 -57.7476     265 -57.7554
     266 -57.7556     267 -57.7591     268 -57.7472     269 -57.7354     270 -57.7289
     271 -57.7381     272 -57.7086     273 -57.7082     274 -57.7312     275 -57.7258
     276 -57.7286     277 -57.7388     278 -57.7473     279 -57.7431     280 -57.7491
     281 -57.7487     282 -57.7521     283 -57.7509     284 -57.7469     285 -57.7483
     286 -57.7606     287 -57.7583     288 -57.7545     289 -58.9709     290 -57.9147
     291 -59.1635     292 -57.9026     293 -58.0469     294 -58.0251     295 -59.2611
     296 -58.1496     297 -58.9367     298 -57.8458     299 -58.0041     300 -58.9182
     301 -59.1013     302 -57.9704     303 -58.1331     304 -59.1805     305 -59.5621
     306 -58.4887     307 -58.6204     308 -59.6418     309 -57.7888     310 -57.6787
     311 -58.9285     312 -57.7048     313 -57.8796     314 -57.6947     315 -59.0766
     316 -57.9022     317 -58.3573     318 -58.2842     319 -59.5112     320 -58.3078
     321 -58.4836     322 -58.3835     323 -58.5971     324 -57.7249     325 -57.9069
     326 -59.6915     327 -58.4299     328 -58.3056     329 -59.2768     330 -57.5862
     331 -57.4502     332 -58.3060     333 -58.1637     334 -58.4173     335 -59.7947
     336 -57.8783     337 -57.6716     338 -58.5659     339 -58.4850     340 -58.2830
     341 -58.5223     342 -57.6712     343 -57.8263     344 -59.6211     345 -59.8941
     346 -59.4582     347 -58.1778     348 -57.4944     349 -58.1520     350 -72.3318
     351 -71.9458     352 -72.4927     353 -72.0430     354 -72.2276     355 -71.9554
     356 -72.3208     357 -72.0039     358 -73.2282     359 -72.8278     360 -73.3024
     361 -73.1676     362 -73.4787     363 -73.8263     364 -48.9939     365 -79.4726
     366 -79.2050     367 -79.4060     368 -79.6877     369 -77.3158     370 -76.8520
     371 -77.3655     372 -77.2340     373 -40.4099     374 -40.6221     375 -40.6361
     376 -40.3197     377 -40.1791     378 -40.4967     379 -40.4151     380 -40.1660
     381 -40.4105     382 -40.8636     383 -40.7713     384 -41.0379     385 -40.2991
     386 -40.3446     387 -40.6586     388 -40.2881     389 -40.6604     390 -40.9687
     391 -40.3019     392 -40.3252     393 -40.6890     394 -40.6474     395 -40.4495
     396 -40.2872     397 -40.2355     398 -40.8154     399 -40.3513     400 -40.3506
     401 -40.0184     402 -40.0760     403 -40.3462     404 -40.7254     405 -39.9143
     406 -39.7919     407 -40.4186     408 -40.5161     409 -40.5992     410 -40.6492
     411 -40.2469     412 -40.2380     413 -40.8970     414 -40.6292     415 -40.1410
     416 -40.4962     417 -40.6264     418 -40.2859     419 -40.9093     420 -40.5540
     421 -40.2962     422 -40.2350     423 -40.5685     424 -40.5939     425 -41.4041
     426 -41.9717     427 -48.3990     428 -42.1862     429 -40.9470     430 -40.8512
     431 -40.9897     432 -40.4447     433 -40.2709     434 -41.0723     435 -40.8157
     436 -41.4908     437 -42.1552     438-101.2924
 
 
 
 E-fermi :  -2.3090     XC(G=0):  -2.8988     alpha+bet : -2.3384

 Fermi energy:        -2.3089726235

 k-point     1 :       0.0000    0.0000    0.0000
  band No.  band energies     occupation 
      1     -24.8921      2.00000
      2     -23.9467      2.00000
      3     -23.7686      2.00000
      4     -23.6792      2.00000
      5     -23.5361      2.00000
      6     -23.0782      2.00000
      7     -22.3987      2.00000
      8     -22.3524      2.00000
      9     -22.2969      2.00000
     10     -21.9825      2.00000
     11     -21.8654      2.00000
     12     -21.7787      2.00000
     13     -21.6579      2.00000
     14     -21.6479      2.00000
     15     -21.6125      2.00000
     16     -21.6112      2.00000
     17     -21.5307      2.00000
     18     -21.4928      2.00000
     19     -21.4896      2.00000
     20     -21.4814      2.00000
     21     -21.4787      2.00000
     22     -21.2860      2.00000
     23     -21.2842      2.00000
     24     -21.1660      2.00000
     25     -21.1241      2.00000
     26     -21.1236      2.00000
     27     -21.1216      2.00000
     28     -21.1200      2.00000
     29     -21.1195      2.00000
     30     -21.1170      2.00000
     31     -21.0030      2.00000
     32     -21.0025      2.00000
     33     -20.9921      2.00000
     34     -20.9918      2.00000
     35     -20.7932      2.00000
     36     -20.6776      2.00000
     37     -20.6768      2.00000
     38     -20.6349      2.00000
     39     -20.6342      2.00000
     40     -20.6331      2.00000
     41     -20.6324      2.00000
     42     -20.5530      2.00000
     43     -20.5137      2.00000
     44     -20.5130      2.00000
     45     -20.5114      2.00000
     46     -20.5103      2.00000
     47     -20.4850      2.00000
     48     -20.3513      2.00000
     49     -20.3145      2.00000
     50     -20.3144      2.00000
     51     -20.2878      2.00000
     52     -20.1955      2.00000
     53     -20.1953      2.00000
     54     -20.1847      2.00000
     55     -20.1846      2.00000
     56     -20.0630      2.00000
     57     -20.0311      2.00000
     58     -20.0308      2.00000
     59     -20.0304      2.00000
     60     -20.0298      2.00000
     61     -19.9079      2.00000
     62     -19.8339      2.00000
     63     -19.8325      2.00000
     64     -19.8315      2.00000
     65     -19.8314      2.00000
     66     -19.8298      2.00000
     67     -19.8295      2.00000
     68     -19.6726      2.00000
     69     -19.6709      2.00000
     70     -19.6701      2.00000
     71     -19.6686      2.00000
     72     -19.3201      2.00000
     73     -19.2364      2.00000
     74     -19.2363      2.00000
     75     -19.2355      2.00000
     76     -19.2353      2.00000
     77     -19.2153      2.00000
     78     -19.1990      2.00000
     79     -19.1975      2.00000
     80     -19.1955      2.00000
     81     -19.1951      2.00000
     82     -19.1937      2.00000
     83     -19.1934      2.00000
     84     -19.0824      2.00000
     85     -19.0809      2.00000
     86     -19.0717      2.00000
     87     -19.0702      2.00000
     88     -18.7668      2.00000
     89     -18.7668      2.00000
     90     -18.7270      2.00000
     91     -18.7254      2.00000
     92     -18.7252      2.00000
     93     -18.7236      2.00000
     94     -18.6731      2.00000
     95     -18.6089      2.00000
     96     -18.6088      2.00000
     97     -18.6066      2.00000
     98     -18.6065      2.00000
     99     -18.5779      2.00000
    100     -18.5616      2.00000
    101     -18.5274      2.00000
    102     -18.4861      2.00000
    103     -18.4149      2.00000
    104     -18.4146      2.00000
    105     -18.4131      2.00000
    106     -18.4130      2.00000
    107     -18.3388      2.00000
    108     -18.1474      2.00000
    109     -18.1469      2.00000
    110     -18.1463      2.00000
    111     -18.1460      2.00000
    112     -18.1437      2.00000
    113     -18.1429      2.00000
    114     -18.1428      2.00000
    115     -18.1424      2.00000
    116     -18.1422      2.00000
    117     -18.0980      2.00000
    118     -18.0753      2.00000
    119     -17.9130      2.00000
    120     -17.8069      2.00000
    121     -17.8062      2.00000
    122     -17.6951      2.00000
    123     -17.6943      2.00000
    124     -17.6847      2.00000
    125     -17.6835      2.00000
    126     -17.5028      2.00000
    127     -17.5028      2.00000
    128     -17.4011      2.00000
    129     -17.4004      2.00000
    130     -17.3966      2.00000
    131     -17.3957      2.00000
    132     -17.3558      2.00000
    133     -17.3551      2.00000
    134     -17.3545      2.00000
    135     -17.3542      2.00000
    136     -17.3541      2.00000
    137     -17.3536      2.00000
    138     -17.3531      2.00000
    139     -17.3527      2.00000
    140     -17.3522      2.00000
    141     -17.3519      2.00000
    142     -17.3511      2.00000
    143     -17.3504      2.00000
    144     -17.2303      2.00000
    145     -16.9424      2.00000
    146     -16.9421      2.00000
    147     -16.9407      2.00000
    148     -16.9404      2.00000
    149     -16.8569      2.00000
    150     -16.8279      2.00000
    151     -16.8031      2.00000
    152     -16.8024      2.00000
    153     -16.8023      2.00000
    154     -16.8015      2.00000
    155     -16.7678      2.00000
    156     -16.7318      2.00000
    157     -16.6390      2.00000
    158     -16.5553      2.00000
    159     -16.5530      2.00000
    160     -16.5522      2.00000
    161     -16.4772      2.00000
    162     -16.4756      2.00000
    163     -16.4747      2.00000
    164     -16.4732      2.00000
    165     -16.4622      2.00000
    166     -16.4504      2.00000
    167     -16.4401      2.00000
    168     -16.3879      2.00000
    169     -16.2770      2.00000
    170     -16.2548      2.00000
    171     -16.2085      2.00000
    172     -16.1605      2.00000
    173     -16.1307      2.00000
    174     -16.1290      2.00000
    175     -16.1095      2.00000
    176     -16.1094      2.00000
    177     -16.0995      2.00000
    178     -16.0871      2.00000
    179     -16.0863      2.00000
    180     -16.0855      2.00000
    181     -16.0847      2.00000
    182     -16.0495      2.00000
    183     -16.0494      2.00000
    184     -16.0449      2.00000
    185     -16.0448      2.00000
    186     -16.0444      2.00000
    187     -16.0185      2.00000
    188     -15.9218      2.00000
    189     -15.8887      2.00000
    190     -15.8027      2.00000
    191     -15.6046      2.00000
    192     -15.6039      2.00000
    193     -15.4961      2.00000
    194     -15.4920      2.00000
    195     -15.4919      2.00000
    196     -15.4673      2.00000
    197     -15.3939      2.00000
    198     -15.3835      2.00000
    199     -15.2568      2.00000
    200     -15.0983      2.00000
    201     -15.0965      2.00000
    202     -15.0918      2.00000
    203     -15.0914      2.00000
    204     -15.0889      2.00000
    205     -15.0884      2.00000
    206     -14.8737      2.00000
    207     -14.8733      2.00000
    208     -14.8730      2.00000
    209     -14.8707      2.00000
    210     -14.8369      2.00000
    211     -14.8357      2.00000
    212     -14.8352      2.00000
    213     -14.8340      2.00000
    214     -14.7345      2.00000
    215     -14.7342      2.00000
    216     -14.7333      2.00000
    217     -14.7332      2.00000
    218     -14.7167      2.00000
    219     -14.7165      2.00000
    220     -14.7160      2.00000
    221     -14.6276      2.00000
    222     -14.4610      2.00000
    223     -14.4609      2.00000
    224     -14.4567      2.00000
    225     -14.4566      2.00000
    226     -14.2847      2.00000
    227     -14.2234      2.00000
    228     -14.2228      2.00000
    229     -14.2220      2.00000
    230     -14.2216      2.00000
    231     -14.0517      2.00000
    232     -14.0161      2.00000
    233     -14.0036      2.00000
    234     -14.0031      2.00000
    235     -13.9361      2.00000
    236     -13.9361      2.00000
    237     -13.9162      2.00000
    238     -13.9152      2.00000
    239     -13.9146      2.00000
    240     -13.9061      2.00000
    241     -13.9053      2.00000
    242     -13.6756      2.00000
    243     -13.6753      2.00000
    244     -13.6749      2.00000
    245     -13.6746      2.00000
    246     -13.6743      2.00000
    247     -13.6741      2.00000
    248     -13.6741      2.00000
    249     -13.6735      2.00000
    250     -13.6732      2.00000
    251     -13.6731      2.00000
    252     -13.6728      2.00000
    253     -13.6725      2.00000
    254     -13.6294      2.00000
    255     -13.6022      2.00000
    256     -13.4813      2.00000
    257     -13.4808      2.00000
    258     -13.4804      2.00000
    259     -13.4800      2.00000
    260     -13.4797      2.00000
    261     -13.4752      2.00000
    262     -13.4744      2.00000
    263     -13.4734      2.00000
    264     -13.4727      2.00000
    265     -13.3470      2.00000
    266     -13.3025      2.00000
    267     -13.2484      2.00000
    268     -13.1937      2.00000
    269     -13.1842      2.00000
    270     -13.1391      2.00000
    271     -13.0044      2.00000
    272     -12.9061      2.00000
    273     -12.9031      2.00000
    274     -12.9028      2.00000
    275     -12.9020      2.00000
    276     -12.9018      2.00000
    277     -12.8067      2.00000
    278     -12.8067      2.00000
    279     -12.8030      2.00000
    280     -12.8026      2.00000
    281     -12.7153      2.00000
    282     -12.5105      2.00000
    283     -12.3120      2.00000
    284     -12.3119      2.00000
    285     -12.3107      2.00000
    286     -12.3106      2.00000
    287     -12.2555      2.00000
    288     -12.2554      2.00000
    289     -12.2552      2.00000
    290     -12.2551      2.00000
    291     -12.2529      2.00000
    292     -12.2529      2.00000
    293     -12.2236      2.00000
    294     -12.1765      2.00000
    295     -12.0894      2.00000
    296     -11.9953      2.00000
    297     -11.9950      2.00000
    298     -11.9202      2.00000
    299     -11.9192      2.00000
    300     -11.9192      2.00000
    301     -11.9183      2.00000
    302     -11.9119      2.00000
    303     -11.9114      2.00000
    304     -11.9062      2.00000
    305     -11.9059      2.00000
    306     -11.9050      2.00000
    307     -11.9042      2.00000
    308     -11.9030      2.00000
    309     -11.8557      2.00000
    310     -11.8552      2.00000
    311     -11.8467      2.00000
    312     -11.8462      2.00000
    313     -11.8077      2.00000
    314     -11.7892      2.00000
    315     -11.7731      2.00000
    316     -11.7689      2.00000
    317     -11.7683      2.00000
    318     -11.7673      2.00000
    319     -11.7667      2.00000
    320     -11.6775      2.00000
    321     -11.6729      2.00000
    322     -11.6729      2.00000
    323     -11.6710      2.00000
    324     -11.6708      2.00000
    325     -11.5731      2.00000
    326     -11.5271      2.00000
    327     -11.4996      2.00000
    328     -11.4996      2.00000
    329     -11.3961      2.00000
    330     -11.2892      2.00000
    331     -11.2892      2.00000
    332     -11.2892      2.00000
    333     -11.2890      2.00000
    334     -11.2768      2.00000
    335     -11.2445      2.00000
    336     -11.2443      2.00000
    337     -11.2428      2.00000
    338     -11.2426      2.00000
    339     -11.2119      2.00000
    340     -11.2119      2.00000
    341     -11.2003      2.00000
    342     -11.0449      2.00000
    343     -10.9262      2.00000
    344     -10.8888      2.00000
    345     -10.8836      2.00000
    346     -10.8277      2.00000
    347     -10.7862      2.00000
    348     -10.7849      2.00000
    349     -10.7848      2.00000
    350     -10.7835      2.00000
    351     -10.7564      2.00000
    352     -10.6533      2.00000
    353     -10.6218      2.00000
    354     -10.5801      2.00000
    355     -10.5419      2.00000
    356     -10.5363      2.00000
    357     -10.5360      2.00000
    358     -10.5359      2.00000
    359     -10.5356      2.00000
    360     -10.4981      2.00000
    361     -10.4972      2.00000
    362     -10.4393      2.00000
    363     -10.4196      2.00000
    364     -10.3135      2.00000
    365     -10.3131      2.00000
    366     -10.3128      2.00000
    367     -10.3126      2.00000
    368     -10.3123      2.00000
    369     -10.3121      2.00000
    370     -10.3115      2.00000
    371     -10.3112      2.00000
    372     -10.3107      2.00000
    373     -10.3106      2.00000
    374     -10.3098      2.00000
    375     -10.3092      2.00000
    376     -10.2964      2.00000
    377     -10.2698      2.00000
    378     -10.2548      2.00000
    379     -10.2546      2.00000
    380     -10.2527      2.00000
    381     -10.2525      2.00000
    382     -10.2150      2.00000
    383     -10.1625      2.00000
    384     -10.1014      2.00000
    385     -10.0660      2.00000
    386     -10.0477      2.00000
    387     -10.0475      2.00000
    388     -10.0468      2.00000
    389     -10.0466      2.00000
    390     -10.0463      2.00000
    391     -10.0449      2.00000
    392      -9.9860      2.00000
    393      -9.9859      2.00000
    394      -9.9566      2.00000
    395      -9.9448      2.00000
    396      -9.8886      2.00000
    397      -9.8280      2.00000
    398      -9.7825      2.00000
    399      -9.7819      2.00000
    400      -9.7798      2.00000
    401      -9.7791      2.00000
    402      -9.7693      2.00000
    403      -9.7471      2.00000
    404      -9.7412      2.00000
    405      -9.7412      2.00000
    406      -9.7374      2.00000
    407      -9.7367      2.00000
    408      -9.7362      2.00000
    409      -9.7355      2.00000
    410      -9.7337      2.00000
    411      -9.7248      2.00000
    412      -9.7247      2.00000
    413      -9.6992      2.00000
    414      -9.6972      2.00000
    415      -9.6972      2.00000
    416      -9.6911      2.00000
    417      -9.6906      2.00000
    418      -9.6277      2.00000
    419      -9.5673      2.00000
    420      -9.5513      2.00000
    421      -9.5482      2.00000
    422      -9.5365      2.00000
    423      -9.5327      2.00000
    424      -9.5175      2.00000
    425      -9.4135      2.00000
    426      -9.3643      2.00000
    427      -9.3159      2.00000
    428      -9.3057      2.00000
    429      -9.3015      2.00000
    430      -9.2710      2.00000
    431      -9.2708      2.00000
    432      -9.2700      2.00000
    433      -9.2697      2.00000
    434      -9.2502      2.00000
    435      -9.2170      2.00000
    436      -9.2065      2.00000
    437      -9.1813      2.00000
    438      -9.1739      2.00000
    439      -9.1738      2.00000
    440      -9.1727      2.00000
    441      -9.1724      2.00000
    442      -9.1705      2.00000
    443      -9.1696      2.00000
    444      -9.1680      2.00000
    445      -9.1670      2.00000
    446      -9.1397      2.00000
    447      -9.1172      2.00000
    448      -9.1148      2.00000
    449      -9.1127      2.00000
    450      -9.1099      2.00000
    451      -9.1095      2.00000
    452      -9.1060      2.00000
    453      -9.0823      2.00000
    454      -9.0508      2.00000
    455      -9.0489      2.00000
    456      -9.0430      2.00000
    457      -9.0419      2.00000
    458      -9.0374      2.00000
    459      -9.0326      2.00000
    460      -9.0072      2.00000
    461      -8.9783      2.00000
    462      -8.9730      2.00000
    463      -8.9719      2.00000
    464      -8.9589      2.00000
    465      -8.9579      2.00000
    466      -8.9335      2.00000
    467      -8.9334      2.00000
    468      -8.9332      2.00000
    469      -8.9330      2.00000
    470      -8.9118      2.00000
    471      -8.8423      2.00000
    472      -8.8421      2.00000
    473      -8.8414      2.00000
    474      -8.8412      2.00000
    475      -8.8013      2.00000
    476      -8.7677      2.00000
    477      -8.7387      2.00000
    478      -8.7383      2.00000
    479      -8.7260      2.00000
    480      -8.7257      2.00000
    481      -8.7252      2.00000
    482      -8.7251      2.00000
    483      -8.7238      2.00000
    484      -8.7237      2.00000
    485      -8.7124      2.00000
    486      -8.6880      2.00000
    487      -8.6860      2.00000
    488      -8.6844      2.00000
    489      -8.6837      2.00000
    490      -8.6830      2.00000
    491      -8.6829      2.00000
    492      -8.6821      2.00000
    493      -8.6819      2.00000
    494      -8.6785      2.00000
    495      -8.6773      2.00000
    496      -8.6535      2.00000
    497      -8.6058      2.00000
    498      -8.6048      2.00000
    499      -8.5698      2.00000
    500      -8.5687      2.00000
    501      -8.5680      2.00000
    502      -8.5669      2.00000
    503      -8.5667      2.00000
    504      -8.5655      2.00000
    505      -8.5655      2.00000
    506      -8.5576      2.00000
    507      -8.5561      2.00000
    508      -8.5327      2.00000
    509      -8.5302      2.00000
    510      -8.5297      2.00000
    511      -8.5288      2.00000
    512      -8.5230      2.00000
    513      -8.5215      2.00000
    514      -8.5188      2.00000
    515      -8.5175      2.00000
    516      -8.4880      2.00000
    517      -8.4879      2.00000
    518      -8.4463      2.00000
    519      -8.4083      2.00000
    520      -8.4038      2.00000
    521      -8.3969      2.00000
    522      -8.3957      2.00000
    523      -8.3940      2.00000
    524      -8.3906      2.00000
    525      -8.3716      2.00000
    526      -8.2271      2.00000
    527      -8.2110      2.00000
    528      -8.2108      2.00000
    529      -8.2106      2.00000
    530      -8.2101      2.00000
    531      -8.2098      2.00000
    532      -8.2006      2.00000
    533      -8.1680      2.00000
    534      -8.1664      2.00000
    535      -8.1062      2.00000
    536      -8.0524      2.00000
    537      -8.0524      2.00000
    538      -8.0520      2.00000
    539      -8.0504      2.00000
    540      -8.0502      2.00000
    541      -8.0500      2.00000
    542      -8.0488      2.00000
    543      -8.0363      2.00000
    544      -8.0275      2.00000
    545      -8.0250      2.00000
    546      -8.0157      2.00000
    547      -8.0135      2.00000
    548      -8.0090      2.00000
    549      -7.9716      2.00000
    550      -7.8873      2.00000
    551      -7.8774      2.00000
    552      -7.8420      2.00000
    553      -7.8404      2.00000
    554      -7.8395      2.00000
    555      -7.8391      2.00000
    556      -7.8120      2.00000
    557      -7.7995      2.00000
    558      -7.7994      2.00000
    559      -7.7983      2.00000
    560      -7.7963      2.00000
    561      -7.7883      2.00000
    562      -7.7881      2.00000
    563      -7.7876      2.00000
    564      -7.7857      2.00000
    565      -7.7672      2.00000
    566      -7.7202      2.00000
    567      -7.6556      2.00000
    568      -7.6544      2.00000
    569      -7.6538      2.00000
    570      -7.6523      2.00000
    571      -7.6522      2.00000
    572      -7.6467      2.00000
    573      -7.6193      2.00000
    574      -7.6096      2.00000
    575      -7.6094      2.00000
    576      -7.6091      2.00000
    577      -7.6086      2.00000
    578      -7.6084      2.00000
    579      -7.6082      2.00000
    580      -7.6078      2.00000
    581      -7.6074      2.00000
    582      -7.6068      2.00000
    583      -7.6065      2.00000
    584      -7.6048      2.00000
    585      -7.6038      2.00000
    586      -7.5590      2.00000
    587      -7.4772      2.00000
    588      -7.4345      2.00000
    589      -7.4298      2.00000
    590      -7.4293      2.00000
    591      -7.4279      2.00000
    592      -7.4261      2.00000
    593      -7.4203      2.00000
    594      -7.4200      2.00000
    595      -7.3777      2.00000
    596      -7.3324      2.00000
    597      -7.3280      2.00000
    598      -7.3273      2.00000
    599      -7.3258      2.00000
    600      -7.3252      2.00000
    601      -7.3217      2.00000
    602      -7.3216      2.00000
    603      -7.2974      2.00000
    604      -7.2364      2.00000
    605      -7.2332      2.00000
    606      -7.2331      2.00000
    607      -7.2321      2.00000
    608      -7.2317      2.00000
    609      -7.2115      2.00000
    610      -7.1893      2.00000
    611      -7.1488      2.00000
    612      -7.1194      2.00000
    613      -7.0739      2.00000
    614      -7.0545      2.00000
    615      -7.0326      2.00000
    616      -7.0063      2.00000
    617      -7.0054      2.00000
    618      -6.9685      2.00000
    619      -6.9453      2.00000
    620      -6.9364      2.00000
    621      -6.9355      2.00000
    622      -6.9348      2.00000
    623      -6.9321      2.00000
    624      -6.9248      2.00000
    625      -6.9076      2.00000
    626      -6.9070      2.00000
    627      -6.9054      2.00000
    628      -6.9041      2.00000
    629      -6.9026      2.00000
    630      -6.9000      2.00000
    631      -6.8939      2.00000
    632      -6.8323      2.00000
    633      -6.8306      2.00000
    634      -6.8296      2.00000
    635      -6.8249      2.00000
    636      -6.8220      2.00000
    637      -6.8181      2.00000
    638      -6.8165      2.00000
    639      -6.7847      2.00000
    640      -6.7711      2.00000
    641      -6.7681      2.00000
    642      -6.7586      2.00000
    643      -6.7571      2.00000
    644      -6.7011      2.00000
    645      -6.5966      2.00000
    646      -6.5597      2.00000
    647      -6.5035      2.00000
    648      -6.4499      2.00000
    649      -6.4493      2.00000
    650      -6.4481      2.00000
    651      -6.4474      2.00000
    652      -6.4468      2.00000
    653      -6.4450      2.00000
    654      -6.4366      2.00000
    655      -6.4050      2.00000
    656      -6.4027      2.00000
    657      -6.4002      2.00000
    658      -6.3938      2.00000
    659      -6.3932      2.00000
    660      -6.3913      2.00000
    661      -6.3908      2.00000
    662      -6.3634      2.00000
    663      -6.3627      2.00000
    664      -6.3601      2.00000
    665      -6.3595      2.00000
    666      -6.3316      2.00000
    667      -6.3306      2.00000
    668      -6.3150      2.00000
    669      -6.2841      2.00000
    670      -6.2597      2.00000
    671      -6.2474      2.00000
    672      -6.2470      2.00000
    673      -6.2438      2.00000
    674      -6.2434      2.00000
    675      -6.1582      2.00000
    676      -6.0595      2.00000
    677      -6.0587      2.00000
    678      -6.0579      2.00000
    679      -6.0573      2.00000
    680      -6.0201      2.00000
    681      -5.9760      2.00000
    682      -5.9741      2.00000
    683      -5.9166      2.00000
    684      -5.9144      2.00000
    685      -5.9140      2.00000
    686      -5.9112      2.00000
    687      -5.8881      2.00000
    688      -5.8399      2.00000
    689      -5.8114      2.00000
    690      -5.8104      2.00000
    691      -5.8050      2.00000
    692      -5.8042      2.00000
    693      -5.8017      2.00000
    694      -5.8010      2.00000
    695      -5.8001      2.00000
    696      -5.7231      2.00000
    697      -5.7223      2.00000
    698      -5.7206      2.00000
    699      -5.7192      2.00000
    700      -5.7093      2.00000
    701      -5.6647      2.00000
    702      -5.6589      2.00000
    703      -5.6562      2.00000
    704      -5.5934      2.00000
    705      -5.5900      2.00000
    706      -5.5827      2.00000
    707      -5.4957      2.00000
    708      -5.4941      2.00000
    709      -5.4699      2.00000
    710      -5.3752      2.00000
    711      -5.3592      2.00000
    712      -5.3572      2.00000
    713      -5.3461      2.00000
    714      -5.3424      2.00000
    715      -5.3225      2.00000
    716      -5.3202      2.00000
    717      -5.3201      2.00000
    718      -5.2542      2.00000
    719      -5.1624      2.00000
    720      -5.1425      2.00000
    721      -5.1419      2.00000
    722      -5.1308      2.00000
    723      -5.1304      2.00000
    724      -5.0874      2.00000
    725      -5.0489      2.00000
    726      -5.0327      2.00000
    727      -5.0327      2.00000
    728      -4.9479      2.00000
    729      -4.9472      2.00000
    730      -4.9463      2.00000
    731      -4.9460      2.00000
    732      -4.9454      2.00000
    733      -4.9451      2.00000
    734      -4.9442      2.00000
    735      -4.9439      2.00000
    736      -4.9431      2.00000
    737      -4.9417      2.00000
    738      -4.9407      2.00000
    739      -4.9398      2.00000
    740      -4.9151      2.00000
    741      -4.8765      2.00000
    742      -4.7626      2.00000
    743      -4.7618      2.00000
    744      -4.7572      2.00000
    745      -4.7559      2.00000
    746      -4.7376      2.00000
    747      -4.6555      2.00000
    748      -4.6492      2.00000
    749      -4.6484      2.00000
    750      -4.6140      2.00000
    751      -4.5094      2.00000
    752      -4.4957      2.00000
    753      -4.4685      2.00000
    754      -4.3896      2.00000
    755      -4.3887      2.00000
    756      -4.3882      2.00000
    757      -4.3849      2.00000
    758      -4.3842      2.00000
    759      -4.3132      2.00000
    760      -4.3122      2.00000
    761      -4.3119      2.00000
    762      -4.3099      2.00000
    763      -4.2798      2.00000
    764      -4.1669      2.00000
    765      -4.1269      2.00000
    766      -4.1062      2.00000
    767      -4.0590      2.00000
    768      -4.0568      2.00000
    769      -4.0178      2.00000
    770      -3.9973      2.00000
    771      -3.9595      2.00000
    772      -3.8785      2.00000
    773      -3.8093      2.00000
    774      -3.8090      2.00000
    775      -3.8060      2.00000
    776      -3.8051      2.00000
    777      -3.6902      2.00000
    778      -3.6821      2.00000
    779      -3.6518      2.00000
    780      -3.6510      2.00000
    781      -3.6506      2.00000
    782      -3.6505      2.00000
    783      -3.6004      2.00000
    784      -3.5990      2.00000
    785      -3.5937      2.00000
    786      -3.5668      2.00000
    787      -3.5225      2.00000
    788      -3.4990      2.00000
    789      -3.3229      2.00000
    790      -3.3213      2.00000
    791      -3.1483      2.00000
    792      -3.0922      2.00000
    793      -2.8804      2.00000
    794      -2.8403      2.00000
    795      -2.3912      1.97993
    796      -2.3219      1.28626
    797      -2.3067      0.94872
    798      -2.3066      0.94637
    799      -2.3055      0.92167
    800      -2.3052      0.91597
    801      -2.1934      0.00108
    802      -1.8515      0.00000
    803      -1.6272      0.00000
    804      -1.3648      0.00000
    805      -1.3637      0.00000
    806      -1.3202      0.00000
    807      -1.2560      0.00000
    808      -1.0335      0.00000
    809      -1.0333      0.00000
    810      -1.0217      0.00000
    811      -1.0215      0.00000
    812      -1.0194      0.00000
    813      -1.0193      0.00000
    814      -1.0112      0.00000
    815      -0.9723      0.00000
    816      -0.9718      0.00000
    817      -0.9668      0.00000
    818      -0.9663      0.00000
    819      -0.8651      0.00000
    820      -0.8633      0.00000
    821      -0.8311      0.00000
    822      -0.6894      0.00000
    823      -0.6764      0.00000
    824      -0.6697      0.00000
    825      -0.6647      0.00000
    826      -0.6625      0.00000
    827      -0.6573      0.00000
    828      -0.6572      0.00000
    829      -0.6364      0.00000
    830      -0.6358      0.00000
    831      -0.6272      0.00000
    832      -0.5938      0.00000
    833      -0.5736      0.00000
    834      -0.5488      0.00000
    835      -0.4620      0.00000
    836      -0.3642      0.00000
    837      -0.3630      0.00000
    838      -0.3613      0.00000
    839      -0.3600      0.00000
    840      -0.3098      0.00000
    841      -0.3091      0.00000
    842      -0.3086      0.00000
    843      -0.3075      0.00000
    844      -0.1512      0.00000
    845      -0.0370      0.00000
    846       0.0073      0.00000
    847       0.0080      0.00000
    848       0.0200      0.00000
    849       0.0204      0.00000
    850       0.1906      0.00000
    851       0.1928      0.00000
    852       0.1932      0.00000
    853       0.1936      0.00000
    854       0.1942      0.00000
    855       0.1944      0.00000
    856       0.1952      0.00000
    857       0.1959      0.00000
    858       0.1964      0.00000
    859       0.1968      0.00000
    860       0.1972      0.00000
    861       0.1983      0.00000
    862       0.2014      0.00000
    863       0.3052      0.00000
    864       0.3892      0.00000
    865       0.3940      0.00000
    866       0.4060      0.00000
    867       0.4141      0.00000
    868       0.4489      0.00000
    869       0.4582      0.00000
    870       0.4619      0.00000
    871       0.4906      0.00000
    872       0.4906      0.00000
    873       0.5937      0.00000
    874       0.6602      0.00000
    875       0.6840      0.00000
    876       0.7558      0.00000
    877       0.7763      0.00000
    878       0.8113      0.00000
    879       0.8926      0.00000
    880       0.9186      0.00000
    881       0.9199      0.00000
    882       0.9222      0.00000
    883       0.9238      0.00000
    884       0.9315      0.00000
    885       0.9543      0.00000
    886       0.9850      0.00000
    887       1.0592      0.00000
    888       1.0672      0.00000
    889       1.1199      0.00000
    890       1.1435      0.00000
    891       1.1797      0.00000
    892       1.1930      0.00000
    893       1.2071      0.00000
    894       1.2431      0.00000
    895       1.2645      0.00000
    896       1.2700      0.00000
    897       1.2955      0.00000
    898       1.2961      0.00000
    899       1.2966      0.00000
    900       1.2976      0.00000
    901       1.3105      0.00000
    902       1.3594      0.00000
    903       1.3681      0.00000
    904       1.3852      0.00000
    905       1.3864      0.00000
    906       1.3870      0.00000
    907       1.3885      0.00000
    908       1.3913      0.00000
    909       1.4169      0.00000
    910       1.4298      0.00000
    911       1.4432      0.00000
    912       1.4547      0.00000
    913       1.4879      0.00000
    914       1.5035      0.00000
    915       1.5367      0.00000
    916       1.5523      0.00000
    917       1.5671      0.00000
    918       1.5920      0.00000
    919       1.6433      0.00000
    920       1.6473      0.00000
    921       1.6748      0.00000
    922       1.6933      0.00000
    923       1.7285      0.00000
    924       1.7325      0.00000
    925       1.7738      0.00000
    926       1.7780      0.00000
    927       1.7944      0.00000
    928       1.7953      0.00000
    929       1.7979      0.00000
    930       1.7982      0.00000
    931       1.8069      0.00000
    932       1.8194      0.00000
    933       1.8369      0.00000
    934       1.8496      0.00000
    935       1.8779      0.00000
    936       1.8961      0.00000
    937       1.9106      0.00000
    938       1.9321      0.00000
    939       1.9522      0.00000
    940       1.9565      0.00000
    941       1.9908      0.00000
    942       2.0024      0.00000
    943       2.0281      0.00000
    944       2.0335      0.00000
    945       2.0711      0.00000
    946       2.0828      0.00000
    947       2.0836      0.00000
    948       2.0847      0.00000
    949       2.0861      0.00000
    950       2.0864      0.00000
    951       2.1135      0.00000
    952       2.1251      0.00000
    953       2.1407      0.00000
    954       2.1630      0.00000
    955       2.1786      0.00000
    956       2.1909      0.00000
    957       2.1913      0.00000
    958       2.1950      0.00000
    959       2.2092      0.00000
    960       2.2204      0.00000
    961       2.2347      0.00000
    962       2.2534      0.00000
    963       2.2608      0.00000
    964       2.2757      0.00000
    965       2.3067      0.00000
    966       2.3099      0.00000
    967       2.3209      0.00000
    968       2.3334      0.00000
    969       2.3478      0.00000
    970       2.3542      0.00000
    971       2.3752      0.00000
    972       2.3797      0.00000
    973       2.3966      0.00000
    974       2.4198      0.00000
    975       2.4277      0.00000
    976       2.4447      0.00000
    977       2.4459      0.00000
    978       2.4501      0.00000
    979       2.4556      0.00000
    980       2.4649      0.00000
    981       2.4665      0.00000
    982       2.4765      0.00000
    983       2.4884      0.00000
    984       2.5040      0.00000
    985       2.5272      0.00000
    986       2.5308      0.00000
    987       2.5378      0.00000
    988       2.5518      0.00000
    989       2.5540      0.00000
    990       2.5552      0.00000
    991       2.5560      0.00000
    992       2.5568      0.00000
    993       2.5590      0.00000
    994       2.5624      0.00000
    995       2.5714      0.00000
    996       2.5757      0.00000
    997       2.5914      0.00000
    998       2.6025      0.00000
    999       2.6150      0.00000
   1000       2.6265      0.00000
   1001       2.6377      0.00000
   1002       2.6498      0.00000
   1003       2.6600      0.00000
   1004       2.6885      0.00000
   1005       2.7036      0.00000
   1006       2.7142      0.00000
   1007       2.7307      0.00000
   1008       2.7370      0.00000
   1009       2.7454      0.00000
   1010       2.7619      0.00000
   1011       2.7668      0.00000
   1012       2.7731      0.00000
   1013       2.7992      0.00000
   1014       2.8128      0.00000
   1015       2.8210      0.00000
   1016       2.8337      0.00000
   1017       2.8343      0.00000
   1018       2.8366      0.00000
   1019       2.8375      0.00000
   1020       2.8434      0.00000
   1021       2.8558      0.00000
   1022       2.8613      0.00000
   1023       2.8795      0.00000
   1024       2.8922      0.00000


--------------------------------------------------------------------------------------------------------


 soft charge-density along one line, spin component           1
         0         1         2         3         4         5         6         7         8         9
 total charge-density along one line
 
 pseudopotential strength for first ion, spin component:           1
 10.203   0.018   0.000   0.000  -0.000  -0.000  -0.000   0.000
  0.018  -0.002  -0.000  -0.000   0.000  -0.000  -0.000   0.000
  0.000  -0.000  -4.321  -0.000  -0.000  -0.018  -0.000   0.000
  0.000  -0.000  -0.000  -4.315  -0.000  -0.000  -0.014   0.000
 -0.000   0.000  -0.000  -0.000  -4.321   0.000   0.000  -0.018
 -0.000  -0.000  -0.018  -0.000   0.000  -0.772  -0.000  -0.000
 -0.000  -0.000  -0.000  -0.014   0.000  -0.000  -0.772  -0.000
  0.000   0.000   0.000   0.000  -0.018  -0.000  -0.000  -0.772
 total augmentation occupancy for first ion, spin component:           1
  1.468  -1.128  -0.000  -0.007   0.000   0.000   0.004  -0.000
 -1.128   1.067  -0.000  -0.028   0.000  -0.000  -0.007   0.000
 -0.000  -0.000   1.221  -0.000  -0.000   0.221   0.000   0.000
 -0.007  -0.028  -0.000   0.934  -0.000   0.000   0.102  -0.000
  0.000   0.000  -0.000  -0.000   1.221   0.000  -0.000   0.221
  0.000  -0.000   0.221   0.000   0.000   0.046   0.000   0.000
  0.004  -0.007   0.000   0.102  -0.000   0.000   0.013  -0.000
 -0.000   0.000   0.000  -0.000   0.221   0.000  -0.000   0.046


------------------------ aborting loop EDIFF was not reached (unconverged)  ----------------------------


 -----------------------------------------------------------------------------
|                                                                             |
|           W    W    AA    RRRRR   N    N  II  N    N   GGGG   !!!           |
|           W    W   A  A   R    R  NN   N  II  NN   N  G    G  !!!           |
|           W    W  A    A  R    R  N N  N  II  N N  N  G       !!!           |
|           W WW W  AAAAAA  RRRRR   N  N N  II  N  N N  G  GGG   !            |
|           WW  WW  A    A  R   R   N   NN  II  N   NN  G    G                |
|           W    W  A    A  R    R  N    N  II  N    N   GGGG   !!!           |
|                                                                             |
|     The electronic self-consistency was not achieved in the given           |
|     number of steps (NELM). The forces and other quantities evaluated       |
|     might not be reliable so examine the results carefully. If you find     |
|     spurious results, we suggest increasing NELM, if you were close to      |
|     convergence or switching to a different ALGO or adjusting the           |
|     density mixing parameters otherwise.                                    |
|                                                                             |
 -----------------------------------------------------------------------------

    CHARGE:  cpu time      0.9994: real time      1.0082
    FORLOC:  cpu time      0.2782: real time      0.2809
    FORNL :  cpu time      3.1766: real time      3.2204
    STRESS:  cpu time      9.5642: real time      9.6898
    FORCOR:  cpu time      0.1198: real time      0.1237
    FORHAR:  cpu time      0.2119: real time      0.2156
    MIXING:  cpu time      0.0160: real time      0.0164
    OFIELD:  cpu time      0.0003: real time      0.0014

  FORCE on cell =-STRESS in cart. coord.  units (eV):
  Direction    XX          YY          ZZ          XY          YZ          ZX
  --------------------------------------------------------------------------------------
  Alpha Z   750.18868   750.18868   750.18868
  Ewald  249400.42097259144.91227************  -790.99506   477.85950  2110.53057
  Hartree249447.87784258664.34766************  -674.01923   303.99190  1962.92443
  E(xc)   -5864.17250 -5863.65100 -6052.96431     0.11017     0.69565    -0.05045
  Local  ************************470120.00908  1459.06876  -771.28348 -4080.65451
  n-local -1569.10390 -1567.99700 -1493.11226    -5.64899     7.35509     1.93384
  augment   -48.13583   -47.85692   -26.62345     1.87843    -2.30877    -0.23438
  Kinetic 23897.43571 23908.30474 26864.48972     9.34058   -29.68938    -8.07253
  Fock        0.00000     0.00000     0.00000     0.00000     0.00000     0.00000
  -------------------------------------------------------------------------------------
  Total    -191.88282  -191.83495    -2.65676    -0.26533   -13.37950   -13.62302
  in kB     -18.36694   -18.36236    -0.25430    -0.02540    -1.28068    -1.30399
  external pressure =      -12.33 kB  Pullay stress =        0.00 kB


 VOLUME and BASIS-vectors are now :
 -----------------------------------------------------------------------------
  energy-cutoff  :      480.00
  volume of cell :    16738.24
      direct lattice vectors                 reciprocal lattice vectors
    25.669000626  0.000000000  0.000000000     0.038957496  0.000000000  0.000000000
     0.000000000 29.639999390  0.000000000     0.000000000  0.033738192  0.000000000
     0.000000000  0.000000000 22.000000000     0.000000000  0.000000000  0.045454545

  length of vectors
    25.669000626 29.639999390 22.000000000     0.038957496  0.033738192  0.045454545


 FORCES acting on ions
    electron-ion (+dipol)            ewald-force                    non-local-force                 convergence-correction
 -----------------------------------------------------------------------------------------------
   -.511E+01 0.143E+02 0.605E+02   0.513E+01 -.143E+02 -.609E+02   0.617E-02 0.187E-01 0.923E+00   0.515E-02 -.324E-02 -.841E-02
   0.876E+01 0.177E+02 0.652E+02   -.871E+01 -.177E+02 -.656E+02   0.213E-02 0.358E-01 0.933E+00   -.109E-01 -.179E-01 -.904E-02
   -.333E+01 0.203E+02 0.426E+02   0.332E+01 -.203E+02 -.422E+02   -.202E-01 0.386E-02 -.895E+00   0.373E-03 -.179E-01 -.132E-01
   0.143E+02 0.680E+01 0.426E+02   -.143E+02 -.682E+01 -.423E+02   -.111E-01 0.184E-01 -.897E+00   -.154E-01 -.247E-02 -.133E-01
   0.179E+02 0.520E+01 0.692E+02   -.178E+02 -.523E+01 -.695E+02   -.129E-01 0.303E-01 0.944E+00   -.237E-01 -.236E-02 -.104E-01
   0.145E+02 0.211E+02 0.793E+02   -.144E+02 -.212E+02 -.797E+02   -.464E-02 0.331E-01 0.941E+00   -.329E-01 -.246E-01 -.142E-01
   0.183E+02 0.197E+02 0.547E+02   -.183E+02 -.197E+02 -.543E+02   -.136E-01 0.562E-01 -.894E+00   -.281E-01 -.215E-01 -.162E-01
   0.115E+02 0.419E+01 0.526E+02   -.115E+02 -.424E+01 -.523E+02   -.527E-01 0.426E-01 -.915E+00   -.318E-01 -.324E-02 -.189E-01
   0.659E+01 0.378E+01 0.722E+02   -.654E+01 -.381E+01 -.725E+02   -.690E-02 0.365E-01 0.930E+00   -.303E-01 -.411E-02 -.170E-01
   0.283E+01 0.207E+02 0.704E+02   -.278E+01 -.207E+02 -.708E+02   -.162E-01 0.315E-01 0.927E+00   -.235E-01 -.368E-01 -.222E-01
   0.423E+01 0.215E+02 0.531E+02   -.421E+01 -.215E+02 -.528E+02   -.690E-02 0.643E-01 -.889E+00   -.305E-01 -.328E-01 -.241E-01
   0.278E+01 0.315E+01 0.451E+02   -.278E+01 -.317E+01 -.447E+02   -.108E-01 0.206E-01 -.906E+00   -.169E-01 -.622E-02 -.253E-01
   0.277E+01 0.352E+01 0.661E+02   -.275E+01 -.352E+01 -.664E+02   0.182E-01 0.287E-02 0.912E+00   -.593E-02 -.739E-02 -.219E-01
   0.434E+01 0.244E+02 0.709E+02   -.433E+01 -.244E+02 -.712E+02   0.166E-01 0.124E-01 0.916E+00   0.117E-01 -.415E-01 -.247E-01
   0.405E+01 0.219E+02 0.465E+02   -.408E+01 -.219E+02 -.461E+02   -.706E-02 -.147E-01 -.910E+00   -.660E-03 -.415E-01 -.293E-01
   0.327E+00 0.843E+01 0.488E+02   -.367E+00 -.842E+01 -.485E+02   0.110E-01 -.272E-02 -.906E+00   0.169E-01 -.859E-02 -.257E-01
   -.314E+01 0.137E+02 0.738E+02   0.311E+01 -.137E+02 -.741E+02   0.135E-01 0.686E-02 0.938E+00   0.253E-01 -.842E-02 -.198E-01
   -.653E+01 0.391E+02 0.893E+02   0.649E+01 -.391E+02 -.896E+02   0.313E-01 0.202E-01 0.944E+00   0.339E-01 -.324E-01 -.184E-01
   -.358E-01 0.343E+02 0.614E+02   -.375E-01 -.342E+02 -.610E+02   0.204E-01 0.307E-01 -.906E+00   0.304E-01 -.368E-01 -.256E-01
   -.139E+02 0.257E+02 0.567E+02   0.138E+02 -.257E+02 -.563E+02   -.313E-01 0.236E-01 -.903E+00   0.320E-01 -.705E-02 -.195E-01
   -.190E+02 0.274E+02 0.760E+02   0.190E+02 -.275E+02 -.763E+02   0.803E-02 0.315E-01 0.948E+00   0.294E-01 -.587E-02 -.128E-01
   -.237E+02 0.327E+02 0.776E+02   0.237E+02 -.327E+02 -.779E+02   -.128E-01 0.460E-01 0.949E+00   0.211E-01 -.211E-01 -.107E-01
   -.236E+02 0.396E+02 0.661E+02   0.236E+02 -.396E+02 -.658E+02   0.359E-02 0.670E-01 -.871E+00   0.290E-01 -.243E-01 -.172E-01
   -.150E+02 0.201E+02 0.427E+02   0.150E+02 -.201E+02 -.423E+02   -.221E-01 0.283E-01 -.893E+00   0.153E-01 -.391E-02 -.135E-01
   -.142E+02 0.268E+02 0.720E+02   0.142E+02 -.268E+02 -.724E+02   -.120E-01 0.163E-01 0.949E+00   0.680E-02 -.324E-01 -.103E-01
   0.938E+01 0.249E+02 0.761E+02   -.933E+01 -.249E+02 -.764E+02   -.140E-01 0.361E-02 0.955E+00   -.136E-01 -.455E-01 -.123E-01
   -.859E+01 0.253E+02 0.534E+02   0.859E+01 -.253E+02 -.530E+02   -.597E-01 0.611E-02 -.888E+00   0.115E-02 -.444E-01 -.163E-01
   0.145E+02 0.244E+02 0.519E+02   -.145E+02 -.244E+02 -.516E+02   -.420E-02 -.211E-01 -.881E+00   -.174E-01 -.335E-01 -.151E-01
   0.208E+02 0.273E+02 0.815E+02   -.208E+02 -.273E+02 -.819E+02   -.142E-01 0.157E-02 0.950E+00   -.278E-01 -.370E-01 -.125E-01
   0.195E+02 0.371E+02 0.103E+03   -.194E+02 -.371E+02 -.104E+03   0.366E-02 0.893E-02 0.959E+00   -.449E-01 -.660E-01 -.214E-01
   0.251E+02 0.324E+02 0.753E+02   -.250E+02 -.323E+02 -.750E+02   -.159E-01 0.613E-02 -.865E+00   -.377E-01 -.566E-01 -.214E-01
   0.125E+02 0.344E+02 0.693E+02   -.125E+02 -.344E+02 -.689E+02   -.180E-01 0.404E-01 -.877E+00   -.386E-01 -.495E-01 -.229E-01
   0.614E+01 0.352E+02 0.865E+02   -.606E+01 -.352E+02 -.869E+02   -.228E-02 0.637E-03 0.948E+00   -.378E-01 -.571E-01 -.224E-01
   0.371E+01 0.467E+02 0.874E+02   -.364E+01 -.466E+02 -.877E+02   -.188E-01 -.274E-02 0.956E+00   -.349E-01 -.101E+00 -.380E-01
   0.490E+01 0.446E+02 0.739E+02   -.485E+01 -.446E+02 -.735E+02   -.156E-01 0.608E-02 -.874E+00   -.441E-01 -.895E-01 -.368E-01
   0.286E+01 0.360E+02 0.537E+02   -.284E+01 -.359E+02 -.533E+02   -.157E-01 -.214E-01 -.903E+00   -.222E-01 -.713E-01 -.338E-01
   0.476E+01 0.369E+02 0.732E+02   -.472E+01 -.368E+02 -.735E+02   -.304E-02 -.267E-02 0.924E+00   -.902E-02 -.753E-01 -.316E-01
   0.956E+01 0.539E+02 0.877E+02   -.954E+01 -.537E+02 -.879E+02   -.420E-02 -.147E-01 0.919E+00   0.159E-01 -.111E+00 -.448E-01
   0.777E+01 0.517E+02 0.614E+02   -.778E+01 -.516E+02 -.610E+02   -.508E-01 -.938E-02 -.917E+00   -.243E-02 -.113E+00 -.493E-01
   0.752E+01 0.423E+02 0.591E+02   -.757E+01 -.422E+02 -.587E+02   0.123E-01 -.441E-01 -.911E+00   0.201E-01 -.742E-01 -.357E-01
   0.599E+01 0.458E+02 0.895E+02   -.603E+01 -.457E+02 -.898E+02   0.125E-01 -.236E-01 0.914E+00   0.309E-01 -.686E-01 -.288E-01
   -.460E+01 0.550E+02 0.123E+03   0.451E+01 -.549E+02 -.123E+03   0.603E-01 -.341E-02 0.946E+00   0.479E-01 -.817E-01 -.312E-01
   0.560E+01 0.571E+02 0.887E+02   -.571E+01 -.570E+02 -.883E+02   0.263E-01 -.149E-01 -.914E+00   0.434E-01 -.944E-01 -.416E-01
   -.969E+01 0.510E+02 0.882E+02   0.959E+01 -.510E+02 -.879E+02   0.265E-01 0.299E-01 -.862E+00   0.397E-01 -.536E-01 -.254E-01
   -.233E+02 0.480E+02 0.109E+03   0.233E+02 -.480E+02 -.110E+03   0.283E-01 0.117E-01 0.976E+00   0.363E-01 -.458E-01 -.172E-01
   -.376E+02 0.354E+02 0.101E+03   0.376E+02 -.354E+02 -.102E+03   -.109E-01 0.155E-01 0.101E+01   0.291E-01 -.512E-01 -.156E-01
   -.352E+02 0.436E+02 0.995E+02   0.351E+02 -.435E+02 -.992E+02   0.123E-01 0.150E-01 -.825E+00   0.403E-01 -.594E-01 -.241E-01
   -.276E+02 0.335E+02 0.613E+02   0.276E+02 -.335E+02 -.610E+02   -.207E-01 -.184E-02 -.873E+00   0.191E-01 -.348E-01 -.159E-01
   -.204E+02 0.224E+02 0.815E+02   0.204E+02 -.223E+02 -.819E+02   -.215E-01 -.940E-02 0.959E+00   0.100E-01 -.551E-01 -.153E-01
   0.117E+02 0.167E+02 0.806E+02   -.117E+02 -.166E+02 -.809E+02   0.167E-02 -.364E-01 0.937E+00   -.201E-01 -.637E-01 -.189E-01
   -.101E+02 0.160E+02 0.572E+02   0.101E+02 -.159E+02 -.568E+02   -.245E-01 -.540E-02 -.890E+00   0.155E-02 -.614E-01 -.226E-01
   0.190E+02 0.230E+02 0.629E+02   -.190E+02 -.229E+02 -.626E+02   -.231E-03 0.259E-01 -.877E+00   -.245E-01 -.587E-01 -.205E-01
   0.284E+02 0.262E+02 0.969E+02   -.284E+02 -.262E+02 -.973E+02   -.115E-01 0.947E-02 0.958E+00   -.399E-01 -.662E-01 -.195E-01
   0.307E+02 0.289E+02 0.116E+03   -.306E+02 -.287E+02 -.116E+03   -.285E-02 -.276E-01 0.967E+00   -.704E-01 -.100E+00 -.377E-01
   0.339E+02 0.223E+02 0.841E+02   -.339E+02 -.222E+02 -.837E+02   -.624E-02 -.526E-01 -.875E+00   -.575E-01 -.833E-01 -.329E-01
   0.200E+02 0.380E+02 0.932E+02   -.200E+02 -.379E+02 -.928E+02   -.181E-01 -.247E-01 -.856E+00   -.585E-01 -.923E-01 -.363E-01
   0.116E+02 0.447E+02 0.110E+03   -.115E+02 -.445E+02 -.111E+03   -.102E-01 0.666E-02 0.965E+00   -.591E-01 -.109E+00 -.405E-01
   0.128E+02 0.572E+02 0.111E+03   -.127E+02 -.570E+02 -.111E+03   -.339E-01 -.440E-01 0.933E+00   -.608E-01 -.168E+00 -.783E-01
   0.158E+02 0.483E+02 0.950E+02   -.157E+02 -.481E+02 -.946E+02   -.223E-01 -.634E-01 -.873E+00   -.745E-01 -.145E+00 -.682E-01
   0.703E+01 0.565E+02 0.750E+02   -.698E+01 -.563E+02 -.746E+02   -.237E-01 0.154E-01 -.901E+00   -.372E-01 -.141E+00 -.624E-01
   0.908E+01 0.603E+02 0.944E+02   -.903E+01 -.601E+02 -.947E+02   -.115E-01 -.186E-01 0.922E+00   -.158E-01 -.150E+00 -.638E-01
   0.117E+02 0.704E+02 0.119E+03   -.117E+02 -.702E+02 -.119E+03   0.739E-02 -.451E-01 0.896E+00   0.281E-01 -.187E+00 -.962E-01
   0.129E+02 0.693E+02 0.901E+02   -.129E+02 -.691E+02 -.896E+02   -.193E-01 -.981E-02 -.921E+00   -.478E-02 -.193E+00 -.102E+00
   0.111E+02 0.650E+02 0.853E+02   -.111E+02 -.648E+02 -.848E+02   0.115E-01 0.137E-01 -.923E+00   0.321E-01 -.145E+00 -.678E-01
   0.722E+01 0.633E+02 0.119E+03   -.728E+01 -.631E+02 -.120E+03   0.156E-01 -.278E-02 0.898E+00   0.494E-01 -.131E+00 -.569E-01
   -.186E+02 0.507E+02 0.152E+03   0.185E+02 -.505E+02 -.152E+03   0.555E-01 -.339E-01 0.944E+00   0.791E-01 -.125E+00 -.601E-01
   -.243E+01 0.620E+02 0.123E+03   0.229E+01 -.618E+02 -.122E+03   0.410E-01 -.590E-01 -.924E+00   0.739E-01 -.150E+00 -.799E-01
   -.181E+02 0.508E+02 0.121E+03   0.179E+02 -.507E+02 -.120E+03   0.467E-01 -.365E-01 -.861E+00   0.611E-01 -.965E-01 -.428E-01
   -.357E+02 0.406E+02 0.137E+03   0.357E+02 -.405E+02 -.138E+03   0.434E-01 0.687E-02 0.101E+01   0.546E-01 -.802E-01 -.295E-01
   -.481E+02 0.194E+02 0.108E+03   0.481E+02 -.193E+02 -.108E+03   -.227E-01 -.481E-01 0.994E+00   0.436E-01 -.713E-01 -.252E-01
   -.505E+02 0.262E+02 0.112E+03   0.504E+02 -.261E+02 -.111E+03   0.155E-01 -.696E-01 -.810E+00   0.619E-01 -.844E-01 -.380E-01
   -.390E+02 0.258E+02 0.756E+02   0.390E+02 -.257E+02 -.753E+02   -.298E-01 0.207E-01 -.843E+00   0.278E-01 -.596E-01 -.221E-01
   -.215E+02 0.100E+02 0.794E+02   0.215E+02 -.993E+01 -.797E+02   -.415E-02 -.268E-01 0.927E+00   0.144E-01 -.648E-01 -.229E-01
   0.141E+02 0.718E+01 0.751E+02   -.140E+02 -.709E+01 -.754E+02   0.404E-02 -.552E-02 0.920E+00   -.300E-01 -.666E-01 -.280E-01
   -.876E+01 0.557E+01 0.515E+02   0.875E+01 -.548E+01 -.512E+02   -.209E-01 -.425E-01 -.907E+00   0.828E-03 -.631E-01 -.307E-01
   0.224E+02 0.120E+02 0.614E+02   -.224E+02 -.119E+02 -.611E+02   -.266E-02 -.247E-01 -.895E+00   -.372E-01 -.712E-01 -.295E-01
   0.351E+02 0.149E+02 0.953E+02   -.351E+02 -.148E+02 -.956E+02   -.311E-02 -.313E-01 0.956E+00   -.607E-01 -.828E-01 -.320E-01
   0.462E+02 0.217E+02 0.113E+03   -.461E+02 -.215E+02 -.113E+03   -.839E-02 -.394E-01 0.921E+00   -.112E+00 -.118E+00 -.662E-01
   0.435E+02 0.138E+02 0.770E+02   -.434E+02 -.137E+02 -.766E+02   -.195E-01 -.741E-03 -.910E+00   -.885E-01 -.936E-01 -.515E-01
   0.358E+02 0.294E+02 0.981E+02   -.358E+02 -.292E+02 -.977E+02   -.591E-01 -.407E-01 -.895E+00   -.959E-01 -.125E+00 -.633E-01
   0.288E+02 0.410E+02 0.123E+03   -.287E+02 -.408E+02 -.124E+03   -.218E-01 -.407E-01 0.947E+00   -.100E+00 -.154E+00 -.791E-01
   0.297E+02 0.567E+02 0.137E+03   -.296E+02 -.565E+02 -.137E+03   -.263E-01 -.208E-01 0.901E+00   -.111E+00 -.230E+00 -.165E+00
[truncated: 19,625,114 more chars]
