# Supplementary material for: Redox-mediated domino electrosynthesis of N,N-dimethylformamide with industrial-relevant productivity and modularized cathodic integration
Source: Nat Commun. 2026 Apr 17;17:5349. doi: 10.1038/s41467-026-71637-z (PMC13272958; doi:10.1038/s41467-026-71637-z)
Supplement: Supplementary file 3 — Supplementary Data 1 [file 41467_2026_71637_MOESM3_ESM.zip › 4/CONTCAR]

Generated by VASPKIT code               
   1.00000000000000     
    25.6690006255999990    0.0000000000000000    0.0000000000000000
     0.0000000000000000   29.6399993895999998    0.0000000000000000
     0.0000000000000000    0.0000000000000000   22.0000000000000000
   C    N    Co   O    H 
   349    14     1     8    66
Selective dynamics
Direct
  0.0000000000000000  0.0000000000000000  0.1363600059090899   F   F   F
  0.0833299988651177  0.0416699981590867  0.1363600059090899   F   F   F
  0.0277799992060821  0.0416699981590867  0.1379099975909099   F   F   F
  0.1111100027071430  0.0000000000000000  0.1379099975909099   F   F   F
  0.1666699918474137  0.0000000000000000  0.1363600059090899   F   F   F
  0.2499999999844178  0.0416699981590867  0.1363600059090899   F   F   F
  0.1944400108830990  0.0416699981590867  0.1379099975909099   F   F   F
  0.2777799945545567  0.0000000000000000  0.1379099975909099   F   F   F
  0.3333299895776491  0.0000000000000000  0.1363600059090899   F   F   F
  0.4166699918318315  0.0416699981590867  0.1363600059090899   F   F   F
  0.3611100027305127  0.0416699981590867  0.1379099975909099   F   F   F
  0.4444400108675168  0.0000000000000000  0.1379099975909099   F   F   F
  0.5000000000077947  0.0000000000000000  0.1363600059090899   F   F   F
  0.5833299710183013  0.0416699981590867  0.1363600059090899   F   F   F
  0.5277800131216992  0.0416699981590867  0.1379099975909099   F   F   F
  0.6111099841322059  0.0000000000000000  0.1379099975909099   F   F   F
  0.6666700103989740  0.0000000000000000  0.1363600059090899   F   F   F
  0.7500000185749371  0.0416699981590867  0.1363600059090899   F   F   F
  0.6944399923081690  0.0416699981590867  0.1379099975909099   F   F   F
  0.7777800317277936  0.0000000000000000  0.1379099975909099   F   F   F
  0.8333299524199944  0.0000000000000000  0.1363600059090899   F   F   F
  0.9166699918396191  0.0416699981590867  0.1363600059090899   F   F   F
  0.8611099655728580  0.0416699981590867  0.1379099975909099   F   F   F
  0.9444399737098550  0.0000000000000000  0.1379099975909099   F   F   F
  0.0000000000000000  0.0833299978361879  0.1363600059090899   F   F   F
  0.0833299988651177  0.1250000000101181  0.1363600059090899   F   F   F
  0.0277799992060821  0.1250000000101181  0.1379099975909099   F   F   F
  0.1111100027071430  0.0833299978361879  0.1379099975909099   F   F   F
  0.1666699918474137  0.0833299978361879  0.1363600059090899   F   F   F
  0.2499999999844178  0.1250000000101181  0.1363600059090899   F   F   F
  0.1944400108830990  0.1250000000101181  0.1379099975909099   F   F   F
  0.2777799945545567  0.0833299978361879  0.1379099975909099   F   F   F
  0.3333299895776491  0.0833299978361879  0.1363600059090899   F   F   F
  0.4166699918318315  0.1250000000101181  0.1363600059090899   F   F   F
  0.3611100027305127  0.1250000000101181  0.1379099975909099   F   F   F
  0.4444400108675168  0.0833299978361879  0.1379099975909099   F   F   F
  0.5000000000077947  0.0833299978361879  0.1363600059090899   F   F   F
  0.5833299710183013  0.1250000000101181  0.1363600059090899   F   F   F
  0.5277800131216992  0.1250000000101181  0.1379099975909099   F   F   F
  0.6111099841322059  0.0833299978361879  0.1379099975909099   F   F   F
  0.6666700103989740  0.0833299978361879  0.1363600059090899   F   F   F
  0.7500000185749371  0.1250000000101181  0.1363600059090899   F   F   F
  0.6944399923081690  0.1250000000101181  0.1379099975909099   F   F   F
  0.7777800317277936  0.0833299978361879  0.1379099975909099   F   F   F
  0.8333299524199944  0.0833299978361879  0.1363600059090899   F   F   F
  0.9166699918396191  0.1250000000101181  0.1363600059090899   F   F   F
  0.8611099655728580  0.1250000000101181  0.1379099975909099   F   F   F
  0.9444399737098550  0.0833299978361879  0.1379099975909099   F   F   F
  0.0000000000000000  0.1666700021840555  0.1363600059090899   F   F   F
  0.0833299988651177  0.2083299978463131  0.1363600059090899   F   F   F
  0.0277799992060821  0.2083299978463131  0.1379099975909099   F   F   F
  0.1111100027071430  0.1666700021840555  0.1379099975909099   F   F   F
  0.1666699918474137  0.1666700021840555  0.1363600059090899   F   F   F
  0.2499999999844178  0.2083299978463131  0.1363600059090899   F   F   F
  0.1944400108830990  0.2083299978463131  0.1379099975909099   F   F   F
  0.2777799945545567  0.1666700021840555  0.1379099975909099   F   F   F
  0.3333299895776491  0.1666700021840555  0.1363600059090899   F   F   F
  0.4166699918318315  0.2083299978463131  0.1363600059090899   F   F   F
  0.3611100027305127  0.2083299978463131  0.1379099975909099   F   F   F
  0.4444400108675168  0.1666700021840555  0.1379099975909099   F   F   F
  0.5000000000077947  0.1666700021840555  0.1363600059090899   F   F   F
  0.5833299710183013  0.2083299978463131  0.1363600059090899   F   F   F
  0.5277800131216992  0.2083299978463131  0.1379099975909099   F   F   F
  0.6111099841322059  0.1666700021840555  0.1379099975909099   F   F   F
  0.6666700103989740  0.1666700021840555  0.1363600059090899   F   F   F
  0.7500000185749371  0.2083299978463131  0.1363600059090899   F   F   F
  0.6944399923081690  0.2083299978463131  0.1379099975909099   F   F   F
  0.7777800317277936  0.1666700021840555  0.1379099975909099   F   F   F
  0.8333299524199944  0.1666700021840555  0.1363600059090899   F   F   F
  0.9166699918396191  0.2083299978463131  0.1363600059090899   F   F   F
  0.8611099655728580  0.2083299978463131  0.1379099975909099   F   F   F
  0.9444399737098550  0.1666700021840555  0.1379099975909099   F   F   F
  0.0000000000000000  0.2499999999865068  0.1363600059090899   F   F   F
  0.0833299988651177  0.2916700021604370  0.1363600059090899   F   F   F
  0.0277799992060821  0.2916700021604370  0.1379099975909099   F   F   F
  0.1111100027071430  0.2499999999865068  0.1379099975909099   F   F   F
  0.1666699918474137  0.2499999999865068  0.1363600059090899   F   F   F
  0.2499999999844178  0.2916700021604370  0.1363600059090899   F   F   F
  0.1944400108830990  0.2916700021604370  0.1379099975909099   F   F   F
  0.2777799945545567  0.2499999999865068  0.1379099975909099   F   F   F
  0.3333299895776491  0.2499999999865068  0.1363600059090899   F   F   F
  0.4166699918318315  0.2916700021604370  0.1363600059090899   F   F   F
  0.3611100027305127  0.2916700021604370  0.1379099975909099   F   F   F
  0.4444400108675168  0.2499999999865068  0.1379099975909099   F   F   F
  0.5000000000077947  0.2499999999865068  0.1363600059090899   F   F   F
  0.5833299710183013  0.2916700021604370  0.1363600059090899   F   F   F
  0.5277800131216992  0.2916700021604370  0.1379099975909099   F   F   F
  0.6111099841322059  0.2499999999865068  0.1379099975909099   F   F   F
  0.6666700103989740  0.2499999999865068  0.1363600059090899   F   F   F
  0.7500000185749371  0.2916700021604370  0.1363600059090899   F   F   F
  0.6944399923081690  0.2916700021604370  0.1379099975909099   F   F   F
  0.7777800317277936  0.2499999999865068  0.1379099975909099   F   F   F
  0.8333299524199944  0.2499999999865068  0.1363600059090899   F   F   F
  0.9166699918396191  0.2916700021604370  0.1363600059090899   F   F   F
  0.8611099655728580  0.2916700021604370  0.1379099975909099   F   F   F
  0.9444399737098550  0.2499999999865068  0.1379099975909099   F   F   F
  0.0000000000000000  0.3333299978226947  0.1363600059090899   F   F   F
  0.0833299988651177  0.3749999999966249  0.1363600059090899   F   F   F
  0.0277799992060821  0.3749999999966249  0.1379099975909099   F   F   F
  0.1111100027071430  0.3333299978226947  0.1379099975909099   F   F   F
  0.1666699918474137  0.3333299978226947  0.1363600059090899   F   F   F
  0.2499999999844178  0.3749999999966249  0.1363600059090899   F   F   F
  0.1944400108830990  0.3749999999966249  0.1379099975909099   F   F   F
  0.2777799945545567  0.3333299978226947  0.1379099975909099   F   F   F
  0.3333299895776491  0.3333299978226947  0.1363600059090899   F   F   F
  0.4166699918318315  0.3749999999966249  0.1363600059090899   F   F   F
  0.3611100027305127  0.3749999999966249  0.1379099975909099   F   F   F
  0.4444400108675168  0.3333299978226947  0.1379099975909099   F   F   F
  0.5000000000077947  0.3333299978226947  0.1363600059090899   F   F   F
  0.5833299710183013  0.3749999999966249  0.1363600059090899   F   F   F
  0.5277800131216992  0.3749999999966249  0.1379099975909099   F   F   F
  0.6111099841322059  0.3333299978226947  0.1379099975909099   F   F   F
  0.6666700103989740  0.3333299978226947  0.1363600059090899   F   F   F
  0.7500000185749371  0.3749999999966249  0.1363600059090899   F   F   F
  0.6944399923081690  0.3749999999966249  0.1379099975909099   F   F   F
  0.7777800317277936  0.3333299978226947  0.1379099975909099   F   F   F
  0.8333299524199944  0.3333299978226947  0.1363600059090899   F   F   F
  0.9166699918396191  0.3749999999966249  0.1363600059090899   F   F   F
  0.8611099655728580  0.3749999999966249  0.1379099975909099   F   F   F
  0.9444399737098550  0.3333299978226947  0.1379099975909099   F   F   F
  0.0000000000000000  0.4166700021705623  0.1363600059090899   F   F   F
  0.0833299988651177  0.4583299978328128  0.1363600059090899   F   F   F
  0.0277799992060821  0.4583299978328128  0.1379099975909099   F   F   F
  0.1111100027071430  0.4166700021705623  0.1379099975909099   F   F   F
  0.1666699918474137  0.4166700021705623  0.1363600059090899   F   F   F
  0.2499999999844178  0.4583299978328128  0.1363600059090899   F   F   F
  0.1944400108830990  0.4583299978328128  0.1379099975909099   F   F   F
  0.2777799945545567  0.4166700021705623  0.1379099975909099   F   F   F
  0.3333299895776491  0.4166700021705623  0.1363600059090899   F   F   F
  0.4166699918318315  0.4583299978328128  0.1363600059090899   F   F   F
  0.3611100027305127  0.4583299978328128  0.1379099975909099   F   F   F
  0.4444400108675168  0.4166700021705623  0.1379099975909099   F   F   F
  0.5000000000077947  0.4166700021705623  0.1363600059090899   F   F   F
  0.5833299710183013  0.4583299978328128  0.1363600059090899   F   F   F
  0.5277800131216992  0.4583299978328128  0.1379099975909099   F   F   F
  0.6111099841322059  0.4166700021705623  0.1379099975909099   F   F   F
  0.6666700103989740  0.4166700021705623  0.1363600059090899   F   F   F
  0.7500000185749371  0.4583299978328128  0.1363600059090899   F   F   F
  0.6944399923081690  0.4583299978328128  0.1379099975909099   F   F   F
  0.7777800317277936  0.4166700021705623  0.1379099975909099   F   F   F
  0.8333299524199944  0.4166700021705623  0.1363600059090899   F   F   F
  0.9166699918396191  0.4583299978328128  0.1363600059090899   F   F   F
  0.8611099655728580  0.4583299978328128  0.1379099975909099   F   F   F
  0.9444399737098550  0.4166700021705623  0.1379099975909099   F   F   F
  0.0000000000000000  0.5000000000067502  0.1363600059090899   F   F   F
  0.0833299988651177  0.5416700343331797  0.1363600059090899   F   F   F
  0.0277799992060821  0.5416700343331797  0.1379099975909099   F   F   F
  0.1111100027071430  0.5000000000067502  0.1379099975909099   F   F   F
  0.1666699918474137  0.5000000000067502  0.1363600059090899   F   F   F
  0.2499999999844178  0.5416700343331797  0.1363600059090899   F   F   F
  0.1944400108830990  0.5416700343331797  0.1379099975909099   F   F   F
  0.2777799945545567  0.5000000000067502  0.1379099975909099   F   F   F
  0.3333299895776491  0.5000000000067502  0.1363600059090899   F   F   F
  0.4166699918318315  0.5416700343331797  0.1363600059090899   F   F   F
  0.3611100027305127  0.5416700343331797  0.1379099975909099   F   F   F
  0.4444400108675168  0.5000000000067502  0.1379099975909099   F   F   F
  0.5000000000077947  0.5000000000067502  0.1363600059090899   F   F   F
  0.5833299710183013  0.5416700343331797  0.1363600059090899   F   F   F
  0.5277800131216992  0.5416700343331797  0.1379099975909099   F   F   F
  0.6111099841322059  0.5000000000067502  0.1379099975909099   F   F   F
  0.6666700103989740  0.5000000000067502  0.1363600059090899   F   F   F
  0.7500000185749371  0.5416700343331797  0.1363600059090899   F   F   F
  0.6944399923081690  0.5416700343331797  0.1379099975909099   F   F   F
  0.7777800317277936  0.5000000000067502  0.1379099975909099   F   F   F
  0.8333299524199944  0.5000000000067502  0.1363600059090899   F   F   F
  0.9166699918396191  0.5416700343331797  0.1363600059090899   F   F   F
  0.8611099655728580  0.5416700343331797  0.1379099975909099   F   F   F
  0.9444399737098550  0.5000000000067502  0.1379099975909099   F   F   F
  0.0000000000000000  0.5833299656567021  0.1363600059090899   F   F   F
  0.0833299988651177  0.6250000000168683  0.1363600059090899   F   F   F
  0.0277799992060821  0.6250000000168683  0.1379099975909099   F   F   F
  0.1111100027071430  0.5833299656567021  0.1379099975909099   F   F   F
  0.1666699918474137  0.5833299656567021  0.1363600059090899   F   F   F
  0.2499999999844178  0.6250000000168683  0.1363600059090899   F   F   F
  0.1944400108830990  0.6250000000168683  0.1379099975909099   F   F   F
  0.2777799945545567  0.5833299656567021  0.1379099975909099   F   F   F
  0.3333299895776491  0.5833299656567021  0.1363600059090899   F   F   F
  0.4166699918318315  0.6250000000168683  0.1363600059090899   F   F   F
  0.3611100027305127  0.6250000000168683  0.1379099975909099   F   F   F
  0.4444400108675168  0.5833299656567021  0.1379099975909099   F   F   F
  0.5000000000077947  0.5833299656567021  0.1363600059090899   F   F   F
  0.5833299710183013  0.6250000000168683  0.1363600059090899   F   F   F
  0.5277800131216992  0.6250000000168683  0.1379099975909099   F   F   F
  0.6111099841322059  0.5833299656567021  0.1379099975909099   F   F   F
  0.6666700103989740  0.5833299656567021  0.1363600059090899   F   F   F
  0.7500000185749371  0.6250000000168683  0.1363600059090899   F   F   F
  0.6944399923081690  0.6250000000168683  0.1379099975909099   F   F   F
  0.7777800317277936  0.5833299656567021  0.1379099975909099   F   F   F
  0.8333299524199944  0.5833299656567021  0.1363600059090899   F   F   F
  0.9166699918396191  0.6250000000168683  0.1363600059090899   F   F   F
  0.8611099655728580  0.6250000000168683  0.1379099975909099   F   F   F
  0.9444399737098550  0.5833299656567021  0.1379099975909099   F   F   F
  0.0000000000000000  0.6666700343432979  0.1363600059090899   F   F   F
  0.0833299988651177  0.7083299656668203  0.1363600059090899   F   F   F
  0.0277799992060821  0.7083299656668203  0.1379099975909099   F   F   F
  0.1111100027071430  0.6666700343432979  0.1379099975909099   F   F   F
  0.1666699918474137  0.6666700343432979  0.1363600059090899   F   F   F
  0.2499999999844178  0.7083299656668203  0.1363600059090899   F   F   F
  0.1944400108830990  0.7083299656668203  0.1379099975909099   F   F   F
  0.2777799945545567  0.6666700343432979  0.1379099975909099   F   F   F
  0.3333299895776491  0.6666700343432979  0.1363600059090899   F   F   F
  0.4166699918318315  0.7083299656668203  0.1363600059090899   F   F   F
  0.3611100027305127  0.7083299656668203  0.1379099975909099   F   F   F
  0.4444400108675168  0.6666700343432979  0.1379099975909099   F   F   F
  0.5000000000077947  0.6666700343432979  0.1363600059090899   F   F   F
  0.5833299710183013  0.7083299656668203  0.1363600059090899   F   F   F
  0.5277800131216992  0.7083299656668203  0.1379099975909099   F   F   F
  0.6111099841322059  0.6666700343432979  0.1379099975909099   F   F   F
  0.6666700103989740  0.6666700343432979  0.1363600059090899   F   F   F
  0.7500000185749371  0.7083299656668203  0.1363600059090899   F   F   F
  0.6944399923081690  0.7083299656668203  0.1379099975909099   F   F   F
  0.7777800317277936  0.6666700343432979  0.1379099975909099   F   F   F
  0.8333299524199944  0.6666700343432979  0.1363600059090899   F   F   F
  0.9166699918396191  0.7083299656668203  0.1363600059090899   F   F   F
  0.8611099655728580  0.7083299656668203  0.1379099975909099   F   F   F
  0.9444399737098550  0.6666700343432979  0.1379099975909099   F   F   F
  0.0000000000000000  0.7499999999932498  0.1363600059090899   F   F   F
  0.0833299988651177  0.7916700343534231  0.1363600059090899   F   F   F
  0.0277799992060821  0.7916700343534231  0.1379099975909099   F   F   F
  0.1111100027071430  0.7499999999932498  0.1379099975909099   F   F   F
  0.1666699918474137  0.7499999999932498  0.1363600059090899   F   F   F
  0.2499999999844178  0.7916700343534231  0.1363600059090899   F   F   F
  0.1944400108830990  0.7916700343534231  0.1379099975909099   F   F   F
  0.2777799945545567  0.7499999999932498  0.1379099975909099   F   F   F
  0.3333299895776491  0.7499999999932498  0.1363600059090899   F   F   F
  0.4166699918318315  0.7916700343534231  0.1363600059090899   F   F   F
  0.3611100027305127  0.7916700343534231  0.1379099975909099   F   F   F
  0.4444400108675168  0.7499999999932498  0.1379099975909099   F   F   F
  0.5000000000077947  0.7499999999932498  0.1363600059090899   F   F   F
  0.5833299710183013  0.7916700343534231  0.1363600059090899   F   F   F
  0.5277800131216992  0.7916700343534231  0.1379099975909099   F   F   F
  0.6111099841322059  0.7499999999932498  0.1379099975909099   F   F   F
  0.6666700103989740  0.7499999999932498  0.1363600059090899   F   F   F
  0.7500000185749371  0.7916700343534231  0.1363600059090899   F   F   F
  0.6944399923081690  0.7916700343534231  0.1379099975909099   F   F   F
  0.7777800317277936  0.7499999999932498  0.1379099975909099   F   F   F
  0.8333299524199944  0.7499999999932498  0.1363600059090899   F   F   F
  0.9166699918396191  0.7916700343534231  0.1363600059090899   F   F   F
  0.8611099655728580  0.7916700343534231  0.1379099975909099   F   F   F
  0.9444399737098550  0.7499999999932498  0.1379099975909099   F   F   F
  0.0000000000000000  0.8333299656432089  0.1363600059090899   F   F   F
  0.0833299988651177  0.8750000000033751  0.1363600059090899   F   F   F
  0.0277799992060821  0.8750000000033751  0.1379099975909099   F   F   F
  0.1111100027071430  0.8333299656432089  0.1379099975909099   F   F   F
  0.1666699918474137  0.8333299656432089  0.1363600059090899   F   F   F
  0.2499999999844178  0.8750000000033751  0.1363600059090899   F   F   F
  0.1944400108830990  0.8750000000033751  0.1379099975909099   F   F   F
  0.2777799945545567  0.8333299656432089  0.1379099975909099   F   F   F
  0.3333299895776491  0.8333299656432089  0.1363600059090899   F   F   F
  0.4166699918318315  0.8750000000033751  0.1363600059090899   F   F   F
  0.3611100027305127  0.8750000000033751  0.1379099975909099   F   F   F
  0.4444400108675168  0.8333299656432089  0.1379099975909099   F   F   F
  0.5000000000077947  0.8333299656432089  0.1363600059090899   F   F   F
  0.5833299710183013  0.8750000000033751  0.1363600059090899   F   F   F
  0.5277800131216992  0.8750000000033751  0.1379099975909099   F   F   F
  0.6111099841322059  0.8333299656432089  0.1379099975909099   F   F   F
  0.6666700103989740  0.8333299656432089  0.1363600059090899   F   F   F
  0.7500000185749371  0.8750000000033751  0.1363600059090899   F   F   F
  0.6944399923081690  0.8750000000033751  0.1379099975909099   F   F   F
  0.7777800317277936  0.8333299656432089  0.1379099975909099   F   F   F
  0.8333299524199944  0.8333299656432089  0.1363600059090899   F   F   F
  0.9166699918396191  0.8750000000033751  0.1363600059090899   F   F   F
  0.8611099655728580  0.8750000000033751  0.1379099975909099   F   F   F
  0.9444399737098550  0.8333299656432089  0.1379099975909099   F   F   F
  0.0000000000000000  0.9166700343298047  0.1363600059090899   F   F   F
  0.0833299988651177  0.9583299656533271  0.1363600059090899   F   F   F
  0.0277799992060821  0.9583299656533271  0.1379099975909099   F   F   F
  0.1111100027071430  0.9166700343298047  0.1379099975909099   F   F   F
  0.1666699918474137  0.9166700343298047  0.1363600059090899   F   F   F
  0.2499999999844178  0.9583299656533271  0.1363600059090899   F   F   F
  0.1944400108830990  0.9583299656533271  0.1379099975909099   F   F   F
  0.2777799945545567  0.9166700343298047  0.1379099975909099   F   F   F
  0.3333299895776491  0.9166700343298047  0.1363600059090899   F   F   F
  0.4166699918318315  0.9583299656533271  0.1363600059090899   F   F   F
  0.3611100027305127  0.9583299656533271  0.1379099975909099   F   F   F
  0.4444400108675168  0.9166700343298047  0.1379099975909099   F   F   F
  0.5000000000077947  0.9166700343298047  0.1363600059090899   F   F   F
  0.5833299710183013  0.9583299656533271  0.1363600059090899   F   F   F
  0.5277800131216992  0.9583299656533271  0.1379099975909099   F   F   F
  0.6111099841322059  0.9166700343298047  0.1379099975909099   F   F   F
  0.6666700103989740  0.9166700343298047  0.1363600059090899   F   F   F
  0.7500000185749371  0.9583299656533271  0.1363600059090899   F   F   F
  0.6944399923081690  0.9583299656533271  0.1379099975909099   F   F   F
  0.7777800317277936  0.9166700343298047  0.1379099975909099   F   F   F
  0.8333299524199944  0.9166700343298047  0.1363600059090899   F   F   F
  0.9166699918396191  0.9583299656533271  0.1363600059090899   F   F   F
  0.8611099655728580  0.9583299656533271  0.1379099975909099   F   F   F
  0.9444399737098550  0.9166700343298047  0.1379099975909099   F   F   F
  0.4304999595496213  0.5365999875351122  0.3476999889545453   F   F   F
  0.3572799986164483  0.6033799711303374  0.3250400153181801   F   F   F
  0.3474900224243314  0.6546799926996201  0.3316999999090910   F   F   F
  0.3905400072335539  0.6860400481362632  0.3579499938181812   F   F   F
  0.4383756148594233  0.6628219615085531  0.3711514961161135   T   T   T
  0.4496068592685478  0.6148807319154038  0.3638847521771568   T   T   T
  0.4946272643012258  0.5836987125970076  0.3764138734618283   T   T   T
  0.4113199567056824  0.5854799800397075  0.3421499945909119   F   F   F
  0.4162124930792440  0.4581389731601631  0.3697619709778316   T   T   T
  0.3851472176592767  0.4181276938015207  0.3864093352246860   T   T   T
  0.4200291647368329  0.3828320033417161  0.3985496093140696   T   T   T
  0.4723219367602949  0.4003886306141920  0.3855535242692570   T   T   T
  0.5615258767015779  0.3859854782604296  0.3687206424652480   T   T   T
  0.6061299905257371  0.3543599970074709  0.3616600036818198   F   F   F
  0.6496100557327509  0.3858000079450861  0.3440999984545456   F   F   F
  0.6299799471691330  0.4343600175820939  0.3521699905454554   F   F   F
  0.6374655360663692  0.5105962909856732  0.3792486374474298   T   T   T
  0.6684004054073951  0.5483652745121924  0.4029408534232137   T   T   T
  0.6333466360267915  0.5836818403131543  0.4163132361965810   T   T   T
  0.5820929208440740  0.5683101884244536  0.3973619323517060   T   T   T
  0.3314890509034780  0.4100130708097087  0.3920113322790753   T   T   T
  0.3144369019565057  0.3670348945371115  0.4084668371718745   T   T   T
  0.3497149823419348  0.3315224184653282  0.4211053868647428   T   T   T
  0.4037721457005995  0.3397802368780244  0.4176651885199357   T   T   T
  0.6195007982525064  0.3064736240337895  0.3644613731228189   T   T   T
  0.6695799635011426  0.2846900326847077  0.3545199957727263   F   F   F
  0.7147600276927832  0.3172499996170544  0.3373999812272714   F   F   F
  0.7050600355259036  0.3686900156898929  0.3326799869545454   F   F   F
  0.7217832856509983  0.5547199234864677  0.4144869429238572   T   T   T
  0.7385278398611924  0.5961157158712888  0.4366614831295900   T   T   T
  0.7031975476912000  0.6314277268451977  0.4496921463470834   T   T   T
  0.6493245786884585  0.6246908606018744  0.4419559968994511   T   T   T
  0.2804700218371536  0.7109999963898233  0.3578700152272702   F   F   F
  0.2299100145377011  0.7337200326201980  0.3359400142272762   F   F   F
  0.1746169449753891  0.7740638428648701  0.4144100623494043   T   T   T
  0.1567147373060418  0.8232551566950322  0.4151728070381047   T   T   T
  0.2086125210549483  0.8477989744459754  0.4084684758203448   T   T   T
  0.2406007997587165  0.8180052175242231  0.3653827232836602   T   T   T
  0.3575150976791627  0.2499679842875726  0.4276588818571435   T   T   T
  0.3274573724549177  0.2056366041629373  0.4400202900820346   T   T   T
  0.2344103452528538  0.2048849340874649  0.4156456611939125   T   T   T
  0.1957182199096749  0.1814019099412963  0.3732076145091559   T   T   T
  0.2265700182031978  0.1388999804245827  0.3581899946363620   F   F   F
  0.2842800006293373  0.1548500067314578  0.3517800027727276   F   F   F
  0.7683300033243512  0.2491099843811284  0.3435300046818170   F   F   F
  0.8239600254209591  0.2299100167792503  0.3398100245909106   F   F   F
  0.7814710917885785  0.1582977294155318  0.3809251668521172   T   T   T
  0.7932885141861212  0.1083974083137548  0.3811898735889115   T   T   T
  0.8341400312891807  0.1061699994536482  0.3323199965909112   F   F   F
  0.8684500142077098  0.1489300185866043  0.3429799946818193   F   F   F
  0.7001469978060709  0.7136371874587165  0.4691988143201102   T   T   T
  0.6843008734732640  0.7284173747842503  0.4045008781706189   T   T   T
  0.5942483411636382  0.7672358910991302  0.3926524019823954   T   T   T
  0.5761298037923687  0.8103361844256849  0.4252711695118099   T   T   T
  0.6217973046109148  0.8424414170673756  0.4137069481337742   T   T   T
  0.6689613059559943  0.8108157440321277  0.4150121104103305   T   T   T
  0.5728909255615310  0.4398488935674031  0.4961782996206311   T   T   T
  0.6225871834310396  0.4417157443749788  0.5921719652507615   T   T   T
  0.5548598642075248  0.3841769030280734  0.5764694301991544   T   T   T
  0.4847843996918931  0.4718259976429780  0.5156271565968890   T   T   T
  0.5597929272724130  0.5191418108542839  0.5235398475943293   T   T   T
  0.4811616221782242  0.5379266899091513  0.3654849927821482   T   T   T
  0.3942400138440689  0.4975200284644501  0.3555499857272721   F   F   F
  0.4693568393617398  0.4460685209289852  0.3714305218616107   T   T   T
  0.5134758179117629  0.3730642451858868  0.3834979191912845   T   T   T
  0.5760463743659520  0.4314081185128739  0.3611786831350119   T   T   T
  0.6583918464342429  0.4710177483425952  0.3619965452254155   T   T   T
  0.5852665177266895  0.5232687958894193  0.3783577200259050   T   T   T
  0.5415377113045824  0.5962016363419315  0.3948406362988545   T   T   T
  0.2184648754674524  0.7745062604553073  0.3714218919078722   T   T   T
  0.2844281024593343  0.1901541593458454  0.4013729987219560   T   T   T
  0.8240200642601181  0.1804000168392790  0.3562099933636347   F   F   F
  0.6506276320893609  0.7679752296981288  0.4042477116819263   T   T   T
  0.5885175377464082  0.4181332335291782  0.5511546599424564   T   T   T
  0.5379543617574419  0.4789978797075030  0.4964534875072630   T   T   T
  0.5277212685138322  0.4848064507347813  0.3669842504408587   T   T   T
  0.2955300246646289  0.6743600471872284  0.3135299899545458   F   F   F
  0.3272171882406726  0.2904629229606376  0.4360262297872090   T   T   T
  0.7688100170256931  0.2986299908327865  0.3274599855454525   F   F   F
  0.7265845332209661  0.6706645169371210  0.4697501724025444   T   T   T
  0.2778000199153965  0.8323699849891568  0.3343900116818190   F   F   F
  0.2237108631788283  0.2306741969358884  0.4576393509437092   T   T   T
  0.7399135925749238  0.1747907985629166  0.3983064772463226   T   T   T
  0.7148997375347051  0.8208567000420637  0.4240822902871546   T   T   T
  0.3253999922252433  0.5797500189230576  0.3080700094090929   F   F   F
  0.3859326823848884  0.7220380620662614  0.3645852204241287   T   T   T
  0.4701610788911822  0.6835118691072867  0.3894058432135450   T   T   T
  0.3033215773474823  0.4364794421041754  0.3822897112548065   T   T   T
  0.2726758638197157  0.3594258040240800  0.4115598750473483   T   T   T
  0.4324037641042605  0.3144102304195324  0.4303028562928247   T   T   T
  0.5876183895839519  0.2836084085427547  0.3766607797460823   T   T   T
  0.6773400612511580  0.2469099696597112  0.3581299998636354   F   F   F
  0.7381800153957911  0.3930399855908107  0.3219000209545442   F   F   F
  0.7499886882166192  0.5281194870694239  0.4049572639419003   T   T   T
  0.7799017605029314  0.6030176339546727  0.4439590123940704   T   T   T
  0.6206369063646735  0.6498799655505018  0.4554525923077388   T   T   T
  0.3128899879331470  0.7372300303645503  0.3601199930454513   F   F   F
  0.2757404730584206  0.6955117045151530  0.4029743669306963   T   T   T
  0.1973500196944897  0.7076599483115942  0.3329800042272737   F   F   F
  0.2368299954357056  0.7490600323288206  0.2891100103181827   F   F   F
  0.1872224337364644  0.7628369358786670  0.4600868873992710   T   T   T
  0.1444913974459647  0.7505036271822735  0.3985696308757904   T   T   T
  0.1341731708276623  0.8320627795201988  0.4557662580232862   T   T   T
  0.1322981511347226  0.8295214133578803  0.3749974610493513   T   T   T
  0.2292987043597605  0.8493895646117385  0.4524057980137050   T   T   T
  0.2062967945929853  0.8822568434890437  0.3904199134454228   T   T   T
  0.3899054172934401  0.2495027322160231  0.4607238482384163   T   T   T
  0.3741920533023533  0.2504980550331914  0.3816417134167517   T   T   T
  0.3116249421041192  0.2073825035679569  0.4865953497599332   T   T   T
  0.3575678868135473  0.1791725726973063  0.4397691243930665   T   T   T
  0.1842799746275432  0.2024000353760087  0.3331499966818185   F   F   F
  0.1597149558148459  0.1743910195056250  0.3983447329106797   T   T   T
  0.2122799692702344  0.1183500278758700  0.3176800120909107   F   F   F
  0.2249313283992358  0.1159731023702502  0.3975015371697050   T   T   T
  0.2902200216384898  0.1745099999500965  0.3077900192727299   F   F   F
  0.3133500134390985  0.1259800178103276  0.3564000129545448   F   F   F
  0.7417199307327920  0.2301700088561347  0.3108299862272759   F   F   F
  0.7529115417735711  0.2462306959004570  0.3894805763419986   T   T   T
  0.8500152888910639  0.2485000748676075  0.3706911711062007   T   T   T
  0.8397799694430503  0.2343199883612996  0.2917500192272726   F   F   F
  0.7578047338664530  0.0892963260914731  0.3712475946504155   T   T   T
  0.8076022883487741  0.0980320159788477  0.4262449291113466   T   T   T
  0.8145799928473565  0.1119300122578295  0.2864499959090878   F   F   F
  0.8576199835394007  0.0735600000303975  0.3300699970909093   F   F   F
  0.8928500174698257  0.1581400062256648  0.3014999953181814   F   F   F
  0.8944983461462578  0.1459889147181931  0.3825639294400916   T   T   T
  0.7294994446138815  0.7370354853513550  0.4871539212920467   T   T   T
  0.6665815649790195  0.7137818706533856  0.5004470342939873   T   T   T
  0.6632703406886532  0.7007568991298122  0.3821932539710097   T   T   T
  0.7198822394842640  0.7355669968408519  0.3782375967380830   T   T   T
  0.5768299214696845  0.7363327427539617  0.4111560743897929   T   T   T
  0.5844500153635934  0.7691700124663114  0.3432500145454540   F   F   F
  0.5731954199650583  0.8035086233915842  0.4744209431798703   T   T   T
  0.5382368142531647  0.8226141634596594  0.4093333748056153   T   T   T
  0.6262456135418699  0.8696712005723561  0.4470259250229439   T   T   T
  0.6193860551655496  0.8581293612396166  0.3683199342079013   T   T   T
  0.5542057735909329  0.4141562946651815  0.4685480553663547   T   T   T
  0.6025371754912997  0.4640531020486496  0.6249960070225778   T   T   T
  0.6496487693006190  0.4626615538495629  0.5658143812182236   T   T   T
  0.6457338053443946  0.4173257109216896  0.6182645975772362   T   T   T
  0.5370201683937930  0.3648558065958287  0.5393438105769679   T   T   T
  0.5230677500837536  0.3970818022143284  0.6056752697299768   T   T   T
  0.5782264489529286  0.3606155232397404  0.6036995939542776   T   T   T
  0.4595470287429160  0.4982094979716080  0.4964136274679063   T   T   T
  0.4813154767059790  0.4732314452237896  0.5654415608852920   T   T   T
  0.4703273055170822  0.4393353611920904  0.4995994682861064   T   T   T
  0.5558040777298066  0.5183024067342706  0.5733237068833269   T   T   T
  0.5398736332932923  0.5494971935404364  0.5066759956144236   T   T   T
  0.6010526215255101  0.5220576911076659  0.5119933559205360   T   T   T
  0.6080193770499964  0.4509688911095175  0.4724883551352552   T   T   T
 
  0.00000000E+00  0.00000000E+00  0.00000000E+00
  0.00000000E+00  0.00000000E+00  0.00000000E+00
  0.00000000E+00  0.00000000E+00  0.00000000E+00
  0.00000000E+00  0.00000000E+00  0.00000000E+00
  0.00000000E+00  0.00000000E+00  0.00000000E+00
  0.00000000E+00  0.00000000E+00  0.00000000E+00
  0.00000000E+00  0.00000000E+00  0.00000000E+00
  0.00000000E+00  0.00000000E+00  0.00000000E+00
  0.00000000E+00  0.00000000E+00  0.00000000E+00
  0.00000000E+00  0.00000000E+00  0.00000000E+00
  0.00000000E+00  0.00000000E+00  0.00000000E+00
  0.00000000E+00  0.00000000E+00  0.00000000E+00
  0.00000000E+00  0.00000000E+00  0.00000000E+00
  0.00000000E+00  0.00000000E+00  0.00000000E+00
  0.00000000E+00  0.00000000E+00  0.00000000E+00
  0.00000000E+00  0.00000000E+00  0.00000000E+00
  0.00000000E+00  0.00000000E+00  0.00000000E+00
  0.00000000E+00  0.00000000E+00  0.00000000E+00
  0.00000000E+00  0.00000000E+00  0.00000000E+00
  0.00000000E+00  0.00000000E+00  0.00000000E+00
  0.00000000E+00  0.00000000E+00  0.00000000E+00
  0.00000000E+00  0.00000000E+00  0.00000000E+00
  0.00000000E+00  0.00000000E+00  0.00000000E+00
  0.00000000E+00  0.00000000E+00  0.00000000E+00
  0.00000000E+00  0.00000000E+00  0.00000000E+00
  0.00000000E+00  0.00000000E+00  0.00000000E+00
  0.00000000E+00  0.00000000E+00  0.00000000E+00
  0.00000000E+00  0.00000000E+00  0.00000000E+00
  0.00000000E+00  0.00000000E+00  0.00000000E+00
  0.00000000E+00  0.00000000E+00  0.00000000E+00
  0.00000000E+00  0.00000000E+00  0.00000000E+00
  0.00000000E+00  0.00000000E+00  0.00000000E+00
  0.00000000E+00  0.00000000E+00  0.00000000E+00
  0.00000000E+00  0.00000000E+00  0.00000000E+00
  0.00000000E+00  0.00000000E+00  0.00000000E+00
  0.00000000E+00  0.00000000E+00  0.00000000E+00
  0.00000000E+00  0.00000000E+00  0.00000000E+00
  0.00000000E+00  0.00000000E+00  0.00000000E+00
  0.00000000E+00  0.00000000E+00  0.00000000E+00
  0.00000000E+00  0.00000000E+00  0.00000000E+00
  0.00000000E+00  0.00000000E+00  0.00000000E+00
  0.00000000E+00  0.00000000E+00  0.00000000E+00
  0.00000000E+00  0.00000000E+00  0.00000000E+00
  0.00000000E+00  0.00000000E+00  0.00000000E+00
  0.00000000E+00  0.00000000E+00  0.00000000E+00
  0.00000000E+00  0.00000000E+00  0.00000000E+00
  0.00000000E+00  0.00000000E+00  0.00000000E+00
  0.00000000E+00  0.00000000E+00  0.00000000E+00
  0.00000000E+00  0.00000000E+00  0.00000000E+00
  0.00000000E+00  0.00000000E+00  0.00000000E+00
  0.00000000E+00  0.00000000E+00  0.00000000E+00
  0.00000000E+00  0.00000000E+00  0.00000000E+00
  0.00000000E+00  0.00000000E+00  0.00000000E+00
  0.00000000E+00  0.00000000E+00  0.00000000E+00
  0.00000000E+00  0.00000000E+00  0.00000000E+00
  0.00000000E+00  0.00000000E+00  0.00000000E+00
  0.00000000E+00  0.00000000E+00  0.00000000E+00
  0.00000000E+00  0.00000000E+00  0.00000000E+00
  0.00000000E+00  0.00000000E+00  0.00000000E+00
  0.00000000E+00  0.00000000E+00  0.00000000E+00
  0.00000000E+00  0.00000000E+00  0.00000000E+00
  0.00000000E+00  0.00000000E+00  0.00000000E+00
  0.00000000E+00  0.00000000E+00  0.00000000E+00
  0.00000000E+00  0.00000000E+00  0.00000000E+00
  0.00000000E+00  0.00000000E+00  0.00000000E+00
  0.00000000E+00  0.00000000E+00  0.00000000E+00
  0.00000000E+00  0.00000000E+00  0.00000000E+00
  0.00000000E+00  0.00000000E+00  0.00000000E+00
  0.00000000E+00  0.00000000E+00  0.00000000E+00
  0.00000000E+00  0.00000000E+00  0.00000000E+00
  0.00000000E+00  0.00000000E+00  0.00000000E+00
  0.00000000E+00  0.00000000E+00  0.00000000E+00
  0.00000000E+00  0.00000000E+00  0.00000000E+00
  0.00000000E+00  0.00000000E+00  0.00000000E+00
  0.00000000E+00  0.00000000E+00  0.00000000E+00
  0.00000000E+00  0.00000000E+00  0.00000000E+00
  0.00000000E+00  0.00000000E+00  0.00000000E+00
  0.00000000E+00  0.00000000E+00  0.00000000E+00
  0.00000000E+00  0.00000000E+00  0.00000000E+00
  0.00000000E+00  0.00000000E+00  0.00000000E+00
  0.00000000E+00  0.00000000E+00  0.00000000E+00
  0.00000000E+00  0.00000000E+00  0.00000000E+00
  0.00000000E+00  0.00000000E+00  0.00000000E+00
  0.00000000E+00  0.00000000E+00  0.00000000E+00
  0.00000000E+00  0.00000000E+00  0.00000000E+00
  0.00000000E+00  0.00000000E+00  0.00000000E+00
  0.00000000E+00  0.00000000E+00  0.00000000E+00
  0.00000000E+00  0.00000000E+00  0.00000000E+00
  0.00000000E+00  0.00000000E+00  0.00000000E+00
  0.00000000E+00  0.00000000E+00  0.00000000E+00
  0.00000000E+00  0.00000000E+00  0.00000000E+00
  0.00000000E+00  0.00000000E+00  0.00000000E+00
  0.00000000E+00  0.00000000E+00  0.00000000E+00
  0.00000000E+00  0.00000000E+00  0.00000000E+00
  0.00000000E+00  0.00000000E+00  0.00000000E+00
  0.00000000E+00  0.00000000E+00  0.00000000E+00
  0.00000000E+00  0.00000000E+00  0.00000000E+00
  0.00000000E+00  0.00000000E+00  0.00000000E+00
  0.00000000E+00  0.00000000E+00  0.00000000E+00
  0.00000000E+00  0.00000000E+00  0.00000000E+00
  0.00000000E+00  0.00000000E+00  0.00000000E+00
  0.00000000E+00  0.00000000E+00  0.00000000E+00
  0.00000000E+00  0.00000000E+00  0.00000000E+00
  0.00000000E+00  0.00000000E+00  0.00000000E+00
  0.00000000E+00  0.00000000E+00  0.00000000E+00
  0.00000000E+00  0.00000000E+00  0.00000000E+00
  0.00000000E+00  0.00000000E+00  0.00000000E+00
  0.00000000E+00  0.00000000E+00  0.00000000E+00
  0.00000000E+00  0.00000000E+00  0.00000000E+00
  0.00000000E+00  0.00000000E+00  0.00000000E+00
  0.00000000E+00  0.00000000E+00  0.00000000E+00
  0.00000000E+00  0.00000000E+00  0.00000000E+00
  0.00000000E+00  0.00000000E+00  0.00000000E+00
  0.00000000E+00  0.00000000E+00  0.00000000E+00
  0.00000000E+00  0.00000000E+00  0.00000000E+00
  0.00000000E+00  0.00000000E+00  0.00000000E+00
  0.00000000E+00  0.00000000E+00  0.00000000E+00
  0.00000000E+00  0.00000000E+00  0.00000000E+00
  0.00000000E+00  0.00000000E+00  0.00000000E+00
  0.00000000E+00  0.00000000E+00  0.00000000E+00
  0.00000000E+00  0.00000000E+00  0.00000000E+00
  0.00000000E+00  0.00000000E+00  0.00000000E+00
  0.00000000E+00  0.00000000E+00  0.00000000E+00
  0.00000000E+00  0.00000000E+00  0.00000000E+00
  0.00000000E+00  0.00000000E+00  0.00000000E+00
  0.00000000E+00  0.00000000E+00  0.00000000E+00
  0.00000000E+00  0.00000000E+00  0.00000000E+00
  0.00000000E+00  0.00000000E+00  0.00000000E+00
  0.00000000E+00  0.00000000E+00  0.00000000E+00
  0.00000000E+00  0.00000000E+00  0.00000000E+00
  0.00000000E+00  0.00000000E+00  0.00000000E+00
  0.00000000E+00  0.00000000E+00  0.00000000E+00
  0.00000000E+00  0.00000000E+00  0.00000000E+00
  0.00000000E+00  0.00000000E+00  0.00000000E+00
  0.00000000E+00  0.00000000E+00  0.00000000E+00
  0.00000000E+00  0.00000000E+00  0.00000000E+00
  0.00000000E+00  0.00000000E+00  0.00000000E+00
  0.00000000E+00  0.00000000E+00  0.00000000E+00
  0.00000000E+00  0.00000000E+00  0.00000000E+00
  0.00000000E+00  0.00000000E+00  0.00000000E+00
  0.00000000E+00  0.00000000E+00  0.00000000E+00
  0.00000000E+00  0.00000000E+00  0.00000000E+00
  0.00000000E+00  0.00000000E+00  0.00000000E+00
  0.00000000E+00  0.00000000E+00  0.00000000E+00
  0.00000000E+00  0.00000000E+00  0.00000000E+00
  0.00000000E+00  0.00000000E+00  0.00000000E+00
  0.00000000E+00  0.00000000E+00  0.00000000E+00
  0.00000000E+00  0.00000000E+00  0.00000000E+00
  0.00000000E+00  0.00000000E+00  0.00000000E+00
  0.00000000E+00  0.00000000E+00  0.00000000E+00
  0.00000000E+00  0.00000000E+00  0.00000000E+00
  0.00000000E+00  0.00000000E+00  0.00000000E+00
  0.00000000E+00  0.00000000E+00  0.00000000E+00
  0.00000000E+00  0.00000000E+00  0.00000000E+00
  0.00000000E+00  0.00000000E+00  0.00000000E+00
  0.00000000E+00  0.00000000E+00  0.00000000E+00
  0.00000000E+00  0.00000000E+00  0.00000000E+00
  0.00000000E+00  0.00000000E+00  0.00000000E+00
  0.00000000E+00  0.00000000E+00  0.00000000E+00
  0.00000000E+00  0.00000000E+00  0.00000000E+00
  0.00000000E+00  0.00000000E+00  0.00000000E+00
  0.00000000E+00  0.00000000E+00  0.00000000E+00
  0.00000000E+00  0.00000000E+00  0.00000000E+00
  0.00000000E+00  0.00000000E+00  0.00000000E+00
  0.00000000E+00  0.00000000E+00  0.00000000E+00
  0.00000000E+00  0.00000000E+00  0.00000000E+00
  0.00000000E+00  0.00000000E+00  0.00000000E+00
  0.00000000E+00  0.00000000E+00  0.00000000E+00
  0.00000000E+00  0.00000000E+00  0.00000000E+00
  0.00000000E+00  0.00000000E+00  0.00000000E+00
  0.00000000E+00  0.00000000E+00  0.00000000E+00
  0.00000000E+00  0.00000000E+00  0.00000000E+00
  0.00000000E+00  0.00000000E+00  0.00000000E+00
  0.00000000E+00  0.00000000E+00  0.00000000E+00
  0.00000000E+00  0.00000000E+00  0.00000000E+00
  0.00000000E+00  0.00000000E+00  0.00000000E+00
  0.00000000E+00  0.00000000E+00  0.00000000E+00
  0.00000000E+00  0.00000000E+00  0.00000000E+00
  0.00000000E+00  0.00000000E+00  0.00000000E+00
  0.00000000E+00  0.00000000E+00  0.00000000E+00
  0.00000000E+00  0.00000000E+00  0.00000000E+00
  0.00000000E+00  0.00000000E+00  0.00000000E+00
  0.00000000E+00  0.00000000E+00  0.00000000E+00
  0.00000000E+00  0.00000000E+00  0.00000000E+00
  0.00000000E+00  0.00000000E+00  0.00000000E+00
  0.00000000E+00  0.00000000E+00  0.00000000E+00
  0.00000000E+00  0.00000000E+00  0.00000000E+00
  0.00000000E+00  0.00000000E+00  0.00000000E+00
  0.00000000E+00  0.00000000E+00  0.00000000E+00
  0.00000000E+00  0.00000000E+00  0.00000000E+00
  0.00000000E+00  0.00000000E+00  0.00000000E+00
  0.00000000E+00  0.00000000E+00  0.00000000E+00
  0.00000000E+00  0.00000000E+00  0.00000000E+00
  0.00000000E+00  0.00000000E+00  0.00000000E+00
  0.00000000E+00  0.00000000E+00  0.00000000E+00
  0.00000000E+00  0.00000000E+00  0.00000000E+00
  0.00000000E+00  0.00000000E+00  0.00000000E+00
  0.00000000E+00  0.00000000E+00  0.00000000E+00
  0.00000000E+00  0.00000000E+00  0.00000000E+00
  0.00000000E+00  0.00000000E+00  0.00000000E+00
  0.00000000E+00  0.00000000E+00  0.00000000E+00
  0.00000000E+00  0.00000000E+00  0.00000000E+00
  0.00000000E+00  0.00000000E+00  0.00000000E+00
  0.00000000E+00  0.00000000E+00  0.00000000E+00
  0.00000000E+00  0.00000000E+00  0.00000000E+00
  0.00000000E+00  0.00000000E+00  0.00000000E+00
  0.00000000E+00  0.00000000E+00  0.00000000E+00
  0.00000000E+00  0.00000000E+00  0.00000000E+00
  0.00000000E+00  0.00000000E+00  0.00000000E+00
  0.00000000E+00  0.00000000E+00  0.00000000E+00
  0.00000000E+00  0.00000000E+00  0.00000000E+00
  0.00000000E+00  0.00000000E+00  0.00000000E+00
  0.00000000E+00  0.00000000E+00  0.00000000E+00
  0.00000000E+00  0.00000000E+00  0.00000000E+00
  0.00000000E+00  0.00000000E+00  0.00000000E+00
  0.00000000E+00  0.00000000E+00  0.00000000E+00
  0.00000000E+00  0.00000000E+00  0.00000000E+00
  0.00000000E+00  0.00000000E+00  0.00000000E+00
  0.00000000E+00  0.00000000E+00  0.00000000E+00
  0.00000000E+00  0.00000000E+00  0.00000000E+00
  0.00000000E+00  0.00000000E+00  0.00000000E+00
  0.00000000E+00  0.00000000E+00  0.00000000E+00
  0.00000000E+00  0.00000000E+00  0.00000000E+00
  0.00000000E+00  0.00000000E+00  0.00000000E+00
  0.00000000E+00  0.00000000E+00  0.00000000E+00
  0.00000000E+00  0.00000000E+00  0.00000000E+00
  0.00000000E+00  0.00000000E+00  0.00000000E+00
  0.00000000E+00  0.00000000E+00  0.00000000E+00
  0.00000000E+00  0.00000000E+00  0.00000000E+00
  0.00000000E+00  0.00000000E+00  0.00000000E+00
  0.00000000E+00  0.00000000E+00  0.00000000E+00
  0.00000000E+00  0.00000000E+00  0.00000000E+00
  0.00000000E+00  0.00000000E+00  0.00000000E+00
  0.00000000E+00  0.00000000E+00  0.00000000E+00
  0.00000000E+00  0.00000000E+00  0.00000000E+00
  0.00000000E+00  0.00000000E+00  0.00000000E+00
  0.00000000E+00  0.00000000E+00  0.00000000E+00
  0.00000000E+00  0.00000000E+00  0.00000000E+00
  0.00000000E+00  0.00000000E+00  0.00000000E+00
  0.00000000E+00  0.00000000E+00  0.00000000E+00
  0.00000000E+00  0.00000000E+00  0.00000000E+00
  0.00000000E+00  0.00000000E+00  0.00000000E+00
  0.00000000E+00  0.00000000E+00  0.00000000E+00
  0.00000000E+00  0.00000000E+00  0.00000000E+00
  0.00000000E+00  0.00000000E+00  0.00000000E+00
  0.00000000E+00  0.00000000E+00  0.00000000E+00
  0.00000000E+00  0.00000000E+00  0.00000000E+00
  0.00000000E+00  0.00000000E+00  0.00000000E+00
  0.00000000E+00  0.00000000E+00  0.00000000E+00
  0.00000000E+00  0.00000000E+00  0.00000000E+00
  0.00000000E+00  0.00000000E+00  0.00000000E+00
  0.00000000E+00  0.00000000E+00  0.00000000E+00
  0.00000000E+00  0.00000000E+00  0.00000000E+00
  0.00000000E+00  0.00000000E+00  0.00000000E+00
  0.00000000E+00  0.00000000E+00  0.00000000E+00
  0.00000000E+00  0.00000000E+00  0.00000000E+00
  0.00000000E+00  0.00000000E+00  0.00000000E+00
  0.00000000E+00  0.00000000E+00  0.00000000E+00
  0.00000000E+00  0.00000000E+00  0.00000000E+00
  0.00000000E+00  0.00000000E+00  0.00000000E+00
  0.00000000E+00  0.00000000E+00  0.00000000E+00
  0.00000000E+00  0.00000000E+00  0.00000000E+00
  0.00000000E+00  0.00000000E+00  0.00000000E+00
  0.00000000E+00  0.00000000E+00  0.00000000E+00
  0.00000000E+00  0.00000000E+00  0.00000000E+00
  0.00000000E+00  0.00000000E+00  0.00000000E+00
  0.00000000E+00  0.00000000E+00  0.00000000E+00
  0.00000000E+00  0.00000000E+00  0.00000000E+00
  0.00000000E+00  0.00000000E+00  0.00000000E+00
  0.00000000E+00  0.00000000E+00  0.00000000E+00
  0.00000000E+00  0.00000000E+00  0.00000000E+00
  0.00000000E+00  0.00000000E+00  0.00000000E+00
  0.00000000E+00  0.00000000E+00  0.00000000E+00
  0.00000000E+00  0.00000000E+00  0.00000000E+00
  0.00000000E+00  0.00000000E+00  0.00000000E+00
  0.00000000E+00  0.00000000E+00  0.00000000E+00
  0.00000000E+00  0.00000000E+00  0.00000000E+00
  0.00000000E+00  0.00000000E+00  0.00000000E+00
  0.00000000E+00  0.00000000E+00  0.00000000E+00
  0.00000000E+00  0.00000000E+00  0.00000000E+00
  0.00000000E+00  0.00000000E+00  0.00000000E+00
  0.00000000E+00  0.00000000E+00  0.00000000E+00
  0.00000000E+00  0.00000000E+00  0.00000000E+00
  0.00000000E+00  0.00000000E+00  0.00000000E+00
  0.00000000E+00  0.00000000E+00  0.00000000E+00
  0.00000000E+00  0.00000000E+00  0.00000000E+00
  0.00000000E+00  0.00000000E+00  0.00000000E+00
  0.00000000E+00  0.00000000E+00  0.00000000E+00
  0.00000000E+00  0.00000000E+00  0.00000000E+00
  0.00000000E+00  0.00000000E+00  0.00000000E+00
  0.00000000E+00  0.00000000E+00  0.00000000E+00
  0.00000000E+00  0.00000000E+00  0.00000000E+00
  0.00000000E+00  0.00000000E+00  0.00000000E+00
  0.00000000E+00  0.00000000E+00  0.00000000E+00
  0.00000000E+00  0.00000000E+00  0.00000000E+00
  0.00000000E+00  0.00000000E+00  0.00000000E+00
  0.00000000E+00  0.00000000E+00  0.00000000E+00
  0.00000000E+00  0.00000000E+00  0.00000000E+00
  0.00000000E+00  0.00000000E+00  0.00000000E+00
  0.00000000E+00  0.00000000E+00  0.00000000E+00
  0.00000000E+00  0.00000000E+00  0.00000000E+00
  0.00000000E+00  0.00000000E+00  0.00000000E+00
  0.00000000E+00  0.00000000E+00  0.00000000E+00
  0.00000000E+00  0.00000000E+00  0.00000000E+00
  0.00000000E+00  0.00000000E+00  0.00000000E+00
  0.00000000E+00  0.00000000E+00  0.00000000E+00
  0.00000000E+00  0.00000000E+00  0.00000000E+00
  0.00000000E+00  0.00000000E+00  0.00000000E+00
  0.00000000E+00  0.00000000E+00  0.00000000E+00
  0.00000000E+00  0.00000000E+00  0.00000000E+00
  0.00000000E+00  0.00000000E+00  0.00000000E+00
  0.00000000E+00  0.00000000E+00  0.00000000E+00
  0.00000000E+00  0.00000000E+00  0.00000000E+00
  0.00000000E+00  0.00000000E+00  0.00000000E+00
  0.00000000E+00  0.00000000E+00  0.00000000E+00
  0.00000000E+00  0.00000000E+00  0.00000000E+00
  0.00000000E+00  0.00000000E+00  0.00000000E+00
  0.00000000E+00  0.00000000E+00  0.00000000E+00
  0.00000000E+00  0.00000000E+00  0.00000000E+00
  0.00000000E+00  0.00000000E+00  0.00000000E+00
  0.00000000E+00  0.00000000E+00  0.00000000E+00
  0.00000000E+00  0.00000000E+00  0.00000000E+00
  0.00000000E+00  0.00000000E+00  0.00000000E+00
  0.00000000E+00  0.00000000E+00  0.00000000E+00
  0.00000000E+00  0.00000000E+00  0.00000000E+00
  0.00000000E+00  0.00000000E+00  0.00000000E+00
  0.00000000E+00  0.00000000E+00  0.00000000E+00
  0.00000000E+00  0.00000000E+00  0.00000000E+00
  0.00000000E+00  0.00000000E+00  0.00000000E+00
  0.00000000E+00  0.00000000E+00  0.00000000E+00
  0.00000000E+00  0.00000000E+00  0.00000000E+00
  0.00000000E+00  0.00000000E+00  0.00000000E+00
  0.00000000E+00  0.00000000E+00  0.00000000E+00
  0.00000000E+00  0.00000000E+00  0.00000000E+00
  0.00000000E+00  0.00000000E+00  0.00000000E+00
  0.00000000E+00  0.00000000E+00  0.00000000E+00
  0.00000000E+00  0.00000000E+00  0.00000000E+00
  0.00000000E+00  0.00000000E+00  0.00000000E+00
  0.00000000E+00  0.00000000E+00  0.00000000E+00
  0.00000000E+00  0.00000000E+00  0.00000000E+00
  0.00000000E+00  0.00000000E+00  0.00000000E+00
  0.00000000E+00  0.00000000E+00  0.00000000E+00
  0.00000000E+00  0.00000000E+00  0.00000000E+00
  0.00000000E+00  0.00000000E+00  0.00000000E+00
  0.00000000E+00  0.00000000E+00  0.00000000E+00
  0.00000000E+00  0.00000000E+00  0.00000000E+00
  0.00000000E+00  0.00000000E+00  0.00000000E+00
  0.00000000E+00  0.00000000E+00  0.00000000E+00
  0.00000000E+00  0.00000000E+00  0.00000000E+00
  0.00000000E+00  0.00000000E+00  0.00000000E+00
  0.00000000E+00  0.00000000E+00  0.00000000E+00
  0.00000000E+00  0.00000000E+00  0.00000000E+00
  0.00000000E+00  0.00000000E+00  0.00000000E+00
  0.00000000E+00  0.00000000E+00  0.00000000E+00
  0.00000000E+00  0.00000000E+00  0.00000000E+00
  0.00000000E+00  0.00000000E+00  0.00000000E+00
  0.00000000E+00  0.00000000E+00  0.00000000E+00
  0.00000000E+00  0.00000000E+00  0.00000000E+00
  0.00000000E+00  0.00000000E+00  0.00000000E+00
  0.00000000E+00  0.00000000E+00  0.00000000E+00
  0.00000000E+00  0.00000000E+00  0.00000000E+00
  0.00000000E+00  0.00000000E+00  0.00000000E+00
  0.00000000E+00  0.00000000E+00  0.00000000E+00
  0.00000000E+00  0.00000000E+00  0.00000000E+00
  0.00000000E+00  0.00000000E+00  0.00000000E+00
  0.00000000E+00  0.00000000E+00  0.00000000E+00
  0.00000000E+00  0.00000000E+00  0.00000000E+00
  0.00000000E+00  0.00000000E+00  0.00000000E+00
  0.00000000E+00  0.00000000E+00  0.00000000E+00
  0.00000000E+00  0.00000000E+00  0.00000000E+00
  0.00000000E+00  0.00000000E+00  0.00000000E+00
  0.00000000E+00  0.00000000E+00  0.00000000E+00
  0.00000000E+00  0.00000000E+00  0.00000000E+00
  0.00000000E+00  0.00000000E+00  0.00000000E+00
  0.00000000E+00  0.00000000E+00  0.00000000E+00
  0.00000000E+00  0.00000000E+00  0.00000000E+00
  0.00000000E+00  0.00000000E+00  0.00000000E+00
  0.00000000E+00  0.00000000E+00  0.00000000E+00
  0.00000000E+00  0.00000000E+00  0.00000000E+00
  0.00000000E+00  0.00000000E+00  0.00000000E+00
  0.00000000E+00  0.00000000E+00  0.00000000E+00
  0.00000000E+00  0.00000000E+00  0.00000000E+00
  0.00000000E+00  0.00000000E+00  0.00000000E+00
  0.00000000E+00  0.00000000E+00  0.00000000E+00
  0.00000000E+00  0.00000000E+00  0.00000000E+00
  0.00000000E+00  0.00000000E+00  0.00000000E+00
  0.00000000E+00  0.00000000E+00  0.00000000E+00
  0.00000000E+00  0.00000000E+00  0.00000000E+00
  0.00000000E+00  0.00000000E+00  0.00000000E+00
  0.00000000E+00  0.00000000E+00  0.00000000E+00
  0.00000000E+00  0.00000000E+00  0.00000000E+00
  0.00000000E+00  0.00000000E+00  0.00000000E+00
  0.00000000E+00  0.00000000E+00  0.00000000E+00
  0.00000000E+00  0.00000000E+00  0.00000000E+00
  0.00000000E+00  0.00000000E+00  0.00000000E+00
  0.00000000E+00  0.00000000E+00  0.00000000E+00
  0.00000000E+00  0.00000000E+00  0.00000000E+00
  0.00000000E+00  0.00000000E+00  0.00000000E+00
  0.00000000E+00  0.00000000E+00  0.00000000E+00
  0.00000000E+00  0.00000000E+00  0.00000000E+00
  0.00000000E+00  0.00000000E+00  0.00000000E+00
  0.00000000E+00  0.00000000E+00  0.00000000E+00
  0.00000000E+00  0.00000000E+00  0.00000000E+00
  0.00000000E+00  0.00000000E+00  0.00000000E+00
  0.00000000E+00  0.00000000E+00  0.00000000E+00
  0.00000000E+00  0.00000000E+00  0.00000000E+00
  0.00000000E+00  0.00000000E+00  0.00000000E+00
  0.00000000E+00  0.00000000E+00  0.00000000E+00
  0.00000000E+00  0.00000000E+00  0.00000000E+00
  0.00000000E+00  0.00000000E+00  0.00000000E+00
  0.00000000E+00  0.00000000E+00  0.00000000E+00
  0.00000000E+00  0.00000000E+00  0.00000000E+00
  0.00000000E+00  0.00000000E+00  0.00000000E+00
  0.00000000E+00  0.00000000E+00  0.00000000E+00
  0.00000000E+00  0.00000000E+00  0.00000000E+00
  0.00000000E+00  0.00000000E+00  0.00000000E+00
  0.00000000E+00  0.00000000E+00  0.00000000E+00
  0.00000000E+00  0.00000000E+00  0.00000000E+00
  0.00000000E+00  0.00000000E+00  0.00000000E+00
  0.00000000E+00  0.00000000E+00  0.00000000E+00
  0.00000000E+00  0.00000000E+00  0.00000000E+00
  0.00000000E+00  0.00000000E+00  0.00000000E+00
  0.00000000E+00  0.00000000E+00  0.00000000E+00
  0.00000000E+00  0.00000000E+00  0.00000000E+00
  0.00000000E+00  0.00000000E+00  0.00000000E+00
  0.00000000E+00  0.00000000E+00  0.00000000E+00
  0.00000000E+00  0.00000000E+00  0.00000000E+00
  0.00000000E+00  0.00000000E+00  0.00000000E+00
  0.00000000E+00  0.00000000E+00  0.00000000E+00
  0.00000000E+00  0.00000000E+00  0.00000000E+00
  0.00000000E+00  0.00000000E+00  0.00000000E+00
  0.00000000E+00  0.00000000E+00  0.00000000E+00
  0.00000000E+00  0.00000000E+00  0.00000000E+00
  0.00000000E+00  0.00000000E+00  0.00000000E+00
  0.00000000E+00  0.00000000E+00  0.00000000E+00
  0.00000000E+00  0.00000000E+00  0.00000000E+00
  0.00000000E+00  0.00000000E+00  0.00000000E+00
  0.00000000E+00  0.00000000E+00  0.00000000E+00
