# Supplementary material for: Redox-mediated domino electrosynthesis of N,N-dimethylformamide with industrial-relevant productivity and modularized cathodic integration
Source: Nat Commun. 2026 Apr 17;17:5349. doi: 10.1038/s41467-026-71637-z (PMC13272958; doi:10.1038/s41467-026-71637-z)
Supplement: Supplementary file 3 — Supplementary Data 1 [file 41467_2026_71637_MOESM3_ESM.zip › 4/EIGENVAL]

  438  438  200    1
  0.3821516E+02  0.2566900E-08  0.2964000E-08  0.2200000E-08  0.1000000E-15
  1.000000000000000E-004
  CAR 
 XYC                                     
   1589      1   1024
