# Supplementary material for: Redox-mediated domino electrosynthesis of N,N-dimethylformamide with industrial-relevant productivity and modularized cathodic integration
Source: Nat Commun. 2026 Apr 17;17:5349. doi: 10.1038/s41467-026-71637-z (PMC13272958; doi:10.1038/s41467-026-71637-z)
Supplement: Supplementary file 3 — Supplementary Data 1 [file 41467_2026_71637_MOESM3_ESM.zip › 4/OSZICAR]

       N       E                     dE             d eps       ncg     rms          rms(c)
DAV:   1     0.141045827405E+05    0.14105E+05   -0.57290E+05  2208   0.110E+03
DAV:   2    -0.927416540810E+03   -0.15032E+05   -0.14289E+05  2976   0.277E+02
DAV:   3    -0.373101563787E+04   -0.28036E+04   -0.27872E+04  2528   0.126E+02
DAV:   4    -0.384254801478E+04   -0.11153E+03   -0.11068E+03  2496   0.316E+01
DAV:   5    -0.384663199058E+04   -0.40840E+01   -0.40731E+01  3008   0.541E+00    0.919E+01
DAV:   6    -0.382589958937E+04    0.20732E+02   -0.27478E+02  3136   0.251E+01    0.727E+01
DAV:   7    -0.369987746806E+04    0.12602E+03   -0.77180E+02  2816   0.327E+01    0.617E+01
DAV:   8    -0.366180418540E+04    0.38073E+02   -0.37114E+02  2624   0.293E+01    0.491E+01
DAV:   9    -0.369711476303E+04   -0.35311E+02   -0.54448E+02  3136   0.563E+01    0.662E+01
DAV:  10    -0.366495549228E+04    0.32159E+02   -0.30627E+02  2464   0.141E+01    0.560E+01
DAV:  11    -0.359267597325E+04    0.72280E+02   -0.19802E+02  3072   0.883E+00    0.160E+01
DAV:  12    -0.359263942090E+04    0.36552E-01   -0.33994E+01  2912   0.503E+00    0.216E+01
DAV:  13    -0.358773738922E+04    0.49020E+01   -0.27993E+01  3072   0.627E+00    0.859E+00
DAV:  14    -0.358679358047E+04    0.94381E+00   -0.13946E+01  3104   0.406E+00    0.692E+00
DAV:  15    -0.358779685567E+04   -0.10033E+01   -0.14443E+01  2880   0.321E+00    0.121E+01
DAV:  16    -0.358651644973E+04    0.12804E+01   -0.53687E+00  3008   0.331E+00    0.491E+00
DAV:  17    -0.358709541055E+04   -0.57896E+00   -0.48275E+00  2976   0.189E+00    0.185E+01
DAV:  18    -0.358626528784E+04    0.83012E+00   -0.88073E+00  2976   0.104E+00    0.516E+00
DAV:  19    -0.358600109336E+04    0.26419E+00   -0.45166E-01  3200   0.640E-01    0.253E+00
DAV:  20    -0.358611693219E+04   -0.11584E+00   -0.10008E+00  3040   0.591E-01    0.561E+00
DAV:  21    -0.358605218467E+04    0.64748E-01   -0.19794E+00  3072   0.703E-01    0.584E+00
DAV:  22    -0.358603483020E+04    0.17354E-01   -0.16686E+00  2848   0.421E-01    0.392E+00
DAV:  23    -0.358610338376E+04   -0.68554E-01   -0.22833E+00  2912   0.441E-01    0.598E+00
DAV:  24    -0.358595006591E+04    0.15332E+00   -0.30181E-01  3040   0.341E-01    0.921E-01
DAV:  25    -0.358595163876E+04   -0.15728E-02   -0.25353E-01  2784   0.180E-01    0.459E+00
DAV:  26    -0.358595279666E+04   -0.11579E-02   -0.63211E-01  2816   0.165E-01    0.298E+00
DAV:  27    -0.358593425263E+04    0.18544E-01   -0.40413E-01  2720   0.202E-01    0.276E+00
DAV:  28    -0.358593476908E+04   -0.51645E-03   -0.37027E-01  2848   0.161E-01    0.269E+00
DAV:  29    -0.358592073451E+04    0.14035E-01   -0.21092E-01  2880   0.155E-01    0.164E+00
DAV:  30    -0.358592136694E+04   -0.63244E-03   -0.18214E-01  2752   0.124E-01    0.229E+00
DAV:  31    -0.358591559463E+04    0.57723E-02   -0.14806E-01  2848   0.108E-01    0.152E+00
DAV:  32    -0.358591845895E+04   -0.28643E-02   -0.14538E-01  2752   0.102E-01    0.212E+00
DAV:  33    -0.358591622787E+04    0.22311E-02   -0.16552E-01  2752   0.958E-02    0.189E+00
DAV:  34    -0.358592159278E+04   -0.53649E-02   -0.19235E-01  2784   0.103E-01    0.232E+00
DAV:  35    -0.358591930036E+04    0.22924E-02   -0.20965E-01  2560   0.107E-01    0.214E+00
DAV:  36    -0.358592477178E+04   -0.54714E-02   -0.23993E-01  2496   0.115E-01    0.248E+00
DAV:  37    -0.358592154730E+04    0.32245E-02   -0.24069E-01  2432   0.116E-01    0.225E+00
DAV:  38    -0.358592640798E+04   -0.48607E-02   -0.26547E-01  2432   0.122E-01    0.255E+00
DAV:  39    -0.358592262645E+04    0.37815E-02   -0.25469E-01  2432   0.121E-01    0.229E+00
DAV:  40    -0.358592699878E+04   -0.43723E-02   -0.27568E-01  2432   0.126E-01    0.258E+00
DAV:  41    -0.358592301634E+04    0.39824E-02   -0.25878E-01  2432   0.123E-01    0.230E+00
DAV:  42    -0.358592699205E+04   -0.39757E-02   -0.27712E-01  2400   0.127E-01    0.258E+00
DAV:  43    -0.358592303080E+04    0.39613E-02   -0.25757E-01  2400   0.123E-01    0.228E+00
DAV:  44    -0.358592669063E+04   -0.36598E-02   -0.27421E-01  2400   0.126E-01    0.257E+00
DAV:  45    -0.358592286682E+04    0.38238E-02   -0.25390E-01  2400   0.123E-01    0.226E+00
DAV:  46    -0.358592627397E+04   -0.34072E-02   -0.26950E-01  2432   0.125E-01    0.255E+00
DAV:  47    -0.358592263369E+04    0.36403E-02   -0.24935E-01  2400   0.122E-01    0.223E+00
DAV:  48    -0.358592583321E+04   -0.31995E-02   -0.26429E-01  2400   0.124E-01    0.254E+00
DAV:  49    -0.358592238148E+04    0.34517E-02   -0.24462E-01  2400   0.121E-01    0.221E+00
DAV:  50    -0.358592540091E+04   -0.30194E-02   -0.25907E-01  2432   0.123E-01    0.252E+00
DAV:  51    -0.358592197777E+04    0.34231E-02   -0.23754E-01  2432   0.120E-01    0.216E+00
DAV:  52    -0.358592473584E+04   -0.27581E-02   -0.25010E-01  2432   0.122E-01    0.249E+00
DAV:  53    -0.358592155551E+04    0.31803E-02   -0.23059E-01  2432   0.118E-01    0.213E+00
DAV:  54    -0.358592429943E+04   -0.27439E-02   -0.24406E-01  2464   0.120E-01    0.247E+00
DAV:  55    -0.358592129343E+04    0.30060E-02   -0.22595E-01  2464   0.117E-01    0.210E+00
DAV:  56    -0.358592395838E+04   -0.26650E-02   -0.23958E-01  2464   0.119E-01    0.247E+00
DAV:  57    -0.358592137900E+04    0.25794E-02   -0.22688E-01  2432   0.116E-01    0.212E+00
DAV:  58    -0.358592378361E+04   -0.24046E-02   -0.23976E-01  2400   0.119E-01    0.244E+00
DAV:  59    -0.358592138040E+04    0.24032E-02   -0.22651E-01  2432   0.115E-01    0.213E+00
DAV:  60    -0.358592370751E+04   -0.23271E-02   -0.24013E-01  2400   0.119E-01    0.244E+00
DAV:  61    -0.358591637858E+04    0.73289E-02   -0.11576E-01  2432   0.120E-01    0.971E-01
DAV:  62    -0.358591522658E+04    0.11520E-02   -0.95941E-02  2432   0.966E-02    0.206E+00
DAV:  63    -0.358591304294E+04    0.21836E-02   -0.88260E-02  2528   0.815E-02    0.105E+00
DAV:  64    -0.358591514685E+04   -0.21039E-02   -0.93414E-02  2400   0.829E-02    0.208E+00
DAV:  65    -0.358591336680E+04    0.17801E-02   -0.94748E-02  2400   0.812E-02    0.113E+00
DAV:  66    -0.358591547361E+04   -0.21068E-02   -0.10116E-01  2400   0.846E-02    0.208E+00
DAV:  67    -0.358591382365E+04    0.16500E-02   -0.10347E-01  2400   0.834E-02    0.123E+00
DAV:  68    -0.358591593953E+04   -0.21159E-02   -0.11109E-01  2400   0.870E-02    0.210E+00
DAV:  69    -0.358591426867E+04    0.16709E-02   -0.11107E-01  2400   0.860E-02    0.129E+00
DAV:  70    -0.358591641550E+04   -0.21468E-02   -0.11949E-01  2400   0.891E-02    0.213E+00
DAV:  71    -0.358591467700E+04    0.17385E-02   -0.11740E-01  2400   0.883E-02    0.134E+00
DAV:  72    -0.358591677258E+04   -0.20956E-02   -0.12577E-01  2400   0.911E-02    0.215E+00
DAV:  73    -0.358591497350E+04    0.17991E-02   -0.12198E-01  2400   0.899E-02    0.137E+00
DAV:  74    -0.358591707132E+04   -0.20978E-02   -0.13055E-01  2400   0.924E-02    0.217E+00
DAV:  75    -0.358591524486E+04    0.18265E-02   -0.12621E-01  2400   0.912E-02    0.140E+00
DAV:  76    -0.358591733136E+04   -0.20865E-02   -0.13489E-01  2400   0.936E-02    0.218E+00
DAV:  77    -0.358591545594E+04    0.18754E-02   -0.12941E-01  2400   0.923E-02    0.143E+00
DAV:  78    -0.358591754754E+04   -0.20916E-02   -0.13822E-01  2400   0.946E-02    0.220E+00
DAV:  79    -0.358591565221E+04    0.18953E-02   -0.13245E-01  2400   0.932E-02    0.145E+00
DAV:  80    -0.358591776956E+04   -0.21173E-02   -0.14158E-01  2400   0.955E-02    0.221E+00
DAV:  81    -0.358591585645E+04    0.19131E-02   -0.13560E-01  2400   0.941E-02    0.147E+00
DAV:  82    -0.358591800727E+04   -0.21508E-02   -0.14511E-01  2400   0.965E-02    0.223E+00
DAV:  83    -0.358591605948E+04    0.19478E-02   -0.13863E-01  2400   0.950E-02    0.149E+00
DAV:  84    -0.358591822866E+04   -0.21692E-02   -0.14835E-01  2400   0.974E-02    0.224E+00
DAV:  85    -0.358591624844E+04    0.19802E-02   -0.14146E-01  2400   0.959E-02    0.151E+00
DAV:  86    -0.358591843778E+04   -0.21893E-02   -0.15140E-01  2400   0.982E-02    0.226E+00
DAV:  87    -0.358591642833E+04    0.20095E-02   -0.14416E-01  2400   0.967E-02    0.152E+00
DAV:  88    -0.358591865150E+04   -0.22232E-02   -0.15442E-01  2400   0.991E-02    0.227E+00
DAV:  89    -0.358591660607E+04    0.20454E-02   -0.14677E-01  2432   0.975E-02    0.154E+00
DAV:  90    -0.358591884713E+04   -0.22411E-02   -0.15721E-01  2432   0.998E-02    0.229E+00
DAV:  91    -0.358591677599E+04    0.20711E-02   -0.14933E-01  2432   0.982E-02    0.155E+00
DAV:  92    -0.358591906117E+04   -0.22852E-02   -0.16017E-01  2432   0.101E-01    0.230E+00
DAV:  93    -0.358591695361E+04    0.21076E-02   -0.15192E-01  2432   0.990E-02    0.157E+00
DAV:  94    -0.358591925780E+04   -0.23042E-02   -0.16293E-01  2432   0.101E-01    0.232E+00
DAV:  95    -0.358591710943E+04    0.21484E-02   -0.15418E-01  2432   0.997E-02    0.158E+00
DAV:  96    -0.358591943031E+04   -0.23209E-02   -0.16534E-01  2432   0.102E-01    0.233E+00
DAV:  97    -0.358591726180E+04    0.21685E-02   -0.15649E-01  2400   0.100E-01    0.160E+00
DAV:  98    -0.358591963216E+04   -0.23704E-02   -0.16810E-01  2368   0.103E-01    0.234E+00
DAV:  99    -0.358591742085E+04    0.22113E-02   -0.15876E-01  2368   0.101E-01    0.161E+00
DAV: 100    -0.358591980098E+04   -0.23801E-02   -0.17044E-01  2368   0.103E-01
   1 F= -.35859198E+04 E0= -.35858542E+04  d E =-.358592E+04
       N       E                     dE             d eps       ncg     rms          rms(c)
DAV:   1    -0.359318468697E+04   -0.72673E+01   -0.29417E+02  2080   0.102E+01    0.337E+00
DAV:   2    -0.359429177209E+04   -0.11071E+01   -0.92725E+00  2592   0.213E+00    0.840E+00
DAV:   3    -0.359388197040E+04    0.40980E+00   -0.29420E+00  2912   0.137E+00    0.528E+00
DAV:   4    -0.359394538141E+04   -0.63411E-01   -0.31030E+00  2976   0.617E-01    0.621E+00
DAV:   5    -0.359397279049E+04   -0.27409E-01   -0.46620E+00  2880   0.104E+00    0.519E+00
DAV:   6    -0.359374850886E+04    0.22428E+00   -0.30565E-01  2592   0.633E-01    0.378E+00
DAV:   7    -0.359369086372E+04    0.57645E-01   -0.32975E-02  2624   0.187E-01    0.155E+00
DAV:   8    -0.359368233763E+04    0.85261E-02   -0.25646E-02  2624   0.156E-01    0.158E+00
DAV:   9    -0.359371277624E+04   -0.30439E-01   -0.31105E-01  2816   0.163E-01    0.423E+00
DAV:  10    -0.359375412314E+04   -0.41347E-01   -0.10359E+00  2624   0.201E-01    0.417E+00
DAV:  11    -0.359371777787E+04    0.36345E-01   -0.48597E-01  2752   0.196E-01    0.257E+00
DAV:  12    -0.359372386444E+04   -0.60866E-02   -0.53169E-01  2752   0.181E-01    0.361E+00
DAV:  13    -0.359371103707E+04    0.12827E-01   -0.41292E-01  2528   0.155E-01    0.271E+00
DAV:  14    -0.359372405499E+04   -0.13018E-01   -0.52043E-01  2496   0.163E-01    0.369E+00
DAV:  15    -0.359371309317E+04    0.10962E-01   -0.44724E-01  2336   0.154E-01    0.290E+00
DAV:  16    -0.359372212433E+04   -0.90312E-02   -0.53027E-01  2464   0.166E-01    0.356E+00
DAV:  17    -0.359371182533E+04    0.10299E-01   -0.42971E-01  2464   0.155E-01    0.286E+00
DAV:  18    -0.359372014421E+04   -0.83189E-02   -0.50565E-01  2432   0.163E-01    0.349E+00
DAV:  19    -0.359371053117E+04    0.96130E-02   -0.41027E-01  2432   0.152E-01    0.279E+00
DAV:  20    -0.359371775180E+04   -0.72206E-02   -0.47472E-01  2432   0.159E-01    0.341E+00
DAV:  21    -0.359370918140E+04    0.85704E-02   -0.39108E-01  2432   0.149E-01    0.273E+00
DAV:  22    -0.359371577143E+04   -0.65900E-02   -0.44917E-01  2432   0.156E-01    0.335E+00
DAV:  23    -0.359370809366E+04    0.76778E-02   -0.37578E-01  2432   0.147E-01    0.269E+00
DAV:  24    -0.359371428215E+04   -0.61885E-02   -0.43008E-01  2432   0.153E-01    0.329E+00
DAV:  25    -0.359370724009E+04    0.70421E-02   -0.36375E-01  2432   0.145E-01    0.265E+00
DAV:  26    -0.359371310157E+04   -0.58615E-02   -0.41496E-01  2400   0.151E-01    0.325E+00
DAV:  27    -0.359370654296E+04    0.65586E-02   -0.35389E-01  2400   0.143E-01    0.262E+00
DAV:  28    -0.359371212172E+04   -0.55788E-02   -0.40248E-01  2400   0.149E-01    0.321E+00
DAV:  29    -0.359370595812E+04    0.61636E-02   -0.34563E-01  2400   0.141E-01    0.259E+00
DAV:  30    -0.359371129696E+04   -0.53388E-02   -0.39204E-01  2400   0.148E-01    0.318E+00
DAV:  31    -0.359370546097E+04    0.58360E-02   -0.33864E-01  2400   0.140E-01    0.257E+00
DAV:  32    -0.359371059708E+04   -0.51361E-02   -0.38323E-01  2400   0.146E-01    0.315E+00
DAV:  33    -0.359370503630E+04    0.55608E-02   -0.33268E-01  2400   0.139E-01    0.255E+00
DAV:  34    -0.359370999949E+04   -0.49632E-02   -0.37575E-01  2400   0.145E-01    0.312E+00
DAV:  35    -0.359370467336E+04    0.53261E-02   -0.32760E-01  2400   0.139E-01    0.254E+00
DAV:  36    -0.359370948691E+04   -0.48135E-02   -0.36938E-01  2400   0.144E-01    0.310E+00
DAV:  37    -0.359370436346E+04    0.51234E-02   -0.32328E-01  2400   0.138E-01    0.252E+00
DAV:  38    -0.359370904704E+04   -0.46836E-02   -0.36398E-01  2400   0.143E-01    0.308E+00
DAV:  39    -0.359370409779E+04    0.49493E-02   -0.31960E-01  2400   0.137E-01    0.251E+00
DAV:  40    -0.359370866560E+04   -0.45678E-02   -0.35934E-01  2400   0.142E-01    0.306E+00
DAV:  41    -0.359370386865E+04    0.47969E-02   -0.31642E-01  2400   0.136E-01    0.250E+00
DAV:  42    -0.359370833230E+04   -0.44637E-02   -0.35533E-01  2400   0.142E-01    0.304E+00
DAV:  43    -0.359370366860E+04    0.46637E-02   -0.31367E-01  2400   0.136E-01    0.250E+00
DAV:  44    -0.359370803932E+04   -0.43707E-02   -0.35184E-01  2400   0.141E-01    0.303E+00
DAV:  45    -0.359370349569E+04    0.45436E-02   -0.31129E-01  2400   0.135E-01    0.249E+00
DAV:  46    -0.359370778253E+04   -0.42868E-02   -0.34882E-01  2400   0.140E-01    0.301E+00
DAV:  47    -0.359370327434E+04    0.45082E-02   -0.30800E-01  2400   0.135E-01    0.247E+00
DAV:  48    -0.359370737721E+04   -0.41029E-02   -0.34377E-01  2400   0.140E-01    0.299E+00
DAV:  49    -0.359370298864E+04    0.43886E-02   -0.30397E-01  2368   0.134E-01    0.246E+00
DAV:  50    -0.359370703803E+04   -0.40494E-02   -0.33923E-01  2368   0.139E-01    0.298E+00
DAV:  51    -0.359370278561E+04    0.42524E-02   -0.30114E-01  2368   0.134E-01    0.245E+00
DAV:  52    -0.359370679712E+04   -0.40115E-02   -0.33615E-01  2368   0.138E-01    0.296E+00
DAV:  53    -0.359370273620E+04    0.40609E-02   -0.30078E-01  2368   0.133E-01    0.246E+00
DAV:  54    -0.359370674194E+04   -0.40057E-02   -0.33623E-01  2368   0.138E-01    0.296E+00
DAV:  55    -0.359370274328E+04    0.39987E-02   -0.30104E-01  2368   0.133E-01    0.246E+00
DAV:  56    -0.359370669367E+04   -0.39504E-02   -0.33626E-01  2368   0.138E-01    0.295E+00
DAV:  57    -0.359370270621E+04    0.39875E-02   -0.30052E-01  2368   0.133E-01    0.246E+00
DAV:  58    -0.359370652025E+04   -0.38140E-02   -0.33458E-01  2400   0.138E-01    0.294E+00
DAV:  59    -0.359370260460E+04    0.39156E-02   -0.29919E-01  2368   0.133E-01    0.246E+00
DAV:  60    -0.359370636719E+04   -0.37626E-02   -0.33295E-01  2368   0.138E-01    0.293E+00
DAV:  61    -0.359370253587E+04    0.38313E-02   -0.29831E-01  2368   0.133E-01    0.246E+00
DAV:  62    -0.359370624373E+04   -0.37079E-02   -0.33176E-01  2368   0.137E-01    0.292E+00
DAV:  63    -0.359370247521E+04    0.37685E-02   -0.29753E-01  2368   0.133E-01    0.246E+00
DAV:  64    -0.359370615797E+04   -0.36828E-02   -0.33091E-01  2368   0.137E-01    0.292E+00
DAV:  65    -0.359370244599E+04    0.37120E-02   -0.29718E-01  2368   0.133E-01    0.246E+00
DAV:  66    -0.359370609188E+04   -0.36459E-02   -0.33038E-01  2400   0.137E-01    0.291E+00
DAV:  67    -0.359370240665E+04    0.36852E-02   -0.29664E-01  2368   0.132E-01    0.246E+00
DAV:  68    -0.359370602572E+04   -0.36191E-02   -0.32965E-01  2400   0.137E-01    0.291E+00
DAV:  69    -0.359370240280E+04    0.36229E-02   -0.29668E-01  2368   0.132E-01    0.247E+00
DAV:  70    -0.359370599984E+04   -0.35970E-02   -0.32967E-01  2400   0.137E-01    0.290E+00
DAV:  71    -0.359370240500E+04    0.35948E-02   -0.29677E-01  2368   0.132E-01    0.247E+00
DAV:  72    -0.359370595005E+04   -0.35450E-02   -0.32940E-01  2400   0.137E-01    0.290E+00
DAV:  73    -0.359370239114E+04    0.35589E-02   -0.29662E-01  2368   0.132E-01    0.247E+00
DAV:  74    -0.359370593170E+04   -0.35406E-02   -0.32936E-01  2400   0.137E-01    0.290E+00
DAV:  75    -0.359370240071E+04    0.35310E-02   -0.29680E-01  2368   0.132E-01    0.247E+00
DAV:  76    -0.359370591680E+04   -0.35161E-02   -0.32942E-01  2400   0.137E-01    0.289E+00
DAV:  77    -0.359370238610E+04    0.35307E-02   -0.29659E-01  2368   0.132E-01    0.247E+00
DAV:  78    -0.359370588147E+04   -0.34954E-02   -0.32902E-01  2400   0.137E-01    0.289E+00
DAV:  79    -0.359370239268E+04    0.34888E-02   -0.29674E-01  2368   0.132E-01    0.248E+00
DAV:  80    -0.359370587497E+04   -0.34823E-02   -0.32919E-01  2400   0.137E-01    0.289E+00
DAV:  81    -0.359370239937E+04    0.34756E-02   -0.29687E-01  2368   0.132E-01    0.248E+00
DAV:  82    -0.359370583848E+04   -0.34391E-02   -0.32899E-01  2400   0.137E-01    0.289E+00
DAV:  83    -0.359370238270E+04    0.34558E-02   -0.29667E-01  2368   0.132E-01    0.248E+00
DAV:  84    -0.359370581701E+04   -0.34343E-02   -0.32883E-01  2400   0.137E-01    0.289E+00
DAV:  85    -0.359370238237E+04    0.34346E-02   -0.29669E-01  2368   0.132E-01    0.248E+00
DAV:  86    -0.359370579878E+04   -0.34164E-02   -0.32876E-01  2400   0.137E-01    0.288E+00
DAV:  87    -0.359370235995E+04    0.34388E-02   -0.29635E-01  2368   0.132E-01    0.248E+00
DAV:  88    -0.359370575355E+04   -0.33936E-02   -0.32818E-01  2368   0.137E-01    0.288E+00
DAV:  89    -0.359370234949E+04    0.34041E-02   -0.29625E-01  2304   0.132E-01    0.248E+00
DAV:  90    -0.359370573359E+04   -0.33841E-02   -0.32808E-01  2336   0.137E-01    0.288E+00
DAV:  91    -0.359370234147E+04    0.33921E-02   -0.29615E-01  2304   0.132E-01    0.248E+00
DAV:  92    -0.359370569548E+04   -0.33540E-02   -0.32774E-01  2336   0.137E-01    0.288E+00
DAV:  93    -0.359370232240E+04    0.33731E-02   -0.29591E-01  2304   0.132E-01    0.248E+00
DAV:  94    -0.359370567227E+04   -0.33499E-02   -0.32752E-01  2336   0.137E-01    0.287E+00
DAV:  95    -0.359370231537E+04    0.33569E-02   -0.29582E-01  2304   0.132E-01    0.248E+00
DAV:  96    -0.359370565092E+04   -0.33355E-02   -0.32735E-01  2336   0.137E-01    0.287E+00
DAV:  97    -0.359370229411E+04    0.33568E-02   -0.29551E-01  2304   0.132E-01    0.248E+00
DAV:  98    -0.359370561249E+04   -0.33184E-02   -0.32686E-01  2336   0.136E-01    0.287E+00
DAV:  99    -0.359370228028E+04    0.33322E-02   -0.29534E-01  2304   0.132E-01    0.248E+00
DAV: 100    -0.359370558953E+04   -0.33092E-02   -0.32667E-01  2336   0.136E-01
   2 F= -.35937056E+04 E0= -.35936425E+04  d E =-.778579E+01
       N       E                     dE             d eps       ncg     rms          rms(c)
DAV:   1    -0.359657559079E+04   -0.28733E+01   -0.97104E+02  2048   0.193E+01    0.641E+00
DAV:   2    -0.359931306780E+04   -0.27375E+01   -0.30174E+01  2528   0.339E+00    0.968E+00
DAV:   3    -0.359921491785E+04    0.98150E-01   -0.71953E+00  2912   0.161E+00    0.805E+00
DAV:   4    -0.359867256555E+04    0.54235E+00   -0.25625E+00  2624   0.931E-01    0.729E+00
DAV:   5    -0.359908128929E+04   -0.40872E+00   -0.12815E+01  2656   0.191E+00    0.657E+00
DAV:   6    -0.359864408864E+04    0.43720E+00   -0.71655E-01  2592   0.106E+00    0.482E+00
DAV:   7    -0.359847363613E+04    0.17045E+00   -0.75482E-02  2688   0.318E-01    0.459E+00
DAV:   8    -0.359828080475E+04    0.19283E+00   -0.32418E-01  2784   0.422E-01    0.210E+00
DAV:   9    -0.359829857610E+04   -0.17771E-01   -0.39236E-01  2624   0.278E-01    0.357E+00
DAV:  10    -0.359834046288E+04   -0.41887E-01   -0.90815E-01  2624   0.203E-01    0.505E+00
DAV:  11    -0.359843625551E+04   -0.95793E-01   -0.24178E+00  3008   0.333E-01    0.438E+00
DAV:  12    -0.359832630773E+04    0.10995E+00   -0.11648E-01  2880   0.217E-01    0.378E+00
DAV:  13    -0.359827627703E+04    0.50031E-01   -0.23724E-02  2912   0.145E-01    0.390E-01
DAV:  14    -0.359828874688E+04   -0.12470E-01   -0.31657E-02  2528   0.103E-01    0.327E+00
DAV:  15    -0.359830355012E+04   -0.14803E-01   -0.49130E-01  3200   0.118E-01    0.384E+00
DAV:  16    -0.359833794821E+04   -0.34398E-01   -0.91684E-01  2624   0.176E-01    0.410E+00
DAV:  17    -0.359832007456E+04    0.17874E-01   -0.71305E-01  2400   0.179E-01    0.405E+00
DAV:  18    -0.359834554845E+04   -0.25474E-01   -0.10427E+00  2560   0.196E-01    0.410E+00
DAV:  19    -0.359831472043E+04    0.30828E-01   -0.63326E-01  2496   0.183E-01    0.364E+00
DAV:  20    -0.359833778252E+04   -0.23062E-01   -0.89779E-01  2496   0.185E-01    0.405E+00
DAV:  21    -0.359831147419E+04    0.26308E-01   -0.58500E-01  2400   0.174E-01    0.347E+00
DAV:  22    -0.359833090751E+04   -0.19433E-01   -0.80070E-01  2368   0.177E-01    0.398E+00
DAV:  23    -0.359830963280E+04    0.21275E-01   -0.55896E-01  2432   0.168E-01    0.341E+00
DAV:  24    -0.359832674770E+04   -0.17115E-01   -0.74820E-01  2400   0.173E-01    0.392E+00
DAV:  25    -0.359830830292E+04    0.18445E-01   -0.53998E-01  2400   0.164E-01    0.336E+00
DAV:  26    -0.359832381265E+04   -0.15510E-01   -0.71122E-01  2432   0.170E-01    0.386E+00
DAV:  27    -0.359830718898E+04    0.16624E-01   -0.52398E-01  2432   0.162E-01    0.332E+00
DAV:  28    -0.359832150952E+04   -0.14321E-01   -0.68170E-01  2400   0.167E-01    0.382E+00
DAV:  29    -0.359830622722E+04    0.15282E-01   -0.51012E-01  2368   0.160E-01    0.328E+00
DAV:  30    -0.359831960001E+04   -0.13373E-01   -0.65701E-01  2368   0.165E-01    0.378E+00
DAV:  31    -0.359830542777E+04    0.14172E-01   -0.49876E-01  2368   0.158E-01    0.325E+00
DAV:  32    -0.359831799617E+04   -0.12568E-01   -0.63671E-01  2368   0.163E-01    0.375E+00
DAV:  33    -0.359830474356E+04    0.13253E-01   -0.48911E-01  2368   0.157E-01    0.323E+00
DAV:  34    -0.359831661657E+04   -0.11873E-01   -0.61951E-01  2368   0.162E-01    0.371E+00
DAV:  35    -0.359830414056E+04    0.12476E-01   -0.48068E-01  2368   0.156E-01    0.321E+00
DAV:  36    -0.359831540377E+04   -0.11263E-01   -0.60452E-01  2368   0.160E-01    0.368E+00
DAV:  37    -0.359830359623E+04    0.11808E-01   -0.47311E-01  2336   0.155E-01    0.319E+00
DAV:  38    -0.359831432690E+04   -0.10731E-01   -0.59126E-01  2400   0.159E-01    0.365E+00
DAV:  39    -0.359830310267E+04    0.11224E-01   -0.46624E-01  2336   0.154E-01    0.317E+00
DAV:  40    -0.359831334710E+04   -0.10244E-01   -0.57925E-01  2400   0.158E-01    0.362E+00
DAV:  41    -0.359830263642E+04    0.10711E-01   -0.45976E-01  2368   0.153E-01    0.315E+00
DAV:  42    -0.359831244859E+04   -0.98122E-02   -0.56818E-01  2400   0.157E-01    0.360E+00
DAV:  43    -0.359830219982E+04    0.10249E-01   -0.45369E-01  2368   0.152E-01    0.314E+00
DAV:  44    -0.359831162122E+04   -0.94214E-02   -0.55797E-01  2400   0.156E-01    0.357E+00
DAV:  45    -0.359830178598E+04    0.98352E-02   -0.44795E-01  2368   0.152E-01    0.312E+00
DAV:  46    -0.359831085608E+04   -0.90701E-02   -0.54849E-01  2400   0.155E-01    0.355E+00
DAV:  47    -0.359830130674E+04    0.95493E-02   -0.44110E-01  2368   0.151E-01    0.310E+00
DAV:  48    -0.359830996499E+04   -0.86582E-02   -0.53690E-01  2400   0.154E-01    0.352E+00
DAV:  49    -0.359830084618E+04    0.91188E-02   -0.43475E-01  2368   0.150E-01    0.308E+00
DAV:  50    -0.359830924166E+04   -0.83955E-02   -0.52763E-01  2400   0.153E-01    0.350E+00
DAV:  51    -0.359830044960E+04    0.87921E-02   -0.42922E-01  2368   0.149E-01    0.306E+00
DAV:  52    -0.359830765768E+04   -0.72081E-02   -0.51027E-01  2400   0.152E-01    0.344E+00
DAV:  53    -0.359829913670E+04    0.85210E-02   -0.41039E-01  2368   0.148E-01    0.299E+00
DAV:  54    -0.359830595083E+04   -0.68141E-02   -0.48549E-01  2400   0.149E-01    0.339E+00
DAV:  55    -0.359829822252E+04    0.77283E-02   -0.39760E-01  2368   0.146E-01    0.295E+00
DAV:  56    -0.359830478549E+04   -0.65630E-02   -0.46954E-01  2368   0.147E-01    0.335E+00
DAV:  57    -0.359829754781E+04    0.72377E-02   -0.38824E-01  2368   0.144E-01    0.292E+00
DAV:  58    -0.359830390272E+04   -0.63549E-02   -0.45782E-01  2368   0.146E-01    0.332E+00
DAV:  59    -0.359829697745E+04    0.69253E-02   -0.38022E-01  2368   0.143E-01    0.289E+00
DAV:  60    -0.359830325417E+04   -0.62767E-02   -0.44842E-01  2368   0.144E-01    0.330E+00
DAV:  61    -0.359829660958E+04    0.66446E-02   -0.37507E-01  2368   0.142E-01    0.287E+00
DAV:  62    -0.359830287240E+04   -0.62628E-02   -0.44285E-01  2368   0.143E-01    0.329E+00
DAV:  63    -0.359829639055E+04    0.64818E-02   -0.37198E-01  2368   0.141E-01    0.286E+00
DAV:  64    -0.359830256540E+04   -0.61749E-02   -0.43875E-01  2368   0.143E-01    0.328E+00
DAV:  65    -0.359829624317E+04    0.63222E-02   -0.37003E-01  2368   0.141E-01    0.286E+00
DAV:  66    -0.359830236471E+04   -0.61215E-02   -0.43631E-01  2368   0.142E-01    0.327E+00
DAV:  67    -0.359829620910E+04    0.61556E-02   -0.36978E-01  2368   0.140E-01    0.286E+00
DAV:  68    -0.359830226527E+04   -0.60562E-02   -0.43579E-01  2368   0.142E-01    0.327E+00
DAV:  69    -0.359829617989E+04    0.60854E-02   -0.36950E-01  2368   0.140E-01    0.286E+00
DAV:  70    -0.359830218898E+04   -0.60091E-02   -0.43524E-01  2368   0.142E-01    0.326E+00
DAV:  71    -0.359829618607E+04    0.60029E-02   -0.36971E-01  2368   0.140E-01    0.287E+00
DAV:  72    -0.359830216321E+04   -0.59771E-02   -0.43539E-01  2368   0.142E-01    0.326E+00
DAV:  73    -0.359829621771E+04    0.59455E-02   -0.37027E-01  2368   0.140E-01    0.287E+00
DAV:  74    -0.359830214612E+04   -0.59284E-02   -0.43573E-01  2368   0.142E-01    0.325E+00
DAV:  75    -0.359829625513E+04    0.58910E-02   -0.37093E-01  2368   0.141E-01    0.288E+00
DAV:  76    -0.359830214190E+04   -0.58868E-02   -0.43625E-01  2368   0.142E-01    0.325E+00
DAV:  77    -0.359829628652E+04    0.58554E-02   -0.37146E-01  2368   0.141E-01    0.289E+00
DAV:  78    -0.359830214152E+04   -0.58550E-02   -0.43667E-01  2368   0.143E-01    0.325E+00
DAV:  79    -0.359829632989E+04    0.58116E-02   -0.37217E-01  2368   0.141E-01    0.289E+00
DAV:  80    -0.359830214913E+04   -0.58192E-02   -0.43727E-01  2368   0.143E-01    0.325E+00
DAV:  81    -0.359829637289E+04    0.57762E-02   -0.37287E-01  2368   0.141E-01    0.290E+00
DAV:  82    -0.359830213481E+04   -0.57619E-02   -0.43763E-01  2368   0.143E-01    0.324E+00
DAV:  83    -0.359829639330E+04    0.57415E-02   -0.37325E-01  2368   0.141E-01    0.290E+00
DAV:  84    -0.359830214297E+04   -0.57497E-02   -0.43806E-01  2368   0.143E-01    0.324E+00
DAV:  85    -0.359829642928E+04    0.57137E-02   -0.37381E-01  2368   0.141E-01    0.291E+00
DAV:  86    -0.359830214957E+04   -0.57203E-02   -0.43851E-01  2368   0.143E-01    0.324E+00
DAV:  87    -0.359829642112E+04    0.57284E-02   -0.37369E-01  2368   0.141E-01    0.290E+00
DAV:  88    -0.359830212012E+04   -0.56990E-02   -0.43813E-01  2368   0.143E-01    0.324E+00
DAV:  89    -0.359829644624E+04    0.56739E-02   -0.37412E-01  2368   0.141E-01    0.291E+00
DAV:  90    -0.359830212715E+04   -0.56809E-02   -0.43855E-01  2368   0.143E-01    0.324E+00
DAV:  91    -0.359829646856E+04    0.56586E-02   -0.37448E-01  2368   0.141E-01    0.291E+00
DAV:  92    -0.359830208029E+04   -0.56117E-02   -0.43833E-01  2368   0.143E-01    0.323E+00
DAV:  93    -0.359829645736E+04    0.56229E-02   -0.37439E-01  2368   0.141E-01    0.291E+00
DAV:  94    -0.359830208073E+04   -0.56234E-02   -0.43845E-01  2368   0.143E-01    0.323E+00
DAV:  95    -0.359829647503E+04    0.56057E-02   -0.37465E-01  2368   0.141E-01    0.291E+00
DAV:  96    -0.359830207838E+04   -0.56034E-02   -0.43859E-01  2368   0.143E-01    0.323E+00
DAV:  97    -0.359829646621E+04    0.56122E-02   -0.37452E-01  2368   0.141E-01    0.291E+00
DAV:  98    -0.359830206840E+04   -0.56022E-02   -0.43840E-01  2368   0.143E-01    0.323E+00
DAV:  99    -0.359829649539E+04    0.55730E-02   -0.37498E-01  2368   0.141E-01    0.292E+00
DAV: 100    -0.359830208885E+04   -0.55935E-02   -0.43890E-01  2368   0.143E-01
   3 F= -.35983021E+04 E0= -.35982409E+04  d E =-.123823E+02
       N       E                     dE             d eps       ncg     rms          rms(c)
DAV:   1    -0.359861050611E+04   -0.31401E+00   -0.11438E+02  2048   0.666E+00    0.439E+00
DAV:   2    -0.360584205983E+04   -0.72316E+01   -0.64348E+01  2784   0.414E+00    0.413E+01
DAV:   3    -0.359948265447E+04    0.63594E+01   -0.25678E+01  2944   0.179E+00    0.567E+00
DAV:   4    -0.359885115607E+04    0.63150E+00   -0.29337E-01  2880   0.841E-01    0.388E+00
DAV:   5    -0.359912072976E+04   -0.26957E+00   -0.35380E+00  2976   0.682E-01    0.630E+00
DAV:   6    -0.359879871753E+04    0.32201E+00   -0.59558E-01  2656   0.527E-01    0.154E+00
DAV:   7    -0.359894434293E+04   -0.14563E+00   -0.86811E-01  2464   0.307E-01    0.587E+00
DAV:   8    -0.359883104662E+04    0.11330E+00   -0.20482E-01  2784   0.318E-01    0.423E+00
DAV:   9    -0.359876234591E+04    0.68701E-01   -0.35913E-01  2976   0.264E-01    0.188E+00
DAV:  10    -0.359879476499E+04   -0.32419E-01   -0.47588E-01  2560   0.169E-01    0.475E+00
DAV:  11    -0.359884133364E+04   -0.46569E-01   -0.13595E+00  2816   0.221E-01    0.416E+00
DAV:  12    -0.359879043122E+04    0.50902E-01   -0.57487E-01  2784   0.202E-01    0.332E+00
DAV:  13    -0.359880880899E+04   -0.18378E-01   -0.76920E-01  2752   0.183E-01    0.399E+00
DAV:  14    -0.359878912969E+04    0.19679E-01   -0.57595E-01  2592   0.174E-01    0.352E+00
DAV:  15    -0.359880678393E+04   -0.17654E-01   -0.77870E-01  2368   0.178E-01    0.393E+00
DAV:  16    -0.359878692979E+04    0.19854E-01   -0.54299E-01  2304   0.171E-01    0.336E+00
DAV:  17    -0.359879858969E+04   -0.11660E-01   -0.67580E-01  2304   0.170E-01    0.377E+00
DAV:  18    -0.359878633575E+04    0.12254E-01   -0.54126E-01  2272   0.164E-01    0.346E+00
DAV:  19    -0.359879770708E+04   -0.11371E-01   -0.67778E-01  2272   0.169E-01    0.372E+00
DAV:  20    -0.359878635080E+04    0.11356E-01   -0.54281E-01  2272   0.163E-01    0.348E+00
DAV:  21    -0.359879628039E+04   -0.99296E-02   -0.66581E-01  2272   0.168E-01    0.367E+00
DAV:  22    -0.359878609594E+04    0.10184E-01   -0.54031E-01  2272   0.163E-01    0.350E+00
DAV:  23    -0.359879521463E+04   -0.91187E-02   -0.65595E-01  2304   0.167E-01    0.363E+00
DAV:  24    -0.359878584193E+04    0.93727E-02   -0.53731E-01  2304   0.162E-01    0.351E+00
DAV:  25    -0.359879437072E+04   -0.85288E-02   -0.64744E-01  2304   0.167E-01    0.360E+00
DAV:  26    -0.359878559271E+04    0.87780E-02   -0.53414E-01  2304   0.162E-01    0.351E+00
DAV:  27    -0.359879365435E+04   -0.80616E-02   -0.63976E-01  2304   0.166E-01    0.358E+00
DAV:  28    -0.359878534576E+04    0.83086E-02   -0.53088E-01  2304   0.161E-01    0.351E+00
DAV:  29    -0.359879304687E+04   -0.77011E-02   -0.63293E-01  2304   0.165E-01    0.356E+00
DAV:  30    -0.359878510262E+04    0.79442E-02   -0.52759E-01  2304   0.161E-01    0.351E+00
DAV:  31    -0.359879251813E+04   -0.74155E-02   -0.62673E-01  2304   0.165E-01    0.354E+00
DAV:  32    -0.359878485963E+04    0.76585E-02   -0.52424E-01  2304   0.160E-01    0.350E+00
DAV:  33    -0.359879204172E+04   -0.71821E-02   -0.62090E-01  2304   0.164E-01    0.352E+00
DAV:  34    -0.359878461835E+04    0.74234E-02   -0.52089E-01  2304   0.160E-01    0.349E+00
DAV:  35    -0.359879160675E+04   -0.69884E-02   -0.61541E-01  2304   0.164E-01    0.351E+00
DAV:  36    -0.359878438388E+04    0.72229E-02   -0.51760E-01  2304   0.159E-01    0.349E+00
DAV:  37    -0.359879120885E+04   -0.68250E-02   -0.61027E-01  2304   0.163E-01    0.350E+00
DAV:  38    -0.359878415947E+04    0.70494E-02   -0.51443E-01  2304   0.159E-01    0.348E+00
DAV:  39    -0.359879084242E+04   -0.66829E-02   -0.60545E-01  2304   0.163E-01    0.348E+00
DAV:  40    -0.359878394679E+04    0.68956E-02   -0.51143E-01  2304   0.158E-01    0.347E+00
DAV:  41    -0.359879050870E+04   -0.65619E-02   -0.60101E-01  2304   0.163E-01    0.347E+00
DAV:  42    -0.359878374563E+04    0.67631E-02   -0.50858E-01  2304   0.158E-01    0.347E+00
DAV:  43    -0.359879020020E+04   -0.64546E-02   -0.59687E-01  2304   0.162E-01    0.346E+00
DAV:  44    -0.359878355491E+04    0.66453E-02   -0.50589E-01  2304   0.158E-01    0.346E+00
DAV:  45    -0.359878991360E+04   -0.63587E-02   -0.59300E-01  2304   0.162E-01    0.345E+00
DAV:  46    -0.359878337348E+04    0.65401E-02   -0.50333E-01  2304   0.157E-01    0.345E+00
DAV:  47    -0.359878947877E+04   -0.61053E-02   -0.58748E-01  2304   0.161E-01    0.344E+00
DAV:  48    -0.359878297316E+04    0.65056E-02   -0.49766E-01  2304   0.157E-01    0.343E+00
DAV:  49    -0.359878885162E+04   -0.58785E-02   -0.57867E-01  2304   0.161E-01    0.342E+00
DAV:  50    -0.359878271677E+04    0.61349E-02   -0.49406E-01  2304   0.156E-01    0.343E+00
DAV:  51    -0.359878866816E+04   -0.59514E-02   -0.57616E-01  2304   0.160E-01    0.342E+00
DAV:  52    -0.359878089842E+04    0.77697E-02   -0.46763E-01  2304   0.156E-01    0.327E+00
DAV:  53    -0.359878601082E+04   -0.51124E-02   -0.53437E-01  2304   0.157E-01    0.336E+00
DAV:  54    -0.359877899048E+04    0.70203E-02   -0.44068E-01  2304   0.152E-01    0.317E+00
DAV:  55    -0.359878437287E+04   -0.53824E-02   -0.50755E-01  2304   0.153E-01    0.333E+00
DAV:  56    -0.359877779697E+04    0.65759E-02   -0.42359E-01  2304   0.149E-01    0.310E+00
DAV:  57    -0.359878292672E+04   -0.51297E-02   -0.48571E-01  2304   0.151E-01    0.329E+00
DAV:  58    -0.359877714383E+04    0.57829E-02   -0.41481E-01  2304   0.146E-01    0.308E+00
DAV:  59    -0.359878220367E+04   -0.50598E-02   -0.47646E-01  2304   0.149E-01    0.326E+00
DAV:  60    -0.359877664551E+04    0.55582E-02   -0.40782E-01  2304   0.145E-01    0.306E+00
DAV:  61    -0.359878161376E+04   -0.49682E-02   -0.46822E-01  2304   0.148E-01    0.324E+00
DAV:  62    -0.359877628910E+04    0.53247E-02   -0.40283E-01  2304   0.144E-01    0.304E+00
DAV:  63    -0.359878118944E+04   -0.49003E-02   -0.46240E-01  2304   0.147E-01    0.322E+00
DAV:  64    -0.359877605429E+04    0.51351E-02   -0.39956E-01  2304   0.144E-01    0.304E+00
DAV:  65    -0.359878090780E+04   -0.48535E-02   -0.45867E-01  2304   0.147E-01    0.321E+00
DAV:  66    -0.359877589409E+04    0.50137E-02   -0.39731E-01  2304   0.143E-01    0.303E+00
DAV:  67    -0.359878068032E+04   -0.47862E-02   -0.45573E-01  2304   0.147E-01    0.320E+00
DAV:  68    -0.359877577435E+04    0.49060E-02   -0.39565E-01  2304   0.143E-01    0.303E+00
DAV:  69    -0.359878053578E+04   -0.47614E-02   -0.45389E-01  2304   0.146E-01    0.320E+00
DAV:  70    -0.359877570135E+04    0.48344E-02   -0.39463E-01  2304   0.143E-01    0.302E+00
DAV:  71    -0.359878043093E+04   -0.47296E-02   -0.45260E-01  2304   0.146E-01    0.319E+00
DAV:  72    -0.359877562500E+04    0.48059E-02   -0.39354E-01  2304   0.143E-01    0.302E+00
DAV:  73    -0.359878032424E+04   -0.46992E-02   -0.45114E-01  2304   0.146E-01    0.319E+00
DAV:  74    -0.359877559201E+04    0.47322E-02   -0.39310E-01  2304   0.143E-01    0.302E+00
DAV:  75    -0.359878026695E+04   -0.46749E-02   -0.45056E-01  2304   0.146E-01    0.318E+00
DAV:  76    -0.359877556964E+04    0.46973E-02   -0.39279E-01  2304   0.143E-01    0.302E+00
DAV:  77    -0.359878018147E+04   -0.46118E-02   -0.44966E-01  2304   0.146E-01    0.318E+00
DAV:  78    -0.359877552985E+04    0.46516E-02   -0.39225E-01  2336   0.142E-01    0.302E+00
DAV:  79    -0.359878013379E+04   -0.46039E-02   -0.44913E-01  2336   0.146E-01    0.318E+00
DAV:  80    -0.359877551476E+04    0.46190E-02   -0.39203E-01  2336   0.142E-01    0.302E+00
DAV:  81    -0.359878009381E+04   -0.45791E-02   -0.44872E-01  2336   0.146E-01    0.317E+00
DAV:  82    -0.359877545962E+04    0.46342E-02   -0.39122E-01  2336   0.142E-01    0.302E+00
DAV:  83    -0.359878001348E+04   -0.45539E-02   -0.44753E-01  2336   0.146E-01    0.317E+00
DAV:  84    -0.359877544089E+04    0.45726E-02   -0.39099E-01  2336   0.142E-01    0.302E+00
DAV:  85    -0.359877997851E+04   -0.45376E-02   -0.44721E-01  2336   0.146E-01    0.317E+00
DAV:  86    -0.359877542479E+04    0.45537E-02   -0.39077E-01  2336   0.142E-01    0.302E+00
DAV:  87    -0.359877988757E+04   -0.44628E-02   -0.44625E-01  2336   0.146E-01    0.316E+00
DAV:  88    -0.359877537285E+04    0.45147E-02   -0.39006E-01  2336   0.142E-01    0.302E+00
DAV:  89    -0.359877983807E+04   -0.44652E-02   -0.44563E-01  2336   0.145E-01    0.316E+00
DAV:  90    -0.359877534781E+04    0.44903E-02   -0.38969E-01  2336   0.142E-01    0.302E+00
DAV:  91    -0.359877979290E+04   -0.44451E-02   -0.44508E-01  2336   0.145E-01    0.316E+00
DAV:  92    -0.359877526293E+04    0.45300E-02   -0.38845E-01  2336   0.142E-01    0.301E+00
DAV:  93    -0.359877967599E+04   -0.44131E-02   -0.44326E-01  2368   0.145E-01    0.315E+00
DAV:  94    -0.359877522184E+04    0.44542E-02   -0.38790E-01  2400   0.142E-01    0.301E+00
DAV:  95    -0.359877962742E+04   -0.44056E-02   -0.44270E-01  2400   0.145E-01    0.315E+00
DAV:  96    -0.359877519063E+04    0.44368E-02   -0.38746E-01  2400   0.142E-01    0.301E+00
DAV:  97    -0.359877955637E+04   -0.43657E-02   -0.44184E-01  2400   0.145E-01    0.315E+00
DAV:  98    -0.359877516742E+04    0.43890E-02   -0.38716E-01  2400   0.142E-01    0.301E+00
DAV:  99    -0.359877954591E+04   -0.43785E-02   -0.44176E-01  2400   0.145E-01    0.315E+00
DAV: 100    -0.359877516457E+04    0.43813E-02   -0.38711E-01  2400   0.142E-01
   4 F= -.35987752E+04 E0= -.35987089E+04  d E =-.128554E+02
       N       E                     dE             d eps       ncg     rms          rms(c)
DAV:   1    -0.359890995322E+04   -0.13041E+00   -0.10267E+01  2048   0.196E+00    0.336E+00
DAV:   2    -0.360350503422E+04   -0.45951E+01   -0.41915E+01  3072   0.323E+00    0.201E+01
DAV:   3    -0.359925950738E+04    0.42455E+01   -0.14670E+01  3136   0.410E+00    0.669E+00
DAV:   4    -0.359893690913E+04    0.32260E+00   -0.34855E-01  2816   0.484E-01    0.340E+00
DAV:   5    -0.359889994414E+04    0.36965E-01   -0.13008E-01  2784   0.218E-01    0.681E-01
DAV:   6    -0.359891833095E+04   -0.18387E-01   -0.16303E-01  2400   0.141E-01    0.410E+00
DAV:   7    -0.359898318373E+04   -0.64853E-01   -0.12057E+00  2720   0.203E-01    0.442E+00
DAV:   8    -0.359891988339E+04    0.63300E-01   -0.82654E-02  2912   0.207E-01    0.719E-01
DAV:   9    -0.359889309596E+04    0.26787E-01   -0.40215E-02  2688   0.144E-01    0.857E-01
DAV:  10    -0.359889284076E+04    0.25520E-03   -0.35853E-03  2912   0.453E-02    0.129E-01
DAV:  11    -0.359889259079E+04    0.24997E-03   -0.24651E-03  2624   0.417E-02    0.557E-01
DAV:  12    -0.359889475841E+04   -0.21676E-02   -0.32401E-02  2592   0.304E-02    0.136E+00
DAV:  13    -0.359889724525E+04   -0.24868E-02   -0.67146E-02  2560   0.475E-02    0.146E+00
DAV:  14    -0.359890147130E+04   -0.42260E-02   -0.12521E-01  2528   0.652E-02    0.220E+00
DAV:  15    -0.359890706267E+04   -0.55914E-02   -0.20293E-01  2592   0.859E-02    0.237E+00
DAV:  16    -0.359891321025E+04   -0.61476E-02   -0.28660E-01  2464   0.105E-01    0.305E+00
DAV:  17    -0.359891904377E+04   -0.58335E-02   -0.38158E-01  2368   0.125E-01    0.286E+00
DAV:  18    -0.359892321623E+04   -0.41725E-02   -0.42485E-01  2432   0.134E-01    0.355E+00
DAV:  19    -0.359892674414E+04   -0.35279E-02   -0.49957E-01  2368   0.148E-01    0.304E+00
DAV:  20    -0.359892771263E+04   -0.96848E-03   -0.48765E-01  2368   0.149E-01    0.372E+00
DAV:  21    -0.359892939719E+04   -0.16846E-02   -0.54073E-01  2368   0.156E-01    0.307E+00
DAV:  22    -0.359892897258E+04    0.42461E-03   -0.50500E-01  2368   0.154E-01    0.376E+00
DAV:  23    -0.359892991591E+04   -0.94333E-03   -0.54934E-01  2368   0.158E-01    0.307E+00
DAV:  24    -0.359892923944E+04    0.67647E-03   -0.50825E-01  2368   0.155E-01    0.377E+00
DAV:  25    -0.359892996660E+04   -0.72717E-03   -0.55066E-01  2368   0.159E-01    0.307E+00
DAV:  26    -0.359892927044E+04    0.69616E-03   -0.50837E-01  2368   0.155E-01    0.377E+00
DAV:  27    -0.359892997099E+04   -0.70054E-03   -0.55104E-01  2368   0.159E-01    0.307E+00
DAV:  28    -0.359892922921E+04    0.74178E-03   -0.50779E-01  2368   0.155E-01    0.377E+00
DAV:  29    -0.359892996438E+04   -0.73517E-03   -0.55104E-01  2368   0.159E-01    0.307E+00
DAV:  30    -0.359892914375E+04    0.82063E-03   -0.50682E-01  2368   0.155E-01    0.376E+00
DAV:  31    -0.359892994162E+04   -0.79787E-03   -0.55065E-01  2368   0.159E-01    0.308E+00
DAV:  32    -0.359892902677E+04    0.91485E-03   -0.50551E-01  2368   0.155E-01    0.375E+00
DAV:  33    -0.359892990587E+04   -0.87910E-03   -0.54997E-01  2368   0.158E-01    0.308E+00
DAV:  34    -0.359892888803E+04    0.10178E-02   -0.50397E-01  2368   0.155E-01    0.374E+00
DAV:  35    -0.359892986373E+04   -0.97570E-03   -0.54911E-01  2368   0.158E-01    0.309E+00
DAV:  36    -0.359892873447E+04    0.11293E-02   -0.50227E-01  2368   0.155E-01    0.372E+00
DAV:  37    -0.359892981876E+04   -0.10843E-02   -0.54814E-01  2368   0.158E-01    0.309E+00
DAV:  38    -0.359892857038E+04    0.12484E-02   -0.50044E-01  2368   0.155E-01    0.371E+00
DAV:  39    -0.359892977182E+04   -0.12014E-02   -0.54709E-01  2368   0.158E-01    0.310E+00
DAV:  40    -0.359892839871E+04    0.13731E-02   -0.49852E-01  2368   0.154E-01    0.370E+00
DAV:  41    -0.359892972288E+04   -0.13242E-02   -0.54597E-01  2368   0.158E-01    0.310E+00
DAV:  42    -0.359892822183E+04    0.15011E-02   -0.49654E-01  2368   0.154E-01    0.368E+00
DAV:  43    -0.359892967118E+04   -0.14493E-02   -0.54476E-01  2368   0.158E-01    0.311E+00
DAV:  44    -0.359892804080E+04    0.16304E-02   -0.49449E-01  2368   0.154E-01    0.367E+00
DAV:  45    -0.359892961782E+04   -0.15770E-02   -0.54350E-01  2368   0.157E-01    0.311E+00
DAV:  46    -0.359892785850E+04    0.17593E-02   -0.49241E-01  2368   0.155E-01    0.365E+00
DAV:  47    -0.359892961829E+04   -0.17598E-02   -0.54290E-01  2368   0.157E-01    0.312E+00
DAV:  48    -0.359892787158E+04    0.17467E-02   -0.49287E-01  2368   0.154E-01    0.365E+00
DAV:  49    -0.359892972927E+04   -0.18577E-02   -0.54419E-01  2368   0.157E-01    0.313E+00
DAV:  50    -0.359892782381E+04    0.19055E-02   -0.49255E-01  2368   0.154E-01    0.364E+00
DAV:  51    -0.359892976916E+04   -0.19453E-02   -0.54436E-01  2368   0.157E-01    0.314E+00
DAV:  52    -0.359892715707E+04    0.26121E-02   -0.48442E-01  2368   0.154E-01    0.358E+00
DAV:  53    -0.359892857288E+04   -0.14158E-02   -0.52656E-01  2368   0.156E-01    0.309E+00
DAV:  54    -0.359892645977E+04    0.21131E-02   -0.47446E-01  2368   0.152E-01    0.357E+00
DAV:  55    -0.359892816184E+04   -0.17021E-02   -0.52049E-01  2368   0.155E-01    0.308E+00
DAV:  56    -0.359892608310E+04    0.20787E-02   -0.46936E-01  2368   0.152E-01    0.355E+00
DAV:  57    -0.359892788633E+04   -0.18032E-02   -0.51610E-01  2368   0.155E-01    0.308E+00
DAV:  58    -0.359892586338E+04    0.20230E-02   -0.46644E-01  2368   0.151E-01    0.353E+00
DAV:  59    -0.359892768369E+04   -0.18203E-02   -0.51294E-01  2368   0.154E-01    0.308E+00
DAV:  60    -0.359892568173E+04    0.20020E-02   -0.46400E-01  2368   0.151E-01    0.352E+00
DAV:  61    -0.359892754240E+04   -0.18607E-02   -0.51074E-01  2368   0.154E-01    0.307E+00
DAV:  62    -0.359892543493E+04    0.21075E-02   -0.46079E-01  2368   0.150E-01    0.351E+00
DAV:  63    -0.359892723621E+04   -0.18013E-02   -0.50615E-01  2368   0.153E-01    0.306E+00
DAV:  64    -0.359892515233E+04    0.20839E-02   -0.45695E-01  2368   0.150E-01    0.349E+00
DAV:  65    -0.359892699121E+04   -0.18389E-02   -0.50244E-01  2368   0.153E-01    0.306E+00
DAV:  66    -0.359892495104E+04    0.20402E-02   -0.45421E-01  2368   0.150E-01    0.348E+00
DAV:  67    -0.359892681183E+04   -0.18608E-02   -0.49975E-01  2368   0.153E-01    0.305E+00
DAV:  68    -0.359892477956E+04    0.20323E-02   -0.45190E-01  2368   0.149E-01    0.347E+00
DAV:  69    -0.359892666049E+04   -0.18809E-02   -0.49743E-01  2368   0.152E-01    0.305E+00
DAV:  70    -0.359892464236E+04    0.20181E-02   -0.45005E-01  2368   0.149E-01    0.347E+00
DAV:  71    -0.359892655216E+04   -0.19098E-02   -0.49574E-01  2368   0.152E-01    0.305E+00
DAV:  72    -0.359892452138E+04    0.20308E-02   -0.44844E-01  2368   0.149E-01    0.346E+00
DAV:  73    -0.359892643666E+04   -0.19153E-02   -0.49398E-01  2368   0.152E-01    0.304E+00
DAV:  74    -0.359892440515E+04    0.20315E-02   -0.44688E-01  2368   0.149E-01    0.345E+00
DAV:  75    -0.359892634613E+04   -0.19410E-02   -0.49255E-01  2368   0.151E-01    0.304E+00
DAV:  76    -0.359892432285E+04    0.20233E-02   -0.44579E-01  2368   0.148E-01    0.345E+00
DAV:  77    -0.359892626457E+04   -0.19417E-02   -0.49132E-01  2368   0.151E-01    0.304E+00
DAV:  78    -0.359892422265E+04    0.20419E-02   -0.44445E-01  2368   0.148E-01    0.344E+00
DAV:  79    -0.359892617955E+04   -0.19569E-02   -0.48998E-01  2368   0.151E-01    0.304E+00
DAV:  80    -0.359892414291E+04    0.20366E-02   -0.44338E-01  2368   0.148E-01    0.344E+00
DAV:  81    -0.359892612378E+04   -0.19809E-02   -0.48906E-01  2368   0.151E-01    0.304E+00
DAV:  82    -0.359892405748E+04    0.20663E-02   -0.44227E-01  2368   0.148E-01    0.343E+00
DAV:  83    -0.359892604023E+04   -0.19828E-02   -0.48776E-01  2368   0.151E-01    0.304E+00
DAV:  84    -0.359892398119E+04    0.20590E-02   -0.44125E-01  2368   0.148E-01    0.343E+00
DAV:  85    -0.359892598608E+04   -0.20049E-02   -0.48687E-01  2368   0.151E-01    0.304E+00
DAV:  86    -0.359892393008E+04    0.20560E-02   -0.44057E-01  2368   0.148E-01    0.342E+00
DAV:  87    -0.359892592782E+04   -0.19977E-02   -0.48600E-01  2368   0.151E-01    0.303E+00
DAV:  88    -0.359892386526E+04    0.20626E-02   -0.43970E-01  2368   0.147E-01    0.342E+00
DAV:  89    -0.359892587986E+04   -0.20146E-02   -0.48523E-01  2368   0.151E-01    0.303E+00
DAV:  90    -0.359892381918E+04    0.20607E-02   -0.43909E-01  2368   0.147E-01    0.342E+00
DAV:  91    -0.359892585058E+04   -0.20314E-02   -0.48473E-01  2368   0.151E-01    0.303E+00
DAV:  92    -0.359892376513E+04    0.20854E-02   -0.43840E-01  2368   0.147E-01    0.341E+00
DAV:  93    -0.359892581022E+04   -0.20451E-02   -0.48403E-01  2368   0.150E-01    0.303E+00
DAV:  94    -0.359892374004E+04    0.20702E-02   -0.43807E-01  2368   0.147E-01    0.341E+00
DAV:  95    -0.359892580008E+04   -0.20600E-02   -0.48382E-01  2368   0.150E-01    0.303E+00
DAV:  96    -0.359892372292E+04    0.20772E-02   -0.43785E-01  2368   0.147E-01    0.341E+00
DAV:  97    -0.359892580172E+04   -0.20788E-02   -0.48377E-01  2368   0.150E-01    0.303E+00
DAV:  98    -0.359892373629E+04    0.20654E-02   -0.43805E-01  2368   0.147E-01    0.341E+00
DAV:  99    -0.359892583213E+04   -0.20958E-02   -0.48417E-01  2368   0.150E-01    0.304E+00
DAV: 100    -0.359892374705E+04    0.20851E-02   -0.43822E-01  2368   0.147E-01
   5 F= -.35989237E+04 E0= -.35988589E+04  d E =-.130039E+02
       N       E                     dE             d eps       ncg     rms          rms(c)
DAV:   1    -0.360247021557E+04   -0.35444E+01   -0.20518E+02  2048   0.909E+00    0.343E+00
DAV:   2    -0.360495332636E+04   -0.24831E+01   -0.18974E+01  2656   0.260E+00    0.192E+01
DAV:   3    -0.360303501942E+04    0.19183E+01   -0.16385E+01  2912   0.256E+00    0.400E+00
DAV:   4    -0.360279436935E+04    0.24065E+00   -0.22075E-01  2752   0.378E-01    0.210E+00
DAV:   5    -0.360286862910E+04   -0.74260E-01   -0.36434E-01  2624   0.283E-01    0.637E+00
DAV:   6    -0.360285051374E+04    0.18115E-01   -0.16046E+00  2880   0.396E-01    0.463E+00
DAV:   7    -0.360278836868E+04    0.62145E-01   -0.19684E-01  2784   0.358E-01    0.597E-01
DAV:   8    -0.360282506411E+04   -0.36695E-01   -0.10133E-01  2848   0.194E-01    0.466E+00
DAV:   9    -0.360278382473E+04    0.41239E-01   -0.37592E-01  2656   0.220E-01    0.253E+00
DAV:  10    -0.360282223058E+04   -0.38406E-01   -0.62323E-01  2688   0.200E-01    0.436E+00
DAV:  11    -0.360280678577E+04    0.15445E-01   -0.73623E-01  2656   0.173E-01    0.442E+00
DAV:  12    -0.360283358323E+04   -0.26797E-01   -0.10666E+00  2720   0.191E-01    0.421E+00
DAV:  13    -0.360280233380E+04    0.31249E-01   -0.66076E-01  2624   0.185E-01    0.394E+00
DAV:  14    -0.360281718216E+04   -0.14848E-01   -0.83247E-01  2592   0.174E-01    0.404E+00
DAV:  15    -0.360279871059E+04    0.18472E-01   -0.61025E-01  2528   0.172E-01    0.383E+00
DAV:  16    -0.360281216740E+04   -0.13457E-01   -0.76567E-01  2496   0.168E-01    0.397E+00
DAV:  17    -0.360279784339E+04    0.14324E-01   -0.59896E-01  2496   0.167E-01    0.384E+00
DAV:  18    -0.360281070026E+04   -0.12857E-01   -0.74971E-01  2464   0.166E-01    0.394E+00
DAV:  19    -0.360279734208E+04    0.13358E-01   -0.59201E-01  2432   0.166E-01    0.383E+00
DAV:  20    -0.360280955341E+04   -0.12211E-01   -0.73578E-01  2400   0.165E-01    0.392E+00
DAV:  21    -0.360279669986E+04    0.12854E-01   -0.58301E-01  2400   0.165E-01    0.380E+00
DAV:  22    -0.360280842636E+04   -0.11727E-01   -0.72067E-01  2400   0.164E-01    0.390E+00
DAV:  23    -0.360279610876E+04    0.12318E-01   -0.57482E-01  2400   0.164E-01    0.378E+00
DAV:  24    -0.360280750913E+04   -0.11400E-01   -0.70818E-01  2400   0.164E-01    0.388E+00
DAV:  25    -0.360279565729E+04    0.11852E-01   -0.56862E-01  2400   0.163E-01    0.376E+00
DAV:  26    -0.360280681023E+04   -0.11153E-01   -0.69879E-01  2400   0.163E-01    0.387E+00
DAV:  27    -0.360279530997E+04    0.11500E-01   -0.56385E-01  2400   0.163E-01    0.374E+00
DAV:  28    -0.360280625660E+04   -0.10947E-01   -0.69142E-01  2400   0.162E-01    0.386E+00
DAV:  29    -0.360279502358E+04    0.11233E-01   -0.55992E-01  2400   0.162E-01    0.373E+00
DAV:  30    -0.360280579153E+04   -0.10768E-01   -0.68525E-01  2400   0.162E-01    0.385E+00
DAV:  31    -0.360279477702E+04    0.11015E-01   -0.55652E-01  2400   0.162E-01    0.372E+00
DAV:  32    -0.360280539263E+04   -0.10616E-01   -0.67995E-01  2400   0.161E-01    0.384E+00
DAV:  33    -0.360279456438E+04    0.10828E-01   -0.55360E-01  2400   0.162E-01    0.371E+00
DAV:  34    -0.360280504521E+04   -0.10481E-01   -0.67535E-01  2400   0.161E-01    0.383E+00
DAV:  35    -0.360279437980E+04    0.10665E-01   -0.55107E-01  2400   0.161E-01    0.370E+00
DAV:  36    -0.360280474287E+04   -0.10363E-01   -0.67136E-01  2368   0.161E-01    0.382E+00
DAV:  37    -0.360279421614E+04    0.10527E-01   -0.54882E-01  2368   0.161E-01    0.370E+00
DAV:  38    -0.360280447140E+04   -0.10255E-01   -0.66779E-01  2368   0.161E-01    0.382E+00
DAV:  39    -0.360279407201E+04    0.10399E-01   -0.54684E-01  2368   0.161E-01    0.369E+00
DAV:  40    -0.360280423208E+04   -0.10160E-01   -0.66466E-01  2368   0.160E-01    0.381E+00
DAV:  41    -0.360279394510E+04    0.10287E-01   -0.54510E-01  2368   0.160E-01    0.369E+00
DAV:  42    -0.360280401847E+04   -0.10073E-01   -0.66187E-01  2368   0.160E-01    0.381E+00
DAV:  43    -0.360279383155E+04    0.10187E-01   -0.54355E-01  2368   0.160E-01    0.368E+00
DAV:  44    -0.360280382570E+04   -0.99942E-02   -0.65937E-01  2368   0.160E-01    0.380E+00
DAV:  45    -0.360279372929E+04    0.10096E-01   -0.54215E-01  2368   0.160E-01    0.368E+00
DAV:  46    -0.360280365075E+04   -0.99215E-02   -0.65711E-01  2368   0.160E-01    0.380E+00
DAV:  47    -0.360279354270E+04    0.10108E-01   -0.53949E-01  2368   0.160E-01    0.367E+00
DAV:  48    -0.360280329917E+04   -0.97565E-02   -0.65227E-01  2368   0.160E-01    0.379E+00
DAV:  49    -0.360279339593E+04    0.99032E-02   -0.53754E-01  2368   0.160E-01    0.366E+00
DAV:  50    -0.360280311434E+04   -0.97184E-02   -0.64987E-01  2368   0.159E-01    0.379E+00
DAV:  51    -0.360279330851E+04    0.98058E-02   -0.53636E-01  2368   0.160E-01    0.366E+00
DAV:  52    -0.360280274453E+04   -0.94360E-02   -0.64567E-01  2368   0.159E-01    0.378E+00
DAV:  53    -0.360279310502E+04    0.96395E-02   -0.53361E-01  2368   0.159E-01    0.365E+00
DAV:  54    -0.360280247644E+04   -0.93714E-02   -0.64217E-01  2368   0.159E-01    0.377E+00
DAV:  55    -0.360279300022E+04    0.94762E-02   -0.53221E-01  2368   0.159E-01    0.365E+00
DAV:  56    -0.360280232020E+04   -0.93200E-02   -0.64025E-01  2368   0.159E-01    0.376E+00
DAV:  57    -0.360279265689E+04    0.96633E-02   -0.52720E-01  2368   0.159E-01    0.362E+00
DAV:  58    -0.360280170379E+04   -0.90469E-02   -0.63133E-01  2368   0.158E-01    0.375E+00
DAV:  59    -0.360279244441E+04    0.92594E-02   -0.52447E-01  2368   0.158E-01    0.362E+00
DAV:  60    -0.360280147247E+04   -0.90281E-02   -0.62849E-01  2368   0.158E-01    0.375E+00
DAV:  61    -0.360279235058E+04    0.91219E-02   -0.52322E-01  2368   0.158E-01    0.362E+00
DAV:  62    -0.360280120074E+04   -0.88502E-02   -0.62539E-01  2368   0.158E-01    0.374E+00
DAV:  63    -0.360279222371E+04    0.89770E-02   -0.52154E-01  2368   0.158E-01    0.362E+00
DAV:  64    -0.360280105309E+04   -0.88294E-02   -0.62350E-01  2368   0.157E-01    0.373E+00
DAV:  65    -0.360279216718E+04    0.88859E-02   -0.52078E-01  2368   0.157E-01    0.361E+00
DAV:  66    -0.360280096083E+04   -0.87937E-02   -0.62239E-01  2368   0.157E-01    0.373E+00
DAV:  67    -0.360279205002E+04    0.89108E-02   -0.51910E-01  2368   0.157E-01    0.361E+00
DAV:  68    -0.360280076090E+04   -0.87109E-02   -0.61957E-01  2368   0.157E-01    0.373E+00
DAV:  69    -0.360279198390E+04    0.87770E-02   -0.51825E-01  2368   0.157E-01    0.361E+00
DAV:  70    -0.360280067093E+04   -0.86870E-02   -0.61852E-01  2368   0.157E-01    0.372E+00
DAV:  71    -0.360279195030E+04    0.87206E-02   -0.51781E-01  2368   0.157E-01    0.360E+00
DAV:  72    -0.360280053257E+04   -0.85823E-02   -0.61701E-01  2368   0.157E-01    0.372E+00
DAV:  73    -0.360279188175E+04    0.86508E-02   -0.51691E-01  2368   0.157E-01    0.360E+00
DAV:  74    -0.360280044540E+04   -0.85637E-02   -0.61591E-01  2368   0.157E-01    0.372E+00
DAV:  75    -0.360279184822E+04    0.85972E-02   -0.51646E-01  2368   0.157E-01    0.360E+00
DAV:  76    -0.360280038602E+04   -0.85378E-02   -0.61521E-01  2368   0.157E-01    0.371E+00
DAV:  77    -0.360279176250E+04    0.86235E-02   -0.51523E-01  2368   0.157E-01    0.360E+00
DAV:  78    -0.360280023743E+04   -0.84749E-02   -0.61312E-01  2368   0.156E-01    0.371E+00
DAV:  79    -0.360279171105E+04    0.85264E-02   -0.51457E-01  2368   0.157E-01    0.360E+00
DAV:  80    -0.360280016829E+04   -0.84572E-02   -0.61230E-01  2368   0.156E-01    0.371E+00
DAV:  81    -0.360279168379E+04    0.84845E-02   -0.51421E-01  2368   0.157E-01    0.360E+00
DAV:  82    -0.360280005422E+04   -0.83704E-02   -0.61104E-01  2368   0.156E-01    0.371E+00
DAV:  83    -0.360279162429E+04    0.84299E-02   -0.51342E-01  2368   0.157E-01    0.359E+00
DAV:  84    -0.360279998132E+04   -0.83570E-02   -0.61011E-01  2368   0.156E-01    0.370E+00
DAV:  85    -0.360279159472E+04    0.83866E-02   -0.51302E-01  2368   0.157E-01    0.359E+00
DAV:  86    -0.360279993248E+04   -0.83378E-02   -0.60952E-01  2368   0.156E-01    0.370E+00
DAV:  87    -0.360279151400E+04    0.84185E-02   -0.51186E-01  2368   0.156E-01    0.359E+00
DAV:  88    -0.360279979668E+04   -0.82827E-02   -0.60758E-01  2368   0.156E-01    0.370E+00
DAV:  89    -0.360279146504E+04    0.83316E-02   -0.51122E-01  2368   0.156E-01    0.359E+00
DAV:  90    -0.360279973597E+04   -0.82709E-02   -0.60684E-01  2368   0.156E-01    0.370E+00
DAV:  91    -0.360279143970E+04    0.82963E-02   -0.51089E-01  2368   0.156E-01    0.359E+00
DAV:  92    -0.360279963881E+04   -0.81991E-02   -0.60576E-01  2368   0.156E-01    0.369E+00
DAV:  93    -0.360279138814E+04    0.82507E-02   -0.51020E-01  2368   0.156E-01    0.358E+00
DAV:  94    -0.360279957856E+04   -0.81904E-02   -0.60498E-01  2368   0.156E-01    0.369E+00
DAV:  95    -0.360279136291E+04    0.82157E-02   -0.50986E-01  2368   0.156E-01    0.358E+00
DAV:  96    -0.360279953934E+04   -0.81764E-02   -0.60450E-01  2368   0.156E-01    0.369E+00
DAV:  97    -0.360279130176E+04    0.82376E-02   -0.50898E-01  2368   0.156E-01    0.358E+00
DAV:  98    -0.360279943679E+04   -0.81350E-02   -0.60303E-01  2368   0.156E-01    0.369E+00
DAV:  99    -0.360279126388E+04    0.81729E-02   -0.50849E-01  2368   0.156E-01    0.358E+00
DAV: 100    -0.360279939047E+04   -0.81266E-02   -0.60247E-01  2368   0.156E-01
   6 F= -.36027994E+04 E0= -.36027409E+04  d E =-.387564E+01
       N       E                     dE             d eps       ncg     rms          rms(c)
DAV:   1    -0.360441484530E+04   -0.16236E+01   -0.47245E+02  2048   0.136E+01    0.671E+00
DAV:   2    -0.361800489444E+04   -0.13590E+02   -0.13110E+02  2912   0.493E+00    0.459E+01
DAV:   3    -0.360606559191E+04    0.11939E+02   -0.21219E+00  2720   0.223E+00    0.663E+00
DAV:   4    -0.360521556965E+04    0.85002E+00   -0.65665E-01  2784   0.109E+00    0.451E+00
DAV:   5    -0.360589018990E+04   -0.67462E+00   -0.76816E+00  3200   0.117E+00    0.765E+00
DAV:   6    -0.360541087176E+04    0.47932E+00   -0.43809E-01  2528   0.652E-01    0.714E+00
DAV:   7    -0.360515692357E+04    0.25395E+00   -0.38361E-01  2752   0.704E-01    0.499E+00
DAV:   8    -0.360550553889E+04   -0.34862E+00   -0.55666E+00  3040   0.107E+00    0.543E+00
DAV:   9    -0.360521431679E+04    0.29122E+00   -0.16890E-01  2528   0.390E-01    0.487E+00
DAV:  10    -0.360525383416E+04   -0.39517E-01   -0.22972E+00  3040   0.476E-01    0.606E+00
DAV:  11    -0.360525658289E+04   -0.27487E-02   -0.25100E+00  2624   0.385E-01    0.479E+00
DAV:  12    -0.360513671202E+04    0.11987E+00   -0.70788E-01  2624   0.236E-01    0.413E+00
DAV:  13    -0.360523327881E+04   -0.96567E-01   -0.17173E+00  2880   0.232E-01    0.475E+00
DAV:  14    -0.360512049583E+04    0.11278E+00   -0.42010E-01  2624   0.195E-01    0.277E+00
DAV:  15    -0.360517058301E+04   -0.50087E-01   -0.75722E-01  2656   0.159E-01    0.454E+00
DAV:  16    -0.360511634555E+04    0.54237E-01   -0.35743E-01  2496   0.153E-01    0.256E+00
DAV:  17    -0.360516047215E+04   -0.44127E-01   -0.62577E-01  2848   0.145E-01    0.447E+00
DAV:  18    -0.360511332885E+04    0.47143E-01   -0.29238E-01  2464   0.139E-01    0.218E+00
DAV:  19    -0.360514383867E+04   -0.30510E-01   -0.44423E-01  2432   0.130E-01    0.437E+00
DAV:  20    -0.360511456266E+04    0.29276E-01   -0.34603E-01  2368   0.131E-01    0.261E+00
DAV:  21    -0.360514712029E+04   -0.32558E-01   -0.55356E-01  2304   0.136E-01    0.438E+00
DAV:  22    -0.360511586076E+04    0.31260E-01   -0.36533E-01  2304   0.136E-01    0.268E+00
DAV:  23    -0.360514492492E+04   -0.29064E-01   -0.55690E-01  2304   0.137E-01    0.435E+00
DAV:  24    -0.360511708722E+04    0.27838E-01   -0.39298E-01  2304   0.136E-01    0.286E+00
DAV:  25    -0.360514599623E+04   -0.28909E-01   -0.59935E-01  2336   0.140E-01    0.434E+00
DAV:  26    -0.360511780077E+04    0.28195E-01   -0.40433E-01  2368   0.138E-01    0.291E+00
DAV:  27    -0.360514524365E+04   -0.27443E-01   -0.60473E-01  2368   0.141E-01    0.433E+00
DAV:  28    -0.360511817738E+04    0.27066E-01   -0.41190E-01  2368   0.138E-01    0.296E+00
DAV:  29    -0.360514479565E+04   -0.26618E-01   -0.61049E-01  2368   0.142E-01    0.431E+00
DAV:  30    -0.360511840630E+04    0.26389E-01   -0.41623E-01  2368   0.138E-01    0.299E+00
DAV:  31    -0.360514414259E+04   -0.25736E-01   -0.61070E-01  2368   0.142E-01    0.430E+00
DAV:  32    -0.360511860350E+04    0.25539E-01   -0.42040E-01  2368   0.138E-01    0.302E+00
DAV:  33    -0.360514367648E+04   -0.25073E-01   -0.61239E-01  2336   0.142E-01    0.429E+00
DAV:  34    -0.360511873957E+04    0.24937E-01   -0.42316E-01  2336   0.139E-01    0.304E+00
DAV:  35    -0.360514303430E+04   -0.24295E-01   -0.61096E-01  2368   0.142E-01    0.428E+00
DAV:  36    -0.360511898265E+04    0.24052E-01   -0.42843E-01  2400   0.139E-01    0.308E+00
DAV:  37    -0.360514289869E+04   -0.23916E-01   -0.61615E-01  2368   0.143E-01    0.427E+00
DAV:  38    -0.360511923566E+04    0.23663E-01   -0.43315E-01  2400   0.140E-01    0.311E+00
DAV:  39    -0.360514266606E+04   -0.23430E-01   -0.61926E-01  2368   0.143E-01    0.426E+00
DAV:  40    -0.360511947826E+04    0.23188E-01   -0.43783E-01  2400   0.140E-01    0.314E+00
DAV:  41    -0.360514251106E+04   -0.23033E-01   -0.62300E-01  2368   0.143E-01    0.425E+00
DAV:  42    -0.360511972391E+04    0.22787E-01   -0.44247E-01  2400   0.141E-01    0.317E+00
DAV:  43    -0.360514238702E+04   -0.22663E-01   -0.62676E-01  2368   0.144E-01    0.425E+00
DAV:  44    -0.360511996728E+04    0.22420E-01   -0.44701E-01  2400   0.142E-01    0.319E+00
DAV:  45    -0.360514228770E+04   -0.22320E-01   -0.63050E-01  2368   0.145E-01    0.424E+00
DAV:  46    -0.360512020480E+04    0.22083E-01   -0.45139E-01  2368   0.142E-01    0.322E+00
DAV:  47    -0.360514094312E+04   -0.20738E-01   -0.62413E-01  2336   0.145E-01    0.421E+00
DAV:  48    -0.360512049133E+04    0.20452E-01   -0.45847E-01  2336   0.142E-01    0.328E+00
DAV:  49    -0.360514122426E+04   -0.20733E-01   -0.63442E-01  2368   0.146E-01    0.421E+00
DAV:  50    -0.360512101775E+04    0.20207E-01   -0.46747E-01  2368   0.144E-01    0.333E+00
DAV:  51    -0.360514143453E+04   -0.20417E-01   -0.64387E-01  2368   0.146E-01    0.420E+00
DAV:  52    -0.360512373581E+04    0.17699E-01   -0.51434E-01  2368   0.145E-01    0.360E+00
DAV:  53    -0.360513866395E+04   -0.14928E-01   -0.65689E-01  2432   0.151E-01    0.409E+00
DAV:  54    -0.360512966203E+04    0.90019E-02   -0.60771E-01  2432   0.151E-01    0.415E+00
DAV:  55    -0.360513777766E+04   -0.81156E-02   -0.69822E-01  2464   0.161E-01    0.390E+00
DAV:  56    -0.360514110107E+04   -0.33234E-02   -0.75170E-01  2496   0.159E-01    0.485E+00
DAV:  57    -0.360514643177E+04   -0.53307E-02   -0.84087E-01  2528   0.171E-01    0.393E+00
DAV:  58    -0.360514489999E+04    0.15318E-02   -0.79779E-01  2496   0.175E-01    0.494E+00
DAV:  59    -0.360514690484E+04   -0.20048E-02   -0.85076E-01  2528   0.173E-01    0.390E+00
DAV:  60    -0.360514685572E+04    0.49122E-04   -0.81839E-01  2496   0.177E-01    0.501E+00
DAV:  61    -0.360514673492E+04    0.12080E-03   -0.85053E-01  2496   0.175E-01    0.386E+00
DAV:  62    -0.360514773244E+04   -0.99752E-03   -0.82607E-01  2496   0.179E-01    0.505E+00
DAV:  63    -0.360514693024E+04    0.80221E-03   -0.85479E-01  2496   0.175E-01    0.385E+00
DAV:  64    -0.360514824091E+04   -0.13107E-02   -0.83104E-01  2496   0.181E-01    0.507E+00
DAV:  65    -0.360514670528E+04    0.15356E-02   -0.85227E-01  2496   0.176E-01    0.384E+00
DAV:  66    -0.360514842577E+04   -0.17205E-02   -0.83203E-01  2496   0.182E-01    0.508E+00
DAV:  67    -0.360514670010E+04    0.17257E-02   -0.85269E-01  2496   0.176E-01    0.383E+00
DAV:  68    -0.360514829733E+04   -0.15972E-02   -0.83019E-01  2496   0.182E-01    0.508E+00
DAV:  69    -0.360514660784E+04    0.16895E-02   -0.85161E-01  2496   0.176E-01    0.383E+00
DAV:  70    -0.360514806044E+04   -0.14526E-02   -0.82731E-01  2496   0.182E-01    0.507E+00
DAV:  71    -0.360514657527E+04    0.14852E-02   -0.85126E-01  2496   0.176E-01    0.384E+00
DAV:  72    -0.360514771262E+04   -0.11374E-02   -0.82344E-01  2496   0.182E-01    0.505E+00
DAV:  73    -0.360514663150E+04    0.10811E-02   -0.85206E-01  2496   0.175E-01    0.384E+00
DAV:  74    -0.360514730742E+04   -0.67592E-03   -0.81921E-01  2496   0.181E-01    0.504E+00
DAV:  75    -0.360514670910E+04    0.59832E-03   -0.85300E-01  2496   0.175E-01    0.385E+00
DAV:  76    -0.360514683595E+04   -0.12685E-03   -0.81432E-01  2496   0.180E-01    0.502E+00
DAV:  77    -0.360514677228E+04    0.63676E-04   -0.85353E-01  2496   0.175E-01    0.386E+00
DAV:  78    -0.360514632973E+04    0.44255E-03   -0.80901E-01  2496   0.179E-01    0.500E+00
DAV:  79    -0.360514685518E+04   -0.52545E-03   -0.85424E-01  2496   0.174E-01    0.387E+00
DAV:  80    -0.360514579588E+04    0.10593E-02   -0.80339E-01  2496   0.178E-01    0.497E+00
DAV:  81    -0.360514694687E+04   -0.11510E-02   -0.85497E-01  2496   0.174E-01    0.388E+00
DAV:  82    -0.360514523050E+04    0.17164E-02   -0.79740E-01  2496   0.178E-01    0.495E+00
DAV:  83    -0.360514691228E+04   -0.16818E-02   -0.85378E-01  2496   0.174E-01    0.389E+00
DAV:  84    -0.360514469620E+04    0.22161E-02   -0.79156E-01  2496   0.177E-01    0.492E+00
DAV:  85    -0.360514692421E+04   -0.22280E-02   -0.85323E-01  2496   0.173E-01    0.390E+00
DAV:  86    -0.360514418375E+04    0.27405E-02   -0.78593E-01  2496   0.177E-01    0.490E+00
DAV:  87    -0.360514668719E+04   -0.25034E-02   -0.84919E-01  2496   0.173E-01    0.390E+00
DAV:  88    -0.360514378173E+04    0.29055E-02   -0.78127E-01  2496   0.176E-01    0.488E+00
DAV:  89    -0.360514658607E+04   -0.28043E-02   -0.84730E-01  2496   0.172E-01    0.391E+00
DAV:  90    -0.360514345653E+04    0.31295E-02   -0.77757E-01  2496   0.176E-01    0.487E+00
DAV:  91    -0.360514652228E+04   -0.30658E-02   -0.84596E-01  2496   0.172E-01    0.391E+00
DAV:  92    -0.360514306614E+04    0.34561E-02   -0.77307E-01  2496   0.176E-01    0.485E+00
DAV:  93    -0.360514603622E+04   -0.29701E-02   -0.83863E-01  2496   0.172E-01    0.390E+00
DAV:  94    -0.360514281488E+04    0.32213E-02   -0.76985E-01  2496   0.175E-01    0.485E+00
DAV:  95    -0.360514586833E+04   -0.30535E-02   -0.83621E-01  2496   0.172E-01    0.390E+00
DAV:  96    -0.360514267229E+04    0.31960E-02   -0.76808E-01  2496   0.175E-01    0.484E+00
DAV:  97    -0.360514549986E+04   -0.28276E-02   -0.83094E-01  2496   0.172E-01    0.389E+00
DAV:  98    -0.360514231794E+04    0.31819E-02   -0.76356E-01  2496   0.175E-01    0.483E+00
DAV:  99    -0.360514526021E+04   -0.29423E-02   -0.82742E-01  2496   0.171E-01    0.389E+00
DAV: 100    -0.360514216543E+04    0.30948E-02   -0.76160E-01  2496   0.175E-01
   7 F= -.36051422E+04 E0= -.36050820E+04  d E =-.621842E+01
       N       E                     dE             d eps       ncg     rms          rms(c)
DAV:   1    -0.360722928306E+04   -0.20840E+01   -0.34483E+02  2048   0.116E+01    0.364E+00
DAV:   2    -0.360797834377E+04   -0.74906E+00   -0.79720E+00  2400   0.176E+00    0.662E+00
DAV:   3    -0.360817897000E+04   -0.20063E+00   -0.48625E+00  2976   0.839E-01    0.741E+00
DAV:   4    -0.360783278195E+04    0.34619E+00   -0.11205E+00  2784   0.526E-01    0.455E+00
DAV:   5    -0.360824935666E+04   -0.41657E+00   -0.56707E+00  2880   0.846E-01    0.682E+00
DAV:   6    -0.360790983196E+04    0.33952E+00   -0.26324E-01  2592   0.654E-01    0.634E+00
DAV:   7    -0.360775526956E+04    0.15456E+00   -0.35588E-01  2912   0.323E-01    0.154E+00
DAV:   8    -0.360779976124E+04   -0.44492E-01   -0.56794E-01  2752   0.238E-01    0.591E+00
DAV:   9    -0.360781890427E+04   -0.19143E-01   -0.13200E+00  2784   0.223E-01    0.445E+00
DAV:  10    -0.360785969346E+04   -0.40789E-01   -0.16292E+00  2688   0.244E-01    0.589E+00
DAV:  11    -0.360778240861E+04    0.77285E-01   -0.68030E-01  2752   0.200E-01    0.314E+00
DAV:  12    -0.360783485832E+04   -0.52450E-01   -0.11464E+00  2752   0.176E-01    0.591E+00
DAV:  13    -0.360778418348E+04    0.50675E-01   -0.73723E-01  2560   0.179E-01    0.343E+00
DAV:  14    -0.360782025973E+04   -0.36076E-01   -0.10691E+00  2496   0.172E-01    0.581E+00
DAV:  15    -0.360778984082E+04    0.30419E-01   -0.83791E-01  2464   0.184E-01    0.377E+00
DAV:  16    -0.360782107827E+04   -0.31237E-01   -0.11304E+00  2432   0.175E-01    0.577E+00
DAV:  17    -0.360779093597E+04    0.30142E-01   -0.85024E-01  2368   0.184E-01    0.380E+00
DAV:  18    -0.360781781594E+04   -0.26880E-01   -0.11037E+00  2400   0.175E-01    0.573E+00
DAV:  19    -0.360779157753E+04    0.26238E-01   -0.86128E-01  2336   0.183E-01    0.385E+00
DAV:  20    -0.360781504957E+04   -0.23472E-01   -0.10816E+00  2336   0.175E-01    0.570E+00
DAV:  21    -0.360779229497E+04    0.22755E-01   -0.87352E-01  2336   0.182E-01    0.390E+00
DAV:  22    -0.360781292188E+04   -0.20627E-01   -0.10653E+00  2336   0.175E-01    0.566E+00
DAV:  23    -0.360779289582E+04    0.20026E-01   -0.88348E-01  2336   0.181E-01    0.393E+00
DAV:  24    -0.360781111462E+04   -0.18219E-01   -0.10508E+00  2336   0.175E-01    0.563E+00
DAV:  25    -0.360779337712E+04    0.17738E-01   -0.89132E-01  2336   0.181E-01    0.396E+00
DAV:  26    -0.360780948632E+04   -0.16109E-01   -0.10370E+00  2336   0.175E-01    0.560E+00
DAV:  27    -0.360779376582E+04    0.15721E-01   -0.89764E-01  2336   0.181E-01    0.399E+00
DAV:  28    -0.360780799918E+04   -0.14233E-01   -0.10239E+00  2336   0.175E-01    0.557E+00
DAV:  29    -0.360779407963E+04    0.13920E-01   -0.90268E-01  2368   0.181E-01    0.401E+00
DAV:  30    -0.360780663534E+04   -0.12556E-01   -0.10115E+00  2368   0.175E-01    0.554E+00
DAV:  31    -0.360779432612E+04    0.12309E-01   -0.90660E-01  2368   0.181E-01    0.403E+00
DAV:  32    -0.360780538221E+04   -0.11056E-01   -0.99981E-01  2368   0.175E-01    0.551E+00
DAV:  33    -0.360779451645E+04    0.10866E-01   -0.90959E-01  2336   0.181E-01    0.405E+00
DAV:  34    -0.360780421891E+04   -0.97025E-02   -0.98865E-01  2368   0.174E-01    0.548E+00
DAV:  35    -0.360779465841E+04    0.95605E-02   -0.91175E-01  2400   0.181E-01    0.406E+00
DAV:  36    -0.360780314184E+04   -0.84834E-02   -0.97808E-01  2400   0.174E-01    0.546E+00
DAV:  37    -0.360779476023E+04    0.83816E-02   -0.91327E-01  2400   0.180E-01    0.407E+00
DAV:  38    -0.360780214082E+04   -0.73806E-02   -0.96809E-01  2400   0.174E-01    0.543E+00
DAV:  39    -0.360779482794E+04    0.73129E-02   -0.91421E-01  2400   0.180E-01    0.409E+00
DAV:  40    -0.360780120975E+04   -0.63818E-02   -0.95863E-01  2400   0.174E-01    0.541E+00
DAV:  41    -0.360779486897E+04    0.63408E-02   -0.91472E-01  2400   0.180E-01    0.410E+00
DAV:  42    -0.360780033941E+04   -0.54704E-02   -0.94965E-01  2400   0.174E-01    0.538E+00
DAV:  43    -0.360779488802E+04    0.54514E-02   -0.91485E-01  2400   0.179E-01    0.411E+00
DAV:  44    -0.360779952620E+04   -0.46382E-02   -0.94115E-01  2400   0.173E-01    0.536E+00
DAV:  45    -0.360779488843E+04    0.46378E-02   -0.91467E-01  2432   0.179E-01    0.411E+00
DAV:  46    -0.360779876395E+04   -0.38755E-02   -0.93310E-01  2432   0.173E-01    0.534E+00
DAV:  47    -0.360779549262E+04    0.32713E-02   -0.92287E-01  2432   0.179E-01    0.414E+00
DAV:  48    -0.360779893169E+04   -0.34391E-02   -0.93662E-01  2432   0.173E-01    0.534E+00
DAV:  49    -0.360779607274E+04    0.28589E-02   -0.93056E-01  2432   0.179E-01    0.416E+00
DAV:  50    -0.360779817178E+04   -0.20990E-02   -0.92899E-01  2432   0.174E-01    0.531E+00
DAV:  51    -0.360779600670E+04    0.21651E-02   -0.92916E-01  2432   0.179E-01    0.416E+00
DAV:  52    -0.360779704226E+04   -0.10356E-02   -0.91640E-01  2400   0.174E-01    0.528E+00
DAV:  53    -0.360779544559E+04    0.15967E-02   -0.92085E-01  2432   0.179E-01    0.416E+00
DAV:  54    -0.360779646549E+04   -0.10199E-02   -0.90949E-01  2400   0.173E-01    0.527E+00
DAV:  55    -0.360779540007E+04    0.10654E-02   -0.92001E-01  2432   0.179E-01    0.416E+00
DAV:  56    -0.360779594634E+04   -0.54627E-03   -0.90373E-01  2400   0.173E-01    0.525E+00
DAV:  57    -0.360779517085E+04    0.77549E-03   -0.91654E-01  2432   0.178E-01    0.416E+00
DAV:  58    -0.360779548851E+04   -0.31766E-03   -0.89838E-01  2400   0.173E-01    0.524E+00
DAV:  59    -0.360779512672E+04    0.36179E-03   -0.91567E-01  2432   0.178E-01    0.416E+00
DAV:  60    -0.360779510999E+04    0.16730E-04   -0.89415E-01  2400   0.173E-01    0.522E+00
DAV:  61    -0.360779511734E+04   -0.73515E-05   -0.91525E-01  2432   0.178E-01    0.417E+00
DAV:  62    -0.360779461600E+04    0.50134E-03   -0.88859E-01  2400   0.173E-01    0.521E+00
DAV:  63    -0.360779494952E+04   -0.33352E-03   -0.91262E-01  2432   0.178E-01    0.417E+00
DAV:  64    -0.360779430377E+04    0.64574E-03   -0.88497E-01  2400   0.172E-01    0.520E+00
DAV:  65    -0.360779493238E+04   -0.62861E-03   -0.91214E-01  2400   0.178E-01    0.417E+00
DAV:  66    -0.360779402478E+04    0.90760E-03   -0.88185E-01  2400   0.172E-01    0.519E+00
DAV:  67    -0.360779481602E+04   -0.79124E-03   -0.91035E-01  2400   0.178E-01    0.417E+00
DAV:  68    -0.360779375959E+04    0.10564E-02   -0.87872E-01  2400   0.172E-01    0.518E+00
DAV:  69    -0.360779479957E+04   -0.10400E-02   -0.90993E-01  2400   0.178E-01    0.418E+00
DAV:  70    -0.360779352250E+04    0.12771E-02   -0.87605E-01  2400   0.172E-01    0.517E+00
DAV:  71    -0.360779479008E+04   -0.12676E-02   -0.90957E-01  2400   0.178E-01    0.418E+00
DAV:  72    -0.360779321740E+04    0.15727E-02   -0.87257E-01  2432   0.172E-01    0.516E+00
DAV:  73    -0.360779470013E+04   -0.14827E-02   -0.90810E-01  2400   0.177E-01    0.418E+00
DAV:  74    -0.360779301318E+04    0.16870E-02   -0.87020E-01  2432   0.172E-01    0.515E+00
DAV:  75    -0.360779468874E+04   -0.16756E-02   -0.90776E-01  2400   0.177E-01    0.418E+00
DAV:  76    -0.360779282647E+04    0.18623E-02   -0.86809E-01  2400   0.172E-01    0.515E+00
DAV:  77    -0.360779462966E+04   -0.18032E-02   -0.90681E-01  2400   0.177E-01    0.418E+00
DAV:  78    -0.360779266073E+04    0.19689E-02   -0.86614E-01  2400   0.172E-01    0.514E+00
DAV:  79    -0.360779462713E+04   -0.19664E-02   -0.90663E-01  2400   0.177E-01    0.418E+00
DAV:  80    -0.360779249774E+04    0.21294E-02   -0.86429E-01  2400   0.172E-01    0.513E+00
DAV:  81    -0.360779461755E+04   -0.21198E-02   -0.90631E-01  2400   0.177E-01    0.418E+00
DAV:  82    -0.360779230476E+04    0.23128E-02   -0.86208E-01  2400   0.172E-01    0.513E+00
DAV:  83    -0.360779458178E+04   -0.22770E-02   -0.90565E-01  2400   0.177E-01    0.419E+00
DAV:  84    -0.360779216260E+04    0.24192E-02   -0.86044E-01  2432   0.172E-01    0.512E+00
DAV:  85    -0.360779457455E+04   -0.24119E-02   -0.90539E-01  2400   0.177E-01    0.419E+00
DAV:  86    -0.360779202773E+04    0.25468E-02   -0.85889E-01  2400   0.172E-01    0.512E+00
DAV:  87    -0.360779455450E+04   -0.25268E-02   -0.90498E-01  2400   0.177E-01    0.419E+00
DAV:  88    -0.360779192070E+04    0.26338E-02   -0.85765E-01  2400   0.172E-01    0.511E+00
DAV:  89    -0.360779456027E+04   -0.26396E-02   -0.90494E-01  2400   0.177E-01    0.419E+00
DAV:  90    -0.360779180046E+04    0.27598E-02   -0.85628E-01  2400   0.172E-01    0.511E+00
DAV:  91    -0.360779455053E+04   -0.27501E-02   -0.90466E-01  2400   0.177E-01    0.419E+00
DAV:  92    -0.360779161631E+04    0.29342E-02   -0.85413E-01  2400   0.172E-01    0.510E+00
DAV:  93    -0.360779447386E+04   -0.28576E-02   -0.90345E-01  2400   0.177E-01    0.419E+00
DAV:  94    -0.360779150540E+04    0.29685E-02   -0.85281E-01  2400   0.172E-01    0.510E+00
DAV:  95    -0.360779446078E+04   -0.29554E-02   -0.90316E-01  2400   0.177E-01    0.419E+00
DAV:  96    -0.360779140811E+04    0.30527E-02   -0.85168E-01  2400   0.172E-01    0.509E+00
DAV:  97    -0.360779441315E+04   -0.30050E-02   -0.90243E-01  2400   0.177E-01    0.419E+00
DAV:  98    -0.360779132139E+04    0.30918E-02   -0.85063E-01  2400   0.172E-01    0.509E+00
DAV:  99    -0.360779440915E+04   -0.30878E-02   -0.90230E-01  2400   0.177E-01    0.419E+00
DAV: 100    -0.360779123593E+04    0.31732E-02   -0.84965E-01  2400   0.172E-01
   8 F= -.36077912E+04 E0= -.36077321E+04  d E =-.264907E+01
       N       E                     dE             d eps       ncg     rms          rms(c)
DAV:   1    -0.360786889481E+04   -0.74486E-01   -0.86366E+01  2048   0.586E+00    0.328E+00
DAV:   2    -0.361150487639E+04   -0.36360E+01   -0.28839E+01  2880   0.254E+00    0.193E+01
DAV:   3    -0.360834737307E+04    0.31575E+01   -0.10719E+01  3072   0.298E+00    0.682E+00
DAV:   4    -0.360799570904E+04    0.35166E+00   -0.20843E-01  2880   0.399E-01    0.174E+00
DAV:   5    -0.360797779754E+04    0.17911E-01   -0.59183E-02  2496   0.194E-01    0.488E+00
DAV:   6    -0.360825706739E+04   -0.27927E+00   -0.34976E+00  2944   0.471E-01    0.585E+00
DAV:   7    -0.360814584008E+04    0.11123E+00   -0.12842E-01  2784   0.248E-01    0.528E+00
DAV:   8    -0.360803208319E+04    0.11376E+00   -0.38058E-02  2688   0.175E-01    0.479E+00
DAV:   9    -0.360796651175E+04    0.65571E-01   -0.20420E-01  3008   0.191E-01    0.191E+00
DAV:  10    -0.360800179342E+04   -0.35282E-01   -0.32256E-01  2592   0.149E-01    0.454E+00
DAV:  11    -0.360800245576E+04   -0.66234E-03   -0.72080E-01  2848   0.149E-01    0.470E+00
DAV:  12    -0.360804951454E+04   -0.47059E-01   -0.12239E+00  2784   0.188E-01    0.467E+00
DAV:  13    -0.360799393092E+04    0.55584E-01   -0.55448E-01  2688   0.172E-01    0.353E+00
DAV:  14    -0.360802334047E+04   -0.29410E-01   -0.78018E-01  2528   0.158E-01    0.461E+00
DAV:  15    -0.360799340735E+04    0.29933E-01   -0.55894E-01  2400   0.157E-01    0.374E+00
DAV:  16    -0.360802164783E+04   -0.28240E-01   -0.80208E-01  2400   0.159E-01    0.460E+00
DAV:  17    -0.360799790954E+04    0.23738E-01   -0.63247E-01  2432   0.157E-01    0.412E+00
DAV:  18    -0.360802802487E+04   -0.30115E-01   -0.91741E-01  2368   0.164E-01    0.461E+00
DAV:  19    -0.360799702268E+04    0.31002E-01   -0.61435E-01  2368   0.160E-01    0.398E+00
DAV:  20    -0.360802472259E+04   -0.27700E-01   -0.86533E-01  2368   0.163E-01    0.459E+00
DAV:  21    -0.360799592875E+04    0.28794E-01   -0.59789E-01  2368   0.158E-01    0.392E+00
DAV:  22    -0.360802214124E+04   -0.26212E-01   -0.83277E-01  2368   0.161E-01    0.457E+00
DAV:  23    -0.360799667513E+04    0.25466E-01   -0.61125E-01  2368   0.157E-01    0.400E+00
DAV:  24    -0.360802278785E+04   -0.26113E-01   -0.85125E-01  2368   0.161E-01    0.457E+00
DAV:  25    -0.360799724321E+04    0.25545E-01   -0.61969E-01  2368   0.157E-01    0.404E+00
DAV:  26    -0.360802289970E+04   -0.25656E-01   -0.85733E-01  2368   0.162E-01    0.456E+00
DAV:  27    -0.360799724630E+04    0.25653E-01   -0.61945E-01  2368   0.157E-01    0.404E+00
DAV:  28    -0.360802225233E+04   -0.25006E-01   -0.85083E-01  2368   0.162E-01    0.456E+00
DAV:  29    -0.360799736344E+04    0.24889E-01   -0.62150E-01  2304   0.157E-01    0.405E+00
DAV:  30    -0.360802194541E+04   -0.24582E-01   -0.84996E-01  2304   0.162E-01    0.455E+00
DAV:  31    -0.360799761565E+04    0.24330E-01   -0.62550E-01  2304   0.157E-01    0.407E+00
DAV:  32    -0.360802187411E+04   -0.24258E-01   -0.85224E-01  2304   0.162E-01    0.455E+00
DAV:  33    -0.360799780018E+04    0.24074E-01   -0.62831E-01  2336   0.157E-01    0.409E+00
DAV:  34    -0.360802174282E+04   -0.23943E-01   -0.85288E-01  2272   0.162E-01    0.454E+00
DAV:  35    -0.360799790985E+04    0.23833E-01   -0.62998E-01  2304   0.158E-01    0.410E+00
DAV:  36    -0.360802147850E+04   -0.23569E-01   -0.85154E-01  2272   0.162E-01    0.454E+00
DAV:  37    -0.360799807369E+04    0.23405E-01   -0.63256E-01  2304   0.158E-01    0.411E+00
DAV:  38    -0.360802138485E+04   -0.23311E-01   -0.85255E-01  2304   0.163E-01    0.454E+00
DAV:  39    -0.360799828545E+04    0.23099E-01   -0.63581E-01  2304   0.158E-01    0.413E+00
DAV:  40    -0.360802139199E+04   -0.23107E-01   -0.85479E-01  2304   0.163E-01    0.453E+00
DAV:  41    -0.360799841332E+04    0.22979E-01   -0.63770E-01  2304   0.158E-01    0.414E+00
DAV:  42    -0.360802127415E+04   -0.22861E-01   -0.85481E-01  2272   0.163E-01    0.453E+00
DAV:  43    -0.360799852163E+04    0.22753E-01   -0.63935E-01  2272   0.158E-01    0.415E+00
DAV:  44    -0.360802115895E+04   -0.22637E-01   -0.85484E-01  2272   0.163E-01    0.453E+00
DAV:  45    -0.360799864325E+04    0.22516E-01   -0.64121E-01  2304   0.158E-01    0.416E+00
DAV:  46    -0.360802108148E+04   -0.22438E-01   -0.85534E-01  2336   0.163E-01    0.453E+00
DAV:  47    -0.360799896096E+04    0.22121E-01   -0.64605E-01  2336   0.158E-01    0.418E+00
DAV:  48    -0.360802153964E+04   -0.22579E-01   -0.86292E-01  2336   0.164E-01    0.453E+00
DAV:  49    -0.360799901448E+04    0.22525E-01   -0.64657E-01  2336   0.158E-01    0.418E+00
DAV:  50    -0.360802134075E+04   -0.22326E-01   -0.86085E-01  2336   0.164E-01    0.453E+00
DAV:  51    -0.360799908574E+04    0.22255E-01   -0.64770E-01  2336   0.158E-01    0.419E+00
DAV:  52    -0.360802046882E+04   -0.21383E-01   -0.85315E-01  2336   0.163E-01    0.451E+00
DAV:  53    -0.360799902810E+04    0.21441E-01   -0.64713E-01  2336   0.158E-01    0.419E+00
DAV:  54    -0.360802026990E+04   -0.21242E-01   -0.85171E-01  2336   0.164E-01    0.451E+00
DAV:  55    -0.360799913170E+04    0.21138E-01   -0.64875E-01  2336   0.158E-01    0.420E+00
DAV:  56    -0.360802020992E+04   -0.21078E-01   -0.85220E-01  2304   0.164E-01    0.451E+00
DAV:  57    -0.360799892273E+04    0.21287E-01   -0.64559E-01  2304   0.158E-01    0.418E+00
DAV:  58    -0.360801961314E+04   -0.20690E-01   -0.84437E-01  2304   0.163E-01    0.450E+00
DAV:  59    -0.360799894604E+04    0.20667E-01   -0.64623E-01  2304   0.158E-01    0.419E+00
DAV:  60    -0.360801955621E+04   -0.20610E-01   -0.84477E-01  2304   0.163E-01    0.450E+00
DAV:  61    -0.360799905305E+04    0.20503E-01   -0.64786E-01  2304   0.158E-01    0.420E+00
DAV:  62    -0.360801931420E+04   -0.20261E-01   -0.84331E-01  2304   0.163E-01    0.450E+00
DAV:  63    -0.360799907486E+04    0.20239E-01   -0.64827E-01  2304   0.158E-01    0.420E+00
DAV:  64    -0.360801922611E+04   -0.20151E-01   -0.84287E-01  2304   0.163E-01    0.449E+00
DAV:  65    -0.360799914327E+04    0.20083E-01   -0.64931E-01  2304   0.158E-01    0.421E+00
DAV:  66    -0.360801920078E+04   -0.20058E-01   -0.84331E-01  2304   0.163E-01    0.449E+00
DAV:  67    -0.360799907194E+04    0.20129E-01   -0.64823E-01  2304   0.158E-01    0.421E+00
DAV:  68    -0.360801890938E+04   -0.19837E-01   -0.83971E-01  2304   0.163E-01    0.449E+00
DAV:  69    -0.360799909752E+04    0.19812E-01   -0.64874E-01  2304   0.158E-01    0.421E+00
DAV:  70    -0.360801886954E+04   -0.19772E-01   -0.83989E-01  2304   0.163E-01    0.449E+00
DAV:  71    -0.360799916379E+04    0.19706E-01   -0.64974E-01  2304   0.158E-01    0.422E+00
DAV:  72    -0.360801872547E+04   -0.19562E-01   -0.83902E-01  2304   0.163E-01    0.449E+00
DAV:  73    -0.360799917593E+04    0.19550E-01   -0.64998E-01  2304   0.158E-01    0.422E+00
DAV:  74    -0.360801865578E+04   -0.19480E-01   -0.83856E-01  2336   0.163E-01    0.449E+00
DAV:  75    -0.360799922129E+04    0.19434E-01   -0.65066E-01  2336   0.158E-01    0.422E+00
DAV:  76    -0.360801864627E+04   -0.19425E-01   -0.83892E-01  2336   0.163E-01    0.448E+00
DAV:  77    -0.360799915432E+04    0.19492E-01   -0.64965E-01  2336   0.158E-01    0.422E+00
DAV:  78    -0.360801840708E+04   -0.19253E-01   -0.83590E-01  2336   0.163E-01    0.448E+00
DAV:  79    -0.360799916726E+04    0.19240E-01   -0.64996E-01  2336   0.158E-01    0.422E+00
DAV:  80    -0.360801837654E+04   -0.19209E-01   -0.83599E-01  2336   0.163E-01    0.448E+00
DAV:  81    -0.360799921419E+04    0.19162E-01   -0.65067E-01  2336   0.158E-01    0.422E+00
DAV:  82    -0.360801825084E+04   -0.19037E-01   -0.83512E-01  2336   0.163E-01    0.448E+00
DAV:  83    -0.360799921606E+04    0.19035E-01   -0.65075E-01  2336   0.158E-01    0.423E+00
DAV:  84    -0.360801819287E+04   -0.18977E-01   -0.83468E-01  2336   0.163E-01    0.448E+00
DAV:  85    -0.360799924752E+04    0.18945E-01   -0.65123E-01  2336   0.158E-01    0.423E+00
DAV:  86    -0.360801817882E+04   -0.18931E-01   -0.83486E-01  2336   0.163E-01    0.448E+00
DAV:  87    -0.360799917380E+04    0.19005E-01   -0.65013E-01  2336   0.158E-01    0.422E+00
DAV:  88    -0.360801795878E+04   -0.18785E-01   -0.83200E-01  2336   0.163E-01    0.447E+00
DAV:  89    -0.360799917545E+04    0.18783E-01   -0.65026E-01  2336   0.158E-01    0.423E+00
DAV:  90    -0.360801793283E+04   -0.18757E-01   -0.83202E-01  2336   0.163E-01    0.447E+00
DAV:  91    -0.360799920824E+04    0.18725E-01   -0.65076E-01  2336   0.158E-01    0.423E+00
DAV:  92    -0.360801779262E+04   -0.18584E-01   -0.83088E-01  2336   0.163E-01    0.447E+00
DAV:  93    -0.360799919477E+04    0.18598E-01   -0.65062E-01  2336   0.158E-01    0.423E+00
DAV:  94    -0.360801773825E+04   -0.18543E-01   -0.83038E-01  2336   0.163E-01    0.447E+00
DAV:  95    -0.360799921382E+04    0.18524E-01   -0.65092E-01  2336   0.158E-01    0.423E+00
DAV:  96    -0.360801772605E+04   -0.18512E-01   -0.83047E-01  2336   0.163E-01    0.447E+00
DAV:  97    -0.360799915447E+04    0.18572E-01   -0.65004E-01  2336   0.158E-01    0.423E+00
DAV:  98    -0.360801755924E+04   -0.18405E-01   -0.82828E-01  2336   0.163E-01    0.447E+00
DAV:  99    -0.360799915355E+04    0.18406E-01   -0.65011E-01  2336   0.158E-01    0.423E+00
DAV: 100    -0.360801754042E+04   -0.18387E-01   -0.82829E-01  2336   0.163E-01
   9 F= -.36080175E+04 E0= -.36079624E+04  d E =-.287537E+01
       N       E                     dE             d eps       ncg     rms          rms(c)
DAV:   1    -0.360862782055E+04   -0.62867E+00   -0.33081E+02  2048   0.114E+01    0.604E+00
DAV:   2    -0.362140108054E+04   -0.12773E+02   -0.12089E+02  2976   0.486E+00    0.460E+01
DAV:   3    -0.360999704019E+04    0.11404E+02   -0.36059E+00  2720   0.212E+00    0.686E+00
DAV:   4    -0.360926138099E+04    0.73566E+00   -0.57840E-01  2752   0.846E-01    0.566E+00
DAV:   5    -0.360965803071E+04   -0.39665E+00   -0.67707E+00  2976   0.899E-01    0.668E+00
DAV:   6    -0.360943177067E+04    0.22626E+00   -0.40920E-01  2432   0.474E-01    0.659E+00
DAV:   7    -0.360914579477E+04    0.28598E+00   -0.11032E+00  2912   0.513E-01    0.487E+00
DAV:   8    -0.360938147334E+04   -0.23568E+00   -0.32456E+00  2400   0.346E-01    0.607E+00
DAV:   9    -0.360920862545E+04    0.17285E+00   -0.17498E+00  3104   0.443E-01    0.476E+00
DAV:  10    -0.360931556037E+04   -0.10693E+00   -0.27139E+00  2656   0.367E-01    0.603E+00
DAV:  11    -0.360914734651E+04    0.16821E+00   -0.75510E-01  2624   0.285E-01    0.357E+00
DAV:  12    -0.360924028381E+04   -0.92937E-01   -0.16219E+00  2656   0.208E-01    0.597E+00
DAV:  13    -0.360916450579E+04    0.75778E-01   -0.10352E+00  2592   0.226E-01    0.433E+00
DAV:  14    -0.360920994705E+04   -0.45441E-01   -0.14834E+00  2496   0.201E-01    0.583E+00
DAV:  15    -0.360916823142E+04    0.41716E-01   -0.10763E+00  2464   0.216E-01    0.443E+00
DAV:  16    -0.360919911897E+04   -0.30888E-01   -0.13802E+00  2432   0.197E-01    0.578E+00
DAV:  17    -0.360916874725E+04    0.30372E-01   -0.10837E+00  2336   0.209E-01    0.444E+00
DAV:  18    -0.360919117852E+04   -0.22431E-01   -0.12964E+00  2304   0.195E-01    0.573E+00
DAV:  19    -0.360916946760E+04    0.21711E-01   -0.10934E+00  2336   0.205E-01    0.445E+00
DAV:  20    -0.360918542312E+04   -0.15956E-01   -0.12353E+00  2336   0.194E-01    0.568E+00
DAV:  21    -0.360916941685E+04    0.16006E-01   -0.10911E+00  2336   0.202E-01    0.445E+00
DAV:  22    -0.360918120384E+04   -0.11787E-01   -0.11890E+00  2336   0.192E-01    0.564E+00
DAV:  23    -0.360916941421E+04    0.11790E-01   -0.10896E+00  2336   0.199E-01    0.446E+00
DAV:  24    -0.360917774685E+04   -0.83326E-02   -0.11509E+00  2304   0.191E-01    0.559E+00
DAV:  25    -0.360916938896E+04    0.83579E-02   -0.10879E+00  2304   0.198E-01    0.447E+00
DAV:  26    -0.360917499642E+04   -0.56075E-02   -0.11205E+00  2304   0.189E-01    0.555E+00
DAV:  27    -0.360916929857E+04    0.56979E-02   -0.10851E+00  2304   0.197E-01    0.448E+00
DAV:  28    -0.360917251902E+04   -0.32205E-02   -0.10928E+00  2304   0.188E-01    0.551E+00
DAV:  29    -0.360916913875E+04    0.33803E-02   -0.10814E+00  2304   0.196E-01    0.449E+00
DAV:  30    -0.360917039702E+04   -0.12583E-02   -0.10688E+00  2272   0.187E-01    0.546E+00
DAV:  31    -0.360916891195E+04    0.14851E-02   -0.10767E+00  2304   0.196E-01    0.449E+00
DAV:  32    -0.360916853852E+04    0.37343E-03   -0.10475E+00  2304   0.186E-01    0.543E+00
DAV:  33    -0.360916866874E+04   -0.13022E-03   -0.10718E+00  2336   0.195E-01    0.450E+00
DAV:  34    -0.360916691967E+04    0.17491E-02   -0.10289E+00  2304   0.185E-01    0.539E+00
DAV:  35    -0.360916840671E+04   -0.14870E-02   -0.10666E+00  2304   0.195E-01    0.450E+00
DAV:  36    -0.360916545642E+04    0.29503E-02   -0.10119E+00  2304   0.184E-01    0.535E+00
DAV:  37    -0.360916811512E+04   -0.26587E-02   -0.10611E+00  2304   0.195E-01    0.450E+00
DAV:  38    -0.360916419722E+04    0.39179E-02   -0.99709E-01  2304   0.184E-01    0.532E+00
DAV:  39    -0.360916785193E+04   -0.36547E-02   -0.10561E+00  2304   0.194E-01    0.450E+00
DAV:  40    -0.360916305191E+04    0.48000E-02   -0.98359E-01  2304   0.183E-01    0.529E+00
DAV:  41    -0.360916758321E+04   -0.45313E-02   -0.10509E+00  2304   0.193E-01    0.451E+00
DAV:  42    -0.360916200138E+04    0.55818E-02   -0.97113E-01  2304   0.183E-01    0.526E+00
DAV:  43    -0.360916730631E+04   -0.53049E-02   -0.10458E+00  2304   0.192E-01    0.451E+00
DAV:  44    -0.360916105138E+04    0.62549E-02   -0.95979E-01  2304   0.182E-01    0.524E+00
DAV:  45    -0.360916703471E+04   -0.59833E-02   -0.10408E+00  2304   0.191E-01    0.451E+00
DAV:  46    -0.360916018296E+04    0.68518E-02   -0.94936E-01  2304   0.181E-01    0.521E+00
DAV:  47    -0.360916682752E+04   -0.66446E-02   -0.10366E+00  2304   0.190E-01    0.451E+00
DAV:  48    -0.360915969657E+04    0.71310E-02   -0.94357E-01  2304   0.181E-01    0.520E+00
DAV:  49    -0.360916673160E+04   -0.70350E-02   -0.10344E+00  2304   0.190E-01    0.451E+00
DAV:  50    -0.360915902387E+04    0.77077E-02   -0.93546E-01  2304   0.180E-01    0.518E+00
DAV:  51    -0.360916641716E+04   -0.73933E-02   -0.10291E+00  2304   0.189E-01    0.451E+00
DAV:  52    -0.360915600216E+04    0.10415E-01   -0.89816E-01  2336   0.180E-01    0.507E+00
DAV:  53    -0.360916167066E+04   -0.56685E-02   -0.96297E-01  2368   0.185E-01    0.446E+00
DAV:  54    -0.360915680682E+04    0.48638E-02   -0.90635E-01  2368   0.178E-01    0.513E+00
DAV:  55    -0.360916303198E+04   -0.62252E-02   -0.98354E-01  2368   0.187E-01    0.447E+00
DAV:  56    -0.360915539755E+04    0.76344E-02   -0.88955E-01  2368   0.179E-01    0.507E+00
DAV:  57    -0.360916293106E+04   -0.75335E-02   -0.97891E-01  2368   0.186E-01    0.448E+00
DAV:  58    -0.360915535038E+04    0.75807E-02   -0.88922E-01  2368   0.178E-01    0.507E+00
DAV:  59    -0.360916298428E+04   -0.76339E-02   -0.97937E-01  2368   0.185E-01    0.449E+00
DAV:  60    -0.360915491511E+04    0.80692E-02   -0.88395E-01  2368   0.178E-01    0.505E+00
DAV:  61    -0.360916275362E+04   -0.78385E-02   -0.97550E-01  2368   0.185E-01    0.449E+00
DAV:  62    -0.360915442276E+04    0.83309E-02   -0.87781E-01  2368   0.178E-01    0.504E+00
DAV:  63    -0.360916247308E+04   -0.80503E-02   -0.97099E-01  2368   0.184E-01    0.448E+00
DAV:  64    -0.360915406716E+04    0.84059E-02   -0.87337E-01  2368   0.177E-01    0.502E+00
DAV:  65    -0.360916232230E+04   -0.82551E-02   -0.96839E-01  2368   0.184E-01    0.448E+00
DAV:  66    -0.360915373413E+04    0.85882E-02   -0.86924E-01  2368   0.177E-01    0.501E+00
DAV:  67    -0.360916209596E+04   -0.83618E-02   -0.96486E-01  2368   0.184E-01    0.448E+00
DAV:  68    -0.360915341855E+04    0.86774E-02   -0.86526E-01  2368   0.177E-01    0.500E+00
DAV:  69    -0.360916197745E+04   -0.85589E-02   -0.96274E-01  2368   0.183E-01    0.448E+00
DAV:  70    -0.360915311730E+04    0.88602E-02   -0.86150E-01  2368   0.177E-01    0.499E+00
DAV:  71    -0.360916185181E+04   -0.87345E-02   -0.96048E-01  2368   0.183E-01    0.448E+00
DAV:  72    -0.360915271359E+04    0.91382E-02   -0.85643E-01  2368   0.176E-01    0.497E+00
DAV:  73    -0.360916161063E+04   -0.88970E-02   -0.95653E-01  2368   0.183E-01    0.448E+00
DAV:  74    -0.360915246042E+04    0.91502E-02   -0.85323E-01  2368   0.176E-01    0.496E+00
DAV:  75    -0.360916151035E+04   -0.90499E-02   -0.95474E-01  2368   0.183E-01    0.448E+00
DAV:  76    -0.360915222580E+04    0.92846E-02   -0.85030E-01  2368   0.176E-01    0.496E+00
DAV:  77    -0.360916128850E+04   -0.90627E-02   -0.95145E-01  2368   0.182E-01    0.448E+00
DAV:  78    -0.360915201307E+04    0.92754E-02   -0.84756E-01  2368   0.176E-01    0.495E+00
DAV:  79    -0.360916121789E+04   -0.92048E-02   -0.95015E-01  2368   0.182E-01    0.448E+00
DAV:  80    -0.360915180482E+04    0.94131E-02   -0.84495E-01  2368   0.176E-01    0.494E+00
DAV:  81    -0.360916113123E+04   -0.93264E-02   -0.94853E-01  2368   0.182E-01    0.448E+00
DAV:  82    -0.360915146460E+04    0.96666E-02   -0.84063E-01  2368   0.175E-01    0.493E+00
DAV:  83    -0.360916089487E+04   -0.94303E-02   -0.94478E-01  2368   0.181E-01    0.448E+00
DAV:  84    -0.360915128156E+04    0.96133E-02   -0.83829E-01  2368   0.175E-01    0.492E+00
DAV:  85    -0.360916082278E+04   -0.95412E-02   -0.94351E-01  2368   0.181E-01    0.448E+00
DAV:  86    -0.360915112007E+04    0.97027E-02   -0.83626E-01  2368   0.175E-01    0.491E+00
DAV:  87    -0.360916060782E+04   -0.94878E-02   -0.94049E-01  2368   0.181E-01    0.448E+00
DAV:  88    -0.360915096542E+04    0.96424E-02   -0.83423E-01  2368   0.175E-01    0.491E+00
DAV:  89    -0.360916055706E+04   -0.95916E-02   -0.93957E-01  2368   0.181E-01    0.448E+00
DAV:  90    -0.360915082505E+04    0.97320E-02   -0.83246E-01  2368   0.175E-01    0.490E+00
DAV:  91    -0.360916049725E+04   -0.96722E-02   -0.93845E-01  2368   0.180E-01    0.448E+00
DAV:  92    -0.360915051664E+04    0.99806E-02   -0.82852E-01  2368   0.175E-01    0.489E+00
DAV:  93    -0.360916024718E+04   -0.97305E-02   -0.93459E-01  2368   0.180E-01    0.448E+00
DAV:  94    -0.360915038110E+04    0.98661E-02   -0.82677E-01  2368   0.174E-01    0.488E+00
DAV:  95    -0.360916019156E+04   -0.98105E-02   -0.93364E-01  2368   0.180E-01    0.448E+00
DAV:  96    -0.360915027809E+04    0.99135E-02   -0.82547E-01  2368   0.174E-01    0.488E+00
DAV:  97    -0.360916011313E+04   -0.98350E-02   -0.93243E-01  2368   0.180E-01    0.448E+00
DAV:  98    -0.360915019899E+04    0.99141E-02   -0.82444E-01  2368   0.174E-01    0.488E+00
DAV:  99    -0.360916009702E+04   -0.98980E-02   -0.93206E-01  2368   0.180E-01    0.448E+00
DAV: 100    -0.360915010757E+04    0.99894E-02   -0.82329E-01  2368   0.174E-01
  10 F= -.36091501E+04 E0= -.36090901E+04  d E =-.113257E+01
       N       E                     dE             d eps       ncg     rms          rms(c)
DAV:   1    -0.360916319437E+04   -0.30974E-02   -0.14737E+00  2048   0.532E-01    0.450E+00
DAV:   2    -0.361574948411E+04   -0.65863E+01   -0.67521E+01  3328   0.368E+00    0.208E+01
DAV:   3    -0.360968157075E+04    0.60679E+01   -0.11813E+01  3104   0.533E+00    0.748E+00
DAV:   4    -0.360920732820E+04    0.47424E+00   -0.39477E-01  2912   0.622E-01    0.644E+00
DAV:   5    -0.360915519746E+04    0.52131E-01   -0.11219E+00  3040   0.328E-01    0.459E+00
DAV:   6    -0.360919653705E+04   -0.41340E-01   -0.13128E+00  2624   0.203E-01    0.569E+00
DAV:   7    -0.360914690019E+04    0.49637E-01   -0.70015E-01  2720   0.205E-01    0.329E+00
DAV:   8    -0.360918647325E+04   -0.39573E-01   -0.10577E+00  2592   0.181E-01    0.581E+00
DAV:   9    -0.360915089762E+04    0.35576E-01   -0.77302E-01  2528   0.184E-01    0.376E+00
DAV:  10    -0.360918318589E+04   -0.32288E-01   -0.10917E+00  2528   0.177E-01    0.573E+00
DAV:  11    -0.360915558024E+04    0.27606E-01   -0.84633E-01  2432   0.191E-01    0.400E+00
DAV:  12    -0.360918091342E+04   -0.25333E-01   -0.11004E+00  2368   0.182E-01    0.567E+00
DAV:  13    -0.360915723322E+04    0.23680E-01   -0.87051E-01  2400   0.193E-01    0.407E+00
DAV:  14    -0.360917869434E+04   -0.21461E-01   -0.10864E+00  2368   0.183E-01    0.563E+00
DAV:  15    -0.360915811158E+04    0.20583E-01   -0.88360E-01  2336   0.192E-01    0.411E+00
DAV:  16    -0.360917701974E+04   -0.18908E-01   -0.10737E+00  2304   0.183E-01    0.560E+00
DAV:  17    -0.360915881214E+04    0.18208E-01   -0.89398E-01  2336   0.191E-01    0.415E+00
DAV:  18    -0.360917557911E+04   -0.16767E-01   -0.10620E+00  2336   0.183E-01    0.557E+00
DAV:  19    -0.360915940875E+04    0.16170E-01   -0.90269E-01  2400   0.191E-01    0.418E+00
DAV:  20    -0.360917428879E+04   -0.14880E-01   -0.10511E+00  2368   0.183E-01    0.554E+00
DAV:  21    -0.360915991465E+04    0.14374E-01   -0.90997E-01  2400   0.190E-01    0.420E+00
DAV:  22    -0.360917312082E+04   -0.13206E-01   -0.10407E+00  2400   0.184E-01    0.552E+00
DAV:  23    -0.360916034912E+04    0.12772E-01   -0.91610E-01  2400   0.189E-01    0.422E+00
DAV:  24    -0.360917204240E+04   -0.11693E-01   -0.10309E+00  2368   0.184E-01    0.549E+00
DAV:  25    -0.360916072882E+04    0.11314E-01   -0.92136E-01  2368   0.189E-01    0.424E+00
DAV:  26    -0.360917103827E+04   -0.10309E-01   -0.10215E+00  2368   0.184E-01    0.547E+00
DAV:  27    -0.360916103723E+04    0.10001E-01   -0.92552E-01  2368   0.189E-01    0.426E+00
DAV:  28    -0.360917012013E+04   -0.90829E-02   -0.10126E+00  2368   0.184E-01    0.545E+00
DAV:  29    -0.360916130206E+04    0.88181E-02   -0.92897E-01  2368   0.189E-01    0.427E+00
DAV:  30    -0.360916926590E+04   -0.79638E-02   -0.10041E+00  2368   0.184E-01    0.543E+00
DAV:  31    -0.360916152755E+04    0.77383E-02   -0.93183E-01  2368   0.189E-01    0.429E+00
DAV:  32    -0.360916846733E+04   -0.69398E-02   -0.99611E-01  2368   0.184E-01    0.541E+00
DAV:  33    -0.360916171828E+04    0.67491E-02   -0.93415E-01  2368   0.189E-01    0.430E+00
DAV:  34    -0.360916771890E+04   -0.60006E-02   -0.98846E-01  2368   0.184E-01    0.539E+00
DAV:  35    -0.360916188010E+04    0.58388E-02   -0.93603E-01  2368   0.189E-01    0.431E+00
DAV:  36    -0.360916701706E+04   -0.51370E-02   -0.98118E-01  2368   0.185E-01    0.537E+00
DAV:  37    -0.360916201541E+04    0.50017E-02   -0.93752E-01  2368   0.189E-01    0.432E+00
DAV:  38    -0.360916635721E+04   -0.43418E-02   -0.97424E-01  2368   0.185E-01    0.535E+00
DAV:  39    -0.360916212884E+04    0.42284E-02   -0.93870E-01  2368   0.189E-01    0.433E+00
DAV:  40    -0.360916574123E+04   -0.36124E-02   -0.96769E-01  2368   0.184E-01    0.533E+00
DAV:  41    -0.360916222512E+04    0.35161E-02   -0.93959E-01  2400   0.188E-01    0.433E+00
DAV:  42    -0.360916515535E+04   -0.29302E-02   -0.96140E-01  2368   0.184E-01    0.532E+00
DAV:  43    -0.360916231262E+04    0.28427E-02   -0.94037E-01  2400   0.188E-01    0.434E+00
DAV:  44    -0.360916460282E+04   -0.22902E-02   -0.95541E-01  2368   0.184E-01    0.530E+00
DAV:  45    -0.360916238084E+04    0.22220E-02   -0.94085E-01  2400   0.188E-01    0.435E+00
DAV:  46    -0.360916408460E+04   -0.17038E-02   -0.94974E-01  2400   0.184E-01    0.528E+00
DAV:  47    -0.360916227049E+04    0.18141E-02   -0.93884E-01  2400   0.188E-01    0.435E+00
DAV:  48    -0.360916365683E+04   -0.13863E-02   -0.94485E-01  2400   0.184E-01    0.527E+00
DAV:  49    -0.360916226913E+04    0.13877E-02   -0.93844E-01  2400   0.188E-01    0.435E+00
DAV:  50    -0.360916330228E+04   -0.10331E-02   -0.94089E-01  2400   0.183E-01    0.526E+00
DAV:  51    -0.360916231067E+04    0.99160E-03   -0.93865E-01  2400   0.188E-01    0.436E+00
DAV:  52    -0.360916258033E+04   -0.26965E-03   -0.93261E-01  2400   0.183E-01    0.524E+00
DAV:  53    -0.360916196719E+04    0.61313E-03   -0.93341E-01  2400   0.188E-01    0.436E+00
DAV:  54    -0.360916223141E+04   -0.26422E-03   -0.92837E-01  2400   0.182E-01    0.523E+00
DAV:  55    -0.360916194930E+04    0.28211E-03   -0.93292E-01  2400   0.188E-01    0.436E+00
DAV:  56    -0.360916195100E+04   -0.16984E-05   -0.92519E-01  2400   0.182E-01    0.522E+00
DAV:  57    -0.360916185608E+04    0.94922E-04   -0.93141E-01  2400   0.187E-01    0.436E+00
DAV:  58    -0.360916171735E+04    0.13872E-03   -0.92240E-01  2400   0.182E-01    0.521E+00
DAV:  59    -0.360916187510E+04   -0.15774E-03   -0.93146E-01  2400   0.187E-01    0.436E+00
DAV:  60    -0.360916149180E+04    0.38330E-03   -0.91987E-01  2400   0.182E-01    0.521E+00
DAV:  61    -0.360916188865E+04   -0.39685E-03   -0.93138E-01  2400   0.187E-01    0.436E+00
DAV:  62    -0.360916120773E+04    0.68093E-03   -0.91661E-01  2368   0.182E-01    0.520E+00
DAV:  63    -0.360916185101E+04   -0.64328E-03   -0.93061E-01  2368   0.187E-01    0.437E+00
DAV:  64    -0.360916101834E+04    0.83267E-03   -0.91442E-01  2368   0.181E-01    0.519E+00
DAV:  65    -0.360916186368E+04   -0.84534E-03   -0.93056E-01  2368   0.187E-01    0.437E+00
DAV:  66    -0.360916083766E+04    0.10260E-02   -0.91237E-01  2368   0.181E-01    0.519E+00
DAV:  67    -0.360916182763E+04   -0.98997E-03   -0.92990E-01  2368   0.187E-01    0.437E+00
DAV:  68    -0.360916068937E+04    0.11383E-02   -0.91061E-01  2368   0.181E-01    0.518E+00
DAV:  69    -0.360916185034E+04   -0.11610E-02   -0.93004E-01  2368   0.186E-01    0.437E+00
DAV:  70    -0.360916053091E+04    0.13194E-02   -0.90881E-01  2368   0.181E-01    0.517E+00
DAV:  71    -0.360916185569E+04   -0.13248E-02   -0.92989E-01  2368   0.186E-01    0.437E+00
DAV:  72    -0.360916033300E+04    0.15227E-02   -0.90651E-01  2368   0.181E-01    0.517E+00
DAV:  73    -0.360916183250E+04   -0.14995E-02   -0.92938E-01  2368   0.187E-01    0.437E+00
DAV:  74    -0.360916019887E+04    0.16336E-02   -0.90495E-01  2368   0.181E-01    0.516E+00
DAV:  75    -0.360916184024E+04   -0.16414E-02   -0.92931E-01  2368   0.186E-01    0.437E+00
DAV:  76    -0.360916006798E+04    0.17723E-02   -0.90345E-01  2368   0.181E-01    0.516E+00
DAV:  77    -0.360916180883E+04   -0.17408E-02   -0.92876E-01  2368   0.186E-01    0.438E+00
DAV:  78    -0.360915996645E+04    0.18424E-02   -0.90223E-01  2368   0.181E-01    0.516E+00
DAV:  79    -0.360916182664E+04   -0.18602E-02   -0.92888E-01  2368   0.186E-01    0.438E+00
DAV:  80    -0.360915985250E+04    0.19741E-02   -0.90093E-01  2368   0.181E-01    0.515E+00
DAV:  81    -0.360916182723E+04   -0.19747E-02   -0.92873E-01  2368   0.186E-01    0.438E+00
DAV:  82    -0.360915970429E+04    0.21229E-02   -0.89919E-01  2368   0.181E-01    0.515E+00
DAV:  83    -0.360916180535E+04   -0.21011E-02   -0.92828E-01  2368   0.186E-01    0.438E+00
DAV:  84    -0.360915960510E+04    0.22003E-02   -0.89803E-01  2368   0.181E-01    0.514E+00
DAV:  85    -0.360916180737E+04   -0.22023E-02   -0.92816E-01  2368   0.186E-01    0.438E+00
DAV:  86    -0.360915951082E+04    0.22965E-02   -0.89694E-01  2368   0.181E-01    0.514E+00
DAV:  87    -0.360916177493E+04   -0.22641E-02   -0.92763E-01  2368   0.186E-01    0.438E+00
DAV:  88    -0.360915943467E+04    0.23403E-02   -0.89600E-01  2368   0.180E-01    0.514E+00
DAV:  89    -0.360916178459E+04   -0.23499E-02   -0.92767E-01  2368   0.186E-01    0.438E+00
DAV:  90    -0.360915935205E+04    0.24325E-02   -0.89505E-01  2368   0.180E-01    0.513E+00
DAV:  91    -0.360916178286E+04   -0.24308E-02   -0.92752E-01  2368   0.185E-01    0.438E+00
DAV:  92    -0.360915923031E+04    0.25525E-02   -0.89361E-01  2368   0.180E-01    0.513E+00
DAV:  93    -0.360916175026E+04   -0.25199E-02   -0.92695E-01  2368   0.185E-01    0.438E+00
DAV:  94    -0.360915915743E+04    0.25928E-02   -0.89274E-01  2368   0.180E-01    0.513E+00
DAV:  95    -0.360916174946E+04   -0.25920E-02   -0.92685E-01  2368   0.185E-01    0.438E+00
DAV:  96    -0.360915909016E+04    0.26593E-02   -0.89196E-01  2368   0.180E-01    0.513E+00
DAV:  97    -0.360916172477E+04   -0.26346E-02   -0.92644E-01  2368   0.185E-01    0.438E+00
DAV:  98    -0.360915903631E+04    0.26885E-02   -0.89130E-01  2368   0.180E-01    0.512E+00
DAV:  99    -0.360916173149E+04   -0.26952E-02   -0.92647E-01  2368   0.185E-01    0.438E+00
DAV: 100    -0.360915897747E+04    0.27540E-02   -0.89062E-01  2368   0.180E-01
  11 F= -.36091590E+04 E0= -.36091003E+04  d E =-.114144E+01
       N       E                     dE             d eps       ncg     rms          rms(c)
DAV:   1    -0.361007887543E+04   -0.91714E+00   -0.13697E+02  2048   0.737E+00    0.211E+00
DAV:   2    -0.361033528876E+04   -0.25641E+00   -0.28103E+00  2528   0.109E+00    0.610E+00
DAV:   3    -0.361049066933E+04   -0.15538E+00   -0.29775E+00  3008   0.477E-01    0.615E+00
DAV:   4    -0.361033086153E+04    0.15981E+00   -0.10259E+00  2784   0.382E-01    0.481E+00
DAV:   5    -0.361052042014E+04   -0.18956E+00   -0.32857E+00  2816   0.485E-01    0.597E+00
DAV:   6    -0.361029871903E+04    0.22170E+00   -0.12218E-01  2656   0.421E-01    0.425E+00
DAV:   7    -0.361024925327E+04    0.49466E-01   -0.98187E-02  2784   0.188E-01    0.409E-01
DAV:   8    -0.361026554672E+04   -0.16293E-01   -0.11151E-01  2624   0.143E-01    0.430E+00
DAV:   9    -0.361029076490E+04   -0.25218E-01   -0.67260E-01  2784   0.131E-01    0.447E+00
DAV:  10    -0.361033263213E+04   -0.41867E-01   -0.11461E+00  2592   0.170E-01    0.543E+00
DAV:  11    -0.361032197758E+04    0.10655E-01   -0.10885E+00  2560   0.210E-01    0.465E+00
DAV:  12    -0.361032581296E+04   -0.38354E-02   -0.11070E+00  2656   0.189E-01    0.527E+00
DAV:  13    -0.361032006260E+04    0.57504E-02   -0.10495E+00  2528   0.204E-01    0.462E+00
DAV:  14    -0.361032489855E+04   -0.48359E-02   -0.10954E+00  2464   0.187E-01    0.526E+00
DAV:  15    -0.361031692939E+04    0.79692E-02   -0.10063E+00  2464   0.201E-01    0.457E+00
DAV:  16    -0.361032326173E+04   -0.63323E-02   -0.10728E+00  2432   0.186E-01    0.524E+00
DAV:  17    -0.361031560819E+04    0.76535E-02   -0.98768E-01  2432   0.201E-01    0.455E+00
DAV:  18    -0.361032195955E+04   -0.63514E-02   -0.10561E+00  2432   0.185E-01    0.522E+00
DAV:  19    -0.361031473471E+04    0.72248E-02   -0.97506E-01  2432   0.200E-01    0.454E+00
DAV:  20    -0.361032089728E+04   -0.61626E-02   -0.10427E+00  2432   0.185E-01    0.521E+00
DAV:  21    -0.361031411946E+04    0.67778E-02   -0.96609E-01  2432   0.200E-01    0.453E+00
DAV:  22    -0.361031998170E+04   -0.58622E-02   -0.10314E+00  2400   0.184E-01    0.519E+00
DAV:  23    -0.361031367859E+04    0.63031E-02   -0.95953E-01  2368   0.199E-01    0.452E+00
DAV:  24    -0.361031916517E+04   -0.54866E-02   -0.10215E+00  2368   0.184E-01    0.517E+00
DAV:  25    -0.361031334786E+04    0.58173E-02   -0.95449E-01  2368   0.199E-01    0.452E+00
DAV:  26    -0.361031842707E+04   -0.50792E-02   -0.10126E+00  2368   0.184E-01    0.516E+00
DAV:  27    -0.361031308925E+04    0.53378E-02   -0.95043E-01  2368   0.199E-01    0.452E+00
DAV:  28    -0.361031775441E+04   -0.46652E-02   -0.10045E+00  2368   0.183E-01    0.514E+00
DAV:  29    -0.361031287690E+04    0.48775E-02   -0.94701E-01  2368   0.198E-01    0.452E+00
DAV:  30    -0.361031714216E+04   -0.42653E-02   -0.99724E-01  2368   0.183E-01    0.513E+00
DAV:  31    -0.361031269938E+04    0.44428E-02   -0.94410E-01  2368   0.198E-01    0.452E+00
DAV:  32    -0.361031658028E+04   -0.38809E-02   -0.99055E-01  2368   0.183E-01    0.512E+00
DAV:  33    -0.361031254472E+04    0.40356E-02   -0.94150E-01  2368   0.197E-01    0.452E+00
DAV:  34    -0.361031606531E+04   -0.35206E-02   -0.98443E-01  2368   0.183E-01    0.510E+00
DAV:  35    -0.361031240987E+04    0.36554E-02   -0.93919E-01  2368   0.197E-01    0.452E+00
DAV:  36    -0.361031559090E+04   -0.31810E-02   -0.97880E-01  2368   0.182E-01    0.509E+00
DAV:  37    -0.361031229004E+04    0.33009E-02   -0.93710E-01  2368   0.197E-01    0.452E+00
DAV:  38    -0.361031515273E+04   -0.28627E-02   -0.97359E-01  2368   0.182E-01    0.508E+00
DAV:  39    -0.361031218136E+04    0.29714E-02   -0.93518E-01  2368   0.196E-01    0.452E+00
DAV:  40    -0.361031474672E+04   -0.25654E-02   -0.96876E-01  2400   0.182E-01    0.507E+00
DAV:  41    -0.361031208310E+04    0.26636E-02   -0.93342E-01  2432   0.196E-01    0.452E+00
DAV:  42    -0.361031437011E+04   -0.22870E-02   -0.96427E-01  2432   0.182E-01    0.506E+00
DAV:  43    -0.361031199463E+04    0.23755E-02   -0.93181E-01  2432   0.196E-01    0.452E+00
DAV:  44    -0.361031401740E+04   -0.20228E-02   -0.96007E-01  2432   0.182E-01    0.505E+00
DAV:  45    -0.361031191218E+04    0.21052E-02   -0.93029E-01  2432   0.195E-01    0.452E+00
DAV:  46    -0.361031368799E+04   -0.17758E-02   -0.95614E-01  2432   0.182E-01    0.504E+00
DAV:  47    -0.361031202084E+04    0.16672E-02   -0.93125E-01  2432   0.195E-01    0.453E+00
DAV:  48    -0.361031344177E+04   -0.14209E-02   -0.95345E-01  2432   0.181E-01    0.503E+00
DAV:  49    -0.361031201999E+04    0.14218E-02   -0.93080E-01  2432   0.195E-01    0.453E+00
DAV:  50    -0.361031315217E+04   -0.11322E-02   -0.95008E-01  2432   0.181E-01    0.502E+00
DAV:  51    -0.361031199086E+04    0.11613E-02   -0.92999E-01  2432   0.195E-01    0.453E+00
DAV:  52    -0.361031227090E+04   -0.28004E-03   -0.93948E-01  2432   0.181E-01    0.500E+00
DAV:  53    -0.361031127204E+04    0.99885E-03   -0.91936E-01  2432   0.194E-01    0.452E+00
DAV:  54    -0.361031185577E+04   -0.58373E-03   -0.93391E-01  2432   0.180E-01    0.499E+00
DAV:  55    -0.361031113221E+04    0.72356E-03   -0.91729E-01  2432   0.194E-01    0.452E+00
DAV:  56    -0.361031161982E+04   -0.48761E-03   -0.93101E-01  2432   0.180E-01    0.498E+00
DAV:  57    -0.361031086714E+04    0.75268E-03   -0.91360E-01  2432   0.194E-01    0.452E+00
DAV:  58    -0.361031135585E+04   -0.48871E-03   -0.92754E-01  2432   0.180E-01    0.498E+00
DAV:  59    -0.361031079698E+04    0.55888E-03   -0.91244E-01  2432   0.193E-01    0.452E+00
DAV:  60    -0.361031117789E+04   -0.38092E-03   -0.92538E-01  2432   0.180E-01    0.497E+00
DAV:  61    -0.361031077080E+04    0.40709E-03   -0.91183E-01  2432   0.193E-01    0.452E+00
DAV:  62    -0.361031089988E+04   -0.12908E-03   -0.92202E-01  2432   0.180E-01    0.496E+00
DAV:  63    -0.361031065222E+04    0.24766E-03   -0.90991E-01  2432   0.193E-01    0.452E+00
DAV:  64    -0.361031074629E+04   -0.94064E-04   -0.92011E-01  2432   0.180E-01    0.496E+00
DAV:  65    -0.361031062981E+04    0.11647E-03   -0.90942E-01  2432   0.193E-01    0.452E+00
DAV:  66    -0.361031061594E+04    0.13875E-04   -0.91855E-01  2432   0.179E-01    0.495E+00
DAV:  67    -0.361031052431E+04    0.91630E-04   -0.90788E-01  2432   0.193E-01    0.452E+00
DAV:  68    -0.361031048111E+04    0.43201E-04   -0.91680E-01  2432   0.179E-01    0.495E+00
DAV:  69    -0.361031051017E+04   -0.29060E-04   -0.90755E-01  2432   0.193E-01    0.452E+00
DAV:  70    -0.361031036399E+04    0.14618E-03   -0.91541E-01  2432   0.179E-01    0.495E+00
DAV:  71    -0.361031049575E+04   -0.13177E-03   -0.90716E-01  2432   0.192E-01    0.452E+00
DAV:  72    -0.361031017884E+04    0.31692E-03   -0.91315E-01  2432   0.179E-01    0.494E+00
DAV:  73    -0.361031042585E+04   -0.24701E-03   -0.90600E-01  2432   0.192E-01    0.452E+00
DAV:  74    -0.361031007328E+04    0.35256E-03   -0.91185E-01  2432   0.179E-01    0.494E+00
DAV:  75    -0.361031041256E+04   -0.33928E-03   -0.90568E-01  2432   0.192E-01    0.452E+00
DAV:  76    -0.361030998022E+04    0.43234E-03   -0.91073E-01  2432   0.179E-01    0.493E+00
DAV:  77    -0.361031033629E+04   -0.35607E-03   -0.90457E-01  2432   0.192E-01    0.452E+00
DAV:  78    -0.361030988715E+04    0.44914E-03   -0.90952E-01  2432   0.179E-01    0.493E+00
DAV:  79    -0.361031032923E+04   -0.44208E-03   -0.90438E-01  2432   0.192E-01    0.452E+00
DAV:  80    -0.361030980254E+04    0.52669E-03   -0.90851E-01  2432   0.179E-01    0.493E+00
DAV:  81    -0.361031031709E+04   -0.51455E-03   -0.90408E-01  2432   0.192E-01    0.452E+00
DAV:  82    -0.361030966120E+04    0.65589E-03   -0.90678E-01  2432   0.179E-01    0.492E+00
DAV:  83    -0.361031026123E+04   -0.60003E-03   -0.90316E-01  2432   0.192E-01    0.452E+00
DAV:  84    -0.361030958300E+04    0.67823E-03   -0.90582E-01  2432   0.179E-01    0.492E+00
DAV:  85    -0.361031025045E+04   -0.66745E-03   -0.90291E-01  2432   0.192E-01    0.452E+00
DAV:  86    -0.361030951459E+04    0.73587E-03   -0.90499E-01  2432   0.179E-01    0.492E+00
DAV:  87    -0.361031018364E+04   -0.66905E-03   -0.90197E-01  2432   0.192E-01    0.452E+00
DAV:  88    -0.361030944512E+04    0.73852E-03   -0.90407E-01  2432   0.179E-01    0.492E+00
DAV:  89    -0.361031017757E+04   -0.73245E-03   -0.90183E-01  2432   0.192E-01    0.452E+00
DAV:  90    -0.361030938309E+04    0.79448E-03   -0.90333E-01  2432   0.179E-01    0.491E+00
DAV:  91    -0.361031016623E+04   -0.78315E-03   -0.90157E-01  2432   0.191E-01    0.452E+00
DAV:  92    -0.361030925754E+04    0.90869E-03   -0.90178E-01  2432   0.179E-01    0.491E+00
DAV:  93    -0.361031010414E+04   -0.84660E-03   -0.90059E-01  2432   0.191E-01    0.452E+00
DAV:  94    -0.361030919641E+04    0.90773E-03   -0.90101E-01  2432   0.178E-01    0.491E+00
DAV:  95    -0.361031009160E+04   -0.89519E-03   -0.90035E-01  2432   0.191E-01    0.452E+00
DAV:  96    -0.361030914785E+04    0.94376E-03   -0.90042E-01  2432   0.178E-01    0.491E+00
DAV:  97    -0.361031003876E+04   -0.89092E-03   -0.89962E-01  2432   0.191E-01    0.452E+00
DAV:  98    -0.361030909813E+04    0.94063E-03   -0.89975E-01  2432   0.178E-01    0.491E+00
DAV:  99    -0.361031003385E+04   -0.93571E-03   -0.89951E-01  2432   0.191E-01    0.452E+00
DAV: 100    -0.361030905519E+04    0.97865E-03   -0.89923E-01  2432   0.178E-01
  12 F= -.36103091E+04 E0= -.36102505E+04  d E =-.115008E+01
       N       E                     dE             d eps       ncg     rms          rms(c)
DAV:   1    -0.361039415699E+04   -0.84123E-01   -0.83340E+01  2048   0.571E+00    0.198E+00
DAV:   2    -0.361130959226E+04   -0.91544E+00   -0.54888E+00  2944   0.141E+00    0.791E+00
DAV:   3    -0.361058045982E+04    0.72913E+00   -0.54626E-01  2880   0.124E+00    0.584E+00
DAV:   4    -0.361057798461E+04    0.24752E-02   -0.13495E+00  2816   0.331E-01    0.555E+00
DAV:   5    -0.361064993410E+04   -0.71949E-01   -0.21695E+00  2688   0.281E-01    0.558E+00
DAV:   6    -0.361053198250E+04    0.11795E+00   -0.62458E-01  2848   0.305E-01    0.229E+00
DAV:   7    -0.361049366139E+04    0.38321E-01   -0.16191E-01  2848   0.314E-01    0.150E+00
DAV:   8    -0.361049137911E+04    0.22823E-02   -0.15130E-01  2784   0.168E-01    0.312E+00
DAV:   9    -0.361053414404E+04   -0.42765E-01   -0.56128E-01  2432   0.140E-01    0.492E+00
DAV:  10    -0.361053859267E+04   -0.44486E-02   -0.80576E-01  2496   0.156E-01    0.441E+00
DAV:  11    -0.361055907421E+04   -0.20482E-01   -0.10031E+00  2656   0.194E-01    0.483E+00
DAV:  12    -0.361054984168E+04    0.92325E-02   -0.95619E-01  2560   0.181E-01    0.475E+00
DAV:  13    -0.361056029040E+04   -0.10449E-01   -0.10444E+00  2592   0.195E-01    0.484E+00
DAV:  14    -0.361055188086E+04    0.84095E-02   -0.98127E-01  2592   0.181E-01    0.480E+00
DAV:  15    -0.361055959537E+04   -0.77145E-02   -0.10391E+00  2560   0.195E-01    0.483E+00
DAV:  16    -0.361055057049E+04    0.90249E-02   -0.96405E-01  2464   0.181E-01    0.476E+00
DAV:  17    -0.361055825666E+04   -0.76862E-02   -0.10190E+00  2528   0.193E-01    0.481E+00
DAV:  18    -0.361054959496E+04    0.86617E-02   -0.95078E-01  2432   0.181E-01    0.474E+00
DAV:  19    -0.361055705895E+04   -0.74640E-02   -0.10024E+00  2464   0.192E-01    0.480E+00
DAV:  20    -0.361054913227E+04    0.79267E-02   -0.94427E-01  2432   0.180E-01    0.473E+00
DAV:  21    -0.361055621510E+04   -0.70828E-02   -0.99151E-01  2400   0.191E-01    0.479E+00
DAV:  22    -0.361054872943E+04    0.74857E-02   -0.93863E-01  2368   0.180E-01    0.472E+00
DAV:  23    -0.361055545563E+04   -0.67262E-02   -0.98171E-01  2400   0.190E-01    0.478E+00
DAV:  24    -0.361054847370E+04    0.69819E-02   -0.93496E-01  2368   0.180E-01    0.472E+00
DAV:  25    -0.361055492493E+04   -0.64512E-02   -0.97500E-01  2400   0.190E-01    0.477E+00
DAV:  26    -0.361054825492E+04    0.66700E-02   -0.93185E-01  2368   0.179E-01    0.471E+00
DAV:  27    -0.361055447492E+04   -0.62200E-02   -0.96925E-01  2400   0.190E-01    0.477E+00
DAV:  28    -0.361054805716E+04    0.64178E-02   -0.92905E-01  2368   0.179E-01    0.471E+00
DAV:  29    -0.361055408339E+04   -0.60262E-02   -0.96424E-01  2400   0.190E-01    0.476E+00
DAV:  30    -0.361054788304E+04    0.62003E-02   -0.92659E-01  2368   0.179E-01    0.471E+00
DAV:  31    -0.361055373932E+04   -0.58563E-02   -0.95985E-01  2400   0.189E-01    0.476E+00
DAV:  32    -0.361054772779E+04    0.60115E-02   -0.92439E-01  2368   0.179E-01    0.470E+00
DAV:  33    -0.361055343311E+04   -0.57053E-02   -0.95594E-01  2400   0.189E-01    0.475E+00
DAV:  34    -0.361054758910E+04    0.58440E-02   -0.92242E-01  2368   0.179E-01    0.470E+00
DAV:  35    -0.361055315834E+04   -0.55692E-02   -0.95244E-01  2400   0.189E-01    0.475E+00
DAV:  36    -0.361054746419E+04    0.56942E-02   -0.92064E-01  2368   0.179E-01    0.470E+00
DAV:  37    -0.361055291015E+04   -0.54460E-02   -0.94928E-01  2400   0.189E-01    0.474E+00
DAV:  38    -0.361054735101E+04    0.55591E-02   -0.91903E-01  2368   0.179E-01    0.470E+00
DAV:  39    -0.361055268453E+04   -0.53335E-02   -0.94642E-01  2400   0.189E-01    0.474E+00
DAV:  40    -0.361054724772E+04    0.54368E-02   -0.91756E-01  2368   0.179E-01    0.469E+00
DAV:  41    -0.361055247838E+04   -0.52307E-02   -0.94380E-01  2400   0.189E-01    0.474E+00
DAV:  42    -0.361054715286E+04    0.53255E-02   -0.91621E-01  2368   0.179E-01    0.469E+00
DAV:  43    -0.361055228953E+04   -0.51367E-02   -0.94141E-01  2400   0.189E-01    0.473E+00
DAV:  44    -0.361054706616E+04    0.52234E-02   -0.91496E-01  2368   0.179E-01    0.469E+00
DAV:  45    -0.361055211850E+04   -0.50523E-02   -0.93924E-01  2400   0.188E-01    0.473E+00
DAV:  46    -0.361054698632E+04    0.51322E-02   -0.91382E-01  2368   0.179E-01    0.469E+00
DAV:  47    -0.361055151121E+04   -0.45249E-02   -0.93189E-01  2400   0.188E-01    0.472E+00
DAV:  48    -0.361054671395E+04    0.47973E-02   -0.90988E-01  2368   0.178E-01    0.468E+00
DAV:  49    -0.361055129746E+04   -0.45835E-02   -0.92897E-01  2400   0.188E-01    0.472E+00
DAV:  50    -0.361054662505E+04    0.46724E-02   -0.90861E-01  2368   0.178E-01    0.468E+00
DAV:  51    -0.361055116415E+04   -0.45391E-02   -0.92726E-01  2400   0.188E-01    0.472E+00
DAV:  52    -0.361054544028E+04    0.57239E-02   -0.89307E-01  2400   0.178E-01    0.464E+00
DAV:  53    -0.361054961180E+04   -0.41715E-02   -0.90527E-01  2464   0.187E-01    0.470E+00
DAV:  54    -0.361054506987E+04    0.45419E-02   -0.88759E-01  2432   0.177E-01    0.464E+00
DAV:  55    -0.361054927973E+04   -0.42099E-02   -0.90140E-01  2464   0.186E-01    0.469E+00
DAV:  56    -0.361054497780E+04    0.43019E-02   -0.88621E-01  2432   0.177E-01    0.464E+00
DAV:  57    -0.361054906722E+04   -0.40894E-02   -0.89880E-01  2464   0.186E-01    0.469E+00
DAV:  58    -0.361054490384E+04    0.41634E-02   -0.88509E-01  2432   0.177E-01    0.464E+00
DAV:  59    -0.361054894642E+04   -0.40426E-02   -0.89732E-01  2464   0.186E-01    0.468E+00
DAV:  60    -0.361054487372E+04    0.40727E-02   -0.88461E-01  2432   0.177E-01    0.464E+00
DAV:  61    -0.361054886961E+04   -0.39959E-02   -0.89643E-01  2464   0.186E-01    0.468E+00
DAV:  62    -0.361054473112E+04    0.41385E-02   -0.88268E-01  2432   0.177E-01    0.463E+00
DAV:  63    -0.361054869108E+04   -0.39600E-02   -0.89398E-01  2464   0.186E-01    0.468E+00
DAV:  64    -0.361054468056E+04    0.40105E-02   -0.88193E-01  2432   0.177E-01    0.463E+00
DAV:  65    -0.361054861035E+04   -0.39298E-02   -0.89303E-01  2464   0.186E-01    0.468E+00
DAV:  66    -0.361054465465E+04    0.39557E-02   -0.88153E-01  2432   0.177E-01    0.463E+00
DAV:  67    -0.361054843595E+04   -0.37813E-02   -0.89097E-01  2464   0.186E-01    0.467E+00
DAV:  68    -0.361054459794E+04    0.38380E-02   -0.88065E-01  2432   0.177E-01    0.463E+00
DAV:  69    -0.361054836508E+04   -0.37671E-02   -0.89013E-01  2464   0.186E-01    0.467E+00
DAV:  70    -0.361054456799E+04    0.37971E-02   -0.88020E-01  2432   0.177E-01    0.463E+00
DAV:  71    -0.361054830575E+04   -0.37378E-02   -0.88940E-01  2464   0.186E-01    0.467E+00
DAV:  72    -0.361054444087E+04    0.38649E-02   -0.87849E-01  2432   0.177E-01    0.463E+00
DAV:  73    -0.361054815825E+04   -0.37174E-02   -0.88735E-01  2464   0.186E-01    0.467E+00
DAV:  74    -0.361054439539E+04    0.37629E-02   -0.87783E-01  2432   0.177E-01    0.463E+00
DAV:  75    -0.361054809525E+04   -0.36999E-02   -0.88659E-01  2464   0.186E-01    0.467E+00
DAV:  76    -0.361054437309E+04    0.37222E-02   -0.87749E-01  2432   0.177E-01    0.463E+00
DAV:  77    -0.361054794097E+04   -0.35679E-02   -0.88477E-01  2464   0.186E-01    0.466E+00
DAV:  78    -0.361054431933E+04    0.36216E-02   -0.87666E-01  2432   0.177E-01    0.462E+00
DAV:  79    -0.361054788318E+04   -0.35639E-02   -0.88408E-01  2464   0.186E-01    0.466E+00
DAV:  80    -0.361054429244E+04    0.35907E-02   -0.87626E-01  2432   0.177E-01    0.462E+00
DAV:  81    -0.361054783687E+04   -0.35444E-02   -0.88350E-01  2464   0.185E-01    0.466E+00
DAV:  82    -0.361054416299E+04    0.36739E-02   -0.87454E-01  2432   0.177E-01    0.462E+00
DAV:  83    -0.361054769702E+04   -0.35340E-02   -0.88153E-01  2464   0.185E-01    0.466E+00
DAV:  84    -0.361054411782E+04    0.35792E-02   -0.87389E-01  2432   0.177E-01    0.462E+00
DAV:  85    -0.361054764480E+04   -0.35270E-02   -0.88089E-01  2464   0.185E-01    0.466E+00
DAV:  86    -0.361054409614E+04    0.35487E-02   -0.87357E-01  2432   0.177E-01    0.462E+00
DAV:  87    -0.361054749007E+04   -0.33939E-02   -0.87905E-01  2464   0.185E-01    0.465E+00
DAV:  88    -0.361054404247E+04    0.34476E-02   -0.87274E-01  2432   0.177E-01    0.462E+00
DAV:  89    -0.361054743997E+04   -0.33975E-02   -0.87846E-01  2464   0.185E-01    0.465E+00
DAV:  90    -0.361054402264E+04    0.34173E-02   -0.87244E-01  2432   0.177E-01    0.462E+00
DAV:  91    -0.361054740149E+04   -0.33789E-02   -0.87799E-01  2464   0.185E-01    0.465E+00
DAV:  92    -0.361054391057E+04    0.34909E-02   -0.87095E-01  2432   0.177E-01    0.461E+00
DAV:  93    -0.361054728196E+04   -0.33714E-02   -0.87631E-01  2464   0.185E-01    0.465E+00
DAV:  94    -0.361054387610E+04    0.34059E-02   -0.87044E-01  2432   0.177E-01    0.461E+00
DAV:  95    -0.361054724164E+04   -0.33655E-02   -0.87583E-01  2464   0.185E-01    0.465E+00
DAV:  96    -0.361054386249E+04    0.33791E-02   -0.87023E-01  2432   0.176E-01    0.461E+00
DAV:  97    -0.361054715570E+04   -0.32932E-02   -0.87481E-01  2464   0.185E-01    0.465E+00
DAV:  98    -0.361054383088E+04    0.33248E-02   -0.86975E-01  2432   0.176E-01    0.461E+00
DAV:  99    -0.361054712266E+04   -0.32918E-02   -0.87442E-01  2464   0.185E-01    0.465E+00
DAV: 100    -0.361054381553E+04    0.33071E-02   -0.86952E-01  2432   0.176E-01
  13 F= -.36105438E+04 E0= -.36104847E+04  d E =-.138484E+01
       N       E                     dE             d eps       ncg     rms          rms(c)
DAV:   1    -0.361122296155E+04   -0.67584E+00   -0.14930E+02  2048   0.741E+00    0.345E+00
DAV:   2    -0.361497893151E+04   -0.37560E+01   -0.32072E+01  2976   0.270E+00    0.322E+01
DAV:   3    -0.361159861341E+04    0.33803E+01   -0.24966E+01  2816   0.142E+00    0.571E+00
DAV:   4    -0.361154092038E+04    0.57693E-01   -0.22280E+00  2848   0.492E-01    0.539E+00
DAV:   5    -0.361148121074E+04    0.59710E-01   -0.14110E+00  2720   0.371E-01    0.567E+00
DAV:   6    -0.361145495167E+04    0.26259E-01   -0.12728E+00  2656   0.258E-01    0.475E+00
DAV:   7    -0.361149427025E+04   -0.39319E-01   -0.15851E+00  2752   0.280E-01    0.525E+00
DAV:   8    -0.361149490264E+04   -0.63239E-03   -0.16759E+00  2656   0.248E-01    0.511E+00
DAV:   9    -0.361142815487E+04    0.66748E-01   -0.75859E-01  2624   0.210E-01    0.415E+00
DAV:  10    -0.361148105665E+04   -0.52902E-01   -0.13373E+00  2720   0.192E-01    0.515E+00
DAV:  11    -0.361142786937E+04    0.53187E-01   -0.76404E-01  2656   0.196E-01    0.422E+00
DAV:  12    -0.361146281205E+04   -0.34943E-01   -0.11595E+00  2528   0.178E-01    0.503E+00
DAV:  13    -0.361143683316E+04    0.25979E-01   -0.88567E-01  2688   0.190E-01    0.463E+00
DAV:  14    -0.361145889333E+04   -0.22060E-01   -0.11697E+00  2528   0.182E-01    0.492E+00
DAV:  15    -0.361144164832E+04    0.17245E-01   -0.94082E-01  2464   0.192E-01    0.478E+00
DAV:  16    -0.361145642481E+04   -0.14776E-01   -0.11570E+00  2432   0.182E-01    0.486E+00
DAV:  17    -0.361144222618E+04    0.14199E-01   -0.94408E-01  2432   0.192E-01    0.480E+00
DAV:  18    -0.361145470714E+04   -0.12481E-01   -0.11385E+00  2432   0.181E-01    0.484E+00
DAV:  19    -0.361144124614E+04    0.13461E-01   -0.92983E-01  2432   0.191E-01    0.478E+00
DAV:  20    -0.361145329972E+04   -0.12054E-01   -0.11197E+00  2400   0.181E-01    0.482E+00
DAV:  21    -0.361144013690E+04    0.13163E-01   -0.91484E-01  2400   0.190E-01    0.476E+00
DAV:  22    -0.361145203825E+04   -0.11901E-01   -0.11022E+00  2400   0.180E-01    0.481E+00
DAV:  23    -0.361143925830E+04    0.12780E-01   -0.90298E-01  2400   0.190E-01    0.473E+00
DAV:  24    -0.361145092577E+04   -0.11667E-01   -0.10869E+00  2400   0.179E-01    0.479E+00
DAV:  25    -0.361143857525E+04    0.12351E-01   -0.89365E-01  2400   0.189E-01    0.472E+00
DAV:  26    -0.361144997926E+04   -0.11404E-01   -0.10741E+00  2400   0.179E-01    0.478E+00
DAV:  27    -0.361143800829E+04    0.11971E-01   -0.88586E-01  2400   0.189E-01    0.471E+00
DAV:  28    -0.361144916814E+04   -0.11160E-01   -0.10632E+00  2400   0.178E-01    0.477E+00
DAV:  29    -0.361143751777E+04    0.11650E-01   -0.87912E-01  2400   0.188E-01    0.470E+00
DAV:  30    -0.361144846228E+04   -0.10945E-01   -0.10537E+00  2400   0.178E-01    0.476E+00
DAV:  31    -0.361143708508E+04    0.11377E-01   -0.87318E-01  2400   0.188E-01    0.469E+00
DAV:  32    -0.361144783838E+04   -0.10753E-01   -0.10452E+00  2400   0.178E-01    0.475E+00
DAV:  33    -0.361143669912E+04    0.11139E-01   -0.86789E-01  2400   0.188E-01    0.468E+00
DAV:  34    -0.361144728015E+04   -0.10581E-01   -0.10377E+00  2368   0.177E-01    0.474E+00
DAV:  35    -0.361143630775E+04    0.10972E-01   -0.86258E-01  2368   0.188E-01    0.467E+00
DAV:  36    -0.361144675008E+04   -0.10442E-01   -0.10305E+00  2336   0.177E-01    0.473E+00
DAV:  37    -0.361143598786E+04    0.10762E-01   -0.85819E-01  2368   0.187E-01    0.466E+00
DAV:  38    -0.361144627614E+04   -0.10288E-01   -0.10241E+00  2336   0.177E-01    0.472E+00
DAV:  39    -0.361143570641E+04    0.10570E-01   -0.85432E-01  2336   0.187E-01    0.466E+00
DAV:  40    -0.361144584744E+04   -0.10141E-01   -0.10184E+00  2336   0.177E-01    0.471E+00
DAV:  41    -0.361143544617E+04    0.10401E-01   -0.85074E-01  2336   0.187E-01    0.465E+00
DAV:  42    -0.361144546603E+04   -0.10020E-01   -0.10132E+00  2336   0.177E-01    0.471E+00
DAV:  43    -0.361143520255E+04    0.10263E-01   -0.84740E-01  2336   0.187E-01    0.465E+00
DAV:  44    -0.361144511568E+04   -0.99131E-02   -0.10085E+00  2336   0.177E-01    0.470E+00
DAV:  45    -0.361143497811E+04    0.10138E-01   -0.84433E-01  2336   0.187E-01    0.464E+00
DAV:  46    -0.361144478944E+04   -0.98113E-02   -0.10041E+00  2336   0.176E-01    0.469E+00
DAV:  47    -0.361143264908E+04    0.12140E-01   -0.81411E-01  2336   0.186E-01    0.456E+00
DAV:  48    -0.361144222015E+04   -0.95711E-02   -0.96678E-01  2336   0.176E-01    0.466E+00
DAV:  49    -0.361143095816E+04    0.11262E-01   -0.79139E-01  2336   0.185E-01    0.452E+00
DAV:  50    -0.361144149003E+04   -0.10532E-01   -0.95403E-01  2336   0.176E-01    0.465E+00
DAV:  51    -0.361143051927E+04    0.10971E-01   -0.78618E-01  2336   0.184E-01    0.451E+00
DAV:  52    -0.361144143521E+04   -0.10916E-01   -0.95228E-01  2336   0.176E-01    0.466E+00
DAV:  53    -0.361143066909E+04    0.10766E-01   -0.78834E-01  2336   0.184E-01    0.452E+00
DAV:  54    -0.361144125680E+04   -0.10588E-01   -0.95059E-01  2336   0.176E-01    0.465E+00
DAV:  55    -0.361143064368E+04    0.10613E-01   -0.78779E-01  2336   0.184E-01    0.452E+00
DAV:  56    -0.361144108689E+04   -0.10443E-01   -0.94860E-01  2336   0.176E-01    0.464E+00
DAV:  57    -0.361143052114E+04    0.10566E-01   -0.78609E-01  2336   0.184E-01    0.451E+00
DAV:  58    -0.361144084082E+04   -0.10320E-01   -0.94536E-01  2336   0.176E-01    0.464E+00
DAV:  59    -0.361143042981E+04    0.10411E-01   -0.78479E-01  2336   0.183E-01    0.451E+00
DAV:  60    -0.361144063050E+04   -0.10201E-01   -0.94270E-01  2336   0.176E-01    0.463E+00
DAV:  61    -0.361143035248E+04    0.10278E-01   -0.78366E-01  2336   0.183E-01    0.451E+00
DAV:  62    -0.361144019957E+04   -0.98471E-02   -0.93741E-01  2336   0.175E-01    0.462E+00
DAV:  63    -0.361143013795E+04    0.10062E-01   -0.78058E-01  2336   0.183E-01    0.451E+00
DAV:  64    -0.361143998220E+04   -0.98443E-02   -0.93442E-01  2336   0.175E-01    0.462E+00
DAV:  65    -0.361143003880E+04    0.99434E-02   -0.77922E-01  2336   0.183E-01    0.450E+00
DAV:  66    -0.361143980445E+04   -0.97656E-02   -0.93211E-01  2336   0.175E-01    0.462E+00
DAV:  67    -0.361142976593E+04    0.10039E-01   -0.77561E-01  2336   0.183E-01    0.449E+00
DAV:  68    -0.361143956052E+04   -0.97946E-02   -0.92836E-01  2336   0.175E-01    0.461E+00
DAV:  69    -0.361142966572E+04    0.98948E-02   -0.77435E-01  2336   0.183E-01    0.449E+00
DAV:  70    -0.361143937921E+04   -0.97135E-02   -0.92602E-01  2336   0.175E-01    0.461E+00
DAV:  71    -0.361142959220E+04    0.97870E-02   -0.77327E-01  2336   0.182E-01    0.449E+00
DAV:  72    -0.361143905961E+04   -0.94674E-02   -0.92204E-01  2336   0.175E-01    0.460E+00
DAV:  73    -0.361142944278E+04    0.96168E-02   -0.77113E-01  2336   0.182E-01    0.449E+00
DAV:  74    -0.361143890467E+04   -0.94619E-02   -0.91993E-01  2368   0.175E-01    0.460E+00
DAV:  75    -0.361142937573E+04    0.95289E-02   -0.77020E-01  2400   0.182E-01    0.449E+00
DAV:  76    -0.361143878191E+04   -0.94062E-02   -0.91835E-01  2400   0.175E-01    0.459E+00
DAV:  77    -0.361142914010E+04    0.96418E-02   -0.76711E-01  2400   0.182E-01    0.448E+00
DAV:  78    -0.361143858457E+04   -0.94445E-02   -0.91525E-01  2368   0.175E-01    0.459E+00
DAV:  79    -0.361142905149E+04    0.95331E-02   -0.76601E-01  2368   0.182E-01    0.448E+00
DAV:  80    -0.361143844373E+04   -0.93922E-02   -0.91339E-01  2368   0.174E-01    0.459E+00
DAV:  81    -0.361142899395E+04    0.94498E-02   -0.76517E-01  2368   0.182E-01    0.447E+00
DAV:  82    -0.361143814935E+04   -0.91554E-02   -0.90975E-01  2368   0.174E-01    0.458E+00
DAV:  83    -0.361142885591E+04    0.92934E-02   -0.76317E-01  2368   0.182E-01    0.447E+00
DAV:  84    -0.361143802175E+04   -0.91658E-02   -0.90798E-01  2368   0.174E-01    0.458E+00
DAV:  85    -0.361142880165E+04    0.92201E-02   -0.76241E-01  2368   0.181E-01    0.447E+00
DAV:  86    -0.361143793053E+04   -0.91289E-02   -0.90680E-01  2368   0.174E-01    0.457E+00
DAV:  87    -0.361142855677E+04    0.93738E-02   -0.75922E-01  2368   0.181E-01    0.446E+00
DAV:  88    -0.361143773772E+04   -0.91810E-02   -0.90369E-01  2368   0.174E-01    0.457E+00
DAV:  89    -0.361142848076E+04    0.92570E-02   -0.75830E-01  2368   0.181E-01    0.446E+00
DAV:  90    -0.361143763154E+04   -0.91508E-02   -0.90229E-01  2368   0.174E-01    0.457E+00
DAV:  91    -0.361142843067E+04    0.92009E-02   -0.75756E-01  2368   0.181E-01    0.446E+00
DAV:  92    -0.361143747818E+04   -0.90475E-02   -0.90033E-01  2368   0.174E-01    0.457E+00
DAV:  93    -0.361142836641E+04    0.91118E-02   -0.75665E-01  2368   0.181E-01    0.446E+00
DAV:  94    -0.361143740599E+04   -0.90396E-02   -0.89936E-01  2368   0.174E-01    0.456E+00
DAV:  95    -0.361142833775E+04    0.90682E-02   -0.75624E-01  2368   0.181E-01    0.446E+00
DAV:  96    -0.361143734631E+04   -0.90086E-02   -0.89860E-01  2368   0.174E-01    0.456E+00
DAV:  97    -0.361142821334E+04    0.91330E-02   -0.75460E-01  2368   0.181E-01    0.445E+00
DAV:  98    -0.361143723258E+04   -0.90192E-02   -0.89682E-01  2368   0.174E-01    0.456E+00
DAV:  99    -0.361142816992E+04    0.90627E-02   -0.75407E-01  2368   0.181E-01    0.445E+00
DAV: 100    -0.361143716261E+04   -0.89927E-02   -0.89592E-01  2368   0.173E-01
  14 F= -.36114372E+04 E0= -.36113796E+04  d E =-.893347E+00
       N       E                     dE             d eps       ncg     rms          rms(c)
DAV:   1    -0.361142949246E+04   -0.13225E-02   -0.49943E+01  2048   0.430E+00    0.135E+00
DAV:   2    -0.361167564655E+04   -0.24615E+00   -0.11953E+00  2528   0.663E-01    0.579E+00
DAV:   3    -0.361149443249E+04    0.18121E+00   -0.95306E-02  2848   0.380E-01    0.125E+00
DAV:   4    -0.361149634037E+04   -0.19079E-02   -0.94424E-02  2688   0.165E-01    0.429E+00
DAV:   5    -0.361166668721E+04   -0.17035E+00   -0.22759E+00  3232   0.329E-01    0.597E+00
DAV:   6    -0.361153380752E+04    0.13288E+00   -0.31278E-01  2752   0.319E-01    0.345E+00
DAV:   7    -0.361150762438E+04    0.26183E-01   -0.34305E-02  2592   0.105E-01    0.447E+00
DAV:   8    -0.361147892108E+04    0.28703E-01   -0.30339E-01  3168   0.130E-01    0.199E+00
DAV:   9    -0.361149866767E+04   -0.19747E-01   -0.33813E-01  2528   0.141E-01    0.425E+00
DAV:  10    -0.361151903272E+04   -0.20365E-01   -0.76198E-01  2720   0.147E-01    0.436E+00
DAV:  11    -0.361154196858E+04   -0.22936E-01   -0.99281E-01  2624   0.183E-01    0.519E+00
DAV:  12    -0.361152841884E+04    0.13550E-01   -0.91921E-01  2432   0.178E-01    0.407E+00
DAV:  13    -0.361153618220E+04   -0.77634E-02   -0.90478E-01  2432   0.190E-01    0.503E+00
DAV:  14    -0.361152416171E+04    0.12020E-01   -0.85864E-01  2400   0.175E-01    0.398E+00
DAV:  15    -0.361153177358E+04   -0.76119E-02   -0.84621E-01  2368   0.182E-01    0.496E+00
DAV:  16    -0.361152552480E+04    0.62488E-02   -0.87799E-01  2336   0.171E-01    0.410E+00
DAV:  17    -0.361153187286E+04   -0.63481E-02   -0.85742E-01  2368   0.183E-01    0.495E+00
DAV:  18    -0.361152637746E+04    0.54954E-02   -0.88896E-01  2336   0.172E-01    0.413E+00
DAV:  19    -0.361153159064E+04   -0.52132E-02   -0.85704E-01  2368   0.184E-01    0.493E+00
DAV:  20    -0.361152628952E+04    0.53011E-02   -0.88713E-01  2336   0.172E-01    0.413E+00
DAV:  21    -0.361153090248E+04   -0.46130E-02   -0.84927E-01  2368   0.184E-01    0.491E+00
DAV:  22    -0.361152618466E+04    0.47178E-02   -0.88510E-01  2336   0.172E-01    0.414E+00
DAV:  23    -0.361153026181E+04   -0.40771E-02   -0.84245E-01  2368   0.184E-01    0.490E+00
DAV:  24    -0.361152619694E+04    0.40649E-02   -0.88462E-01  2336   0.172E-01    0.415E+00
DAV:  25    -0.361152973831E+04   -0.35414E-02   -0.83725E-01  2368   0.184E-01    0.488E+00
DAV:  26    -0.361152624116E+04    0.34972E-02   -0.88463E-01  2336   0.171E-01    0.416E+00
DAV:  27    -0.361152927242E+04   -0.30313E-02   -0.83269E-01  2368   0.184E-01    0.487E+00
DAV:  28    -0.361152629055E+04    0.29819E-02   -0.88474E-01  2336   0.171E-01    0.416E+00
DAV:  29    -0.361152884033E+04   -0.25498E-02   -0.82848E-01  2368   0.184E-01    0.485E+00
DAV:  30    -0.361152634401E+04    0.24963E-02   -0.88493E-01  2336   0.171E-01    0.417E+00
DAV:  31    -0.361152844260E+04   -0.20986E-02   -0.82461E-01  2368   0.184E-01    0.484E+00
DAV:  32    -0.361152639871E+04    0.20439E-02   -0.88514E-01  2336   0.171E-01    0.418E+00
DAV:  33    -0.361152807326E+04   -0.16746E-02   -0.82102E-01  2368   0.184E-01    0.483E+00
DAV:  34    -0.361152645288E+04    0.16204E-02   -0.88536E-01  2336   0.172E-01    0.419E+00
DAV:  35    -0.361152772970E+04   -0.12768E-02   -0.81769E-01  2368   0.184E-01    0.482E+00
DAV:  36    -0.361152650854E+04    0.12212E-02   -0.88560E-01  2336   0.172E-01    0.419E+00
DAV:  37    -0.361152741020E+04   -0.90165E-03   -0.81459E-01  2368   0.183E-01    0.481E+00
DAV:  38    -0.361152655879E+04    0.85141E-03   -0.88578E-01  2336   0.172E-01    0.420E+00
DAV:  39    -0.361152711074E+04   -0.55195E-03   -0.81165E-01  2368   0.183E-01    0.480E+00
DAV:  40    -0.361152660062E+04    0.51012E-03   -0.88586E-01  2336   0.172E-01    0.421E+00
DAV:  41    -0.361152682505E+04   -0.22443E-03   -0.80880E-01  2368   0.183E-01    0.479E+00
DAV:  42    -0.361152664123E+04    0.18382E-03   -0.88593E-01  2368   0.172E-01    0.421E+00
DAV:  43    -0.361152655706E+04    0.84171E-04   -0.80613E-01  2368   0.183E-01    0.478E+00
DAV:  44    -0.361152668474E+04   -0.12768E-03   -0.88606E-01  2336   0.172E-01    0.422E+00
DAV:  45    -0.361152630867E+04    0.37607E-03   -0.80367E-01  2336   0.183E-01    0.477E+00
DAV:  46    -0.361152670722E+04   -0.39855E-03   -0.88592E-01  2336   0.172E-01    0.422E+00
DAV:  47    -0.361152537810E+04    0.13291E-02   -0.79320E-01  2368   0.183E-01    0.474E+00
DAV:  48    -0.361152618711E+04   -0.80901E-03   -0.87740E-01  2368   0.172E-01    0.421E+00
DAV:  49    -0.361152487964E+04    0.13075E-02   -0.78727E-01  2368   0.182E-01    0.472E+00
DAV:  50    -0.361152611020E+04   -0.12306E-02   -0.87571E-01  2368   0.172E-01    0.422E+00
DAV:  51    -0.361152459801E+04    0.15122E-02   -0.78426E-01  2368   0.182E-01    0.472E+00
DAV:  52    -0.361152526076E+04   -0.66276E-03   -0.86391E-01  2336   0.172E-01    0.419E+00
DAV:  53    -0.361152357924E+04    0.16815E-02   -0.77042E-01  2336   0.181E-01    0.469E+00
DAV:  54    -0.361152486948E+04   -0.12902E-02   -0.85759E-01  2336   0.171E-01    0.419E+00
DAV:  55    -0.361152313857E+04    0.17309E-02   -0.76532E-01  2336   0.181E-01    0.468E+00
DAV:  56    -0.361152479656E+04   -0.16580E-02   -0.85598E-01  2336   0.171E-01    0.419E+00
DAV:  57    -0.361152280571E+04    0.19909E-02   -0.76166E-01  2336   0.180E-01    0.467E+00
DAV:  58    -0.361152470020E+04   -0.18945E-02   -0.85416E-01  2336   0.171E-01    0.419E+00
DAV:  59    -0.361152254096E+04    0.21592E-02   -0.75861E-01  2336   0.180E-01    0.466E+00
DAV:  60    -0.361152467559E+04   -0.21346E-02   -0.85333E-01  2336   0.171E-01    0.420E+00
DAV:  61    -0.361152237117E+04    0.23044E-02   -0.75691E-01  2336   0.180E-01    0.465E+00
DAV:  62    -0.361152458508E+04   -0.22139E-02   -0.85181E-01  2336   0.171E-01    0.420E+00
DAV:  63    -0.361152211079E+04    0.24743E-02   -0.75374E-01  2336   0.180E-01    0.464E+00
DAV:  64    -0.361152452746E+04   -0.24167E-02   -0.85061E-01  2368   0.171E-01    0.420E+00
DAV:  65    -0.361152192855E+04    0.25989E-02   -0.75175E-01  2336   0.180E-01    0.464E+00
DAV:  66    -0.361152452119E+04   -0.25926E-02   -0.85015E-01  2336   0.171E-01    0.420E+00
DAV:  67    -0.361152169517E+04    0.28260E-02   -0.74919E-01  2336   0.180E-01    0.463E+00
DAV:  68    -0.361152443924E+04   -0.27441E-02   -0.84861E-01  2368   0.170E-01    0.420E+00
DAV:  69    -0.361152151810E+04    0.29211E-02   -0.74716E-01  2336   0.180E-01    0.462E+00
DAV:  70    -0.361152441697E+04   -0.28989E-02   -0.84796E-01  2368   0.170E-01    0.420E+00
DAV:  71    -0.361152139474E+04    0.30222E-02   -0.74587E-01  2336   0.179E-01    0.461E+00
DAV:  72    -0.361152432767E+04   -0.29329E-02   -0.84652E-01  2368   0.170E-01    0.420E+00
DAV:  73    -0.361152120149E+04    0.31262E-02   -0.74351E-01  2368   0.179E-01    0.461E+00
DAV:  74    -0.361152428199E+04   -0.30805E-02   -0.84558E-01  2368   0.170E-01    0.420E+00
DAV:  75    -0.361152106775E+04    0.32142E-02   -0.74203E-01  2368   0.179E-01    0.460E+00
DAV:  76    -0.361152427397E+04   -0.32062E-02   -0.84518E-01  2368   0.170E-01    0.420E+00
DAV:  77    -0.361152086618E+04    0.34078E-02   -0.73977E-01  2368   0.179E-01    0.459E+00
DAV:  78    -0.361152419224E+04   -0.33261E-02   -0.84368E-01  2368   0.170E-01    0.421E+00
DAV:  79    -0.361152073599E+04    0.34563E-02   -0.73829E-01  2368   0.179E-01    0.459E+00
DAV:  80    -0.361152416819E+04   -0.34322E-02   -0.84308E-01  2368   0.170E-01    0.421E+00
DAV:  81    -0.361152063977E+04    0.35284E-02   -0.73724E-01  2368   0.179E-01    0.459E+00
DAV:  82    -0.361152406495E+04   -0.34252E-02   -0.84151E-01  2368   0.170E-01    0.420E+00
DAV:  83    -0.361152047589E+04    0.35891E-02   -0.73518E-01  2368   0.179E-01    0.458E+00
DAV:  84    -0.361152401837E+04   -0.35425E-02   -0.84062E-01  2400   0.170E-01    0.420E+00
DAV:  85    -0.361152037693E+04    0.36414E-02   -0.73408E-01  2432   0.179E-01    0.458E+00
DAV:  86    -0.361152400478E+04   -0.36278E-02   -0.84022E-01  2432   0.169E-01    0.421E+00
DAV:  87    -0.361152019042E+04    0.38144E-02   -0.73193E-01  2432   0.179E-01    0.457E+00
DAV:  88    -0.361152391441E+04   -0.37240E-02   -0.83862E-01  2432   0.169E-01    0.421E+00
DAV:  89    -0.361152009033E+04    0.38241E-02   -0.73079E-01  2432   0.179E-01    0.457E+00
DAV:  90    -0.361152388430E+04   -0.37940E-02   -0.83803E-01  2432   0.169E-01    0.421E+00
DAV:  91    -0.361152001323E+04    0.38711E-02   -0.72991E-01  2432   0.179E-01    0.456E+00
DAV:  92    -0.361152379789E+04   -0.37847E-02   -0.83674E-01  2432   0.169E-01    0.420E+00
DAV:  93    -0.361151990343E+04    0.38945E-02   -0.72853E-01  2432   0.178E-01    0.456E+00
DAV:  94    -0.361152376677E+04   -0.38633E-02   -0.83614E-01  2432   0.169E-01    0.420E+00
DAV:  95    -0.361151983640E+04    0.39304E-02   -0.72777E-01  2432   0.178E-01    0.456E+00
DAV:  96    -0.361152375541E+04   -0.39190E-02   -0.83584E-01  2432   0.169E-01    0.421E+00
DAV:  97    -0.361151973554E+04    0.40199E-02   -0.72662E-01  2432   0.178E-01    0.455E+00
DAV:  98    -0.361152371234E+04   -0.39768E-02   -0.83505E-01  2432   0.169E-01    0.421E+00
DAV:  99    -0.361151967221E+04    0.40401E-02   -0.72589E-01  2432   0.178E-01    0.455E+00
DAV: 100    -0.361152369654E+04   -0.40243E-02   -0.83470E-01  2432   0.169E-01
  15 F= -.36115237E+04 E0= -.36114651E+04  d E =-.979881E+00
       N       E                     dE             d eps       ncg     rms          rms(c)
DAV:   1    -0.361196760794E+04   -0.44794E+00   -0.11951E+02  2048   0.661E+00    0.280E+00
DAV:   2    -0.361435934113E+04   -0.23917E+01   -0.17387E+01  2912   0.202E+00    0.274E+01
DAV:   3    -0.361223500569E+04    0.21243E+01   -0.19403E+01  2848   0.124E+00    0.562E+00
DAV:   4    -0.361227073030E+04   -0.35725E-01   -0.23396E+00  2784   0.362E-01    0.490E+00
DAV:   5    -0.361215574535E+04    0.11498E+00   -0.76158E-01  2688   0.329E-01    0.483E+00
DAV:   6    -0.361216460975E+04   -0.88644E-02   -0.10278E+00  2688   0.242E-01    0.439E+00
DAV:   7    -0.361217026136E+04   -0.56516E-02   -0.99999E-01  2656   0.269E-01    0.504E+00
DAV:   8    -0.361221841840E+04   -0.48157E-01   -0.16661E+00  2592   0.228E-01    0.475E+00
DAV:   9    -0.361212940307E+04    0.89015E-01   -0.35367E-01  2656   0.201E-01    0.227E+00
DAV:  10    -0.361216345041E+04   -0.34047E-01   -0.58722E-01  2752   0.156E-01    0.469E+00
DAV:  11    -0.361213431533E+04    0.29135E-01   -0.51862E-01  2720   0.158E-01    0.351E+00
DAV:  12    -0.361216347042E+04   -0.29155E-01   -0.80604E-01  2560   0.155E-01    0.449E+00
DAV:  13    -0.361214351418E+04    0.19956E-01   -0.64407E-01  2496   0.167E-01    0.414E+00
DAV:  14    -0.361216854857E+04   -0.25034E-01   -0.95110E-01  2368   0.164E-01    0.446E+00
DAV:  15    -0.361214752887E+04    0.21020E-01   -0.69200E-01  2400   0.176E-01    0.431E+00
DAV:  16    -0.361216898271E+04   -0.21454E-01   -0.98166E-01  2336   0.168E-01    0.444E+00
DAV:  17    -0.361214846494E+04    0.20518E-01   -0.70132E-01  2368   0.180E-01    0.435E+00
DAV:  18    -0.361216781976E+04   -0.19355E-01   -0.97443E-01  2368   0.169E-01    0.441E+00
DAV:  19    -0.361214838383E+04    0.19436E-01   -0.69858E-01  2368   0.180E-01    0.435E+00
DAV:  20    -0.361216647873E+04   -0.18095E-01   -0.95970E-01  2368   0.168E-01    0.439E+00
DAV:  21    -0.361214795587E+04    0.18523E-01   -0.69189E-01  2368   0.179E-01    0.433E+00
DAV:  22    -0.361216524018E+04   -0.17284E-01   -0.94416E-01  2368   0.167E-01    0.437E+00
DAV:  23    -0.361214742010E+04    0.17820E-01   -0.68414E-01  2368   0.178E-01    0.431E+00
DAV:  24    -0.361216412789E+04   -0.16708E-01   -0.92936E-01  2368   0.166E-01    0.435E+00
DAV:  25    -0.361214688344E+04    0.17244E-01   -0.67657E-01  2368   0.177E-01    0.429E+00
DAV:  26    -0.361216313641E+04   -0.16253E-01   -0.91585E-01  2368   0.166E-01    0.434E+00
DAV:  27    -0.361214638604E+04    0.16750E-01   -0.66961E-01  2336   0.177E-01    0.427E+00
DAV:  28    -0.361216225246E+04   -0.15866E-01   -0.90370E-01  2336   0.165E-01    0.432E+00
DAV:  29    -0.361214593406E+04    0.16318E-01   -0.66332E-01  2336   0.176E-01    0.425E+00
DAV:  30    -0.361216146850E+04   -0.15534E-01   -0.89288E-01  2336   0.165E-01    0.431E+00
DAV:  31    -0.361214552599E+04    0.15943E-01   -0.65766E-01  2336   0.176E-01    0.424E+00
DAV:  32    -0.361216076878E+04   -0.15243E-01   -0.88321E-01  2368   0.164E-01    0.430E+00
DAV:  33    -0.361214515565E+04    0.15613E-01   -0.65255E-01  2368   0.175E-01    0.422E+00
DAV:  34    -0.361216013489E+04   -0.14979E-01   -0.87445E-01  2368   0.164E-01    0.429E+00
DAV:  35    -0.361214481836E+04    0.15317E-01   -0.64789E-01  2368   0.175E-01    0.421E+00
DAV:  36    -0.361215955885E+04   -0.14740E-01   -0.86651E-01  2368   0.164E-01    0.428E+00
DAV:  37    -0.361214450814E+04    0.15051E-01   -0.64363E-01  2368   0.174E-01    0.420E+00
DAV:  38    -0.361215903236E+04   -0.14524E-01   -0.85925E-01  2368   0.164E-01    0.427E+00
DAV:  39    -0.361214422363E+04    0.14809E-01   -0.63971E-01  2368   0.174E-01    0.419E+00
DAV:  40    -0.361215854701E+04   -0.14323E-01   -0.85257E-01  2368   0.163E-01    0.426E+00
DAV:  41    -0.361214395957E+04    0.14587E-01   -0.63609E-01  2368   0.173E-01    0.418E+00
DAV:  42    -0.361215809723E+04   -0.14138E-01   -0.84639E-01  2368   0.163E-01    0.425E+00
DAV:  43    -0.361214371553E+04    0.14382E-01   -0.63274E-01  2368   0.173E-01    0.417E+00
DAV:  44    -0.361215767974E+04   -0.13964E-01   -0.84066E-01  2368   0.163E-01    0.424E+00
DAV:  45    -0.361214348789E+04    0.14192E-01   -0.62962E-01  2368   0.173E-01    0.416E+00
DAV:  46    -0.361215729043E+04   -0.13803E-01   -0.83533E-01  2368   0.163E-01    0.424E+00
DAV:  47    -0.361214147233E+04    0.15818E-01   -0.60145E-01  2368   0.172E-01    0.403E+00
DAV:  48    -0.361215387821E+04   -0.12406E-01   -0.78530E-01  2368   0.161E-01    0.418E+00
DAV:  49    -0.361213932405E+04    0.14554E-01   -0.57199E-01  2368   0.169E-01    0.393E+00
DAV:  50    -0.361215214714E+04   -0.12823E-01   -0.75553E-01  2368   0.158E-01    0.416E+00
DAV:  51    -0.361213833954E+04    0.13808E-01   -0.55923E-01  2368   0.167E-01    0.389E+00
DAV:  52    -0.361215169584E+04   -0.13356E-01   -0.74553E-01  2368   0.157E-01    0.416E+00
DAV:  53    -0.361213849999E+04    0.13196E-01   -0.56212E-01  2368   0.166E-01    0.391E+00
DAV:  54    -0.361215139002E+04   -0.12890E-01   -0.74406E-01  2400   0.157E-01    0.414E+00
DAV:  55    -0.361213849146E+04    0.12899E-01   -0.56190E-01  2400   0.166E-01    0.392E+00
DAV:  56    -0.361215142070E+04   -0.12929E-01   -0.74483E-01  2400   0.157E-01    0.414E+00
DAV:  57    -0.361213852427E+04    0.12896E-01   -0.56237E-01  2400   0.166E-01    0.392E+00
DAV:  58    -0.361215119218E+04   -0.12668E-01   -0.74257E-01  2400   0.157E-01    0.414E+00
DAV:  59    -0.361213847025E+04    0.12722E-01   -0.56157E-01  2400   0.166E-01    0.392E+00
DAV:  60    -0.361215108138E+04   -0.12611E-01   -0.74132E-01  2400   0.157E-01    0.413E+00
DAV:  61    -0.361213848121E+04    0.12600E-01   -0.56176E-01  2400   0.166E-01    0.392E+00
DAV:  62    -0.361215093877E+04   -0.12458E-01   -0.73999E-01  2400   0.157E-01    0.413E+00
DAV:  63    -0.361213846941E+04    0.12469E-01   -0.56157E-01  2400   0.166E-01    0.392E+00
DAV:  64    -0.361215085001E+04   -0.12381E-01   -0.73914E-01  2400   0.157E-01    0.412E+00
DAV:  65    -0.361213848227E+04    0.12368E-01   -0.56174E-01  2400   0.166E-01    0.392E+00
DAV:  66    -0.361215076467E+04   -0.12282E-01   -0.73842E-01  2400   0.157E-01    0.412E+00
DAV:  67    -0.361213844278E+04    0.12322E-01   -0.56116E-01  2400   0.166E-01    0.392E+00
DAV:  68    -0.361215066154E+04   -0.12219E-01   -0.73711E-01  2400   0.157E-01    0.412E+00
DAV:  69    -0.361213844497E+04    0.12217E-01   -0.56123E-01  2400   0.166E-01    0.392E+00
DAV:  70    -0.361215056745E+04   -0.12122E-01   -0.73624E-01  2400   0.157E-01    0.411E+00
DAV:  71    -0.361213844452E+04    0.12123E-01   -0.56119E-01  2400   0.166E-01    0.393E+00
DAV:  72    -0.361215043031E+04   -0.11986E-01   -0.73487E-01  2400   0.157E-01    0.411E+00
DAV:  73    -0.361213842268E+04    0.12008E-01   -0.56089E-01  2400   0.166E-01    0.393E+00
DAV:  74    -0.361215036296E+04   -0.11940E-01   -0.73418E-01  2400   0.157E-01    0.411E+00
DAV:  75    -0.361213842607E+04    0.11937E-01   -0.56092E-01  2400   0.166E-01    0.393E+00
DAV:  76    -0.361215029659E+04   -0.11871E-01   -0.73358E-01  2400   0.157E-01    0.410E+00
DAV:  77    -0.361213834260E+04    0.11954E-01   -0.55974E-01  2400   0.166E-01    0.392E+00
DAV:  78    -0.361215018746E+04   -0.11845E-01   -0.73183E-01  2400   0.157E-01    0.410E+00
DAV:  79    -0.361213833223E+04    0.11855E-01   -0.55969E-01  2400   0.165E-01    0.392E+00
DAV:  80    -0.361215009876E+04   -0.11767E-01   -0.73094E-01  2400   0.157E-01    0.410E+00
DAV:  81    -0.361213831296E+04    0.11786E-01   -0.55939E-01  2400   0.165E-01    0.392E+00
DAV:  82    -0.361214992944E+04   -0.11616E-01   -0.72907E-01  2400   0.157E-01    0.409E+00
DAV:  83    -0.361213826653E+04    0.11663E-01   -0.55877E-01  2400   0.165E-01    0.392E+00
DAV:  84    -0.361214986594E+04   -0.11599E-01   -0.72830E-01  2400   0.156E-01    0.409E+00
DAV:  85    -0.361213825792E+04    0.11608E-01   -0.55864E-01  2400   0.165E-01    0.392E+00
DAV:  86    -0.361214980829E+04   -0.11550E-01   -0.72770E-01  2400   0.156E-01    0.409E+00
DAV:  87    -0.361213811312E+04    0.11695E-01   -0.55664E-01  2400   0.165E-01    0.391E+00
DAV:  88    -0.361214964873E+04   -0.11536E-01   -0.72492E-01  2400   0.156E-01    0.409E+00
DAV:  89    -0.361213808289E+04    0.11566E-01   -0.55639E-01  2400   0.165E-01    0.391E+00
DAV:  90    -0.361214956892E+04   -0.11486E-01   -0.72406E-01  2400   0.156E-01    0.408E+00
DAV:  91    -0.361213804090E+04    0.11528E-01   -0.55576E-01  2400   0.165E-01    0.391E+00
DAV:  92    -0.361214947276E+04   -0.11432E-01   -0.72281E-01  2400   0.156E-01    0.408E+00
DAV:  93    -0.361213803710E+04    0.11436E-01   -0.55578E-01  2400   0.165E-01    0.391E+00
DAV:  94    -0.361214945591E+04   -0.11419E-01   -0.72271E-01  2400   0.156E-01    0.408E+00
DAV:  95    -0.361213804286E+04    0.11413E-01   -0.55585E-01  2400   0.165E-01    0.391E+00
DAV:  96    -0.361214942673E+04   -0.11384E-01   -0.72246E-01  2400   0.156E-01    0.408E+00
DAV:  97    -0.361213798070E+04    0.11446E-01   -0.55497E-01  2400   0.165E-01    0.391E+00
DAV:  98    -0.361214932796E+04   -0.11347E-01   -0.72095E-01  2400   0.156E-01    0.408E+00
DAV:  99    -0.361213795361E+04    0.11374E-01   -0.55466E-01  2400   0.164E-01    0.391E+00
DAV: 100    -0.361214926824E+04   -0.11315E-01   -0.72026E-01  2400   0.156E-01
  16 F= -.36121493E+04 E0= -.36120911E+04  d E =-.625572E+00
       N       E                     dE             d eps       ncg     rms          rms(c)
DAV:   1    -0.361214931281E+04   -0.11359E-01   -0.46519E+01  2048   0.418E+00    0.132E+00
DAV:   2    -0.361230936504E+04   -0.16005E+00   -0.12236E+00  2528   0.715E-01    0.707E+00
DAV:   3    -0.361233072377E+04   -0.21359E-01   -0.22018E+00  2944   0.388E-01    0.464E+00
DAV:   4    -0.361227064690E+04    0.60077E-01   -0.10348E+00  2816   0.301E-01    0.512E+00
DAV:   5    -0.361229432855E+04   -0.23682E-01   -0.14954E+00  2624   0.263E-01    0.448E+00
DAV:   6    -0.361226801010E+04    0.26318E-01   -0.10330E+00  2656   0.262E-01    0.541E+00
DAV:   7    -0.361228261211E+04   -0.14602E-01   -0.13740E+00  2656   0.211E-01    0.439E+00
DAV:   8    -0.361225462284E+04    0.27989E-01   -0.84397E-01  2880   0.207E-01    0.470E+00
DAV:   9    -0.361226539125E+04   -0.10768E-01   -0.10731E+00  2592   0.181E-01    0.429E+00
DAV:  10    -0.361224520411E+04    0.20187E-01   -0.72517E-01  2624   0.185E-01    0.452E+00
DAV:  11    -0.361225806448E+04   -0.12860E-01   -0.95933E-01  2560   0.166E-01    0.420E+00
DAV:  12    -0.361224076675E+04    0.17298E-01   -0.66653E-01  2464   0.174E-01    0.435E+00
DAV:  13    -0.361225399787E+04   -0.13231E-01   -0.89298E-01  2368   0.161E-01    0.416E+00
DAV:  14    -0.361223807780E+04    0.15920E-01   -0.63188E-01  2368   0.169E-01    0.424E+00
DAV:  15    -0.361225111529E+04   -0.13037E-01   -0.84767E-01  2336   0.158E-01    0.412E+00
DAV:  16    -0.361223633117E+04    0.14784E-01   -0.60926E-01  2336   0.167E-01    0.417E+00
DAV:  17    -0.361224913712E+04   -0.12806E-01   -0.81731E-01  2368   0.155E-01    0.409E+00
DAV:  18    -0.361223507617E+04    0.14061E-01   -0.59284E-01  2368   0.165E-01    0.412E+00
DAV:  19    -0.361224764959E+04   -0.12573E-01   -0.79466E-01  2368   0.154E-01    0.407E+00
DAV:  20    -0.361223410846E+04    0.13541E-01   -0.58012E-01  2368   0.163E-01    0.407E+00
DAV:  21    -0.361224647196E+04   -0.12364E-01   -0.77685E-01  2368   0.153E-01    0.405E+00
DAV:  22    -0.361223333284E+04    0.13139E-01   -0.56988E-01  2368   0.162E-01    0.404E+00
DAV:  23    -0.361224551057E+04   -0.12178E-01   -0.76238E-01  2368   0.152E-01    0.403E+00
DAV:  24    -0.361223269706E+04    0.12814E-01   -0.56148E-01  2368   0.161E-01    0.401E+00
DAV:  25    -0.361224470966E+04   -0.12013E-01   -0.75038E-01  2368   0.151E-01    0.402E+00
DAV:  26    -0.361223216483E+04    0.12545E-01   -0.55443E-01  2368   0.160E-01    0.399E+00
DAV:  27    -0.361224403226E+04   -0.11867E-01   -0.74025E-01  2368   0.150E-01    0.401E+00
DAV:  28    -0.361223171439E+04    0.12318E-01   -0.54845E-01  2368   0.159E-01    0.396E+00
DAV:  29    -0.361224345019E+04   -0.11736E-01   -0.73158E-01  2368   0.150E-01    0.399E+00
DAV:  30    -0.361223132719E+04    0.12123E-01   -0.54330E-01  2368   0.159E-01    0.395E+00
DAV:  31    -0.361224294520E+04   -0.11618E-01   -0.72408E-01  2368   0.149E-01    0.398E+00
DAV:  32    -0.361223099166E+04    0.11954E-01   -0.53884E-01  2368   0.158E-01    0.393E+00
DAV:  33    -0.361224250429E+04   -0.11513E-01   -0.71756E-01  2368   0.150E-01    0.398E+00
DAV:  34    -0.361223069799E+04    0.11806E-01   -0.53493E-01  2368   0.158E-01    0.392E+00
DAV:  35    -0.361224210595E+04   -0.11408E-01   -0.71172E-01  2368   0.149E-01    0.397E+00
DAV:  36    -0.361223043751E+04    0.11668E-01   -0.53147E-01  2368   0.157E-01    0.390E+00
DAV:  37    -0.361224175444E+04   -0.11317E-01   -0.70657E-01  2368   0.149E-01    0.396E+00
DAV:  38    -0.361223020754E+04    0.11547E-01   -0.52840E-01  2368   0.157E-01    0.389E+00
DAV:  39    -0.361224143896E+04   -0.11231E-01   -0.70197E-01  2368   0.148E-01    0.395E+00
DAV:  40    -0.361223000175E+04    0.11437E-01   -0.52565E-01  2368   0.157E-01    0.388E+00
DAV:  41    -0.361224115358E+04   -0.11152E-01   -0.69782E-01  2368   0.148E-01    0.395E+00
DAV:  42    -0.361222981724E+04    0.11336E-01   -0.52319E-01  2368   0.156E-01    0.387E+00
DAV:  43    -0.361224089575E+04   -0.11079E-01   -0.69409E-01  2368   0.148E-01    0.394E+00
DAV:  44    -0.361222965121E+04    0.11245E-01   -0.52097E-01  2368   0.156E-01    0.387E+00
DAV:  45    -0.361224066063E+04   -0.11009E-01   -0.69070E-01  2368   0.147E-01    0.394E+00
DAV:  46    -0.361222950046E+04    0.11160E-01   -0.51895E-01  2368   0.156E-01    0.386E+00
DAV:  47    -0.361224036669E+04   -0.10866E-01   -0.68679E-01  2368   0.147E-01    0.393E+00
DAV:  48    -0.361222935513E+04    0.11012E-01   -0.51697E-01  2368   0.156E-01    0.385E+00
DAV:  49    -0.361224017787E+04   -0.10823E-01   -0.68420E-01  2368   0.147E-01    0.392E+00
DAV:  50    -0.361222923696E+04    0.10941E-01   -0.51537E-01  2368   0.156E-01    0.385E+00
DAV:  51    -0.361224001199E+04   -0.10775E-01   -0.68182E-01  2368   0.147E-01    0.392E+00
DAV:  52    -0.361222840225E+04    0.11610E-01   -0.50336E-01  2368   0.155E-01    0.379E+00
DAV:  53    -0.361223858501E+04   -0.10183E-01   -0.66058E-01  2368   0.146E-01    0.389E+00
DAV:  54    -0.361222758515E+04    0.11000E-01   -0.49261E-01  2368   0.154E-01    0.375E+00
DAV:  55    -0.361223779426E+04   -0.10209E-01   -0.64832E-01  2368   0.145E-01    0.388E+00
DAV:  56    -0.361222714320E+04    0.10651E-01   -0.48690E-01  2368   0.153E-01    0.373E+00
DAV:  57    -0.361223732936E+04   -0.10186E-01   -0.64127E-01  2368   0.144E-01    0.387E+00
DAV:  58    -0.361222687788E+04    0.10451E-01   -0.48344E-01  2368   0.152E-01    0.372E+00
DAV:  59    -0.361223700208E+04   -0.10124E-01   -0.63655E-01  2368   0.143E-01    0.386E+00
DAV:  60    -0.361222670743E+04    0.10295E-01   -0.48123E-01  2368   0.152E-01    0.371E+00
DAV:  61    -0.361223681183E+04   -0.10104E-01   -0.63374E-01  2368   0.143E-01    0.385E+00
DAV:  62    -0.361222661151E+04    0.10200E-01   -0.48001E-01  2368   0.151E-01    0.371E+00
DAV:  63    -0.361223669539E+04   -0.10084E-01   -0.63202E-01  2368   0.143E-01    0.385E+00
DAV:  64    -0.361222656852E+04    0.10127E-01   -0.47950E-01  2368   0.151E-01    0.370E+00
DAV:  65    -0.361223663042E+04   -0.10062E-01   -0.63115E-01  2368   0.143E-01    0.385E+00
DAV:  66    -0.361222654961E+04    0.10081E-01   -0.47928E-01  2368   0.151E-01    0.370E+00
DAV:  67    -0.361223656398E+04   -0.10014E-01   -0.63035E-01  2368   0.143E-01    0.385E+00
DAV:  68    -0.361222653433E+04    0.10030E-01   -0.47911E-01  2368   0.151E-01    0.370E+00
DAV:  69    -0.361223654819E+04   -0.10014E-01   -0.63013E-01  2368   0.143E-01    0.385E+00
DAV:  70    -0.361222654425E+04    0.10004E-01   -0.47927E-01  2368   0.151E-01    0.371E+00
DAV:  71    -0.361223653668E+04   -0.99924E-02   -0.63008E-01  2368   0.143E-01    0.385E+00
DAV:  72    -0.361222651468E+04    0.10022E-01   -0.47885E-01  2368   0.151E-01    0.370E+00
DAV:  73    -0.361223650619E+04   -0.99915E-02   -0.62943E-01  2368   0.143E-01    0.384E+00
DAV:  74    -0.361222653294E+04    0.99733E-02   -0.47918E-01  2368   0.151E-01    0.370E+00
DAV:  75    -0.361223649448E+04   -0.99615E-02   -0.62947E-01  2368   0.143E-01    0.384E+00
DAV:  76    -0.361222652892E+04    0.99656E-02   -0.47910E-01  2368   0.151E-01    0.370E+00
DAV:  77    -0.361223644088E+04   -0.99120E-02   -0.62884E-01  2368   0.143E-01    0.384E+00
DAV:  78    -0.361222652218E+04    0.99187E-02   -0.47905E-01  2368   0.151E-01    0.370E+00
DAV:  79    -0.361223643452E+04   -0.99123E-02   -0.62878E-01  2368   0.143E-01    0.384E+00
DAV:  80    -0.361222652878E+04    0.99057E-02   -0.47914E-01  2368   0.151E-01    0.370E+00
DAV:  81    -0.361223642164E+04   -0.98929E-02   -0.62868E-01  2368   0.143E-01    0.384E+00
DAV:  82    -0.361222648602E+04    0.99356E-02   -0.47854E-01  2368   0.151E-01    0.370E+00
DAV:  83    -0.361223637902E+04   -0.98930E-02   -0.62779E-01  2368   0.143E-01    0.384E+00
DAV:  84    -0.361222649549E+04    0.98835E-02   -0.47876E-01  2368   0.151E-01    0.370E+00
DAV:  85    -0.361223636406E+04   -0.98686E-02   -0.62777E-01  2368   0.143E-01    0.384E+00
DAV:  86    -0.361222648124E+04    0.98828E-02   -0.47853E-01  2368   0.151E-01    0.370E+00
DAV:  87    -0.361223629025E+04   -0.98090E-02   -0.62685E-01  2368   0.143E-01    0.384E+00
DAV:  88    -0.361222645793E+04    0.98323E-02   -0.47825E-01  2368   0.151E-01    0.370E+00
DAV:  89    -0.361223627395E+04   -0.98160E-02   -0.62660E-01  2368   0.143E-01    0.384E+00
DAV:  90    -0.361222645527E+04    0.98187E-02   -0.47823E-01  2368   0.151E-01    0.370E+00
DAV:  91    -0.361223625356E+04   -0.97983E-02   -0.62638E-01  2368   0.143E-01    0.383E+00
DAV:  92    -0.361222639342E+04    0.98601E-02   -0.47735E-01  2368   0.151E-01    0.370E+00
DAV:  93    -0.361223618780E+04   -0.97944E-02   -0.62510E-01  2368   0.143E-01    0.383E+00
DAV:  94    -0.361222639027E+04    0.97975E-02   -0.47741E-01  2368   0.151E-01    0.370E+00
DAV:  95    -0.361223616452E+04   -0.97743E-02   -0.62495E-01  2368   0.142E-01    0.383E+00
DAV:  96    -0.361222636252E+04    0.98020E-02   -0.47699E-01  2368   0.151E-01    0.369E+00
DAV:  97    -0.361223610300E+04   -0.97405E-02   -0.62410E-01  2368   0.142E-01    0.383E+00
DAV:  98    -0.361222634254E+04    0.97605E-02   -0.47676E-01  2368   0.151E-01    0.369E+00
DAV:  99    -0.361223608254E+04   -0.97400E-02   -0.62381E-01  2368   0.142E-01    0.383E+00
DAV: 100    -0.361222633285E+04    0.97497E-02   -0.47663E-01  2368   0.151E-01
  17 F= -.36122263E+04 E0= -.36121621E+04  d E =-.702636E+00
       N       E                     dE             d eps       ncg     rms          rms(c)
DAV:   1    -0.361272527021E+04   -0.48919E+00   -0.70003E+01  2048   0.514E+00    0.421E+00
DAV:   2    -0.362152219748E+04   -0.87969E+01   -0.87648E+01  2944   0.358E+00    0.428E+01
DAV:   3    -0.361345716931E+04    0.80650E+01   -0.44234E+00  2752   0.186E+00    0.615E+00
DAV:   4    -0.361279673103E+04    0.66044E+00   -0.32703E-01  2784   0.704E-01    0.352E+00
DAV:   5    -0.361287520257E+04   -0.78472E-01   -0.14327E+00  2656   0.368E-01    0.465E+00
DAV:   6    -0.361286607161E+04    0.91310E-02   -0.12926E+00  2400   0.285E-01    0.646E+00
DAV:   7    -0.361283262101E+04    0.33451E-01   -0.10464E+00  2656   0.214E-01    0.337E+00
DAV:   8    -0.361304678729E+04   -0.21417E+00   -0.28662E+00  2944   0.394E-01    0.571E+00
DAV:   9    -0.361281161799E+04    0.23517E+00   -0.11390E-01  2528   0.304E-01    0.318E+00
DAV:  10    -0.361277805653E+04    0.33561E-01   -0.44805E-01  2976   0.189E-01    0.310E+00
DAV:  11    -0.361281018822E+04   -0.32132E-01   -0.56022E-01  2272   0.132E-01    0.501E+00
DAV:  12    -0.361284540697E+04   -0.35219E-01   -0.11263E+00  2528   0.162E-01    0.431E+00
DAV:  13    -0.361284982634E+04   -0.44194E-02   -0.11131E+00  2624   0.201E-01    0.552E+00
DAV:  14    -0.361284636309E+04    0.34632E-02   -0.12275E+00  2464   0.186E-01    0.419E+00
DAV:  15    -0.361284174678E+04    0.46163E-02   -0.10066E+00  2496   0.202E-01    0.530E+00
DAV:  16    -0.361284105144E+04    0.69535E-03   -0.11527E+00  2432   0.181E-01    0.417E+00
DAV:  17    -0.361283044686E+04    0.10605E-01   -0.87135E-01  2368   0.191E-01    0.502E+00
DAV:  18    -0.361283552788E+04   -0.50810E-02   -0.10643E+00  2368   0.173E-01    0.414E+00
DAV:  19    -0.361282503879E+04    0.10489E-01   -0.80685E-01  2368   0.185E-01    0.486E+00
DAV:  20    -0.361283047008E+04   -0.54313E-02   -0.98792E-01  2368   0.169E-01    0.407E+00
DAV:  21    -0.361282197380E+04    0.84963E-02   -0.76848E-01  2368   0.179E-01    0.477E+00
DAV:  22    -0.361282716066E+04   -0.51869E-02   -0.93900E-01  2400   0.166E-01    0.402E+00
DAV:  23    -0.361281968664E+04    0.74740E-02   -0.73948E-01  2432   0.176E-01    0.470E+00
DAV:  24    -0.361282473276E+04   -0.50461E-02   -0.90289E-01  2432   0.163E-01    0.398E+00
DAV:  25    -0.361281794446E+04    0.67883E-02   -0.71741E-01  2432   0.174E-01    0.464E+00
DAV:  26    -0.361282285808E+04   -0.49136E-02   -0.87501E-01  2400   0.161E-01    0.394E+00
DAV:  27    -0.361281648282E+04    0.63753E-02   -0.69884E-01  2400   0.172E-01    0.459E+00
DAV:  28    -0.361282137270E+04   -0.48899E-02   -0.85264E-01  2400   0.160E-01    0.391E+00
DAV:  29    -0.361281521456E+04    0.61581E-02   -0.68282E-01  2400   0.170E-01    0.455E+00
DAV:  30    -0.361282012434E+04   -0.49098E-02   -0.83368E-01  2368   0.158E-01    0.389E+00
DAV:  31    -0.361281408038E+04    0.60440E-02   -0.66853E-01  2400   0.169E-01    0.450E+00
DAV:  32    -0.361281915162E+04   -0.50712E-02   -0.81848E-01  2368   0.157E-01    0.387E+00
DAV:  33    -0.361281311936E+04    0.60323E-02   -0.65659E-01  2400   0.168E-01    0.447E+00
DAV:  34    -0.361281831006E+04   -0.51907E-02   -0.80529E-01  2368   0.156E-01    0.386E+00
DAV:  35    -0.361281228794E+04    0.60221E-02   -0.64624E-01  2400   0.167E-01    0.443E+00
DAV:  36    -0.361281760807E+04   -0.53201E-02   -0.79418E-01  2368   0.156E-01    0.385E+00
DAV:  37    -0.361281154164E+04    0.60664E-02   -0.63697E-01  2400   0.166E-01    0.440E+00
DAV:  38    -0.361281701282E+04   -0.54712E-02   -0.78460E-01  2368   0.155E-01    0.384E+00
DAV:  39    -0.361281086973E+04    0.61431E-02   -0.62867E-01  2400   0.165E-01    0.437E+00
DAV:  40    -0.361281649757E+04   -0.56278E-02   -0.77616E-01  2368   0.154E-01    0.383E+00
DAV:  41    -0.361281025800E+04    0.62396E-02   -0.62112E-01  2400   0.165E-01    0.435E+00
DAV:  42    -0.361281604159E+04   -0.57836E-02   -0.76858E-01  2368   0.154E-01    0.382E+00
DAV:  43    -0.361280970018E+04    0.63414E-02   -0.61425E-01  2400   0.164E-01    0.432E+00
DAV:  44    -0.361281563416E+04   -0.59340E-02   -0.76176E-01  2368   0.153E-01    0.382E+00
DAV:  45    -0.361280918697E+04    0.64472E-02   -0.60793E-01  2400   0.163E-01    0.430E+00
DAV:  46    -0.361281526525E+04   -0.60783E-02   -0.75551E-01  2368   0.153E-01    0.381E+00
DAV:  47    -0.361280881399E+04    0.64513E-02   -0.60338E-01  2400   0.163E-01    0.428E+00
DAV:  48    -0.361281536606E+04   -0.65521E-02   -0.75549E-01  2368   0.152E-01    0.383E+00
DAV:  49    -0.361280858771E+04    0.67783E-02   -0.60107E-01  2400   0.163E-01    0.427E+00
DAV:  50    -0.361281516743E+04   -0.65797E-02   -0.75189E-01  2368   0.152E-01    0.382E+00
DAV:  51    -0.361280820900E+04    0.69584E-02   -0.59637E-01  2400   0.162E-01    0.425E+00
DAV:  52    -0.361281456604E+04   -0.63570E-02   -0.74312E-01  2336   0.152E-01    0.381E+00
DAV:  53    -0.361280655652E+04    0.80095E-02   -0.57485E-01  2368   0.162E-01    0.416E+00
DAV:  54    -0.361281392376E+04   -0.73672E-02   -0.72881E-01  2336   0.151E-01    0.382E+00
DAV:  55    -0.361280518779E+04    0.87360E-02   -0.55811E-01  2368   0.161E-01    0.407E+00
DAV:  56    -0.361281368109E+04   -0.84933E-02   -0.71906E-01  2336   0.150E-01    0.385E+00
DAV:  57    -0.361280394140E+04    0.97397E-02   -0.54280E-01  2400   0.159E-01    0.398E+00
DAV:  58    -0.361281260422E+04   -0.86628E-02   -0.69929E-01  2368   0.149E-01    0.384E+00
DAV:  59    -0.361280302579E+04    0.95784E-02   -0.53132E-01  2400   0.158E-01    0.393E+00
DAV:  60    -0.361281173358E+04   -0.87078E-02   -0.68466E-01  2368   0.148E-01    0.383E+00
DAV:  61    -0.361280256370E+04    0.91699E-02   -0.52568E-01  2400   0.156E-01    0.392E+00
DAV:  62    -0.361281086570E+04   -0.83020E-02   -0.67328E-01  2368   0.147E-01    0.380E+00
DAV:  63    -0.361280188769E+04    0.89780E-02   -0.51630E-01  2400   0.156E-01    0.389E+00
DAV:  64    -0.361281014675E+04   -0.82591E-02   -0.66273E-01  2368   0.147E-01    0.378E+00
DAV:  65    -0.361280138912E+04    0.87576E-02   -0.50965E-01  2368   0.155E-01    0.387E+00
DAV:  66    -0.361280962186E+04   -0.82327E-02   -0.65487E-01  2368   0.146E-01    0.377E+00
DAV:  67    -0.361280065981E+04    0.89620E-02   -0.49968E-01  2368   0.154E-01    0.382E+00
DAV:  68    -0.361280862524E+04   -0.79654E-02   -0.64015E-01  2368   0.145E-01    0.375E+00
DAV:  69    -0.361279992931E+04    0.86959E-02   -0.48991E-01  2368   0.153E-01    0.379E+00
DAV:  70    -0.361280788043E+04   -0.79511E-02   -0.62871E-01  2368   0.144E-01    0.373E+00
DAV:  71    -0.361279943935E+04    0.84411E-02   -0.48352E-01  2368   0.152E-01    0.377E+00
DAV:  72    -0.361280727723E+04   -0.78379E-02   -0.61993E-01  2368   0.144E-01    0.371E+00
DAV:  73    -0.361279897239E+04    0.83048E-02   -0.47727E-01  2368   0.151E-01    0.374E+00
DAV:  74    -0.361280682381E+04   -0.78514E-02   -0.61279E-01  2368   0.143E-01    0.370E+00
DAV:  75    -0.361279866885E+04    0.81550E-02   -0.47335E-01  2368   0.151E-01    0.373E+00
DAV:  76    -0.361280653126E+04   -0.78624E-02   -0.60813E-01  2368   0.142E-01    0.370E+00
DAV:  77    -0.361279843519E+04    0.80961E-02   -0.47030E-01  2368   0.150E-01    0.371E+00
DAV:  78    -0.361280629825E+04   -0.78631E-02   -0.60434E-01  2368   0.142E-01    0.369E+00
DAV:  79    -0.361279828880E+04    0.80094E-02   -0.46845E-01  2368   0.150E-01    0.371E+00
DAV:  80    -0.361280616342E+04   -0.78746E-02   -0.60214E-01  2368   0.142E-01    0.369E+00
DAV:  81    -0.361279820016E+04    0.79633E-02   -0.46734E-01  2368   0.150E-01    0.370E+00
DAV:  82    -0.361280606091E+04   -0.78608E-02   -0.60054E-01  2368   0.141E-01    0.369E+00
DAV:  83    -0.361279812655E+04    0.79344E-02   -0.46639E-01  2368   0.149E-01    0.370E+00
DAV:  84    -0.361280600111E+04   -0.78746E-02   -0.59948E-01  2368   0.141E-01    0.369E+00
DAV:  85    -0.361279808554E+04    0.79156E-02   -0.46589E-01  2368   0.149E-01    0.370E+00
DAV:  86    -0.361280596476E+04   -0.78792E-02   -0.59883E-01  2368   0.141E-01    0.369E+00
DAV:  87    -0.361279803183E+04    0.79329E-02   -0.46519E-01  2368   0.149E-01    0.369E+00
DAV:  88    -0.361280591268E+04   -0.78809E-02   -0.59786E-01  2368   0.141E-01    0.369E+00
DAV:  89    -0.361279800380E+04    0.79089E-02   -0.46486E-01  2368   0.149E-01    0.369E+00
DAV:  90    -0.361280588294E+04   -0.78791E-02   -0.59737E-01  2368   0.141E-01    0.368E+00
DAV:  91    -0.361279798015E+04    0.79028E-02   -0.46457E-01  2368   0.149E-01    0.369E+00
DAV:  92    -0.361280582704E+04   -0.78469E-02   -0.59659E-01  2368   0.141E-01    0.368E+00
DAV:  93    -0.361279793859E+04    0.78885E-02   -0.46402E-01  2368   0.149E-01    0.369E+00
DAV:  94    -0.361280579575E+04   -0.78572E-02   -0.59603E-01  2368   0.141E-01    0.368E+00
DAV:  95    -0.361279791507E+04    0.78807E-02   -0.46373E-01  2368   0.149E-01    0.368E+00
DAV:  96    -0.361280576991E+04   -0.78548E-02   -0.59560E-01  2368   0.141E-01    0.368E+00
DAV:  97    -0.361279786119E+04    0.79087E-02   -0.46300E-01  2368   0.149E-01    0.368E+00
DAV:  98    -0.361280572293E+04   -0.78617E-02   -0.59466E-01  2368   0.141E-01    0.368E+00
DAV:  99    -0.361279784610E+04    0.78768E-02   -0.46286E-01  2368   0.149E-01    0.368E+00
DAV: 100    -0.361280569900E+04   -0.78529E-02   -0.59434E-01  2368   0.141E-01
  18 F= -.36128057E+04 E0= -.36127461E+04  d E =-.579366E+00
       N       E                     dE             d eps       ncg     rms          rms(c)
DAV:   1    -0.361288864262E+04   -0.90797E-01   -0.88274E+01  2048   0.584E+00    0.331E+00
DAV:   2    -0.361488249179E+04   -0.19938E+01   -0.19207E+01  2976   0.267E+00    0.968E+00
DAV:   3    -0.361334077218E+04    0.15417E+01   -0.14148E+00  2912   0.265E+00    0.585E+00
DAV:   4    -0.361301021107E+04    0.33056E+00   -0.93945E-01  2912   0.767E-01    0.490E+00
DAV:   5    -0.361318854930E+04   -0.17834E+00   -0.25748E+00  2720   0.372E-01    0.496E+00
DAV:   6    -0.361301646939E+04    0.17208E+00   -0.12126E-01  2944   0.323E-01    0.251E+00
DAV:   7    -0.361301073798E+04    0.57314E-02   -0.42111E-01  2880   0.352E-01    0.488E+00
DAV:   8    -0.361319622637E+04   -0.18549E+00   -0.29500E+00  3008   0.351E-01    0.474E+00
DAV:   9    -0.361300196746E+04    0.19426E+00   -0.44509E-02  2496   0.257E-01    0.265E+00
DAV:  10    -0.361297547893E+04    0.26489E-01   -0.14150E-01  2880   0.135E-01    0.191E+00
DAV:  11    -0.361300930872E+04   -0.33830E-01   -0.29549E-01  2464   0.107E-01    0.407E+00
DAV:  12    -0.361302879953E+04   -0.19491E-01   -0.79913E-01  2752   0.158E-01    0.484E+00
DAV:  13    -0.361305571132E+04   -0.26912E-01   -0.12045E+00  2720   0.187E-01    0.424E+00
DAV:  14    -0.361302298266E+04    0.32729E-01   -0.70418E-01  2400   0.193E-01    0.437E+00
DAV:  15    -0.361304966366E+04   -0.26681E-01   -0.10735E+00  2400   0.172E-01    0.426E+00
DAV:  16    -0.361301463195E+04    0.35032E-01   -0.58556E-01  2304   0.179E-01    0.388E+00
DAV:  17    -0.361304064152E+04   -0.26010E-01   -0.90622E-01  2368   0.160E-01    0.426E+00
DAV:  18    -0.361301040513E+04    0.30236E-01   -0.52586E-01  2336   0.169E-01    0.362E+00
DAV:  19    -0.361303433282E+04   -0.23928E-01   -0.80415E-01  2368   0.152E-01    0.422E+00
DAV:  20    -0.361300865764E+04    0.25675E-01   -0.50266E-01  2336   0.162E-01    0.354E+00
DAV:  21    -0.361303061443E+04   -0.21957E-01   -0.75558E-01  2368   0.149E-01    0.418E+00
DAV:  22    -0.361300803225E+04    0.22582E-01   -0.49510E-01  2336   0.159E-01    0.353E+00
DAV:  23    -0.361302834122E+04   -0.20309E-01   -0.73235E-01  2368   0.148E-01    0.414E+00
DAV:  24    -0.361300777498E+04    0.20566E-01   -0.49206E-01  2336   0.158E-01    0.354E+00
DAV:  25    -0.361302679300E+04   -0.19018E-01   -0.71854E-01  2368   0.147E-01    0.410E+00
DAV:  26    -0.361300755984E+04    0.19233E-01   -0.48919E-01  2336   0.157E-01    0.354E+00
DAV:  27    -0.361302554010E+04   -0.17980E-01   -0.70694E-01  2336   0.147E-01    0.407E+00
DAV:  28    -0.361300732008E+04    0.18220E-01   -0.48583E-01  2336   0.157E-01    0.354E+00
DAV:  29    -0.361302449988E+04   -0.17180E-01   -0.69659E-01  2368   0.146E-01    0.405E+00
DAV:  30    -0.361300705192E+04    0.17448E-01   -0.48204E-01  2336   0.156E-01    0.354E+00
DAV:  31    -0.361302352437E+04   -0.16472E-01   -0.68620E-01  2368   0.146E-01    0.402E+00
DAV:  32    -0.361300677717E+04    0.16747E-01   -0.47821E-01  2368   0.156E-01    0.353E+00
DAV:  33    -0.361302262910E+04   -0.15852E-01   -0.67642E-01  2368   0.145E-01    0.400E+00
DAV:  34    -0.361300651948E+04    0.16110E-01   -0.47467E-01  2368   0.155E-01    0.352E+00
DAV:  35    -0.361302183072E+04   -0.15311E-01   -0.66768E-01  2368   0.145E-01    0.398E+00
DAV:  36    -0.361300628532E+04    0.15545E-01   -0.47146E-01  2368   0.154E-01    0.352E+00
DAV:  37    -0.361302111136E+04   -0.14826E-01   -0.65982E-01  2368   0.144E-01    0.396E+00
DAV:  38    -0.361300607085E+04    0.15041E-01   -0.46853E-01  2368   0.154E-01    0.351E+00
DAV:  39    -0.361302046015E+04   -0.14389E-01   -0.65270E-01  2368   0.144E-01    0.394E+00
DAV:  40    -0.361300587053E+04    0.14590E-01   -0.46580E-01  2368   0.153E-01    0.351E+00
DAV:  41    -0.361301986217E+04   -0.13992E-01   -0.64614E-01  2368   0.143E-01    0.393E+00
DAV:  42    -0.361300568233E+04    0.14180E-01   -0.46323E-01  2368   0.153E-01    0.350E+00
DAV:  43    -0.361301930941E+04   -0.13627E-01   -0.64006E-01  2368   0.143E-01    0.391E+00
DAV:  44    -0.361300550378E+04    0.13806E-01   -0.46081E-01  2368   0.152E-01    0.350E+00
DAV:  45    -0.361301880121E+04   -0.13297E-01   -0.63445E-01  2368   0.143E-01    0.390E+00
DAV:  46    -0.361300533537E+04    0.13466E-01   -0.45854E-01  2368   0.152E-01    0.349E+00
DAV:  47    -0.361301542276E+04   -0.10087E-01   -0.60049E-01  2400   0.142E-01    0.377E+00
DAV:  48    -0.361299994143E+04    0.15481E-01   -0.37320E-01  2432   0.150E-01    0.303E+00
DAV:  49    -0.361300874369E+04   -0.88023E-02   -0.48608E-01  2432   0.133E-01    0.366E+00
DAV:  50    -0.361299536038E+04    0.13383E-01   -0.30449E-01  2432   0.139E-01    0.264E+00
DAV:  51    -0.361300179051E+04   -0.64301E-02   -0.38154E-01  2400   0.124E-01    0.345E+00
DAV:  52    -0.361299236972E+04    0.94208E-02   -0.27109E-01  2400   0.126E-01    0.253E+00
DAV:  53    -0.361300031039E+04   -0.79407E-02   -0.35317E-01  2400   0.117E-01    0.343E+00
DAV:  54    -0.361299208451E+04    0.82259E-02   -0.26963E-01  2368   0.123E-01    0.254E+00
DAV:  55    -0.361299962646E+04   -0.75419E-02   -0.34818E-01  2400   0.117E-01    0.338E+00
DAV:  56    -0.361299182445E+04    0.78020E-02   -0.26779E-01  2368   0.122E-01    0.254E+00
DAV:  57    -0.361300012889E+04   -0.83044E-02   -0.35222E-01  2336   0.117E-01    0.342E+00
DAV:  58    -0.361299271418E+04    0.74147E-02   -0.28227E-01  2336   0.123E-01    0.264E+00
DAV:  59    -0.361300098284E+04   -0.82687E-02   -0.36974E-01  2368   0.119E-01    0.343E+00
DAV:  60    -0.361299356132E+04    0.74215E-02   -0.29544E-01  2400   0.125E-01    0.273E+00
DAV:  61    -0.361300212709E+04   -0.85658E-02   -0.38903E-01  2400   0.120E-01    0.346E+00
DAV:  62    -0.361299462678E+04    0.75003E-02   -0.31106E-01  2400   0.128E-01    0.283E+00
DAV:  63    -0.361300333132E+04   -0.87045E-02   -0.40989E-01  2400   0.123E-01    0.349E+00
DAV:  64    -0.361299562432E+04    0.77070E-02   -0.32529E-01  2400   0.130E-01    0.291E+00
DAV:  65    -0.361300439397E+04   -0.87696E-02   -0.42838E-01  2400   0.125E-01    0.351E+00
DAV:  66    -0.361299650212E+04    0.78919E-02   -0.33770E-01  2400   0.133E-01    0.298E+00
DAV:  67    -0.361300531276E+04   -0.88106E-02   -0.44440E-01  2400   0.127E-01    0.353E+00
DAV:  68    -0.361299723801E+04    0.80747E-02   -0.34797E-01  2400   0.135E-01    0.304E+00
DAV:  69    -0.361300605559E+04   -0.88176E-02   -0.45741E-01  2400   0.128E-01    0.354E+00
DAV:  70    -0.361299784103E+04    0.82146E-02   -0.35636E-01  2400   0.136E-01    0.308E+00
DAV:  71    -0.361300664195E+04   -0.88009E-02   -0.46787E-01  2400   0.130E-01    0.355E+00
DAV:  72    -0.361299829505E+04    0.83469E-02   -0.36258E-01  2432   0.137E-01    0.311E+00
DAV:  73    -0.361300709044E+04   -0.87954E-02   -0.47569E-01  2432   0.130E-01    0.356E+00
DAV:  74    -0.361299866154E+04    0.84289E-02   -0.36762E-01  2432   0.138E-01    0.314E+00
DAV:  75    -0.361300741165E+04   -0.87501E-02   -0.48165E-01  2432   0.131E-01    0.357E+00
DAV:  76    -0.361299893780E+04    0.84739E-02   -0.37145E-01  2400   0.139E-01    0.316E+00
DAV:  77    -0.361300761708E+04   -0.86793E-02   -0.48585E-01  2432   0.131E-01    0.357E+00
DAV:  78    -0.361299911320E+04    0.85039E-02   -0.37384E-01  2400   0.139E-01    0.318E+00
DAV:  79    -0.361300778932E+04   -0.86761E-02   -0.48894E-01  2400   0.132E-01    0.357E+00
DAV:  80    -0.361299926565E+04    0.85237E-02   -0.37592E-01  2400   0.140E-01    0.319E+00
DAV:  81    -0.361300790096E+04   -0.86353E-02   -0.49120E-01  2400   0.132E-01    0.357E+00
DAV:  82    -0.361299929284E+04    0.86081E-02   -0.37614E-01  2400   0.140E-01    0.319E+00
DAV:  83    -0.361300794326E+04   -0.86504E-02   -0.49147E-01  2400   0.132E-01    0.358E+00
DAV:  84    -0.361299935906E+04    0.85842E-02   -0.37710E-01  2400   0.140E-01    0.319E+00
DAV:  85    -0.361300794441E+04   -0.85853E-02   -0.49201E-01  2400   0.132E-01    0.357E+00
DAV:  86    -0.361299937681E+04    0.85676E-02   -0.37738E-01  2400   0.140E-01    0.319E+00
DAV:  87    -0.361300775223E+04   -0.83754E-02   -0.49023E-01  2400   0.132E-01    0.356E+00
DAV:  88    -0.361299925426E+04    0.84980E-02   -0.37574E-01  2400   0.140E-01    0.319E+00
DAV:  89    -0.361300770072E+04   -0.84465E-02   -0.48894E-01  2400   0.132E-01    0.356E+00
DAV:  90    -0.361299922958E+04    0.84711E-02   -0.37538E-01  2400   0.140E-01    0.318E+00
DAV:  91    -0.361300764099E+04   -0.84114E-02   -0.48812E-01  2400   0.132E-01    0.356E+00
DAV:  92    -0.361299925725E+04    0.83837E-02   -0.37597E-01  2400   0.139E-01    0.319E+00
DAV:  93    -0.361300784459E+04   -0.85873E-02   -0.49016E-01  2400   0.132E-01    0.357E+00
DAV:  94    -0.361299943673E+04    0.84079E-02   -0.37849E-01  2400   0.140E-01    0.320E+00
DAV:  95    -0.361300797072E+04   -0.85340E-02   -0.49259E-01  2400   0.132E-01    0.357E+00
DAV:  96    -0.361299947019E+04    0.85005E-02   -0.37883E-01  2400   0.140E-01    0.320E+00
DAV:  97    -0.361300799212E+04   -0.85219E-02   -0.49290E-01  2400   0.132E-01    0.357E+00
DAV:  98    -0.361299948612E+04    0.85060E-02   -0.37903E-01  2400   0.140E-01    0.320E+00
DAV:  99    -0.361300797928E+04   -0.84932E-02   -0.49291E-01  2400   0.132E-01    0.357E+00
DAV: 100    -0.361299946537E+04    0.85139E-02   -0.37872E-01  2400   0.140E-01
  19 F= -.36129995E+04 E0= -.36129334E+04  d E =-.773133E+00
       N       E                     dE             d eps       ncg     rms          rms(c)
DAV:   1    -0.361343208485E+04   -0.42411E+00   -0.80965E+01  2048   0.556E+00    0.321E+00
DAV:   2    -0.361835534660E+04   -0.49233E+01   -0.45038E+01  2944   0.258E+00    0.342E+01
DAV:   3    -0.361393463731E+04    0.44207E+01   -0.14579E+01  2848   0.150E+00    0.582E+00
DAV:   4    -0.361354151721E+04    0.39312E+00   -0.57871E-01  2880   0.541E-01    0.239E+00
DAV:   5    -0.361362251881E+04   -0.81002E-01   -0.89637E-01  2624   0.266E-01    0.601E+00
DAV:   6    -0.361356080683E+04    0.61712E-01   -0.71233E-01  2624   0.179E-01    0.279E+00
DAV:   7    -0.361359632953E+04   -0.35523E-01   -0.86293E-01  2592   0.256E-01    0.529E+00
DAV:   8    -0.361361476237E+04   -0.18433E-01   -0.15138E+00  2720   0.222E-01    0.451E+00
DAV:   9    -0.361357097695E+04    0.43785E-01   -0.76288E-01  2816   0.210E-01    0.449E+00
DAV:  10    -0.361359342676E+04   -0.22450E-01   -0.11232E+00  2720   0.181E-01    0.438E+00
DAV:  11    -0.361357748374E+04    0.15943E-01   -0.85670E-01  2656   0.194E-01    0.483E+00
DAV:  12    -0.361358175266E+04   -0.42689E-02   -0.10039E+00  2432   0.170E-01    0.410E+00
DAV:  13    -0.361357682343E+04    0.49292E-02   -0.83120E-01  2336   0.184E-01    0.489E+00
DAV:  14    -0.361358087024E+04   -0.40468E-02   -0.99565E-01  2304   0.168E-01    0.408E+00
DAV:  15    -0.361357163980E+04    0.92304E-02   -0.76718E-01  2336   0.180E-01    0.472E+00
DAV:  16    -0.361357877411E+04   -0.71343E-02   -0.95708E-01  2336   0.165E-01    0.408E+00
DAV:  17    -0.361356812637E+04    0.10648E-01   -0.72528E-01  2336   0.177E-01    0.458E+00
DAV:  18    -0.361357609775E+04   -0.79714E-02   -0.91251E-01  2336   0.163E-01    0.406E+00
DAV:  19    -0.361356592870E+04    0.10169E-01   -0.69801E-01  2336   0.173E-01    0.451E+00
DAV:  20    -0.361357416791E+04   -0.82392E-02   -0.88175E-01  2336   0.161E-01    0.403E+00
DAV:  21    -0.361356430190E+04    0.98660E-02   -0.67742E-01  2336   0.171E-01    0.445E+00
DAV:  22    -0.361357280496E+04   -0.85031E-02   -0.85987E-01  2336   0.159E-01    0.401E+00
DAV:  23    -0.361356298198E+04    0.98230E-02   -0.66074E-01  2336   0.170E-01    0.440E+00
DAV:  24    -0.361357169979E+04   -0.87178E-02   -0.84194E-01  2336   0.158E-01    0.400E+00
DAV:  25    -0.361356188314E+04    0.98166E-02   -0.64686E-01  2336   0.169E-01    0.435E+00
DAV:  26    -0.361357075333E+04   -0.88702E-02   -0.82655E-01  2336   0.157E-01    0.399E+00
DAV:  27    -0.361356095902E+04    0.97943E-02   -0.63515E-01  2336   0.167E-01    0.431E+00
DAV:  28    -0.361356994020E+04   -0.89812E-02   -0.81337E-01  2336   0.156E-01    0.397E+00
DAV:  29    -0.361356016343E+04    0.97768E-02   -0.62504E-01  2336   0.166E-01    0.428E+00
DAV:  30    -0.361356922866E+04   -0.90652E-02   -0.80185E-01  2368   0.155E-01    0.396E+00
DAV:  31    -0.361355947057E+04    0.97581E-02   -0.61621E-01  2368   0.166E-01    0.425E+00
DAV:  32    -0.361356859845E+04   -0.91279E-02   -0.79165E-01  2368   0.155E-01    0.396E+00
DAV:  33    -0.361355885860E+04    0.97399E-02   -0.60840E-01  2368   0.165E-01    0.422E+00
DAV:  34    -0.361356803810E+04   -0.91795E-02   -0.78257E-01  2368   0.154E-01    0.395E+00
DAV:  35    -0.361355831360E+04    0.97245E-02   -0.60142E-01  2336   0.164E-01    0.419E+00
DAV:  36    -0.361356752817E+04   -0.92146E-02   -0.77433E-01  2336   0.154E-01    0.394E+00
DAV:  37    -0.361355782396E+04    0.97042E-02   -0.59514E-01  2336   0.163E-01    0.417E+00
DAV:  38    -0.361356706851E+04   -0.92446E-02   -0.76691E-01  2336   0.153E-01    0.393E+00
DAV:  39    -0.361355737854E+04    0.96900E-02   -0.58941E-01  2336   0.163E-01    0.415E+00
DAV:  40    -0.361356664455E+04   -0.92660E-02   -0.76007E-01  2336   0.153E-01    0.393E+00
DAV:  41    -0.361355697421E+04    0.96703E-02   -0.58421E-01  2336   0.162E-01    0.413E+00
DAV:  42    -0.361356625535E+04   -0.92811E-02   -0.75380E-01  2336   0.152E-01    0.392E+00
DAV:  43    -0.361355660515E+04    0.96502E-02   -0.57945E-01  2336   0.162E-01    0.411E+00
DAV:  44    -0.361356589831E+04   -0.92932E-02   -0.74804E-01  2336   0.152E-01    0.392E+00
DAV:  45    -0.361355626665E+04    0.96317E-02   -0.57508E-01  2336   0.161E-01    0.410E+00
DAV:  46    -0.361356556665E+04   -0.93000E-02   -0.74271E-01  2336   0.151E-01    0.391E+00
DAV:  47    -0.361355335214E+04    0.12215E-01   -0.53517E-01  2336   0.161E-01    0.390E+00
DAV:  48    -0.361356068566E+04   -0.73335E-02   -0.67081E-01  2336   0.149E-01    0.379E+00
DAV:  49    -0.361354907831E+04    0.11607E-01   -0.47724E-01  2336   0.156E-01    0.367E+00
DAV:  50    -0.361355727130E+04   -0.81930E-02   -0.61227E-01  2336   0.143E-01    0.376E+00
DAV:  51    -0.361354687092E+04    0.10400E-01   -0.44864E-01  2368   0.150E-01    0.354E+00
DAV:  52    -0.361355570889E+04   -0.88380E-02   -0.58363E-01  2368   0.140E-01    0.375E+00
DAV:  53    -0.361354658255E+04    0.91263E-02   -0.44663E-01  2368   0.147E-01    0.355E+00
DAV:  54    -0.361355525227E+04   -0.86697E-02   -0.57868E-01  2368   0.140E-01    0.373E+00
DAV:  55    -0.361354640670E+04    0.88456E-02   -0.44453E-01  2368   0.146E-01    0.355E+00
DAV:  56    -0.361355522652E+04   -0.88198E-02   -0.57807E-01  2368   0.140E-01    0.373E+00
DAV:  57    -0.361354660496E+04    0.86216E-02   -0.44750E-01  2368   0.146E-01    0.356E+00
DAV:  58    -0.361355526471E+04   -0.86597E-02   -0.58006E-01  2368   0.140E-01    0.372E+00
DAV:  59    -0.361354666953E+04    0.85952E-02   -0.44834E-01  2368   0.147E-01    0.357E+00
DAV:  60    -0.361355544033E+04   -0.87708E-02   -0.58243E-01  2368   0.140E-01    0.373E+00
DAV:  61    -0.361354686155E+04    0.85788E-02   -0.45100E-01  2368   0.147E-01    0.358E+00
DAV:  62    -0.361355558909E+04   -0.87275E-02   -0.58504E-01  2368   0.140E-01    0.373E+00
DAV:  63    -0.361354701038E+04    0.85787E-02   -0.45303E-01  2368   0.147E-01    0.359E+00
DAV:  64    -0.361355572651E+04   -0.87161E-02   -0.58736E-01  2368   0.140E-01    0.373E+00
DAV:  65    -0.361354714893E+04    0.85776E-02   -0.45490E-01  2368   0.148E-01    0.360E+00
DAV:  66    -0.361355583489E+04   -0.86860E-02   -0.58929E-01  2368   0.141E-01    0.373E+00
DAV:  67    -0.361354724621E+04    0.85887E-02   -0.45620E-01  2368   0.148E-01    0.361E+00
DAV:  68    -0.361355591634E+04   -0.86701E-02   -0.59068E-01  2368   0.141E-01    0.373E+00
DAV:  69    -0.361354733177E+04    0.85846E-02   -0.45735E-01  2368   0.148E-01    0.361E+00
DAV:  70    -0.361355596946E+04   -0.86377E-02   -0.59173E-01  2368   0.141E-01    0.373E+00
DAV:  71    -0.361354739252E+04    0.85769E-02   -0.45816E-01  2368   0.148E-01    0.362E+00
DAV:  72    -0.361355597685E+04   -0.85843E-02   -0.59214E-01  2368   0.141E-01    0.373E+00
DAV:  73    -0.361354742207E+04    0.85548E-02   -0.45856E-01  2400   0.148E-01    0.362E+00
DAV:  74    -0.361355599895E+04   -0.85769E-02   -0.59259E-01  2400   0.141E-01    0.373E+00
DAV:  75    -0.361354745308E+04    0.85459E-02   -0.45897E-01  2400   0.148E-01    0.362E+00
DAV:  76    -0.361355600210E+04   -0.85490E-02   -0.59279E-01  2400   0.141E-01    0.373E+00
DAV:  77    -0.361354742040E+04    0.85817E-02   -0.45849E-01  2400   0.148E-01    0.362E+00
DAV:  78    -0.361355598129E+04   -0.85609E-02   -0.59223E-01  2400   0.141E-01    0.373E+00
DAV:  79    -0.361354743682E+04    0.85445E-02   -0.45877E-01  2400   0.148E-01    0.362E+00
DAV:  80    -0.361355594989E+04   -0.85131E-02   -0.59200E-01  2400   0.141E-01    0.373E+00
DAV:  81    -0.361354742363E+04    0.85263E-02   -0.45859E-01  2400   0.148E-01    0.362E+00
DAV:  82    -0.361355584479E+04   -0.84212E-02   -0.59079E-01  2400   0.141E-01    0.372E+00
DAV:  83    -0.361354738157E+04    0.84632E-02   -0.45806E-01  2400   0.148E-01    0.362E+00
DAV:  84    -0.361355582041E+04   -0.84388E-02   -0.59040E-01  2400   0.141E-01    0.372E+00
DAV:  85    -0.361354737469E+04    0.84457E-02   -0.45797E-01  2400   0.148E-01    0.362E+00
DAV:  86    -0.361355578758E+04   -0.84129E-02   -0.59002E-01  2400   0.141E-01    0.372E+00
DAV:  87    -0.361354720842E+04    0.85792E-02   -0.45561E-01  2400   0.148E-01    0.360E+00
DAV:  88    -0.361355562899E+04   -0.84206E-02   -0.58679E-01  2368   0.141E-01    0.372E+00
DAV:  89    -0.361354719660E+04    0.84324E-02   -0.45569E-01  2400   0.147E-01    0.360E+00
DAV:  90    -0.361355558602E+04   -0.83894E-02   -0.58650E-01  2368   0.140E-01    0.372E+00
DAV:  91    -0.361354713309E+04    0.84529E-02   -0.45477E-01  2400   0.147E-01    0.360E+00
DAV:  92    -0.361355551776E+04   -0.83847E-02   -0.58532E-01  2368   0.140E-01    0.372E+00
DAV:  93    -0.361354716002E+04    0.83577E-02   -0.45528E-01  2400   0.147E-01    0.360E+00
DAV:  94    -0.361355556976E+04   -0.84097E-02   -0.58605E-01  2368   0.140E-01    0.372E+00
DAV:  95    -0.361354719669E+04    0.83731E-02   -0.45577E-01  2400   0.147E-01    0.360E+00
DAV:  96    -0.361355558467E+04   -0.83880E-02   -0.58638E-01  2368   0.140E-01    0.372E+00
DAV:  97    -0.361354717787E+04    0.84068E-02   -0.45547E-01  2400   0.147E-01    0.360E+00
DAV:  98    -0.361355553315E+04   -0.83553E-02   -0.58566E-01  2368   0.140E-01    0.371E+00
DAV:  99    -0.361354714596E+04    0.83872E-02   -0.45505E-01  2400   0.147E-01    0.360E+00
DAV: 100    -0.361355548114E+04   -0.83352E-02   -0.58498E-01  2368   0.140E-01
  20 F= -.36135555E+04 E0= -.36134959E+04  d E =-.556016E+00
       N       E                     dE             d eps       ncg     rms          rms(c)
DAV:   1    -0.361362281769E+04   -0.75672E-01   -0.35957E+01  2048   0.372E+00    0.431E+00
DAV:   2    -0.361744854662E+04   -0.38257E+01   -0.34749E+01  3072   0.368E+00    0.200E+01
DAV:   3    -0.361422662143E+04    0.32219E+01   -0.26146E+01  3008   0.437E+00    0.634E+00
DAV:   4    -0.361375996138E+04    0.46666E+00   -0.41565E-01  2848   0.564E-01    0.527E+00
DAV:   5    -0.361376642724E+04   -0.64659E-02   -0.19970E+00  3232   0.481E-01    0.610E+00
DAV:   6    -0.361370749966E+04    0.58928E-01   -0.12332E+00  2560   0.251E-01    0.409E+00
DAV:   7    -0.361366274323E+04    0.44756E-01   -0.12959E-01  2752   0.306E-01    0.241E+00
DAV:   8    -0.361363753841E+04    0.25205E-01   -0.18274E-01  2784   0.180E-01    0.257E+00
DAV:   9    -0.361369156238E+04   -0.54024E-01   -0.60783E-01  2816   0.150E-01    0.455E+00
DAV:  10    -0.361369795935E+04   -0.63970E-02   -0.94519E-01  2656   0.173E-01    0.533E+00
DAV:  11    -0.361372225980E+04   -0.24300E-01   -0.13605E+00  2496   0.187E-01    0.443E+00
DAV:  12    -0.361370748043E+04    0.14779E-01   -0.10372E+00  2752   0.209E-01    0.506E+00
DAV:  13    -0.361370305223E+04    0.44282E-02   -0.10867E+00  2496   0.186E-01    0.416E+00
DAV:  14    -0.361369290730E+04    0.10145E-01   -0.84417E-01  2368   0.192E-01    0.482E+00
DAV:  15    -0.361370537885E+04   -0.12472E-01   -0.11008E+00  2368   0.175E-01    0.430E+00
DAV:  16    -0.361368328290E+04    0.22096E-01   -0.72776E-01  2336   0.184E-01    0.445E+00
DAV:  17    -0.361370011014E+04   -0.16827E-01   -0.99809E-01  2336   0.167E-01    0.430E+00
DAV:  18    -0.361368093361E+04    0.19177E-01   -0.70018E-01  2368   0.177E-01    0.438E+00
DAV:  19    -0.361369715774E+04   -0.16224E-01   -0.95538E-01  2304   0.164E-01    0.427E+00
DAV:  20    -0.361367983767E+04    0.17320E-01   -0.68564E-01  2368   0.175E-01    0.435E+00
DAV:  21    -0.361369530787E+04   -0.15470E-01   -0.93025E-01  2304   0.162E-01    0.425E+00
DAV:  22    -0.361367883940E+04    0.16468E-01   -0.67202E-01  2368   0.173E-01    0.431E+00
DAV:  23    -0.361369383239E+04   -0.14993E-01   -0.90930E-01  2304   0.161E-01    0.423E+00
DAV:  24    -0.361367793156E+04    0.15901E-01   -0.65979E-01  2368   0.171E-01    0.428E+00
DAV:  25    -0.361369259291E+04   -0.14661E-01   -0.89130E-01  2336   0.160E-01    0.421E+00
DAV:  26    -0.361367713891E+04    0.15454E-01   -0.64919E-01  2336   0.170E-01    0.425E+00
DAV:  27    -0.361369153240E+04   -0.14393E-01   -0.87582E-01  2304   0.159E-01    0.419E+00
DAV:  28    -0.361367648259E+04    0.15050E-01   -0.64042E-01  2336   0.169E-01    0.422E+00
DAV:  29    -0.361369062881E+04   -0.14146E-01   -0.86276E-01  2368   0.158E-01    0.418E+00
DAV:  30    -0.361367589236E+04    0.14736E-01   -0.63251E-01  2368   0.168E-01    0.420E+00
DAV:  31    -0.361368980871E+04   -0.13916E-01   -0.85088E-01  2368   0.157E-01    0.417E+00
DAV:  32    -0.361367537568E+04    0.14433E-01   -0.62560E-01  2368   0.167E-01    0.418E+00
DAV:  33    -0.361368909656E+04   -0.13721E-01   -0.84059E-01  2368   0.157E-01    0.416E+00
DAV:  34    -0.361367491293E+04    0.14184E-01   -0.61941E-01  2368   0.167E-01    0.416E+00
DAV:  35    -0.361368845370E+04   -0.13541E-01   -0.83129E-01  2368   0.156E-01    0.415E+00
DAV:  36    -0.361367449525E+04    0.13958E-01   -0.61382E-01  2368   0.166E-01    0.414E+00
DAV:  37    -0.361368786732E+04   -0.13372E-01   -0.82283E-01  2368   0.156E-01    0.414E+00
DAV:  38    -0.361367411738E+04    0.13750E-01   -0.60876E-01  2368   0.165E-01    0.413E+00
DAV:  39    -0.361368733201E+04   -0.13215E-01   -0.81514E-01  2368   0.156E-01    0.413E+00
DAV:  40    -0.361367377374E+04    0.13558E-01   -0.60415E-01  2368   0.165E-01    0.411E+00
DAV:  41    -0.361368684090E+04   -0.13067E-01   -0.80810E-01  2368   0.155E-01    0.412E+00
DAV:  42    -0.361367345710E+04    0.13384E-01   -0.59991E-01  2368   0.164E-01    0.410E+00
DAV:  43    -0.361368639232E+04   -0.12935E-01   -0.80166E-01  2368   0.155E-01    0.411E+00
DAV:  44    -0.361367316139E+04    0.13231E-01   -0.59594E-01  2400   0.164E-01    0.409E+00
DAV:  45    -0.361368597007E+04   -0.12809E-01   -0.79561E-01  2400   0.155E-01    0.410E+00
DAV:  46    -0.361367288864E+04    0.13081E-01   -0.59228E-01  2400   0.164E-01    0.408E+00
DAV:  47    -0.361368465403E+04   -0.11765E-01   -0.77951E-01  2368   0.154E-01    0.407E+00
DAV:  48    -0.361367171552E+04    0.12939E-01   -0.57596E-01  2400   0.163E-01    0.402E+00
DAV:  49    -0.361368351263E+04   -0.11797E-01   -0.76112E-01  2400   0.153E-01    0.405E+00
DAV:  50    -0.361367125574E+04    0.12257E-01   -0.57024E-01  2400   0.161E-01    0.401E+00
DAV:  51    -0.361368308080E+04   -0.11825E-01   -0.75472E-01  2400   0.153E-01    0.405E+00
DAV:  52    -0.361366871072E+04    0.14370E-01   -0.53388E-01  2400   0.161E-01    0.383E+00
DAV:  53    -0.361367866460E+04   -0.99539E-02   -0.69040E-01  2368   0.150E-01    0.395E+00
DAV:  54    -0.361366622587E+04    0.12439E-01   -0.50102E-01  2400   0.156E-01    0.372E+00
DAV:  55    -0.361367667568E+04   -0.10450E-01   -0.65751E-01  2400   0.146E-01    0.393E+00
DAV:  56    -0.361366502036E+04    0.11655E-01   -0.48530E-01  2400   0.153E-01    0.366E+00
DAV:  57    -0.361367539041E+04   -0.10370E-01   -0.63753E-01  2432   0.145E-01    0.391E+00
DAV:  58    -0.361366418727E+04    0.11203E-01   -0.47422E-01  2432   0.152E-01    0.362E+00
DAV:  59    -0.361367430318E+04   -0.10116E-01   -0.62162E-01  2432   0.144E-01    0.388E+00
DAV:  60    -0.361366362796E+04    0.10675E-01   -0.46710E-01  2432   0.150E-01    0.359E+00
DAV:  61    -0.361367374348E+04   -0.10116E-01   -0.61314E-01  2432   0.143E-01    0.387E+00
DAV:  62    -0.361366347092E+04    0.10273E-01   -0.46537E-01  2432   0.150E-01    0.359E+00
DAV:  63    -0.361367350240E+04   -0.10031E-01   -0.61034E-01  2432   0.142E-01    0.386E+00
DAV:  64    -0.361366337666E+04    0.10126E-01   -0.46419E-01  2432   0.149E-01    0.359E+00
DAV:  65    -0.361367344117E+04   -0.10065E-01   -0.60933E-01  2432   0.142E-01    0.386E+00
DAV:  66    -0.361366340929E+04    0.10032E-01   -0.46476E-01  2432   0.149E-01    0.359E+00
DAV:  67    -0.361367344531E+04   -0.10036E-01   -0.60967E-01  2432   0.142E-01    0.386E+00
DAV:  68    -0.361366347382E+04    0.99715E-02   -0.46571E-01  2432   0.149E-01    0.360E+00
DAV:  69    -0.361367346656E+04   -0.99927E-02   -0.61037E-01  2432   0.142E-01    0.386E+00
DAV:  70    -0.361366354761E+04    0.99190E-02   -0.46676E-01  2432   0.149E-01    0.360E+00
DAV:  71    -0.361367350228E+04   -0.99547E-02   -0.61129E-01  2432   0.142E-01    0.386E+00
DAV:  72    -0.361366362726E+04    0.98750E-02   -0.46788E-01  2432   0.150E-01    0.361E+00
DAV:  73    -0.361367354085E+04   -0.99136E-02   -0.61226E-01  2432   0.143E-01    0.385E+00
DAV:  74    -0.361366369641E+04    0.98444E-02   -0.46883E-01  2432   0.150E-01    0.361E+00
DAV:  75    -0.361367357376E+04   -0.98773E-02   -0.61309E-01  2432   0.143E-01    0.385E+00
DAV:  76    -0.361366376084E+04    0.98129E-02   -0.46971E-01  2432   0.150E-01    0.362E+00
DAV:  77    -0.361367358478E+04   -0.98239E-02   -0.61365E-01  2432   0.143E-01    0.385E+00
DAV:  78    -0.361366380528E+04    0.97795E-02   -0.47032E-01  2432   0.150E-01    0.362E+00
DAV:  79    -0.361367360158E+04   -0.97963E-02   -0.61416E-01  2432   0.143E-01    0.385E+00
DAV:  80    -0.361366385035E+04    0.97512E-02   -0.47094E-01  2432   0.150E-01    0.363E+00
DAV:  81    -0.361367360613E+04   -0.97558E-02   -0.61454E-01  2432   0.143E-01    0.385E+00
DAV:  82    -0.361366385386E+04    0.97523E-02   -0.47096E-01  2432   0.150E-01    0.363E+00
DAV:  83    -0.361367359403E+04   -0.97402E-02   -0.61438E-01  2432   0.143E-01    0.385E+00
DAV:  84    -0.361366388315E+04    0.97109E-02   -0.47139E-01  2432   0.150E-01    0.363E+00
DAV:  85    -0.361367357356E+04   -0.96904E-02   -0.61440E-01  2432   0.143E-01    0.385E+00
DAV:  86    -0.361366389546E+04    0.96781E-02   -0.47156E-01  2432   0.150E-01    0.363E+00
DAV:  87    -0.361367349902E+04   -0.96036E-02   -0.61372E-01  2432   0.143E-01    0.384E+00
DAV:  88    -0.361366387432E+04    0.96247E-02   -0.47129E-01  2432   0.150E-01    0.363E+00
DAV:  89    -0.361367348089E+04   -0.96066E-02   -0.61351E-01  2400   0.143E-01    0.384E+00
DAV:  90    -0.361366388251E+04    0.95984E-02   -0.47141E-01  2432   0.150E-01    0.363E+00
DAV:  91    -0.361367345662E+04   -0.95741E-02   -0.61333E-01  2400   0.143E-01    0.384E+00
DAV:  92    -0.361366378884E+04    0.96678E-02   -0.47007E-01  2432   0.150E-01    0.362E+00
DAV:  93    -0.361367337018E+04   -0.95813E-02   -0.61148E-01  2400   0.143E-01    0.384E+00
DAV:  94    -0.361366380923E+04    0.95610E-02   -0.47052E-01  2432   0.150E-01    0.363E+00
DAV:  95    -0.361367335207E+04   -0.95428E-02   -0.61160E-01  2400   0.143E-01    0.384E+00
DAV:  96    -0.361366378169E+04    0.95704E-02   -0.47009E-01  2432   0.150E-01    0.362E+00
DAV:  97    -0.361367328247E+04   -0.95008E-02   -0.61061E-01  2400   0.143E-01    0.384E+00
DAV:  98    -0.361366379688E+04    0.94856E-02   -0.47041E-01  2432   0.150E-01    0.363E+00
DAV:  99    -0.361367332084E+04   -0.95240E-02   -0.61116E-01  2400   0.143E-01    0.384E+00
DAV: 100    -0.361366383119E+04    0.94896E-02   -0.47088E-01  2432   0.150E-01
  21 F= -.36136638E+04 E0= -.36135995E+04  d E =-.664366E+00
       N       E                     dE             d eps       ncg     rms          rms(c)
DAV:   1    -0.361395043624E+04   -0.27712E+00   -0.68418E+01  2048   0.522E+00    0.318E+00
DAV:   2    -0.361911618499E+04   -0.51657E+01   -0.47719E+01  2944   0.261E+00    0.346E+01
DAV:   3    -0.361445828993E+04    0.46579E+01   -0.14399E+01  2784   0.148E+00    0.601E+00
DAV:   4    -0.361404838406E+04    0.40991E+00   -0.27805E-01  2880   0.531E-01    0.139E+00
DAV:   5    -0.361405870477E+04   -0.10321E-01   -0.24267E-01  2560   0.226E-01    0.519E+00
DAV:   6    -0.361412129039E+04   -0.62586E-01   -0.14451E+00  2656   0.182E-01    0.482E+00
DAV:   7    -0.361411360129E+04    0.76891E-02   -0.12788E+00  2624   0.283E-01    0.509E+00
DAV:   8    -0.361415125041E+04   -0.37649E-01   -0.18769E+00  2624   0.240E-01    0.481E+00
DAV:   9    -0.361407487645E+04    0.76374E-01   -0.74027E-01  2624   0.240E-01    0.434E+00
DAV:  10    -0.361410642940E+04   -0.31553E-01   -0.11685E+00  2624   0.190E-01    0.465E+00
DAV:  11    -0.361408859636E+04    0.17833E-01   -0.93327E-01  2496   0.201E-01    0.504E+00
DAV:  12    -0.361409848156E+04   -0.98852E-02   -0.11449E+00  2528   0.178E-01    0.444E+00
DAV:  13    -0.361408598110E+04    0.12500E-01   -0.88700E-01  2432   0.200E-01    0.495E+00
DAV:  14    -0.361409763699E+04   -0.11656E-01   -0.11282E+00  2304   0.177E-01    0.446E+00
DAV:  15    -0.361407952667E+04    0.18110E-01   -0.80734E-01  2336   0.193E-01    0.473E+00
DAV:  16    -0.361409400196E+04   -0.14475E-01   -0.10635E+00  2304   0.173E-01    0.446E+00
DAV:  17    -0.361407681987E+04    0.17182E-01   -0.77463E-01  2304   0.187E-01    0.463E+00
DAV:  18    -0.361409125283E+04   -0.14433E-01   -0.10208E+00  2304   0.171E-01    0.444E+00
DAV:  19    -0.361407523589E+04    0.16017E-01   -0.75456E-01  2304   0.184E-01    0.458E+00
DAV:  20    -0.361408936651E+04   -0.14131E-01   -0.99287E-01  2304   0.170E-01    0.441E+00
DAV:  21    -0.361407397255E+04    0.15394E-01   -0.73821E-01  2304   0.183E-01    0.454E+00
DAV:  22    -0.361408783622E+04   -0.13864E-01   -0.97028E-01  2304   0.168E-01    0.439E+00
DAV:  23    -0.361407292728E+04    0.14909E-01   -0.72465E-01  2304   0.181E-01    0.450E+00
DAV:  24    -0.361408657605E+04   -0.13649E-01   -0.95170E-01  2304   0.167E-01    0.438E+00
DAV:  25    -0.361407203936E+04    0.14537E-01   -0.71311E-01  2304   0.180E-01    0.447E+00
DAV:  26    -0.361408550633E+04   -0.13467E-01   -0.93593E-01  2304   0.166E-01    0.436E+00
DAV:  27    -0.361407127872E+04    0.14228E-01   -0.70322E-01  2304   0.179E-01    0.444E+00
DAV:  28    -0.361408459212E+04   -0.13313E-01   -0.92244E-01  2304   0.166E-01    0.435E+00
DAV:  29    -0.361407062051E+04    0.13972E-01   -0.69465E-01  2304   0.178E-01    0.442E+00
DAV:  30    -0.361408379728E+04   -0.13177E-01   -0.91073E-01  2304   0.165E-01    0.434E+00
DAV:  31    -0.361407004578E+04    0.13752E-01   -0.68716E-01  2304   0.178E-01    0.440E+00
DAV:  32    -0.361408310100E+04   -0.13055E-01   -0.90047E-01  2304   0.165E-01    0.433E+00
DAV:  33    -0.361406953973E+04    0.13561E-01   -0.68053E-01  2336   0.177E-01    0.438E+00
DAV:  34    -0.361408248369E+04   -0.12944E-01   -0.89138E-01  2304   0.164E-01    0.432E+00
DAV:  35    -0.361406908796E+04    0.13396E-01   -0.67463E-01  2304   0.176E-01    0.436E+00
DAV:  36    -0.361408192748E+04   -0.12840E-01   -0.88321E-01  2304   0.164E-01    0.431E+00
DAV:  37    -0.361406868620E+04    0.13241E-01   -0.66937E-01  2304   0.176E-01    0.435E+00
DAV:  38    -0.361408142929E+04   -0.12743E-01   -0.87589E-01  2304   0.163E-01    0.430E+00
DAV:  39    -0.361406832533E+04    0.13104E-01   -0.66464E-01  2304   0.175E-01    0.433E+00
DAV:  40    -0.361408097880E+04   -0.12653E-01   -0.86929E-01  2304   0.163E-01    0.430E+00
DAV:  41    -0.361406799815E+04    0.12981E-01   -0.66035E-01  2304   0.175E-01    0.432E+00
DAV:  42    -0.361408056759E+04   -0.12569E-01   -0.86329E-01  2304   0.163E-01    0.429E+00
DAV:  43    -0.361406769920E+04    0.12868E-01   -0.65642E-01  2304   0.175E-01    0.431E+00
DAV:  44    -0.361408018762E+04   -0.12488E-01   -0.85775E-01  2304   0.162E-01    0.428E+00
DAV:  45    -0.361406742610E+04    0.12762E-01   -0.65284E-01  2304   0.174E-01    0.430E+00
DAV:  46    -0.361407983969E+04   -0.12414E-01   -0.85269E-01  2304   0.162E-01    0.428E+00
DAV:  47    -0.361406610968E+04    0.13730E-01   -0.63504E-01  2304   0.174E-01    0.423E+00
DAV:  48    -0.361407796297E+04   -0.11853E-01   -0.82485E-01  2304   0.161E-01    0.425E+00
DAV:  49    -0.361406500299E+04    0.12960E-01   -0.62060E-01  2304   0.172E-01    0.418E+00
DAV:  50    -0.361407717886E+04   -0.12176E-01   -0.81182E-01  2304   0.160E-01    0.424E+00
DAV:  51    -0.361406448023E+04    0.12699E-01   -0.61402E-01  2304   0.171E-01    0.416E+00
DAV:  52    -0.361407679573E+04   -0.12316E-01   -0.80553E-01  2304   0.159E-01    0.424E+00
DAV:  53    -0.361406407230E+04    0.12723E-01   -0.60855E-01  2336   0.171E-01    0.414E+00
DAV:  54    -0.361407613711E+04   -0.12065E-01   -0.79631E-01  2336   0.159E-01    0.423E+00
DAV:  55    -0.361406374195E+04    0.12395E-01   -0.60425E-01  2336   0.170E-01    0.413E+00
DAV:  56    -0.361407575414E+04   -0.12012E-01   -0.79082E-01  2336   0.159E-01    0.422E+00
DAV:  57    -0.361406313510E+04    0.12619E-01   -0.59604E-01  2368   0.170E-01    0.410E+00
DAV:  58    -0.361407502551E+04   -0.11890E-01   -0.77947E-01  2368   0.158E-01    0.421E+00
DAV:  59    -0.361406276606E+04    0.12259E-01   -0.59139E-01  2400   0.169E-01    0.408E+00
DAV:  60    -0.361407456501E+04   -0.11799E-01   -0.77296E-01  2368   0.158E-01    0.420E+00
DAV:  61    -0.361406253022E+04    0.12035E-01   -0.58833E-01  2368   0.168E-01    0.407E+00
DAV:  62    -0.361407424245E+04   -0.11712E-01   -0.76845E-01  2368   0.158E-01    0.419E+00
DAV:  63    -0.361406237506E+04    0.11867E-01   -0.58632E-01  2368   0.168E-01    0.407E+00
DAV:  64    -0.361407403452E+04   -0.11659E-01   -0.76558E-01  2368   0.157E-01    0.419E+00
DAV:  65    -0.361406227886E+04    0.11756E-01   -0.58508E-01  2368   0.168E-01    0.407E+00
DAV:  66    -0.361407388361E+04   -0.11605E-01   -0.76354E-01  2368   0.157E-01    0.418E+00
DAV:  67    -0.361406215706E+04    0.11727E-01   -0.58346E-01  2368   0.168E-01    0.406E+00
DAV:  68    -0.361407372709E+04   -0.11570E-01   -0.76117E-01  2368   0.157E-01    0.418E+00
DAV:  69    -0.361406210213E+04    0.11625E-01   -0.58280E-01  2368   0.167E-01    0.406E+00
DAV:  70    -0.361407360254E+04   -0.11500E-01   -0.75962E-01  2368   0.157E-01    0.418E+00
DAV:  71    -0.361406205222E+04    0.11550E-01   -0.58214E-01  2368   0.167E-01    0.406E+00
DAV:  72    -0.361407343426E+04   -0.11382E-01   -0.75754E-01  2368   0.157E-01    0.417E+00
DAV:  73    -0.361406198537E+04    0.11449E-01   -0.58126E-01  2368   0.167E-01    0.406E+00
DAV:  74    -0.361407334345E+04   -0.11358E-01   -0.75633E-01  2368   0.157E-01    0.417E+00
DAV:  75    -0.361406195215E+04    0.11391E-01   -0.58082E-01  2368   0.167E-01    0.405E+00
DAV:  76    -0.361407326246E+04   -0.11310E-01   -0.75532E-01  2368   0.157E-01    0.417E+00
DAV:  77    -0.361406183702E+04    0.11425E-01   -0.57925E-01  2368   0.167E-01    0.405E+00
DAV:  78    -0.361407313504E+04   -0.11298E-01   -0.75321E-01  2368   0.157E-01    0.417E+00
DAV:  79    -0.361406180237E+04    0.11333E-01   -0.57889E-01  2368   0.167E-01    0.405E+00
DAV:  80    -0.361407303889E+04   -0.11237E-01   -0.75208E-01  2368   0.156E-01    0.416E+00
DAV:  81    -0.361406175907E+04    0.11280E-01   -0.57829E-01  2368   0.167E-01    0.405E+00
DAV:  82    -0.361407286998E+04   -0.11111E-01   -0.74999E-01  2368   0.156E-01    0.416E+00
DAV:  83    -0.361406169270E+04    0.11177E-01   -0.57741E-01  2368   0.166E-01    0.404E+00
DAV:  84    -0.361407279426E+04   -0.11102E-01   -0.74896E-01  2368   0.156E-01    0.416E+00
DAV:  85    -0.361406166323E+04    0.11131E-01   -0.57702E-01  2368   0.166E-01    0.404E+00
DAV:  86    -0.361407272895E+04   -0.11066E-01   -0.74814E-01  2368   0.156E-01    0.415E+00
DAV:  87    -0.361406152443E+04    0.11205E-01   -0.57512E-01  2368   0.166E-01    0.403E+00
DAV:  88    -0.361407258292E+04   -0.11058E-01   -0.74564E-01  2368   0.156E-01    0.415E+00
DAV:  89    -0.361406148738E+04    0.11096E-01   -0.57476E-01  2368   0.166E-01    0.403E+00
DAV:  90    -0.361407250094E+04   -0.11014E-01   -0.74469E-01  2368   0.156E-01    0.415E+00
DAV:  91    -0.361406143894E+04    0.11062E-01   -0.57408E-01  2368   0.166E-01    0.403E+00
DAV:  92    -0.361407236486E+04   -0.10926E-01   -0.74293E-01  2368   0.156E-01    0.414E+00
DAV:  93    -0.361406139346E+04    0.10971E-01   -0.57351E-01  2368   0.166E-01    0.403E+00
DAV:  94    -0.361407231563E+04   -0.10922E-01   -0.74227E-01  2368   0.156E-01    0.414E+00
DAV:  95    -0.361406137406E+04    0.10942E-01   -0.57325E-01  2368   0.166E-01    0.403E+00
DAV:  96    -0.361407226900E+04   -0.10895E-01   -0.74169E-01  2368   0.156E-01    0.414E+00
DAV:  97    -0.361406126828E+04    0.11001E-01   -0.57180E-01  2368   0.166E-01    0.402E+00
DAV:  98    -0.361407214381E+04   -0.10876E-01   -0.73962E-01  2368   0.156E-01    0.414E+00
DAV:  99    -0.361406123148E+04    0.10912E-01   -0.57140E-01  2368   0.166E-01    0.402E+00
DAV: 100    -0.361407207723E+04   -0.10846E-01   -0.73883E-01  2368   0.156E-01
  22 F= -.36140721E+04 E0= -.36140139E+04  d E =-.408246E+00
       N       E                     dE             d eps       ncg     rms          rms(c)
DAV:   1    -0.361407820374E+04   -0.16972E-01   -0.40217E+00  2048   0.121E+00    0.432E+00
DAV:   2    -0.361826679210E+04   -0.41886E+01   -0.36755E+01  3136   0.381E+00    0.202E+01
DAV:   3    -0.361465672354E+04    0.36101E+01   -0.24550E+01  2976   0.441E+00    0.657E+00
DAV:   4    -0.361418122317E+04    0.47550E+00   -0.38533E-01  2848   0.524E-01    0.550E+00
DAV:   5    -0.361407181766E+04    0.10941E+00   -0.73822E-01  3072   0.351E-01    0.441E+00
DAV:   6    -0.361413322164E+04   -0.61404E-01   -0.12306E+00  2624   0.198E-01    0.469E+00
DAV:   7    -0.361406772382E+04    0.65498E-01   -0.63521E-02  2624   0.195E-01    0.232E+00
DAV:   8    -0.361403700551E+04    0.30718E-01   -0.14108E-02  2624   0.965E-02    0.154E+00
DAV:   9    -0.361403567569E+04    0.13298E-02   -0.40187E-03  2912   0.553E-02    0.458E-01
DAV:  10    -0.361403517372E+04    0.50196E-03   -0.16880E-03  2400   0.376E-02    0.867E-02
DAV:  11    -0.361403691690E+04   -0.17432E-02   -0.18023E-03  2752   0.280E-02    0.112E+00
DAV:  12    -0.361403881988E+04   -0.19030E-02   -0.51661E-02  2560   0.314E-02    0.157E+00
DAV:  13    -0.361404822372E+04   -0.94038E-02   -0.12938E-01  2560   0.570E-02    0.280E+00
DAV:  14    -0.361406002972E+04   -0.11806E-01   -0.32768E-01  2528   0.901E-02    0.371E+00
DAV:  15    -0.361407648500E+04   -0.16455E-01   -0.55610E-01  2464   0.124E-01    0.384E+00
DAV:  16    -0.361408666617E+04   -0.10181E-01   -0.66291E-01  2464   0.152E-01    0.470E+00
DAV:  17    -0.361409517507E+04   -0.85089E-02   -0.84363E-01  2432   0.161E-01    0.408E+00
DAV:  18    -0.361409469548E+04    0.47959E-03   -0.76245E-01  2400   0.182E-01    0.480E+00
DAV:  19    -0.361409982453E+04   -0.51291E-02   -0.91040E-01  2336   0.169E-01    0.418E+00
DAV:  20    -0.361409608615E+04    0.37384E-02   -0.78247E-01  2336   0.186E-01    0.479E+00
DAV:  21    -0.361410046037E+04   -0.43742E-02   -0.91944E-01  2336   0.171E-01    0.420E+00
DAV:  22    -0.361409550494E+04    0.49554E-02   -0.77589E-01  2336   0.187E-01    0.476E+00
DAV:  23    -0.361410062521E+04   -0.51203E-02   -0.92042E-01  2336   0.170E-01    0.422E+00
DAV:  24    -0.361409479473E+04    0.58305E-02   -0.76822E-01  2336   0.186E-01    0.472E+00
DAV:  25    -0.361410055527E+04   -0.57605E-02   -0.91807E-01  2336   0.170E-01    0.423E+00
DAV:  26    -0.361409404865E+04    0.65066E-02   -0.75968E-01  2336   0.185E-01    0.469E+00
DAV:  27    -0.361410045746E+04   -0.64088E-02   -0.91517E-01  2336   0.170E-01    0.424E+00
DAV:  28    -0.361409333693E+04    0.71205E-02   -0.75149E-01  2336   0.184E-01    0.466E+00
DAV:  29    -0.361410030952E+04   -0.69726E-02   -0.91160E-01  2336   0.169E-01    0.425E+00
DAV:  30    -0.361409266830E+04    0.76412E-02   -0.74372E-01  2336   0.183E-01    0.464E+00
DAV:  31    -0.361410015004E+04   -0.74817E-02   -0.90788E-01  2336   0.169E-01    0.426E+00
DAV:  32    -0.361409205023E+04    0.80998E-02   -0.73649E-01  2336   0.182E-01    0.461E+00
DAV:  33    -0.361409997829E+04   -0.79281E-02   -0.90407E-01  2336   0.168E-01    0.426E+00
DAV:  34    -0.361409148062E+04    0.84977E-02   -0.72977E-01  2368   0.181E-01    0.459E+00
DAV:  35    -0.361409980207E+04   -0.83214E-02   -0.90027E-01  2368   0.168E-01    0.427E+00
DAV:  36    -0.361409095537E+04    0.88467E-02   -0.72355E-01  2368   0.181E-01    0.456E+00
DAV:  37    -0.361409962324E+04   -0.86679E-02   -0.89652E-01  2368   0.167E-01    0.427E+00
DAV:  38    -0.361409047627E+04    0.91470E-02   -0.71784E-01  2368   0.180E-01    0.454E+00
DAV:  39    -0.361409944319E+04   -0.89669E-02   -0.89286E-01  2368   0.167E-01    0.427E+00
DAV:  40    -0.361409003558E+04    0.94076E-02   -0.71255E-01  2368   0.180E-01    0.453E+00
DAV:  41    -0.361409926429E+04   -0.92287E-02   -0.88929E-01  2368   0.167E-01    0.427E+00
DAV:  42    -0.361408963047E+04    0.96338E-02   -0.70767E-01  2368   0.179E-01    0.451E+00
DAV:  43    -0.361409908883E+04   -0.94584E-02   -0.88586E-01  2368   0.167E-01    0.428E+00
DAV:  44    -0.361408925833E+04    0.98305E-02   -0.70316E-01  2368   0.179E-01    0.449E+00
DAV:  45    -0.361409891619E+04   -0.96579E-02   -0.88254E-01  2368   0.166E-01    0.428E+00
DAV:  46    -0.361408891944E+04    0.99967E-02   -0.69903E-01  2368   0.179E-01    0.448E+00
DAV:  47    -0.361409722145E+04   -0.83020E-02   -0.86035E-01  2336   0.166E-01    0.423E+00
DAV:  48    -0.361408726977E+04    0.99517E-02   -0.67690E-01  2336   0.178E-01    0.442E+00
DAV:  49    -0.361409623102E+04   -0.89613E-02   -0.84392E-01  2336   0.164E-01    0.423E+00
DAV:  50    -0.361408679331E+04    0.94377E-02   -0.67133E-01  2336   0.176E-01    0.440E+00
DAV:  51    -0.361409588891E+04   -0.90956E-02   -0.83869E-01  2336   0.164E-01    0.422E+00
DAV:  52    -0.361408624442E+04    0.96445E-02   -0.66431E-01  2368   0.175E-01    0.438E+00
DAV:  53    -0.361409537557E+04   -0.91312E-02   -0.83081E-01  2368   0.163E-01    0.421E+00
DAV:  54    -0.361408598528E+04    0.93903E-02   -0.66107E-01  2368   0.175E-01    0.437E+00
DAV:  55    -0.361409518435E+04   -0.91991E-02   -0.82788E-01  2368   0.163E-01    0.421E+00
DAV:  56    -0.361408582730E+04    0.93570E-02   -0.65908E-01  2368   0.175E-01    0.437E+00
DAV:  57    -0.361409468987E+04   -0.88626E-02   -0.82154E-01  2368   0.163E-01    0.420E+00
DAV:  58    -0.361408525519E+04    0.94347E-02   -0.65129E-01  2368   0.175E-01    0.434E+00
DAV:  59    -0.361409423072E+04   -0.89755E-02   -0.81446E-01  2400   0.163E-01    0.419E+00
DAV:  60    -0.361408494304E+04    0.92877E-02   -0.64737E-01  2432   0.174E-01    0.433E+00
DAV:  61    -0.361409400776E+04   -0.90647E-02   -0.81091E-01  2432   0.162E-01    0.419E+00
DAV:  62    -0.361408445427E+04    0.95535E-02   -0.64101E-01  2432   0.174E-01    0.431E+00
DAV:  63    -0.361409332824E+04   -0.88740E-02   -0.80141E-01  2432   0.162E-01    0.417E+00
DAV:  64    -0.361408393225E+04    0.93960E-02   -0.63405E-01  2400   0.173E-01    0.429E+00
DAV:  65    -0.361409296589E+04   -0.90336E-02   -0.79551E-01  2400   0.161E-01    0.417E+00
DAV:  66    -0.361408371394E+04    0.92519E-02   -0.63142E-01  2400   0.172E-01    0.428E+00
DAV:  67    -0.361409268463E+04   -0.89707E-02   -0.79158E-01  2400   0.161E-01    0.416E+00
DAV:  68    -0.361408345148E+04    0.92332E-02   -0.62796E-01  2400   0.172E-01    0.427E+00
DAV:  69    -0.361409250665E+04   -0.90552E-02   -0.78863E-01  2400   0.161E-01    0.416E+00
DAV:  70    -0.361408330897E+04    0.91977E-02   -0.62623E-01  2400   0.172E-01    0.427E+00
DAV:  71    -0.361409239929E+04   -0.90903E-02   -0.78687E-01  2400   0.161E-01    0.416E+00
DAV:  72    -0.361408312854E+04    0.92707E-02   -0.62395E-01  2400   0.172E-01    0.426E+00
DAV:  73    -0.361409225960E+04   -0.91311E-02   -0.78447E-01  2400   0.161E-01    0.416E+00
DAV:  74    -0.361408302693E+04    0.92327E-02   -0.62274E-01  2400   0.171E-01    0.425E+00
DAV:  75    -0.361409217774E+04   -0.91508E-02   -0.78316E-01  2400   0.161E-01    0.416E+00
DAV:  76    -0.361408294278E+04    0.92350E-02   -0.62169E-01  2400   0.171E-01    0.425E+00
DAV:  77    -0.361409205672E+04   -0.91139E-02   -0.78137E-01  2400   0.161E-01    0.416E+00
DAV:  78    -0.361408283955E+04    0.92172E-02   -0.62038E-01  2400   0.171E-01    0.425E+00
DAV:  79    -0.361409199524E+04   -0.91557E-02   -0.78029E-01  2400   0.161E-01    0.416E+00
DAV:  80    -0.361408277416E+04    0.92211E-02   -0.61958E-01  2400   0.171E-01    0.424E+00
DAV:  81    -0.361409194914E+04   -0.91750E-02   -0.77949E-01  2400   0.161E-01    0.416E+00
DAV:  82    -0.361408263974E+04    0.93094E-02   -0.61787E-01  2400   0.171E-01    0.423E+00
DAV:  83    -0.361409184983E+04   -0.92101E-02   -0.77767E-01  2400   0.161E-01    0.416E+00
DAV:  84    -0.361408258246E+04    0.92674E-02   -0.61724E-01  2400   0.171E-01    0.423E+00
DAV:  85    -0.361409179221E+04   -0.92097E-02   -0.77682E-01  2400   0.161E-01    0.416E+00
DAV:  86    -0.361408252046E+04    0.92717E-02   -0.61644E-01  2400   0.171E-01    0.423E+00
DAV:  87    -0.361409165609E+04   -0.91356E-02   -0.77492E-01  2400   0.161E-01    0.415E+00
DAV:  88    -0.361408242686E+04    0.92292E-02   -0.61523E-01  2400   0.171E-01    0.422E+00
DAV:  89    -0.361409160241E+04   -0.91755E-02   -0.77400E-01  2400   0.160E-01    0.415E+00
DAV:  90    -0.361408237729E+04    0.92251E-02   -0.61462E-01  2400   0.171E-01    0.422E+00
DAV:  91    -0.361409156193E+04   -0.91846E-02   -0.77334E-01  2400   0.160E-01    0.415E+00
DAV:  92    -0.361408228940E+04    0.92725E-02   -0.61351E-01  2400   0.171E-01    0.422E+00
DAV:  93    -0.361409151266E+04   -0.92233E-02   -0.77231E-01  2400   0.160E-01    0.415E+00
DAV:  94    -0.361408226965E+04    0.92430E-02   -0.61335E-01  2400   0.170E-01    0.422E+00
DAV:  95    -0.361409148501E+04   -0.92154E-02   -0.77194E-01  2400   0.160E-01    0.415E+00
DAV:  96    -0.361408222760E+04    0.92574E-02   -0.61279E-01  2400   0.170E-01    0.421E+00
DAV:  97    -0.361409140683E+04   -0.91792E-02   -0.77081E-01  2400   0.160E-01    0.415E+00
DAV:  98    -0.361408218321E+04    0.92236E-02   -0.61224E-01  2400   0.170E-01    0.421E+00
DAV:  99    -0.361409138196E+04   -0.91987E-02   -0.77039E-01  2400   0.160E-01    0.415E+00
DAV: 100    -0.361408215299E+04    0.92290E-02   -0.61186E-01  2400   0.170E-01
  23 F= -.36140822E+04 E0= -.36140207E+04  d E =-.418322E+00
       N       E                     dE             d eps       ncg     rms          rms(c)
DAV:   1    -0.361427585027E+04   -0.18447E+00   -0.68809E+01  2048   0.523E+00    0.262E+00
DAV:   2    -0.361750409047E+04   -0.32282E+01   -0.25970E+01  2880   0.202E+00    0.280E+01
DAV:   3    -0.361461366434E+04    0.28904E+01   -0.14645E+01  2880   0.128E+00    0.596E+00
DAV:   4    -0.361439228072E+04    0.22138E+00   -0.69229E-01  2880   0.347E-01    0.321E+00
DAV:   5    -0.361445164979E+04   -0.59369E-01   -0.11076E+00  2720   0.244E-01    0.568E+00
DAV:   6    -0.361444580547E+04    0.58443E-02   -0.16147E+00  2752   0.275E-01    0.492E+00
DAV:   7    -0.361439014935E+04    0.55656E-01   -0.74392E-01  2624   0.254E-01    0.429E+00
DAV:   8    -0.361445989501E+04   -0.69746E-01   -0.15369E+00  2688   0.208E-01    0.505E+00
DAV:   9    -0.361437501995E+04    0.84875E-01   -0.49290E-01  2752   0.201E-01    0.299E+00
DAV:  10    -0.361440737923E+04   -0.32359E-01   -0.78321E-01  2592   0.160E-01    0.489E+00
DAV:  11    -0.361439024132E+04    0.17138E-01   -0.75637E-01  2464   0.175E-01    0.443E+00
DAV:  12    -0.361440539110E+04   -0.15150E-01   -0.95658E-01  2528   0.168E-01    0.459E+00
DAV:  13    -0.361441371983E+04   -0.83287E-02   -0.10255E+00  2688   0.193E-01    0.514E+00
DAV:  14    -0.361440561144E+04    0.81084E-02   -0.10047E+00  2496   0.179E-01    0.438E+00
DAV:  15    -0.361442039536E+04   -0.14784E-01   -0.10766E+00  2496   0.196E-01    0.526E+00
DAV:  16    -0.361440295311E+04    0.17442E-01   -0.97209E-01  2464   0.181E-01    0.426E+00
DAV:  17    -0.361441765658E+04   -0.14703E-01   -0.10320E+00  2464   0.192E-01    0.525E+00
DAV:  18    -0.361440255955E+04    0.15097E-01   -0.96762E-01  2432   0.181E-01    0.426E+00
DAV:  19    -0.361441392438E+04   -0.11365E-01   -0.99105E-01  2432   0.191E-01    0.520E+00
DAV:  20    -0.361440353421E+04    0.10390E-01   -0.98110E-01  2432   0.179E-01    0.432E+00
DAV:  21    -0.361441086009E+04   -0.73259E-02   -0.96227E-01  2432   0.190E-01    0.515E+00
DAV:  22    -0.361440455422E+04    0.63059E-02   -0.99390E-01  2432   0.179E-01    0.437E+00
DAV:  23    -0.361440835088E+04   -0.37967E-02   -0.93850E-01  2432   0.190E-01    0.509E+00
DAV:  24    -0.361440519332E+04    0.31576E-02   -0.10007E+00  2432   0.178E-01    0.440E+00
DAV:  25    -0.361440629226E+04   -0.10989E-02   -0.91794E-01  2432   0.190E-01    0.504E+00
DAV:  26    -0.361440549158E+04    0.80068E-03   -0.10027E+00  2432   0.178E-01    0.443E+00
DAV:  27    -0.361440459979E+04    0.89178E-03   -0.90030E-01  2432   0.189E-01    0.500E+00
DAV:  28    -0.361440558387E+04   -0.98408E-03   -0.10019E+00  2432   0.178E-01    0.444E+00
DAV:  29    -0.361440319018E+04    0.23937E-02   -0.88512E-01  2432   0.188E-01    0.496E+00
DAV:  30    -0.361440556049E+04   -0.23703E-02   -0.99966E-01  2432   0.177E-01    0.445E+00
DAV:  31    -0.361440199889E+04    0.35616E-02   -0.87197E-01  2432   0.188E-01    0.493E+00
DAV:  32    -0.361440547401E+04   -0.34751E-02   -0.99675E-01  2432   0.177E-01    0.446E+00
DAV:  33    -0.361440097538E+04    0.44986E-02   -0.86049E-01  2432   0.188E-01    0.490E+00
DAV:  34    -0.361440535040E+04   -0.43750E-02   -0.99350E-01  2432   0.176E-01    0.447E+00
DAV:  35    -0.361440008164E+04    0.52688E-02   -0.85034E-01  2464   0.187E-01    0.488E+00
DAV:  36    -0.361440521269E+04   -0.51310E-02   -0.99020E-01  2432   0.176E-01    0.447E+00
DAV:  37    -0.361439929484E+04    0.59178E-02   -0.84132E-01  2464   0.187E-01    0.485E+00
DAV:  38    -0.361440505813E+04   -0.57633E-02   -0.98680E-01  2432   0.175E-01    0.447E+00
DAV:  39    -0.361439859629E+04    0.64618E-02   -0.83323E-01  2464   0.187E-01    0.483E+00
DAV:  40    -0.361440490605E+04   -0.63098E-02   -0.98352E-01  2432   0.175E-01    0.448E+00
DAV:  41    -0.361439796994E+04    0.69361E-02   -0.82594E-01  2464   0.186E-01    0.481E+00
DAV:  42    -0.361440474995E+04   -0.67800E-02   -0.98028E-01  2432   0.175E-01    0.448E+00
DAV:  43    -0.361439740323E+04    0.73467E-02   -0.81929E-01  2464   0.186E-01    0.479E+00
DAV:  44    -0.361440459480E+04   -0.71916E-02   -0.97716E-01  2432   0.175E-01    0.448E+00
DAV:  45    -0.361439688913E+04    0.77057E-02   -0.81324E-01  2464   0.186E-01    0.478E+00
DAV:  46    -0.361440444112E+04   -0.75520E-02   -0.97412E-01  2432   0.174E-01    0.448E+00
DAV:  47    -0.361439541896E+04    0.90222E-02   -0.79505E-01  2464   0.186E-01    0.473E+00
DAV:  48    -0.361440319415E+04   -0.77752E-02   -0.95570E-01  2432   0.174E-01    0.447E+00
DAV:  49    -0.361439470571E+04    0.84884E-02   -0.78594E-01  2432   0.185E-01    0.471E+00
DAV:  50    -0.361440284009E+04   -0.81344E-02   -0.95000E-01  2400   0.173E-01    0.446E+00
DAV:  51    -0.361439429547E+04    0.85446E-02   -0.78097E-01  2432   0.185E-01    0.470E+00
DAV:  52    -0.361440219261E+04   -0.78971E-02   -0.94104E-01  2400   0.173E-01    0.445E+00
DAV:  53    -0.361439358693E+04    0.86057E-02   -0.77171E-01  2432   0.184E-01    0.468E+00
DAV:  54    -0.361440185622E+04   -0.82693E-02   -0.93545E-01  2400   0.173E-01    0.445E+00
DAV:  55    -0.361439315743E+04    0.86988E-02   -0.76655E-01  2432   0.184E-01    0.466E+00
DAV:  56    -0.361440167881E+04   -0.85214E-02   -0.93228E-01  2400   0.172E-01    0.445E+00
DAV:  57    -0.361439254105E+04    0.91378E-02   -0.75898E-01  2432   0.184E-01    0.464E+00
DAV:  58    -0.361440132859E+04   -0.87875E-02   -0.92637E-01  2432   0.172E-01    0.445E+00
DAV:  59    -0.361439214252E+04    0.91861E-02   -0.75417E-01  2432   0.183E-01    0.462E+00
DAV:  60    -0.361440114698E+04   -0.90045E-02   -0.92317E-01  2432   0.171E-01    0.445E+00
DAV:  61    -0.361439183935E+04    0.93076E-02   -0.75050E-01  2432   0.183E-01    0.461E+00
DAV:  62    -0.361440066102E+04   -0.88217E-02   -0.91640E-01  2432   0.171E-01    0.444E+00
DAV:  63    -0.361439135719E+04    0.93038E-02   -0.74416E-01  2432   0.183E-01    0.460E+00
DAV:  64    -0.361440039247E+04   -0.90353E-02   -0.91211E-01  2432   0.171E-01    0.444E+00
DAV:  65    -0.361439105383E+04    0.93386E-02   -0.74042E-01  2432   0.182E-01    0.459E+00
DAV:  66    -0.361440023905E+04   -0.91852E-02   -0.90947E-01  2432   0.171E-01    0.444E+00
DAV:  67    -0.361439051818E+04    0.97209E-02   -0.73368E-01  2432   0.182E-01    0.457E+00
DAV:  68    -0.361439982352E+04   -0.93053E-02   -0.90292E-01  2432   0.170E-01    0.443E+00
DAV:  69    -0.361439019017E+04    0.96333E-02   -0.72962E-01  2432   0.182E-01    0.455E+00
DAV:  70    -0.361439963116E+04   -0.94410E-02   -0.89977E-01  2432   0.170E-01    0.443E+00
DAV:  71    -0.361438998649E+04    0.96447E-02   -0.72713E-01  2432   0.182E-01    0.455E+00
DAV:  72    -0.361439930886E+04   -0.93224E-02   -0.89531E-01  2464   0.170E-01    0.442E+00
DAV:  73    -0.361438968703E+04    0.96218E-02   -0.72320E-01  2496   0.181E-01    0.454E+00
DAV:  74    -0.361439912906E+04   -0.94420E-02   -0.89244E-01  2464   0.169E-01    0.442E+00
DAV:  75    -0.361438949905E+04    0.96300E-02   -0.72087E-01  2464   0.181E-01    0.453E+00
DAV:  76    -0.361439901513E+04   -0.95161E-02   -0.89055E-01  2496   0.169E-01    0.442E+00
DAV:  77    -0.361438918067E+04    0.98345E-02   -0.71685E-01  2464   0.181E-01    0.452E+00
DAV:  78    -0.361439878074E+04   -0.96001E-02   -0.88674E-01  2464   0.169E-01    0.442E+00
DAV:  79    -0.361438899736E+04    0.97834E-02   -0.71462E-01  2464   0.181E-01    0.451E+00
DAV:  80    -0.361439865886E+04   -0.96615E-02   -0.88477E-01  2496   0.169E-01    0.442E+00
DAV:  81    -0.361438886630E+04    0.97926E-02   -0.71300E-01  2464   0.181E-01    0.451E+00
DAV:  82    -0.361439842675E+04   -0.95604E-02   -0.88157E-01  2464   0.169E-01    0.441E+00
DAV:  83    -0.361438867582E+04    0.97509E-02   -0.71049E-01  2464   0.181E-01    0.450E+00
DAV:  84    -0.361439831138E+04   -0.96356E-02   -0.87972E-01  2464   0.169E-01    0.441E+00
DAV:  85    -0.361438855553E+04    0.97559E-02   -0.70900E-01  2464   0.180E-01    0.449E+00
DAV:  86    -0.361439823320E+04   -0.96777E-02   -0.87843E-01  2464   0.169E-01    0.441E+00
DAV:  87    -0.361438830361E+04    0.99296E-02   -0.70580E-01  2464   0.180E-01    0.448E+00
DAV:  88    -0.361439804962E+04   -0.97460E-02   -0.87536E-01  2464   0.168E-01    0.441E+00
DAV:  89    -0.361438817853E+04    0.98711E-02   -0.70431E-01  2464   0.180E-01    0.448E+00
DAV:  90    -0.361439795139E+04   -0.97729E-02   -0.87386E-01  2464   0.168E-01    0.441E+00
DAV:  91    -0.361438808717E+04    0.98642E-02   -0.70316E-01  2464   0.180E-01    0.447E+00
DAV:  92    -0.361439776413E+04   -0.96770E-02   -0.87131E-01  2464   0.168E-01    0.440E+00
DAV:  93    -0.361438794857E+04    0.98156E-02   -0.70133E-01  2464   0.180E-01    0.447E+00
DAV:  94    -0.361439767384E+04   -0.97253E-02   -0.86990E-01  2464   0.168E-01    0.440E+00
DAV:  95    -0.361438786657E+04    0.98073E-02   -0.70031E-01  2464   0.180E-01    0.447E+00
DAV:  96    -0.361439761388E+04   -0.97473E-02   -0.86895E-01  2464   0.168E-01    0.440E+00
DAV:  97    -0.361438769235E+04    0.99215E-02   -0.69808E-01  2464   0.180E-01    0.446E+00
DAV:  98    -0.361439747770E+04   -0.97853E-02   -0.86670E-01  2432   0.168E-01    0.440E+00
DAV:  99    -0.361438760470E+04    0.98730E-02   -0.69703E-01  2432   0.180E-01    0.446E+00
DAV: 100    -0.361439740778E+04   -0.98031E-02   -0.86564E-01  2432   0.167E-01
  24 F= -.36143974E+04 E0= -.36143399E+04  d E =-.315255E+00
       N       E                     dE             d eps       ncg     rms          rms(c)
DAV:   1    -0.361439350820E+04   -0.59035E-02   -0.11016E+00  2144   0.451E-01    0.458E+00
DAV:   2    -0.361922504616E+04   -0.48315E+01   -0.40960E+01  3040   0.388E+00    0.204E+01
DAV:   3    -0.361500450193E+04    0.42205E+01   -0.22753E+01  3008   0.480E+00    0.681E+00
DAV:   4    -0.361450054877E+04    0.50395E+00   -0.39175E-01  2848   0.549E-01    0.570E+00
DAV:   5    -0.361437401324E+04    0.12654E+00   -0.75589E-01  2944   0.360E-01    0.439E+00
DAV:   6    -0.361443968311E+04   -0.65670E-01   -0.12468E+00  2624   0.194E-01    0.485E+00
DAV:   7    -0.361436813576E+04    0.71547E-01   -0.57032E-02  2688   0.200E-01    0.141E+00
DAV:   8    -0.361435243684E+04    0.15699E-01   -0.15470E-02  2592   0.907E-02    0.358E+00
DAV:   9    -0.361435271886E+04   -0.28202E-03   -0.23273E-01  2656   0.705E-02    0.242E+00
DAV:  10    -0.361439111212E+04   -0.38393E-01   -0.48620E-01  2592   0.114E-01    0.471E+00
DAV:  11    -0.361438866884E+04    0.24433E-02   -0.69756E-01  2560   0.147E-01    0.450E+00
DAV:  12    -0.361439827434E+04   -0.96055E-02   -0.81661E-01  2560   0.168E-01    0.423E+00
DAV:  13    -0.361438511812E+04    0.13156E-01   -0.61747E-01  2464   0.177E-01    0.416E+00
DAV:  14    -0.361440827623E+04   -0.23158E-01   -0.91331E-01  2496   0.163E-01    0.465E+00
DAV:  15    -0.361439427270E+04    0.14004E-01   -0.74386E-01  2464   0.181E-01    0.453E+00
DAV:  16    -0.361441059770E+04   -0.16325E-01   -0.97645E-01  2464   0.172E-01    0.458E+00
DAV:  17    -0.361439329762E+04    0.17300E-01   -0.72500E-01  2464   0.185E-01    0.445E+00
DAV:  18    -0.361441250168E+04   -0.19204E-01   -0.99311E-01  2432   0.171E-01    0.465E+00
DAV:  19    -0.361439325336E+04    0.19248E-01   -0.72470E-01  2400   0.186E-01    0.443E+00
DAV:  20    -0.361441199218E+04   -0.18739E-01   -0.98553E-01  2368   0.171E-01    0.464E+00
DAV:  21    -0.361439271742E+04    0.19275E-01   -0.71724E-01  2368   0.186E-01    0.440E+00
DAV:  22    -0.361441167781E+04   -0.18960E-01   -0.97967E-01  2368   0.171E-01    0.465E+00
DAV:  23    -0.361439239296E+04    0.19285E-01   -0.71281E-01  2368   0.185E-01    0.438E+00
DAV:  24    -0.361441119347E+04   -0.18801E-01   -0.97274E-01  2368   0.171E-01    0.464E+00
DAV:  25    -0.361439211396E+04    0.19080E-01   -0.70895E-01  2368   0.185E-01    0.437E+00
DAV:  26    -0.361441071827E+04   -0.18604E-01   -0.96629E-01  2368   0.170E-01    0.464E+00
DAV:  27    -0.361439189896E+04    0.18819E-01   -0.70597E-01  2368   0.184E-01    0.436E+00
DAV:  28    -0.361441024345E+04   -0.18344E-01   -0.96016E-01  2368   0.170E-01    0.463E+00
DAV:  29    -0.361439172261E+04    0.18521E-01   -0.70353E-01  2368   0.184E-01    0.436E+00
DAV:  30    -0.361440979103E+04   -0.18068E-01   -0.95450E-01  2368   0.170E-01    0.463E+00
DAV:  31    -0.361439158067E+04    0.18210E-01   -0.70155E-01  2368   0.184E-01    0.436E+00
DAV:  32    -0.361440936912E+04   -0.17788E-01   -0.94936E-01  2368   0.170E-01    0.462E+00
DAV:  33    -0.361439146445E+04    0.17905E-01   -0.69993E-01  2368   0.183E-01    0.435E+00
DAV:  34    -0.361440897789E+04   -0.17513E-01   -0.94469E-01  2368   0.170E-01    0.461E+00
DAV:  35    -0.361439136834E+04    0.17610E-01   -0.69858E-01  2368   0.183E-01    0.435E+00
DAV:  36    -0.361440861938E+04   -0.17251E-01   -0.94047E-01  2368   0.170E-01    0.461E+00
DAV:  37    -0.361439128808E+04    0.17331E-01   -0.69745E-01  2368   0.183E-01    0.435E+00
DAV:  38    -0.361440829039E+04   -0.17002E-01   -0.93664E-01  2368   0.169E-01    0.460E+00
DAV:  39    -0.361439121991E+04    0.17070E-01   -0.69649E-01  2368   0.183E-01    0.435E+00
DAV:  40    -0.361440798689E+04   -0.16767E-01   -0.93314E-01  2368   0.169E-01    0.460E+00
DAV:  41    -0.361439116176E+04    0.16825E-01   -0.69565E-01  2368   0.183E-01    0.435E+00
DAV:  42    -0.361440770110E+04   -0.16539E-01   -0.92988E-01  2368   0.169E-01    0.459E+00
DAV:  43    -0.361439110931E+04    0.16592E-01   -0.69490E-01  2368   0.183E-01    0.435E+00
DAV:  44    -0.361440745155E+04   -0.16342E-01   -0.92703E-01  2368   0.169E-01    0.459E+00
DAV:  45    -0.361439106626E+04    0.16385E-01   -0.69427E-01  2368   0.182E-01    0.435E+00
DAV:  46    -0.361440721246E+04   -0.16146E-01   -0.92433E-01  2368   0.169E-01    0.458E+00
DAV:  47    -0.361438960271E+04    0.17610E-01   -0.67390E-01  2368   0.182E-01    0.427E+00
DAV:  48    -0.361440478848E+04   -0.15186E-01   -0.88897E-01  2368   0.168E-01    0.455E+00
DAV:  49    -0.361438918060E+04    0.15608E-01   -0.66934E-01  2368   0.180E-01    0.427E+00
DAV:  50    -0.361440449989E+04   -0.15319E-01   -0.88574E-01  2368   0.167E-01    0.454E+00
DAV:  51    -0.361438917958E+04    0.15320E-01   -0.66934E-01  2368   0.180E-01    0.428E+00
DAV:  52    -0.361440426744E+04   -0.15088E-01   -0.88364E-01  2368   0.167E-01    0.454E+00
DAV:  53    -0.361438901500E+04    0.15252E-01   -0.66687E-01  2368   0.180E-01    0.427E+00
DAV:  54    -0.361440389237E+04   -0.14877E-01   -0.87903E-01  2400   0.167E-01    0.453E+00
DAV:  55    -0.361438895351E+04    0.14939E-01   -0.66609E-01  2432   0.180E-01    0.428E+00
DAV:  56    -0.361440374837E+04   -0.14795E-01   -0.87745E-01  2432   0.167E-01    0.453E+00
DAV:  57    -0.361438884205E+04    0.14906E-01   -0.66444E-01  2432   0.180E-01    0.427E+00
DAV:  58    -0.361440326231E+04   -0.14420E-01   -0.87203E-01  2400   0.167E-01    0.451E+00
DAV:  59    -0.361438864805E+04    0.14614E-01   -0.66166E-01  2432   0.180E-01    0.427E+00
DAV:  60    -0.361440307840E+04   -0.14430E-01   -0.86931E-01  2400   0.167E-01    0.451E+00
DAV:  61    -0.361438864941E+04    0.14429E-01   -0.66179E-01  2400   0.180E-01    0.427E+00
DAV:  62    -0.361440285902E+04   -0.14210E-01   -0.86705E-01  2400   0.167E-01    0.451E+00
DAV:  63    -0.361438858434E+04    0.14275E-01   -0.66084E-01  2400   0.180E-01    0.427E+00
DAV:  64    -0.361440274728E+04   -0.14163E-01   -0.86567E-01  2400   0.167E-01    0.450E+00
DAV:  65    -0.361438858381E+04    0.14163E-01   -0.66085E-01  2400   0.180E-01    0.427E+00
DAV:  66    -0.361440265470E+04   -0.14071E-01   -0.86473E-01  2400   0.167E-01    0.450E+00
DAV:  67    -0.361438849194E+04    0.14163E-01   -0.65956E-01  2400   0.180E-01    0.427E+00
DAV:  68    -0.361440250305E+04   -0.14011E-01   -0.86257E-01  2400   0.166E-01    0.450E+00
DAV:  69    -0.361438847513E+04    0.14028E-01   -0.65940E-01  2400   0.180E-01    0.427E+00
DAV:  70    -0.361440240378E+04   -0.13929E-01   -0.86152E-01  2400   0.166E-01    0.450E+00
DAV:  71    -0.361438846947E+04    0.13934E-01   -0.65930E-01  2400   0.180E-01    0.427E+00
DAV:  72    -0.361440224612E+04   -0.13777E-01   -0.85978E-01  2400   0.166E-01    0.449E+00
DAV:  73    -0.361438843147E+04    0.13815E-01   -0.65877E-01  2400   0.180E-01    0.427E+00
DAV:  74    -0.361440217254E+04   -0.13741E-01   -0.85891E-01  2400   0.166E-01    0.449E+00
DAV:  75    -0.361438842866E+04    0.13744E-01   -0.65873E-01  2400   0.180E-01    0.427E+00
DAV:  76    -0.361440211310E+04   -0.13684E-01   -0.85829E-01  2400   0.166E-01    0.449E+00
DAV:  77    -0.361438833937E+04    0.13774E-01   -0.65750E-01  2432   0.179E-01    0.426E+00
DAV:  78    -0.361440198844E+04   -0.13649E-01   -0.85641E-01  2400   0.166E-01    0.449E+00
DAV:  79    -0.361438832264E+04    0.13666E-01   -0.65735E-01  2400   0.179E-01    0.427E+00
DAV:  80    -0.361440191571E+04   -0.13593E-01   -0.85564E-01  2400   0.166E-01    0.448E+00
DAV:  81    -0.361438831385E+04    0.13602E-01   -0.65721E-01  2432   0.179E-01    0.427E+00
DAV:  82    -0.361440176655E+04   -0.13453E-01   -0.85394E-01  2400   0.166E-01    0.448E+00
DAV:  83    -0.361438827095E+04    0.13496E-01   -0.65663E-01  2400   0.179E-01    0.426E+00
DAV:  84    -0.361440170629E+04   -0.13435E-01   -0.85320E-01  2400   0.166E-01    0.448E+00
DAV:  85    -0.361438826437E+04    0.13442E-01   -0.65654E-01  2432   0.179E-01    0.427E+00
DAV:  86    -0.361440166095E+04   -0.13397E-01   -0.85271E-01  2400   0.166E-01    0.448E+00
DAV:  87    -0.361438815904E+04    0.13502E-01   -0.65510E-01  2400   0.179E-01    0.426E+00
DAV:  88    -0.361440153883E+04   -0.13380E-01   -0.85075E-01  2400   0.166E-01    0.448E+00
DAV:  89    -0.361438813468E+04    0.13404E-01   -0.65486E-01  2432   0.179E-01    0.426E+00
DAV:  90    -0.361440147576E+04   -0.13341E-01   -0.85005E-01  2400   0.166E-01    0.447E+00
DAV:  91    -0.361438811915E+04    0.13357E-01   -0.65463E-01  2400   0.179E-01    0.426E+00
DAV:  92    -0.361440141460E+04   -0.13295E-01   -0.84931E-01  2400   0.166E-01    0.447E+00
DAV:  93    -0.361438812737E+04    0.13287E-01   -0.65477E-01  2432   0.179E-01    0.426E+00
DAV:  94    -0.361440140166E+04   -0.13274E-01   -0.84925E-01  2400   0.166E-01    0.447E+00
DAV:  95    -0.361438813568E+04    0.13266E-01   -0.65487E-01  2400   0.179E-01    0.426E+00
DAV:  96    -0.361440138096E+04   -0.13245E-01   -0.84907E-01  2400   0.166E-01    0.447E+00
DAV:  97    -0.361438810052E+04    0.13280E-01   -0.65438E-01  2432   0.179E-01    0.426E+00
DAV:  98    -0.361440132796E+04   -0.13227E-01   -0.84827E-01  2400   0.166E-01    0.447E+00
DAV:  99    -0.361438809674E+04    0.13231E-01   -0.65436E-01  2400   0.179E-01    0.426E+00
DAV: 100    -0.361440129404E+04   -0.13197E-01   -0.84793E-01  2400   0.166E-01
  25 F= -.36144013E+04 E0= -.36143442E+04  d E =-.319141E+00
       N       E                     dE             d eps       ncg     rms          rms(c)
DAV:   1    -0.361457843455E+04   -0.19034E+00   -0.47573E+01  2048   0.431E+00    0.316E+00
DAV:   2    -0.361659184275E+04   -0.20134E+01   -0.18958E+01  3008   0.252E+00    0.997E+00
DAV:   3    -0.361495980889E+04    0.16320E+01   -0.12662E+00  2912   0.276E+00    0.625E+00
DAV:   4    -0.361462916643E+04    0.33064E+00   -0.74714E-01  2880   0.708E-01    0.376E+00
DAV:   5    -0.361478752090E+04   -0.15835E+00   -0.17618E+00  2592   0.296E-01    0.525E+00
DAV:   6    -0.361464429180E+04    0.14323E+00   -0.78878E-02  2688   0.267E-01    0.358E+00
DAV:   7    -0.361471177587E+04   -0.67484E-01   -0.10964E+00  3008   0.364E-01    0.594E+00
DAV:   8    -0.361472384168E+04   -0.12066E-01   -0.17610E+00  2752   0.274E-01    0.485E+00
DAV:   9    -0.361466863265E+04    0.55209E-01   -0.87009E-01  2560   0.226E-01    0.466E+00
DAV:  10    -0.361471364874E+04   -0.45016E-01   -0.14704E+00  2656   0.211E-01    0.484E+00
DAV:  11    -0.361466178584E+04    0.51863E-01   -0.78716E-01  2592   0.211E-01    0.460E+00
DAV:  12    -0.361468589474E+04   -0.24109E-01   -0.11210E+00  2464   0.185E-01    0.467E+00
DAV:  13    -0.361466314620E+04    0.22749E-01   -0.80514E-01  2432   0.198E-01    0.469E+00
DAV:  14    -0.361468927539E+04   -0.26129E-01   -0.11727E+00  2336   0.183E-01    0.471E+00
DAV:  15    -0.361465907036E+04    0.30205E-01   -0.74643E-01  2336   0.195E-01    0.450E+00
DAV:  16    -0.361468479275E+04   -0.25722E-01   -0.10983E+00  2272   0.179E-01    0.470E+00
DAV:  17    -0.361465712755E+04    0.27665E-01   -0.72163E-01  2272   0.192E-01    0.443E+00
DAV:  18    -0.361468223099E+04   -0.25103E-01   -0.10602E+00  2272   0.177E-01    0.468E+00
DAV:  19    -0.361465630537E+04    0.25926E-01   -0.71101E-01  2304   0.190E-01    0.441E+00
DAV:  20    -0.361468039526E+04   -0.24090E-01   -0.10362E+00  2304   0.176E-01    0.467E+00
DAV:  21    -0.361465582632E+04    0.24569E-01   -0.70457E-01  2272   0.190E-01    0.439E+00
DAV:  22    -0.361467898906E+04   -0.23163E-01   -0.10187E+00  2272   0.175E-01    0.465E+00
DAV:  23    -0.361465544297E+04    0.23546E-01   -0.69930E-01  2272   0.188E-01    0.438E+00
DAV:  24    -0.361467784739E+04   -0.22404E-01   -0.10046E+00  2272   0.175E-01    0.464E+00
DAV:  25    -0.361465513608E+04    0.22711E-01   -0.69510E-01  2272   0.188E-01    0.437E+00
DAV:  26    -0.361467689398E+04   -0.21758E-01   -0.99282E-01  2272   0.174E-01    0.462E+00
DAV:  27    -0.361465486715E+04    0.22027E-01   -0.69143E-01  2272   0.187E-01    0.437E+00
DAV:  28    -0.361467607233E+04   -0.21205E-01   -0.98269E-01  2272   0.174E-01    0.461E+00
DAV:  29    -0.361465463110E+04    0.21441E-01   -0.68821E-01  2272   0.187E-01    0.436E+00
DAV:  30    -0.361467534842E+04   -0.20717E-01   -0.97379E-01  2272   0.173E-01    0.460E+00
DAV:  31    -0.361465442444E+04    0.20924E-01   -0.68540E-01  2272   0.187E-01    0.435E+00
DAV:  32    -0.361467470677E+04   -0.20282E-01   -0.96593E-01  2272   0.173E-01    0.460E+00
DAV:  33    -0.361465424032E+04    0.20466E-01   -0.68290E-01  2304   0.186E-01    0.435E+00
DAV:  34    -0.361467413674E+04   -0.19896E-01   -0.95896E-01  2304   0.173E-01    0.459E+00
DAV:  35    -0.361465408446E+04    0.20052E-01   -0.68079E-01  2304   0.186E-01    0.434E+00
DAV:  36    -0.361467362499E+04   -0.19541E-01   -0.95277E-01  2304   0.173E-01    0.458E+00
DAV:  37    -0.361465393936E+04    0.19686E-01   -0.67881E-01  2304   0.186E-01    0.434E+00
DAV:  38    -0.361467316359E+04   -0.19224E-01   -0.94716E-01  2304   0.173E-01    0.457E+00
DAV:  39    -0.361465381407E+04    0.19350E-01   -0.67712E-01  2304   0.186E-01    0.434E+00
DAV:  40    -0.361467274431E+04   -0.18930E-01   -0.94212E-01  2304   0.172E-01    0.457E+00
DAV:  41    -0.361465369841E+04    0.19046E-01   -0.67554E-01  2304   0.186E-01    0.434E+00
DAV:  42    -0.361467236487E+04   -0.18666E-01   -0.93754E-01  2304   0.172E-01    0.456E+00
DAV:  43    -0.361465359407E+04    0.18771E-01   -0.67413E-01  2304   0.186E-01    0.433E+00
DAV:  44    -0.361467201569E+04   -0.18422E-01   -0.93334E-01  2304   0.172E-01    0.455E+00
DAV:  45    -0.361465349608E+04    0.18520E-01   -0.67280E-01  2304   0.186E-01    0.433E+00
DAV:  46    -0.361467168890E+04   -0.18193E-01   -0.92941E-01  2304   0.172E-01    0.455E+00
DAV:  47    -0.361465357431E+04    0.18115E-01   -0.67396E-01  2304   0.185E-01    0.434E+00
DAV:  48    -0.361467184779E+04   -0.18273E-01   -0.93225E-01  2304   0.172E-01    0.455E+00
DAV:  49    -0.361465367986E+04    0.18168E-01   -0.67523E-01  2304   0.185E-01    0.434E+00
DAV:  50    -0.361467174478E+04   -0.18065E-01   -0.93152E-01  2304   0.172E-01    0.455E+00
DAV:  51    -0.361465363229E+04    0.18112E-01   -0.67449E-01  2304   0.185E-01    0.434E+00
DAV:  52    -0.361467001742E+04   -0.16385E-01   -0.91177E-01  2304   0.172E-01    0.451E+00
DAV:  53    -0.361465256335E+04    0.17454E-01   -0.65949E-01  2304   0.185E-01    0.430E+00
DAV:  54    -0.361466907923E+04   -0.16516E-01   -0.89687E-01  2304   0.171E-01    0.450E+00
DAV:  55    -0.361465213298E+04    0.16946E-01   -0.65417E-01  2304   0.184E-01    0.429E+00
DAV:  56    -0.361466847988E+04   -0.16347E-01   -0.88855E-01  2272   0.170E-01    0.450E+00
DAV:  57    -0.361465190613E+04    0.16574E-01   -0.65127E-01  2272   0.184E-01    0.428E+00
DAV:  58    -0.361466817660E+04   -0.16270E-01   -0.88438E-01  2272   0.170E-01    0.449E+00
DAV:  59    -0.361465183565E+04    0.16341E-01   -0.65043E-01  2304   0.183E-01    0.428E+00
DAV:  60    -0.361466797347E+04   -0.16138E-01   -0.88200E-01  2304   0.170E-01    0.449E+00
DAV:  61    -0.361465181090E+04    0.16163E-01   -0.65011E-01  2304   0.183E-01    0.428E+00
DAV:  62    -0.361466772575E+04   -0.15915E-01   -0.87924E-01  2304   0.170E-01    0.448E+00
DAV:  63    -0.361465175687E+04    0.15969E-01   -0.64937E-01  2304   0.183E-01    0.428E+00
DAV:  64    -0.361466759377E+04   -0.15837E-01   -0.87770E-01  2304   0.170E-01    0.448E+00
DAV:  65    -0.361465174457E+04    0.15849E-01   -0.64920E-01  2304   0.183E-01    0.428E+00
DAV:  66    -0.361466748327E+04   -0.15739E-01   -0.87652E-01  2304   0.170E-01    0.448E+00
DAV:  67    -0.361465161973E+04    0.15864E-01   -0.64747E-01  2304   0.183E-01    0.427E+00
DAV:  68    -0.361466728254E+04   -0.15663E-01   -0.87356E-01  2304   0.170E-01    0.447E+00
DAV:  69    -0.361465158672E+04    0.15696E-01   -0.64713E-01  2304   0.183E-01    0.427E+00
DAV:  70    -0.361466715074E+04   -0.15564E-01   -0.87212E-01  2304   0.170E-01    0.447E+00
DAV:  71    -0.361465157295E+04    0.15578E-01   -0.64693E-01  2304   0.183E-01    0.427E+00
DAV:  72    -0.361466695094E+04   -0.15378E-01   -0.86988E-01  2304   0.170E-01    0.446E+00
DAV:  73    -0.361465152295E+04    0.15428E-01   -0.64625E-01  2304   0.183E-01    0.427E+00
DAV:  74    -0.361466685439E+04   -0.15331E-01   -0.86872E-01  2304   0.170E-01    0.446E+00
DAV:  75    -0.361465151240E+04    0.15342E-01   -0.64612E-01  2304   0.183E-01    0.427E+00
DAV:  76    -0.361466677590E+04   -0.15264E-01   -0.86787E-01  2336   0.170E-01    0.446E+00
DAV:  77    -0.361465140466E+04    0.15371E-01   -0.64463E-01  2368   0.183E-01    0.427E+00
DAV:  78    -0.361466661779E+04   -0.15213E-01   -0.86547E-01  2368   0.169E-01    0.446E+00
DAV:  79    -0.361465137737E+04    0.15240E-01   -0.64436E-01  2368   0.183E-01    0.427E+00
DAV:  80    -0.361466651928E+04   -0.15142E-01   -0.86440E-01  2368   0.169E-01    0.446E+00
DAV:  81    -0.361465136351E+04    0.15156E-01   -0.64416E-01  2368   0.182E-01    0.427E+00
DAV:  82    -0.361466635400E+04   -0.14990E-01   -0.86252E-01  2336   0.169E-01    0.445E+00
DAV:  83    -0.361465131751E+04    0.15036E-01   -0.64355E-01  2336   0.182E-01    0.427E+00
DAV:  84    -0.361466627981E+04   -0.14962E-01   -0.86160E-01  2336   0.169E-01    0.445E+00
DAV:  85    -0.361465130783E+04    0.14972E-01   -0.64343E-01  2336   0.182E-01    0.427E+00
DAV:  86    -0.361466622036E+04   -0.14913E-01   -0.86095E-01  2336   0.169E-01    0.445E+00
DAV:  87    -0.361465120556E+04    0.15015E-01   -0.64202E-01  2336   0.182E-01    0.426E+00
DAV:  88    -0.361466608328E+04   -0.14878E-01   -0.85880E-01  2336   0.169E-01    0.445E+00
DAV:  89    -0.361465117889E+04    0.14904E-01   -0.64175E-01  2336   0.182E-01    0.426E+00
DAV:  90    -0.361466600507E+04   -0.14826E-01   -0.85794E-01  2336   0.169E-01    0.445E+00
DAV:  91    -0.361465116282E+04    0.14842E-01   -0.64153E-01  2336   0.182E-01    0.426E+00
DAV:  92    -0.361466582796E+04   -0.14665E-01   -0.85589E-01  2336   0.169E-01    0.444E+00
DAV:  93    -0.361465109662E+04    0.14731E-01   -0.64064E-01  2336   0.182E-01    0.426E+00
DAV:  94    -0.361466575238E+04   -0.14656E-01   -0.85486E-01  2336   0.169E-01    0.444E+00
DAV:  95    -0.361465107763E+04    0.14675E-01   -0.64040E-01  2336   0.182E-01    0.426E+00
DAV:  96    -0.361466570107E+04   -0.14623E-01   -0.85426E-01  2336   0.169E-01    0.444E+00
DAV:  97    -0.361465100773E+04    0.14693E-01   -0.63945E-01  2336   0.182E-01    0.426E+00
DAV:  98    -0.361466560889E+04   -0.14601E-01   -0.85280E-01  2336   0.169E-01    0.444E+00
DAV:  99    -0.361465099092E+04    0.14618E-01   -0.63929E-01  2304   0.182E-01    0.426E+00
DAV: 100    -0.361466555654E+04   -0.14566E-01   -0.85223E-01  2336   0.169E-01
  26 F= -.36146656E+04 E0= -.36146087E+04  d E =-.264263E+00
       N       E                     dE             d eps       ncg     rms          rms(c)
DAV:   1    -0.361465190918E+04   -0.91826E-03   -0.19131E+01  2048   0.274E+00    0.351E+00
DAV:   2    -0.361721402807E+04   -0.25621E+01   -0.24991E+01  3008   0.298E+00    0.182E+01
DAV:   3    -0.361507607313E+04    0.21380E+01   -0.22592E+01  2944   0.374E+00    0.618E+00
DAV:   4    -0.361471009298E+04    0.36598E+00   -0.26355E-01  2848   0.445E-01    0.527E+00
DAV:   5    -0.361474170483E+04   -0.31612E-01   -0.15198E+00  3168   0.331E-01    0.600E+00
DAV:   6    -0.361472325022E+04    0.18455E-01   -0.12338E+00  2752   0.226E-01    0.437E+00
DAV:   7    -0.361467693777E+04    0.46312E-01   -0.12080E-01  2720   0.280E-01    0.296E+00
DAV:   8    -0.361463918047E+04    0.37757E-01   -0.20720E-02  2720   0.152E-01    0.557E-01
DAV:   9    -0.361463729395E+04    0.18865E-02   -0.12996E-02  2656   0.114E-01    0.678E-01
DAV:  10    -0.361464199000E+04   -0.46960E-02   -0.51598E-02  2656   0.398E-02    0.214E+00
DAV:  11    -0.361466314984E+04   -0.21160E-01   -0.25331E-01  2688   0.719E-02    0.387E+00
DAV:  12    -0.361468598493E+04   -0.22835E-01   -0.64056E-01  2592   0.129E-01    0.479E+00
DAV:  13    -0.361471270403E+04   -0.26719E-01   -0.10312E+00  2432   0.165E-01    0.453E+00
DAV:  14    -0.361469827569E+04    0.14428E-01   -0.79249E-01  2432   0.194E-01    0.473E+00
DAV:  15    -0.361471467780E+04   -0.16402E-01   -0.10532E+00  2336   0.184E-01    0.452E+00
DAV:  16    -0.361469482156E+04    0.19856E-01   -0.74631E-01  2272   0.195E-01    0.460E+00
DAV:  17    -0.361471327962E+04   -0.18458E-01   -0.10249E+00  2272   0.179E-01    0.454E+00
DAV:  18    -0.361469351419E+04    0.19765E-01   -0.73040E-01  2272   0.192E-01    0.455E+00
DAV:  19    -0.361471207372E+04   -0.18560E-01   -0.10062E+00  2272   0.178E-01    0.453E+00
DAV:  20    -0.361469277374E+04    0.19300E-01   -0.72095E-01  2272   0.191E-01    0.452E+00
DAV:  21    -0.361471128054E+04   -0.18507E-01   -0.99453E-01  2272   0.177E-01    0.453E+00
DAV:  22    -0.361469223641E+04    0.19044E-01   -0.71392E-01  2272   0.190E-01    0.450E+00
DAV:  23    -0.361471061857E+04   -0.18382E-01   -0.98505E-01  2272   0.177E-01    0.453E+00
DAV:  24    -0.361469187008E+04    0.18748E-01   -0.70912E-01  2272   0.190E-01    0.449E+00
DAV:  25    -0.361471007807E+04   -0.18208E-01   -0.97772E-01  2272   0.176E-01    0.452E+00
DAV:  26    -0.361469160875E+04    0.18469E-01   -0.70566E-01  2272   0.189E-01    0.448E+00
DAV:  27    -0.361470962973E+04   -0.18021E-01   -0.97187E-01  2272   0.176E-01    0.452E+00
DAV:  28    -0.361469140266E+04    0.18227E-01   -0.70290E-01  2272   0.189E-01    0.447E+00
DAV:  29    -0.361470924579E+04   -0.17843E-01   -0.96695E-01  2272   0.176E-01    0.451E+00
DAV:  30    -0.361469122792E+04    0.18018E-01   -0.70055E-01  2272   0.189E-01    0.447E+00
DAV:  31    -0.361470890696E+04   -0.17679E-01   -0.96262E-01  2272   0.176E-01    0.451E+00
DAV:  32    -0.361469107526E+04    0.17832E-01   -0.69850E-01  2272   0.189E-01    0.446E+00
DAV:  33    -0.361470860462E+04   -0.17529E-01   -0.95877E-01  2272   0.176E-01    0.450E+00
DAV:  34    -0.361469093903E+04    0.17666E-01   -0.69667E-01  2272   0.189E-01    0.446E+00
DAV:  35    -0.361470833126E+04   -0.17392E-01   -0.95529E-01  2272   0.175E-01    0.450E+00
DAV:  36    -0.361469081589E+04    0.17515E-01   -0.69501E-01  2272   0.189E-01    0.446E+00
DAV:  37    -0.361470808252E+04   -0.17267E-01   -0.95213E-01  2272   0.175E-01    0.450E+00
DAV:  38    -0.361469070476E+04    0.17378E-01   -0.69351E-01  2272   0.188E-01    0.445E+00
DAV:  39    -0.361470785472E+04   -0.17150E-01   -0.94923E-01  2272   0.175E-01    0.449E+00
DAV:  40    -0.361469060320E+04    0.17252E-01   -0.69214E-01  2272   0.188E-01    0.445E+00
DAV:  41    -0.361470764474E+04   -0.17042E-01   -0.94655E-01  2272   0.175E-01    0.449E+00
DAV:  42    -0.361469050958E+04    0.17135E-01   -0.69088E-01  2272   0.188E-01    0.445E+00
DAV:  43    -0.361470745062E+04   -0.16941E-01   -0.94408E-01  2272   0.175E-01    0.449E+00
DAV:  44    -0.361469042303E+04    0.17028E-01   -0.68972E-01  2272   0.188E-01    0.445E+00
DAV:  45    -0.361470727035E+04   -0.16847E-01   -0.94179E-01  2272   0.175E-01    0.449E+00
DAV:  46    -0.361469034275E+04    0.16928E-01   -0.68864E-01  2272   0.188E-01    0.444E+00
DAV:  47    -0.361470594647E+04   -0.15604E-01   -0.92631E-01  2272   0.175E-01    0.446E+00
DAV:  48    -0.361468950949E+04    0.16437E-01   -0.67717E-01  2304   0.188E-01    0.441E+00
DAV:  49    -0.361470528169E+04   -0.15772E-01   -0.91571E-01  2304   0.174E-01    0.445E+00
DAV:  50    -0.361468930596E+04    0.15976E-01   -0.67484E-01  2304   0.187E-01    0.441E+00
DAV:  51    -0.361470508668E+04   -0.15781E-01   -0.91305E-01  2304   0.174E-01    0.445E+00
DAV:  52    -0.361468933436E+04    0.15752E-01   -0.67532E-01  2304   0.187E-01    0.441E+00
DAV:  53    -0.361470506068E+04   -0.15726E-01   -0.91303E-01  2304   0.174E-01    0.445E+00
DAV:  54    -0.361468927138E+04    0.15789E-01   -0.67440E-01  2304   0.187E-01    0.441E+00
DAV:  55    -0.361470494582E+04   -0.15674E-01   -0.91147E-01  2304   0.174E-01    0.445E+00
DAV:  56    -0.361468920045E+04    0.15745E-01   -0.67346E-01  2304   0.187E-01    0.441E+00
DAV:  57    -0.361470376175E+04   -0.14561E-01   -0.89784E-01  2304   0.174E-01    0.442E+00
DAV:  58    -0.361468824303E+04    0.15519E-01   -0.66010E-01  2304   0.186E-01    0.437E+00
DAV:  59    -0.361470278922E+04   -0.14546E-01   -0.88342E-01  2304   0.173E-01    0.441E+00
DAV:  60    -0.361468781535E+04    0.14974E-01   -0.65478E-01  2304   0.185E-01    0.436E+00
DAV:  61    -0.361470238720E+04   -0.14572E-01   -0.87747E-01  2304   0.172E-01    0.441E+00
DAV:  62    -0.361468762017E+04    0.14767E-01   -0.65235E-01  2304   0.185E-01    0.435E+00
DAV:  63    -0.361470218357E+04   -0.14563E-01   -0.87447E-01  2304   0.172E-01    0.441E+00
DAV:  64    -0.361468752320E+04    0.14660E-01   -0.65115E-01  2304   0.185E-01    0.435E+00
DAV:  65    -0.361470206548E+04   -0.14542E-01   -0.87279E-01  2336   0.172E-01    0.440E+00
DAV:  66    -0.361468746402E+04    0.14601E-01   -0.65041E-01  2368   0.185E-01    0.435E+00
DAV:  67    -0.361470195651E+04   -0.14492E-01   -0.87132E-01  2368   0.172E-01    0.440E+00
DAV:  68    -0.361468741311E+04    0.14543E-01   -0.64977E-01  2368   0.185E-01    0.434E+00
DAV:  69    -0.361470188836E+04   -0.14475E-01   -0.87037E-01  2368   0.172E-01    0.440E+00
DAV:  70    -0.361468737600E+04    0.14512E-01   -0.64930E-01  2368   0.185E-01    0.434E+00
DAV:  71    -0.361470182856E+04   -0.14453E-01   -0.86954E-01  2368   0.172E-01    0.440E+00
DAV:  72    -0.361468730135E+04    0.14527E-01   -0.64832E-01  2368   0.184E-01    0.434E+00
DAV:  73    -0.361470174183E+04   -0.14440E-01   -0.86818E-01  2368   0.172E-01    0.440E+00
DAV:  74    -0.361468726452E+04    0.14477E-01   -0.64789E-01  2368   0.184E-01    0.434E+00
DAV:  75    -0.361470167633E+04   -0.14412E-01   -0.86732E-01  2368   0.172E-01    0.440E+00
DAV:  76    -0.361468723404E+04    0.14442E-01   -0.64750E-01  2368   0.184E-01    0.434E+00
DAV:  77    -0.361470156899E+04   -0.14335E-01   -0.86597E-01  2368   0.172E-01    0.440E+00
DAV:  78    -0.361468718966E+04    0.14379E-01   -0.64693E-01  2368   0.184E-01    0.434E+00
DAV:  79    -0.361470151907E+04   -0.14329E-01   -0.86526E-01  2368   0.172E-01    0.439E+00
DAV:  80    -0.361468716290E+04    0.14356E-01   -0.64659E-01  2368   0.184E-01    0.433E+00
DAV:  81    -0.361470147424E+04   -0.14311E-01   -0.86465E-01  2368   0.172E-01    0.439E+00
DAV:  82    -0.361468706595E+04    0.14408E-01   -0.64530E-01  2368   0.184E-01    0.433E+00
DAV:  83    -0.361470137225E+04   -0.14306E-01   -0.86296E-01  2336   0.172E-01    0.439E+00
DAV:  84    -0.361468701745E+04    0.14355E-01   -0.64473E-01  2336   0.184E-01    0.433E+00
DAV:  85    -0.361470131048E+04   -0.14293E-01   -0.86208E-01  2336   0.171E-01    0.439E+00
DAV:  86    -0.361468699263E+04    0.14318E-01   -0.64443E-01  2336   0.184E-01    0.433E+00
DAV:  87    -0.361470117048E+04   -0.14178E-01   -0.86038E-01  2336   0.171E-01    0.439E+00
DAV:  88    -0.361468694041E+04    0.14230E-01   -0.64375E-01  2336   0.184E-01    0.433E+00
DAV:  89    -0.361470112129E+04   -0.14181E-01   -0.85969E-01  2336   0.171E-01    0.439E+00
DAV:  90    -0.361468691827E+04    0.14203E-01   -0.64346E-01  2336   0.184E-01    0.432E+00
DAV:  91    -0.361470108270E+04   -0.14164E-01   -0.85917E-01  2336   0.171E-01    0.439E+00
DAV:  92    -0.361468684521E+04    0.14237E-01   -0.64249E-01  2304   0.184E-01    0.432E+00
DAV:  93    -0.361470101179E+04   -0.14167E-01   -0.85795E-01  2336   0.171E-01    0.439E+00
DAV:  94    -0.361468682149E+04    0.14190E-01   -0.64224E-01  2304   0.184E-01    0.432E+00
DAV:  95    -0.361470096726E+04   -0.14146E-01   -0.85740E-01  2304   0.171E-01    0.439E+00
DAV:  96    -0.361468679873E+04    0.14169E-01   -0.64193E-01  2304   0.184E-01    0.432E+00
DAV:  97    -0.361470085975E+04   -0.14061E-01   -0.85606E-01  2336   0.171E-01    0.438E+00
DAV:  98    -0.361468675748E+04    0.14102E-01   -0.64140E-01  2304   0.184E-01    0.432E+00
DAV:  99    -0.361470082209E+04   -0.14065E-01   -0.85553E-01  2304   0.171E-01    0.438E+00
DAV: 100    -0.361468673695E+04    0.14085E-01   -0.64113E-01  2304   0.184E-01
  27 F= -.36146867E+04 E0= -.36146254E+04  d E =-.285443E+00
       N       E                     dE             d eps       ncg     rms          rms(c)
DAV:   1    -0.361482915136E+04   -0.12833E+00   -0.47907E+01  2048   0.434E+00    0.416E+00
DAV:   2    -0.362370126386E+04   -0.88721E+01   -0.87406E+01  2976   0.365E+00    0.430E+01
DAV:   3    -0.361546799434E+04    0.82333E+01   -0.56950E+00  2752   0.190E+00    0.645E+00
DAV:   4    -0.361487436845E+04    0.59363E+00   -0.31725E-01  2848   0.624E-01    0.349E+00
DAV:   5    -0.361486859351E+04    0.57749E-02   -0.75103E-01  2656   0.279E-01    0.444E+00
DAV:   6    -0.361500834702E+04   -0.13975E+00   -0.20811E+00  2496   0.281E-01    0.629E+00
DAV:   7    -0.361494666453E+04    0.61682E-01   -0.15956E+00  2560   0.253E-01    0.467E+00
DAV:   8    -0.361492792046E+04    0.18744E-01   -0.12463E+00  2560   0.269E-01    0.555E+00
DAV:   9    -0.361498588886E+04   -0.57968E-01   -0.21313E+00  2624   0.278E-01    0.494E+00
DAV:  10    -0.361488841509E+04    0.97474E-01   -0.74683E-01  2592   0.254E-01    0.429E+00
DAV:  11    -0.361490139535E+04   -0.12980E-01   -0.96272E-01  2624   0.186E-01    0.458E+00
DAV:  12    -0.361493117495E+04   -0.29780E-01   -0.12589E+00  2784   0.211E-01    0.531E+00
DAV:  13    -0.361488715445E+04    0.44020E-01   -0.77914E-01  2496   0.188E-01    0.355E+00
DAV:  14    -0.361491584901E+04   -0.28695E-01   -0.95651E-01  2464   0.189E-01    0.540E+00
DAV:  15    -0.361489962660E+04    0.16222E-01   -0.99040E-01  2496   0.182E-01    0.423E+00
DAV:  16    -0.361491028741E+04   -0.10661E-01   -0.99047E-01  2368   0.197E-01    0.530E+00
DAV:  17    -0.361491177464E+04   -0.14872E-02   -0.11523E+00  2304   0.188E-01    0.451E+00
DAV:  18    -0.361490671185E+04    0.50628E-02   -0.97321E-01  2336   0.205E-01    0.515E+00
DAV:  19    -0.361490750498E+04   -0.79314E-03   -0.10881E+00  2304   0.188E-01    0.445E+00
DAV:  20    -0.361490593347E+04    0.15715E-02   -0.96047E-01  2304   0.203E-01    0.513E+00
DAV:  21    -0.361490322061E+04    0.27129E-02   -0.10289E+00  2304   0.186E-01    0.436E+00
DAV:  22    -0.361490429098E+04   -0.10704E-02   -0.93425E-01  2304   0.200E-01    0.511E+00
DAV:  23    -0.361490235517E+04    0.19358E-02   -0.10165E+00  2336   0.184E-01    0.434E+00
DAV:  24    -0.361490245302E+04   -0.97854E-04   -0.91233E-01  2336   0.199E-01    0.508E+00
DAV:  25    -0.361490248140E+04   -0.28374E-04   -0.10168E+00  2336   0.184E-01    0.436E+00
DAV:  26    -0.361490108347E+04    0.13979E-02   -0.89787E-01  2336   0.199E-01    0.505E+00
DAV:  27    -0.361490218598E+04   -0.11025E-02   -0.10113E+00  2336   0.184E-01    0.436E+00
DAV:  28    -0.361490004590E+04    0.21401E-02   -0.88619E-01  2336   0.199E-01    0.502E+00
DAV:  29    -0.361490169191E+04   -0.16460E-02   -0.10034E+00  2336   0.184E-01    0.436E+00
DAV:  30    -0.361489909738E+04    0.25945E-02   -0.87496E-01  2336   0.198E-01    0.500E+00
DAV:  31    -0.361490136102E+04   -0.22636E-02   -0.99783E-01  2336   0.183E-01    0.436E+00
DAV:  32    -0.361489821002E+04    0.31510E-02   -0.86464E-01  2336   0.198E-01    0.498E+00
DAV:  33    -0.361490115312E+04   -0.29431E-02   -0.99395E-01  2336   0.184E-01    0.436E+00
DAV:  34    -0.361489740811E+04    0.37450E-02   -0.85548E-01  2336   0.198E-01    0.495E+00
DAV:  35    -0.361490096256E+04   -0.35545E-02   -0.99030E-01  2336   0.183E-01    0.436E+00
DAV:  36    -0.361489669101E+04    0.42716E-02   -0.84728E-01  2336   0.197E-01    0.494E+00
DAV:  37    -0.361490076672E+04   -0.40757E-02   -0.98664E-01  2304   0.183E-01    0.436E+00
DAV:  38    -0.361489603931E+04    0.47274E-02   -0.83980E-01  2304   0.197E-01    0.492E+00
DAV:  39    -0.361490057308E+04   -0.45338E-02   -0.98307E-01  2304   0.183E-01    0.436E+00
DAV:  40    -0.361489544954E+04    0.51235E-02   -0.83298E-01  2304   0.197E-01    0.490E+00
DAV:  41    -0.361490041887E+04   -0.49693E-02   -0.98011E-01  2304   0.183E-01    0.437E+00
DAV:  42    -0.361489489311E+04    0.55258E-02   -0.82656E-01  2304   0.197E-01    0.488E+00
DAV:  43    -0.361490027705E+04   -0.53839E-02   -0.97731E-01  2304   0.182E-01    0.437E+00
DAV:  44    -0.361489438472E+04    0.58923E-02   -0.82071E-01  2304   0.197E-01    0.487E+00
DAV:  45    -0.361490013669E+04   -0.57520E-02   -0.97458E-01  2304   0.182E-01    0.437E+00
DAV:  46    -0.361489391206E+04    0.62246E-02   -0.81523E-01  2336   0.197E-01    0.485E+00
DAV:  47    -0.361490005866E+04   -0.61466E-02   -0.97277E-01  2368   0.182E-01    0.437E+00
DAV:  48    -0.361489315747E+04    0.69012E-02   -0.80624E-01  2368   0.197E-01    0.483E+00
DAV:  49    -0.361490027177E+04   -0.71143E-02   -0.97417E-01  2368   0.181E-01    0.439E+00
DAV:  50    -0.361489238502E+04    0.78868E-02   -0.79768E-01  2368   0.197E-01    0.480E+00
DAV:  51    -0.361490030856E+04   -0.79235E-02   -0.97280E-01  2368   0.181E-01    0.440E+00
DAV:  52    -0.361489104525E+04    0.92633E-02   -0.78182E-01  2368   0.197E-01    0.475E+00
DAV:  53    -0.361489851804E+04   -0.74728E-02   -0.94699E-01  2368   0.181E-01    0.436E+00
DAV:  54    -0.361489032000E+04    0.81980E-02   -0.77217E-01  2368   0.195E-01    0.474E+00
DAV:  55    -0.361489824858E+04   -0.79286E-02   -0.94264E-01  2368   0.180E-01    0.436E+00
DAV:  56    -0.361488995870E+04    0.82899E-02   -0.76786E-01  2368   0.195E-01    0.473E+00
DAV:  57    -0.361489773170E+04   -0.77730E-02   -0.93544E-01  2368   0.180E-01    0.435E+00
DAV:  58    -0.361488925692E+04    0.84748E-02   -0.75880E-01  2368   0.195E-01    0.470E+00
DAV:  59    -0.361489746848E+04   -0.82116E-02   -0.93075E-01  2368   0.179E-01    0.436E+00
DAV:  60    -0.361488881356E+04    0.86549E-02   -0.75360E-01  2336   0.194E-01    0.469E+00
DAV:  61    -0.361489734607E+04   -0.85325E-02   -0.92819E-01  2368   0.179E-01    0.436E+00
DAV:  62    -0.361488780178E+04    0.95443E-02   -0.74109E-01  2368   0.194E-01    0.465E+00
DAV:  63    -0.361489649199E+04   -0.86902E-02   -0.91507E-01  2368   0.179E-01    0.435E+00
DAV:  64    -0.361488717006E+04    0.93219E-02   -0.73325E-01  2336   0.193E-01    0.463E+00
DAV:  65    -0.361489616978E+04   -0.89997E-02   -0.90968E-01  2368   0.178E-01    0.435E+00
DAV:  66    -0.361488683888E+04    0.93309E-02   -0.72932E-01  2368   0.193E-01    0.462E+00
DAV:  67    -0.361489580571E+04   -0.89668E-02   -0.90437E-01  2368   0.178E-01    0.434E+00
DAV:  68    -0.361488643575E+04    0.93700E-02   -0.72418E-01  2336   0.193E-01    0.460E+00
DAV:  69    -0.361489561179E+04   -0.91760E-02   -0.90104E-01  2368   0.178E-01    0.434E+00
DAV:  70    -0.361488617150E+04    0.94403E-02   -0.72102E-01  2336   0.192E-01    0.459E+00
DAV:  71    -0.361489548491E+04   -0.93134E-02   -0.89877E-01  2368   0.178E-01    0.434E+00
DAV:  72    -0.361488578450E+04    0.97004E-02   -0.71623E-01  2336   0.192E-01    0.457E+00
DAV:  73    -0.361489522555E+04   -0.94410E-02   -0.89445E-01  2368   0.178E-01    0.434E+00
DAV:  74    -0.361488553396E+04    0.96916E-02   -0.71322E-01  2336   0.192E-01    0.457E+00
DAV:  75    -0.361489509047E+04   -0.95565E-02   -0.89212E-01  2368   0.177E-01    0.434E+00
DAV:  76    -0.361488534532E+04    0.97451E-02   -0.71094E-01  2336   0.192E-01    0.456E+00
DAV:  77    -0.361489486278E+04   -0.95175E-02   -0.88877E-01  2368   0.177E-01    0.433E+00
DAV:  78    -0.361488509501E+04    0.97678E-02   -0.70775E-01  2336   0.192E-01    0.455E+00
DAV:  79    -0.361489473203E+04   -0.96370E-02   -0.88654E-01  2336   0.177E-01    0.433E+00
DAV:  80    -0.361488490911E+04    0.98229E-02   -0.70549E-01  2304   0.192E-01    0.454E+00
DAV:  81    -0.361489464801E+04   -0.97389E-02   -0.88494E-01  2336   0.177E-01    0.433E+00
DAV:  82    -0.361488463564E+04    0.10012E-01   -0.70210E-01  2304   0.192E-01    0.453E+00
DAV:  83    -0.361489444501E+04   -0.98094E-02   -0.88157E-01  2336   0.177E-01    0.433E+00
DAV:  84    -0.361488446512E+04    0.99799E-02   -0.70005E-01  2304   0.191E-01    0.452E+00
DAV:  85    -0.361489433949E+04   -0.98744E-02   -0.87982E-01  2336   0.177E-01    0.433E+00
DAV:  86    -0.361488433533E+04    0.10004E-01   -0.69846E-01  2304   0.191E-01    0.452E+00
DAV:  87    -0.361489413615E+04   -0.98008E-02   -0.87694E-01  2368   0.177E-01    0.433E+00
DAV:  88    -0.361488414511E+04    0.99910E-02   -0.69600E-01  2368   0.191E-01    0.451E+00
DAV:  89    -0.361489403063E+04   -0.98855E-02   -0.87517E-01  2400   0.177E-01    0.433E+00
DAV:  90    -0.361488402061E+04    0.10010E-01   -0.69448E-01  2368   0.191E-01    0.451E+00
DAV:  91    -0.361489395974E+04   -0.99391E-02   -0.87394E-01  2400   0.176E-01    0.433E+00
DAV:  92    -0.361488376216E+04    0.10198E-01   -0.69120E-01  2368   0.191E-01    0.449E+00
DAV:  93    -0.361489375524E+04   -0.99931E-02   -0.87057E-01  2400   0.176E-01    0.433E+00
DAV:  94    -0.361488362199E+04    0.10133E-01   -0.68953E-01  2368   0.191E-01    0.449E+00
DAV:  95    -0.361489365900E+04   -0.10037E-01   -0.86904E-01  2400   0.176E-01    0.433E+00
DAV:  96    -0.361488352234E+04    0.10137E-01   -0.68830E-01  2368   0.191E-01    0.448E+00
DAV:  97    -0.361489349515E+04   -0.99728E-02   -0.86673E-01  2400   0.176E-01    0.432E+00
DAV:  98    -0.361488338448E+04    0.10111E-01   -0.68651E-01  2368   0.190E-01    0.448E+00
DAV:  99    -0.361489341605E+04   -0.10032E-01   -0.86542E-01  2400   0.176E-01    0.432E+00
DAV: 100    -0.361488329790E+04    0.10118E-01   -0.68545E-01  2368   0.190E-01
  28 F= -.36148833E+04 E0= -.36148231E+04  d E =-.196561E+00
       N       E                     dE             d eps       ncg     rms          rms(c)
DAV:   1    -0.361489345537E+04   -0.39317E-04   -0.62801E+00  2048   0.151E+00    0.420E+00
DAV:   2    -0.362475302317E+04   -0.98596E+01   -0.97514E+01  3040   0.378E+00    0.444E+01
DAV:   3    -0.361549259818E+04    0.92604E+01   -0.10402E+01  2784   0.199E+00    0.643E+00
DAV:   4    -0.361489581435E+04    0.59678E+00   -0.33007E-01  2880   0.573E-01    0.445E+00
DAV:   5    -0.361485088878E+04    0.44926E-01   -0.76632E-02  2496   0.167E-01    0.240E+00
DAV:   6    -0.361484022097E+04    0.10668E-01   -0.69353E-02  2784   0.939E-02    0.718E-01
DAV:   7    -0.361486187351E+04   -0.21653E-01   -0.12342E-01  2432   0.799E-02    0.406E+00
DAV:   8    -0.361493480554E+04   -0.72932E-01   -0.10973E+00  2592   0.162E-01    0.487E+00
DAV:   9    -0.361488514532E+04    0.49660E-01   -0.54014E-01  2624   0.210E-01    0.371E+00
DAV:  10    -0.361492175313E+04   -0.36608E-01   -0.93968E-01  2592   0.177E-01    0.477E+00
DAV:  11    -0.361490432348E+04    0.17430E-01   -0.84383E-01  2496   0.192E-01    0.488E+00
DAV:  12    -0.361492348293E+04   -0.19159E-01   -0.11294E+00  2432   0.184E-01    0.460E+00
DAV:  13    -0.361490799818E+04    0.15485E-01   -0.87083E-01  2400   0.206E-01    0.492E+00
DAV:  14    -0.361492118752E+04   -0.13189E-01   -0.11103E+00  2368   0.187E-01    0.456E+00
DAV:  15    -0.361490556792E+04    0.15620E-01   -0.83658E-01  2336   0.203E-01    0.483E+00
DAV:  16    -0.361491628020E+04   -0.10712E-01   -0.10432E+00  2304   0.185E-01    0.450E+00
DAV:  17    -0.361490519595E+04    0.11084E-01   -0.83037E-01  2272   0.199E-01    0.483E+00
DAV:  18    -0.361491352607E+04   -0.83301E-02   -0.10089E+00  2304   0.183E-01    0.444E+00
DAV:  19    -0.361490457092E+04    0.89551E-02   -0.82024E-01  2336   0.198E-01    0.482E+00
DAV:  20    -0.361491210336E+04   -0.75324E-02   -0.99046E-01  2368   0.182E-01    0.441E+00
DAV:  21    -0.361490370350E+04    0.83999E-02   -0.80845E-01  2368   0.197E-01    0.480E+00
DAV:  22    -0.361491109412E+04   -0.73906E-02   -0.97631E-01  2368   0.181E-01    0.440E+00
DAV:  23    -0.361490299410E+04    0.81000E-02   -0.79928E-01  2368   0.196E-01    0.478E+00
DAV:  24    -0.361491030309E+04   -0.73090E-02   -0.96509E-01  2368   0.181E-01    0.438E+00
DAV:  25    -0.361490239959E+04    0.79035E-02   -0.79165E-01  2368   0.196E-01    0.477E+00
DAV:  26    -0.361490969940E+04   -0.72998E-02   -0.95641E-01  2368   0.180E-01    0.437E+00
DAV:  27    -0.361490186806E+04    0.78313E-02   -0.78488E-01  2368   0.195E-01    0.475E+00
DAV:  28    -0.361490923028E+04   -0.73622E-02   -0.94950E-01  2368   0.180E-01    0.437E+00
DAV:  29    -0.361490138515E+04    0.78451E-02   -0.77882E-01  2368   0.195E-01    0.474E+00
DAV:  30    -0.361490885432E+04   -0.74692E-02   -0.94381E-01  2368   0.180E-01    0.436E+00
DAV:  31    -0.361490094869E+04    0.79056E-02   -0.77340E-01  2368   0.195E-01    0.472E+00
DAV:  32    -0.361490854355E+04   -0.75949E-02   -0.93901E-01  2368   0.180E-01    0.436E+00
DAV:  33    -0.361490055581E+04    0.79877E-02   -0.76857E-01  2368   0.194E-01    0.471E+00
DAV:  34    -0.361490828185E+04   -0.77260E-02   -0.93488E-01  2368   0.179E-01    0.436E+00
DAV:  35    -0.361490019861E+04    0.80832E-02   -0.76419E-01  2368   0.194E-01    0.470E+00
DAV:  36    -0.361490805785E+04   -0.78592E-02   -0.93130E-01  2368   0.179E-01    0.436E+00
DAV:  37    -0.361489987006E+04    0.81878E-02   -0.76019E-01  2368   0.194E-01    0.469E+00
DAV:  38    -0.361490785901E+04   -0.79889E-02   -0.92807E-01  2368   0.179E-01    0.435E+00
DAV:  39    -0.361489956910E+04    0.82899E-02   -0.75653E-01  2368   0.194E-01    0.468E+00
DAV:  40    -0.361490768159E+04   -0.81125E-02   -0.92517E-01  2368   0.179E-01    0.435E+00
DAV:  41    -0.361489929241E+04    0.83892E-02   -0.75317E-01  2368   0.194E-01    0.467E+00
DAV:  42    -0.361490752281E+04   -0.82304E-02   -0.92254E-01  2368   0.179E-01    0.435E+00
DAV:  43    -0.361489903599E+04    0.84868E-02   -0.75006E-01  2368   0.194E-01    0.466E+00
DAV:  44    -0.361490737873E+04   -0.83427E-02   -0.92014E-01  2368   0.178E-01    0.435E+00
DAV:  45    -0.361489879771E+04    0.85810E-02   -0.74717E-01  2368   0.194E-01    0.465E+00
DAV:  46    -0.361490724684E+04   -0.84491E-02   -0.91791E-01  2368   0.178E-01    0.435E+00
DAV:  47    -0.361489857162E+04    0.86752E-02   -0.74447E-01  2368   0.193E-01    0.464E+00
DAV:  48    -0.361490710903E+04   -0.85374E-02   -0.91557E-01  2368   0.178E-01    0.435E+00
DAV:  49    -0.361489837164E+04    0.87374E-02   -0.74206E-01  2368   0.193E-01    0.463E+00
DAV:  50    -0.361490703664E+04   -0.86650E-02   -0.91418E-01  2368   0.178E-01    0.435E+00
DAV:  51    -0.361489816405E+04    0.88726E-02   -0.73956E-01  2368   0.193E-01    0.463E+00
DAV:  52    -0.361490632013E+04   -0.81561E-02   -0.90473E-01  2336   0.178E-01    0.433E+00
DAV:  53    -0.361489750831E+04    0.88118E-02   -0.73072E-01  2336   0.193E-01    0.461E+00
DAV:  54    -0.361490594788E+04   -0.84396E-02   -0.89886E-01  2336   0.177E-01    0.433E+00
DAV:  55    -0.361489718786E+04    0.87600E-02   -0.72685E-01  2336   0.192E-01    0.460E+00
DAV:  56    -0.361490582250E+04   -0.86346E-02   -0.89663E-01  2336   0.177E-01    0.433E+00
DAV:  57    -0.361489640737E+04    0.94151E-02   -0.71703E-01  2336   0.192E-01    0.456E+00
DAV:  58    -0.361490506057E+04   -0.86532E-02   -0.88528E-01  2336   0.177E-01    0.432E+00
DAV:  59    -0.361489589138E+04    0.91692E-02   -0.71048E-01  2336   0.192E-01    0.455E+00
DAV:  60    -0.361490476805E+04   -0.88767E-02   -0.88050E-01  2336   0.176E-01    0.432E+00
DAV:  61    -0.361489566031E+04    0.91077E-02   -0.70774E-01  2336   0.191E-01    0.454E+00
DAV:  62    -0.361490443896E+04   -0.87787E-02   -0.87591E-01  2336   0.176E-01    0.431E+00
DAV:  63    -0.361489533974E+04    0.90992E-02   -0.70355E-01  2336   0.191E-01    0.453E+00
DAV:  64    -0.361490426711E+04   -0.89274E-02   -0.87306E-01  2336   0.176E-01    0.431E+00
DAV:  65    -0.361489515980E+04    0.91073E-02   -0.70140E-01  2336   0.191E-01    0.452E+00
DAV:  66    -0.361490417175E+04   -0.90119E-02   -0.87142E-01  2368   0.176E-01    0.431E+00
DAV:  67    -0.361489490088E+04    0.92709E-02   -0.69819E-01  2400   0.191E-01    0.451E+00
DAV:  68    -0.361490399542E+04   -0.90945E-02   -0.86844E-01  2400   0.176E-01    0.431E+00
DAV:  69    -0.361489474730E+04    0.92481E-02   -0.69636E-01  2400   0.190E-01    0.450E+00
DAV:  70    -0.361490390747E+04   -0.91602E-02   -0.86697E-01  2400   0.176E-01    0.431E+00
DAV:  71    -0.361489463056E+04    0.92769E-02   -0.69494E-01  2400   0.190E-01    0.450E+00
DAV:  72    -0.361490376422E+04   -0.91337E-02   -0.86484E-01  2400   0.176E-01    0.431E+00
DAV:  73    -0.361489448034E+04    0.92839E-02   -0.69304E-01  2400   0.190E-01    0.449E+00
DAV:  74    -0.361490368879E+04   -0.92084E-02   -0.86353E-01  2400   0.175E-01    0.431E+00
DAV:  75    -0.361489437811E+04    0.93107E-02   -0.69181E-01  2400   0.190E-01    0.449E+00
DAV:  76    -0.361490363828E+04   -0.92602E-02   -0.86261E-01  2400   0.175E-01    0.431E+00
DAV:  77    -0.361489421032E+04    0.94280E-02   -0.68972E-01  2400   0.190E-01    0.448E+00
DAV:  78    -0.361490352694E+04   -0.93166E-02   -0.86068E-01  2400   0.175E-01    0.431E+00
DAV:  79    -0.361489411150E+04    0.94154E-02   -0.68857E-01  2400   0.190E-01    0.448E+00
DAV:  80    -0.361490346743E+04   -0.93559E-02   -0.85968E-01  2400   0.175E-01    0.431E+00
DAV:  81    -0.361489403011E+04    0.94373E-02   -0.68757E-01  2400   0.190E-01    0.447E+00
DAV:  82    -0.361490334978E+04   -0.93197E-02   -0.85797E-01  2400   0.175E-01    0.430E+00
DAV:  83    -0.361489391854E+04    0.94312E-02   -0.68614E-01  2400   0.190E-01    0.447E+00
DAV:  84    -0.361490329146E+04   -0.93729E-02   -0.85698E-01  2400   0.175E-01    0.430E+00
DAV:  85    -0.361489384418E+04    0.94473E-02   -0.68524E-01  2400   0.190E-01    0.447E+00
DAV:  86    -0.361490325143E+04   -0.94073E-02   -0.85626E-01  2400   0.175E-01    0.430E+00
DAV:  87    -0.361489369886E+04    0.95526E-02   -0.68342E-01  2400   0.189E-01    0.446E+00
DAV:  88    -0.361490314952E+04   -0.94507E-02   -0.85450E-01  2400   0.175E-01    0.430E+00
DAV:  89    -0.361489362187E+04    0.95277E-02   -0.68252E-01  2400   0.189E-01    0.446E+00
DAV:  90    -0.361490309795E+04   -0.94761E-02   -0.85367E-01  2400   0.175E-01    0.430E+00
DAV:  91    -0.361489355840E+04    0.95396E-02   -0.68173E-01  2400   0.189E-01    0.445E+00
DAV:  92    -0.361490298033E+04   -0.94219E-02   -0.85202E-01  2400   0.175E-01    0.430E+00
DAV:  93    -0.361489346535E+04    0.95150E-02   -0.68053E-01  2368   0.189E-01    0.445E+00
DAV:  94    -0.361490292903E+04   -0.94637E-02   -0.85118E-01  2400   0.175E-01    0.430E+00
DAV:  95    -0.361489340819E+04    0.95208E-02   -0.67983E-01  2368   0.189E-01    0.445E+00
DAV:  96    -0.361490289521E+04   -0.94870E-02   -0.85059E-01  2368   0.175E-01    0.430E+00
DAV:  97    -0.361489329283E+04    0.96024E-02   -0.67837E-01  2368   0.189E-01    0.444E+00
DAV:  98    -0.361490281086E+04   -0.95180E-02   -0.84915E-01  2400   0.175E-01    0.430E+00
DAV:  99    -0.361489323592E+04    0.95749E-02   -0.67771E-01  2368   0.189E-01    0.444E+00
DAV: 100    -0.361490276956E+04   -0.95336E-02   -0.84851E-01  2368   0.175E-01
  29 F= -.36149028E+04 E0= -.36148452E+04  d E =-.216033E+00
       N       E                     dE             d eps       ncg     rms          rms(c)
DAV:   1    -0.361502940664E+04   -0.13617E+00   -0.40013E+01  2048   0.395E+00    0.319E+00
DAV:   2    -0.361711032146E+04   -0.20809E+01   -0.20022E+01  3040   0.269E+00    0.101E+01
DAV:   3    -0.361543148278E+04    0.16788E+01   -0.12427E+00  2944   0.285E+00    0.630E+00
DAV:   4    -0.361505765353E+04    0.37383E+00   -0.57634E-01  2944   0.729E-01    0.251E+00
DAV:   5    -0.361520998619E+04   -0.15233E+00   -0.10928E+00  2656   0.300E-01    0.528E+00
DAV:   6    -0.361506994784E+04    0.14004E+00   -0.48059E-02  2784   0.241E-01    0.177E+00
DAV:   7    -0.361508575304E+04   -0.15805E-01   -0.32802E-01  2944   0.304E-01    0.549E+00
DAV:   8    -0.361518129395E+04   -0.95541E-01   -0.19262E+00  2752   0.242E-01    0.484E+00
DAV:   9    -0.361508583876E+04    0.95455E-01   -0.55694E-01  2528   0.223E-01    0.357E+00
DAV:  10    -0.361510064135E+04   -0.14803E-01   -0.74502E-01  2496   0.181E-01    0.438E+00
DAV:  11    -0.361510875194E+04   -0.81106E-02   -0.89159E-01  2624   0.187E-01    0.507E+00
DAV:  12    -0.361512111383E+04   -0.12362E-01   -0.11219E+00  2496   0.186E-01    0.444E+00
DAV:  13    -0.361510335532E+04    0.17759E-01   -0.81138E-01  2400   0.201E-01    0.477E+00
DAV:  14    -0.361513049725E+04   -0.27142E-01   -0.12155E+00  2336   0.186E-01    0.463E+00
DAV:  15    -0.361509609213E+04    0.34405E-01   -0.71865E-01  2304   0.200E-01    0.440E+00
DAV:  16    -0.361512517065E+04   -0.29079E-01   -0.11064E+00  2304   0.179E-01    0.464E+00
DAV:  17    -0.361509409380E+04    0.31077E-01   -0.69549E-01  2304   0.194E-01    0.432E+00
DAV:  18    -0.361512211271E+04   -0.28019E-01   -0.10620E+00  2304   0.177E-01    0.463E+00
DAV:  19    -0.361509332823E+04    0.28784E-01   -0.68566E-01  2304   0.192E-01    0.430E+00
DAV:  20    -0.361511984320E+04   -0.26515E-01   -0.10334E+00  2304   0.176E-01    0.461E+00
DAV:  21    -0.361509278580E+04    0.27057E-01   -0.67826E-01  2304   0.191E-01    0.428E+00
DAV:  22    -0.361511807629E+04   -0.25290E-01   -0.10115E+00  2336   0.175E-01    0.459E+00
DAV:  23    -0.361509230636E+04    0.25770E-01   -0.67167E-01  2336   0.189E-01    0.426E+00
DAV:  24    -0.361511660104E+04   -0.24295E-01   -0.99308E-01  2336   0.174E-01    0.457E+00
DAV:  25    -0.361509189680E+04    0.24704E-01   -0.66609E-01  2336   0.189E-01    0.425E+00
DAV:  26    -0.361511533527E+04   -0.23438E-01   -0.97735E-01  2336   0.174E-01    0.456E+00
DAV:  27    -0.361509154520E+04    0.23790E-01   -0.66128E-01  2336   0.188E-01    0.424E+00
DAV:  28    -0.361511425036E+04   -0.22705E-01   -0.96392E-01  2336   0.173E-01    0.454E+00
DAV:  29    -0.361509124145E+04    0.23009E-01   -0.65716E-01  2336   0.187E-01    0.423E+00
DAV:  30    -0.361511329267E+04   -0.22051E-01   -0.95215E-01  2336   0.173E-01    0.453E+00
DAV:  31    -0.361509097866E+04    0.22314E-01   -0.65358E-01  2336   0.187E-01    0.422E+00
DAV:  32    -0.361511245124E+04   -0.21473E-01   -0.94189E-01  2336   0.172E-01    0.452E+00
DAV:  33    -0.361509074437E+04    0.21707E-01   -0.65039E-01  2336   0.186E-01    0.421E+00
DAV:  34    -0.361511169657E+04   -0.20952E-01   -0.93270E-01  2336   0.172E-01    0.451E+00
DAV:  35    -0.361509053501E+04    0.21162E-01   -0.64753E-01  2336   0.186E-01    0.421E+00
DAV:  36    -0.361511102001E+04   -0.20485E-01   -0.92450E-01  2336   0.172E-01    0.450E+00
DAV:  37    -0.361509034687E+04    0.20673E-01   -0.64497E-01  2336   0.186E-01    0.420E+00
DAV:  38    -0.361511040704E+04   -0.20060E-01   -0.91709E-01  2336   0.172E-01    0.449E+00
DAV:  39    -0.361509017654E+04    0.20230E-01   -0.64264E-01  2336   0.185E-01    0.420E+00
DAV:  40    -0.361510985164E+04   -0.19675E-01   -0.91040E-01  2336   0.171E-01    0.448E+00
DAV:  41    -0.361509002110E+04    0.19831E-01   -0.64050E-01  2336   0.185E-01    0.419E+00
DAV:  42    -0.361510933909E+04   -0.19318E-01   -0.90424E-01  2304   0.171E-01    0.447E+00
DAV:  43    -0.361508986758E+04    0.19472E-01   -0.63839E-01  2304   0.185E-01    0.419E+00
DAV:  44    -0.361510885942E+04   -0.18992E-01   -0.89839E-01  2304   0.171E-01    0.446E+00
DAV:  45    -0.361508973193E+04    0.19127E-01   -0.63656E-01  2304   0.185E-01    0.418E+00
DAV:  46    -0.361510840744E+04   -0.18676E-01   -0.89298E-01  2304   0.171E-01    0.446E+00
DAV:  47    -0.361508995687E+04    0.18451E-01   -0.63983E-01  2304   0.184E-01    0.420E+00
DAV:  48    -0.361510844603E+04   -0.18489E-01   -0.89542E-01  2304   0.171E-01    0.445E+00
DAV:  49    -0.361508997844E+04    0.18468E-01   -0.63983E-01  2304   0.185E-01    0.420E+00
DAV:  50    -0.361510817723E+04   -0.18199E-01   -0.89256E-01  2304   0.171E-01    0.445E+00
DAV:  51    -0.361508996494E+04    0.18212E-01   -0.63960E-01  2304   0.185E-01    0.420E+00
DAV:  52    -0.361510672542E+04   -0.16760E-01   -0.87682E-01  2304   0.171E-01    0.442E+00
DAV:  53    -0.361508902980E+04    0.17696E-01   -0.62623E-01  2336   0.184E-01    0.417E+00
DAV:  54    -0.361510565292E+04   -0.16623E-01   -0.86073E-01  2336   0.170E-01    0.440E+00
DAV:  55    -0.361508863280E+04    0.17020E-01   -0.62129E-01  2336   0.183E-01    0.415E+00
DAV:  56    -0.361510503230E+04   -0.16399E-01   -0.85247E-01  2336   0.170E-01    0.439E+00
DAV:  57    -0.361508809665E+04    0.16936E-01   -0.61389E-01  2336   0.183E-01    0.413E+00
DAV:  58    -0.361510416939E+04   -0.16073E-01   -0.84015E-01  2336   0.169E-01    0.438E+00
DAV:  59    -0.361508780245E+04    0.16367E-01   -0.61020E-01  2336   0.182E-01    0.412E+00
DAV:  60    -0.361510371043E+04   -0.15908E-01   -0.83414E-01  2336   0.169E-01    0.437E+00
DAV:  61    -0.361508767633E+04    0.16034E-01   -0.60862E-01  2336   0.182E-01    0.412E+00
DAV:  62    -0.361510335051E+04   -0.15674E-01   -0.82987E-01  2336   0.169E-01    0.437E+00
DAV:  63    -0.361508757452E+04    0.15776E-01   -0.60727E-01  2336   0.181E-01    0.412E+00
DAV:  64    -0.361510313555E+04   -0.15561E-01   -0.82726E-01  2336   0.169E-01    0.436E+00
DAV:  65    -0.361508753656E+04    0.15599E-01   -0.60680E-01  2336   0.181E-01    0.412E+00
DAV:  66    -0.361510296507E+04   -0.15429E-01   -0.82538E-01  2336   0.169E-01    0.436E+00
DAV:  67    -0.361508741639E+04    0.15549E-01   -0.60511E-01  2336   0.181E-01    0.411E+00
DAV:  68    -0.361510273550E+04   -0.15319E-01   -0.82217E-01  2336   0.169E-01    0.435E+00
DAV:  69    -0.361508738153E+04    0.15354E-01   -0.60474E-01  2336   0.181E-01    0.411E+00
DAV:  70    -0.361510256773E+04   -0.15186E-01   -0.82038E-01  2336   0.169E-01    0.435E+00
DAV:  71    -0.361508736363E+04    0.15204E-01   -0.60450E-01  2336   0.181E-01    0.411E+00
DAV:  72    -0.361510234899E+04   -0.14985E-01   -0.81802E-01  2336   0.169E-01    0.434E+00
DAV:  73    -0.361508730816E+04    0.15041E-01   -0.60374E-01  2336   0.181E-01    0.411E+00
DAV:  74    -0.361510222842E+04   -0.14920E-01   -0.81659E-01  2336   0.169E-01    0.434E+00
DAV:  75    -0.361508729720E+04    0.14931E-01   -0.60360E-01  2336   0.181E-01    0.411E+00
DAV:  76    -0.361510212590E+04   -0.14829E-01   -0.81553E-01  2368   0.168E-01    0.434E+00
DAV:  77    -0.361508719154E+04    0.14934E-01   -0.60211E-01  2368   0.181E-01    0.411E+00
DAV:  78    -0.361510195097E+04   -0.14759E-01   -0.81293E-01  2368   0.168E-01    0.433E+00
DAV:  79    -0.361508716611E+04    0.14785E-01   -0.60187E-01  2368   0.180E-01    0.411E+00
DAV:  80    -0.361510182895E+04   -0.14663E-01   -0.81166E-01  2400   0.168E-01    0.433E+00
DAV:  81    -0.361508715151E+04    0.14677E-01   -0.60167E-01  2432   0.180E-01    0.411E+00
DAV:  82    -0.361510164648E+04   -0.14495E-01   -0.80966E-01  2432   0.168E-01    0.433E+00
DAV:  83    -0.361508710197E+04    0.14545E-01   -0.60100E-01  2432   0.180E-01    0.411E+00
DAV:  84    -0.361510155815E+04   -0.14456E-01   -0.80859E-01  2432   0.168E-01    0.432E+00
DAV:  85    -0.361508709254E+04    0.14466E-01   -0.60088E-01  2432   0.180E-01    0.411E+00
DAV:  86    -0.361510148474E+04   -0.14392E-01   -0.80783E-01  2432   0.168E-01    0.432E+00
DAV:  87    -0.361508698598E+04    0.14499E-01   -0.59938E-01  2432   0.180E-01    0.410E+00
DAV:  88    -0.361510133145E+04   -0.14345E-01   -0.80542E-01  2432   0.168E-01    0.432E+00
DAV:  89    -0.361508696203E+04    0.14369E-01   -0.59917E-01  2432   0.180E-01    0.410E+00
DAV:  90    -0.361510123707E+04   -0.14275E-01   -0.80444E-01  2432   0.168E-01    0.432E+00
DAV:  91    -0.361508694447E+04    0.14293E-01   -0.59892E-01  2432   0.180E-01    0.410E+00
DAV:  92    -0.361510105273E+04   -0.14108E-01   -0.80236E-01  2432   0.168E-01    0.431E+00
DAV:  93    -0.361508688364E+04    0.14169E-01   -0.59811E-01  2432   0.180E-01    0.410E+00
DAV:  94    -0.361510097492E+04   -0.14091E-01   -0.80134E-01  2432   0.168E-01    0.431E+00
DAV:  95    -0.361508686792E+04    0.14107E-01   -0.59791E-01  2432   0.180E-01    0.410E+00
DAV:  96    -0.361510091626E+04   -0.14048E-01   -0.80069E-01  2432   0.168E-01    0.431E+00
DAV:  97    -0.361508677703E+04    0.14139E-01   -0.59664E-01  2432   0.180E-01    0.409E+00
DAV:  98    -0.361510079263E+04   -0.14016E-01   -0.79870E-01  2432   0.168E-01    0.431E+00
DAV:  99    -0.361508675723E+04    0.14035E-01   -0.59647E-01  2432   0.180E-01    0.409E+00
DAV: 100    -0.361510072556E+04   -0.13968E-01   -0.79801E-01  2432   0.168E-01
  30 F= -.36151007E+04 E0= -.36150435E+04  d E =-.197956E+00
       N       E                     dE             d eps       ncg     rms          rms(c)
DAV:   1    -0.361508038235E+04    0.63749E-02   -0.20940E+01  2048   0.286E+00    0.305E+00
DAV:   2    -0.361711204515E+04   -0.20317E+01   -0.19445E+01  3072   0.261E+00    0.999E+00
DAV:   3    -0.361545606115E+04    0.16560E+01   -0.11510E+00  2976   0.279E+00    0.623E+00
DAV:   4    -0.361508138597E+04    0.37468E+00   -0.33763E-01  2880   0.705E-01    0.969E-01
DAV:   5    -0.361518561297E+04   -0.10423E+00   -0.21887E-01  2688   0.267E-01    0.522E+00
DAV:   6    -0.361510503351E+04    0.80579E-01   -0.43593E-01  2976   0.202E-01    0.263E+00
DAV:   7    -0.361508716760E+04    0.17866E-01   -0.19011E-01  2720   0.233E-01    0.905E-01
DAV:   8    -0.361509111855E+04   -0.39510E-02   -0.46948E-02  2784   0.209E-01    0.367E+00
DAV:   9    -0.361512516476E+04   -0.34046E-01   -0.68233E-01  2560   0.159E-01    0.537E+00
DAV:  10    -0.361514324436E+04   -0.18080E-01   -0.10006E+00  2560   0.166E-01    0.416E+00
DAV:  11    -0.361516336517E+04   -0.20121E-01   -0.11379E+00  2624   0.202E-01    0.553E+00
DAV:  12    -0.361514027599E+04    0.23089E-01   -0.97099E-01  2464   0.190E-01    0.389E+00
DAV:  13    -0.361515533645E+04   -0.15060E-01   -0.10102E+00  2496   0.198E-01    0.538E+00
DAV:  14    -0.361514399950E+04    0.11337E-01   -0.10330E+00  2432   0.186E-01    0.415E+00
DAV:  15    -0.361514934511E+04   -0.53456E-02   -0.96897E-01  2432   0.200E-01    0.525E+00
DAV:  16    -0.361514809931E+04    0.12458E-02   -0.10885E+00  2400   0.187E-01    0.430E+00
DAV:  17    -0.361514530933E+04    0.27900E-02   -0.93372E-01  2368   0.201E-01    0.513E+00
DAV:  18    -0.361514892100E+04   -0.36117E-02   -0.10946E+00  2400   0.186E-01    0.435E+00
DAV:  19    -0.361514197641E+04    0.69446E-02   -0.89748E-01  2400   0.201E-01    0.503E+00
DAV:  20    -0.361514852143E+04   -0.65450E-02   -0.10840E+00  2400   0.184E-01    0.438E+00
DAV:  21    -0.361513936045E+04    0.91610E-02   -0.86731E-01  2400   0.199E-01    0.495E+00
DAV:  22    -0.361514772422E+04   -0.83638E-02   -0.10686E+00  2400   0.183E-01    0.438E+00
DAV:  23    -0.361513734181E+04    0.10382E-01   -0.84338E-01  2400   0.198E-01    0.489E+00
DAV:  24    -0.361514683491E+04   -0.94931E-02   -0.10529E+00  2400   0.182E-01    0.438E+00
DAV:  25    -0.361513574696E+04    0.11088E-01   -0.82416E-01  2400   0.197E-01    0.484E+00
DAV:  26    -0.361514596990E+04   -0.10223E-01   -0.10382E+00  2400   0.181E-01    0.438E+00
DAV:  27    -0.361513445253E+04    0.11517E-01   -0.80838E-01  2400   0.196E-01    0.480E+00
DAV:  28    -0.361514515736E+04   -0.10705E-01   -0.10248E+00  2400   0.180E-01    0.438E+00
DAV:  29    -0.361513338621E+04    0.11771E-01   -0.79530E-01  2400   0.195E-01    0.477E+00
DAV:  30    -0.361514443357E+04   -0.11047E-01   -0.10129E+00  2400   0.179E-01    0.437E+00
DAV:  31    -0.361513247665E+04    0.11957E-01   -0.78408E-01  2400   0.194E-01    0.474E+00
DAV:  32    -0.361514378917E+04   -0.11313E-01   -0.10025E+00  2400   0.178E-01    0.437E+00
DAV:  33    -0.361513168124E+04    0.12108E-01   -0.77423E-01  2400   0.193E-01    0.471E+00
DAV:  34    -0.361514320420E+04   -0.11523E-01   -0.99298E-01  2400   0.178E-01    0.436E+00
DAV:  35    -0.361513098296E+04    0.12221E-01   -0.76557E-01  2400   0.193E-01    0.469E+00
DAV:  36    -0.361514266666E+04   -0.11684E-01   -0.98435E-01  2400   0.177E-01    0.436E+00
DAV:  37    -0.361513036576E+04    0.12301E-01   -0.75790E-01  2400   0.192E-01    0.467E+00
DAV:  38    -0.361514218162E+04   -0.11816E-01   -0.97655E-01  2400   0.176E-01    0.435E+00
DAV:  39    -0.361512980828E+04    0.12373E-01   -0.75095E-01  2400   0.191E-01    0.465E+00
DAV:  40    -0.361514173734E+04   -0.11929E-01   -0.96942E-01  2400   0.176E-01    0.435E+00
DAV:  41    -0.361512930422E+04    0.12433E-01   -0.74465E-01  2400   0.191E-01    0.463E+00
DAV:  42    -0.361514133101E+04   -0.12027E-01   -0.96290E-01  2400   0.176E-01    0.434E+00
DAV:  43    -0.361512884372E+04    0.12487E-01   -0.73889E-01  2400   0.190E-01    0.461E+00
DAV:  44    -0.361514095237E+04   -0.12109E-01   -0.95681E-01  2400   0.175E-01    0.434E+00
DAV:  45    -0.361512842310E+04    0.12529E-01   -0.73362E-01  2400   0.190E-01    0.460E+00
DAV:  46    -0.361514060388E+04   -0.12181E-01   -0.95122E-01  2400   0.175E-01    0.434E+00
DAV:  47    -0.361512645670E+04    0.14147E-01   -0.70824E-01  2400   0.189E-01    0.451E+00
DAV:  48    -0.361513810271E+04   -0.11646E-01   -0.91308E-01  2400   0.173E-01    0.430E+00
DAV:  49    -0.361512598524E+04    0.12117E-01   -0.70269E-01  2400   0.187E-01    0.451E+00
DAV:  50    -0.361513787346E+04   -0.11888E-01   -0.91021E-01  2400   0.173E-01    0.430E+00
DAV:  51    -0.361512580708E+04    0.12066E-01   -0.70033E-01  2400   0.187E-01    0.450E+00
DAV:  52    -0.361513732497E+04   -0.11518E-01   -0.90321E-01  2400   0.172E-01    0.429E+00
DAV:  53    -0.361512511966E+04    0.12205E-01   -0.69105E-01  2400   0.187E-01    0.448E+00
DAV:  54    -0.361513687096E+04   -0.11751E-01   -0.89559E-01  2432   0.172E-01    0.429E+00
DAV:  55    -0.361512468693E+04    0.12184E-01   -0.68571E-01  2432   0.186E-01    0.446E+00
DAV:  56    -0.361513662036E+04   -0.11933E-01   -0.89111E-01  2432   0.172E-01    0.428E+00
DAV:  57    -0.361512361843E+04    0.13002E-01   -0.67172E-01  2432   0.186E-01    0.441E+00
DAV:  58    -0.361513517521E+04   -0.11557E-01   -0.87025E-01  2400   0.171E-01    0.426E+00
DAV:  59    -0.361512270444E+04    0.12471E-01   -0.65980E-01  2400   0.185E-01    0.438E+00
DAV:  60    -0.361513452296E+04   -0.11819E-01   -0.85948E-01  2400   0.170E-01    0.426E+00
DAV:  61    -0.361512230617E+04    0.12217E-01   -0.65499E-01  2400   0.184E-01    0.436E+00
DAV:  62    -0.361513374567E+04   -0.11439E-01   -0.84908E-01  2400   0.170E-01    0.424E+00
DAV:  63    -0.361512166991E+04    0.12076E-01   -0.64648E-01  2400   0.183E-01    0.434E+00
DAV:  64    -0.361513327577E+04   -0.11606E-01   -0.84139E-01  2368   0.169E-01    0.424E+00
DAV:  65    -0.361512131535E+04    0.11960E-01   -0.64209E-01  2400   0.183E-01    0.432E+00
DAV:  66    -0.361513293244E+04   -0.11617E-01   -0.83606E-01  2368   0.169E-01    0.423E+00
DAV:  67    -0.361512093056E+04    0.12002E-01   -0.63713E-01  2400   0.182E-01    0.431E+00
DAV:  68    -0.361513259554E+04   -0.11665E-01   -0.83050E-01  2368   0.168E-01    0.423E+00
DAV:  69    -0.361512069713E+04    0.11898E-01   -0.63427E-01  2400   0.182E-01    0.430E+00
DAV:  70    -0.361513236337E+04   -0.11666E-01   -0.82693E-01  2368   0.168E-01    0.423E+00
DAV:  71    -0.361512050931E+04    0.11854E-01   -0.63188E-01  2400   0.182E-01    0.429E+00
DAV:  72    -0.361513211730E+04   -0.11608E-01   -0.82329E-01  2368   0.168E-01    0.422E+00
DAV:  73    -0.361512031323E+04    0.11804E-01   -0.62936E-01  2400   0.181E-01    0.428E+00
DAV:  74    -0.361513195836E+04   -0.11645E-01   -0.82069E-01  2368   0.168E-01    0.422E+00
DAV:  75    -0.361512017370E+04    0.11785E-01   -0.62761E-01  2400   0.181E-01    0.427E+00
DAV:  76    -0.361513182899E+04   -0.11655E-01   -0.81860E-01  2368   0.168E-01    0.422E+00
DAV:  77    -0.361511996383E+04    0.11865E-01   -0.62488E-01  2400   0.181E-01    0.426E+00
DAV:  78    -0.361513163824E+04   -0.11674E-01   -0.81537E-01  2368   0.167E-01    0.422E+00
DAV:  79    -0.361511984070E+04    0.11798E-01   -0.62340E-01  2400   0.181E-01    0.426E+00
DAV:  80    -0.361513150249E+04   -0.11662E-01   -0.81335E-01  2368   0.167E-01    0.421E+00
DAV:  81    -0.361511973335E+04    0.11769E-01   -0.62202E-01  2400   0.180E-01    0.425E+00
DAV:  82    -0.361513130429E+04   -0.11571E-01   -0.81058E-01  2368   0.167E-01    0.421E+00
DAV:  83    -0.361511959078E+04    0.11714E-01   -0.62016E-01  2400   0.180E-01    0.425E+00
DAV:  84    -0.361513119348E+04   -0.11603E-01   -0.80878E-01  2368   0.167E-01    0.421E+00
DAV:  85    -0.361511949962E+04    0.11694E-01   -0.61902E-01  2400   0.180E-01    0.424E+00
DAV:  86    -0.361513110261E+04   -0.11603E-01   -0.80735E-01  2368   0.167E-01    0.421E+00
DAV:  87    -0.361511930176E+04    0.11801E-01   -0.61641E-01  2400   0.180E-01    0.423E+00
DAV:  88    -0.361513091390E+04   -0.11612E-01   -0.80414E-01  2368   0.167E-01    0.421E+00
DAV:  89    -0.361511920721E+04    0.11707E-01   -0.61531E-01  2400   0.180E-01    0.423E+00
DAV:  90    -0.361513080184E+04   -0.11595E-01   -0.80256E-01  2368   0.167E-01    0.420E+00
DAV:  91    -0.361511912498E+04    0.11677E-01   -0.61423E-01  2400   0.180E-01    0.422E+00
DAV:  92    -0.361513065262E+04   -0.11528E-01   -0.80047E-01  2400   0.167E-01    0.420E+00
DAV:  93    -0.361511904323E+04    0.11609E-01   -0.61319E-01  2464   0.179E-01    0.422E+00
DAV:  94    -0.361513059147E+04   -0.11548E-01   -0.79949E-01  2432   0.167E-01    0.420E+00
DAV:  95    -0.361511899030E+04    0.11601E-01   -0.61252E-01  2464   0.179E-01    0.422E+00
DAV:  96    -0.361513053455E+04   -0.11544E-01   -0.79861E-01  2432   0.167E-01    0.420E+00
DAV:  97    -0.361511884200E+04    0.11693E-01   -0.61055E-01  2464   0.179E-01    0.421E+00
DAV:  98    -0.361513039111E+04   -0.11549E-01   -0.79612E-01  2432   0.166E-01    0.420E+00
DAV:  99    -0.361511878121E+04    0.11610E-01   -0.60987E-01  2464   0.179E-01    0.421E+00
DAV: 100    -0.361513031483E+04   -0.11534E-01   -0.79509E-01  2432   0.166E-01
  31 F= -.36151303E+04 E0= -.36150727E+04  d E =-.227545E+00
       N       E                     dE             d eps       ncg     rms          rms(c)
DAV:   1    -0.361523076435E+04   -0.11198E+00   -0.42748E+01  2048   0.402E+00    0.135E+00
DAV:   2    -0.361531269085E+04   -0.81926E-01   -0.91897E-01  2464   0.634E-01    0.598E+00
DAV:   3    -0.361539840228E+04   -0.85711E-01   -0.19095E+00  2880   0.320E-01    0.480E+00
DAV:   4    -0.361532587057E+04    0.72532E-01   -0.85154E-01  2752   0.304E-01    0.486E+00
DAV:   5    -0.361539046585E+04   -0.64595E-01   -0.17561E+00  2592   0.298E-01    0.464E+00
DAV:   6    -0.361530367972E+04    0.86786E-01   -0.55326E-01  2528   0.278E-01    0.383E+00
DAV:   7    -0.361534339001E+04   -0.39710E-01   -0.99943E-01  2688   0.191E-01    0.455E+00
DAV:   8    -0.361530917186E+04    0.34218E-01   -0.64087E-01  2720   0.188E-01    0.417E+00
DAV:   9    -0.361534281663E+04   -0.33645E-01   -0.10549E+00  2560   0.186E-01    0.449E+00
DAV:  10    -0.361530075470E+04    0.42062E-01   -0.49908E-01  2560   0.186E-01    0.351E+00
DAV:  11    -0.361532581285E+04   -0.25058E-01   -0.78191E-01  2464   0.161E-01    0.441E+00
DAV:  12    -0.361529953505E+04    0.26278E-01   -0.49654E-01  2368   0.168E-01    0.359E+00
DAV:  13    -0.361532416516E+04   -0.24630E-01   -0.77607E-01  2368   0.160E-01    0.437E+00
DAV:  14    -0.361529933927E+04    0.24826E-01   -0.49394E-01  2336   0.168E-01    0.359E+00
DAV:  15    -0.361532231910E+04   -0.22980E-01   -0.75831E-01  2336   0.160E-01    0.434E+00
DAV:  16    -0.361529914974E+04    0.23169E-01   -0.49226E-01  2336   0.168E-01    0.360E+00
DAV:  17    -0.361532104737E+04   -0.21898E-01   -0.74714E-01  2336   0.159E-01    0.432E+00
DAV:  18    -0.361529904766E+04    0.22000E-01   -0.49159E-01  2336   0.168E-01    0.361E+00
DAV:  19    -0.361532013561E+04   -0.21088E-01   -0.73960E-01  2336   0.159E-01    0.430E+00
DAV:  20    -0.361529899733E+04    0.21138E-01   -0.49144E-01  2336   0.168E-01    0.361E+00
DAV:  21    -0.361531942554E+04   -0.20428E-01   -0.73398E-01  2336   0.159E-01    0.428E+00
DAV:  22    -0.361529898013E+04    0.20445E-01   -0.49167E-01  2336   0.168E-01    0.362E+00
DAV:  23    -0.361531886215E+04   -0.19882E-01   -0.72981E-01  2336   0.159E-01    0.427E+00
DAV:  24    -0.361529899045E+04    0.19872E-01   -0.49219E-01  2336   0.168E-01    0.363E+00
DAV:  25    -0.361531840480E+04   -0.19414E-01   -0.72668E-01  2336   0.159E-01    0.425E+00
DAV:  26    -0.361529901831E+04    0.19386E-01   -0.49291E-01  2336   0.168E-01    0.364E+00
DAV:  27    -0.361531802547E+04   -0.19007E-01   -0.72430E-01  2336   0.160E-01    0.424E+00
DAV:  28    -0.361529905866E+04    0.18967E-01   -0.49376E-01  2336   0.168E-01    0.365E+00
DAV:  29    -0.361531770833E+04   -0.18650E-01   -0.72248E-01  2336   0.160E-01    0.423E+00
DAV:  30    -0.361529910846E+04    0.18600E-01   -0.49471E-01  2336   0.168E-01    0.366E+00
DAV:  31    -0.361531743930E+04   -0.18331E-01   -0.72109E-01  2336   0.160E-01    0.422E+00
DAV:  32    -0.361529916413E+04    0.18275E-01   -0.49570E-01  2336   0.169E-01    0.367E+00
DAV:  33    -0.361531720761E+04   -0.18043E-01   -0.72003E-01  2336   0.160E-01    0.422E+00
DAV:  34    -0.361529922446E+04    0.17983E-01   -0.49673E-01  2336   0.169E-01    0.368E+00
DAV:  35    -0.361531700518E+04   -0.17781E-01   -0.71920E-01  2336   0.160E-01    0.421E+00
DAV:  36    -0.361529928711E+04    0.17718E-01   -0.49777E-01  2336   0.169E-01    0.369E+00
DAV:  37    -0.361531682723E+04   -0.17540E-01   -0.71858E-01  2336   0.160E-01    0.420E+00
DAV:  38    -0.361529935145E+04    0.17476E-01   -0.49879E-01  2336   0.169E-01    0.370E+00
DAV:  39    -0.361531667141E+04   -0.17320E-01   -0.71810E-01  2336   0.160E-01    0.419E+00
DAV:  40    -0.361529941709E+04    0.17254E-01   -0.49983E-01  2336   0.170E-01    0.371E+00
DAV:  41    -0.361531653389E+04   -0.17117E-01   -0.71777E-01  2336   0.161E-01    0.419E+00
DAV:  42    -0.361529948156E+04    0.17052E-01   -0.50085E-01  2336   0.169E-01    0.372E+00
DAV:  43    -0.361531640924E+04   -0.16928E-01   -0.71751E-01  2336   0.161E-01    0.418E+00
DAV:  44    -0.361529954614E+04    0.16863E-01   -0.50183E-01  2336   0.169E-01    0.373E+00
DAV:  45    -0.361531629719E+04   -0.16751E-01   -0.71733E-01  2336   0.161E-01    0.418E+00
DAV:  46    -0.361529960920E+04    0.16688E-01   -0.50280E-01  2336   0.169E-01    0.373E+00
DAV:  47    -0.361531611200E+04   -0.16503E-01   -0.71639E-01  2336   0.161E-01    0.417E+00
DAV:  48    -0.361529966431E+04    0.16448E-01   -0.50369E-01  2336   0.169E-01    0.374E+00
DAV:  49    -0.361531602814E+04   -0.16364E-01   -0.71653E-01  2336   0.161E-01    0.417E+00
DAV:  50    -0.361529973833E+04    0.16290E-01   -0.50476E-01  2336   0.169E-01    0.375E+00
DAV:  51    -0.361531596331E+04   -0.16225E-01   -0.71680E-01  2336   0.161E-01    0.416E+00
DAV:  52    -0.361529944716E+04    0.16516E-01   -0.50016E-01  2336   0.169E-01    0.373E+00
DAV:  53    -0.361531527118E+04   -0.15824E-01   -0.70713E-01  2336   0.161E-01    0.415E+00
DAV:  54    -0.361529924405E+04    0.16027E-01   -0.49779E-01  2336   0.169E-01    0.372E+00
DAV:  55    -0.361531492760E+04   -0.15684E-01   -0.70306E-01  2336   0.160E-01    0.414E+00
DAV:  56    -0.361529917905E+04    0.15749E-01   -0.49711E-01  2336   0.168E-01    0.372E+00
DAV:  57    -0.361531463527E+04   -0.15456E-01   -0.70015E-01  2336   0.160E-01    0.414E+00
DAV:  58    -0.361529910697E+04    0.15528E-01   -0.49624E-01  2336   0.168E-01    0.372E+00
DAV:  59    -0.361531449165E+04   -0.15385E-01   -0.69858E-01  2336   0.160E-01    0.413E+00
DAV:  60    -0.361529911418E+04    0.15377E-01   -0.49646E-01  2336   0.168E-01    0.373E+00
DAV:  61    -0.361531440666E+04   -0.15292E-01   -0.69809E-01  2336   0.160E-01    0.413E+00
DAV:  62    -0.361529905788E+04    0.15349E-01   -0.49563E-01  2336   0.168E-01    0.372E+00
DAV:  63    -0.361531425801E+04   -0.15200E-01   -0.69611E-01  2336   0.160E-01    0.413E+00
DAV:  64    -0.361529907044E+04    0.15188E-01   -0.49598E-01  2336   0.168E-01    0.373E+00
DAV:  65    -0.361531418617E+04   -0.15116E-01   -0.69584E-01  2336   0.160E-01    0.412E+00
DAV:  66    -0.361529909038E+04    0.15096E-01   -0.49631E-01  2336   0.168E-01    0.373E+00
DAV:  67    -0.361531407623E+04   -0.14986E-01   -0.69505E-01  2336   0.160E-01    0.412E+00
DAV:  68    -0.361529908818E+04    0.14988E-01   -0.49635E-01  2336   0.168E-01    0.373E+00
DAV:  69    -0.361531402666E+04   -0.14938E-01   -0.69474E-01  2336   0.160E-01    0.412E+00
DAV:  70    -0.361529911653E+04    0.14910E-01   -0.49680E-01  2336   0.168E-01    0.374E+00
DAV:  71    -0.361531399651E+04   -0.14880E-01   -0.69482E-01  2336   0.160E-01    0.411E+00
DAV:  72    -0.361529908963E+04    0.14907E-01   -0.49638E-01  2336   0.168E-01    0.373E+00
DAV:  73    -0.361531390568E+04   -0.14816E-01   -0.69362E-01  2336   0.160E-01    0.411E+00
DAV:  74    -0.361529910593E+04    0.14800E-01   -0.49672E-01  2336   0.168E-01    0.374E+00
DAV:  75    -0.361531386311E+04   -0.14757E-01   -0.69355E-01  2336   0.160E-01    0.411E+00
DAV:  76    -0.361529912368E+04    0.14739E-01   -0.49700E-01  2336   0.168E-01    0.374E+00
DAV:  77    -0.361531378399E+04   -0.14660E-01   -0.69299E-01  2336   0.160E-01    0.411E+00
DAV:  78    -0.361529912446E+04    0.14660E-01   -0.49706E-01  2368   0.168E-01    0.374E+00
DAV:  79    -0.361531375853E+04   -0.14634E-01   -0.69289E-01  2368   0.160E-01    0.411E+00
DAV:  80    -0.361529915202E+04    0.14607E-01   -0.49747E-01  2368   0.168E-01    0.374E+00
DAV:  81    -0.361531374144E+04   -0.14589E-01   -0.69303E-01  2368   0.160E-01    0.410E+00
DAV:  82    -0.361529912614E+04    0.14615E-01   -0.49707E-01  2368   0.168E-01    0.374E+00
DAV:  83    -0.361531366895E+04   -0.14543E-01   -0.69201E-01  2368   0.160E-01    0.410E+00
DAV:  84    -0.361529913586E+04    0.14533E-01   -0.49729E-01  2368   0.168E-01    0.375E+00
DAV:  85    -0.361531363415E+04   -0.14498E-01   -0.69192E-01  2368   0.160E-01    0.410E+00
DAV:  86    -0.361529914397E+04    0.14490E-01   -0.49742E-01  2368   0.168E-01    0.375E+00
DAV:  87    -0.361531356038E+04   -0.14416E-01   -0.69129E-01  2368   0.160E-01    0.410E+00
DAV:  88    -0.361529913504E+04    0.14425E-01   -0.49734E-01  2368   0.168E-01    0.375E+00
DAV:  89    -0.361531352977E+04   -0.14395E-01   -0.69104E-01  2368   0.160E-01    0.410E+00
DAV:  90    -0.361529914484E+04    0.14385E-01   -0.49750E-01  2368   0.168E-01    0.375E+00
DAV:  91    -0.361531350811E+04   -0.14363E-01   -0.69098E-01  2368   0.160E-01    0.410E+00
DAV:  92    -0.361529910950E+04    0.14399E-01   -0.49697E-01  2368   0.168E-01    0.375E+00
DAV:  93    -0.361531343561E+04   -0.14326E-01   -0.68988E-01  2368   0.160E-01    0.409E+00
DAV:  94    -0.361529910834E+04    0.14327E-01   -0.49704E-01  2368   0.168E-01    0.375E+00
DAV:  95    -0.361531340182E+04   -0.14293E-01   -0.68969E-01  2400   0.160E-01    0.409E+00
DAV:  96    -0.361529910702E+04    0.14295E-01   -0.49703E-01  2400   0.168E-01    0.375E+00
DAV:  97    -0.361531334370E+04   -0.14237E-01   -0.68913E-01  2368   0.160E-01    0.409E+00
DAV:  98    -0.361529908777E+04    0.14256E-01   -0.49680E-01  2400   0.168E-01    0.375E+00
DAV:  99    -0.361531330520E+04   -0.14217E-01   -0.68867E-01  2368   0.160E-01    0.409E+00
DAV: 100    -0.361529909039E+04    0.14215E-01   -0.49687E-01  2368   0.168E-01
  32 F= -.36152991E+04 E0= -.36152348E+04  d E =-.168776E+00
       N       E                     dE             d eps       ncg     rms          rms(c)
DAV:   1    -0.361533560760E+04   -0.22302E-01   -0.23405E+00  2048   0.813E-01    0.430E+00
DAV:   2    -0.362586699771E+04   -0.10531E+02   -0.10480E+02  2944   0.387E+00    0.451E+01
DAV:   3    -0.361592619497E+04    0.99408E+01   -0.16629E+01  2784   0.210E+00    0.643E+00
DAV:   4    -0.361531520652E+04    0.61099E+00   -0.27974E-01  2752   0.535E-01    0.339E+00
DAV:   5    -0.361527525730E+04    0.39949E-01   -0.10741E-01  2528   0.178E-01    0.957E-01
DAV:   6    -0.361527770656E+04   -0.24493E-02   -0.10799E-02  2432   0.764E-02    0.180E+00
DAV:   7    -0.361527746664E+04    0.23993E-03   -0.33444E-02  2848   0.307E-02    0.351E-01
DAV:   8    -0.361527667140E+04    0.79524E-03   -0.10450E-02  2336   0.729E-02    0.748E-01
DAV:   9    -0.361527856797E+04   -0.18966E-02   -0.19203E-02  2496   0.491E-02    0.150E+00
DAV:  10    -0.361527983935E+04   -0.12714E-02   -0.55433E-02  2592   0.562E-02    0.138E+00
DAV:  11    -0.361528426914E+04   -0.44298E-02   -0.85166E-02  2688   0.616E-02    0.224E+00
DAV:  12    -0.361528559790E+04   -0.13288E-02   -0.12896E-01  2496   0.794E-02    0.201E+00
DAV:  13    -0.361529361346E+04   -0.80156E-02   -0.19560E-01  2400   0.885E-02    0.300E+00
DAV:  14    -0.361529609730E+04   -0.24838E-02   -0.26877E-01  2400   0.105E-01    0.298E+00
DAV:  15    -0.361530683299E+04   -0.10736E-01   -0.39117E-01  2432   0.120E-01    0.349E+00
DAV:  16    -0.361530722656E+04   -0.39356E-03   -0.41183E-01  2400   0.135E-01    0.368E+00
DAV:  17    -0.361531844326E+04   -0.11217E-01   -0.56883E-01  2368   0.143E-01    0.374E+00
DAV:  18    -0.361531439074E+04    0.40525E-02   -0.50137E-01  2368   0.156E-01    0.400E+00
DAV:  19    -0.361532451587E+04   -0.10125E-01   -0.66348E-01  2368   0.154E-01    0.384E+00
DAV:  20    -0.361531759538E+04    0.69205E-02   -0.54092E-01  2368   0.165E-01    0.412E+00
DAV:  21    -0.361532690394E+04   -0.93086E-02   -0.70153E-01  2368   0.159E-01    0.387E+00
DAV:  22    -0.361531876878E+04    0.81352E-02   -0.55521E-01  2368   0.168E-01    0.416E+00
DAV:  23    -0.361532778283E+04   -0.90141E-02   -0.71544E-01  2368   0.160E-01    0.388E+00
DAV:  24    -0.361531915396E+04    0.86289E-02   -0.55989E-01  2368   0.169E-01    0.417E+00
DAV:  25    -0.361532812419E+04   -0.89702E-02   -0.72058E-01  2368   0.160E-01    0.389E+00
DAV:  26    -0.361531928488E+04    0.88393E-02   -0.56154E-01  2368   0.169E-01    0.418E+00
DAV:  27    -0.361532829492E+04   -0.90100E-02   -0.72297E-01  2368   0.160E-01    0.390E+00
DAV:  28    -0.361531933843E+04    0.89565E-02   -0.56227E-01  2368   0.170E-01    0.418E+00
DAV:  29    -0.361532841455E+04   -0.90761E-02   -0.72453E-01  2368   0.160E-01    0.390E+00
DAV:  30    -0.361531936603E+04    0.90485E-02   -0.56267E-01  2368   0.170E-01    0.418E+00
DAV:  31    -0.361532851276E+04   -0.91467E-02   -0.72576E-01  2368   0.161E-01    0.391E+00
DAV:  32    -0.361531937970E+04    0.91331E-02   -0.56288E-01  2368   0.170E-01    0.418E+00
DAV:  33    -0.361532859912E+04   -0.92194E-02   -0.72678E-01  2368   0.161E-01    0.391E+00
DAV:  34    -0.361531938141E+04    0.92177E-02   -0.56294E-01  2368   0.170E-01    0.417E+00
DAV:  35    -0.361532867124E+04   -0.92898E-02   -0.72759E-01  2368   0.161E-01    0.391E+00
DAV:  36    -0.361531937458E+04    0.92967E-02   -0.56288E-01  2368   0.170E-01    0.417E+00
DAV:  37    -0.361532873152E+04   -0.93569E-02   -0.72821E-01  2368   0.161E-01    0.392E+00
DAV:  38    -0.361531936116E+04    0.93704E-02   -0.56274E-01  2368   0.170E-01    0.417E+00
DAV:  39    -0.361532878228E+04   -0.94211E-02   -0.72870E-01  2368   0.161E-01    0.392E+00
DAV:  40    -0.361531934275E+04    0.94395E-02   -0.56254E-01  2368   0.170E-01    0.417E+00
DAV:  41    -0.361532882484E+04   -0.94821E-02   -0.72907E-01  2368   0.161E-01    0.392E+00
DAV:  42    -0.361531932102E+04    0.95038E-02   -0.56228E-01  2368   0.170E-01    0.417E+00
DAV:  43    -0.361532886120E+04   -0.95402E-02   -0.72935E-01  2368   0.161E-01    0.393E+00
DAV:  44    -0.361531929760E+04    0.95636E-02   -0.56201E-01  2368   0.170E-01    0.416E+00
DAV:  45    -0.361532889319E+04   -0.95956E-02   -0.72957E-01  2368   0.161E-01    0.393E+00
DAV:  46    -0.361531927264E+04    0.96206E-02   -0.56171E-01  2368   0.170E-01    0.416E+00
DAV:  47    -0.361532907418E+04   -0.98015E-02   -0.73158E-01  2368   0.161E-01    0.394E+00
DAV:  48    -0.361531951489E+04    0.95593E-02   -0.56517E-01  2368   0.170E-01    0.418E+00
DAV:  49    -0.361532926635E+04   -0.97515E-02   -0.73475E-01  2368   0.161E-01    0.394E+00
DAV:  50    -0.361531955582E+04    0.97105E-02   -0.56560E-01  2368   0.170E-01    0.418E+00
DAV:  51    -0.361532933025E+04   -0.97744E-02   -0.73558E-01  2368   0.161E-01    0.394E+00
DAV:  52    -0.361531931610E+04    0.10014E-01   -0.56236E-01  2368   0.170E-01    0.416E+00
DAV:  53    -0.361532890338E+04   -0.95873E-02   -0.72933E-01  2368   0.161E-01    0.393E+00
DAV:  54    -0.361531916138E+04    0.97420E-02   -0.56046E-01  2368   0.170E-01    0.416E+00
DAV:  55    -0.361532876646E+04   -0.96051E-02   -0.72746E-01  2368   0.161E-01    0.393E+00
DAV:  56    -0.361531914212E+04    0.96243E-02   -0.56023E-01  2368   0.170E-01    0.416E+00
DAV:  57    -0.361532867218E+04   -0.95301E-02   -0.72653E-01  2368   0.161E-01    0.393E+00
DAV:  58    -0.361531910402E+04    0.95682E-02   -0.55966E-01  2368   0.170E-01    0.416E+00
DAV:  59    -0.361532860929E+04   -0.95053E-02   -0.72580E-01  2368   0.161E-01    0.392E+00
DAV:  60    -0.361531911796E+04    0.94913E-02   -0.55984E-01  2368   0.170E-01    0.416E+00
DAV:  61    -0.361532859561E+04   -0.94777E-02   -0.72584E-01  2400   0.161E-01    0.392E+00
DAV:  62    -0.361531914193E+04    0.94537E-02   -0.56008E-01  2400   0.170E-01    0.416E+00
DAV:  63    -0.361532846992E+04   -0.93280E-02   -0.72499E-01  2400   0.161E-01    0.392E+00
DAV:  64    -0.361531903720E+04    0.94327E-02   -0.55851E-01  2400   0.170E-01    0.416E+00
DAV:  65    -0.361532838224E+04   -0.93450E-02   -0.72363E-01  2400   0.161E-01    0.392E+00
DAV:  66    -0.361531907217E+04    0.93101E-02   -0.55903E-01  2400   0.169E-01    0.416E+00
DAV:  67    -0.361532843394E+04   -0.93618E-02   -0.72466E-01  2400   0.161E-01    0.392E+00
DAV:  68    -0.361531910261E+04    0.93313E-02   -0.55935E-01  2400   0.170E-01    0.417E+00
DAV:  69    -0.361532843728E+04   -0.93347E-02   -0.72487E-01  2400   0.161E-01    0.392E+00
DAV:  70    -0.361531914350E+04    0.92938E-02   -0.55987E-01  2400   0.170E-01    0.417E+00
DAV:  71    -0.361532846463E+04   -0.93211E-02   -0.72541E-01  2400   0.161E-01    0.392E+00
DAV:  72    -0.361531924073E+04    0.92239E-02   -0.56113E-01  2400   0.170E-01    0.418E+00
DAV:  73    -0.361532854563E+04   -0.93049E-02   -0.72691E-01  2400   0.161E-01    0.392E+00
DAV:  74    -0.361531930957E+04    0.92361E-02   -0.56196E-01  2400   0.170E-01    0.418E+00
DAV:  75    -0.361532859884E+04   -0.92893E-02   -0.72779E-01  2400   0.161E-01    0.392E+00
DAV:  76    -0.361531937925E+04    0.92196E-02   -0.56285E-01  2400   0.170E-01    0.418E+00
DAV:  77    -0.361532868548E+04   -0.93062E-02   -0.72914E-01  2400   0.161E-01    0.392E+00
DAV:  78    -0.361531946002E+04    0.92255E-02   -0.56388E-01  2400   0.170E-01    0.419E+00
DAV:  79    -0.361532874721E+04   -0.92872E-02   -0.73017E-01  2400   0.161E-01    0.392E+00
DAV:  80    -0.361531952108E+04    0.92261E-02   -0.56464E-01  2400   0.170E-01    0.419E+00
DAV:  81    -0.361532879263E+04   -0.92715E-02   -0.73095E-01  2400   0.161E-01    0.392E+00
DAV:  82    -0.361531960928E+04    0.91833E-02   -0.56579E-01  2400   0.170E-01    0.420E+00
DAV:  83    -0.361532887247E+04   -0.92632E-02   -0.73231E-01  2400   0.161E-01    0.392E+00
DAV:  84    -0.361531967622E+04    0.91962E-02   -0.56661E-01  2400   0.171E-01    0.420E+00
DAV:  85    -0.361532892140E+04   -0.92452E-02   -0.73313E-01  2400   0.161E-01    0.392E+00
DAV:  86    -0.361531973027E+04    0.91911E-02   -0.56729E-01  2400   0.171E-01    0.420E+00
DAV:  87    -0.361532899184E+04   -0.92616E-02   -0.73420E-01  2400   0.161E-01    0.392E+00
DAV:  88    -0.361531980020E+04    0.91916E-02   -0.56820E-01  2400   0.171E-01    0.421E+00
DAV:  89    -0.361532904644E+04   -0.92462E-02   -0.73510E-01  2400   0.162E-01    0.392E+00
DAV:  90    -0.361531984913E+04    0.91973E-02   -0.56881E-01  2400   0.171E-01    0.421E+00
DAV:  91    -0.361532908184E+04   -0.92327E-02   -0.73570E-01  2400   0.162E-01    0.392E+00
DAV:  92    -0.361531989801E+04    0.91838E-02   -0.56943E-01  2400   0.171E-01    0.421E+00
DAV:  93    -0.361532912593E+04   -0.92279E-02   -0.73642E-01  2400   0.162E-01    0.392E+00
DAV:  94    -0.361531994347E+04    0.91825E-02   -0.57000E-01  2400   0.171E-01    0.421E+00
DAV:  95    -0.361532915508E+04   -0.92116E-02   -0.73694E-01  2400   0.162E-01    0.392E+00
DAV:  96    -0.361531997752E+04    0.91776E-02   -0.57042E-01  2400   0.171E-01    0.422E+00
DAV:  97    -0.361532920106E+04   -0.92235E-02   -0.73763E-01  2400   0.162E-01    0.392E+00
DAV:  98    -0.361532003486E+04    0.91662E-02   -0.57117E-01  2400   0.171E-01    0.422E+00
DAV:  99    -0.361532924548E+04   -0.92106E-02   -0.73837E-01  2400   0.162E-01    0.392E+00
DAV: 100    -0.361532007394E+04    0.91715E-02   -0.57165E-01  2400   0.171E-01
  33 F= -.36153201E+04 E0= -.36152577E+04  d E =-.189759E+00
       N       E                     dE             d eps       ncg     rms          rms(c)
DAV:   1    -0.361541287089E+04   -0.83625E-01   -0.12644E+01  2048   0.223E+00    0.318E+00
DAV:   2    -0.362153435598E+04   -0.61215E+01   -0.58364E+01  2944   0.282E+00    0.370E+01
DAV:   3    -0.361591645792E+04    0.56179E+01   -0.19648E+01  2752   0.157E+00    0.611E+00
DAV:   4    -0.361541055860E+04    0.50590E+00   -0.15758E-01  2784   0.576E-01    0.169E+00
DAV:   5    -0.361539043114E+04    0.20127E-01   -0.19423E-01  2560   0.220E-01    0.135E+00
DAV:   6    -0.361543097642E+04   -0.40545E-01   -0.32504E-01  2272   0.116E-01    0.524E+00
DAV:   7    -0.361543090826E+04    0.68169E-04   -0.57658E-01  2592   0.128E-01    0.295E+00
DAV:   8    -0.361551067812E+04   -0.79770E-01   -0.11929E+00  2624   0.219E-01    0.570E+00
DAV:   9    -0.361543268455E+04    0.77994E-01   -0.46977E-01  2592   0.197E-01    0.167E+00
DAV:  10    -0.361544371395E+04   -0.11029E-01   -0.45390E-01  2752   0.158E-01    0.523E+00
DAV:  11    -0.361543753617E+04    0.61778E-02   -0.69196E-01  2656   0.143E-01    0.334E+00
DAV:  12    -0.361547032722E+04   -0.32791E-01   -0.90609E-01  2560   0.180E-01    0.553E+00
DAV:  13    -0.361544153760E+04    0.28790E-01   -0.71173E-01  2464   0.172E-01    0.300E+00
DAV:  14    -0.361546449655E+04   -0.22959E-01   -0.80554E-01  2464   0.179E-01    0.545E+00
DAV:  15    -0.361544057652E+04    0.23920E-01   -0.70507E-01  2464   0.166E-01    0.308E+00
DAV:  16    -0.361546266062E+04   -0.22084E-01   -0.80094E-01  2432   0.178E-01    0.542E+00
DAV:  17    -0.361544071874E+04    0.21942E-01   -0.70887E-01  2432   0.165E-01    0.310E+00
DAV:  18    -0.361546090736E+04   -0.20189E-01   -0.78809E-01  2432   0.178E-01    0.538E+00
DAV:  19    -0.361544083990E+04    0.20067E-01   -0.71334E-01  2400   0.165E-01    0.314E+00
DAV:  20    -0.361545986792E+04   -0.19028E-01   -0.78394E-01  2400   0.178E-01    0.535E+00
DAV:  21    -0.361544109428E+04    0.18774E-01   -0.71901E-01  2400   0.166E-01    0.318E+00
DAV:  22    -0.361545898736E+04   -0.17893E-01   -0.78056E-01  2400   0.179E-01    0.533E+00
DAV:  23    -0.361544138202E+04    0.17605E-01   -0.72507E-01  2368   0.166E-01    0.321E+00
DAV:  24    -0.361545823726E+04   -0.16855E-01   -0.77821E-01  2400   0.180E-01    0.531E+00
DAV:  25    -0.361544168983E+04    0.16547E-01   -0.73124E-01  2400   0.166E-01    0.325E+00
DAV:  26    -0.361545759229E+04   -0.15902E-01   -0.77650E-01  2400   0.180E-01    0.529E+00
DAV:  27    -0.361544199798E+04    0.15594E-01   -0.73717E-01  2400   0.167E-01    0.328E+00
DAV:  28    -0.361545699866E+04   -0.15001E-01   -0.77484E-01  2400   0.181E-01    0.527E+00
DAV:  29    -0.361544229081E+04    0.14708E-01   -0.74272E-01  2400   0.167E-01    0.332E+00
DAV:  30    -0.361545644443E+04   -0.14154E-01   -0.77317E-01  2400   0.181E-01    0.525E+00
DAV:  31    -0.361544256811E+04    0.13876E-01   -0.74789E-01  2400   0.167E-01    0.335E+00
DAV:  32    -0.361545592308E+04   -0.13355E-01   -0.77145E-01  2400   0.181E-01    0.523E+00
DAV:  33    -0.361544282664E+04    0.13096E-01   -0.75262E-01  2400   0.167E-01    0.337E+00
DAV:  34    -0.361545541926E+04   -0.12593E-01   -0.76954E-01  2400   0.181E-01    0.521E+00
DAV:  35    -0.361544306829E+04    0.12351E-01   -0.75699E-01  2400   0.168E-01    0.340E+00
DAV:  36    -0.361545493780E+04   -0.11870E-01   -0.76757E-01  2400   0.182E-01    0.519E+00
DAV:  37    -0.361544329255E+04    0.11645E-01   -0.76099E-01  2400   0.168E-01    0.342E+00
DAV:  38    -0.361545447017E+04   -0.11178E-01   -0.76546E-01  2432   0.182E-01    0.518E+00
DAV:  39    -0.361544349852E+04    0.10972E-01   -0.76465E-01  2400   0.168E-01    0.345E+00
DAV:  40    -0.361545401434E+04   -0.10516E-01   -0.76323E-01  2400   0.182E-01    0.516E+00
DAV:  41    -0.361544368891E+04    0.10325E-01   -0.76800E-01  2432   0.168E-01    0.347E+00
DAV:  42    -0.361545357592E+04   -0.98870E-02   -0.76095E-01  2432   0.182E-01    0.514E+00
DAV:  43    -0.361544386245E+04    0.97135E-02   -0.77102E-01  2400   0.168E-01    0.349E+00
DAV:  44    -0.361545314968E+04   -0.92872E-02   -0.75859E-01  2400   0.183E-01    0.513E+00
DAV:  45    -0.361544402341E+04    0.91263E-02   -0.77380E-01  2400   0.168E-01    0.351E+00
DAV:  46    -0.361545273809E+04   -0.87147E-02   -0.75621E-01  2400   0.182E-01    0.511E+00
DAV:  47    -0.361544423761E+04    0.85005E-02   -0.77727E-01  2400   0.168E-01    0.353E+00
DAV:  48    -0.361545212979E+04   -0.78922E-02   -0.75216E-01  2400   0.182E-01    0.509E+00
DAV:  49    -0.361544450010E+04    0.76297E-02   -0.78170E-01  2400   0.168E-01    0.355E+00
DAV:  50    -0.361545162168E+04   -0.71216E-02   -0.74941E-01  2400   0.182E-01    0.507E+00
DAV:  51    -0.361544473934E+04    0.68823E-02   -0.78549E-01  2400   0.169E-01    0.358E+00
DAV:  52    -0.361545008378E+04   -0.53444E-02   -0.73562E-01  2400   0.182E-01    0.502E+00
DAV:  53    -0.361544460639E+04    0.54774E-02   -0.78395E-01  2432   0.168E-01    0.360E+00
DAV:  54    -0.361544914587E+04   -0.45395E-02   -0.72786E-01  2400   0.182E-01    0.498E+00
DAV:  55    -0.361544474970E+04    0.43962E-02   -0.78610E-01  2400   0.168E-01    0.363E+00
DAV:  56    -0.361544838457E+04   -0.36349E-02   -0.72205E-01  2432   0.181E-01    0.495E+00
DAV:  57    -0.361544483480E+04    0.35498E-02   -0.78725E-01  2464   0.168E-01    0.365E+00
DAV:  58    -0.361544783289E+04   -0.29981E-02   -0.71788E-01  2464   0.181E-01    0.492E+00
DAV:  59    -0.361544489565E+04    0.29372E-02   -0.78779E-01  2464   0.168E-01    0.367E+00
DAV:  60    -0.361544729689E+04   -0.24012E-02   -0.71344E-01  2464   0.181E-01    0.490E+00
DAV:  61    -0.361544500421E+04    0.22927E-02   -0.78908E-01  2464   0.168E-01    0.369E+00
DAV:  62    -0.361544699254E+04   -0.19883E-02   -0.71147E-01  2496   0.180E-01    0.488E+00
DAV:  63    -0.361544504785E+04    0.19447E-02   -0.78934E-01  2464   0.168E-01    0.370E+00
DAV:  64    -0.361544659314E+04   -0.15453E-02   -0.70786E-01  2464   0.180E-01    0.486E+00
DAV:  65    -0.361544507167E+04    0.15215E-02   -0.78946E-01  2464   0.167E-01    0.371E+00
DAV:  66    -0.361544615561E+04   -0.10839E-02   -0.70376E-01  2464   0.180E-01    0.484E+00
DAV:  67    -0.361544506624E+04    0.10894E-02   -0.78913E-01  2496   0.167E-01    0.372E+00
DAV:  68    -0.361544585075E+04   -0.78450E-03   -0.70109E-01  2496   0.180E-01    0.483E+00
DAV:  69    -0.361544506308E+04    0.78767E-03   -0.78874E-01  2496   0.167E-01    0.373E+00
DAV:  70    -0.361544552002E+04   -0.45694E-03   -0.69795E-01  2496   0.180E-01    0.481E+00
DAV:  71    -0.361544506942E+04    0.45060E-03   -0.78858E-01  2496   0.168E-01    0.374E+00
DAV:  72    -0.361544525445E+04   -0.18503E-03   -0.69552E-01  2464   0.180E-01    0.480E+00
DAV:  73    -0.361544502847E+04    0.22598E-03   -0.78774E-01  2432   0.168E-01    0.374E+00
DAV:  74    -0.361544496027E+04    0.68200E-04   -0.69254E-01  2432   0.179E-01    0.479E+00
DAV:  75    -0.361544499274E+04   -0.32476E-04   -0.78698E-01  2432   0.167E-01    0.374E+00
DAV:  76    -0.361544468153E+04    0.31121E-03   -0.68975E-01  2432   0.179E-01    0.478E+00
DAV:  77    -0.361544491885E+04   -0.23732E-03   -0.78574E-01  2432   0.167E-01    0.375E+00
DAV:  78    -0.361544443478E+04    0.48407E-03   -0.68716E-01  2432   0.179E-01    0.477E+00
DAV:  79    -0.361544486787E+04   -0.43308E-03   -0.78478E-01  2432   0.167E-01    0.375E+00
DAV:  80    -0.361544421637E+04    0.65150E-03   -0.68494E-01  2432   0.179E-01    0.476E+00
DAV:  81    -0.361544484829E+04   -0.63192E-03   -0.78432E-01  2432   0.167E-01    0.376E+00
DAV:  82    -0.361544399373E+04    0.85457E-03   -0.68268E-01  2432   0.179E-01    0.475E+00
DAV:  83    -0.361544475098E+04   -0.75725E-03   -0.78279E-01  2432   0.167E-01    0.376E+00
DAV:  84    -0.361544377584E+04    0.97514E-03   -0.68026E-01  2432   0.179E-01    0.474E+00
DAV:  85    -0.361544468732E+04   -0.91148E-03   -0.78169E-01  2432   0.167E-01    0.376E+00
DAV:  86    -0.361544360320E+04    0.10841E-02   -0.67845E-01  2432   0.178E-01    0.473E+00
DAV:  87    -0.361544456267E+04   -0.95947E-03   -0.77986E-01  2432   0.167E-01    0.376E+00
DAV:  88    -0.361544337668E+04    0.11860E-02   -0.67575E-01  2432   0.178E-01    0.472E+00
DAV:  89    -0.361544446997E+04   -0.10933E-02   -0.77840E-01  2432   0.167E-01    0.376E+00
DAV:  90    -0.361544322208E+04    0.12479E-02   -0.67406E-01  2432   0.178E-01    0.472E+00
DAV:  91    -0.361544443105E+04   -0.12090E-02   -0.77773E-01  2432   0.167E-01    0.376E+00
DAV:  92    -0.361544300661E+04    0.14244E-02   -0.67168E-01  2432   0.178E-01    0.471E+00
DAV:  93    -0.361544425311E+04   -0.12465E-02   -0.77518E-01  2432   0.167E-01    0.375E+00
DAV:  94    -0.361544278934E+04    0.14638E-02   -0.66899E-01  2432   0.178E-01    0.470E+00
DAV:  95    -0.361544414927E+04   -0.13599E-02   -0.77355E-01  2432   0.166E-01    0.375E+00
DAV:  96    -0.361544267757E+04    0.14717E-02   -0.66777E-01  2432   0.178E-01    0.470E+00
DAV:  97    -0.361544402223E+04   -0.13447E-02   -0.77180E-01  2432   0.166E-01    0.375E+00
DAV:  98    -0.361544244577E+04    0.15765E-02   -0.66485E-01  2432   0.178E-01    0.469E+00
DAV:  99    -0.361544388982E+04   -0.14441E-02   -0.76985E-01  2432   0.166E-01    0.375E+00
DAV: 100    -0.361544230120E+04    0.15886E-02   -0.66316E-01  2432   0.177E-01
  34 F= -.36154423E+04 E0= -.36153824E+04  d E =-.122227E+00
       N       E                     dE             d eps       ncg     rms          rms(c)
DAV:   1    -0.361544034166E+04    0.35482E-02   -0.12303E+01  2048   0.219E+00    0.291E+00
DAV:   2    -0.362070816261E+04   -0.52678E+01   -0.48763E+01  2976   0.257E+00    0.349E+01
DAV:   3    -0.361586293444E+04    0.48452E+01   -0.16027E+01  2784   0.148E+00    0.597E+00
DAV:   4    -0.361543471701E+04    0.42822E+00   -0.13977E-01  2880   0.517E-01    0.107E+00
DAV:   5    -0.361541913146E+04    0.15586E-01   -0.10381E-01  2592   0.198E-01    0.248E+00
DAV:   6    -0.361542712662E+04   -0.79952E-02   -0.18192E-01  2592   0.806E-02    0.256E+00
DAV:   7    -0.361550385713E+04   -0.76731E-01   -0.81774E-01  2720   0.147E-01    0.573E+00
DAV:   8    -0.361546674083E+04    0.37116E-01   -0.73084E-01  2528   0.171E-01    0.299E+00
DAV:   9    -0.361550187111E+04   -0.35130E-01   -0.89908E-01  2624   0.196E-01    0.545E+00
DAV:  10    -0.361548122503E+04    0.20646E-01   -0.96823E-01  2560   0.185E-01    0.398E+00
DAV:  11    -0.361549245940E+04   -0.11234E-01   -0.95146E-01  2496   0.198E-01    0.531E+00
DAV:  12    -0.361548507084E+04    0.73886E-02   -0.10162E+00  2464   0.183E-01    0.406E+00
DAV:  13    -0.361548925959E+04   -0.41887E-02   -0.92385E-01  2464   0.196E-01    0.519E+00
DAV:  14    -0.361548103956E+04    0.82200E-02   -0.95145E-01  2432   0.180E-01    0.397E+00
DAV:  15    -0.361548553695E+04   -0.44974E-02   -0.87535E-01  2400   0.192E-01    0.514E+00
DAV:  16    -0.361547916870E+04    0.63682E-02   -0.92312E-01  2432   0.177E-01    0.394E+00
DAV:  17    -0.361548289360E+04   -0.37249E-02   -0.84401E-01  2400   0.189E-01    0.509E+00
DAV:  18    -0.361547832466E+04    0.45689E-02   -0.91015E-01  2432   0.176E-01    0.393E+00
DAV:  19    -0.361548099511E+04   -0.26704E-02   -0.82304E-01  2400   0.188E-01    0.504E+00
DAV:  20    -0.361547773723E+04    0.32579E-02   -0.90070E-01  2432   0.176E-01    0.393E+00
DAV:  21    -0.361547944849E+04   -0.17113E-02   -0.80621E-01  2368   0.187E-01    0.500E+00
DAV:  22    -0.361547730473E+04    0.21438E-02   -0.89351E-01  2400   0.175E-01    0.393E+00
DAV:  23    -0.361547812953E+04   -0.82481E-03   -0.79203E-01  2400   0.186E-01    0.496E+00
DAV:  24    -0.361547696390E+04    0.11656E-02   -0.88762E-01  2400   0.174E-01    0.394E+00
DAV:  25    -0.361547699776E+04   -0.33866E-04   -0.77993E-01  2400   0.186E-01    0.493E+00
DAV:  26    -0.361547667640E+04    0.32136E-03   -0.88252E-01  2400   0.174E-01    0.395E+00
DAV:  27    -0.361547600488E+04    0.67152E-03   -0.76930E-01  2400   0.185E-01    0.490E+00
DAV:  28    -0.361547642452E+04   -0.41964E-03   -0.87795E-01  2336   0.173E-01    0.395E+00
DAV:  29    -0.361547511922E+04    0.13053E-02   -0.75979E-01  2336   0.184E-01    0.487E+00
DAV:  30    -0.361547620421E+04   -0.10850E-02   -0.87384E-01  2336   0.172E-01    0.396E+00
DAV:  31    -0.361547432333E+04    0.18809E-02   -0.75121E-01  2336   0.183E-01    0.484E+00
DAV:  32    -0.361547599969E+04   -0.16764E-02   -0.86997E-01  2336   0.172E-01    0.396E+00
DAV:  33    -0.361547360258E+04    0.23971E-02   -0.74340E-01  2336   0.182E-01    0.481E+00
DAV:  34    -0.361547580887E+04   -0.22063E-02   -0.86633E-01  2336   0.172E-01    0.397E+00
DAV:  35    -0.361547294408E+04    0.28648E-02   -0.73623E-01  2336   0.182E-01    0.479E+00
DAV:  36    -0.361547563123E+04   -0.26871E-02   -0.86291E-01  2336   0.171E-01    0.397E+00
DAV:  37    -0.361547234083E+04    0.32904E-02   -0.72963E-01  2336   0.182E-01    0.477E+00
DAV:  38    -0.361547546483E+04   -0.31240E-02   -0.85968E-01  2336   0.171E-01    0.397E+00
DAV:  39    -0.361547178637E+04    0.36785E-02   -0.72353E-01  2336   0.181E-01    0.474E+00
DAV:  40    -0.361547530722E+04   -0.35209E-02   -0.85661E-01  2336   0.171E-01    0.398E+00
DAV:  41    -0.361547127190E+04    0.40353E-02   -0.71785E-01  2336   0.180E-01    0.472E+00
DAV:  42    -0.361547516148E+04   -0.38896E-02   -0.85373E-01  2336   0.170E-01    0.398E+00
DAV:  43    -0.361547078980E+04    0.43717E-02   -0.71250E-01  2336   0.180E-01    0.470E+00
DAV:  44    -0.361547501885E+04   -0.42291E-02   -0.85089E-01  2336   0.170E-01    0.399E+00
DAV:  45    -0.361547034191E+04    0.46769E-02   -0.70751E-01  2336   0.180E-01    0.468E+00
DAV:  46    -0.361547488224E+04   -0.45403E-02   -0.84818E-01  2336   0.170E-01    0.399E+00
DAV:  47    -0.361547003056E+04    0.48517E-02   -0.70414E-01  2336   0.179E-01    0.467E+00
DAV:  48    -0.361547490667E+04   -0.48761E-02   -0.84783E-01  2336   0.170E-01    0.400E+00
DAV:  49    -0.361546963868E+04    0.52680E-02   -0.69985E-01  2336   0.179E-01    0.465E+00
DAV:  50    -0.361547478759E+04   -0.51489E-02   -0.84532E-01  2336   0.170E-01    0.400E+00
DAV:  51    -0.361546926367E+04    0.55239E-02   -0.69564E-01  2336   0.179E-01    0.464E+00
DAV:  52    -0.361547393694E+04   -0.46733E-02   -0.83330E-01  2336   0.169E-01    0.397E+00
DAV:  53    -0.361546808332E+04    0.58536E-02   -0.68045E-01  2336   0.178E-01    0.460E+00
DAV:  54    -0.361547337979E+04   -0.52965E-02   -0.82434E-01  2336   0.169E-01    0.398E+00
DAV:  55    -0.361546736371E+04    0.60161E-02   -0.67199E-01  2336   0.177E-01    0.457E+00
DAV:  56    -0.361547312817E+04   -0.57645E-02   -0.81954E-01  2336   0.168E-01    0.398E+00
DAV:  57    -0.361546650977E+04    0.66184E-02   -0.66196E-01  2336   0.177E-01    0.453E+00
DAV:  58    -0.361547258254E+04   -0.60728E-02   -0.81029E-01  2336   0.167E-01    0.398E+00
DAV:  59    -0.361546595518E+04    0.66274E-02   -0.65544E-01  2336   0.176E-01    0.450E+00
DAV:  60    -0.361547233238E+04   -0.63772E-02   -0.80581E-01  2336   0.166E-01    0.398E+00
DAV:  61    -0.361546556530E+04    0.67671E-02   -0.65090E-01  2336   0.176E-01    0.449E+00
DAV:  62    -0.361547200267E+04   -0.64374E-02   -0.80053E-01  2336   0.166E-01    0.397E+00
DAV:  63    -0.361546511031E+04    0.68924E-02   -0.64531E-01  2336   0.175E-01    0.447E+00
DAV:  64    -0.361547179573E+04   -0.66854E-02   -0.79681E-01  2336   0.166E-01    0.397E+00
DAV:  65    -0.361546479066E+04    0.70051E-02   -0.64156E-01  2336   0.175E-01    0.445E+00
DAV:  66    -0.361547167670E+04   -0.68860E-02   -0.79437E-01  2336   0.165E-01    0.398E+00
DAV:  67    -0.361546438165E+04    0.72951E-02   -0.63667E-01  2336   0.174E-01    0.443E+00
DAV:  68    -0.361547141582E+04   -0.70342E-02   -0.78979E-01  2336   0.165E-01    0.398E+00
DAV:  69    -0.361546408516E+04    0.73307E-02   -0.63316E-01  2336   0.174E-01    0.442E+00
DAV:  70    -0.361547127876E+04   -0.71936E-02   -0.78722E-01  2336   0.165E-01    0.398E+00
DAV:  71    -0.361546385854E+04    0.74202E-02   -0.63049E-01  2336   0.174E-01    0.441E+00
DAV:  72    -0.361547107289E+04   -0.72144E-02   -0.78392E-01  2336   0.164E-01    0.397E+00
DAV:  73    -0.361546357517E+04    0.74977E-02   -0.62698E-01  2336   0.173E-01    0.439E+00
DAV:  74    -0.361547093274E+04   -0.73576E-02   -0.78138E-01  2336   0.164E-01    0.398E+00
DAV:  75    -0.361546336751E+04    0.75652E-02   -0.62451E-01  2336   0.173E-01    0.438E+00
DAV:  76    -0.361547084324E+04   -0.74757E-02   -0.77961E-01  2336   0.164E-01    0.398E+00
DAV:  77    -0.361546308960E+04    0.77536E-02   -0.62114E-01  2336   0.173E-01    0.437E+00
DAV:  78    -0.361547065758E+04   -0.75680E-02   -0.77634E-01  2336   0.164E-01    0.398E+00
DAV:  79    -0.361546289391E+04    0.77637E-02   -0.61882E-01  2336   0.173E-01    0.436E+00
DAV:  80    -0.361547055556E+04   -0.76617E-02   -0.77449E-01  2336   0.163E-01    0.398E+00
DAV:  81    -0.361546273555E+04    0.78200E-02   -0.61692E-01  2336   0.172E-01    0.435E+00
DAV:  82    -0.361547039205E+04   -0.76565E-02   -0.77191E-01  2368   0.163E-01    0.397E+00
DAV:  83    -0.361546253765E+04    0.78544E-02   -0.61445E-01  2368   0.172E-01    0.434E+00
DAV:  84    -0.361547028856E+04   -0.77509E-02   -0.77006E-01  2400   0.163E-01    0.397E+00
DAV:  85    -0.361546239314E+04    0.78954E-02   -0.61271E-01  2368   0.172E-01    0.433E+00
DAV:  86    -0.361547021841E+04   -0.78253E-02   -0.76871E-01  2368   0.163E-01    0.397E+00
DAV:  87    -0.361546217710E+04    0.80413E-02   -0.61005E-01  2368   0.172E-01    0.432E+00
DAV:  88    -0.361547006599E+04   -0.78889E-02   -0.76603E-01  2368   0.163E-01    0.397E+00
DAV:  89    -0.361546204010E+04    0.80259E-02   -0.60844E-01  2368   0.172E-01    0.431E+00
DAV:  90    -0.361546998410E+04   -0.79440E-02   -0.76461E-01  2368   0.163E-01    0.397E+00
DAV:  91    -0.361546192211E+04    0.80620E-02   -0.60699E-01  2368   0.171E-01    0.431E+00
DAV:  92    -0.361546982772E+04   -0.79056E-02   -0.76225E-01  2368   0.162E-01    0.397E+00
DAV:  93    -0.361546176656E+04    0.80612E-02   -0.60503E-01  2368   0.171E-01    0.430E+00
DAV:  94    -0.361546974106E+04   -0.79745E-02   -0.76075E-01  2368   0.162E-01    0.397E+00
DAV:  95    -0.361546166024E+04    0.80808E-02   -0.60374E-01  2368   0.171E-01    0.430E+00
DAV:  96    -0.361546968145E+04   -0.80212E-02   -0.75966E-01  2368   0.162E-01    0.397E+00
DAV:  97    -0.361546149594E+04    0.81855E-02   -0.60168E-01  2368   0.171E-01    0.429E+00
DAV:  98    -0.361546955347E+04   -0.80575E-02   -0.75747E-01  2368   0.162E-01    0.397E+00
DAV:  99    -0.361546139288E+04    0.81606E-02   -0.60046E-01  2368   0.171E-01    0.428E+00
DAV: 100    -0.361546948657E+04   -0.80937E-02   -0.75634E-01  2368   0.162E-01
  35 F= -.36154695E+04 E0= -.36154111E+04  d E =-.149413E+00
       N       E                     dE             d eps       ncg     rms          rms(c)
DAV:   1    -0.361545751051E+04    0.38824E-02   -0.13819E+00  2080   0.633E-01    0.406E+00
DAV:   2    -0.361865862695E+04   -0.32011E+01   -0.33134E+01  2976   0.357E+00    0.199E+01
DAV:   3    -0.361598171486E+04    0.26769E+01   -0.29856E+01  2944   0.445E+00    0.634E+00
DAV:   4    -0.361554194536E+04    0.43977E+00   -0.32479E-01  2976   0.474E-01    0.531E+00
DAV:   5    -0.361545632451E+04    0.85621E-01   -0.75776E-01  2848   0.328E-01    0.468E+00
DAV:   6    -0.361550752253E+04   -0.51198E-01   -0.11954E+00  2624   0.194E-01    0.446E+00
DAV:   7    -0.361544344426E+04    0.64078E-01   -0.59676E-02  2656   0.197E-01    0.812E-01
DAV:   8    -0.361543352696E+04    0.99173E-02   -0.18849E-02  2592   0.990E-02    0.360E+00
DAV:   9    -0.361544155926E+04   -0.80323E-02   -0.37415E-01  2624   0.908E-02    0.357E+00
DAV:  10    -0.361547542726E+04   -0.33868E-01   -0.70817E-01  2624   0.136E-01    0.436E+00
DAV:  11    -0.361546581269E+04    0.96146E-02   -0.65587E-01  2592   0.162E-01    0.442E+00
DAV:  12    -0.361547521194E+04   -0.93992E-02   -0.81008E-01  2432   0.169E-01    0.399E+00
DAV:  13    -0.361546073094E+04    0.14481E-01   -0.57331E-01  2336   0.175E-01    0.409E+00
DAV:  14    -0.361548001706E+04   -0.19286E-01   -0.84052E-01  2368   0.162E-01    0.427E+00
DAV:  15    -0.361546403760E+04    0.15979E-01   -0.62046E-01  2400   0.174E-01    0.422E+00
DAV:  16    -0.361548083759E+04   -0.16800E-01   -0.86316E-01  2336   0.166E-01    0.425E+00
DAV:  17    -0.361546241237E+04    0.18425E-01   -0.59572E-01  2336   0.176E-01    0.409E+00
DAV:  18    -0.361548066958E+04   -0.18257E-01   -0.84898E-01  2336   0.165E-01    0.428E+00
DAV:  19    -0.361546199064E+04    0.18679E-01   -0.59054E-01  2336   0.174E-01    0.406E+00
DAV:  20    -0.361547973953E+04   -0.17749E-01   -0.83552E-01  2336   0.164E-01    0.427E+00
DAV:  21    -0.361546144589E+04    0.18294E-01   -0.58316E-01  2336   0.174E-01    0.403E+00
DAV:  22    -0.361547905720E+04   -0.17611E-01   -0.82511E-01  2336   0.164E-01    0.426E+00
DAV:  23    -0.361546113991E+04    0.17917E-01   -0.57913E-01  2336   0.173E-01    0.402E+00
DAV:  24    -0.361547842391E+04   -0.17284E-01   -0.81680E-01  2336   0.163E-01    0.426E+00
DAV:  25    -0.361546088314E+04    0.17541E-01   -0.57570E-01  2336   0.172E-01    0.401E+00
DAV:  26    -0.361547788218E+04   -0.16999E-01   -0.80987E-01  2336   0.163E-01    0.425E+00
DAV:  27    -0.361546068553E+04    0.17197E-01   -0.57306E-01  2336   0.171E-01    0.400E+00
DAV:  28    -0.361547739852E+04   -0.16713E-01   -0.80391E-01  2336   0.163E-01    0.424E+00
DAV:  29    -0.361546051856E+04    0.16880E-01   -0.57085E-01  2336   0.171E-01    0.400E+00
DAV:  30    -0.361547696682E+04   -0.16448E-01   -0.79869E-01  2336   0.162E-01    0.423E+00
DAV:  31    -0.361546037753E+04    0.16589E-01   -0.56898E-01  2336   0.170E-01    0.399E+00
DAV:  32    -0.361547657922E+04   -0.16202E-01   -0.79409E-01  2336   0.162E-01    0.422E+00
DAV:  33    -0.361546025557E+04    0.16324E-01   -0.56737E-01  2336   0.170E-01    0.399E+00
DAV:  34    -0.361547622999E+04   -0.15974E-01   -0.78999E-01  2336   0.162E-01    0.421E+00
DAV:  35    -0.361546015005E+04    0.16080E-01   -0.56597E-01  2336   0.170E-01    0.399E+00
DAV:  36    -0.361547591410E+04   -0.15764E-01   -0.78632E-01  2336   0.162E-01    0.421E+00
DAV:  37    -0.361546005652E+04    0.15858E-01   -0.56475E-01  2336   0.170E-01    0.399E+00
DAV:  38    -0.361547562709E+04   -0.15571E-01   -0.78302E-01  2336   0.162E-01    0.420E+00
DAV:  39    -0.361545997342E+04    0.15654E-01   -0.56366E-01  2336   0.169E-01    0.399E+00
DAV:  40    -0.361547536504E+04   -0.15392E-01   -0.78002E-01  2336   0.162E-01    0.419E+00
DAV:  41    -0.361545989900E+04    0.15466E-01   -0.56268E-01  2336   0.169E-01    0.399E+00
DAV:  42    -0.361547512474E+04   -0.15226E-01   -0.77729E-01  2336   0.161E-01    0.419E+00
DAV:  43    -0.361545983219E+04    0.15293E-01   -0.56181E-01  2336   0.169E-01    0.398E+00
DAV:  44    -0.361547490336E+04   -0.15071E-01   -0.77479E-01  2336   0.161E-01    0.418E+00
DAV:  45    -0.361545977190E+04    0.15131E-01   -0.56101E-01  2336   0.169E-01    0.398E+00
DAV:  46    -0.361547469859E+04   -0.14927E-01   -0.77248E-01  2336   0.161E-01    0.418E+00
DAV:  47    -0.361545897519E+04    0.15723E-01   -0.54945E-01  2336   0.169E-01    0.393E+00
DAV:  48    -0.361547310200E+04   -0.14127E-01   -0.74937E-01  2336   0.161E-01    0.415E+00
DAV:  49    -0.361545868746E+04    0.14415E-01   -0.54661E-01  2336   0.167E-01    0.393E+00
DAV:  50    -0.361547295148E+04   -0.14264E-01   -0.74805E-01  2336   0.160E-01    0.415E+00
DAV:  51    -0.361545867572E+04    0.14276E-01   -0.54647E-01  2336   0.167E-01    0.393E+00
DAV:  52    -0.361547236761E+04   -0.13692E-01   -0.74217E-01  2336   0.160E-01    0.413E+00
DAV:  53    -0.361545816761E+04    0.14200E-01   -0.53921E-01  2336   0.167E-01    0.391E+00
DAV:  54    -0.361547169074E+04   -0.13523E-01   -0.73238E-01  2336   0.160E-01    0.412E+00
DAV:  55    -0.361545790782E+04    0.13783E-01   -0.53601E-01  2336   0.166E-01    0.390E+00
DAV:  56    -0.361547136927E+04   -0.13461E-01   -0.72801E-01  2336   0.159E-01    0.411E+00
DAV:  57    -0.361545768566E+04    0.13684E-01   -0.53296E-01  2336   0.166E-01    0.389E+00
DAV:  58    -0.361547084895E+04   -0.13163E-01   -0.72170E-01  2368   0.159E-01    0.410E+00
DAV:  59    -0.361545742753E+04    0.13421E-01   -0.52952E-01  2368   0.166E-01    0.388E+00
DAV:  60    -0.361547059497E+04   -0.13167E-01   -0.71780E-01  2368   0.159E-01    0.410E+00
DAV:  61    -0.361545736790E+04    0.13227E-01   -0.52890E-01  2368   0.165E-01    0.388E+00
DAV:  62    -0.361547041241E+04   -0.13045E-01   -0.71577E-01  2368   0.158E-01    0.409E+00
DAV:  63    -0.361545730648E+04    0.13106E-01   -0.52812E-01  2368   0.165E-01    0.388E+00
DAV:  64    -0.361547033021E+04   -0.13024E-01   -0.71470E-01  2368   0.158E-01    0.409E+00
DAV:  65    -0.361545730532E+04    0.13025E-01   -0.52817E-01  2368   0.165E-01    0.388E+00
DAV:  66    -0.361547027348E+04   -0.12968E-01   -0.71419E-01  2368   0.158E-01    0.409E+00
DAV:  67    -0.361545726453E+04    0.13009E-01   -0.52760E-01  2368   0.165E-01    0.388E+00
DAV:  68    -0.361547019915E+04   -0.12935E-01   -0.71310E-01  2368   0.158E-01    0.409E+00
DAV:  69    -0.361545726992E+04    0.12929E-01   -0.52775E-01  2368   0.165E-01    0.388E+00
DAV:  70    -0.361547014992E+04   -0.12880E-01   -0.71273E-01  2368   0.158E-01    0.408E+00
DAV:  71    -0.361545727255E+04    0.12877E-01   -0.52780E-01  2368   0.165E-01    0.388E+00
DAV:  72    -0.361547007050E+04   -0.12798E-01   -0.71195E-01  2368   0.158E-01    0.408E+00
DAV:  73    -0.361545726498E+04    0.12806E-01   -0.52774E-01  2368   0.165E-01    0.388E+00
DAV:  74    -0.361547004185E+04   -0.12777E-01   -0.71170E-01  2368   0.158E-01    0.408E+00
DAV:  75    -0.361545727507E+04    0.12767E-01   -0.52789E-01  2368   0.165E-01    0.388E+00
DAV:  76    -0.361547001533E+04   -0.12740E-01   -0.71153E-01  2368   0.158E-01    0.408E+00
DAV:  77    -0.361545723262E+04    0.12783E-01   -0.52729E-01  2368   0.165E-01    0.388E+00
DAV:  78    -0.361546995057E+04   -0.12718E-01   -0.71047E-01  2368   0.158E-01    0.408E+00
DAV:  79    -0.361545723585E+04    0.12715E-01   -0.52741E-01  2368   0.165E-01    0.388E+00
DAV:  80    -0.361546990911E+04   -0.12673E-01   -0.71016E-01  2368   0.158E-01    0.407E+00
DAV:  81    -0.361545723082E+04    0.12678E-01   -0.52734E-01  2368   0.165E-01    0.388E+00
DAV:  82    -0.361546982149E+04   -0.12591E-01   -0.70922E-01  2368   0.158E-01    0.407E+00
DAV:  83    -0.361545721322E+04    0.12608E-01   -0.52715E-01  2368   0.165E-01    0.388E+00
DAV:  84    -0.361546979517E+04   -0.12582E-01   -0.70894E-01  2368   0.158E-01    0.407E+00
DAV:  85    -0.361545721572E+04    0.12579E-01   -0.52719E-01  2368   0.165E-01    0.388E+00
DAV:  86    -0.361546976975E+04   -0.12554E-01   -0.70872E-01  2368   0.158E-01    0.407E+00
DAV:  87    -0.361545715086E+04    0.12619E-01   -0.52627E-01  2368   0.165E-01    0.388E+00
DAV:  88    -0.361546968912E+04   -0.12538E-01   -0.70730E-01  2368   0.158E-01    0.407E+00
DAV:  89    -0.361545714470E+04    0.12544E-01   -0.52629E-01  2368   0.165E-01    0.388E+00
DAV:  90    -0.361546964799E+04   -0.12503E-01   -0.70695E-01  2368   0.158E-01    0.407E+00
DAV:  91    -0.361545712721E+04    0.12521E-01   -0.52604E-01  2368   0.165E-01    0.388E+00
DAV:  92    -0.361546958043E+04   -0.12453E-01   -0.70613E-01  2368   0.158E-01    0.407E+00
DAV:  93    -0.361545712585E+04    0.12455E-01   -0.52609E-01  2368   0.164E-01    0.388E+00
DAV:  94    -0.361546957727E+04   -0.12451E-01   -0.70617E-01  2368   0.158E-01    0.406E+00
DAV:  95    -0.361545713225E+04    0.12445E-01   -0.52617E-01  2368   0.164E-01    0.388E+00
DAV:  96    -0.361546956287E+04   -0.12431E-01   -0.70606E-01  2368   0.158E-01    0.406E+00
DAV:  97    -0.361545710131E+04    0.12462E-01   -0.52574E-01  2368   0.164E-01    0.388E+00
DAV:  98    -0.361546951987E+04   -0.12419E-01   -0.70532E-01  2368   0.158E-01    0.406E+00
DAV:  99    -0.361545710104E+04    0.12419E-01   -0.52578E-01  2368   0.164E-01    0.388E+00
DAV: 100    -0.361546949497E+04   -0.12394E-01   -0.70513E-01  2368   0.158E-01
  36 F= -.36154695E+04 E0= -.36154117E+04  d E =-.149421E+00
       N       E                     dE             d eps       ncg     rms          rms(c)
DAV:   1    -0.361551251195E+04   -0.55411E-01   -0.80461E+00  2048   0.175E+00    0.342E+00
DAV:   2    -0.361790131893E+04   -0.23888E+01   -0.24606E+01  3008   0.304E+00    0.105E+01
DAV:   3    -0.361596667740E+04    0.19346E+01   -0.13484E+00  2944   0.321E+00    0.636E+00
DAV:   4    -0.361549855697E+04    0.46812E+00   -0.42105E-01  2944   0.838E-01    0.202E+00
DAV:   5    -0.361550625658E+04   -0.76996E-02   -0.77068E-02  2688   0.235E-01    0.381E+00
DAV:   6    -0.361552720683E+04   -0.20950E-01   -0.57151E-01  3008   0.146E-01    0.463E+00
DAV:   7    -0.361553507895E+04   -0.78721E-02   -0.63388E-01  2624   0.174E-01    0.329E+00
DAV:   8    -0.361550600949E+04    0.29069E-01   -0.67690E-02  2752   0.209E-01    0.345E-01
DAV:   9    -0.361548806829E+04    0.17941E-01   -0.19931E-02  2496   0.122E-01    0.160E-01
DAV:  10    -0.361548869390E+04   -0.62561E-03   -0.56165E-03  2560   0.260E-02    0.663E-01
DAV:  11    -0.361549002830E+04   -0.13344E-02   -0.12748E-02  2560   0.294E-02    0.110E+00
DAV:  12    -0.361549089296E+04   -0.86466E-03   -0.38542E-02  2688   0.405E-02    0.124E+00
DAV:  13    -0.361549564047E+04   -0.47475E-02   -0.69782E-02  2560   0.509E-02    0.213E+00
DAV:  14    -0.361550080328E+04   -0.51628E-02   -0.17415E-01  2496   0.718E-02    0.268E+00
DAV:  15    -0.361551021516E+04   -0.94119E-02   -0.28244E-01  2496   0.949E-02    0.303E+00
DAV:  16    -0.361552174229E+04   -0.11527E-01   -0.43200E-01  2496   0.118E-01    0.417E+00
DAV:  17    -0.361553042013E+04   -0.86778E-02   -0.59189E-01  2464   0.139E-01    0.350E+00
DAV:  18    -0.361554050552E+04   -0.10085E-01   -0.65415E-01  2464   0.159E-01    0.485E+00
DAV:  19    -0.361554215860E+04   -0.16531E-02   -0.76754E-01  2496   0.163E-01    0.365E+00
DAV:  20    -0.361554621018E+04   -0.40516E-02   -0.72268E-01  2464   0.177E-01    0.494E+00
DAV:  21    -0.361554754475E+04   -0.13346E-02   -0.84734E-01  2400   0.169E-01    0.384E+00
DAV:  22    -0.361554770488E+04   -0.16014E-03   -0.74987E-01  2336   0.182E-01    0.491E+00
DAV:  23    -0.361555039501E+04   -0.26901E-02   -0.88715E-01  2336   0.172E-01    0.395E+00
DAV:  24    -0.361554770426E+04    0.26907E-02   -0.75572E-01  2336   0.183E-01    0.486E+00
DAV:  25    -0.361555193988E+04   -0.42356E-02   -0.90703E-01  2336   0.173E-01    0.402E+00
DAV:  26    -0.361554704013E+04    0.48997E-02   -0.75113E-01  2336   0.184E-01    0.481E+00
DAV:  27    -0.361555265780E+04   -0.56177E-02   -0.91469E-01  2336   0.173E-01    0.406E+00
DAV:  28    -0.361554613092E+04    0.65269E-02   -0.74216E-01  2336   0.183E-01    0.476E+00
DAV:  29    -0.361555289185E+04   -0.67609E-02   -0.91537E-01  2336   0.173E-01    0.409E+00
DAV:  30    -0.361554518380E+04    0.77080E-02   -0.73192E-01  2336   0.183E-01    0.472E+00
DAV:  31    -0.361555285349E+04   -0.76697E-02   -0.91233E-01  2336   0.173E-01    0.410E+00
DAV:  32    -0.361554429011E+04    0.85634E-02   -0.72182E-01  2336   0.182E-01    0.468E+00
DAV:  33    -0.361555266193E+04   -0.83718E-02   -0.90741E-01  2336   0.172E-01    0.411E+00
DAV:  34    -0.361554347735E+04    0.91846E-02   -0.71242E-01  2336   0.182E-01    0.464E+00
DAV:  35    -0.361555240258E+04   -0.89252E-02   -0.90176E-01  2336   0.172E-01    0.412E+00
DAV:  36    -0.361554275354E+04    0.96490E-02   -0.70391E-01  2336   0.181E-01    0.461E+00
DAV:  37    -0.361555211516E+04   -0.93616E-02   -0.89594E-01  2336   0.171E-01    0.412E+00
DAV:  38    -0.361554209750E+04    0.10018E-01   -0.69610E-01  2336   0.181E-01    0.458E+00
DAV:  39    -0.361555182464E+04   -0.97271E-02   -0.89026E-01  2336   0.171E-01    0.413E+00
DAV:  40    -0.361554149968E+04    0.10325E-01   -0.68892E-01  2336   0.180E-01    0.455E+00
DAV:  41    -0.361555153923E+04   -0.10040E-01   -0.88475E-01  2336   0.171E-01    0.413E+00
DAV:  42    -0.361554095605E+04    0.10583E-01   -0.68236E-01  2336   0.179E-01    0.453E+00
DAV:  43    -0.361555125926E+04   -0.10303E-01   -0.87947E-01  2336   0.170E-01    0.413E+00
DAV:  44    -0.361554046650E+04    0.10793E-01   -0.67642E-01  2336   0.179E-01    0.450E+00
DAV:  45    -0.361555099256E+04   -0.10526E-01   -0.87451E-01  2336   0.169E-01    0.413E+00
DAV:  46    -0.361554002008E+04    0.10972E-01   -0.67097E-01  2336   0.178E-01    0.448E+00
DAV:  47    -0.361554875805E+04   -0.87380E-02   -0.84504E-01  2336   0.169E-01    0.407E+00
DAV:  48    -0.361553803099E+04    0.10727E-01   -0.64465E-01  2336   0.177E-01    0.441E+00
DAV:  49    -0.361554757732E+04   -0.95463E-02   -0.82522E-01  2336   0.167E-01    0.407E+00
DAV:  50    -0.361553744238E+04    0.10135E-01   -0.63777E-01  2336   0.175E-01    0.439E+00
DAV:  51    -0.361554709066E+04   -0.96483E-02   -0.81763E-01  2336   0.166E-01    0.406E+00
DAV:  52    -0.361553676360E+04    0.10327E-01   -0.62914E-01  2336   0.174E-01    0.436E+00
DAV:  53    -0.361554654295E+04   -0.97793E-02   -0.80884E-01  2336   0.166E-01    0.405E+00
DAV:  54    -0.361553635657E+04    0.10186E-01   -0.62411E-01  2336   0.174E-01    0.434E+00
DAV:  55    -0.361554626286E+04   -0.99063E-02   -0.80411E-01  2336   0.165E-01    0.405E+00
DAV:  56    -0.361553608137E+04    0.10181E-01   -0.62071E-01  2336   0.173E-01    0.433E+00
DAV:  57    -0.361554596939E+04   -0.98880E-02   -0.79967E-01  2336   0.165E-01    0.405E+00
DAV:  58    -0.361553564847E+04    0.10321E-01   -0.61508E-01  2336   0.173E-01    0.431E+00
DAV:  59    -0.361554562321E+04   -0.99747E-02   -0.79394E-01  2336   0.165E-01    0.404E+00
DAV:  60    -0.361553535559E+04    0.10268E-01   -0.61147E-01  2336   0.173E-01    0.429E+00
DAV:  61    -0.361554541891E+04   -0.10063E-01   -0.79046E-01  2336   0.164E-01    0.404E+00
DAV:  62    -0.361553495692E+04    0.10462E-01   -0.60628E-01  2336   0.172E-01    0.428E+00
DAV:  63    -0.361554478141E+04   -0.98245E-02   -0.78191E-01  2336   0.164E-01    0.403E+00
DAV:  64    -0.361553438344E+04    0.10398E-01   -0.59863E-01  2336   0.172E-01    0.425E+00
DAV:  65    -0.361554439995E+04   -0.10017E-01   -0.77520E-01  2336   0.163E-01    0.403E+00
DAV:  66    -0.361553413722E+04    0.10263E-01   -0.59572E-01  2336   0.171E-01    0.424E+00
DAV:  67    -0.361554399223E+04   -0.98550E-02   -0.76970E-01  2336   0.163E-01    0.402E+00
DAV:  68    -0.361553369743E+04    0.10295E-01   -0.58987E-01  2336   0.171E-01    0.422E+00
DAV:  69    -0.361554363737E+04   -0.99399E-02   -0.76394E-01  2304   0.162E-01    0.401E+00
DAV:  70    -0.361553341721E+04    0.10220E-01   -0.58637E-01  2336   0.171E-01    0.421E+00
DAV:  71    -0.361554342975E+04   -0.10013E-01   -0.76041E-01  2304   0.162E-01    0.401E+00
DAV:  72    -0.361553312312E+04    0.10307E-01   -0.58262E-01  2336   0.170E-01    0.419E+00
DAV:  73    -0.361554316995E+04   -0.10047E-01   -0.75602E-01  2304   0.162E-01    0.401E+00
DAV:  74    -0.361553293275E+04    0.10237E-01   -0.58029E-01  2336   0.170E-01    0.418E+00
DAV:  75    -0.361554301535E+04   -0.10083E-01   -0.75346E-01  2304   0.162E-01    0.401E+00
DAV:  76    -0.361553279232E+04    0.10223E-01   -0.57853E-01  2336   0.170E-01    0.417E+00
DAV:  77    -0.361554284280E+04   -0.10050E-01   -0.75082E-01  2304   0.162E-01    0.401E+00
DAV:  78    -0.361553264293E+04    0.10200E-01   -0.57664E-01  2336   0.169E-01    0.417E+00
DAV:  79    -0.361554274402E+04   -0.10101E-01   -0.74906E-01  2304   0.161E-01    0.401E+00
DAV:  80    -0.361553254156E+04    0.10202E-01   -0.57538E-01  2336   0.169E-01    0.416E+00
DAV:  81    -0.361554267035E+04   -0.10129E-01   -0.74774E-01  2304   0.161E-01    0.401E+00
DAV:  82    -0.361553237588E+04    0.10294E-01   -0.57324E-01  2336   0.169E-01    0.415E+00
DAV:  83    -0.361554253274E+04   -0.10157E-01   -0.74524E-01  2304   0.161E-01    0.400E+00
DAV:  84    -0.361553228702E+04    0.10246E-01   -0.57220E-01  2336   0.169E-01    0.415E+00
DAV:  85    -0.361554244960E+04   -0.10163E-01   -0.74394E-01  2304   0.161E-01    0.400E+00
DAV:  86    -0.361553220305E+04    0.10247E-01   -0.57113E-01  2336   0.169E-01    0.414E+00
DAV:  87    -0.361554229514E+04   -0.10092E-01   -0.74172E-01  2304   0.161E-01    0.400E+00
DAV:  88    -0.361553209010E+04    0.10205E-01   -0.56969E-01  2336   0.169E-01    0.414E+00
DAV:  89    -0.361554222343E+04   -0.10133E-01   -0.74046E-01  2336   0.161E-01    0.400E+00
DAV:  90    -0.361553202206E+04    0.10201E-01   -0.56884E-01  2368   0.169E-01    0.413E+00
DAV:  91    -0.361554216912E+04   -0.10147E-01   -0.73953E-01  2336   0.161E-01    0.400E+00
DAV:  92    -0.361553193409E+04    0.10235E-01   -0.56772E-01  2368   0.169E-01    0.413E+00
DAV:  93    -0.361554212087E+04   -0.10187E-01   -0.73845E-01  2336   0.161E-01    0.400E+00
DAV:  94    -0.361553190599E+04    0.10215E-01   -0.56743E-01  2368   0.168E-01    0.412E+00
DAV:  95    -0.361554209010E+04   -0.10184E-01   -0.73799E-01  2336   0.161E-01    0.400E+00
DAV:  96    -0.361553185777E+04    0.10232E-01   -0.56680E-01  2368   0.168E-01    0.412E+00
DAV:  97    -0.361554201963E+04   -0.10162E-01   -0.73690E-01  2336   0.161E-01    0.400E+00
DAV:  98    -0.361553181502E+04    0.10205E-01   -0.56629E-01  2368   0.168E-01    0.412E+00
DAV:  99    -0.361554199697E+04   -0.10182E-01   -0.73647E-01  2336   0.161E-01    0.400E+00
DAV: 100    -0.361553177975E+04    0.10217E-01   -0.56584E-01  2368   0.168E-01
  37 F= -.36155318E+04 E0= -.36154692E+04  d E =-.622848E-01
       N       E                     dE             d eps       ncg     rms          rms(c)
DAV:   1    -0.361557095004E+04   -0.28953E-01   -0.72829E+00  2048   0.163E+00    0.418E+00
DAV:   2    -0.362551121130E+04   -0.99403E+01   -0.99110E+01  2976   0.381E+00    0.442E+01
DAV:   3    -0.361617575239E+04    0.93355E+01   -0.11168E+01  2720   0.205E+00    0.639E+00
DAV:   4    -0.361556618923E+04    0.60956E+00   -0.31362E-01  2752   0.570E-01    0.407E+00
DAV:   5    -0.361552651952E+04    0.39670E-01   -0.37427E-01  2688   0.207E-01    0.169E+00
DAV:   6    -0.361560890754E+04   -0.82388E-01   -0.64100E-01  2336   0.156E-01    0.598E+00
DAV:   7    -0.361556406693E+04    0.44841E-01   -0.52138E-01  2592   0.147E-01    0.211E+00
DAV:   8    -0.361562488964E+04   -0.60823E-01   -0.86877E-01  2496   0.187E-01    0.583E+00
DAV:   9    -0.361556869333E+04    0.56196E-01   -0.64339E-01  2560   0.189E-01    0.269E+00
DAV:  10    -0.361560325353E+04   -0.34560E-01   -0.81225E-01  2656   0.180E-01    0.552E+00
DAV:  11    -0.361556776272E+04    0.35491E-01   -0.63235E-01  2592   0.163E-01    0.272E+00
DAV:  12    -0.361560067604E+04   -0.32913E-01   -0.79872E-01  2496   0.173E-01    0.552E+00
DAV:  13    -0.361556721743E+04    0.33459E-01   -0.62298E-01  2496   0.159E-01    0.268E+00
DAV:  14    -0.361559320349E+04   -0.25986E-01   -0.73949E-01  2496   0.171E-01    0.547E+00
DAV:  15    -0.361556939775E+04    0.23806E-01   -0.67754E-01  2496   0.158E-01    0.299E+00
DAV:  16    -0.361559283695E+04   -0.23439E-01   -0.78273E-01  2464   0.174E-01    0.544E+00
DAV:  17    -0.361557130983E+04    0.21527E-01   -0.71027E-01  2464   0.163E-01    0.311E+00
DAV:  18    -0.361559314423E+04   -0.21834E-01   -0.80212E-01  2464   0.177E-01    0.542E+00
DAV:  19    -0.361557126514E+04    0.21879E-01   -0.70773E-01  2432   0.165E-01    0.309E+00
DAV:  20    -0.361559172667E+04   -0.20462E-01   -0.78723E-01  2400   0.177E-01    0.539E+00
DAV:  21    -0.361557091743E+04    0.20809E-01   -0.70331E-01  2400   0.164E-01    0.309E+00
DAV:  22    -0.361558994545E+04   -0.19028E-01   -0.77170E-01  2400   0.176E-01    0.536E+00
DAV:  23    -0.361557106354E+04    0.18882E-01   -0.70849E-01  2400   0.164E-01    0.313E+00
DAV:  24    -0.361558879159E+04   -0.17728E-01   -0.76707E-01  2432   0.177E-01    0.533E+00
DAV:  25    -0.361557140808E+04    0.17384E-01   -0.71594E-01  2400   0.164E-01    0.318E+00
DAV:  26    -0.361558802375E+04   -0.16616E-01   -0.76566E-01  2432   0.177E-01    0.530E+00
DAV:  27    -0.361557165755E+04    0.16366E-01   -0.72102E-01  2400   0.164E-01    0.321E+00
DAV:  28    -0.361558728041E+04   -0.15623E-01   -0.76259E-01  2400   0.177E-01    0.528E+00
DAV:  29    -0.361557183245E+04    0.15448E-01   -0.72482E-01  2400   0.165E-01    0.324E+00
DAV:  30    -0.361558652032E+04   -0.14688E-01   -0.75867E-01  2400   0.177E-01    0.525E+00
DAV:  31    -0.361557201775E+04    0.14503E-01   -0.72881E-01  2368   0.165E-01    0.327E+00
DAV:  32    -0.361558582060E+04   -0.13803E-01   -0.75533E-01  2400   0.176E-01    0.523E+00
DAV:  33    -0.361557221599E+04    0.13605E-01   -0.73285E-01  2400   0.165E-01    0.330E+00
DAV:  34    -0.361558519413E+04   -0.12978E-01   -0.75246E-01  2400   0.177E-01    0.521E+00
DAV:  35    -0.361557239804E+04    0.12796E-01   -0.73648E-01  2400   0.165E-01    0.332E+00
DAV:  36    -0.361558460625E+04   -0.12208E-01   -0.74958E-01  2400   0.177E-01    0.519E+00
DAV:  37    -0.361557256262E+04    0.12044E-01   -0.73971E-01  2400   0.166E-01    0.334E+00
DAV:  38    -0.361558404512E+04   -0.11483E-01   -0.74663E-01  2400   0.177E-01    0.517E+00
DAV:  39    -0.361557271700E+04    0.11328E-01   -0.74270E-01  2400   0.166E-01    0.337E+00
DAV:  40    -0.361558350916E+04   -0.10792E-01   -0.74371E-01  2400   0.177E-01    0.515E+00
DAV:  41    -0.361557286323E+04    0.10646E-01   -0.74551E-01  2400   0.166E-01    0.339E+00
DAV:  42    -0.361558300364E+04   -0.10140E-01   -0.74090E-01  2400   0.177E-01    0.513E+00
DAV:  43    -0.361557299380E+04    0.10010E-01   -0.74800E-01  2400   0.166E-01    0.341E+00
DAV:  44    -0.361558252214E+04   -0.95283E-02   -0.73808E-01  2400   0.177E-01    0.511E+00
DAV:  45    -0.361557311138E+04    0.94108E-02   -0.75021E-01  2368   0.166E-01    0.343E+00
DAV:  46    -0.361558205866E+04   -0.89473E-02   -0.73524E-01  2368   0.177E-01    0.509E+00
DAV:  47    -0.361557321037E+04    0.88483E-02   -0.75189E-01  2368   0.166E-01    0.344E+00
DAV:  48    -0.361557835998E+04   -0.51496E-02   -0.69978E-01  2368   0.176E-01    0.498E+00
DAV:  49    -0.361557401459E+04    0.43454E-02   -0.76695E-01  2368   0.165E-01    0.358E+00
DAV:  50    -0.361557488364E+04   -0.86905E-03   -0.67291E-01  2368   0.176E-01    0.482E+00
DAV:  51    -0.361557610515E+04   -0.12215E-02   -0.79563E-01  2368   0.164E-01    0.377E+00
DAV:  52    -0.361557422496E+04    0.18802E-02   -0.67758E-01  2368   0.178E-01    0.472E+00
DAV:  53    -0.361557685351E+04   -0.26285E-02   -0.80215E-01  2336   0.166E-01    0.383E+00
DAV:  54    -0.361557258940E+04    0.42641E-02   -0.66210E-01  2336   0.177E-01    0.462E+00
DAV:  55    -0.361557656024E+04   -0.39708E-02   -0.79404E-01  2336   0.166E-01    0.386E+00
DAV:  56    -0.361557105662E+04    0.55036E-02   -0.64574E-01  2304   0.175E-01    0.454E+00
DAV:  57    -0.361557617970E+04   -0.51231E-02   -0.78508E-01  2304   0.166E-01    0.388E+00
DAV:  58    -0.361557016947E+04    0.60102E-02   -0.63650E-01  2304   0.174E-01    0.449E+00
DAV:  59    -0.361557582196E+04   -0.56525E-02   -0.77777E-01  2304   0.165E-01    0.389E+00
DAV:  60    -0.361556935912E+04    0.64628E-02   -0.62725E-01  2336   0.173E-01    0.445E+00
DAV:  61    -0.361557549636E+04   -0.61372E-02   -0.77130E-01  2336   0.165E-01    0.390E+00
DAV:  62    -0.361556898083E+04    0.65155E-02   -0.62324E-01  2336   0.172E-01    0.443E+00
DAV:  63    -0.361557532043E+04   -0.63396E-02   -0.76783E-01  2336   0.164E-01    0.390E+00
DAV:  64    -0.361556860074E+04    0.67197E-02   -0.61878E-01  2336   0.172E-01    0.441E+00
DAV:  65    -0.361557515180E+04   -0.65511E-02   -0.76455E-01  2336   0.164E-01    0.390E+00
DAV:  66    -0.361556822948E+04    0.69223E-02   -0.61437E-01  2336   0.172E-01    0.439E+00
DAV:  67    -0.361557503340E+04   -0.68039E-02   -0.76193E-01  2336   0.163E-01    0.391E+00
DAV:  68    -0.361556799367E+04    0.70397E-02   -0.61172E-01  2336   0.171E-01    0.437E+00
DAV:  69    -0.361557492924E+04   -0.69356E-02   -0.75980E-01  2336   0.163E-01    0.391E+00
DAV:  70    -0.361556774731E+04    0.71819E-02   -0.60878E-01  2336   0.171E-01    0.436E+00
DAV:  71    -0.361557481458E+04   -0.70673E-02   -0.75757E-01  2336   0.163E-01    0.391E+00
DAV:  72    -0.361556759308E+04    0.72215E-02   -0.60701E-01  2336   0.171E-01    0.435E+00
DAV:  73    -0.361557473144E+04   -0.71384E-02   -0.75602E-01  2336   0.163E-01    0.391E+00
DAV:  74    -0.361556743707E+04    0.72944E-02   -0.60512E-01  2336   0.171E-01    0.434E+00
DAV:  75    -0.361557465079E+04   -0.72137E-02   -0.75454E-01  2336   0.163E-01    0.391E+00
DAV:  76    -0.361556728386E+04    0.73669E-02   -0.60326E-01  2336   0.171E-01    0.433E+00
DAV:  77    -0.361557457380E+04   -0.72899E-02   -0.75311E-01  2336   0.163E-01    0.391E+00
DAV:  78    -0.361556717808E+04    0.73957E-02   -0.60201E-01  2336   0.171E-01    0.433E+00
DAV:  79    -0.361557451047E+04   -0.73324E-02   -0.75198E-01  2336   0.162E-01    0.391E+00
DAV:  80    -0.361556707387E+04    0.74366E-02   -0.60073E-01  2336   0.171E-01    0.432E+00
DAV:  81    -0.361557445339E+04   -0.73795E-02   -0.75095E-01  2336   0.162E-01    0.391E+00
DAV:  82    -0.361556700122E+04    0.74522E-02   -0.59986E-01  2336   0.170E-01    0.432E+00
DAV:  83    -0.361557438848E+04   -0.73873E-02   -0.74993E-01  2336   0.162E-01    0.391E+00
DAV:  84    -0.361556692905E+04    0.74594E-02   -0.59896E-01  2336   0.170E-01    0.432E+00
DAV:  85    -0.361557433424E+04   -0.74052E-02   -0.74906E-01  2336   0.162E-01    0.391E+00
DAV:  86    -0.361556686472E+04    0.74695E-02   -0.59815E-01  2336   0.170E-01    0.431E+00
DAV:  87    -0.361557424649E+04   -0.73818E-02   -0.74784E-01  2336   0.162E-01    0.391E+00
DAV:  88    -0.361556680865E+04    0.74378E-02   -0.59741E-01  2336   0.170E-01    0.431E+00
DAV:  89    -0.361557418975E+04   -0.73811E-02   -0.74702E-01  2336   0.162E-01    0.391E+00
DAV:  90    -0.361556677007E+04    0.74197E-02   -0.59691E-01  2336   0.170E-01    0.431E+00
DAV:  91    -0.361557415439E+04   -0.73843E-02   -0.74652E-01  2336   0.162E-01    0.391E+00
DAV:  92    -0.361556668065E+04    0.74737E-02   -0.59574E-01  2336   0.170E-01    0.431E+00
DAV:  93    -0.361557399147E+04   -0.73108E-02   -0.74441E-01  2336   0.162E-01    0.390E+00
DAV:  94    -0.361556655701E+04    0.74345E-02   -0.59406E-01  2336   0.170E-01    0.430E+00
DAV:  95    -0.361557388594E+04   -0.73289E-02   -0.74281E-01  2336   0.162E-01    0.390E+00
DAV:  96    -0.361556651069E+04    0.73753E-02   -0.59348E-01  2336   0.170E-01    0.430E+00
DAV:  97    -0.361557377522E+04   -0.72645E-02   -0.74153E-01  2336   0.162E-01    0.390E+00
DAV:  98    -0.361556635907E+04    0.74161E-02   -0.59138E-01  2336   0.170E-01    0.429E+00
DAV:  99    -0.361557362075E+04   -0.72617E-02   -0.73933E-01  2336   0.162E-01    0.389E+00
DAV: 100    -0.361556625773E+04    0.73630E-02   -0.59007E-01  2336   0.170E-01
  38 F= -.36155663E+04 E0= -.36155044E+04  d E =-.967628E-01
       N       E                     dE             d eps       ncg     rms          rms(c)
DAV:   1    -0.361560797706E+04   -0.34356E-01   -0.38520E+00  2048   0.117E+00    0.350E+00
DAV:   2    -0.362309900515E+04   -0.74910E+01   -0.73636E+01  3040   0.315E+00    0.409E+01
DAV:   3    -0.361617442002E+04    0.69246E+01   -0.27635E+01  2720   0.174E+00    0.626E+00
DAV:   4    -0.361560496419E+04    0.56946E+00   -0.22211E-01  2912   0.582E-01    0.343E+00
DAV:   5    -0.361557244969E+04    0.32514E-01   -0.31998E-01  2560   0.199E-01    0.183E+00
DAV:   6    -0.361564066227E+04   -0.68213E-01   -0.57255E-01  2368   0.140E-01    0.578E+00
DAV:   7    -0.361561275436E+04    0.27908E-01   -0.56987E-01  2624   0.145E-01    0.248E+00
DAV:   8    -0.361567183427E+04   -0.59080E-01   -0.94448E-01  2560   0.191E-01    0.578E+00
DAV:   9    -0.361561097518E+04    0.60859E-01   -0.48881E-01  2624   0.172E-01    0.183E+00
DAV:  10    -0.361563995615E+04   -0.28981E-01   -0.57987E-01  2560   0.161E-01    0.547E+00
DAV:  11    -0.361561122371E+04    0.28732E-01   -0.57769E-01  2528   0.149E-01    0.264E+00
DAV:  12    -0.361564036196E+04   -0.29138E-01   -0.72464E-01  2464   0.167E-01    0.546E+00
DAV:  13    -0.361561509375E+04    0.25268E-01   -0.64123E-01  2464   0.158E-01    0.286E+00
DAV:  14    -0.361564225044E+04   -0.27157E-01   -0.77655E-01  2464   0.174E-01    0.546E+00
DAV:  15    -0.361561553900E+04    0.26711E-01   -0.64284E-01  2432   0.162E-01    0.283E+00
DAV:  16    -0.361564025977E+04   -0.24721E-01   -0.75647E-01  2464   0.173E-01    0.543E+00
DAV:  17    -0.361561535721E+04    0.24903E-01   -0.64232E-01  2432   0.161E-01    0.285E+00
DAV:  18    -0.361563837959E+04   -0.23022E-01   -0.74405E-01  2464   0.173E-01    0.540E+00
DAV:  19    -0.361561559824E+04    0.22781E-01   -0.64989E-01  2432   0.161E-01    0.290E+00
DAV:  20    -0.361563744799E+04   -0.21850E-01   -0.74397E-01  2464   0.173E-01    0.538E+00
DAV:  21    -0.361561588850E+04    0.21559E-01   -0.65654E-01  2400   0.162E-01    0.294E+00
DAV:  22    -0.361563671493E+04   -0.20826E-01   -0.74320E-01  2432   0.174E-01    0.535E+00
DAV:  23    -0.361561608936E+04    0.20626E-01   -0.66130E-01  2400   0.162E-01    0.297E+00
DAV:  24    -0.361563592596E+04   -0.19837E-01   -0.74059E-01  2400   0.174E-01    0.533E+00
DAV:  25    -0.361561629511E+04    0.19631E-01   -0.66633E-01  2368   0.162E-01    0.301E+00
DAV:  26    -0.361563524669E+04   -0.18952E-01   -0.73910E-01  2400   0.174E-01    0.531E+00
DAV:  27    -0.361561655290E+04    0.18694E-01   -0.67207E-01  2368   0.162E-01    0.304E+00
DAV:  28    -0.361563468122E+04   -0.18128E-01   -0.73867E-01  2400   0.174E-01    0.529E+00
DAV:  29    -0.361561681652E+04    0.17865E-01   -0.67767E-01  2336   0.163E-01    0.308E+00
DAV:  30    -0.361563417587E+04   -0.17359E-01   -0.73837E-01  2400   0.175E-01    0.528E+00
DAV:  31    -0.361561706770E+04    0.17108E-01   -0.68289E-01  2336   0.163E-01    0.311E+00
DAV:  32    -0.361563370064E+04   -0.16633E-01   -0.73792E-01  2400   0.176E-01    0.526E+00
DAV:  33    -0.361561730802E+04    0.16393E-01   -0.68783E-01  2336   0.163E-01    0.314E+00
DAV:  34    -0.361563325547E+04   -0.15947E-01   -0.73743E-01  2368   0.175E-01    0.524E+00
DAV:  35    -0.361561753232E+04    0.15723E-01   -0.69240E-01  2336   0.163E-01    0.316E+00
DAV:  36    -0.361563282763E+04   -0.15295E-01   -0.73676E-01  2368   0.176E-01    0.523E+00
DAV:  37    -0.361561775359E+04    0.15074E-01   -0.69683E-01  2336   0.164E-01    0.319E+00
DAV:  38    -0.361563242134E+04   -0.14668E-01   -0.73609E-01  2336   0.176E-01    0.521E+00
DAV:  39    -0.361561796534E+04    0.14456E-01   -0.70102E-01  2336   0.164E-01    0.322E+00
DAV:  40    -0.361563203787E+04   -0.14073E-01   -0.73540E-01  2336   0.176E-01    0.520E+00
DAV:  41    -0.361561816696E+04    0.13871E-01   -0.70495E-01  2336   0.164E-01    0.324E+00
DAV:  42    -0.361563166692E+04   -0.13500E-01   -0.73458E-01  2336   0.176E-01    0.518E+00
DAV:  43    -0.361561835866E+04    0.13308E-01   -0.70867E-01  2336   0.165E-01    0.326E+00
DAV:  44    -0.361563130510E+04   -0.12946E-01   -0.73367E-01  2336   0.176E-01    0.517E+00
DAV:  45    -0.361561854061E+04    0.12764E-01   -0.71217E-01  2336   0.164E-01    0.329E+00
DAV:  46    -0.361563095619E+04   -0.12416E-01   -0.73269E-01  2336   0.176E-01    0.515E+00
DAV:  47    -0.361561881668E+04    0.12140E-01   -0.71708E-01  2336   0.165E-01    0.331E+00
DAV:  48    -0.361562872408E+04   -0.99074E-02   -0.71457E-01  2336   0.176E-01    0.509E+00
DAV:  49    -0.361561957553E+04    0.91486E-02   -0.73244E-01  2304   0.164E-01    0.342E+00
DAV:  50    -0.361562710823E+04   -0.75327E-02   -0.70832E-01  2304   0.176E-01    0.502E+00
DAV:  51    -0.361562103608E+04    0.60722E-02   -0.75663E-01  2304   0.166E-01    0.355E+00
DAV:  52    -0.361562653194E+04   -0.54959E-02   -0.71388E-01  2304   0.177E-01    0.496E+00
DAV:  53    -0.361562185640E+04    0.46755E-02   -0.76842E-01  2304   0.166E-01    0.362E+00
DAV:  54    -0.361562548230E+04   -0.36259E-02   -0.70822E-01  2336   0.177E-01    0.490E+00
DAV:  55    -0.361562221105E+04    0.32713E-02   -0.77308E-01  2368   0.166E-01    0.367E+00
DAV:  56    -0.361562437706E+04   -0.21660E-02   -0.69991E-01  2368   0.176E-01    0.485E+00
DAV:  57    -0.361562249389E+04    0.18832E-02   -0.77650E-01  2368   0.166E-01    0.371E+00
DAV:  58    -0.361562381491E+04   -0.13210E-02   -0.69685E-01  2368   0.176E-01    0.481E+00
DAV:  59    -0.361562262453E+04    0.11904E-02   -0.77756E-01  2368   0.166E-01    0.373E+00
DAV:  60    -0.361562309072E+04   -0.46619E-03   -0.69037E-01  2368   0.176E-01    0.478E+00
DAV:  61    -0.361562264996E+04    0.44075E-03   -0.77720E-01  2336   0.165E-01    0.375E+00
DAV:  62    -0.361562269227E+04   -0.42301E-04   -0.68728E-01  2336   0.176E-01    0.475E+00
DAV:  63    -0.361562263319E+04    0.59076E-04   -0.77628E-01  2336   0.166E-01    0.376E+00
DAV:  64    -0.361562221808E+04    0.41511E-03   -0.68260E-01  2336   0.176E-01    0.473E+00
DAV:  65    -0.361562259221E+04   -0.37413E-03   -0.77517E-01  2336   0.165E-01    0.377E+00
DAV:  66    -0.361562173663E+04    0.85558E-03   -0.67774E-01  2336   0.175E-01    0.471E+00
DAV:  67    -0.361562258562E+04   -0.84899E-03   -0.77450E-01  2336   0.165E-01    0.378E+00
DAV:  68    -0.361562141838E+04    0.11672E-02   -0.67485E-01  2336   0.175E-01    0.469E+00
DAV:  69    -0.361562256936E+04   -0.11510E-02   -0.77377E-01  2336   0.165E-01    0.379E+00
DAV:  70    -0.361562107099E+04    0.14984E-02   -0.67133E-01  2336   0.174E-01    0.467E+00
DAV:  71    -0.361562253853E+04   -0.14675E-02   -0.77284E-01  2336   0.165E-01    0.380E+00
DAV:  72    -0.361562084448E+04    0.16941E-02   -0.66919E-01  2336   0.174E-01    0.466E+00
DAV:  73    -0.361562250436E+04   -0.16599E-02   -0.77198E-01  2336   0.165E-01    0.380E+00
DAV:  74    -0.361562059811E+04    0.19062E-02   -0.66661E-01  2336   0.174E-01    0.465E+00
DAV:  75    -0.361562246442E+04   -0.18663E-02   -0.77107E-01  2336   0.165E-01    0.380E+00
DAV:  76    -0.361562035371E+04    0.21107E-02   -0.66403E-01  2336   0.174E-01    0.464E+00
DAV:  77    -0.361562242610E+04   -0.20724E-02   -0.77020E-01  2336   0.164E-01    0.381E+00
DAV:  78    -0.361562019253E+04    0.22336E-02   -0.66243E-01  2336   0.173E-01    0.463E+00
DAV:  79    -0.361562239200E+04   -0.21995E-02   -0.76946E-01  2336   0.164E-01    0.381E+00
DAV:  80    -0.361562002307E+04    0.23689E-02   -0.66062E-01  2336   0.173E-01    0.462E+00
DAV:  81    -0.361562236081E+04   -0.23377E-02   -0.76876E-01  2336   0.164E-01    0.381E+00
DAV:  82    -0.361561992937E+04    0.24314E-02   -0.65971E-01  2336   0.173E-01    0.462E+00
DAV:  83    -0.361562231786E+04   -0.23885E-02   -0.76800E-01  2336   0.164E-01    0.381E+00
DAV:  84    -0.361561981754E+04    0.25003E-02   -0.65844E-01  2336   0.173E-01    0.461E+00
DAV:  85    -0.361562227492E+04   -0.24574E-02   -0.76725E-01  2336   0.164E-01    0.381E+00
DAV:  86    -0.361561970758E+04    0.25673E-02   -0.65720E-01  2336   0.173E-01    0.461E+00
DAV:  87    -0.361562221059E+04   -0.25030E-02   -0.76626E-01  2336   0.164E-01    0.381E+00
DAV:  88    -0.361561966593E+04    0.25447E-02   -0.65673E-01  2336   0.173E-01    0.460E+00
DAV:  89    -0.361562217515E+04   -0.25092E-02   -0.76569E-01  2336   0.164E-01    0.381E+00
DAV:  90    -0.361561961608E+04    0.25591E-02   -0.65612E-01  2336   0.173E-01    0.460E+00
DAV:  91    -0.361562214780E+04   -0.25317E-02   -0.76528E-01  2336   0.164E-01    0.381E+00
DAV:  92    -0.361561959254E+04    0.25553E-02   -0.65585E-01  2336   0.173E-01    0.460E+00
DAV:  93    -0.361562208064E+04   -0.24881E-02   -0.76437E-01  2336   0.164E-01    0.381E+00
DAV:  94    -0.361561952978E+04    0.25509E-02   -0.65497E-01  2336   0.173E-01    0.460E+00
DAV:  95    -0.361562202432E+04   -0.24945E-02   -0.76357E-01  2336   0.164E-01    0.381E+00
DAV:  96    -0.361561948048E+04    0.25438E-02   -0.65433E-01  2336   0.173E-01    0.460E+00
DAV:  97    -0.361562192068E+04   -0.24402E-02   -0.76225E-01  2336   0.164E-01    0.381E+00
DAV:  98    -0.361561933173E+04    0.25890E-02   -0.65231E-01  2336   0.173E-01    0.459E+00
DAV:  99    -0.361562180318E+04   -0.24715E-02   -0.76056E-01  2336   0.164E-01    0.380E+00
DAV: 100    -0.361561924033E+04    0.25628E-02   -0.65114E-01  2336   0.173E-01
  39 F= -.36156192E+04 E0= -.36155591E+04  d E =-.529826E-01
       N       E                     dE             d eps       ncg     rms          rms(c)
DAV:   1    -0.361561562014E+04    0.61830E-02   -0.86407E+00  2048   0.182E+00    0.306E+00
DAV:   2    -0.362147236173E+04   -0.58567E+01   -0.55592E+01  3040   0.272E+00    0.363E+01
DAV:   3    -0.361610355685E+04    0.53688E+01   -0.18788E+01  2752   0.153E+00    0.608E+00
DAV:   4    -0.361561225901E+04    0.49130E+00   -0.14561E-01  2816   0.558E-01    0.272E+00
DAV:   5    -0.361560615415E+04    0.61049E-02   -0.43561E-01  2592   0.229E-01    0.371E+00
DAV:   6    -0.361569684597E+04   -0.90692E-01   -0.12370E+00  2464   0.183E-01    0.598E+00
DAV:   7    -0.361563768412E+04    0.59162E-01   -0.66015E-01  2624   0.181E-01    0.261E+00
DAV:   8    -0.361573132016E+04   -0.93636E-01   -0.12753E+00  2784   0.232E-01    0.575E+00
DAV:   9    -0.361562357027E+04    0.10775E+00   -0.23433E-01  2656   0.193E-01    0.370E-01
DAV:  10    -0.361562220893E+04    0.13613E-02   -0.16572E-01  2688   0.140E-01    0.487E+00
DAV:  11    -0.361562573186E+04   -0.35229E-02   -0.59785E-01  2688   0.122E-01    0.338E+00
DAV:  12    -0.361567398182E+04   -0.48250E-01   -0.96993E-01  2528   0.173E-01    0.560E+00
DAV:  13    -0.361563735392E+04    0.36628E-01   -0.70213E-01  2464   0.171E-01    0.303E+00
DAV:  14    -0.361567114938E+04   -0.33795E-01   -0.89273E-01  2464   0.180E-01    0.553E+00
DAV:  15    -0.361563487039E+04    0.36279E-01   -0.66229E-01  2432   0.167E-01    0.292E+00
DAV:  16    -0.361566369426E+04   -0.28824E-01   -0.81270E-01  2432   0.174E-01    0.546E+00
DAV:  17    -0.361563498486E+04    0.28709E-01   -0.67369E-01  2400   0.162E-01    0.303E+00
DAV:  18    -0.361566173769E+04   -0.26753E-01   -0.81266E-01  2400   0.174E-01    0.543E+00
DAV:  19    -0.361563556300E+04    0.26175E-01   -0.68560E-01  2368   0.163E-01    0.309E+00
DAV:  20    -0.361566033946E+04   -0.24776E-01   -0.80961E-01  2336   0.174E-01    0.539E+00
DAV:  21    -0.361563576321E+04    0.24576E-01   -0.69032E-01  2336   0.163E-01    0.312E+00
DAV:  22    -0.361565880753E+04   -0.23044E-01   -0.80079E-01  2336   0.174E-01    0.536E+00
DAV:  23    -0.361563596451E+04    0.22843E-01   -0.69549E-01  2336   0.163E-01    0.316E+00
DAV:  24    -0.361565748703E+04   -0.21523E-01   -0.79436E-01  2336   0.174E-01    0.533E+00
DAV:  25    -0.361563629643E+04    0.21191E-01   -0.70273E-01  2336   0.163E-01    0.321E+00
DAV:  26    -0.361565644149E+04   -0.20145E-01   -0.79101E-01  2336   0.175E-01    0.531E+00
DAV:  27    -0.361563667509E+04    0.19766E-01   -0.71036E-01  2336   0.164E-01    0.325E+00
DAV:  28    -0.361565555329E+04   -0.18878E-01   -0.78862E-01  2368   0.176E-01    0.528E+00
DAV:  29    -0.361563704999E+04    0.18503E-01   -0.71760E-01  2336   0.164E-01    0.329E+00
DAV:  30    -0.361565474120E+04   -0.17691E-01   -0.78629E-01  2368   0.175E-01    0.526E+00
DAV:  31    -0.361563738174E+04    0.17359E-01   -0.72394E-01  2336   0.164E-01    0.333E+00
DAV:  32    -0.361565397017E+04   -0.16588E-01   -0.78359E-01  2336   0.175E-01    0.523E+00
DAV:  33    -0.361563769789E+04    0.16272E-01   -0.72992E-01  2336   0.165E-01    0.336E+00
DAV:  34    -0.361565325007E+04   -0.15552E-01   -0.78097E-01  2336   0.175E-01    0.521E+00
DAV:  35    -0.361563800693E+04    0.15243E-01   -0.73568E-01  2336   0.165E-01    0.340E+00
DAV:  36    -0.361565257980E+04   -0.14573E-01   -0.77846E-01  2336   0.176E-01    0.519E+00
DAV:  37    -0.361563829974E+04    0.14280E-01   -0.74102E-01  2336   0.166E-01    0.343E+00
DAV:  38    -0.361565194582E+04   -0.13646E-01   -0.77590E-01  2336   0.176E-01    0.517E+00
DAV:  39    -0.361563857366E+04    0.13372E-01   -0.74593E-01  2336   0.165E-01    0.346E+00
DAV:  40    -0.361565133657E+04   -0.12763E-01   -0.77320E-01  2336   0.176E-01    0.515E+00
DAV:  41    -0.361563882666E+04    0.12510E-01   -0.75041E-01  2336   0.165E-01    0.349E+00
DAV:  42    -0.361565076086E+04   -0.11934E-01   -0.77049E-01  2336   0.176E-01    0.513E+00
DAV:  43    -0.361563906298E+04    0.11698E-01   -0.75453E-01  2336   0.165E-01    0.351E+00
DAV:  44    -0.361565020203E+04   -0.11139E-01   -0.76765E-01  2336   0.176E-01    0.511E+00
DAV:  45    -0.361563928908E+04    0.10913E-01   -0.75841E-01  2336   0.165E-01    0.354E+00
DAV:  46    -0.361564968143E+04   -0.10392E-01   -0.76496E-01  2336   0.177E-01    0.509E+00
DAV:  47    -0.361564024302E+04    0.94384E-02   -0.77375E-01  2336   0.166E-01    0.361E+00
DAV:  48    -0.361564959954E+04   -0.93565E-02   -0.77098E-01  2336   0.178E-01    0.507E+00
DAV:  49    -0.361564098528E+04    0.86143E-02   -0.78504E-01  2336   0.166E-01    0.365E+00
DAV:  50    -0.361564912240E+04   -0.81371E-02   -0.77024E-01  2336   0.178E-01    0.505E+00
DAV:  51    -0.361564141205E+04    0.77104E-02   -0.79150E-01  2336   0.167E-01    0.369E+00
DAV:  52    -0.361564591547E+04   -0.45034E-02   -0.73970E-01  2368   0.178E-01    0.494E+00
DAV:  53    -0.361564148696E+04    0.44285E-02   -0.79311E-01  2400   0.167E-01    0.375E+00
DAV:  54    -0.361564398286E+04   -0.24959E-02   -0.72411E-01  2336   0.177E-01    0.487E+00
DAV:  55    -0.361564216953E+04    0.18133E-02   -0.80201E-01  2368   0.167E-01    0.383E+00
DAV:  56    -0.361564215173E+04    0.17800E-04   -0.70901E-01  2368   0.177E-01    0.478E+00
DAV:  57    -0.361564286025E+04   -0.70851E-03   -0.80958E-01  2368   0.167E-01    0.390E+00
DAV:  58    -0.361564079843E+04    0.20618E-02   -0.69823E-01  2368   0.177E-01    0.470E+00
DAV:  59    -0.361564319832E+04   -0.23999E-02   -0.81137E-01  2368   0.167E-01    0.395E+00
DAV:  60    -0.361563934284E+04    0.38555E-02   -0.68393E-01  2368   0.177E-01    0.462E+00
DAV:  61    -0.361564333138E+04   -0.39885E-02   -0.80992E-01  2368   0.166E-01    0.398E+00
DAV:  62    -0.361563858580E+04    0.47456E-02   -0.67723E-01  2368   0.177E-01    0.457E+00
DAV:  63    -0.361564321006E+04   -0.46243E-02   -0.80596E-01  2368   0.166E-01    0.400E+00
DAV:  64    -0.361563775035E+04    0.54597E-02   -0.66807E-01  2368   0.176E-01    0.453E+00
DAV:  65    -0.361564298983E+04   -0.52395E-02   -0.80091E-01  2368   0.166E-01    0.401E+00
DAV:  66    -0.361563697808E+04    0.60118E-02   -0.65933E-01  2368   0.176E-01    0.449E+00
DAV:  67    -0.361564284629E+04   -0.58682E-02   -0.79699E-01  2368   0.165E-01    0.402E+00
DAV:  68    -0.361563651769E+04    0.63286E-02   -0.65445E-01  2368   0.175E-01    0.447E+00
DAV:  69    -0.361564269009E+04   -0.61724E-02   -0.79354E-01  2368   0.165E-01    0.402E+00
DAV:  70    -0.361563605434E+04    0.66357E-02   -0.64909E-01  2368   0.174E-01    0.444E+00
DAV:  71    -0.361564252709E+04   -0.64727E-02   -0.79013E-01  2368   0.165E-01    0.403E+00
DAV:  72    -0.361563578849E+04    0.67386E-02   -0.64616E-01  2368   0.174E-01    0.443E+00
DAV:  73    -0.361564239904E+04   -0.66105E-02   -0.78767E-01  2368   0.164E-01    0.403E+00
DAV:  74    -0.361563551874E+04    0.68803E-02   -0.64296E-01  2368   0.173E-01    0.441E+00
DAV:  75    -0.361564227652E+04   -0.67578E-02   -0.78537E-01  2368   0.164E-01    0.403E+00
DAV:  76    -0.361563525927E+04    0.70173E-02   -0.63985E-01  2368   0.173E-01    0.440E+00
DAV:  77    -0.361564218278E+04   -0.69235E-02   -0.78346E-01  2368   0.164E-01    0.403E+00
DAV:  78    -0.361563508726E+04    0.70955E-02   -0.63788E-01  2368   0.173E-01    0.439E+00
DAV:  79    -0.361564209567E+04   -0.70084E-02   -0.78184E-01  2368   0.163E-01    0.403E+00
DAV:  80    -0.361563491463E+04    0.71810E-02   -0.63580E-01  2368   0.173E-01    0.438E+00
DAV:  81    -0.361564201270E+04   -0.70981E-02   -0.78031E-01  2368   0.163E-01    0.403E+00
DAV:  82    -0.361563480399E+04    0.72087E-02   -0.63451E-01  2368   0.172E-01    0.438E+00
DAV:  83    -0.361564193748E+04   -0.71335E-02   -0.77905E-01  2368   0.163E-01    0.403E+00
DAV:  84    -0.361563469164E+04    0.72458E-02   -0.63312E-01  2368   0.172E-01    0.437E+00
DAV:  85    -0.361564186957E+04   -0.71779E-02   -0.77791E-01  2368   0.163E-01    0.403E+00
DAV:  86    -0.361563458247E+04    0.72871E-02   -0.63177E-01  2368   0.172E-01    0.437E+00
DAV:  87    -0.361564179192E+04   -0.72095E-02   -0.77667E-01  2368   0.163E-01    0.403E+00
DAV:  88    -0.361563450410E+04    0.72878E-02   -0.63081E-01  2368   0.172E-01    0.436E+00
DAV:  89    -0.361564173168E+04   -0.72276E-02   -0.77571E-01  2368   0.163E-01    0.403E+00
DAV:  90    -0.361563443260E+04    0.72991E-02   -0.62991E-01  2368   0.172E-01    0.436E+00
DAV:  91    -0.361564168504E+04   -0.72524E-02   -0.77496E-01  2368   0.163E-01    0.403E+00
DAV:  92    -0.361563433515E+04    0.73499E-02   -0.62867E-01  2368   0.172E-01    0.436E+00
DAV:  93    -0.361564155484E+04   -0.72197E-02   -0.77315E-01  2368   0.163E-01    0.403E+00
DAV:  94    -0.361563424341E+04    0.73114E-02   -0.62746E-01  2368   0.172E-01    0.435E+00
DAV:  95    -0.361564147299E+04   -0.72296E-02   -0.77195E-01  2368   0.163E-01    0.403E+00
DAV:  96    -0.361563418944E+04    0.72836E-02   -0.62677E-01  2368   0.172E-01    0.435E+00
DAV:  97    -0.361564135197E+04   -0.71625E-02   -0.77047E-01  2368   0.163E-01    0.402E+00
DAV:  98    -0.361563405004E+04    0.73019E-02   -0.62485E-01  2368   0.172E-01    0.435E+00
DAV:  99    -0.361564122588E+04   -0.71758E-02   -0.76864E-01  2368   0.162E-01    0.402E+00
DAV: 100    -0.361563396504E+04    0.72608E-02   -0.62375E-01  2368   0.172E-01
  40 F= -.36156340E+04 E0= -.36155728E+04  d E =-.677073E-01
       N       E                     dE             d eps       ncg     rms          rms(c)
DAV:   1    -0.361565645601E+04   -0.15230E-01   -0.47929E+00  2048   0.129E+00    0.327E+00
DAV:   2    -0.362221642386E+04   -0.65600E+01   -0.63415E+01  2976   0.293E+00    0.382E+01
DAV:   3    -0.361617693439E+04    0.60395E+01   -0.21228E+01  2720   0.162E+00    0.617E+00
DAV:   4    -0.361565170509E+04    0.52523E+00   -0.18361E-01  2848   0.583E-01    0.324E+00
DAV:   5    -0.361563901142E+04    0.12694E-01   -0.48807E-01  2624   0.225E-01    0.356E+00
DAV:   6    -0.361573498084E+04   -0.95969E-01   -0.12383E+00  2496   0.184E-01    0.593E+00
DAV:   7    -0.361567208396E+04    0.62897E-01   -0.66333E-01  2560   0.177E-01    0.274E+00
DAV:   8    -0.361574805120E+04   -0.75967E-01   -0.11773E+00  2688   0.213E-01    0.574E+00
DAV:   9    -0.361566071484E+04    0.87336E-01   -0.40579E-01  2560   0.184E-01    0.142E+00
DAV:  10    -0.361568682533E+04   -0.26110E-01   -0.45713E-01  2592   0.152E-01    0.539E+00
DAV:  11    -0.361566462107E+04    0.22204E-01   -0.62204E-01  2624   0.145E-01    0.306E+00
DAV:  12    -0.361569994146E+04   -0.35320E-01   -0.84035E-01  2432   0.171E-01    0.545E+00
DAV:  13    -0.361567072691E+04    0.29215E-01   -0.69610E-01  2400   0.164E-01    0.316E+00
DAV:  14    -0.361570218169E+04   -0.31455E-01   -0.87736E-01  2368   0.178E-01    0.544E+00
DAV:  15    -0.361566853119E+04    0.33651E-01   -0.64864E-01  2368   0.165E-01    0.292E+00
DAV:  16    -0.361569633173E+04   -0.27801E-01   -0.79123E-01  2368   0.173E-01    0.540E+00
DAV:  17    -0.361566774272E+04    0.28589E-01   -0.64252E-01  2368   0.161E-01    0.296E+00
DAV:  18    -0.361569299423E+04   -0.25252E-01   -0.76929E-01  2368   0.172E-01    0.536E+00
DAV:  19    -0.361566889755E+04    0.24097E-01   -0.66832E-01  2368   0.161E-01    0.310E+00
DAV:  20    -0.361569253867E+04   -0.23641E-01   -0.78650E-01  2336   0.174E-01    0.533E+00
DAV:  21    -0.361566979515E+04    0.22744E-01   -0.68399E-01  2336   0.162E-01    0.317E+00
DAV:  22    -0.361569199236E+04   -0.22197E-01   -0.79113E-01  2368   0.175E-01    0.531E+00
DAV:  23    -0.361566995279E+04    0.22040E-01   -0.68681E-01  2368   0.163E-01    0.319E+00
DAV:  24    -0.361569083501E+04   -0.20882E-01   -0.78326E-01  2368   0.175E-01    0.528E+00
DAV:  25    -0.361567005296E+04    0.20782E-01   -0.68978E-01  2368   0.163E-01    0.321E+00
DAV:  26    -0.361568968807E+04   -0.19635E-01   -0.77666E-01  2368   0.175E-01    0.526E+00
DAV:  27    -0.361567037711E+04    0.19311E-01   -0.69665E-01  2336   0.163E-01    0.326E+00
DAV:  28    -0.361568883563E+04   -0.18459E-01   -0.77459E-01  2336   0.175E-01    0.523E+00
DAV:  29    -0.361567075256E+04    0.18083E-01   -0.70391E-01  2336   0.164E-01    0.330E+00
DAV:  30    -0.361568816438E+04   -0.17412E-01   -0.77363E-01  2368   0.176E-01    0.521E+00
DAV:  31    -0.361567107913E+04    0.17085E-01   -0.71002E-01  2336   0.165E-01    0.333E+00
DAV:  32    -0.361568750144E+04   -0.16422E-01   -0.77172E-01  2368   0.176E-01    0.519E+00
DAV:  33    -0.361567135597E+04    0.16145E-01   -0.71523E-01  2336   0.165E-01    0.337E+00
DAV:  34    -0.361568685664E+04   -0.15501E-01   -0.76940E-01  2368   0.177E-01    0.517E+00
DAV:  35    -0.361567161984E+04    0.15237E-01   -0.72016E-01  2336   0.165E-01    0.340E+00
DAV:  36    -0.361568624532E+04   -0.14625E-01   -0.76709E-01  2368   0.177E-01    0.515E+00
DAV:  37    -0.361567188279E+04    0.14363E-01   -0.72498E-01  2336   0.166E-01    0.343E+00
DAV:  38    -0.361568567695E+04   -0.13794E-01   -0.76496E-01  2368   0.178E-01    0.513E+00
DAV:  39    -0.361567213476E+04    0.13542E-01   -0.72950E-01  2336   0.166E-01    0.345E+00
DAV:  40    -0.361568514291E+04   -0.13008E-01   -0.76284E-01  2368   0.178E-01    0.511E+00
DAV:  41    -0.361567236869E+04    0.12774E-01   -0.73360E-01  2336   0.166E-01    0.348E+00
DAV:  42    -0.361568463347E+04   -0.12265E-01   -0.76063E-01  2368   0.178E-01    0.509E+00
DAV:  43    -0.361567258708E+04    0.12046E-01   -0.73738E-01  2336   0.167E-01    0.350E+00
DAV:  44    -0.361568413893E+04   -0.11552E-01   -0.75829E-01  2368   0.178E-01    0.507E+00
DAV:  45    -0.361567278920E+04    0.11350E-01   -0.74086E-01  2336   0.167E-01    0.353E+00
DAV:  46    -0.361568366673E+04   -0.10878E-01   -0.75594E-01  2368   0.179E-01    0.506E+00
DAV:  47    -0.361567349638E+04    0.10170E-01   -0.75230E-01  2336   0.168E-01    0.358E+00
DAV:  48    -0.361568190365E+04   -0.84073E-02   -0.74373E-01  2400   0.179E-01    0.500E+00
DAV:  49    -0.361567473232E+04    0.71713E-02   -0.77241E-01  2400   0.169E-01    0.369E+00
DAV:  50    -0.361568031904E+04   -0.55867E-02   -0.73658E-01  2368   0.180E-01    0.492E+00
DAV:  51    -0.361567628601E+04    0.40330E-02   -0.79508E-01  2368   0.168E-01    0.381E+00
DAV:  52    -0.361567831302E+04   -0.20270E-02   -0.72401E-01  2400   0.180E-01    0.482E+00
DAV:  53    -0.361567724469E+04    0.10683E-02   -0.80686E-01  2336   0.169E-01    0.390E+00
DAV:  54    -0.361567632561E+04    0.91908E-03   -0.70776E-01  2368   0.180E-01    0.472E+00
DAV:  55    -0.361567788288E+04   -0.15573E-02   -0.81243E-01  2336   0.169E-01    0.397E+00
DAV:  56    -0.361567432193E+04    0.35610E-02   -0.68868E-01  2336   0.180E-01    0.461E+00
DAV:  57    -0.361567823895E+04   -0.39170E-02   -0.81280E-01  2336   0.168E-01    0.403E+00
DAV:  58    -0.361567324820E+04    0.49907E-02   -0.67925E-01  2336   0.178E-01    0.455E+00
DAV:  59    -0.361567825894E+04   -0.50107E-02   -0.80946E-01  2336   0.168E-01    0.406E+00
DAV:  60    -0.361567209429E+04    0.61646E-02   -0.66673E-01  2336   0.178E-01    0.448E+00
DAV:  61    -0.361567808180E+04   -0.59875E-02   -0.80378E-01  2336   0.168E-01    0.408E+00
DAV:  62    -0.361567152370E+04    0.65581E-02   -0.66101E-01  2336   0.177E-01    0.445E+00
DAV:  63    -0.361567787604E+04   -0.63523E-02   -0.79911E-01  2336   0.168E-01    0.408E+00
DAV:  64    -0.361567096192E+04    0.69141E-02   -0.65452E-01  2336   0.177E-01    0.442E+00
DAV:  65    -0.361567765593E+04   -0.66940E-02   -0.79464E-01  2336   0.168E-01    0.409E+00
DAV:  66    -0.361567045780E+04    0.71981E-02   -0.64858E-01  2336   0.176E-01    0.439E+00
DAV:  67    -0.361567752614E+04   -0.70683E-02   -0.79146E-01  2336   0.167E-01    0.409E+00
DAV:  68    -0.361567018072E+04    0.73454E-02   -0.64554E-01  2336   0.176E-01    0.438E+00
DAV:  69    -0.361567741042E+04   -0.72297E-02   -0.78905E-01  2336   0.167E-01    0.409E+00
DAV:  70    -0.361566989890E+04    0.75115E-02   -0.64217E-01  2336   0.176E-01    0.436E+00
DAV:  71    -0.361567728200E+04   -0.73831E-02   -0.78657E-01  2336   0.167E-01    0.409E+00
DAV:  72    -0.361566975656E+04    0.75254E-02   -0.64058E-01  2336   0.176E-01    0.436E+00
DAV:  73    -0.361567719865E+04   -0.74421E-02   -0.78508E-01  2336   0.166E-01    0.409E+00
DAV:  74    -0.361566960896E+04    0.75897E-02   -0.63878E-01  2336   0.176E-01    0.435E+00
DAV:  75    -0.361567711538E+04   -0.75064E-02   -0.78362E-01  2336   0.166E-01    0.409E+00
DAV:  76    -0.361566946362E+04    0.76518E-02   -0.63699E-01  2336   0.176E-01    0.434E+00
DAV:  77    -0.361567705128E+04   -0.75877E-02   -0.78240E-01  2336   0.166E-01    0.410E+00
DAV:  78    -0.361566937649E+04    0.76748E-02   -0.63597E-01  2336   0.176E-01    0.434E+00
DAV:  79    -0.361567699574E+04   -0.76192E-02   -0.78144E-01  2336   0.166E-01    0.410E+00
DAV:  80    -0.361566928391E+04    0.77118E-02   -0.63481E-01  2336   0.176E-01    0.433E+00
DAV:  81    -0.361567693877E+04   -0.76549E-02   -0.78048E-01  2336   0.166E-01    0.409E+00
DAV:  82    -0.361566923003E+04    0.77087E-02   -0.63416E-01  2336   0.176E-01    0.433E+00
DAV:  83    -0.361567688852E+04   -0.76585E-02   -0.77972E-01  2336   0.166E-01    0.409E+00
DAV:  84    -0.361566917235E+04    0.77162E-02   -0.63342E-01  2336   0.176E-01    0.433E+00
DAV:  85    -0.361567684171E+04   -0.76694E-02   -0.77901E-01  2336   0.166E-01    0.409E+00
DAV:  86    -0.361566911535E+04    0.77264E-02   -0.63269E-01  2336   0.176E-01    0.433E+00
DAV:  87    -0.361567678249E+04   -0.76671E-02   -0.77816E-01  2336   0.166E-01    0.409E+00
DAV:  88    -0.361566907493E+04    0.77076E-02   -0.63217E-01  2336   0.175E-01    0.432E+00
DAV:  89    -0.361567673845E+04   -0.76635E-02   -0.77754E-01  2336   0.166E-01    0.409E+00
DAV:  90    -0.361566903882E+04    0.76996E-02   -0.63169E-01  2336   0.175E-01    0.432E+00
DAV:  91    -0.361567670429E+04   -0.76655E-02   -0.77706E-01  2336   0.166E-01    0.409E+00
DAV:  92    -0.361566896463E+04    0.77397E-02   -0.63071E-01  2336   0.175E-01    0.432E+00
DAV:  93    -0.361567658361E+04   -0.76190E-02   -0.77547E-01  2336   0.166E-01    0.409E+00
DAV:  94    -0.361566888455E+04    0.76991E-02   -0.62962E-01  2336   0.175E-01    0.432E+00
DAV:  95    -0.361567650989E+04   -0.76253E-02   -0.77440E-01  2336   0.166E-01    0.409E+00
DAV:  96    -0.361566884752E+04    0.76624E-02   -0.62914E-01  2336   0.175E-01    0.432E+00
DAV:  97    -0.361567640198E+04   -0.75545E-02   -0.77316E-01  2336   0.166E-01    0.408E+00
DAV:  98    -0.361566870237E+04    0.76996E-02   -0.62711E-01  2336   0.175E-01    0.431E+00
DAV:  99    -0.361567625521E+04   -0.75528E-02   -0.77110E-01  2336   0.166E-01    0.408E+00
DAV: 100    -0.361566861300E+04    0.76422E-02   -0.62594E-01  2336   0.175E-01
  41 F= -.36156686E+04 E0= -.36156075E+04  d E =-.346480E-01
       N       E                     dE             d eps       ncg     rms          rms(c)
DAV:   1    -0.361564736121E+04    0.28894E-01   -0.11531E+01  2048   0.207E+00    0.268E+00
DAV:   2    -0.362013326887E+04   -0.44859E+01   -0.40395E+01  3008   0.238E+00    0.321E+01
DAV:   3    -0.361596539721E+04    0.41679E+01   -0.12928E+01  2784   0.146E+00    0.583E+00
DAV:   4    -0.361564949425E+04    0.31590E+00   -0.18316E-01  2944   0.435E-01    0.612E-01
DAV:   5    -0.361565868192E+04   -0.91877E-02   -0.14050E-01  2560   0.186E-01    0.489E+00
DAV:   6    -0.361567535724E+04   -0.16675E-01   -0.71789E-01  2720   0.123E-01    0.401E+00
DAV:   7    -0.361576359918E+04   -0.88242E-01   -0.15699E+00  2656   0.219E-01    0.564E+00
DAV:   8    -0.361566893595E+04    0.94663E-01   -0.28803E-01  2592   0.194E-01    0.470E-01
DAV:   9    -0.361564810470E+04    0.20831E-01   -0.12004E-01  2624   0.152E-01    0.393E+00
DAV:  10    -0.361567748809E+04   -0.29383E-01   -0.69826E-01  2656   0.124E-01    0.440E+00
DAV:  11    -0.361570591746E+04   -0.28429E-01   -0.10085E+00  2528   0.189E-01    0.531E+00
DAV:  12    -0.361569515740E+04    0.10760E-01   -0.97977E-01  2496   0.185E-01    0.414E+00
DAV:  13    -0.361571442054E+04   -0.19263E-01   -0.10755E+00  2528   0.206E-01    0.531E+00
DAV:  14    -0.361569188056E+04    0.22540E-01   -0.93012E-01  2400   0.187E-01    0.403E+00
DAV:  15    -0.361570579669E+04   -0.13916E-01   -0.96793E-01  2368   0.198E-01    0.521E+00
DAV:  16    -0.361569064882E+04    0.15148E-01   -0.91232E-01  2432   0.182E-01    0.404E+00
DAV:  17    -0.361570158766E+04   -0.10939E-01   -0.92381E-01  2336   0.194E-01    0.514E+00
DAV:  18    -0.361568992053E+04    0.11667E-01   -0.90087E-01  2400   0.180E-01    0.404E+00
DAV:  19    -0.361569895017E+04   -0.90296E-02   -0.89574E-01  2368   0.193E-01    0.509E+00
DAV:  20    -0.361568927939E+04    0.96708E-02   -0.89081E-01  2368   0.180E-01    0.404E+00
DAV:  21    -0.361569689135E+04   -0.76120E-02   -0.87334E-01  2368   0.192E-01    0.505E+00
DAV:  22    -0.361568884425E+04    0.80471E-02   -0.88385E-01  2368   0.179E-01    0.404E+00
DAV:  23    -0.361569529382E+04   -0.64496E-02   -0.85633E-01  2336   0.191E-01    0.501E+00
DAV:  24    -0.361568858030E+04    0.67135E-02   -0.87942E-01  2368   0.178E-01    0.405E+00
DAV:  25    -0.361569399598E+04   -0.54157E-02   -0.84276E-01  2368   0.190E-01    0.498E+00
DAV:  26    -0.361568841172E+04    0.55843E-02   -0.87637E-01  2400   0.178E-01    0.406E+00
DAV:  27    -0.361569289973E+04   -0.44880E-02   -0.83143E-01  2336   0.190E-01    0.495E+00
DAV:  28    -0.361568831194E+04    0.45878E-02   -0.87429E-01  2336   0.178E-01    0.407E+00
DAV:  29    -0.361569195208E+04   -0.36401E-02   -0.82173E-01  2368   0.190E-01    0.492E+00
DAV:  30    -0.361568823639E+04    0.37157E-02   -0.87257E-01  2336   0.178E-01    0.407E+00
DAV:  31    -0.361569112178E+04   -0.28854E-02   -0.81325E-01  2336   0.189E-01    0.490E+00
DAV:  32    -0.361568815140E+04    0.29704E-02   -0.87071E-01  2304   0.177E-01    0.408E+00
DAV:  33    -0.361569038095E+04   -0.22296E-02   -0.80560E-01  2336   0.189E-01    0.488E+00
DAV:  34    -0.361568809735E+04    0.22836E-02   -0.86929E-01  2304   0.177E-01    0.409E+00
DAV:  35    -0.361568970622E+04   -0.16089E-02   -0.79865E-01  2336   0.189E-01    0.486E+00
DAV:  36    -0.361568805865E+04    0.16476E-02   -0.86810E-01  2304   0.177E-01    0.410E+00
DAV:  37    -0.361568909477E+04   -0.10361E-02   -0.79238E-01  2336   0.189E-01    0.484E+00
DAV:  38    -0.361568802126E+04    0.10735E-02   -0.86693E-01  2304   0.177E-01    0.411E+00
DAV:  39    -0.361568853563E+04   -0.51437E-03   -0.78659E-01  2336   0.189E-01    0.482E+00
DAV:  40    -0.361568798088E+04    0.55476E-03   -0.86573E-01  2304   0.177E-01    0.411E+00
DAV:  41    -0.361568802046E+04   -0.39581E-04   -0.78121E-01  2336   0.189E-01    0.480E+00
DAV:  42    -0.361568793999E+04    0.80463E-04   -0.86453E-01  2304   0.176E-01    0.412E+00
DAV:  43    -0.361568754542E+04    0.39458E-03   -0.77621E-01  2336   0.188E-01    0.478E+00
DAV:  44    -0.361568790064E+04   -0.35522E-03   -0.86339E-01  2304   0.176E-01    0.412E+00
DAV:  45    -0.361568710345E+04    0.79719E-03   -0.77154E-01  2336   0.188E-01    0.477E+00
DAV:  46    -0.361568786247E+04   -0.75902E-03   -0.86227E-01  2304   0.176E-01    0.413E+00
DAV:  47    -0.361568683008E+04    0.10324E-02   -0.76882E-01  2336   0.188E-01    0.476E+00
DAV:  48    -0.361568786860E+04   -0.10385E-02   -0.86190E-01  2336   0.176E-01    0.413E+00
DAV:  49    -0.361568645492E+04    0.14137E-02   -0.76479E-01  2336   0.188E-01    0.474E+00
DAV:  50    -0.361568785054E+04   -0.13956E-02   -0.86112E-01  2336   0.176E-01    0.414E+00
DAV:  51    -0.361568610921E+04    0.17413E-02   -0.76114E-01  2336   0.188E-01    0.473E+00
DAV:  52    -0.361568721404E+04   -0.11048E-02   -0.85206E-01  2336   0.176E-01    0.412E+00
DAV:  53    -0.361568504137E+04    0.21727E-02   -0.74756E-01  2336   0.187E-01    0.470E+00
DAV:  54    -0.361568689953E+04   -0.18582E-02   -0.84674E-01  2336   0.175E-01    0.412E+00
DAV:  55    -0.361568444500E+04    0.24545E-02   -0.74099E-01  2304   0.187E-01    0.468E+00
DAV:  56    -0.361568688968E+04   -0.24447E-02   -0.84576E-01  2336   0.175E-01    0.413E+00
DAV:  57    -0.361568374517E+04    0.31445E-02   -0.73330E-01  2336   0.187E-01    0.465E+00
DAV:  58    -0.361568656514E+04   -0.28200E-02   -0.84029E-01  2336   0.175E-01    0.413E+00
DAV:  59    -0.361568327472E+04    0.32904E-02   -0.72788E-01  2336   0.186E-01    0.463E+00
DAV:  60    -0.361568645301E+04   -0.31783E-02   -0.83798E-01  2336   0.175E-01    0.414E+00
DAV:  61    -0.361568296716E+04    0.34859E-02   -0.72453E-01  2304   0.186E-01    0.462E+00
DAV:  62    -0.361568616639E+04   -0.31992E-02   -0.83367E-01  2336   0.174E-01    0.413E+00
DAV:  63    -0.361568248724E+04    0.36792E-02   -0.71855E-01  2336   0.185E-01    0.461E+00
DAV:  64    -0.361568599945E+04   -0.35122E-02   -0.83082E-01  2336   0.174E-01    0.413E+00
DAV:  65    -0.361568218508E+04    0.38144E-02   -0.71511E-01  2304   0.185E-01    0.459E+00
DAV:  66    -0.361568593793E+04   -0.37528E-02   -0.82946E-01  2336   0.174E-01    0.414E+00
DAV:  67    -0.361568176549E+04    0.41724E-02   -0.71026E-01  2336   0.185E-01    0.458E+00
DAV:  68    -0.361568570615E+04   -0.39407E-02   -0.82566E-01  2336   0.174E-01    0.413E+00
DAV:  69    -0.361568146322E+04    0.42429E-02   -0.70668E-01  2336   0.185E-01    0.457E+00
DAV:  70    -0.361568561087E+04   -0.41476E-02   -0.82385E-01  2336   0.174E-01    0.414E+00
DAV:  71    -0.361568126499E+04    0.43459E-02   -0.70447E-01  2304   0.184E-01    0.456E+00
DAV:  72    -0.361568542399E+04   -0.41590E-02   -0.82105E-01  2336   0.174E-01    0.413E+00
DAV:  73    -0.361568095487E+04    0.44691E-02   -0.70059E-01  2336   0.184E-01    0.455E+00
DAV:  74    -0.361568530358E+04   -0.43487E-02   -0.81898E-01  2336   0.174E-01    0.413E+00
DAV:  75    -0.361568075314E+04    0.45504E-02   -0.69827E-01  2304   0.184E-01    0.454E+00
DAV:  76    -0.361568524991E+04   -0.44968E-02   -0.81788E-01  2336   0.173E-01    0.413E+00
DAV:  77    -0.361568046463E+04    0.47853E-02   -0.69489E-01  2336   0.184E-01    0.453E+00
DAV:  78    -0.361568508040E+04   -0.46158E-02   -0.81510E-01  2368   0.173E-01    0.413E+00
DAV:  79    -0.361568025862E+04    0.48218E-02   -0.69244E-01  2368   0.184E-01    0.452E+00
DAV:  80    -0.361568500665E+04   -0.47480E-02   -0.81374E-01  2400   0.173E-01    0.413E+00
DAV:  81    -0.361568011917E+04    0.48875E-02   -0.69085E-01  2400   0.184E-01    0.451E+00
DAV:  82    -0.361568485952E+04   -0.47404E-02   -0.81155E-01  2400   0.173E-01    0.413E+00
DAV:  83    -0.361567989946E+04    0.49601E-02   -0.68809E-01  2400   0.183E-01    0.450E+00
DAV:  84    -0.361568476803E+04   -0.48686E-02   -0.80998E-01  2400   0.173E-01    0.413E+00
DAV:  85    -0.361567975678E+04    0.50113E-02   -0.68643E-01  2368   0.183E-01    0.450E+00
DAV:  86    -0.361568472407E+04   -0.49673E-02   -0.80910E-01  2400   0.173E-01    0.413E+00
DAV:  87    -0.361567953705E+04    0.51870E-02   -0.68381E-01  2400   0.183E-01    0.449E+00
DAV:  88    -0.361568458989E+04   -0.50528E-02   -0.80687E-01  2400   0.173E-01    0.413E+00
DAV:  89    -0.361567939276E+04    0.51971E-02   -0.68211E-01  2368   0.183E-01    0.448E+00
DAV:  90    -0.361568453112E+04   -0.51384E-02   -0.80583E-01  2400   0.173E-01    0.413E+00
DAV:  91    -0.361567929059E+04    0.52405E-02   -0.68092E-01  2400   0.183E-01    0.448E+00
DAV:  92    -0.361568439514E+04   -0.51045E-02   -0.80385E-01  2400   0.173E-01    0.413E+00
DAV:  93    -0.361567912108E+04    0.52741E-02   -0.67875E-01  2368   0.183E-01    0.447E+00
DAV:  94    -0.361568431923E+04   -0.51981E-02   -0.80258E-01  2432   0.173E-01    0.413E+00
DAV:  95    -0.361567902113E+04    0.52981E-02   -0.67758E-01  2400   0.183E-01    0.447E+00
DAV:  96    -0.361568428024E+04   -0.52591E-02   -0.80187E-01  2400   0.173E-01    0.413E+00
DAV:  97    -0.361567885766E+04    0.54226E-02   -0.67561E-01  2368   0.183E-01    0.446E+00
DAV:  98    -0.361568417825E+04   -0.53206E-02   -0.80018E-01  2432   0.173E-01    0.413E+00
DAV:  99    -0.361567875833E+04    0.54199E-02   -0.67444E-01  2400   0.182E-01    0.446E+00
DAV: 100    -0.361568413189E+04   -0.53736E-02   -0.79937E-01  2400   0.172E-01
  42 F= -.36156841E+04 E0= -.36156255E+04  d E =-.501668E-01
       N       E                     dE             d eps       ncg     rms          rms(c)
DAV:   1    -0.361566954638E+04    0.92119E-02   -0.26600E+00  2048   0.935E-01    0.385E+00
DAV:   2    -0.361858369560E+04   -0.29141E+01   -0.30656E+01  3040   0.344E+00    0.173E+01
DAV:   3    -0.361611950962E+04    0.24642E+01   -0.19974E+01  2944   0.420E+00    0.642E+00
DAV:   4    -0.361573556239E+04    0.38395E+00   -0.30913E-01  2880   0.458E-01    0.540E+00
DAV:   5    -0.361567419945E+04    0.61363E-01   -0.80156E-01  2944   0.306E-01    0.471E+00
DAV:   6    -0.361573277921E+04   -0.58580E-01   -0.13211E+00  2624   0.207E-01    0.470E+00
DAV:   7    -0.361566622292E+04    0.66556E-01   -0.65953E-02  2688   0.202E-01    0.261E+00
DAV:   8    -0.361564132184E+04    0.24901E-01   -0.94138E-03  2656   0.816E-02    0.297E+00
DAV:   9    -0.361564510329E+04   -0.37814E-02   -0.23896E-01  3072   0.947E-02    0.297E+00
DAV:  10    -0.361567325780E+04   -0.28155E-01   -0.47785E-01  2560   0.117E-01    0.418E+00
DAV:  11    -0.361568969283E+04   -0.16435E-01   -0.77068E-01  2560   0.155E-01    0.497E+00
DAV:  12    -0.361568293230E+04    0.67605E-02   -0.70746E-01  2560   0.176E-01    0.337E+00
DAV:  13    -0.361566468781E+04    0.18244E-01   -0.42895E-01  2336   0.182E-01    0.348E+00
DAV:  14    -0.361569130908E+04   -0.26621E-01   -0.73015E-01  2528   0.146E-01    0.451E+00
DAV:  15    -0.361568606692E+04    0.52422E-02   -0.73022E-01  2464   0.172E-01    0.459E+00
DAV:  16    -0.361570053615E+04   -0.14469E-01   -0.94699E-01  2368   0.176E-01    0.437E+00
DAV:  17    -0.361568596906E+04    0.14567E-01   -0.71533E-01  2368   0.189E-01    0.447E+00
DAV:  18    -0.361570390141E+04   -0.17932E-01   -0.98159E-01  2368   0.177E-01    0.449E+00
DAV:  19    -0.361568584498E+04    0.18056E-01   -0.71451E-01  2400   0.189E-01    0.442E+00
DAV:  20    -0.361570327104E+04   -0.17426E-01   -0.97043E-01  2336   0.176E-01    0.448E+00
DAV:  21    -0.361568472387E+04    0.18547E-01   -0.69948E-01  2368   0.188E-01    0.437E+00
DAV:  22    -0.361570242648E+04   -0.17703E-01   -0.95528E-01  2336   0.176E-01    0.448E+00
DAV:  23    -0.361568389220E+04    0.18534E-01   -0.68855E-01  2368   0.187E-01    0.433E+00
DAV:  24    -0.361570147719E+04   -0.17585E-01   -0.94047E-01  2336   0.175E-01    0.448E+00
DAV:  25    -0.361568326925E+04    0.18208E-01   -0.68032E-01  2368   0.186E-01    0.430E+00
DAV:  26    -0.361570064088E+04   -0.17372E-01   -0.92821E-01  2336   0.175E-01    0.447E+00
DAV:  27    -0.361568280371E+04    0.17837E-01   -0.67413E-01  2368   0.185E-01    0.428E+00
DAV:  28    -0.361569990438E+04   -0.17101E-01   -0.91792E-01  2336   0.174E-01    0.446E+00
DAV:  29    -0.361568243753E+04    0.17467E-01   -0.66923E-01  2336   0.184E-01    0.427E+00
DAV:  30    -0.361569925362E+04   -0.16816E-01   -0.90909E-01  2336   0.174E-01    0.445E+00
DAV:  31    -0.361568214090E+04    0.17113E-01   -0.66524E-01  2336   0.184E-01    0.426E+00
DAV:  32    -0.361569867388E+04   -0.16533E-01   -0.90142E-01  2336   0.173E-01    0.444E+00
DAV:  33    -0.361568189666E+04    0.16777E-01   -0.66196E-01  2336   0.183E-01    0.425E+00
DAV:  34    -0.361569815508E+04   -0.16258E-01   -0.89469E-01  2336   0.173E-01    0.443E+00
DAV:  35    -0.361568169288E+04    0.16462E-01   -0.65922E-01  2336   0.183E-01    0.424E+00
DAV:  36    -0.361569769143E+04   -0.15999E-01   -0.88878E-01  2336   0.173E-01    0.442E+00
DAV:  37    -0.361568152046E+04    0.16171E-01   -0.65689E-01  2336   0.183E-01    0.424E+00
[truncated: 128,627 more chars]
