# Supplementary material for: Redox-mediated domino electrosynthesis of N,N-dimethylformamide with industrial-relevant productivity and modularized cathodic integration
Source: Nat Commun. 2026 Apr 17;17:5349. doi: 10.1038/s41467-026-71637-z (PMC13272958; doi:10.1038/s41467-026-71637-z)
Supplement: Supplementary file 3 — Supplementary Data 1 [file 41467_2026_71637_MOESM3_ESM.zip › 4/OUTCAR]

 vasp.6.3.2 27Jun22 (build Nov 21 2024 20:51:28) complex                        
  
 executed on             LinuxIFC date 2025.06.16  22:28:37
 running on  128 total cores
 distrk:  each k-point on  128 cores,    1 groups
 distr:  one band on NCORE=   4 cores,   32 groups


--------------------------------------------------------------------------------------------------------


 INCAR:
   SYSTEM = XYC
   ISTART = 0
   LWAVE = .FALSE.
   LCHARG = .FALSE.
   ENCUT = 480
   ISMEAR = 0
   SIGMA = 0.05
   EDIFF = 1E-5
   LREAL = Auto
   ISYM = 2
   PREC = Normal
   IALGO = 38
   SYMPREC = 1E-8
   NELMIN = 5
   NELM = 100
   NCORE = 4
   AMIX = 0.2
   BMIX = 0.0001
   EDIFFG = -0.02
   IBRION = 2
   POTIM = 0.1
   NSW = 200

 POTCAR:   PAW_PBE C 08Apr2002                    
 POTCAR:   PAW_PBE N 08Apr2002                    
 POTCAR:   PAW_PBE Co 06Sep2000                   
 POTCAR:   PAW_PBE O 08Apr2002                    
 POTCAR:   PAW_PBE H 15Jun2001                    
 -----------------------------------------------------------------------------
|                                                                             |
|           W    W    AA    RRRRR   N    N  II  N    N   GGGG   !!!           |
|           W    W   A  A   R    R  NN   N  II  NN   N  G    G  !!!           |
|           W    W  A    A  R    R  N N  N  II  N N  N  G       !!!           |
|           W WW W  AAAAAA  RRRRR   N  N N  II  N  N N  G  GGG   !            |
|           WW  WW  A    A  R   R   N   NN  II  N   NN  G    G                |
|           W    W  A    A  R    R  N    N  II  N    N   GGGG   !!!           |
|                                                                             |
|     For optimal performance we recommend to set                             |
|       NCORE = 2 up to number-of-cores-per-socket                            |
|     NCORE specifies how many cores store one orbital (NPAR=cpu/NCORE).      |
|     This setting can greatly improve the performance of VASP for DFT.       |
|     The default, NCORE=1 might be grossly inefficient on modern             |
|     multi-core architectures or massively parallel machines. Do your        |
|     own testing! More info at https://www.vasp.at/wiki/index.php/NCORE      |
|     Unfortunately you need to use the default for GW and RPA                |
|     calculations (for HF NCORE is supported but not extensively tested      |
|     yet).                                                                   |
|                                                                             |
 -----------------------------------------------------------------------------

 POTCAR:   PAW_PBE C 08Apr2002                    
   VRHFIN =C: s2p2                                                                                  
   LEXCH  = PE                                                                                      
   EATOM  =   147.1560 eV,   10.8157 Ry                                                             
                                                                                                    
   TITEL  = PAW_PBE C 08Apr2002                                                                     
   LULTRA =        F    use ultrasoft PP ?                                                          
   IUNSCR =        0    unscreen: 0-lin 1-nonlin 2-no                                               
   RPACOR =     .000    partial core radius                                                         
   POMASS =   12.011; ZVAL   =    4.000    mass and valenz                                          
   RCORE  =    1.500    outmost cutoff radius                                                       
   RWIGS  =    1.630; RWIGS  =     .863    wigner-seitz radius (au A)                               
   ENMAX  =  400.000; ENMIN  =  300.000 eV                                                          
   ICORE  =        2    local potential                                                             
   LCOR   =        T    correct aug charges                                                         
   LPAW   =        T    paw PP                                                                      
   EAUG   =  644.873                                                                                
   DEXC   =     .000                                                                                
   RMAX   =    2.266    core radius for proj-oper                                                   
   RAUG   =    1.300    factor for augmentation sphere                                              
   RDEP   =    1.501    radius for radial grids                                                     
   RDEPT  =    1.300    core radius for aug-charge                                                  
   QCUT   =   -5.516; QGAM   =   11.032    optimization parameters                                  
                                                                                                    
   Description                                                                                      
     l     E      TYP  RCUT    TYP  RCUT                                                            
     0   .000     23  1.200                                                                         
     0   .000     23  1.200                                                                         
     1   .000     23  1.500                                                                         
     1  2.500     23  1.500                                                                         
     2   .000      7  1.500                                                                         
  local pseudopotential read in
  atomic valenz-charges read in
  non local Contribution for L=           0  read in
    real space projection operators read in
  non local Contribution for L=           0  read in
    real space projection operators read in
  non local Contribution for L=           1  read in
    real space projection operators read in
  non local Contribution for L=           1  read in
    real space projection operators read in
    PAW grid and wavefunctions read in
 
   number of l-projection  operators is LMAX  =           4
   number of lm-projection operators is LMMAX =           8
 
 POTCAR:   PAW_PBE N 08Apr2002                    
   VRHFIN =N: s2p3                                                                                  
   LEXCH  = PE                                                                                      
   EATOM  =   264.5486 eV,   19.4438 Ry                                                             
                                                                                                    
   TITEL  = PAW_PBE N 08Apr2002                                                                     
   LULTRA =        F    use ultrasoft PP ?                                                          
   IUNSCR =        0    unscreen: 0-lin 1-nonlin 2-no                                               
   RPACOR =     .000    partial core radius                                                         
   POMASS =   14.001; ZVAL   =    5.000    mass and valenz                                          
   RCORE  =    1.500    outmost cutoff radius                                                       
   RWIGS  =    1.400; RWIGS  =     .741    wigner-seitz radius (au A)                               
   ENMAX  =  400.000; ENMIN  =  300.000 eV                                                          
   ICORE  =        2    local potential                                                             
   LCOR   =        T    correct aug charges                                                         
   LPAW   =        T    paw PP                                                                      
   EAUG   =  627.112                                                                                
   DEXC   =     .000                                                                                
   RMAX   =    2.247    core radius for proj-oper                                                   
   RAUG   =    1.300    factor for augmentation sphere                                              
   RDEP   =    1.514    radius for radial grids                                                     
   QCUT   =   -5.562; QGAM   =   11.124    optimization parameters                                  
                                                                                                    
   Description                                                                                      
     l     E      TYP  RCUT    TYP  RCUT                                                            
     0   .000     23  1.200                                                                         
     0   .000     23  1.200                                                                         
     1   .000     23  1.500                                                                         
     1   .700     23  1.500                                                                         
     2   .000      7  1.500                                                                         
  local pseudopotential read in
  atomic valenz-charges read in
  non local Contribution for L=           0  read in
    real space projection operators read in
  non local Contribution for L=           0  read in
    real space projection operators read in
  non local Contribution for L=           1  read in
    real space projection operators read in
  non local Contribution for L=           1  read in
    real space projection operators read in
    PAW grid and wavefunctions read in
 
   number of l-projection  operators is LMAX  =           4
   number of lm-projection operators is LMMAX =           8
 
 POTCAR:   PAW_PBE Co 06Sep2000                   
   VRHFIN =Co: d8 s1                                                                                
   LEXCH  = PE                                                                                      
   EATOM  =   813.5563 eV,   59.7947 Ry                                                             
                                                                                                    
   TITEL  = PAW_PBE Co 06Sep2000                                                                    
   LULTRA =        F    use ultrasoft PP ?                                                          
   IUNSCR =        1    unscreen: 0-lin 1-nonlin 2-no                                               
   RPACOR =    2.000    partial core radius                                                         
   POMASS =   58.933; ZVAL   =    9.000    mass and valenz                                          
   RCORE  =    2.300    outmost cutoff radius                                                       
   RWIGS  =    2.460; RWIGS  =    1.302    wigner-seitz radius (au A)                               
   ENMAX  =  267.969; ENMIN  =  200.977 eV                                                          
   RCLOC  =    1.697    cutoff for local pot                                                        
   LCOR   =        T    correct aug charges                                                         
   LPAW   =        T    paw PP                                                                      
   EAUG   =  477.818                                                                                
   DEXC   =    -.016                                                                                
   RMAX   =    2.817    core radius for proj-oper                                                   
   RAUG   =    1.300    factor for augmentation sphere                                              
   RDEP   =    2.393    radius for radial grids                                                     
   QCUT   =   -4.438; QGAM   =    8.876    optimization parameters                                  
                                                                                                    
   Description                                                                                      
     l     E      TYP  RCUT    TYP  RCUT                                                            
     2   .000     23  2.300                                                                         
     2   .000     23  2.300                                                                         
     0   .000     23  2.300                                                                         
     0   .000     23  2.300                                                                         
     1  -.200     23  2.300                                                                         
     1   .000     23  2.300                                                                         
     3   .000      7   .000                                                                         
  local pseudopotential read in
  partial core-charges read in
  atomic valenz-charges read in
  non local Contribution for L=           2  read in
    real space projection operators read in
  non local Contribution for L=           2  read in
    real space projection operators read in
  non local Contribution for L=           0  read in
    real space projection operators read in
  non local Contribution for L=           0  read in
    real space projection operators read in
  non local Contribution for L=           1  read in
    real space projection operators read in
  non local Contribution for L=           1  read in
    real space projection operators read in
    PAW grid and wavefunctions read in
 
   number of l-projection  operators is LMAX  =           6
   number of lm-projection operators is LMMAX =          18
 
 POTCAR:   PAW_PBE O 08Apr2002                    
   VRHFIN =O: s2p4                                                                                  
   LEXCH  = PE                                                                                      
   EATOM  =   432.3788 eV,   31.7789 Ry                                                             
                                                                                                    
   TITEL  = PAW_PBE O 08Apr2002                                                                     
   LULTRA =        F    use ultrasoft PP ?                                                          
   IUNSCR =        0    unscreen: 0-lin 1-nonlin 2-no                                               
   RPACOR =     .000    partial core radius                                                         
   POMASS =   16.000; ZVAL   =    6.000    mass and valenz                                          
   RCORE  =    1.520    outmost cutoff radius                                                       
   RWIGS  =    1.550; RWIGS  =     .820    wigner-seitz radius (au A)                               
   ENMAX  =  400.000; ENMIN  =  300.000 eV                                                          
   ICORE  =        2    local potential                                                             
   LCOR   =        T    correct aug charges                                                         
   LPAW   =        T    paw PP                                                                      
   EAUG   =  605.392                                                                                
   DEXC   =     .000                                                                                
   RMAX   =    2.264    core radius for proj-oper                                                   
   RAUG   =    1.300    factor for augmentation sphere                                              
   RDEP   =    1.550    radius for radial grids                                                     
   QCUT   =   -5.520; QGAM   =   11.041    optimization parameters                                  
                                                                                                    
   Description                                                                                      
     l     E      TYP  RCUT    TYP  RCUT                                                            
     0   .000     23  1.200                                                                         
     0  -.700     23  1.200                                                                         
     1   .000     23  1.520                                                                         
     1   .600     23  1.520                                                                         
     2   .000      7  1.500                                                                         
  local pseudopotential read in
  atomic valenz-charges read in
  non local Contribution for L=           0  read in
    real space projection operators read in
  non local Contribution for L=           0  read in
    real space projection operators read in
  non local Contribution for L=           1  read in
    real space projection operators read in
  non local Contribution for L=           1  read in
    real space projection operators read in
    PAW grid and wavefunctions read in
 
   number of l-projection  operators is LMAX  =           4
   number of lm-projection operators is LMMAX =           8
 
 POTCAR:   PAW_PBE H 15Jun2001                    
   VRHFIN =H: ultrasoft test                                                                        
   LEXCH  = PE                                                                                      
   EATOM  =    12.4884 eV,     .9179 Ry                                                             
                                                                                                    
   TITEL  = PAW_PBE H 15Jun2001                                                                     
   LULTRA =        F    use ultrasoft PP ?                                                          
   IUNSCR =        0    unscreen: 0-lin 1-nonlin 2-no                                               
   RPACOR =     .000    partial core radius                                                         
   POMASS =    1.000; ZVAL   =    1.000    mass and valenz                                          
   RCORE  =    1.100    outmost cutoff radius                                                       
   RWIGS  =     .700; RWIGS  =     .370    wigner-seitz radius (au A)                               
   ENMAX  =  250.000; ENMIN  =  200.000 eV                                                          
   RCLOC  =     .701    cutoff for local pot                                                        
   LCOR   =        T    correct aug charges                                                         
   LPAW   =        T    paw PP                                                                      
   EAUG   =  400.000                                                                                
   RMAX   =    2.174    core radius for proj-oper                                                   
   RAUG   =    1.200    factor for augmentation sphere                                              
   RDEP   =    1.112    radius for radial grids                                                     
   QCUT   =   -5.749; QGAM   =   11.498    optimization parameters                                  
                                                                                                    
   Description                                                                                      
     l     E      TYP  RCUT    TYP  RCUT                                                            
     0   .000     23  1.100                                                                         
     0   .500     23  1.100                                                                         
     1  -.300     23  1.100                                                                         
  local pseudopotential read in
  atomic valenz-charges read in
  non local Contribution for L=           0  read in
    real space projection operators read in
  non local Contribution for L=           0  read in
    real space projection operators read in
  non local Contribution for L=           1  read in
    real space projection operators read in
    PAW grid and wavefunctions read in
 
   number of l-projection  operators is LMAX  =           3
   number of lm-projection operators is LMMAX =           5
 
 Optimization of the real space projectors (new method)

 maximal supplied QI-value         = 25.13
 optimisation between [QCUT,QGAM] = [ 11.06, 22.37] = [ 34.25,140.11] Ry 
 Optimized for a Real-space Cutoff    1.02 Angstroem

   l    n(q)    QCUT    max X(q) W(low)/X(q) W(high)/X(q)  e(spline) 
   0      7    11.059     5.582    0.94E-04    0.22E-03    0.17E-07
   0      7    11.059    69.432    0.49E-03    0.16E-02    0.17E-06
   1      6    11.059     2.780    0.67E-04    0.15E-03    0.39E-07
   1      6    11.059     4.549    0.17E-03    0.68E-03    0.76E-07
 Optimization of the real space projectors (new method)

 maximal supplied QI-value         = 25.13
 optimisation between [QCUT,QGAM] = [ 11.06, 22.37] = [ 34.25,140.11] Ry 
 Optimized for a Real-space Cutoff    1.26 Angstroem

   l    n(q)    QCUT    max X(q) W(low)/X(q) W(high)/X(q)  e(spline) 
   0      8    11.059     4.511    0.29E-04    0.41E-04    0.53E-07
   0      8    11.059    37.799    0.76E-04    0.29E-03    0.30E-06
   1      8    11.059     2.478    0.43E-04    0.64E-04    0.64E-07
   1      8    11.059     9.610    0.44E-03    0.12E-03    0.11E-05
 Optimization of the real space projectors (new method)

 maximal supplied QI-value         = 16.25
 optimisation between [QCUT,QGAM] = [ 11.21, 22.43] = [ 35.21,140.85] Ry 
 Optimized for a Real-space Cutoff    1.42 Angstroem

   l    n(q)    QCUT    max X(q) W(low)/X(q) W(high)/X(q)  e(spline) 
   2      9    11.214     4.599    0.27E-04    0.25E-04    0.40E-07
   2      9    11.214    18.158    0.32E-03    0.15E-04    0.21E-06
   0     10    11.214    15.740    0.14E-04    0.12E-04    0.12E-07
   0     10    11.214    47.662    0.43E-04    0.15E-03    0.15E-06
   1      9    11.214     5.777    0.63E-04    0.39E-05    0.30E-07
   1      9    11.214     8.007    0.30E-03    0.59E-04    0.12E-06
 Optimization of the real space projectors (new method)

 maximal supplied QI-value         = 24.76
 optimisation between [QCUT,QGAM] = [ 11.14, 22.28] = [ 34.75,139.00] Ry 
 Optimized for a Real-space Cutoff    1.09 Angstroem

   l    n(q)    QCUT    max X(q) W(low)/X(q) W(high)/X(q)  e(spline) 
   0      7    11.140     4.192    0.10E-03    0.11E-03    0.31E-07
   0      7    11.140     8.473    0.37E-03    0.68E-03    0.16E-06
   1      7    11.140     2.474    0.16E-03    0.26E-03    0.22E-07
   1      7    11.140     3.912    0.45E-03    0.93E-03    0.18E-06
 Optimization of the real space projectors (new method)

 maximal supplied QI-value         = 34.20
 optimisation between [QCUT,QGAM] = [ 10.95, 22.23] = [ 33.55,138.42] Ry 
 Optimized for a Real-space Cutoff    1.19 Angstroem

   l    n(q)    QCUT    max X(q) W(low)/X(q) W(high)/X(q)  e(spline) 
   0      8    10.945     4.436    0.39E-04    0.71E-04    0.35E-07
   0      8    10.945    16.131    0.36E-03    0.62E-03    0.18E-06
   1      7    10.945     4.654    0.15E-03    0.12E-03    0.25E-06
 PAW_PBE C 08Apr2002                    :
 energy of atom  1       EATOM= -147.1560
 kinetic energy error for atom=    0.0085 (will be added to EATOM!!)
 PAW_PBE N 08Apr2002                    :
 energy of atom  2       EATOM= -264.5486
 kinetic energy error for atom=    0.0162 (will be added to EATOM!!)
 PAW_PBE Co 06Sep2000                   :
 energy of atom  3       EATOM= -813.5563
 kinetic energy error for atom=    0.0029 (will be added to EATOM!!)
 PAW_PBE O 08Apr2002                    :
 energy of atom  4       EATOM= -432.3788
 kinetic energy error for atom=    0.0258 (will be added to EATOM!!)
 PAW_PBE H 15Jun2001                    :
 energy of atom  5       EATOM=  -12.4884
 kinetic energy error for atom=    0.0028 (will be added to EATOM!!)
 
 
 POSCAR: Generated by VASPKIT code
  positions in cartesian coordinates
  No initial velocities read in
 exchange correlation table for  LEXCH =        8
   RHO(1)=    0.500       N(1)  =     2000
   RHO(2)=  100.500       N(2)  =     4000
 


--------------------------------------------------------------------------------------------------------


 ion  position               nearest neighbor table
   1  0.000  0.000  0.136-   3 1.43 267 1.43  24 1.43
   2  0.083  0.042  0.136-  28 1.43   3 1.43   4 1.43
   3  0.028  0.042  0.138-  25 1.43   2 1.43   1 1.43
   4  0.111  0.000  0.138-   2 1.43   5 1.43 266 1.43
   5  0.167  0.000  0.136-   7 1.43 271 1.43   4 1.43
   6  0.250  0.042  0.136-  32 1.43   8 1.43   7 1.43
   7  0.194  0.042  0.138-  29 1.43   5 1.43   6 1.43
   8  0.278  0.000  0.138-   9 1.43   6 1.43 270 1.43
   9  0.333  0.000  0.136-   8 1.43  11 1.43 275 1.43
  10  0.417  0.042  0.136-  36 1.43  12 1.43  11 1.43
  11  0.361  0.042  0.138-  33 1.43  10 1.43   9 1.43
  12  0.444  0.000  0.138-  10 1.43 274 1.43  13 1.43
  13  0.500  0.000  0.136-  12 1.43  15 1.43 279 1.43
  14  0.583  0.042  0.136-  15 1.43  40 1.43  16 1.43
  15  0.528  0.042  0.138-  14 1.43  37 1.43  13 1.43
  16  0.611  0.000  0.138-  14 1.43  17 1.43 278 1.43
  17  0.667  0.000  0.136-  19 1.43 283 1.43  16 1.43
  18  0.750  0.042  0.136-  44 1.43  20 1.43  19 1.43
  19  0.694  0.042  0.138-  41 1.43  17 1.43  18 1.43
  20  0.778  0.000  0.138-  21 1.43  18 1.43 282 1.43
  21  0.833  0.000  0.136-  20 1.43  23 1.43 287 1.43
  22  0.917  0.042  0.136-  48 1.43  24 1.43  23 1.43
  23  0.861  0.042  0.138-  45 1.43  21 1.43  22 1.43
  24  0.944  0.000  0.138-  22 1.43 286 1.43   1 1.43
  25  0.000  0.083  0.136-   3 1.43  27 1.43  48 1.43
  26  0.083  0.125  0.136-  27 1.43  28 1.43  52 1.43
  27  0.028  0.125  0.138-  26 1.43  25 1.43  49 1.43
  28  0.111  0.083  0.138-   2 1.43  29 1.43  26 1.43
  29  0.167  0.083  0.136-   7 1.43  31 1.43  28 1.43
  30  0.250  0.125  0.136-  32 1.43  56 1.43  31 1.43
  31  0.194  0.125  0.138-  29 1.43  53 1.43  30 1.43
  32  0.278  0.083  0.138-   6 1.43  33 1.43  30 1.43
  33  0.333  0.083  0.136-  11 1.43  32 1.43  35 1.43
  34  0.417  0.125  0.136-  36 1.43  60 1.43  35 1.43
  35  0.361  0.125  0.138-  34 1.43  33 1.43  57 1.43
  36  0.444  0.083  0.138-  10 1.43  34 1.43  37 1.43
  37  0.500  0.083  0.136-  15 1.43  36 1.43  39 1.43
  38  0.583  0.125  0.136-  39 1.43  40 1.43  64 1.43
  39  0.528  0.125  0.138-  38 1.43  37 1.43  61 1.43
  40  0.611  0.083  0.138-  14 1.43  38 1.43  41 1.43
  41  0.667  0.083  0.136-  19 1.43  43 1.43  40 1.43
  42  0.750  0.125  0.136-  44 1.43  68 1.43  43 1.43
  43  0.694  0.125  0.138-  41 1.43  65 1.43  42 1.43
  44  0.778  0.083  0.138-  45 1.43  18 1.43  42 1.43
  45  0.833  0.083  0.136-  44 1.43  23 1.43  47 1.43
  46  0.917  0.125  0.136-  48 1.43  72 1.43  47 1.43
  47  0.861  0.125  0.138-  45 1.43  69 1.43  46 1.43
  48  0.944  0.083  0.138-  22 1.43  46 1.43  25 1.43
  49  0.000  0.167  0.136-  51 1.43  27 1.43  72 1.43
  50  0.083  0.208  0.136-  52 1.43  51 1.43  76 1.43
  51  0.028  0.208  0.138-  49 1.43  50 1.43  73 1.43
  52  0.111  0.167  0.138-  50 1.43  53 1.43  26 1.43
  53  0.167  0.167  0.136-  55 1.43  31 1.43  52 1.43
  54  0.250  0.208  0.136-  56 1.43  80 1.43  55 1.43
  55  0.194  0.208  0.138-  53 1.43  77 1.43  54 1.43
  56  0.278  0.167  0.138-  54 1.43  57 1.43  30 1.43
  57  0.333  0.167  0.136-  59 1.43  56 1.43  35 1.43
  58  0.417  0.208  0.136-  60 1.43  84 1.43  59 1.43
  59  0.361  0.208  0.138-  57 1.43  58 1.43  81 1.43
  60  0.444  0.167  0.138-  58 1.43  34 1.43  61 1.43
  61  0.500  0.167  0.136-  63 1.43  60 1.43  39 1.43
  62  0.583  0.208  0.136-  63 1.43  64 1.43  88 1.43
  63  0.528  0.208  0.138-  62 1.43  61 1.43  85 1.43
  64  0.611  0.167  0.138-  62 1.43  38 1.43  65 1.43
  65  0.667  0.167  0.136-  67 1.43  43 1.43  64 1.43
  66  0.750  0.208  0.136-  68 1.43  92 1.43  67 1.43
  67  0.694  0.208  0.138-  65 1.43  89 1.43  66 1.43
  68  0.778  0.167  0.138-  69 1.43  66 1.43  42 1.43
  69  0.833  0.167  0.136-  68 1.43  71 1.43  47 1.43
  70  0.917  0.208  0.136-  72 1.43  96 1.43  71 1.43
  71  0.861  0.208  0.138-  69 1.43  93 1.43  70 1.43
  72  0.944  0.167  0.138-  70 1.43  46 1.43  49 1.43
  73  0.000  0.250  0.136-  51 1.43  75 1.43  96 1.43
  74  0.083  0.292  0.136- 100 1.43  75 1.43  76 1.43
  75  0.028  0.292  0.138-  97 1.43  74 1.43  73 1.43
  76  0.111  0.250  0.138-  77 1.43  50 1.43  74 1.43
  77  0.167  0.250  0.136-  55 1.43  79 1.43  76 1.43
  78  0.250  0.292  0.136- 104 1.43  80 1.43  79 1.43
  79  0.194  0.292  0.138- 101 1.43  77 1.43  78 1.43
  80  0.278  0.250  0.138-  81 1.43  54 1.43  78 1.43
  81  0.333  0.250  0.136-  80 1.43  59 1.43  83 1.43
  82  0.417  0.292  0.136- 108 1.43  84 1.43  83 1.43
  83  0.361  0.292  0.138- 105 1.43  82 1.43  81 1.43
  84  0.444  0.250  0.138-  58 1.43  82 1.43  85 1.43
  85  0.500  0.250  0.136-  84 1.43  63 1.43  87 1.43
  86  0.583  0.292  0.136-  87 1.43 112 1.43  88 1.43
  87  0.528  0.292  0.138-  86 1.43 109 1.43  85 1.43
  88  0.611  0.250  0.138-  62 1.43  86 1.43  89 1.43
  89  0.667  0.250  0.136-  67 1.43  91 1.43  88 1.43
  90  0.750  0.292  0.136- 116 1.43  92 1.43  91 1.43
  91  0.694  0.292  0.138- 113 1.43  89 1.43  90 1.43
  92  0.778  0.250  0.138-  93 1.43  66 1.43  90 1.43
  93  0.833  0.250  0.136-  92 1.43  71 1.43  95 1.43
  94  0.917  0.292  0.136- 120 1.43  96 1.43  95 1.43
  95  0.861  0.292  0.138- 117 1.43  93 1.43  94 1.43
  96  0.944  0.250  0.138-  70 1.43  94 1.43  73 1.43
  97  0.000  0.333  0.136-  75 1.43  99 1.43 120 1.43
  98  0.083  0.375  0.136-  99 1.43 100 1.43 124 1.43
  99  0.028  0.375  0.138-  98 1.43  97 1.43 121 1.43
 100  0.111  0.333  0.138-  74 1.43 101 1.43  98 1.43
 101  0.167  0.333  0.136-  79 1.43 103 1.43 100 1.43
 102  0.250  0.375  0.136- 104 1.43 128 1.43 103 1.43
 103  0.194  0.375  0.138- 101 1.43 125 1.43 102 1.43
 104  0.278  0.333  0.138-  78 1.43 105 1.43 102 1.43
 105  0.333  0.333  0.136-  83 1.43 104 1.43 107 1.43
 106  0.417  0.375  0.136- 108 1.43 132 1.43 107 1.43
 107  0.361  0.375  0.138- 106 1.43 105 1.43 129 1.43
 108  0.444  0.333  0.138-  82 1.43 106 1.43 109 1.43
 109  0.500  0.333  0.136-  87 1.43 108 1.43 111 1.43
 110  0.583  0.375  0.136- 111 1.43 112 1.43 136 1.43
 111  0.528  0.375  0.138- 110 1.43 109 1.43 133 1.43
 112  0.611  0.333  0.138-  86 1.43 110 1.43 113 1.43
 113  0.667  0.333  0.136-  91 1.43 115 1.43 112 1.43
 114  0.750  0.375  0.136- 116 1.43 140 1.43 115 1.43
 115  0.694  0.375  0.138- 113 1.43 137 1.43 114 1.43
 116  0.778  0.333  0.138- 117 1.43  90 1.43 114 1.43
 117  0.833  0.333  0.136- 116 1.43  95 1.43 119 1.43
 118  0.917  0.375  0.136- 120 1.43 144 1.43 119 1.43
 119  0.861  0.375  0.138- 117 1.43 141 1.43 118 1.43
 120  0.944  0.333  0.138-  94 1.43 118 1.43  97 1.43
 121  0.000  0.417  0.136- 123 1.43  99 1.43 144 1.43
 122  0.083  0.458  0.136- 124 1.43 123 1.43 148 1.43
 123  0.028  0.458  0.138- 121 1.43 122 1.43 145 1.43
 124  0.111  0.417  0.138- 122 1.43 125 1.43  98 1.43
 125  0.167  0.417  0.136- 127 1.43 103 1.43 124 1.43
 126  0.250  0.458  0.136- 128 1.43 152 1.43 127 1.43
 127  0.194  0.458  0.138- 125 1.43 149 1.43 126 1.43
 128  0.278  0.417  0.138- 126 1.43 129 1.43 102 1.43
 129  0.333  0.417  0.136- 131 1.43 128 1.43 107 1.43
 130  0.417  0.458  0.136- 132 1.43 156 1.43 131 1.43
 131  0.361  0.458  0.138- 129 1.43 130 1.43 153 1.43
 132  0.444  0.417  0.138- 130 1.43 106 1.43 133 1.43
 133  0.500  0.417  0.136- 135 1.43 132 1.43 111 1.43
 134  0.583  0.458  0.136- 135 1.43 136 1.43 160 1.43
 135  0.528  0.458  0.138- 134 1.43 133 1.43 157 1.43
 136  0.611  0.417  0.138- 134 1.43 110 1.43 137 1.43
 137  0.667  0.417  0.136- 139 1.43 115 1.43 136 1.43
 138  0.750  0.458  0.136- 140 1.43 164 1.43 139 1.43
 139  0.694  0.458  0.138- 137 1.43 161 1.43 138 1.43
 140  0.778  0.417  0.138- 141 1.43 138 1.43 114 1.43
 141  0.833  0.417  0.136- 140 1.43 143 1.43 119 1.43
 142  0.917  0.458  0.136- 144 1.43 168 1.43 143 1.43
 143  0.861  0.458  0.138- 141 1.43 165 1.43 142 1.43
 144  0.944  0.417  0.138- 142 1.43 118 1.43 121 1.43
 145  0.000  0.500  0.136- 123 1.43 147 1.43 168 1.43
 146  0.083  0.542  0.136- 172 1.43 147 1.43 148 1.43
 147  0.028  0.542  0.138- 169 1.43 146 1.43 145 1.43
 148  0.111  0.500  0.138- 149 1.43 122 1.43 146 1.43
 149  0.167  0.500  0.136- 127 1.43 151 1.43 148 1.43
 150  0.250  0.542  0.136- 176 1.43 151 1.43 152 1.43
 151  0.194  0.542  0.138- 173 1.43 149 1.43 150 1.43
 152  0.278  0.500  0.138- 153 1.43 126 1.43 150 1.43
 153  0.333  0.500  0.136- 152 1.43 131 1.43 155 1.43
 154  0.417  0.542  0.136- 180 1.43 156 1.43 155 1.43
 155  0.361  0.542  0.138- 177 1.43 154 1.43 153 1.43
 156  0.444  0.500  0.138- 130 1.43 154 1.43 157 1.43
 157  0.500  0.500  0.136- 156 1.43 135 1.43 159 1.43
 158  0.583  0.542  0.136- 184 1.43 159 1.43 160 1.43
 159  0.528  0.542  0.138- 181 1.43 158 1.43 157 1.43
 160  0.611  0.500  0.138- 134 1.43 161 1.43 158 1.43
 161  0.667  0.500  0.136- 139 1.43 163 1.43 160 1.43
 162  0.750  0.542  0.136- 188 1.43 163 1.43 164 1.43
 163  0.694  0.542  0.138- 185 1.43 161 1.43 162 1.43
 164  0.778  0.500  0.138- 165 1.43 138 1.43 162 1.43
 165  0.833  0.500  0.136- 164 1.43 143 1.43 167 1.43
 166  0.917  0.542  0.136- 192 1.43 168 1.43 167 1.43
 167  0.861  0.542  0.138- 189 1.43 166 1.43 165 1.43
 168  0.944  0.500  0.138- 142 1.43 166 1.43 145 1.43
 169  0.000  0.583  0.136- 147 1.43 171 1.43 192 1.43
 170  0.083  0.625  0.136- 171 1.43 196 1.43 172 1.43
 171  0.028  0.625  0.138- 170 1.43 193 1.43 169 1.43
 172  0.111  0.583  0.138- 146 1.43 173 1.43 170 1.43
 173  0.167  0.583  0.136- 151 1.43 175 1.43 172 1.43
 174  0.250  0.625  0.136- 175 1.43 200 1.43 176 1.43
 175  0.194  0.625  0.138- 197 1.43 173 1.43 174 1.43
 176  0.278  0.583  0.138- 150 1.43 177 1.43 174 1.43
 177  0.333  0.583  0.136- 155 1.43 176 1.43 179 1.43
 178  0.417  0.625  0.136- 204 1.43 180 1.43 179 1.43
 179  0.361  0.625  0.138- 178 1.43 201 1.43 177 1.43
 180  0.444  0.583  0.138- 154 1.43 178 1.43 181 1.43
 181  0.500  0.583  0.136- 159 1.43 180 1.43 183 1.43
 182  0.583  0.625  0.136- 183 1.43 208 1.43 184 1.43
 183  0.528  0.625  0.138- 182 1.43 205 1.43 181 1.43
 184  0.611  0.583  0.138- 158 1.43 185 1.43 182 1.43
 185  0.667  0.583  0.136- 163 1.43 187 1.43 184 1.43
 186  0.750  0.625  0.136- 187 1.43 212 1.43 188 1.43
 187  0.694  0.625  0.138- 209 1.43 185 1.43 186 1.43
 188  0.778  0.583  0.138- 189 1.43 162 1.43 186 1.43
 189  0.833  0.583  0.136- 188 1.43 167 1.43 191 1.43
 190  0.917  0.625  0.136- 216 1.43 192 1.43 191 1.43
 191  0.861  0.625  0.138- 190 1.43 213 1.43 189 1.43
 192  0.944  0.583  0.138- 166 1.43 190 1.43 169 1.43
 193  0.000  0.667  0.136- 195 1.43 171 1.43 216 1.43
 194  0.083  0.708  0.136- 196 1.43 195 1.43 220 1.43
 195  0.028  0.708  0.138- 193 1.43 194 1.43 217 1.43
 196  0.111  0.667  0.138- 194 1.43 197 1.43 170 1.43
 197  0.167  0.667  0.136- 199 1.43 175 1.43 196 1.43
 198  0.250  0.708  0.136- 200 1.43 199 1.43 224 1.43
 199  0.194  0.708  0.138- 197 1.43 221 1.43 198 1.43
 200  0.278  0.667  0.138- 198 1.43 201 1.43 174 1.43
 201  0.333  0.667  0.136- 203 1.43 200 1.43 179 1.43
 202  0.417  0.708  0.136- 204 1.43 228 1.43 203 1.43
 203  0.361  0.708  0.138- 201 1.43 202 1.43 225 1.43
 204  0.444  0.667  0.138- 202 1.43 178 1.43 205 1.43
 205  0.500  0.667  0.136- 207 1.43 204 1.43 183 1.43
 206  0.583  0.708  0.136- 208 1.43 207 1.43 232 1.43
 207  0.528  0.708  0.138- 205 1.43 206 1.43 229 1.43
 208  0.611  0.667  0.138- 206 1.43 209 1.43 182 1.43
 209  0.667  0.667  0.136- 211 1.43 187 1.43 208 1.43
 210  0.750  0.708  0.136- 212 1.43 211 1.43 236 1.43
 211  0.694  0.708  0.138- 209 1.43 233 1.43 210 1.43
 212  0.778  0.667  0.138- 213 1.43 210 1.43 186 1.43
 213  0.833  0.667  0.136- 212 1.43 215 1.43 191 1.43
 214  0.917  0.708  0.136- 216 1.43 240 1.43 215 1.43
 215  0.861  0.708  0.138- 213 1.43 214 1.43 237 1.43
 216  0.944  0.667  0.138- 214 1.43 190 1.43 193 1.43
 217  0.000  0.750  0.136- 195 1.43 219 1.43 240 1.43
 218  0.083  0.792  0.136- 244 1.43 219 1.43 220 1.43
 219  0.028  0.792  0.138- 241 1.43 218 1.43 217 1.43
 220  0.111  0.750  0.138- 221 1.43 194 1.43 218 1.43
 221  0.167  0.750  0.136- 199 1.43 223 1.43 220 1.43
 222  0.250  0.792  0.136- 248 1.43 223 1.43 224 1.43
 223  0.194  0.792  0.138- 245 1.43 221 1.43 222 1.43
 224  0.278  0.750  0.138- 225 1.43 198 1.43 222 1.43
 225  0.333  0.750  0.136- 224 1.43 203 1.43 227 1.43
 226  0.417  0.792  0.136- 252 1.43 228 1.43 227 1.43
 227  0.361  0.792  0.138- 249 1.43 226 1.43 225 1.43
 228  0.444  0.750  0.138- 202 1.43 226 1.43 229 1.43
 229  0.500  0.750  0.136- 228 1.43 207 1.43 231 1.43
 230  0.583  0.792  0.136- 256 1.43 231 1.43 232 1.43
 231  0.528  0.792  0.138- 253 1.43 230 1.43 229 1.43
 232  0.611  0.750  0.138- 233 1.43 206 1.43 230 1.43
 233  0.667  0.750  0.136- 211 1.43 235 1.43 232 1.43
 234  0.750  0.792  0.136- 260 1.43 235 1.43 236 1.43
 235  0.694  0.792  0.138- 257 1.43 233 1.43 234 1.43
 236  0.778  0.750  0.138- 237 1.43 210 1.43 234 1.43
 237  0.833  0.750  0.136- 236 1.43 215 1.43 239 1.43
 238  0.917  0.792  0.136- 264 1.43 240 1.43 239 1.43
 239  0.861  0.792  0.138- 261 1.43 238 1.43 237 1.43
 240  0.944  0.750  0.138- 214 1.43 238 1.43 217 1.43
 241  0.000  0.833  0.136- 219 1.43 243 1.43 264 1.43
 242  0.083  0.875  0.136- 243 1.43 268 1.43 244 1.43
 243  0.028  0.875  0.138- 242 1.43 265 1.43 241 1.43
 244  0.111  0.833  0.138- 218 1.43 245 1.43 242 1.43
 245  0.167  0.833  0.136- 223 1.43 247 1.43 244 1.43
 246  0.250  0.875  0.136- 247 1.43 272 1.43 248 1.43
 247  0.194  0.875  0.138- 269 1.43 245 1.43 246 1.43
 248  0.278  0.833  0.138- 222 1.43 249 1.43 246 1.43
 249  0.333  0.833  0.136- 227 1.43 248 1.43 251 1.43
 250  0.417  0.875  0.136- 276 1.43 252 1.43 251 1.43
 251  0.361  0.875  0.138- 250 1.43 273 1.43 249 1.43
 252  0.444  0.833  0.138- 226 1.43 250 1.43 253 1.43
 253  0.500  0.833  0.136- 231 1.43 252 1.43 255 1.43
 254  0.583  0.875  0.136- 255 1.43 280 1.43 256 1.43
 255  0.528  0.875  0.138- 254 1.43 277 1.43 253 1.43
 256  0.611  0.833  0.138- 230 1.43 257 1.43 254 1.43
 257  0.667  0.833  0.136- 235 1.43 259 1.43 256 1.43
 258  0.750  0.875  0.136- 259 1.43 284 1.43 260 1.43
 259  0.694  0.875  0.138- 281 1.43 257 1.43 258 1.43
 260  0.778  0.833  0.138- 261 1.43 234 1.43 258 1.43
 261  0.833  0.833  0.136- 260 1.43 239 1.43 263 1.43
 262  0.917  0.875  0.136- 288 1.43 264 1.43 263 1.43
 263  0.861  0.875  0.138- 262 1.43 285 1.43 261 1.43
 264  0.944  0.833  0.138- 238 1.43 262 1.43 241 1.43
 265  0.000  0.917  0.136- 267 1.43 243 1.43 288 1.43
 266  0.083  0.958  0.136- 268 1.43 267 1.43   4 1.43
 267  0.028  0.958  0.138- 265 1.43 266 1.43   1 1.43
 268  0.111  0.917  0.138- 266 1.43 269 1.43 242 1.43
 269  0.167  0.917  0.136- 271 1.43 247 1.43 268 1.43
 270  0.250  0.958  0.136- 272 1.43 271 1.43   8 1.43
 271  0.194  0.958  0.138- 269 1.43   5 1.43 270 1.43
 272  0.278  0.917  0.138- 270 1.43 273 1.43 246 1.43
 273  0.333  0.917  0.136- 275 1.43 272 1.43 251 1.43
 274  0.417  0.958  0.136- 276 1.43  12 1.43 275 1.43
 275  0.361  0.958  0.138- 273 1.43 274 1.43   9 1.43
 276  0.444  0.917  0.138- 274 1.43 250 1.43 277 1.43
 277  0.500  0.917  0.136- 279 1.43 276 1.43 255 1.43
 278  0.583  0.958  0.136- 280 1.43 279 1.43  16 1.43
 279  0.528  0.958  0.138- 277 1.43 278 1.43  13 1.43
 280  0.611  0.917  0.138- 278 1.43 281 1.43 254 1.43
 281  0.667  0.917  0.136- 283 1.43 259 1.43 280 1.43
 282  0.750  0.958  0.136- 284 1.43 283 1.43  20 1.43
 283  0.694  0.958  0.138- 281 1.43  17 1.43 282 1.43
 284  0.778  0.917  0.138- 285 1.43 282 1.43 258 1.43
 285  0.833  0.917  0.136- 284 1.43 287 1.43 263 1.43
 286  0.917  0.958  0.136- 288 1.43  24 1.43 287 1.43
 287  0.861  0.958  0.138- 285 1.43 286 1.43  21 1.43
 288  0.944  0.917  0.138- 286 1.43 262 1.43 265 1.43
 289  0.430  0.537  0.348- 351 1.50 350 1.52 296 1.54
 290  0.357  0.603  0.325- 373 1.14 296 1.53 291 1.55
 291  0.347  0.655  0.332- 365 1.51 290 1.55 292 1.56
 292  0.391  0.686  0.358- 374 1.14 293 1.55 291 1.56
 293  0.444  0.666  0.377- 375 1.14 294 1.53 292 1.55
 294  0.453  0.616  0.367- 296 1.50 293 1.53 295 1.53
 295  0.499  0.586  0.387- 357 1.50 350 1.53 294 1.53
 296  0.411  0.585  0.342- 294 1.50 290 1.53 289 1.54
 297  0.411  0.458  0.394- 351 1.50 352 1.53 298 1.53
 298  0.377  0.417  0.408- 299 1.50 309 1.53 297 1.53
 299  0.412  0.380  0.430- 298 1.50 312 1.53 300 1.54
 300  0.468  0.397  0.427- 353 1.50 352 1.52 299 1.54
 301  0.559  0.383  0.380- 353 1.50 354 1.53 302 1.53
 302  0.606  0.354  0.362- 303 1.50 313 1.53 301 1.53
 303  0.650  0.386  0.344- 302 1.50 316 1.53 304 1.54
 304  0.630  0.434  0.352- 355 1.50 354 1.52 303 1.54
 305  0.646  0.510  0.407- 355 1.50 356 1.52 306 1.53
 306  0.679  0.550  0.428- 307 1.50 317 1.53 305 1.53
 307  0.643  0.587  0.449- 306 1.50 320 1.53 308 1.54
 308  0.587  0.570  0.440- 357 1.50 356 1.52 307 1.54
 309  0.319  0.410  0.397- 376 1.14 298 1.53 310 1.55
 310  0.296  0.363  0.409- 377 1.14 309 1.55 311 1.56
 311  0.332  0.324  0.431- 366 1.51 312 1.55 310 1.56
 312  0.391  0.332  0.440- 378 1.14 299 1.53 311 1.55
 313  0.614  0.303  0.368- 379 1.14 302 1.53 314 1.55
 314  0.670  0.285  0.355- 380 1.14 313 1.55 315 1.56
 315  0.715  0.317  0.337- 367 1.51 316 1.55 314 1.56
 316  0.705  0.369  0.333- 381 1.14 303 1.53 315 1.55
 317  0.738  0.557  0.422- 382 1.14 306 1.53 318 1.55
 318  0.760  0.604  0.441- 383 1.14 317 1.55 319 1.56
 319  0.723  0.642  0.463- 368 1.51 320 1.55 318 1.56
 320  0.663  0.634  0.466- 384 1.14 307 1.53 319 1.55
 321  0.280  0.711  0.358- 385 1.14 386 1.14 365 1.51 322 1.54
 322  0.230  0.734  0.336- 387 1.14 388 1.14 358 1.51 321 1.54
 323  0.168  0.768  0.421- 390 1.14 389 1.14 358 1.50 324 1.56
 324  0.154  0.819  0.417- 391 1.14 392 1.14 325 1.56 323 1.56
 325  0.204  0.849  0.419- 394 1.14 393 1.14 326 1.53 324 1.56
 326  0.236  0.817  0.378- 358 1.48 369 1.51 325 1.53
 327  0.352  0.242  0.433- 395 1.14 396 1.14 366 1.51 328 1.54
 328  0.329  0.195  0.446- 398 1.14 397 1.14 359 1.51 327 1.54
 329  0.229  0.201  0.418- 359 1.48 370 1.51 330 1.53
 330  0.190  0.179  0.374- 400 1.14 399 1.14 329 1.53 331 1.56
 331  0.227  0.139  0.358- 402 1.14 401 1.14 330 1.56 332 1.56
 332  0.284  0.155  0.352- 404 1.14 403 1.14 359 1.50 331 1.56
 333  0.768  0.249  0.344- 405 1.14 406 1.14 367 1.51 334 1.54
 334  0.824  0.230  0.340- 407 1.14 408 1.14 360 1.51 333 1.54
 335  0.777  0.155  0.377- 360 1.49 371 1.51 336 1.53
 336  0.789  0.104  0.379- 409 1.14 410 1.14 335 1.53 337 1.56
 337  0.834  0.106  0.332- 411 1.14 412 1.14 336 1.56 338 1.56
 338  0.868  0.149  0.343- 413 1.14 414 1.14 360 1.50 337 1.56
 339  0.706  0.725  0.475- 415 1.14 416 1.14 368 1.51 340 1.54
 340  0.687  0.728  0.409- 418 1.14 417 1.14 361 1.51 339 1.54
 341  0.593  0.766  0.394- 419 1.14 420 1.14 361 1.50 342 1.56
 342  0.580  0.811  0.428- 421 1.14 422 1.14 343 1.56 341 1.56
 343  0.621  0.848  0.414- 423 1.14 424 1.14 344 1.53 342 1.56
 344  0.668  0.816  0.415- 361 1.48 372 1.51 343 1.53
 345  0.573  0.438  0.485- 425 1.14 438 1.14 363 1.44 362 1.48
 346  0.621  0.442  0.584- 427 1.10 428 1.10 426 1.11 362 1.46
 347  0.557  0.384  0.569- 429 1.10 431 1.10 430 1.11 362 1.45
 348  0.487  0.472  0.500- 434 1.10 432 1.10 433 1.11 363 1.44
 349  0.564  0.520  0.510- 437 1.10 436 1.10 435 1.11 363 1.45
 350  0.487  0.537  0.370- 289 1.52 295 1.53 364 1.97
 351  0.394  0.498  0.356- 289 1.50 297 1.50
 352  0.468  0.447  0.410- 300 1.52 297 1.53 364 1.97
 353  0.514  0.366  0.416- 300 1.50 301 1.50
 354  0.572  0.433  0.368- 304 1.52 301 1.53 364 1.97
 355  0.666  0.473  0.367- 304 1.50 305 1.50
 356  0.589  0.521  0.419- 308 1.52 305 1.52 364 1.97
 357  0.542  0.602  0.428- 308 1.50 295 1.50
 358  0.215  0.771  0.380- 326 1.48 323 1.50 322 1.51
 359  0.283  0.187  0.404- 329 1.48 332 1.50 328 1.51
 360  0.824  0.180  0.356- 335 1.49 338 1.50 334 1.51
 361  0.651  0.768  0.404- 344 1.48 341 1.50 340 1.51
 362  0.593  0.415  0.540- 347 1.45 346 1.46 345 1.48
 363  0.542  0.478  0.488- 345 1.44 348 1.44 349 1.45 364 2.15
 364  0.529  0.484  0.392- 350 1.97 352 1.97 354 1.97 356 1.97 363 2.15
 365  0.296  0.674  0.314- 291 1.51 321 1.51
 366  0.310  0.277  0.442- 327 1.51 311 1.51
 367  0.769  0.299  0.327- 315 1.51 333 1.51
 368  0.745  0.687  0.481- 339 1.51 319 1.51
 369  0.278  0.832  0.334- 326 1.51
 370  0.213  0.228  0.474- 329 1.51
 371  0.724  0.175  0.385- 335 1.51
 372  0.722  0.829  0.434- 344 1.51
 373  0.325  0.580  0.308- 290 1.14
 374  0.382  0.724  0.364- 292 1.14
 375  0.476  0.689  0.397- 293 1.14
 376  0.293  0.439  0.379- 309 1.14
 377  0.253  0.356  0.402- 310 1.14
 378  0.418  0.303  0.454- 312 1.14
 379  0.581  0.280  0.382- 313 1.14
 380  0.677  0.247  0.358- 314 1.14
 381  0.738  0.393  0.322- 316 1.14
 382  0.765  0.530  0.405- 317 1.14
 383  0.803  0.611  0.439- 318 1.14
 384  0.635  0.662  0.479- 320 1.14
 385  0.313  0.737  0.360- 321 1.14
 386  0.274  0.696  0.405- 321 1.14
 387  0.197  0.708  0.333- 322 1.14
 388  0.237  0.749  0.289- 322 1.14
 389  0.181  0.758  0.469- 323 1.14
 390  0.135  0.746  0.404- 323 1.14
 391  0.123  0.830  0.452- 324 1.14
 392  0.137  0.824  0.370- 324 1.14
 393  0.222  0.849  0.466- 325 1.14
 394  0.198  0.884  0.400- 325 1.14
 395  0.386  0.249  0.464- 327 1.14
 396  0.366  0.244  0.383- 327 1.14
 397  0.315  0.195  0.495- 328 1.14
 398  0.360  0.168  0.439- 328 1.14
 399  0.184  0.202  0.333- 330 1.14
 400  0.152  0.168  0.395- 330 1.14
 401  0.212  0.118  0.318- 331 1.14
 402  0.226  0.117  0.400- 331 1.14
 403  0.290  0.175  0.308- 332 1.14
 404  0.313  0.126  0.356- 332 1.14
 405  0.742  0.230  0.311- 333 1.14
 406  0.753  0.245  0.392- 333 1.14
 407  0.850  0.249  0.373- 334 1.14
 408  0.840  0.234  0.292- 334 1.14
 409  0.755  0.082  0.364- 336 1.14
 410  0.803  0.095  0.426- 336 1.14
 411  0.815  0.112  0.286- 337 1.14
 412  0.858  0.074  0.330- 337 1.14
 413  0.893  0.158  0.301- 338 1.14
 414  0.893  0.145  0.385- 338 1.14
 415  0.726  0.758  0.488- 339 1.14
 416  0.671  0.719  0.507- 339 1.14
 417  0.665  0.696  0.396- 340 1.14
 418  0.721  0.733  0.377- 340 1.14
 419  0.573  0.735  0.415- 341 1.14
 420  0.584  0.769  0.343- 341 1.14
 421  0.586  0.802  0.478- 342 1.14
 422  0.538  0.822  0.421- 342 1.14
 423  0.622  0.876  0.449- 343 1.14
 424  0.616  0.862  0.366- 343 1.14
 425  0.551  0.412  0.458- 345 1.14
 426  0.595  0.462  0.614- 346 1.11
 427  0.647  0.466  0.561- 346 1.10
 428  0.645  0.420  0.613- 346 1.10
 429  0.536  0.364  0.534- 347 1.10
 430  0.527  0.401  0.598- 347 1.11
 431  0.578  0.360  0.598- 347 1.10
 432  0.465  0.500  0.479- 348 1.10
 433  0.476  0.472  0.549- 348 1.11
 434  0.473  0.441  0.480- 348 1.10
 435  0.558  0.525  0.560- 349 1.11
 436  0.545  0.549  0.487- 349 1.10
 437  0.605  0.521  0.500- 349 1.10
 438  0.608  0.449  0.456- 345 1.14
 
  LATTYP: Found a simple orthorhombic cell.
 ALAT       =    22.0000000000
 B/A-ratio  =     1.1667727557
 C/A-ratio  =     1.3472726995
  
  Lattice vectors:
  
 A1 = (   0.0000000000,   0.0000000000,  22.0000000000)
 A2 = (  25.6690006256,   0.0000000000,   0.0000000000)
 A3 = (   0.0000000000,  29.6399993896,   0.0000000000)


Analysis of symmetry for initial positions (statically):
=====================================================================
 Subroutine PRICEL returns:
 Original cell was already a primitive cell.
 

 Routine SETGRP: Setting up the symmetry group for a 
 simple orthorhombic supercell.


 Subroutine GETGRP returns: Found  1 space group operations
 (whereof  1 operations were pure point group operations)
 out of a pool of  8 trial point group operations.


The static configuration has the point symmetry C_1 .


Analysis of symmetry for dynamics (positions and initial velocities):
=====================================================================
 Subroutine PRICEL returns:
 Original cell was already a primitive cell.
 

 Routine SETGRP: Setting up the symmetry group for a 
 simple orthorhombic supercell.


 Subroutine GETGRP returns: Found  1 space group operations
 (whereof  1 operations were pure point group operations)
 out of a pool of  8 trial point group operations.


The dynamic configuration has the point symmetry C_1 .


Analysis of constrained symmetry for selective dynamics:
=====================================================================
 Subroutine PRICEL returns:
 Original cell was already a primitive cell.
 

 Routine SETGRP: Setting up the symmetry group for a 
 simple orthorhombic supercell.


 Subroutine GETGRP returns: Found  1 space group operations
 (whereof  1 operations were pure point group operations)
 out of a pool of  8 trial point group operations.


The constrained configuration has the point symmetry C_1 .


 Subroutine INISYM returns: Found  1 space group operations
 (whereof  1 operations are pure point group operations),
 and found     1 'primitive' translations


----------------------------------------------------------------------------------------

                                     Primitive cell                                     

  volume of cell :   16738.2416

  direct lattice vectors                    reciprocal lattice vectors
    25.669000626  0.000000000  0.000000000     0.038957496  0.000000000  0.000000000
     0.000000000 29.639999390  0.000000000     0.000000000  0.033738192  0.000000000
     0.000000000  0.000000000 22.000000000     0.000000000  0.000000000  0.045454545

  length of vectors
    25.669000626 29.639999390 22.000000000     0.038957496  0.033738192  0.045454545

  position of ions in fractional coordinates (direct lattice)
     0.000000000  0.000000000  0.136360006
     0.083329999  0.041669998  0.136360006
     0.027779999  0.041669998  0.137909998
     0.111110003  0.000000000  0.137909998
     0.166669992  0.000000000  0.136360006
     0.250000000  0.041669998  0.136360006
     0.194440011  0.041669998  0.137909998
     0.277779995  0.000000000  0.137909998
     0.333329990  0.000000000  0.136360006
     0.416669992  0.041669998  0.136360006
     0.361110003  0.041669998  0.137909998
     0.444440011  0.000000000  0.137909998
     0.500000000  0.000000000  0.136360006
     0.583329971  0.041669998  0.136360006
     0.527780013  0.041669998  0.137909998
     0.611109984  0.000000000  0.137909998
     0.666670010  0.000000000  0.136360006
     0.750000019  0.041669998  0.136360006
     0.694439992  0.041669998  0.137909998
     0.777780032  0.000000000  0.137909998
     0.833329952  0.000000000  0.136360006
     0.916669992  0.041669998  0.136360006
     0.861109966  0.041669998  0.137909998
     0.944439974  0.000000000  0.137909998
     0.000000000  0.083329998  0.136360006
     0.083329999  0.125000000  0.136360006
     0.027779999  0.125000000  0.137909998
     0.111110003  0.083329998  0.137909998
     0.166669992  0.083329998  0.136360006
     0.250000000  0.125000000  0.136360006
     0.194440011  0.125000000  0.137909998
     0.277779995  0.083329998  0.137909998
     0.333329990  0.083329998  0.136360006
     0.416669992  0.125000000  0.136360006
     0.361110003  0.125000000  0.137909998
     0.444440011  0.083329998  0.137909998
     0.500000000  0.083329998  0.136360006
     0.583329971  0.125000000  0.136360006
     0.527780013  0.125000000  0.137909998
     0.611109984  0.083329998  0.137909998
     0.666670010  0.083329998  0.136360006
     0.750000019  0.125000000  0.136360006
     0.694439992  0.125000000  0.137909998
     0.777780032  0.083329998  0.137909998
     0.833329952  0.083329998  0.136360006
     0.916669992  0.125000000  0.136360006
     0.861109966  0.125000000  0.137909998
     0.944439974  0.083329998  0.137909998
     0.000000000  0.166670002  0.136360006
     0.083329999  0.208329998  0.136360006
     0.027779999  0.208329998  0.137909998
     0.111110003  0.166670002  0.137909998
     0.166669992  0.166670002  0.136360006
     0.250000000  0.208329998  0.136360006
     0.194440011  0.208329998  0.137909998
     0.277779995  0.166670002  0.137909998
     0.333329990  0.166670002  0.136360006
     0.416669992  0.208329998  0.136360006
     0.361110003  0.208329998  0.137909998
     0.444440011  0.166670002  0.137909998
     0.500000000  0.166670002  0.136360006
     0.583329971  0.208329998  0.136360006
     0.527780013  0.208329998  0.137909998
     0.611109984  0.166670002  0.137909998
     0.666670010  0.166670002  0.136360006
     0.750000019  0.208329998  0.136360006
     0.694439992  0.208329998  0.137909998
     0.777780032  0.166670002  0.137909998
     0.833329952  0.166670002  0.136360006
     0.916669992  0.208329998  0.136360006
     0.861109966  0.208329998  0.137909998
     0.944439974  0.166670002  0.137909998
     0.000000000  0.250000000  0.136360006
     0.083329999  0.291670002  0.136360006
     0.027779999  0.291670002  0.137909998
     0.111110003  0.250000000  0.137909998
     0.166669992  0.250000000  0.136360006
     0.250000000  0.291670002  0.136360006
     0.194440011  0.291670002  0.137909998
     0.277779995  0.250000000  0.137909998
     0.333329990  0.250000000  0.136360006
     0.416669992  0.291670002  0.136360006
     0.361110003  0.291670002  0.137909998
     0.444440011  0.250000000  0.137909998
     0.500000000  0.250000000  0.136360006
     0.583329971  0.291670002  0.136360006
     0.527780013  0.291670002  0.137909998
     0.611109984  0.250000000  0.137909998
     0.666670010  0.250000000  0.136360006
     0.750000019  0.291670002  0.136360006
     0.694439992  0.291670002  0.137909998
     0.777780032  0.250000000  0.137909998
     0.833329952  0.250000000  0.136360006
     0.916669992  0.291670002  0.136360006
     0.861109966  0.291670002  0.137909998
     0.944439974  0.250000000  0.137909998
     0.000000000  0.333329998  0.136360006
     0.083329999  0.375000000  0.136360006
     0.027779999  0.375000000  0.137909998
     0.111110003  0.333329998  0.137909998
     0.166669992  0.333329998  0.136360006
     0.250000000  0.375000000  0.136360006
     0.194440011  0.375000000  0.137909998
     0.277779995  0.333329998  0.137909998
     0.333329990  0.333329998  0.136360006
     0.416669992  0.375000000  0.136360006
     0.361110003  0.375000000  0.137909998
     0.444440011  0.333329998  0.137909998
     0.500000000  0.333329998  0.136360006
     0.583329971  0.375000000  0.136360006
     0.527780013  0.375000000  0.137909998
     0.611109984  0.333329998  0.137909998
     0.666670010  0.333329998  0.136360006
     0.750000019  0.375000000  0.136360006
     0.694439992  0.375000000  0.137909998
     0.777780032  0.333329998  0.137909998
     0.833329952  0.333329998  0.136360006
     0.916669992  0.375000000  0.136360006
     0.861109966  0.375000000  0.137909998
     0.944439974  0.333329998  0.137909998
     0.000000000  0.416670002  0.136360006
     0.083329999  0.458329998  0.136360006
     0.027779999  0.458329998  0.137909998
     0.111110003  0.416670002  0.137909998
     0.166669992  0.416670002  0.136360006
     0.250000000  0.458329998  0.136360006
     0.194440011  0.458329998  0.137909998
     0.277779995  0.416670002  0.137909998
     0.333329990  0.416670002  0.136360006
     0.416669992  0.458329998  0.136360006
     0.361110003  0.458329998  0.137909998
     0.444440011  0.416670002  0.137909998
     0.500000000  0.416670002  0.136360006
     0.583329971  0.458329998  0.136360006
     0.527780013  0.458329998  0.137909998
     0.611109984  0.416670002  0.137909998
     0.666670010  0.416670002  0.136360006
     0.750000019  0.458329998  0.136360006
     0.694439992  0.458329998  0.137909998
     0.777780032  0.416670002  0.137909998
     0.833329952  0.416670002  0.136360006
     0.916669992  0.458329998  0.136360006
     0.861109966  0.458329998  0.137909998
     0.944439974  0.416670002  0.137909998
     0.000000000  0.500000000  0.136360006
     0.083329999  0.541670034  0.136360006
     0.027779999  0.541670034  0.137909998
     0.111110003  0.500000000  0.137909998
     0.166669992  0.500000000  0.136360006
     0.250000000  0.541670034  0.136360006
     0.194440011  0.541670034  0.137909998
     0.277779995  0.500000000  0.137909998
     0.333329990  0.500000000  0.136360006
     0.416669992  0.541670034  0.136360006
     0.361110003  0.541670034  0.137909998
     0.444440011  0.500000000  0.137909998
     0.500000000  0.500000000  0.136360006
     0.583329971  0.541670034  0.136360006
     0.527780013  0.541670034  0.137909998
     0.611109984  0.500000000  0.137909998
     0.666670010  0.500000000  0.136360006
     0.750000019  0.541670034  0.136360006
     0.694439992  0.541670034  0.137909998
     0.777780032  0.500000000  0.137909998
     0.833329952  0.500000000  0.136360006
     0.916669992  0.541670034  0.136360006
     0.861109966  0.541670034  0.137909998
     0.944439974  0.500000000  0.137909998
     0.000000000  0.583329966  0.136360006
     0.083329999  0.625000000  0.136360006
     0.027779999  0.625000000  0.137909998
     0.111110003  0.583329966  0.137909998
     0.166669992  0.583329966  0.136360006
     0.250000000  0.625000000  0.136360006
     0.194440011  0.625000000  0.137909998
     0.277779995  0.583329966  0.137909998
     0.333329990  0.583329966  0.136360006
     0.416669992  0.625000000  0.136360006
     0.361110003  0.625000000  0.137909998
     0.444440011  0.583329966  0.137909998
     0.500000000  0.583329966  0.136360006
     0.583329971  0.625000000  0.136360006
     0.527780013  0.625000000  0.137909998
     0.611109984  0.583329966  0.137909998
     0.666670010  0.583329966  0.136360006
     0.750000019  0.625000000  0.136360006
     0.694439992  0.625000000  0.137909998
     0.777780032  0.583329966  0.137909998
     0.833329952  0.583329966  0.136360006
     0.916669992  0.625000000  0.136360006
     0.861109966  0.625000000  0.137909998
     0.944439974  0.583329966  0.137909998
     0.000000000  0.666670034  0.136360006
     0.083329999  0.708329966  0.136360006
     0.027779999  0.708329966  0.137909998
     0.111110003  0.666670034  0.137909998
     0.166669992  0.666670034  0.136360006
     0.250000000  0.708329966  0.136360006
     0.194440011  0.708329966  0.137909998
     0.277779995  0.666670034  0.137909998
     0.333329990  0.666670034  0.136360006
     0.416669992  0.708329966  0.136360006
     0.361110003  0.708329966  0.137909998
     0.444440011  0.666670034  0.137909998
     0.500000000  0.666670034  0.136360006
     0.583329971  0.708329966  0.136360006
     0.527780013  0.708329966  0.137909998
     0.611109984  0.666670034  0.137909998
     0.666670010  0.666670034  0.136360006
     0.750000019  0.708329966  0.136360006
     0.694439992  0.708329966  0.137909998
     0.777780032  0.666670034  0.137909998
     0.833329952  0.666670034  0.136360006
     0.916669992  0.708329966  0.136360006
     0.861109966  0.708329966  0.137909998
     0.944439974  0.666670034  0.137909998
     0.000000000  0.750000000  0.136360006
     0.083329999  0.791670034  0.136360006
     0.027779999  0.791670034  0.137909998
     0.111110003  0.750000000  0.137909998
     0.166669992  0.750000000  0.136360006
     0.250000000  0.791670034  0.136360006
     0.194440011  0.791670034  0.137909998
     0.277779995  0.750000000  0.137909998
     0.333329990  0.750000000  0.136360006
     0.416669992  0.791670034  0.136360006
     0.361110003  0.791670034  0.137909998
     0.444440011  0.750000000  0.137909998
     0.500000000  0.750000000  0.136360006
     0.583329971  0.791670034  0.136360006
     0.527780013  0.791670034  0.137909998
     0.611109984  0.750000000  0.137909998
     0.666670010  0.750000000  0.136360006
     0.750000019  0.791670034  0.136360006
     0.694439992  0.791670034  0.137909998
     0.777780032  0.750000000  0.137909998
     0.833329952  0.750000000  0.136360006
     0.916669992  0.791670034  0.136360006
     0.861109966  0.791670034  0.137909998
     0.944439974  0.750000000  0.137909998
     0.000000000  0.833329966  0.136360006
     0.083329999  0.875000000  0.136360006
     0.027779999  0.875000000  0.137909998
     0.111110003  0.833329966  0.137909998
     0.166669992  0.833329966  0.136360006
     0.250000000  0.875000000  0.136360006
     0.194440011  0.875000000  0.137909998
     0.277779995  0.833329966  0.137909998
     0.333329990  0.833329966  0.136360006
     0.416669992  0.875000000  0.136360006
     0.361110003  0.875000000  0.137909998
     0.444440011  0.833329966  0.137909998
     0.500000000  0.833329966  0.136360006
     0.583329971  0.875000000  0.136360006
     0.527780013  0.875000000  0.137909998
     0.611109984  0.833329966  0.137909998
     0.666670010  0.833329966  0.136360006
     0.750000019  0.875000000  0.136360006
     0.694439992  0.875000000  0.137909998
     0.777780032  0.833329966  0.137909998
     0.833329952  0.833329966  0.136360006
     0.916669992  0.875000000  0.136360006
     0.861109966  0.875000000  0.137909998
     0.944439974  0.833329966  0.137909998
     0.000000000  0.916670034  0.136360006
     0.083329999  0.958329966  0.136360006
     0.027779999  0.958329966  0.137909998
     0.111110003  0.916670034  0.137909998
     0.166669992  0.916670034  0.136360006
     0.250000000  0.958329966  0.136360006
     0.194440011  0.958329966  0.137909998
     0.277779995  0.916670034  0.137909998
     0.333329990  0.916670034  0.136360006
     0.416669992  0.958329966  0.136360006
     0.361110003  0.958329966  0.137909998
     0.444440011  0.916670034  0.137909998
     0.500000000  0.916670034  0.136360006
     0.583329971  0.958329966  0.136360006
     0.527780013  0.958329966  0.137909998
     0.611109984  0.916670034  0.137909998
     0.666670010  0.916670034  0.136360006
     0.750000019  0.958329966  0.136360006
     0.694439992  0.958329966  0.137909998
     0.777780032  0.916670034  0.137909998
     0.833329952  0.916670034  0.136360006
     0.916669992  0.958329966  0.136360006
     0.861109966  0.958329966  0.137909998
     0.944439974  0.916670034  0.137909998
     0.430499960  0.536599988  0.347699989
     0.357279999  0.603379971  0.325040015
     0.347490022  0.654679993  0.331700000
     0.390540007  0.686040048  0.357949994
     0.444109983  0.666489982  0.376670014
     0.453059972  0.615890029  0.367130019
     0.498920006  0.586210036  0.386899991
     0.411319957  0.585479980  0.342149995
     0.411419972  0.458190036  0.393539992
     0.377020005  0.417410001  0.408379988
     0.411949993  0.379840026  0.429659974
     0.468400014  0.396819998  0.426869999
     0.559020026  0.383180010  0.379670013
     0.606129991  0.354359997  0.361660004
     0.649610056  0.385800008  0.344099998
     0.629979947  0.434360018  0.352169991
     0.645730044  0.510320018  0.406570001
     0.679019961  0.550159988  0.427909981
     0.642840005  0.586889964  0.449049993
     0.586689993  0.570250020  0.439819986
     0.318780001  0.410179965  0.396770000
     0.296180012  0.362659988  0.409220002
     0.332279978  0.323790005  0.431160017
     0.391309961  0.331989995  0.440269990
     0.614439949  0.303390029  0.367809989
     0.669579964  0.284690033  0.354519996
     0.714760028  0.317250000  0.337399981
     0.705060036  0.368690016  0.332679987
     0.737879970  0.557420011  0.422479976
     0.759779963  0.603979975  0.441300002
     0.722559953  0.642009959  0.463319995
     0.662960010  0.634009970  0.465809996
     0.280470022  0.710999996  0.357870015
     0.229910015  0.733720033  0.335940014
     0.167869989  0.768079979  0.420970006
     0.153919999  0.819270026  0.417089982
     0.204299983  0.848720030  0.418590025
     0.235830010  0.817049998  0.377829985
     0.351639986  0.242380017  0.432549997
     0.328689981  0.195469970  0.446310000
     0.228929999  0.201309986  0.418199973
     0.190309998  0.179459985  0.374150016
     0.226570018  0.138899980  0.358189995
     0.284280001  0.154850007  0.351780003
     0.768330003  0.249109984  0.343530005
     0.823960025  0.229910017  0.339810025
     0.777360057  0.154999976  0.376920007
     0.788579969  0.104319987  0.379200025
     0.834140031  0.106169999  0.332319997
     0.868450014  0.148930019  0.342979995
     0.705879997  0.724889986  0.475129995
     0.686589985  0.728109956  0.409040018
     0.593240025  0.765849977  0.393849980
     0.580149992  0.810559993  0.428189971
     0.621270002  0.847859986  0.413690004
     0.667829994  0.815670002  0.415179990
     0.573390009  0.437850002  0.485439994
     0.621029958  0.442229987  0.584089973
     0.556829982  0.383789988  0.568929976
     0.486600001  0.472340001  0.500360012
     0.563610027  0.519909979  0.510360024
     0.486729962  0.537490019  0.369710012
     0.394240014  0.497520028  0.355549986
     0.467520014  0.446730017  0.410409971
     0.513589961  0.366039998  0.415840019
     0.572339998  0.432629987  0.368400010
     0.665510027  0.472800011  0.367020000
     0.588690037  0.521180032  0.419199987
     0.542080000  0.601529959  0.428030014
     0.214500014  0.770529996  0.379839984
     0.283100010  0.187070010  0.404459997
     0.824020064  0.180400017  0.356209993
     0.651010046  0.768490021  0.403959968
     0.593220000  0.414559982  0.540040016
     0.541560010  0.477919994  0.488369985
     0.528849976  0.484489986  0.392410018
     0.295530025  0.674360047  0.313529990
     0.309819999  0.277450023  0.442270019
     0.768810017  0.298629991  0.327459986
     0.745020062  0.687150030  0.481379986
     0.277800020  0.832369985  0.334390012
     0.213419965  0.228110021  0.473700003
     0.723919967  0.175440009  0.385239991
     0.722309989  0.829080002  0.433789990
     0.325399992  0.579750019  0.308070009
     0.382489969  0.723630004  0.363670002
     0.475640010  0.688890003  0.397190007
     0.293079967  0.438690002  0.379150000
     0.252899996  0.356029989  0.401839993
     0.418499988  0.303359977  0.454100002
     0.581339958  0.280130028  0.382329984
     0.677340061  0.246909970  0.358130000
     0.738180015  0.393039986  0.321900021
     0.764569995  0.529610044  0.404820009
     0.803489967  0.610540058  0.438720010
     0.635069950  0.662170004  0.479480006
     0.312889988  0.737230030  0.360119993
     0.274270006  0.695709997  0.404869990
     0.197350020  0.707659948  0.332980004
     0.236829995  0.749060032  0.289110010
     0.180930021  0.758470005  0.468779997
     0.134949984  0.745510009  0.404089971
     0.123430017  0.830150022  0.451789986
     0.137220027  0.824110020  0.369520014
     0.222060026  0.849390047  0.466080015
     0.197939987  0.884090022  0.399680008
     0.385750013  0.249340005  0.464370034
     0.365640002  0.243679993  0.383410020
     0.314710028  0.194549983  0.495480017
     0.359629985  0.168410007  0.439070008
     0.184279975  0.202400035  0.333149997
     0.151799979  0.168290026  0.395110000
     0.212279969  0.118350028  0.317680012
     0.226069979  0.116519988  0.400330023
     0.290220022  0.174510000  0.307790019
     0.313350013  0.125980018  0.356400013
     0.741719931  0.230170009  0.310829986
     0.753139947  0.244859988  0.391879992
     0.849869991  0.249040003  0.373079993
     0.839779969  0.234319988  0.291750019
     0.755250001  0.081629994  0.363779978
     0.803439960  0.094759997  0.426310019
     0.814579993  0.111930012  0.286449996
     0.857619984  0.073560000  0.330069997
     0.892850017  0.158140006  0.301499995
     0.893459992  0.145079977  0.385489984
     0.725510031  0.758020002  0.488100009
     0.671319976  0.718609957  0.506569992
     0.664880065  0.695889985  0.396400018
     0.721250021  0.732930002  0.377310016
     0.573369984  0.735149965  0.414739999
     0.584450015  0.769170012  0.343250015
     0.586050036  0.802349964  0.478340019
     0.538259990  0.822229956  0.421200015
     0.621950046  0.875859980  0.449200023
     0.616070027  0.861629962  0.365689971
     0.550849985  0.411839983  0.457780014
     0.594760019  0.461719982  0.614350015
     0.647019988  0.465880016  0.560540026
     0.645129953  0.420359988  0.613200014
     0.536329979  0.363820002  0.534229972
     0.527310031  0.400850012  0.597819979
     0.578459987  0.360210004  0.598269983
     0.464610023  0.500119981  0.478989991
     0.476130018  0.472240001  0.549379999
     0.472730020  0.440539982  0.480289979
     0.558080024  0.525290002  0.559870026
     0.545210009  0.548569952  0.486609979
     0.605400013  0.520759985  0.500199968
     0.607590020  0.449390009  0.456259988

  ion indices of the primitive-cell ions
   primitive index   ion index
                 1           1
                 2           2
                 3           3
                 4           4
                 5           5
                 6           6
                 7           7
                 8           8
                 9           9
                10          10
                11          11
                12          12
                13          13
                14          14
                15          15
                16          16
                17          17
                18          18
                19          19
                20          20
                21          21
                22          22
                23          23
                24          24
                25          25
                26          26
                27          27
                28          28
                29          29
                30          30
                31          31
                32          32
                33          33
                34          34
                35          35
                36          36
                37          37
                38          38
                39          39
                40          40
                41          41
                42          42
                43          43
                44          44
                45          45
                46          46
                47          47
                48          48
                49          49
                50          50
                51          51
                52          52
                53          53
                54          54
                55          55
                56          56
                57          57
                58          58
                59          59
                60          60
                61          61
                62          62
                63          63
                64          64
                65          65
                66          66
                67          67
                68          68
                69          69
                70          70
                71          71
                72          72
                73          73
                74          74
                75          75
                76          76
                77          77
                78          78
                79          79
                80          80
                81          81
                82          82
                83          83
                84          84
                85          85
                86          86
                87          87
                88          88
                89          89
                90          90
                91          91
                92          92
                93          93
                94          94
                95          95
                96          96
                97          97
                98          98
                99          99
               100         100
               101         101
               102         102
               103         103
               104         104
               105         105
               106         106
               107         107
               108         108
               109         109
               110         110
               111         111
               112         112
               113         113
               114         114
               115         115
               116         116
               117         117
               118         118
               119         119
               120         120
               121         121
               122         122
               123         123
               124         124
               125         125
               126         126
               127         127
               128         128
               129         129
               130         130
               131         131
               132         132
               133         133
               134         134
               135         135
               136         136
               137         137
               138         138
               139         139
               140         140
               141         141
               142         142
               143         143
               144         144
               145         145
               146         146
               147         147
               148         148
               149         149
               150         150
               151         151
               152         152
               153         153
               154         154
               155         155
               156         156
               157         157
               158         158
               159         159
               160         160
               161         161
               162         162
               163         163
               164         164
               165         165
               166         166
               167         167
               168         168
               169         169
               170         170
               171         171
               172         172
               173         173
               174         174
               175         175
               176         176
               177         177
               178         178
               179         179
               180         180
               181         181
               182         182
               183         183
               184         184
               185         185
               186         186
               187         187
               188         188
               189         189
               190         190
               191         191
               192         192
               193         193
               194         194
               195         195
               196         196
               197         197
               198         198
               199         199
               200         200
               201         201
               202         202
               203         203
               204         204
               205         205
               206         206
               207         207
               208         208
               209         209
               210         210
               211         211
               212         212
               213         213
               214         214
               215         215
               216         216
               217         217
               218         218
               219         219
               220         220
               221         221
               222         222
               223         223
               224         224
               225         225
               226         226
               227         227
               228         228
               229         229
               230         230
               231         231
               232         232
               233         233
               234         234
               235         235
               236         236
               237         237
               238         238
               239         239
               240         240
               241         241
               242         242
               243         243
               244         244
               245         245
               246         246
               247         247
               248         248
               249         249
               250         250
               251         251
               252         252
               253         253
               254         254
               255         255
               256         256
               257         257
               258         258
               259         259
               260         260
               261         261
               262         262
               263         263
               264         264
               265         265
               266         266
               267         267
               268         268
               269         269
               270         270
               271         271
               272         272
               273         273
               274         274
               275         275
               276         276
               277         277
               278         278
               279         279
               280         280
               281         281
               282         282
               283         283
               284         284
               285         285
               286         286
               287         287
               288         288
               289         289
               290         290
               291         291
               292         292
               293         293
               294         294
               295         295
               296         296
               297         297
               298         298
               299         299
               300         300
               301         301
               302         302
               303         303
               304         304
               305         305
               306         306
               307         307
               308         308
               309         309
               310         310
               311         311
               312         312
               313         313
               314         314
               315         315
               316         316
               317         317
               318         318
               319         319
               320         320
               321         321
               322         322
               323         323
               324         324
               325         325
               326         326
               327         327
               328         328
               329         329
               330         330
               331         331
               332         332
               333         333
               334         334
               335         335
               336         336
               337         337
               338         338
               339         339
               340         340
               341         341
               342         342
               343         343
               344         344
               345         345
               346         346
               347         347
               348         348
               349         349
               350         350
               351         351
               352         352
               353         353
               354         354
               355         355
               356         356
               357         357
               358         358
               359         359
               360         360
               361         361
               362         362
               363         363
               364         364
               365         365
               366         366
               367         367
               368         368
               369         369
               370         370
               371         371
               372         372
               373         373
               374         374
               375         375
               376         376
               377         377
               378         378
               379         379
               380         380
               381         381
               382         382
               383         383
               384         384
               385         385
               386         386
               387         387
               388         388
               389         389
               390         390
               391         391
               392         392
               393         393
               394         394
               395         395
               396         396
               397         397
               398         398
               399         399
               400         400
               401         401
               402         402
               403         403
               404         404
               405         405
               406         406
               407         407
               408         408
               409         409
               410         410
               411         411
               412         412
               413         413
               414         414
               415         415
               416         416
               417         417
               418         418
               419         419
               420         420
               421         421
               422         422
               423         423
               424         424
               425         425
               426         426
               427         427
               428         428
               429         429
               430         430
               431         431
               432         432
               433         433
               434         434
               435         435
               436         436
               437         437
               438         438

----------------------------------------------------------------------------------------

 
 
 KPOINTS: K-Spacing Value to Generate K-Mesh: 0.05

Automatic generation of k-mesh.
 Grid dimensions read from file:
 generate k-points for:    1    1    1

 Generating k-lattice:

  Cartesian coordinates                     Fractional coordinates (reciprocal lattice)
     0.038957496  0.000000000  0.000000000     1.000000000  0.000000000  0.000000000
     0.000000000  0.033738192  0.000000000     0.000000000  1.000000000  0.000000000
     0.000000000  0.000000000  0.045454545     0.000000000  0.000000000  1.000000000

  Length of vectors
     0.038957496  0.033738192  0.045454545

  Shift w.r.t. Gamma in fractional coordinates (k-lattice)
     0.000000000  0.000000000  0.000000000

 
 Subroutine IBZKPT returns following result:
 ===========================================
 
 Found      1 irreducible k-points:
 
 Following reciprocal coordinates:
            Coordinates               Weight
  0.000000  0.000000  0.000000      1.000000
 
 Following cartesian coordinates:
            Coordinates               Weight
  0.000000  0.000000  0.000000      1.000000
 


--------------------------------------------------------------------------------------------------------


 Dimension of arrays:
   k-points           NKPTS =      1   k-points in BZ     NKDIM =      1   number of bands    NBANDS=   1024
   number of dos      NEDOS =    301   number of ions     NIONS =    438
   non local maximal  LDIM  =      6   non local SUM 2l+1 LMDIM =     18
   total plane-waves  NPLWV = ******
   max r-space proj   IRMAX =   1969   max aug-charges    IRDMAX=   6532
   dimension x,y,z NGX =   140 NGY =  160 NGZ =  120
   dimension x,y,z NGXF=   280 NGYF=  320 NGZF=  240
   support grid    NGXF=   280 NGYF=  320 NGZF=  240
   ions per type =             349  14   1   8  66
   NGX,Y,Z   is equivalent  to a cutoff of   9.07,  8.97,  9.07 a.u.
   NGXF,Y,Z  is equivalent  to a cutoff of  18.13, 17.95, 18.14 a.u.

 SYSTEM =  XYC                                     
 POSCAR =  Generated by VASPKIT code               

 Startparameter for this run:
   NWRITE =      2    write-flag & timer
   PREC   = normal    normal or accurate (medium, high low for compatibility)
   ISTART =      0    job   : 0-new  1-cont  2-samecut
   ICHARG =      2    charge: 1-file 2-atom 10-const
   ISPIN  =      1    spin polarized calculation?
   LNONCOLLINEAR =      F non collinear calculations
   LSORBIT =      F    spin-orbit coupling
   INIWAV =      1    electr: 0-lowe 1-rand  2-diag
   LASPH  =      F    aspherical Exc in radial PAW
 Electronic Relaxation 1
   ENCUT  =  480.0 eV  35.28 Ry    5.94 a.u.  45.85 52.95 39.30*2*pi/ulx,y,z
   ENINI  =  480.0     initial cutoff
   ENAUG  =  644.9 eV  augmentation charge cutoff
   NELM   =    100;   NELMIN=  5; NELMDL= -5     # of ELM steps 
   EDIFF  = 0.1E-04   stopping-criterion for ELM
   LREAL  =      T    real-space projection
   NLSPLINE    = F    spline interpolate recip. space projectors
   LCOMPAT=      F    compatible to vasp.4.4
   GGA_COMPAT  = T    GGA compatible to vasp.4.4-vasp.4.6
   LMAXPAW     = -100 max onsite density
   LMAXMIX     =    2 max onsite mixed and CHGCAR
   VOSKOWN=      0    Vosko Wilk Nusair interpolation
   ROPT   =   -0.00050  -0.00050  -0.00050  -0.00050
   ROPT   =   -0.00050
 Ionic relaxation
   EDIFFG = -.5E-01   stopping-criterion for IOM
   NSW    =    200    number of steps for IOM
   NBLOCK =      1;   KBLOCK =    200    inner block; outer block 
   IBRION =      2    ionic relax: 0-MD 1-quasi-New 2-CG
   NFREE  =      1    steps in history (QN), initial steepest desc. (CG)
   ISIF   =      2    stress and relaxation
   IWAVPR =     11    prediction:  0-non 1-charg 2-wave 3-comb
   ISYM   =      2    0-nonsym 1-usesym 2-fastsym
   LCORR  =      T    Harris-Foulkes like correction to forces

   POTIM  = 0.1000    time-step for ionic-motion
   TEIN   =    0.0    initial temperature
   TEBEG  =    0.0;   TEEND  =   0.0 temperature during run
   SMASS  =  -3.00    Nose mass-parameter (am)
   estimated Nose-frequenzy (Omega)   =  0.10E-29 period in steps = 0.63E+47 mass=  -0.151E-25a.u.
   SCALEE = 1.0000    scale energy and forces
   NPACO  =    256;   APACO  = 10.0  distance and # of slots for P.C.
   PSTRESS=    0.0 pullay stress

  Mass of Ions in am
   POMASS =  12.01 14.00 58.93 16.00  1.00
  Ionic Valenz
   ZVAL   =   4.00  5.00  9.00  6.00  1.00
  Atomic Wigner-Seitz radii
   RWIGS  =  -1.00 -1.00 -1.00 -1.00 -1.00
  virtual crystal weights 
   VCA    =   1.00  1.00  1.00  1.00  1.00
   NELECT =    1589.0000    total number of electrons
   NUPDOWN=      -1.0000    fix difference up-down

 DOS related values:
   EMIN   =  10.00;   EMAX   =-10.00  energy-range for DOS
   EFERMI =   0.00
   ISMEAR =     0;   SIGMA  =   0.05  broadening in eV -4-tet -1-fermi 0-gaus

 Electronic relaxation 2 (details)
   IALGO  =     38    algorithm
   LDIAG  =      T    sub-space diagonalisation (order eigenvalues)
   LSUBROT=      F    optimize rotation matrix (better conditioning)
   TURBO    =      0    0=normal 1=particle mesh
   IRESTART =      0    0=no restart 2=restart with 2 vectors
   NREBOOT  =      0    no. of reboots
   NMIN     =      0    reboot dimension
   EREF     =   0.00    reference energy to select bands
   IMIX   =      4    mixing-type and parameters
     AMIX     =   0.20;   BMIX     =  0.00
     AMIX_MAG =   0.80;   BMIX_MAG =  0.00
     AMIN     =   0.10
     WC   =   100.;   INIMIX=   1;  MIXPRE=   1;  MAXMIX= -45

 Intra band minimization:
   WEIMIN = 0.0010     energy-eigenvalue tresh-hold
   EBREAK =  0.24E-08  absolut break condition
   DEPER  =   0.30     relativ break condition  

   TIME   =   0.40     timestep for ELM

  volume/ion in A,a.u.               =      38.22       257.89
  Fermi-wavevector in a.u.,A,eV,Ry     =   0.746815  1.411275  7.588407  0.557732
  Thomas-Fermi vector in A             =   1.842724
 
 Write flags
   LWAVE        =      F    write WAVECAR
   LDOWNSAMPLE  =      F    k-point downsampling of WAVECAR
   LCHARG       =      F    write CHGCAR
   LVTOT        =      F    write LOCPOT, total local potential
   LVHAR        =      F    write LOCPOT, Hartree potential only
   LELF         =      F    write electronic localiz. function (ELF)
   LORBIT       =      0    0 simple, 1 ext, 2 COOP (PROOUT), +10 PAW based schemes


 Dipole corrections
   LMONO  =      F    monopole corrections only (constant potential shift)
   LDIPOL =      F    correct potential (dipole corrections)
   IDIPOL =      0    1-x, 2-y, 3-z, 4-all directions 
   EPSILON=  1.0000000 bulk dielectric constant

 Exchange correlation treatment:
   GGA     =    --    GGA type
   LEXCH   =     8    internal setting for exchange type
   LIBXC   =     F    Libxc                    
   VOSKOWN =     0    Vosko Wilk Nusair interpolation
   LHFCALC =     F    Hartree Fock is set to
   LHFONE  =     F    Hartree Fock one center treatment
   AEXX    =    0.0000 exact exchange contribution

 Linear response parameters
   LEPSILON=     F    determine dielectric tensor
   LRPA    =     F    only Hartree local field effects (RPA)
   LNABLA  =     F    use nabla operator in PAW spheres
   LVEL    =     F    velocity operator in full k-point grid
   CSHIFT  =0.1000    complex shift for real part using Kramers Kronig
   OMEGAMAX=  -1.0    maximum frequency
   DEG_THRESHOLD= 0.2000000E-02 threshold for treating states as degnerate
   RTIME   =   -0.100 relaxation time in fs
  (WPLASMAI=    0.000 imaginary part of plasma frequency in eV, 0.658/RTIME)
   DFIELD  = 0.0000000 0.0000000 0.0000000 field for delta impulse in time
 
  Optional k-point grid parameters
   LKPOINTS_OPT  =     F    use optional k-point grid
   KPOINTS_OPT_MODE=     1    mode for optional k-point grid
 
 Orbital magnetization related:
   ORBITALMAG=     F  switch on orbital magnetization
   LCHIMAG   =     F  perturbation theory with respect to B field
   DQ        =  0.001000  dq finite difference perturbation B field
   LLRAUG    =     F  two centre corrections for induced B field


--------------------------------------------------------------------------------------------------------


 conjugate gradient relaxation of ions
   using selective dynamics as specified on POSCAR
   WARNING: If single coordinates had been selected the selection of coordinates
            is made according to the corresponding   d i r e c t   coordinates!
            Don't support selection of single cartesian coordinates -- sorry ...
  !
 charge density and potential will be updated during run
 non-spin polarized calculation
 Variant of blocked Davidson
 Davidson routine will perform the subspace rotation
 perform sub-space diagonalisation
    after iterative eigenvector-optimisation
 modified Broyden-mixing scheme, WC =      100.0
 initial mixing is a Kerker type mixing with AMIX =  0.2000 and BMIX =      0.0001
 Hartree-type preconditioning will be used
 using additional bands          229
 real space projection scheme for non local part
 use partial core corrections
 calculate Harris-corrections to forces 
   (improved forces if not selfconsistent)
 use gradient corrections 
 use of overlap-Matrix (Vanderbilt PP)
 Gauss-broadening in eV      SIGMA  =   0.05


--------------------------------------------------------------------------------------------------------


  energy-cutoff  :      480.00
  volume of cell :    16738.24
      direct lattice vectors                 reciprocal lattice vectors
    25.669000626  0.000000000  0.000000000     0.038957496  0.000000000  0.000000000
     0.000000000 29.639999390  0.000000000     0.000000000  0.033738192  0.000000000
     0.000000000  0.000000000 22.000000000     0.000000000  0.000000000  0.045454545

  length of vectors
    25.669000626 29.639999390 22.000000000     0.038957496  0.033738192  0.045454545


 
 k-points in units of 2pi/SCALE and weight: K-Spacing Value to Generate K-Mesh: 0.05
   0.00000000  0.00000000  0.00000000       1.000
 
 k-points in reciprocal lattice and weights: K-Spacing Value to Generate K-Mesh: 0.05
   0.00000000  0.00000000  0.00000000       1.000
 
 position of ions in fractional coordinates (direct lattice) 
   0.00000000  0.00000000  0.13636001
   0.08333000  0.04167000  0.13636001
   0.02778000  0.04167000  0.13791000
   0.11111000  0.00000000  0.13791000
   0.16666999  0.00000000  0.13636001
   0.25000000  0.04167000  0.13636001
   0.19444001  0.04167000  0.13791000
   0.27777999  0.00000000  0.13791000
   0.33332999  0.00000000  0.13636001
   0.41666999  0.04167000  0.13636001
   0.36111000  0.04167000  0.13791000
   0.44444001  0.00000000  0.13791000
   0.50000000  0.00000000  0.13636001
   0.58332997  0.04167000  0.13636001
   0.52778001  0.04167000  0.13791000
   0.61110998  0.00000000  0.13791000
   0.66667001  0.00000000  0.13636001
   0.75000002  0.04167000  0.13636001
   0.69443999  0.04167000  0.13791000
   0.77778003  0.00000000  0.13791000
   0.83332995  0.00000000  0.13636001
   0.91666999  0.04167000  0.13636001
   0.86110997  0.04167000  0.13791000
   0.94443997  0.00000000  0.13791000
   0.00000000  0.08333000  0.13636001
   0.08333000  0.12500000  0.13636001
   0.02778000  0.12500000  0.13791000
   0.11111000  0.08333000  0.13791000
   0.16666999  0.08333000  0.13636001
   0.25000000  0.12500000  0.13636001
   0.19444001  0.12500000  0.13791000
   0.27777999  0.08333000  0.13791000
   0.33332999  0.08333000  0.13636001
   0.41666999  0.12500000  0.13636001
   0.36111000  0.12500000  0.13791000
   0.44444001  0.08333000  0.13791000
   0.50000000  0.08333000  0.13636001
   0.58332997  0.12500000  0.13636001
   0.52778001  0.12500000  0.13791000
   0.61110998  0.08333000  0.13791000
   0.66667001  0.08333000  0.13636001
   0.75000002  0.12500000  0.13636001
   0.69443999  0.12500000  0.13791000
   0.77778003  0.08333000  0.13791000
   0.83332995  0.08333000  0.13636001
   0.91666999  0.12500000  0.13636001
   0.86110997  0.12500000  0.13791000
   0.94443997  0.08333000  0.13791000
   0.00000000  0.16667000  0.13636001
   0.08333000  0.20833000  0.13636001
   0.02778000  0.20833000  0.13791000
   0.11111000  0.16667000  0.13791000
   0.16666999  0.16667000  0.13636001
   0.25000000  0.20833000  0.13636001
   0.19444001  0.20833000  0.13791000
   0.27777999  0.16667000  0.13791000
   0.33332999  0.16667000  0.13636001
   0.41666999  0.20833000  0.13636001
   0.36111000  0.20833000  0.13791000
   0.44444001  0.16667000  0.13791000
   0.50000000  0.16667000  0.13636001
   0.58332997  0.20833000  0.13636001
   0.52778001  0.20833000  0.13791000
   0.61110998  0.16667000  0.13791000
   0.66667001  0.16667000  0.13636001
   0.75000002  0.20833000  0.13636001
   0.69443999  0.20833000  0.13791000
   0.77778003  0.16667000  0.13791000
   0.83332995  0.16667000  0.13636001
   0.91666999  0.20833000  0.13636001
   0.86110997  0.20833000  0.13791000
   0.94443997  0.16667000  0.13791000
   0.00000000  0.25000000  0.13636001
   0.08333000  0.29167000  0.13636001
   0.02778000  0.29167000  0.13791000
   0.11111000  0.25000000  0.13791000
   0.16666999  0.25000000  0.13636001
   0.25000000  0.29167000  0.13636001
   0.19444001  0.29167000  0.13791000
   0.27777999  0.25000000  0.13791000
   0.33332999  0.25000000  0.13636001
   0.41666999  0.29167000  0.13636001
   0.36111000  0.29167000  0.13791000
   0.44444001  0.25000000  0.13791000
   0.50000000  0.25000000  0.13636001
   0.58332997  0.29167000  0.13636001
   0.52778001  0.29167000  0.13791000
   0.61110998  0.25000000  0.13791000
   0.66667001  0.25000000  0.13636001
   0.75000002  0.29167000  0.13636001
   0.69443999  0.29167000  0.13791000
   0.77778003  0.25000000  0.13791000
   0.83332995  0.25000000  0.13636001
   0.91666999  0.29167000  0.13636001
   0.86110997  0.29167000  0.13791000
   0.94443997  0.25000000  0.13791000
   0.00000000  0.33333000  0.13636001
   0.08333000  0.37500000  0.13636001
   0.02778000  0.37500000  0.13791000
   0.11111000  0.33333000  0.13791000
   0.16666999  0.33333000  0.13636001
   0.25000000  0.37500000  0.13636001
   0.19444001  0.37500000  0.13791000
   0.27777999  0.33333000  0.13791000
   0.33332999  0.33333000  0.13636001
   0.41666999  0.37500000  0.13636001
   0.36111000  0.37500000  0.13791000
   0.44444001  0.33333000  0.13791000
   0.50000000  0.33333000  0.13636001
   0.58332997  0.37500000  0.13636001
   0.52778001  0.37500000  0.13791000
   0.61110998  0.33333000  0.13791000
   0.66667001  0.33333000  0.13636001
   0.75000002  0.37500000  0.13636001
   0.69443999  0.37500000  0.13791000
   0.77778003  0.33333000  0.13791000
   0.83332995  0.33333000  0.13636001
   0.91666999  0.37500000  0.13636001
   0.86110997  0.37500000  0.13791000
   0.94443997  0.33333000  0.13791000
   0.00000000  0.41667000  0.13636001
   0.08333000  0.45833000  0.13636001
   0.02778000  0.45833000  0.13791000
   0.11111000  0.41667000  0.13791000
   0.16666999  0.41667000  0.13636001
   0.25000000  0.45833000  0.13636001
   0.19444001  0.45833000  0.13791000
   0.27777999  0.41667000  0.13791000
   0.33332999  0.41667000  0.13636001
   0.41666999  0.45833000  0.13636001
   0.36111000  0.45833000  0.13791000
   0.44444001  0.41667000  0.13791000
   0.50000000  0.41667000  0.13636001
   0.58332997  0.45833000  0.13636001
   0.52778001  0.45833000  0.13791000
   0.61110998  0.41667000  0.13791000
   0.66667001  0.41667000  0.13636001
   0.75000002  0.45833000  0.13636001
   0.69443999  0.45833000  0.13791000
   0.77778003  0.41667000  0.13791000
   0.83332995  0.41667000  0.13636001
   0.91666999  0.45833000  0.13636001
   0.86110997  0.45833000  0.13791000
   0.94443997  0.41667000  0.13791000
   0.00000000  0.50000000  0.13636001
   0.08333000  0.54167003  0.13636001
   0.02778000  0.54167003  0.13791000
   0.11111000  0.50000000  0.13791000
   0.16666999  0.50000000  0.13636001
   0.25000000  0.54167003  0.13636001
   0.19444001  0.54167003  0.13791000
   0.27777999  0.50000000  0.13791000
   0.33332999  0.50000000  0.13636001
   0.41666999  0.54167003  0.13636001
   0.36111000  0.54167003  0.13791000
   0.44444001  0.50000000  0.13791000
   0.50000000  0.50000000  0.13636001
   0.58332997  0.54167003  0.13636001
   0.52778001  0.54167003  0.13791000
   0.61110998  0.50000000  0.13791000
   0.66667001  0.50000000  0.13636001
   0.75000002  0.54167003  0.13636001
   0.69443999  0.54167003  0.13791000
   0.77778003  0.50000000  0.13791000
   0.83332995  0.50000000  0.13636001
   0.91666999  0.54167003  0.13636001
   0.86110997  0.54167003  0.13791000
   0.94443997  0.50000000  0.13791000
   0.00000000  0.58332997  0.13636001
   0.08333000  0.62500000  0.13636001
   0.02778000  0.62500000  0.13791000
   0.11111000  0.58332997  0.13791000
   0.16666999  0.58332997  0.13636001
   0.25000000  0.62500000  0.13636001
   0.19444001  0.62500000  0.13791000
   0.27777999  0.58332997  0.13791000
   0.33332999  0.58332997  0.13636001
   0.41666999  0.62500000  0.13636001
   0.36111000  0.62500000  0.13791000
   0.44444001  0.58332997  0.13791000
   0.50000000  0.58332997  0.13636001
   0.58332997  0.62500000  0.13636001
   0.52778001  0.62500000  0.13791000
   0.61110998  0.58332997  0.13791000
   0.66667001  0.58332997  0.13636001
   0.75000002  0.62500000  0.13636001
   0.69443999  0.62500000  0.13791000
   0.77778003  0.58332997  0.13791000
   0.83332995  0.58332997  0.13636001
   0.91666999  0.62500000  0.13636001
   0.86110997  0.62500000  0.13791000
   0.94443997  0.58332997  0.13791000
   0.00000000  0.66667003  0.13636001
   0.08333000  0.70832997  0.13636001
   0.02778000  0.70832997  0.13791000
   0.11111000  0.66667003  0.13791000
   0.16666999  0.66667003  0.13636001
   0.25000000  0.70832997  0.13636001
   0.19444001  0.70832997  0.13791000
   0.27777999  0.66667003  0.13791000
   0.33332999  0.66667003  0.13636001
   0.41666999  0.70832997  0.13636001
   0.36111000  0.70832997  0.13791000
   0.44444001  0.66667003  0.13791000
   0.50000000  0.66667003  0.13636001
   0.58332997  0.70832997  0.13636001
   0.52778001  0.70832997  0.13791000
   0.61110998  0.66667003  0.13791000
   0.66667001  0.66667003  0.13636001
   0.75000002  0.70832997  0.13636001
   0.69443999  0.70832997  0.13791000
   0.77778003  0.66667003  0.13791000
   0.83332995  0.66667003  0.13636001
   0.91666999  0.70832997  0.13636001
   0.86110997  0.70832997  0.13791000
   0.94443997  0.66667003  0.13791000
   0.00000000  0.75000000  0.13636001
   0.08333000  0.79167003  0.13636001
   0.02778000  0.79167003  0.13791000
   0.11111000  0.75000000  0.13791000
   0.16666999  0.75000000  0.13636001
   0.25000000  0.79167003  0.13636001
   0.19444001  0.79167003  0.13791000
   0.27777999  0.75000000  0.13791000
   0.33332999  0.75000000  0.13636001
   0.41666999  0.79167003  0.13636001
   0.36111000  0.79167003  0.13791000
   0.44444001  0.75000000  0.13791000
   0.50000000  0.75000000  0.13636001
   0.58332997  0.79167003  0.13636001
   0.52778001  0.79167003  0.13791000
   0.61110998  0.75000000  0.13791000
   0.66667001  0.75000000  0.13636001
   0.75000002  0.79167003  0.13636001
   0.69443999  0.79167003  0.13791000
   0.77778003  0.75000000  0.13791000
   0.83332995  0.75000000  0.13636001
   0.91666999  0.79167003  0.13636001
   0.86110997  0.79167003  0.13791000
   0.94443997  0.75000000  0.13791000
   0.00000000  0.83332997  0.13636001
   0.08333000  0.87500000  0.13636001
   0.02778000  0.87500000  0.13791000
   0.11111000  0.83332997  0.13791000
   0.16666999  0.83332997  0.13636001
   0.25000000  0.87500000  0.13636001
   0.19444001  0.87500000  0.13791000
   0.27777999  0.83332997  0.13791000
   0.33332999  0.83332997  0.13636001
   0.41666999  0.87500000  0.13636001
   0.36111000  0.87500000  0.13791000
   0.44444001  0.83332997  0.13791000
   0.50000000  0.83332997  0.13636001
   0.58332997  0.87500000  0.13636001
   0.52778001  0.87500000  0.13791000
   0.61110998  0.83332997  0.13791000
   0.66667001  0.83332997  0.13636001
   0.75000002  0.87500000  0.13636001
   0.69443999  0.87500000  0.13791000
   0.77778003  0.83332997  0.13791000
   0.83332995  0.83332997  0.13636001
   0.91666999  0.87500000  0.13636001
   0.86110997  0.87500000  0.13791000
   0.94443997  0.83332997  0.13791000
   0.00000000  0.91667003  0.13636001
   0.08333000  0.95832997  0.13636001
   0.02778000  0.95832997  0.13791000
   0.11111000  0.91667003  0.13791000
   0.16666999  0.91667003  0.13636001
   0.25000000  0.95832997  0.13636001
   0.19444001  0.95832997  0.13791000
   0.27777999  0.91667003  0.13791000
   0.33332999  0.91667003  0.13636001
   0.41666999  0.95832997  0.13636001
   0.36111000  0.95832997  0.13791000
   0.44444001  0.91667003  0.13791000
   0.50000000  0.91667003  0.13636001
   0.58332997  0.95832997  0.13636001
   0.52778001  0.95832997  0.13791000
   0.61110998  0.91667003  0.13791000
   0.66667001  0.91667003  0.13636001
   0.75000002  0.95832997  0.13636001
   0.69443999  0.95832997  0.13791000
   0.77778003  0.91667003  0.13791000
   0.83332995  0.91667003  0.13636001
   0.91666999  0.95832997  0.13636001
   0.86110997  0.95832997  0.13791000
   0.94443997  0.91667003  0.13791000
   0.43049996  0.53659999  0.34769999
   0.35728000  0.60337997  0.32504002
   0.34749002  0.65467999  0.33170000
   0.39054001  0.68604005  0.35794999
   0.44410998  0.66648998  0.37667001
   0.45305997  0.61589003  0.36713002
   0.49892001  0.58621004  0.38689999
   0.41131996  0.58547998  0.34214999
   0.41141997  0.45819004  0.39353999
   0.37702001  0.41741000  0.40837999
   0.41194999  0.37984003  0.42965997
   0.46840001  0.39682000  0.42687000
   0.55902003  0.38318001  0.37967001
   0.60612999  0.35436000  0.36166000
   0.64961006  0.38580001  0.34410000
   0.62997995  0.43436002  0.35216999
   0.64573004  0.51032002  0.40657000
   0.67901996  0.55015999  0.42790998
   0.64284000  0.58688996  0.44904999
   0.58668999  0.57025002  0.43981999
   0.31878000  0.41017997  0.39677000
   0.29618001  0.36265999  0.40922000
   0.33227998  0.32379000  0.43116002
   0.39130996  0.33199000  0.44026999
   0.61443995  0.30339003  0.36780999
   0.66957996  0.28469003  0.35452000
   0.71476003  0.31725000  0.33739998
   0.70506004  0.36869002  0.33267999
   0.73787997  0.55742001  0.42247998
   0.75977996  0.60397998  0.44130000
   0.72255995  0.64200996  0.46332000
   0.66296001  0.63400997  0.46581000
   0.28047002  0.71100000  0.35787002
   0.22991001  0.73372003  0.33594001
   0.16786999  0.76807998  0.42097001
   0.15392000  0.81927003  0.41708998
   0.20429998  0.84872003  0.41859003
   0.23583001  0.81705000  0.37782999
   0.35163999  0.24238002  0.43255000
   0.32868998  0.19546997  0.44631000
   0.22893000  0.20130999  0.41819997
   0.19031000  0.17945998  0.37415002
   0.22657002  0.13889998  0.35818999
   0.28428000  0.15485001  0.35178000
   0.76833000  0.24910998  0.34353000
   0.82396003  0.22991002  0.33981002
   0.77736006  0.15499998  0.37692001
   0.78857997  0.10431999  0.37920003
   0.83414003  0.10617000  0.33232000
   0.86845001  0.14893002  0.34297999
   0.70588000  0.72488999  0.47512999
   0.68658998  0.72810996  0.40904002
   0.59324002  0.76584998  0.39384998
   0.58014999  0.81055999  0.42818997
   0.62127000  0.84785999  0.41369000
   0.66782999  0.81567000  0.41517999
   0.57339001  0.43785000  0.48543999
   0.62102996  0.44222999  0.58408997
   0.55682998  0.38378999  0.56892998
   0.48660000  0.47234000  0.50036001
   0.56361003  0.51990998  0.51036002
   0.48672996  0.53749002  0.36971001
   0.39424001  0.49752003  0.35554999
   0.46752001  0.44673002  0.41040997
   0.51358996  0.36604000  0.41584002
   0.57234000  0.43262999  0.36840001
   0.66551003  0.47280001  0.36702000
   0.58869004  0.52118003  0.41919999
   0.54208000  0.60152996  0.42803001
   0.21450001  0.77053000  0.37983998
   0.28310001  0.18707001  0.40446000
   0.82402006  0.18040002  0.35620999
   0.65101005  0.76849002  0.40395997
   0.59322000  0.41455998  0.54004002
   0.54156001  0.47791999  0.48836999
   0.52884998  0.48448999  0.39241002
   0.29553002  0.67436005  0.31352999
   0.30982000  0.27745002  0.44227002
   0.76881002  0.29862999  0.32745999
   0.74502006  0.68715003  0.48137999
   0.27780002  0.83236998  0.33439001
   0.21341996  0.22811002  0.47370000
   0.72391997  0.17544001  0.38523999
   0.72230999  0.82908000  0.43378999
   0.32539999  0.57975002  0.30807001
   0.38248997  0.72363000  0.36367000
   0.47564001  0.68889000  0.39719001
   0.29307997  0.43869000  0.37915000
   0.25290000  0.35602999  0.40183999
   0.41849999  0.30335998  0.45410000
   0.58133996  0.28013003  0.38232998
   0.67734006  0.24690997  0.35813000
   0.73818002  0.39303999  0.32190002
   0.76457000  0.52961004  0.40482001
   0.80348997  0.61054006  0.43872001
   0.63506995  0.66217000  0.47948001
   0.31288999  0.73723003  0.36011999
   0.27427001  0.69571000  0.40486999
   0.19735002  0.70765995  0.33298000
   0.23683000  0.74906003  0.28911001
   0.18093002  0.75847001  0.46878000
   0.13494998  0.74551001  0.40408997
   0.12343002  0.83015002  0.45178999
   0.13722003  0.82411002  0.36952001
   0.22206003  0.84939005  0.46608002
   0.19793999  0.88409002  0.39968001
   0.38575001  0.24934001  0.46437003
   0.36564000  0.24367999  0.38341002
   0.31471003  0.19454998  0.49548002
   0.35962999  0.16841001  0.43907001
   0.18427997  0.20240004  0.33315000
   0.15179998  0.16829003  0.39511000
   0.21227997  0.11835003  0.31768001
   0.22606998  0.11651999  0.40033002
   0.29022002  0.17451000  0.30779002
   0.31335001  0.12598002  0.35640001
   0.74171993  0.23017001  0.31082999
   0.75313995  0.24485999  0.39187999
   0.84986999  0.24904000  0.37307999
   0.83977997  0.23431999  0.29175002
   0.75525000  0.08162999  0.36377998
   0.80343996  0.09476000  0.42631002
   0.81457999  0.11193001  0.28645000
   0.85761998  0.07356000  0.33007000
   0.89285002  0.15814001  0.30150000
   0.89345999  0.14507998  0.38548998
   0.72551003  0.75802000  0.48810001
   0.67131998  0.71860996  0.50656999
   0.66488006  0.69588999  0.39640002
   0.72125002  0.73293000  0.37731002
   0.57336998  0.73514996  0.41474000
   0.58445002  0.76917001  0.34325001
   0.58605004  0.80234996  0.47834002
   0.53825999  0.82222996  0.42120002
   0.62195005  0.87585998  0.44920002
   0.61607003  0.86162996  0.36568997
   0.55084998  0.41183998  0.45778001
   0.59476002  0.46171998  0.61435002
   0.64701999  0.46588002  0.56054003
   0.64512995  0.42035999  0.61320001
   0.53632998  0.36382000  0.53422997
   0.52731003  0.40085001  0.59781998
   0.57845999  0.36021000  0.59826998
   0.46461002  0.50011998  0.47898999
   0.47613002  0.47224000  0.54938000
   0.47273002  0.44053998  0.48028998
   0.55808002  0.52529000  0.55987003
   0.54521001  0.54856995  0.48660998
   0.60540001  0.52075998  0.50019997
   0.60759002  0.44939001  0.45625999
 
 position of ions in cartesian coordinates  (Angst):
   0.00000000  0.00000000  2.99992013
   2.13899779  1.23509872  2.99992013
   0.71308482  1.23509872  3.03401995
   2.85208273  0.00000000  3.03401995
   4.27825213  0.00000000  2.99992013
   6.41725016  1.23509872  2.99992013
   4.99108076  1.23509872  3.03401995
   7.13033485  0.00000000  3.03401995
   8.55624771  0.00000000  2.99992013
  10.69550228  1.23509872  2.99992013
   9.26933289  1.23509872  3.03401995
  11.40833092  0.00000000  3.03401995
  12.83450031  0.00000000  2.99992013
  14.97349739  1.23509872  2.99992013
  13.54758549  1.23509872  3.03401995
  15.68658256  0.00000000  3.03401995
  17.11275291  0.00000000  2.99992013
  19.25175095  1.23509872  2.99992013
  17.82558060  1.23509872  3.03401995
  19.96483612  0.00000000  3.03401995
  21.39074707  0.00000000  2.99992013
  23.53000259  1.23509872  2.99992013
  22.10383225  1.23509872  3.03401995
  24.24283028  0.00000000  3.03401995
   0.00000000  2.46990108  2.99992013
   2.13899779  3.70499992  2.99992013
   0.71308482  3.70499992  3.03401995
   2.85208273  2.46990108  3.03401995
   4.27825213  2.46990108  2.99992013
   6.41725016  3.70499992  2.99992013
   4.99108076  3.70499992  3.03401995
   7.13033485  2.46990108  3.03401995
   8.55624771  2.46990108  2.99992013
  10.69550228  3.70499992  2.99992013
   9.26933289  3.70499992  3.03401995
  11.40833092  2.46990108  3.03401995
  12.83450031  2.46990108  2.99992013
  14.97349739  3.70499992  2.99992013
  13.54758549  3.70499992  3.03401995
  15.68658256  2.46990108  3.03401995
  17.11275291  2.46990108  2.99992013
  19.25175095  3.70499992  2.99992013
  17.82558060  3.70499992  3.03401995
  19.96483612  2.46990108  3.03401995
  21.39074707  2.46990108  2.99992013
  23.53000259  3.70499992  2.99992013
  22.10383225  3.70499992  3.03401995
  24.24283028  2.46990108  3.03401995
   0.00000000  4.94009876  2.99992013
   2.13899779  6.17490101  2.99992013
   0.71308482  6.17490101  3.03401995
   2.85208273  4.94009876  3.03401995
   4.27825213  4.94009876  2.99992013
   6.41725016  6.17490101  2.99992013
   4.99108076  6.17490101  3.03401995
   7.13033485  4.94009876  3.03401995
   8.55624771  4.94009876  2.99992013
  10.69550228  6.17490101  2.99992013
   9.26933289  6.17490101  3.03401995
  11.40833092  4.94009876  3.03401995
  12.83450031  4.94009876  2.99992013
  14.97349739  6.17490101  2.99992013
  13.54758549  6.17490101  3.03401995
  15.68658256  4.94009876  3.03401995
  17.11275291  4.94009876  2.99992013
  19.25175095  6.17490101  2.99992013
  17.82558060  6.17490101  3.03401995
  19.96483612  4.94009876  3.03401995
  21.39074707  4.94009876  2.99992013
  23.53000259  6.17490101  2.99992013
  22.10383225  6.17490101  3.03401995
  24.24283028  4.94009876  3.03401995
   0.00000000  7.40999985  2.99992013
   2.13899779  8.64509869  2.99992013
   0.71308482  8.64509869  3.03401995
   2.85208273  7.40999985  3.03401995
   4.27825213  7.40999985  2.99992013
   6.41725016  8.64509869  2.99992013
   4.99108076  8.64509869  3.03401995
   7.13033485  7.40999985  3.03401995
   8.55624771  7.40999985  2.99992013
  10.69550228  8.64509869  2.99992013
   9.26933289  8.64509869  3.03401995
  11.40833092  7.40999985  3.03401995
  12.83450031  7.40999985  2.99992013
  14.97349739  8.64509869  2.99992013
  13.54758549  8.64509869  3.03401995
  15.68658256  7.40999985  3.03401995
  17.11275291  7.40999985  2.99992013
  19.25175095  8.64509869  2.99992013
  17.82558060  8.64509869  3.03401995
  19.96483612  7.40999985  3.03401995
  21.39074707  7.40999985  2.99992013
  23.53000259  8.64509869  2.99992013
  22.10383225  8.64509869  3.03401995
  24.24283028  7.40999985  3.03401995
   0.00000000  9.87990093  2.99992013
   2.13899779 11.11499977  2.99992013
   0.71308482 11.11499977  3.03401995
   2.85208273  9.87990093  3.03401995
   4.27825213  9.87990093  2.99992013
   6.41725016 11.11499977  2.99992013
   4.99108076 11.11499977  3.03401995
   7.13033485  9.87990093  3.03401995
   8.55624771  9.87990093  2.99992013
  10.69550228 11.11499977  2.99992013
   9.26933289 11.11499977  3.03401995
  11.40833092  9.87990093  3.03401995
  12.83450031  9.87990093  2.99992013
  14.97349739 11.11499977  2.99992013
  13.54758549 11.11499977  3.03401995
  15.68658256  9.87990093  3.03401995
  17.11275291  9.87990093  2.99992013
  19.25175095 11.11499977  2.99992013
  17.82558060 11.11499977  3.03401995
  19.96483612  9.87990093  3.03401995
  21.39074707  9.87990093  2.99992013
  23.53000259 11.11499977  2.99992013
  22.10383225 11.11499977  3.03401995
  24.24283028  9.87990093  3.03401995
   0.00000000 12.35009861  2.99992013
   2.13899779 13.58490086  2.99992013
   0.71308482 13.58490086  3.03401995
   2.85208273 12.35009861  3.03401995
   4.27825213 12.35009861  2.99992013
   6.41725016 13.58490086  2.99992013
   4.99108076 13.58490086  3.03401995
   7.13033485 12.35009861  3.03401995
   8.55624771 12.35009861  2.99992013
  10.69550228 13.58490086  2.99992013
   9.26933289 13.58490086  3.03401995
  11.40833092 12.35009861  3.03401995
  12.83450031 12.35009861  2.99992013
  14.97349739 13.58490086  2.99992013
  13.54758549 13.58490086  3.03401995
  15.68658256 12.35009861  3.03401995
  17.11275291 12.35009861  2.99992013
  19.25175095 13.58490086  2.99992013
  17.82558060 13.58490086  3.03401995
  19.96483612 12.35009861  3.03401995
  21.39074707 12.35009861  2.99992013
  23.53000259 13.58490086  2.99992013
  22.10383225 13.58490086  3.03401995
  24.24283028 12.35009861  3.03401995
   0.00000000 14.81999970  2.99992013
   2.13899779 16.05509949  2.99992013
   0.71308482 16.05509949  3.03401995
   2.85208273 14.81999970  3.03401995
   4.27825213 14.81999970  2.99992013
   6.41725016 16.05509949  2.99992013
   4.99108076 16.05509949  3.03401995
   7.13033485 14.81999970  3.03401995
   8.55624771 14.81999970  2.99992013
  10.69550228 16.05509949  2.99992013
   9.26933289 16.05509949  3.03401995
  11.40833092 14.81999970  3.03401995
  12.83450031 14.81999970  2.99992013
  14.97349739 16.05509949  2.99992013
  13.54758549 16.05509949  3.03401995
  15.68658256 14.81999970  3.03401995
  17.11275291 14.81999970  2.99992013
  19.25175095 16.05509949  2.99992013
  17.82558060 16.05509949  3.03401995
  19.96483612 14.81999970  3.03401995
  21.39074707 14.81999970  2.99992013
  23.53000259 16.05509949  2.99992013
  22.10383225 16.05509949  3.03401995
  24.24283028 14.81999970  3.03401995
   0.00000000 17.28989983  2.99992013
   2.13899779 18.52499962  2.99992013
   0.71308482 18.52499962  3.03401995
   2.85208273 17.28989983  3.03401995
   4.27825213 17.28989983  2.99992013
   6.41725016 18.52499962  2.99992013
   4.99108076 18.52499962  3.03401995
   7.13033485 17.28989983  3.03401995
   8.55624771 17.28989983  2.99992013
  10.69550228 18.52499962  2.99992013
   9.26933289 18.52499962  3.03401995
  11.40833092 17.28989983  3.03401995
  12.83450031 17.28989983  2.99992013
  14.97349739 18.52499962  2.99992013
  13.54758549 18.52499962  3.03401995
  15.68658256 17.28989983  3.03401995
  17.11275291 17.28989983  2.99992013
  19.25175095 18.52499962  2.99992013
  17.82558060 18.52499962  3.03401995
  19.96483612 17.28989983  3.03401995
  21.39074707 17.28989983  2.99992013
  23.53000259 18.52499962  2.99992013
  22.10383225 18.52499962  3.03401995
  24.24283028 17.28989983  3.03401995
   0.00000000 19.76009941  2.99992013
   2.13899779 20.99489975  2.99992013
   0.71308482 20.99489975  3.03401995
   2.85208273 19.76009941  3.03401995
   4.27825213 19.76009941  2.99992013
   6.41725016 20.99489975  2.99992013
   4.99108076 20.99489975  3.03401995
   7.13033485 19.76009941  3.03401995
   8.55624771 19.76009941  2.99992013
  10.69550228 20.99489975  2.99992013
   9.26933289 20.99489975  3.03401995
  11.40833092 19.76009941  3.03401995
  12.83450031 19.76009941  2.99992013
  14.97349739 20.99489975  2.99992013
  13.54758549 20.99489975  3.03401995
  15.68658256 19.76009941  3.03401995
  17.11275291 19.76009941  2.99992013
  19.25175095 20.99489975  2.99992013
  17.82558060 20.99489975  3.03401995
  19.96483612 19.76009941  3.03401995
  21.39074707 19.76009941  2.99992013
  23.53000259 20.99489975  2.99992013
  22.10383225 20.99489975  3.03401995
  24.24283028 19.76009941  3.03401995
   0.00000000 22.22999954  2.99992013
   2.13899779 23.46509934  2.99992013
   0.71308482 23.46509934  3.03401995
   2.85208273 22.22999954  3.03401995
   4.27825213 22.22999954  2.99992013
   6.41725016 23.46509934  2.99992013
   4.99108076 23.46509934  3.03401995
   7.13033485 22.22999954  3.03401995
   8.55624771 22.22999954  2.99992013
  10.69550228 23.46509934  2.99992013
   9.26933289 23.46509934  3.03401995
  11.40833092 22.22999954  3.03401995
  12.83450031 22.22999954  2.99992013
  14.97349739 23.46509934  2.99992013
  13.54758549 23.46509934  3.03401995
  15.68658256 22.22999954  3.03401995
  17.11275291 22.22999954  2.99992013
  19.25175095 23.46509934  2.99992013
  17.82558060 23.46509934  3.03401995
  19.96483612 22.22999954  3.03401995
  21.39074707 22.22999954  2.99992013
  23.53000259 23.46509934  2.99992013
  22.10383225 23.46509934  3.03401995
  24.24283028 22.22999954  3.03401995
   0.00000000 24.69989967  2.99992013
   2.13899779 25.93499947  2.99992013
   0.71308482 25.93499947  3.03401995
   2.85208273 24.69989967  3.03401995
   4.27825213 24.69989967  2.99992013
   6.41725016 25.93499947  2.99992013
   4.99108076 25.93499947  3.03401995
   7.13033485 24.69989967  3.03401995
   8.55624771 24.69989967  2.99992013
  10.69550228 25.93499947  2.99992013
   9.26933289 25.93499947  3.03401995
  11.40833092 24.69989967  3.03401995
  12.83450031 24.69989967  2.99992013
  14.97349739 25.93499947  2.99992013
  13.54758549 25.93499947  3.03401995
  15.68658256 24.69989967  3.03401995
  17.11275291 24.69989967  2.99992013
  19.25175095 25.93499947  2.99992013
  17.82558060 25.93499947  3.03401995
  19.96483612 24.69989967  3.03401995
  21.39074707 24.69989967  2.99992013
  23.53000259 25.93499947  2.99992013
  22.10383225 25.93499947  3.03401995
  24.24283028 24.69989967  3.03401995
   0.00000000 27.17009926  2.99992013
   2.13899779 28.40489960  2.99992013
   0.71308482 28.40489960  3.03401995
   2.85208273 27.17009926  3.03401995
   4.27825213 27.17009926  2.99992013
   6.41725016 28.40489960  2.99992013
   4.99108076 28.40489960  3.03401995
   7.13033485 27.17009926  3.03401995
   8.55624771 27.17009926  2.99992013
  10.69550228 28.40489960  2.99992013
   9.26933289 28.40489960  3.03401995
  11.40833092 27.17009926  3.03401995
  12.83450031 27.17009926  2.99992013
  14.97349739 28.40489960  2.99992013
  13.54758549 28.40489960  3.03401995
  15.68658256 27.17009926  3.03401995
  17.11275291 27.17009926  2.99992013
  19.25175095 28.40489960  2.99992013
  17.82558060 28.40489960  3.03401995
  19.96483612 27.17009926  3.03401995
  21.39074707 27.17009926  2.99992013
  23.53000259 28.40489960  2.99992013
  22.10383225 28.40489960  3.03401995
  24.24283028 27.17009926  3.03401995
  11.05050373 15.90482330  7.64939976
   9.17102051 17.88418198  7.15088034
   8.91972160 19.40471458  7.29740000
  10.02477169 20.33422661  7.87489986
  11.39985943 19.75476265  8.28674030
  11.62959671 18.25498009  8.07686043
  12.80677795 17.37526512  8.51179981
  10.55817223 17.35362625  7.52729988
  10.56073952 13.58075237  8.65787983
   9.67772675 12.37203217  8.98435974
  10.57434464 11.25845814  9.45251942
  12.02336025 11.76174450  9.39113998
  14.34948540 11.35745525  8.35274029
  15.55875111 10.50323010  7.95652008
  16.67484093 11.43511200  7.57019997
  16.17095566 12.87443066  7.74773979
  16.57524490 15.12588501  8.94454002
  17.42976379 16.30674171  9.41401959
  16.50106049 17.39541817  9.87909985
  15.05974579 16.90221024  9.67603970
   8.18276405 12.15773392  8.72894001
   7.60264492 10.74924183  9.00284004
   8.52929497  9.59713554  9.48552036
  10.04453564  9.84018326  9.68593979
  15.77205944  8.99248028  8.09181976
  17.18744850  8.43821239  7.79943991
  18.34717560  9.40328980  7.42279959
  18.09818649 10.92797184  7.31895971
  18.94064140 16.52192879  9.29455948
  19.50279236 17.90196609  9.70860004
  18.54739189 19.02917480 10.19303989
  17.01752090 18.79205513 10.24781990
   7.19938517 21.07403946  7.87314033
   5.90156031 21.74746132  7.39068031
   4.30905485 22.76589012  9.26134014
   3.95097256 24.28316307  9.17597961
   5.24417639 25.15606117  9.20898056
   6.05352068 24.21736145  8.31225967
   9.02624702  7.18414354  9.51609993
   8.43714333  5.79372978  9.81882000
   5.87640429  5.96682787  9.20039940
   4.88506746  5.31919384  8.23130035
   5.81582594  4.11699534  7.88017988
   7.29718351  4.58975410  7.73916006
  19.72226334  7.38361978  7.55766010
  21.15023041  6.81453276  7.47582054
  19.95405579  4.59419918  8.29224014
  20.24205971  3.09204435  8.34240055
  21.41154098  3.14687872  7.31103993
  22.29224396  4.41428566  7.54555988
  18.11923408 21.48573875 10.45285988
  17.62407875 21.58117866  8.99888039
  15.22787857 22.69979286  8.66469955
  14.89187050 24.02499771  9.42017937
  15.94738007 25.13056946  9.10118008
  17.14252853 24.17645836  9.13395977
  14.71834850 12.97787380 10.67967987
  15.94121838 13.10769653 12.84997940
  14.29326916 11.37553501 12.51645947
  12.49053574 14.00015736 11.00792027
  14.46730614 15.41013145 11.22792053
  12.49387169 15.93120384  8.13362026
  10.11974716 14.74649334  7.82209969
  12.00077152 13.24107742  9.02901936
  13.18334103 10.84942532  9.14848041
  14.69139576 12.82315254  8.10480022
  17.08297729 14.01379204  8.07444000
  15.11108494 15.44777584  9.22239971
  13.91465187 17.82934761  9.41666031
   5.50600100 22.83850861  8.35647964
   7.26689434  5.54475498  8.89811993
  21.15177154  5.34705639  7.83661985
  16.71077728 22.77804375  8.88711929
  15.22736454 12.28755760 11.88088036
  13.90130425 14.16554832 10.74413967
  13.57505035 14.36028290  8.63302040
   7.58596039 19.98803139  6.89765978
   7.95276976  8.22361851  9.72994041
  19.73458481  8.85139275  7.20411968
  19.12392044 20.36712647 10.59035969
   7.13084889 24.67144585  7.35658026
   5.47827721  6.76118088 10.42140007
  18.58230209  5.20004177  8.47527981
  18.54097557 24.57393074  9.54337978
   8.35269260 17.18379021  6.77754021
   9.81813526 21.44839287  8.00074005
  12.20920372 20.41869926  8.73818016
   7.52306986 13.00277138  8.34130001
   6.49169016 10.55272865  8.84047985
  10.74247646  8.99158955  9.99020004
  14.92241573  8.30305386  8.41125965
  17.38664246  7.31841135  7.87886000
  18.94834328 11.64970493  7.08180046
  19.62574768 15.69764137  8.90604019
  20.62478447 18.09640694  9.65184021
  16.30161095 19.62671852 10.54856014
   8.03157330 21.85149765  7.92263985
   7.04023695 20.62084389  8.90713978
   5.06577778 20.97504044  7.32556009
   6.07918930 22.20213890  6.36042023
   4.64429283 22.48105049 10.31315994
   3.46403122 22.09691620  8.88997936
   3.16832519 24.60564613  9.93937969
   3.52230096 24.42662048  8.12944031
   5.70005894 25.17592049 10.25376034
   5.08092165 26.20442772  8.79296017
   9.90181732  7.39043760 10.21614075
   9.38561344  7.22267485  8.43502045
   8.07829189  5.76646137 10.90056038
   9.23134232  4.99167252  9.65954018
   4.73028278  5.99913692  7.32929993
   3.89655375  4.98811626  8.69242001
   5.44901466  3.50789475  6.98896027
   5.80299044  3.45365238  8.80726051
   7.44965792  5.17247629  6.77138042
   8.04338169  3.73404765  7.84080028
  19.03920937  6.82223892  6.83825970
  19.33234978  7.25764990  8.62135982
  21.81531334  7.38154554  8.20775986
  21.55631256  6.94524431  6.41850042
  19.38651276  2.41951299  8.00315952
  20.62350082  2.80868626  9.37882042
  20.90945435  3.31760549  6.30189991
  22.01424789  2.18031836  7.26153994
  22.91856766  4.68726969  6.63299990
  22.93422508  4.30017042  8.48077965
  18.62311745 22.46771240 10.73820019
  17.23211289 21.29959869 11.14453983
  17.06680679 20.62617874  8.72080040
  18.51376724 21.72404480  8.30082035
  14.71783447 21.78984451  9.12427998
  15.00224781 22.79819870  7.55150032
  15.04331875 23.78165245 10.52348041
  13.81659603 24.37089539  9.26640034
  15.96483612 25.96048927  9.88240051
  15.81390190 25.53871155  8.04517937
  14.13976860 12.20693684 10.07116032
  15.26689529 13.68537998 13.51570034
  16.60835648 13.80868339 12.33188057
  16.55984116 12.45946980 13.49040031
  13.76705456 10.78362465 11.75305939
  13.53552151 11.88119412 13.15203953
  14.84848976 10.67662430 13.16193962
  11.92607498 14.82355595 10.53777981
  12.22178173 13.99719334 12.08635998
  12.13450718 13.05760479 10.56637955
  14.32535648 15.56959534 12.31714058
  13.99499607 16.25961304 10.70541954
  15.54001331 15.43532562 11.00439930
  15.59622860 13.31991959 10.03771973
 


--------------------------------------------------------------------------------------------------------


 k-point   1 :   0.0000 0.0000 0.0000  plane waves:  399585

 maximum and minimum number of plane-waves per node :     99902    99888

 maximum number of plane-waves:    399585
 maximum index in each direction: 
   IXMAX=   45   IYMAX=   52   IZMAX=   39
   IXMIN=  -45   IYMIN=  -52   IZMIN=  -39


 real space projection operators:
  total allocation   :      19941.65 KBytes
  max/ min on nodes  :       4991.27       4979.91


 parallel 3D FFT for wavefunctions:
    minimum data exchange during FFTs selected (reduces bandwidth)
 parallel 3D FFT for charge:
    minimum data exchange during FFTs selected (reduces bandwidth)


 total amount of memory used by VASP MPI-rank0   177365. kBytes
=======================================================================

   base      :      30000. kBytes
   nonlr-proj:      20471. kBytes
   fftplans  :      28067. kBytes
   grid      :      45524. kBytes
   one-center:       1710. kBytes
   wavefun   :      51593. kBytes
 
     INWAV:  cpu time      0.0001: real time      0.0001
 Broyden mixing: mesh for mixing (old mesh)
   NGX = 91   NGY =105   NGZ = 79
  (NGX  =280   NGY  =320   NGZ  =240)
  gives a total of 754845 points

 initial charge density was supplied:
 charge density of overlapping atoms calculated
 number of electron    1589.0000000 magnetization 
 keeping initial charge density in first step


--------------------------------------------------------------------------------------------------------


 Maximum index for non-local projection operator          482
 Maximum index for augmentation-charges          181 (set IRDMAX)


--------------------------------------------------------------------------------------------------------


 First call to EWALD:  gamma=   0.069
 Maximum number of real-space cells 3x 2x 3
 Maximum number of reciprocal cells 3x 3x 2

    FEWALD:  cpu time      0.1163: real time      0.1176


--------------------------------------- Iteration      1(   1)  ---------------------------------------


    POTLOK:  cpu time      0.2663: real time      0.2791
    SETDIJ:  cpu time      0.0285: real time      0.0747
     EDDAV:  cpu time     21.7533: real time     22.5396
       DOS:  cpu time      0.0146: real time      0.0190
    --------------------------------------------
      LOOP:  cpu time     22.0627: real time     22.9124

 eigenvalue-minimisations  :  2208
 total energy-change (2. order) : 0.1410458E+05  (-0.5728994E+05)
 number of electron    1589.0000000 magnetization 
 augmentation part     1589.0000000 magnetization 

 Free energy of the ion-electron system (eV)
  ---------------------------------------------------
  alpha Z        PSCENC =       745.79295715
  Ewald energy   TEWEN  =    236238.04618816
  -Hartree energ DENC   =   -281733.12799864
  -exchange      EXHF   =         0.00000000
  -V(xc)+E(xc)   XCENC  =      5450.37756547
  PAW double counting   =     17425.62941567   -17914.84525623
  entropy T*S    EENTRO =        -0.13439971
  eigenvalues    EBANDS =     -6261.53098914
  atomic energy  EATOM  =     60154.37525775
  Solvation  Ediel_sol  =         0.00000000
  ---------------------------------------------------
  free energy    TOTEN  =     14104.58274048 eV

  energy without entropy =    14104.71714019  energy(sigma->0) =    14104.64994033


--------------------------------------------------------------------------------------------------------


--------------------------------------- Iteration      1(   2)  ---------------------------------------


     EDDAV:  cpu time     25.8312: real time     26.2170
       DOS:  cpu time      0.0009: real time      0.0009
    --------------------------------------------
      LOOP:  cpu time     25.8321: real time     26.2178

 eigenvalue-minimisations  :  2976
 total energy-change (2. order) :-0.1503200E+05  (-0.1428938E+05)
 number of electron    1589.0000000 magnetization 
 augmentation part     1589.0000000 magnetization 

 Free energy of the ion-electron system (eV)
  ---------------------------------------------------
  alpha Z        PSCENC =       745.79295715
  Ewald energy   TEWEN  =    236238.04618816
  -Hartree energ DENC   =   -281733.12799864
  -exchange      EXHF   =         0.00000000
  -V(xc)+E(xc)   XCENC  =      5450.37756547
  PAW double counting   =     17425.62941567   -17914.84525623
  entropy T*S    EENTRO =        -0.03170872
  eigenvalues    EBANDS =    -21293.63296142
  atomic energy  EATOM  =     60154.37525775
  Solvation  Ediel_sol  =         0.00000000
  ---------------------------------------------------
  free energy    TOTEN  =      -927.41654081 eV

  energy without entropy =     -927.38483209  energy(sigma->0) =     -927.40068645


--------------------------------------------------------------------------------------------------------


--------------------------------------- Iteration      1(   3)  ---------------------------------------


     EDDAV:  cpu time     22.5605: real time     22.9214
       DOS:  cpu time      0.0009: real time      0.0009
    --------------------------------------------
      LOOP:  cpu time     22.5614: real time     22.9223

 eigenvalue-minimisations  :  2528
 total energy-change (2. order) :-0.2803599E+04  (-0.2787209E+04)
 number of electron    1589.0000000 magnetization 
 augmentation part     1589.0000000 magnetization 

 Free energy of the ion-electron system (eV)
  ---------------------------------------------------
  alpha Z        PSCENC =       745.79295715
  Ewald energy   TEWEN  =    236238.04618816
  -Hartree energ DENC   =   -281733.12799864
  -exchange      EXHF   =         0.00000000
  -V(xc)+E(xc)   XCENC  =      5450.37756547
  PAW double counting   =     17425.62941567   -17914.84525623
  entropy T*S    EENTRO =        -0.04316464
  eigenvalues    EBANDS =    -24097.22060257
  atomic energy  EATOM  =     60154.37525775
  Solvation  Ediel_sol  =         0.00000000
  ---------------------------------------------------
  free energy    TOTEN  =     -3731.01563787 eV

  energy without entropy =    -3730.97247324  energy(sigma->0) =    -3730.99405556


--------------------------------------------------------------------------------------------------------


--------------------------------------- Iteration      1(   4)  ---------------------------------------


     EDDAV:  cpu time     22.1454: real time     22.4619
       DOS:  cpu time      0.0116: real time      0.0116
    --------------------------------------------
      LOOP:  cpu time     22.1570: real time     22.4736

 eigenvalue-minimisations  :  2496
 total energy-change (2. order) :-0.1115324E+03  (-0.1106779E+03)
 number of electron    1589.0000000 magnetization 
 augmentation part     1589.0000000 magnetization 

 Free energy of the ion-electron system (eV)
  ---------------------------------------------------
  alpha Z        PSCENC =       745.79295715
  Ewald energy   TEWEN  =    236238.04618816
  -Hartree energ DENC   =   -281733.12799864
  -exchange      EXHF   =         0.00000000
  -V(xc)+E(xc)   XCENC  =      5450.37756547
  PAW double counting   =     17425.62941567   -17914.84525623
  entropy T*S    EENTRO =        -0.04493302
  eigenvalues    EBANDS =    -24208.75121109
  atomic energy  EATOM  =     60154.37525775
  Solvation  Ediel_sol  =         0.00000000
  ---------------------------------------------------
  free energy    TOTEN  =     -3842.54801478 eV

  energy without entropy =    -3842.50308176  energy(sigma->0) =    -3842.52554827


--------------------------------------------------------------------------------------------------------


--------------------------------------- Iteration      1(   5)  ---------------------------------------


     EDDAV:  cpu time     25.5242: real time     25.7899
       DOS:  cpu time      0.0415: real time      0.0417
    CHARGE:  cpu time      0.9861: real time      1.0196
    MIXING:  cpu time      0.0091: real time      0.0156
    --------------------------------------------
      LOOP:  cpu time     26.5610: real time     26.8669

 eigenvalue-minimisations  :  3008
 total energy-change (2. order) :-0.4083976E+01  (-0.4073070E+01)
 number of electron    1588.9999879 magnetization 
 augmentation part       46.9915398 magnetization 

 Broyden mixing:
  rms(total) = 0.91936E+01    rms(broyden)= 0.91914E+01
  rms(prec ) = 0.97222E+01
  weight for this iteration     100.00

 Free energy of the ion-electron system (eV)
  ---------------------------------------------------
  alpha Z        PSCENC =       745.79295715
  Ewald energy   TEWEN  =    236238.04618816
  -Hartree energ DENC   =   -281733.12799864
  -exchange      EXHF   =         0.00000000
  -V(xc)+E(xc)   XCENC  =      5450.37756547
  PAW double counting   =     17425.62941567   -17914.84525623
  entropy T*S    EENTRO =        -0.04494020
  eigenvalues    EBANDS =    -24212.83517971
  atomic energy  EATOM  =     60154.37525775
  Solvation  Ediel_sol  =         0.00000000
  ---------------------------------------------------
  free energy    TOTEN  =     -3846.63199058 eV

  energy without entropy =    -3846.58705038  energy(sigma->0) =    -3846.60952048


--------------------------------------------------------------------------------------------------------


--------------------------------------- Iteration      1(   6)  ---------------------------------------


    POTLOK:  cpu time      0.1937: real time      0.1962
    SETDIJ:  cpu time      0.0271: real time      0.0273
     EDDAV:  cpu time     27.0471: real time     27.3644
       DOS:  cpu time      0.0037: real time      0.0037
    CHARGE:  cpu time      1.0074: real time      1.0163
    MIXING:  cpu time      0.0054: real time      0.0065
    --------------------------------------------
      LOOP:  cpu time     28.2844: real time     28.6144

 eigenvalue-minimisations  :  3136
 total energy-change (2. order) : 0.2073240E+02  (-0.2747818E+02)
 number of electron    1589.0000004 magnetization 
 augmentation part       52.1482967 magnetization 

 Broyden mixing:
  rms(total) = 0.72750E+01    rms(broyden)= 0.72729E+01
  rms(prec ) = 0.81420E+01
  weight for this iteration     100.00

 eigenvalues of (default mixing * dielectric matrix)
  average eigenvalue GAMMA=   0.6764
  0.6764

 Free energy of the ion-electron system (eV)
  ---------------------------------------------------
  alpha Z        PSCENC =       745.79295715
  Ewald energy   TEWEN  =    236238.04618816
  -Hartree energ DENC   =   -283415.11214565
  -exchange      EXHF   =         0.00000000
  -V(xc)+E(xc)   XCENC  =      5518.42325564
  PAW double counting   =     19728.97066178   -20213.89303815
  entropy T*S    EENTRO =        -0.13298370
  eigenvalues    EBANDS =    -22582.36974235
  atomic energy  EATOM  =     60154.37525775
  Solvation  Ediel_sol  =         0.00000000
  ---------------------------------------------------
  free energy    TOTEN  =     -3825.89958937 eV

  energy without entropy =    -3825.76660566  energy(sigma->0) =    -3825.83309751


--------------------------------------------------------------------------------------------------------


--------------------------------------- Iteration      1(   7)  ---------------------------------------


    POTLOK:  cpu time      0.1409: real time      0.1436
    SETDIJ:  cpu time      0.0260: real time      0.0262
     EDDAV:  cpu time     24.5150: real time     24.8382
       DOS:  cpu time      0.0516: real time      0.0524
    CHARGE:  cpu time      0.9917: real time      1.0058
    MIXING:  cpu time      0.0096: real time      0.0097
    --------------------------------------------
      LOOP:  cpu time     25.7348: real time     26.0759

 eigenvalue-minimisations  :  2816
 total energy-change (2. order) : 0.1260221E+03  (-0.7717982E+02)
 number of electron    1588.9999874 magnetization 
 augmentation part       50.7656341 magnetization 

 Broyden mixing:
  rms(total) = 0.61665E+01    rms(broyden)= 0.61630E+01
  rms(prec ) = 0.71653E+01
  weight for this iteration     100.00

 eigenvalues of (default mixing * dielectric matrix)
  average eigenvalue GAMMA=   0.6114
  0.6114  0.6114

 Free energy of the ion-electron system (eV)
  ---------------------------------------------------
  alpha Z        PSCENC =       745.79295715
  Ewald energy   TEWEN  =    236238.04618816
  -Hartree energ DENC   =   -284662.22313110
  -exchange      EXHF   =         0.00000000
  -V(xc)+E(xc)   XCENC  =      5550.32214260
  PAW double counting   =     21004.71054770   -21512.16789054
  entropy T*S    EENTRO =        -0.09409174
  eigenvalues    EBANDS =    -21218.63944803
  atomic energy  EATOM  =     60154.37525775
  Solvation  Ediel_sol  =         0.00000000
  ---------------------------------------------------
  free energy    TOTEN  =     -3699.87746806 eV

  energy without entropy =    -3699.78337632  energy(sigma->0) =    -3699.83042219


--------------------------------------------------------------------------------------------------------


--------------------------------------- Iteration      1(   8)  ---------------------------------------


    POTLOK:  cpu time      0.2187: real time      0.2255
    SETDIJ:  cpu time      0.0930: real time      0.0937
     EDDAV:  cpu time     23.3488: real time     23.7096
       DOS:  cpu time      0.0702: real time      0.0706
    CHARGE:  cpu time      0.9748: real time      0.9825
    MIXING:  cpu time      0.0034: real time      0.0035
    --------------------------------------------
      LOOP:  cpu time     24.7089: real time     25.0854

 eigenvalue-minimisations  :  2624
 total energy-change (2. order) : 0.3807328E+02  (-0.3711391E+02)
 number of electron    1589.0000011 magnetization 
 augmentation part       51.2196809 magnetization 

 Broyden mixing:
  rms(total) = 0.49104E+01    rms(broyden)= 0.49080E+01
  rms(prec ) = 0.54601E+01
  weight for this iteration     100.00

 eigenvalues of (default mixing * dielectric matrix)
  average eigenvalue GAMMA=   0.9832
  1.7657  0.8793  0.3046

 Free energy of the ion-electron system (eV)
  ---------------------------------------------------
  alpha Z        PSCENC =       745.79295715
  Ewald energy   TEWEN  =    236238.04618816
  -Hartree energ DENC   =   -285119.62547111
  -exchange      EXHF   =         0.00000000
  -V(xc)+E(xc)   XCENC  =      5570.88047444
  PAW double counting   =     21869.34790772   -22388.59213962
  entropy T*S    EENTRO =        -0.08787645
  eigenvalues    EBANDS =    -20731.94148344
  atomic energy  EATOM  =     60154.37525775
  Solvation  Ediel_sol  =         0.00000000
  ---------------------------------------------------
  free energy    TOTEN  =     -3661.80418540 eV

  energy without entropy =    -3661.71630895  energy(sigma->0) =    -3661.76024718


--------------------------------------------------------------------------------------------------------


--------------------------------------- Iteration      1(   9)  ---------------------------------------


    POTLOK:  cpu time      0.1403: real time      0.1429
    SETDIJ:  cpu time      0.0262: real time      0.0264
     EDDAV:  cpu time     26.9264: real time     27.2847
       DOS:  cpu time      0.0009: real time      0.0009
    CHARGE:  cpu time      0.9753: real time      0.9891
    MIXING:  cpu time      0.0039: real time      0.0039
    --------------------------------------------
      LOOP:  cpu time     28.0729: real time     28.4479

 eigenvalue-minimisations  :  3136
 total energy-change (2. order) :-0.3531058E+02  (-0.5444768E+02)
 number of electron    1588.9999905 magnetization 
 augmentation part       42.4821278 magnetization 

 Broyden mixing:
  rms(total) = 0.66234E+01    rms(broyden)= 0.66219E+01
  rms(prec ) = 0.72202E+01
  weight for this iteration     100.00

 eigenvalues of (default mixing * dielectric matrix)
  average eigenvalue GAMMA=   1.1621
  3.3193  0.5222  0.5222  0.2848

 Free energy of the ion-electron system (eV)
  ---------------------------------------------------
  alpha Z        PSCENC =       745.79295715
  Ewald energy   TEWEN  =    236238.04618816
  -Hartree energ DENC   =   -286900.39565609
  -exchange      EXHF   =         0.00000000
  -V(xc)+E(xc)   XCENC  =      5635.73826813
  PAW double counting   =     24665.14655216   -25215.49449050
  entropy T*S    EENTRO =        -0.04485387
  eigenvalues    EBANDS =    -19020.27898592
  atomic energy  EATOM  =     60154.37525775
  Solvation  Ediel_sol  =         0.00000000
  ---------------------------------------------------
  free energy    TOTEN  =     -3697.11476303 eV

  energy without entropy =    -3697.06990916  energy(sigma->0) =    -3697.09233609


--------------------------------------------------------------------------------------------------------


--------------------------------------- Iteration      1(  10)  ---------------------------------------


    POTLOK:  cpu time      0.1745: real time      0.1770
    SETDIJ:  cpu time      0.0264: real time      0.0266
     EDDAV:  cpu time     22.0498: real time     22.3797
       DOS:  cpu time      0.0698: real time      0.0702
    CHARGE:  cpu time      0.9525: real time      0.9898
    MIXING:  cpu time      0.0039: real time      0.0040
    --------------------------------------------
      LOOP:  cpu time     23.2771: real time     23.6473

 eigenvalue-minimisations  :  2464
 total energy-change (2. order) : 0.3215927E+02  (-0.3062734E+02)
 number of electron    1588.9999946 magnetization 
 augmentation part       42.1706429 magnetization 

 Broyden mixing:
  rms(total) = 0.56031E+01    rms(broyden)= 0.56021E+01
  rms(prec ) = 0.60665E+01
  weight for this iteration     100.00

 eigenvalues of (default mixing * dielectric matrix)
  average eigenvalue GAMMA=   1.1148
  3.4485  0.7025  0.7025  0.2929  0.4274

 Free energy of the ion-electron system (eV)
  ---------------------------------------------------
  alpha Z        PSCENC =       745.79295715
  Ewald energy   TEWEN  =    236238.04618816
  -Hartree energ DENC   =   -288516.39588165
  -exchange      EXHF   =         0.00000000
  -V(xc)+E(xc)   XCENC  =      5695.25242704
  PAW double counting   =     27247.03179577   -27810.54992699
  entropy T*S    EENTRO =        -0.09110496
  eigenvalues    EBANDS =    -17418.41720455
  atomic energy  EATOM  =     60154.37525775
  Solvation  Ediel_sol  =         0.00000000
  ---------------------------------------------------
  free energy    TOTEN  =     -3664.95549228 eV

  energy without entropy =    -3664.86438732  energy(sigma->0) =    -3664.90993980


--------------------------------------------------------------------------------------------------------


--------------------------------------- Iteration      1(  11)  ---------------------------------------


    POTLOK:  cpu time      0.1403: real time      0.1428
    SETDIJ:  cpu time      0.0271: real time      0.0273
     EDDAV:  cpu time     26.5517: real time     26.9200
       DOS:  cpu time      0.0032: real time      0.0031
    CHARGE:  cpu time      0.9806: real time      0.9891
    MIXING:  cpu time      0.0043: real time      0.0043
    --------------------------------------------
      LOOP:  cpu time     27.7072: real time     28.0867

 eigenvalue-minimisations  :  3072
 total energy-change (2. order) : 0.7227952E+02  (-0.1980226E+02)
 number of electron    1589.0000015 magnetization 
 augmentation part       47.4036439 magnetization 

 Broyden mixing:
  rms(total) = 0.15975E+01    rms(broyden)= 0.15967E+01
  rms(prec ) = 0.17781E+01
  weight for this iteration     100.00

 eigenvalues of (default mixing * dielectric matrix)
  average eigenvalue GAMMA=   1.0520
  3.3768  0.8865  0.6665  0.6665  0.3000  0.4160

 Free energy of the ion-electron system (eV)
  ---------------------------------------------------
  alpha Z        PSCENC =       745.79295715
  Ewald energy   TEWEN  =    236238.04618816
  -Hartree energ DENC   =   -288444.41597360
  -exchange      EXHF   =         0.00000000
  -V(xc)+E(xc)   XCENC  =      5697.24311037
  PAW double counting   =     27496.20617777   -28047.95568130
  entropy T*S    EENTRO =        -0.02889412
  eigenvalues    EBANDS =    -17431.93911544
  atomic energy  EATOM  =     60154.37525775
  Solvation  Ediel_sol  =         0.00000000
  ---------------------------------------------------
  free energy    TOTEN  =     -3592.67597325 eV

  energy without entropy =    -3592.64707913  energy(sigma->0) =    -3592.66152619


--------------------------------------------------------------------------------------------------------


--------------------------------------- Iteration      1(  12)  ---------------------------------------


    POTLOK:  cpu time      0.1405: real time      0.1428
    SETDIJ:  cpu time      0.0272: real time      0.0274
     EDDAV:  cpu time     25.2685: real time     25.5223
       DOS:  cpu time      0.0493: real time      0.0496
    CHARGE:  cpu time      0.9863: real time      0.9953
    MIXING:  cpu time      0.0045: real time      0.0046
    --------------------------------------------
      LOOP:  cpu time     26.4763: real time     26.7419

 eigenvalue-minimisations  :  2912
 total energy-change (2. order) : 0.3655235E-01  (-0.3399362E+01)
 number of electron    1589.0000012 magnetization 
 augmentation part       48.3453971 magnetization 

 Broyden mixing:
  rms(total) = 0.21563E+01    rms(broyden)= 0.21561E+01
  rms(prec ) = 0.24015E+01
  weight for this iteration     100.00

 eigenvalues of (default mixing * dielectric matrix)
  average eigenvalue GAMMA=   1.0349
  3.4578  0.9347  0.9347  0.5928  0.5928  0.4377  0.2942

 Free energy of the ion-electron system (eV)
  ---------------------------------------------------
  alpha Z        PSCENC =       745.79295715
  Ewald energy   TEWEN  =    236238.04618816
  -Hartree energ DENC   =   -288226.17758775
  -exchange      EXHF   =         0.00000000
  -V(xc)+E(xc)   XCENC  =      5692.80210757
  PAW double counting   =     27634.93674707   -28183.04570096
  entropy T*S    EENTRO =        -0.03187489
  eigenvalues    EBANDS =    -17649.33751499
  atomic energy  EATOM  =     60154.37525775
  Solvation  Ediel_sol  =         0.00000000
  ---------------------------------------------------
  free energy    TOTEN  =     -3592.63942090 eV

  energy without entropy =    -3592.60754600  energy(sigma->0) =    -3592.62348345


--------------------------------------------------------------------------------------------------------


--------------------------------------- Iteration      1(  13)  ---------------------------------------


    POTLOK:  cpu time      0.1786: real time      0.1811
    SETDIJ:  cpu time      0.0270: real time      0.0273
     EDDAV:  cpu time     26.4045: real time     26.6682
       DOS:  cpu time      0.0202: real time      0.0203
    CHARGE:  cpu time      0.9784: real time      0.9864
    MIXING:  cpu time      0.0045: real time      0.0045
    --------------------------------------------
      LOOP:  cpu time     27.6131: real time     27.8879

 eigenvalue-minimisations  :  3072
 total energy-change (2. order) : 0.4902032E+01  (-0.2799330E+01)
 number of electron    1589.0000000 magnetization 
 augmentation part       46.5993459 magnetization 

 Broyden mixing:
  rms(total) = 0.85869E+00    rms(broyden)= 0.85828E+00
  rms(prec ) = 0.94084E+00
  weight for this iteration     100.00

 eigenvalues of (default mixing * dielectric matrix)
  average eigenvalue GAMMA=   1.1308
  3.5779  1.9714  1.0344  0.6302  0.6302  0.2949  0.4537  0.4537

 Free energy of the ion-electron system (eV)
  ---------------------------------------------------
  alpha Z        PSCENC =       745.79295715
  Ewald energy   TEWEN  =    236238.04618816
  -Hartree energ DENC   =   -288210.07010982
  -exchange      EXHF   =         0.00000000
  -V(xc)+E(xc)   XCENC  =      5693.53410327
  PAW double counting   =     27891.95894372   -28441.20703869
  entropy T*S    EENTRO =        -0.11639807
  eigenvalues    EBANDS =    -17660.05129271
  atomic energy  EATOM  =     60154.37525775
  Solvation  Ediel_sol  =         0.00000000
  ---------------------------------------------------
  free energy    TOTEN  =     -3587.73738922 eV

  energy without entropy =    -3587.62099116  energy(sigma->0) =    -3587.67919019


--------------------------------------------------------------------------------------------------------


--------------------------------------- Iteration      1(  14)  ---------------------------------------


    POTLOK:  cpu time      0.1983: real time      0.2013
    SETDIJ:  cpu time      0.0265: real time      0.0267
     EDDAV:  cpu time     26.5203: real time     26.8854
       DOS:  cpu time      0.0237: real time      0.0239
    CHARGE:  cpu time      0.9513: real time      0.9918
    MIXING:  cpu time      0.0047: real time      0.0047
    --------------------------------------------
      LOOP:  cpu time     27.7248: real time     28.1339

 eigenvalue-minimisations  :  3104
 total energy-change (2. order) : 0.9438088E+00  (-0.1394600E+01)
 number of electron    1588.9999986 magnetization 
 augmentation part       46.2895292 magnetization 

 Broyden mixing:
  rms(total) = 0.69230E+00    rms(broyden)= 0.69164E+00
  rms(prec ) = 0.74021E+00
  weight for this iteration     100.00

 eigenvalues of (default mixing * dielectric matrix)
  average eigenvalue GAMMA=   1.1109
  3.6398  2.3327  0.9032  0.6452  0.6452  0.2954  0.5514  0.5514  0.4343

 Free energy of the ion-electron system (eV)
  ---------------------------------------------------
  alpha Z        PSCENC =       745.79295715
  Ewald energy   TEWEN  =    236238.04618816
  -Hartree energ DENC   =   -288039.70282304
  -exchange      EXHF   =         0.00000000
  -V(xc)+E(xc)   XCENC  =      5690.59216352
  PAW double counting   =     28219.09878092   -28764.25457230
  entropy T*S    EENTRO =        -0.10723105
  eigenvalues    EBANDS =    -17830.63430159
  atomic energy  EATOM  =     60154.37525775
  Solvation  Ediel_sol  =         0.00000000
  ---------------------------------------------------
  free energy    TOTEN  =     -3586.79358047 eV

  energy without entropy =    -3586.68634942  energy(sigma->0) =    -3586.73996495


--------------------------------------------------------------------------------------------------------


--------------------------------------- Iteration      1(  15)  ---------------------------------------


    POTLOK:  cpu time      0.1595: real time      0.1624
    SETDIJ:  cpu time      0.0263: real time      0.0266
     EDDAV:  cpu time     25.1297: real time     25.5023
       DOS:  cpu time      0.0337: real time      0.0338
    CHARGE:  cpu time      0.9711: real time      0.9796
    MIXING:  cpu time      0.0048: real time      0.0049
    --------------------------------------------
      LOOP:  cpu time     26.3250: real time     26.7096

 eigenvalue-minimisations  :  2880
 total energy-change (2. order) :-0.1003275E+01  (-0.1444291E+01)
 number of electron    1588.9999999 magnetization 
 augmentation part       47.5658317 magnetization 

 Broyden mixing:
  rms(total) = 0.12076E+01    rms(broyden)= 0.12074E+01
  rms(prec ) = 0.12982E+01
  weight for this iteration     100.00

 eigenvalues of (default mixing * dielectric matrix)
  average eigenvalue GAMMA=   1.1530
  4.1384  2.4274  1.0912  0.7556  0.7556  0.5939  0.5939  0.2954  0.4191  0.4595

 Free energy of the ion-electron system (eV)
  ---------------------------------------------------
  alpha Z        PSCENC =       745.79295715
  Ewald energy   TEWEN  =    236238.04618816
  -Hartree energ DENC   =   -287967.36814186
  -exchange      EXHF   =         0.00000000
  -V(xc)+E(xc)   XCENC  =      5689.32368580
  PAW double counting   =     28335.19318540   -28878.02232302
  entropy T*S    EENTRO =        -0.10722005
  eigenvalues    EBANDS =    -17905.03044500
  atomic energy  EATOM  =     60154.37525775
  Solvation  Ediel_sol  =         0.00000000
  ---------------------------------------------------
  free energy    TOTEN  =     -3587.79685567 eV

  energy without entropy =    -3587.68963562  energy(sigma->0) =    -3587.74324564


--------------------------------------------------------------------------------------------------------


--------------------------------------- Iteration      1(  16)  ---------------------------------------


    POTLOK:  cpu time      0.1669: real time      0.1694
    SETDIJ:  cpu time      0.0264: real time      0.0266
     EDDAV:  cpu time     26.7073: real time     27.1017
       DOS:  cpu time      0.0350: real time      0.0352
    CHARGE:  cpu time      0.9557: real time      0.9928
    MIXING:  cpu time      0.0055: real time      0.0056
    --------------------------------------------
      LOOP:  cpu time     27.8968: real time     28.3314

 eigenvalue-minimisations  :  3008
 total energy-change (2. order) : 0.1280406E+01  (-0.5368662E+00)
 number of electron    1588.9999986 magnetization 
 augmentation part       46.2806821 magnetization 

 Broyden mixing:
  rms(total) = 0.49108E+00    rms(broyden)= 0.49056E+00
  rms(prec ) = 0.53282E+00
  weight for this iteration     100.00

 eigenvalues of (default mixing * dielectric matrix)
  average eigenvalue GAMMA=   1.1771
  4.4124  1.9593  1.9593  0.8662  0.8662  0.6156  0.6156  0.2955  0.4899  0.4899
  0.3786

 Free energy of the ion-electron system (eV)
  ---------------------------------------------------
  alpha Z        PSCENC =       745.79295715
  Ewald energy   TEWEN  =    236238.04618816
  -Hartree energ DENC   =   -287959.56394277
  -exchange      EXHF   =         0.00000000
  -V(xc)+E(xc)   XCENC  =      5690.74343592
  PAW double counting   =     28598.77282972   -29142.14825445
  entropy T*S    EENTRO =        -0.10721420
  eigenvalues    EBANDS =    -17912.42770703
  atomic energy  EATOM  =     60154.37525775
  Solvation  Ediel_sol  =         0.00000000
  ---------------------------------------------------
  free energy    TOTEN  =     -3586.51644973 eV

  energy without entropy =    -3586.40923553  energy(sigma->0) =    -3586.46284263


--------------------------------------------------------------------------------------------------------


--------------------------------------- Iteration      1(  17)  ---------------------------------------


    POTLOK:  cpu time      0.1394: real time      0.1447
    SETDIJ:  cpu time      0.0267: real time      0.0270
     EDDAV:  cpu time     25.7354: real time     26.0909
       DOS:  cpu time      0.0009: real time      0.0009
    CHARGE:  cpu time      0.9990: real time      1.0206
    MIXING:  cpu time      0.0660: real time      0.0664
    --------------------------------------------
      LOOP:  cpu time     26.9674: real time     27.3505

 eigenvalue-minimisations  :  2976
 total energy-change (2. order) :-0.5789608E+00  (-0.4827495E+00)
 number of electron    1588.9999979 magnetization 
 augmentation part       44.7615499 magnetization 

 Broyden mixing:
  rms(total) = 0.18487E+01    rms(broyden)= 0.18487E+01
  rms(prec ) = 0.20171E+01
  weight for this iteration     100.00

 eigenvalues of (default mixing * dielectric matrix)
  average eigenvalue GAMMA=   1.1004
  4.4113  2.2451  1.7433  0.8671  0.8671  0.6172  0.6172  0.4832  0.4832  0.2969
  0.3288  0.2441

 Free energy of the ion-electron system (eV)
  ---------------------------------------------------
  alpha Z        PSCENC =       745.79295715
  Ewald energy   TEWEN  =    236238.04618816
  -Hartree energ DENC   =   -287970.06809112
  -exchange      EXHF   =         0.00000000
  -V(xc)+E(xc)   XCENC  =      5691.37514459
  PAW double counting   =     28721.77781410   -29265.50145850
  entropy T*S    EENTRO =        -0.10957039
  eigenvalues    EBANDS =    -17902.78365230
  atomic energy  EATOM  =     60154.37525775
  Solvation  Ediel_sol  =         0.00000000
  ---------------------------------------------------
  free energy    TOTEN  =     -3587.09541055 eV

  energy without entropy =    -3586.98584017  energy(sigma->0) =    -3587.04062536


--------------------------------------------------------------------------------------------------------


--------------------------------------- Iteration      1(  18)  ---------------------------------------


    POTLOK:  cpu time      0.3071: real time      0.3186
    SETDIJ:  cpu time      0.0404: real time      0.0410
     EDDAV:  cpu time     25.1636: real time     25.5728
       DOS:  cpu time      0.0388: real time      0.0390
    CHARGE:  cpu time      0.9777: real time      0.9861
    MIXING:  cpu time      0.0057: real time      0.0058
    --------------------------------------------
      LOOP:  cpu time     26.5333: real time     26.9632

 eigenvalue-minimisations  :  2976
 total energy-change (2. order) : 0.8301227E+00  (-0.8807342E+00)
 number of electron    1588.9999984 magnetization 
 augmentation part       46.0948724 magnetization 

 Broyden mixing:
  rms(total) = 0.51614E+00    rms(broyden)= 0.51589E+00
  rms(prec ) = 0.56301E+00
  weight for this iteration     100.00

 eigenvalues of (default mixing * dielectric matrix)
  average eigenvalue GAMMA=   1.1426
  4.5886  2.5102  2.0487  0.9409  0.9409  0.6125  0.6125  0.6122  0.6122  0.2955
  0.4723  0.4018  0.2051

 Free energy of the ion-electron system (eV)
  ---------------------------------------------------
  alpha Z        PSCENC =       745.79295715
  Ewald energy   TEWEN  =    236238.04618816
  -Hartree energ DENC   =   -287951.26940861
  -exchange      EXHF   =         0.00000000
  -V(xc)+E(xc)   XCENC  =      5690.88965782
  PAW double counting   =     28717.03014193   -29259.72181589
  entropy T*S    EENTRO =        -0.10722992
  eigenvalues    EBANDS =    -17921.30103623
  atomic energy  EATOM  =     60154.37525775
  Solvation  Ediel_sol  =         0.00000000
  ---------------------------------------------------
  free energy    TOTEN  =     -3586.26528784 eV

  energy without entropy =    -3586.15805792  energy(sigma->0) =    -3586.21167288


--------------------------------------------------------------------------------------------------------


--------------------------------------- Iteration      1(  19)  ---------------------------------------


    POTLOK:  cpu time      0.1937: real time      0.1966
    SETDIJ:  cpu time      0.0602: real time      0.0606
     EDDAV:  cpu time     26.9573: real time     27.3902
       DOS:  cpu time      0.0008: real time      0.0009
    CHARGE:  cpu time      1.0159: real time      1.0248
    MIXING:  cpu time      0.0061: real time      0.0062
    --------------------------------------------
      LOOP:  cpu time     28.2342: real time     28.6793

 eigenvalue-minimisations  :  3200
 total energy-change (2. order) : 0.2641945E+00  (-0.4516563E-01)
 number of electron    1588.9999993 magnetization 
 augmentation part       46.6902626 magnetization 

 Broyden mixing:
  rms(total) = 0.25331E+00    rms(broyden)= 0.25287E+00
  rms(prec ) = 0.27135E+00
  weight for this iteration     100.00

 eigenvalues of (default mixing * dielectric matrix)
  average eigenvalue GAMMA=   1.1526
  4.6943  3.0460  1.7998  1.0610  1.0610  0.6106  0.6106  0.6735  0.6735  0.2955
  0.4889  0.4889  0.4211  0.2115

 Free energy of the ion-electron system (eV)
  ---------------------------------------------------
  alpha Z        PSCENC =       745.79295715
  Ewald energy   TEWEN  =    236238.04618816
  -Hartree energ DENC   =   -287921.94162235
  -exchange      EXHF   =         0.00000000
  -V(xc)+E(xc)   XCENC  =      5690.19819910
  PAW double counting   =     28762.46966750   -29304.11802727
  entropy T*S    EENTRO =        -0.13986163
  eigenvalues    EBANDS =    -17950.68385177
  atomic energy  EATOM  =     60154.37525775
  Solvation  Ediel_sol  =         0.00000000
  ---------------------------------------------------
  free energy    TOTEN  =     -3586.00109336 eV

  energy without entropy =    -3585.86123173  energy(sigma->0) =    -3585.93116254


--------------------------------------------------------------------------------------------------------


--------------------------------------- Iteration      1(  20)  ---------------------------------------


    POTLOK:  cpu time      0.2015: real time      0.2074
    SETDIJ:  cpu time      0.0267: real time      0.0270
     EDDAV:  cpu time     25.8192: real time     26.1714
       DOS:  cpu time      0.0403: real time      0.0405
    CHARGE:  cpu time      0.9382: real time      0.9968
    MIXING:  cpu time      0.0062: real time      0.0063
    --------------------------------------------
      LOOP:  cpu time     27.0322: real time     27.4494

 eigenvalue-minimisations  :  3040
 total energy-change (2. order) :-0.1158388E+00  (-0.1000844E+00)
 number of electron    1588.9999983 magnetization 
 augmentation part       46.0254371 magnetization 

 Broyden mixing:
  rms(total) = 0.56141E+00    rms(broyden)= 0.56123E+00
  rms(prec ) = 0.61472E+00
  weight for this iteration     100.00

 eigenvalues of (default mixing * dielectric matrix)
  average eigenvalue GAMMA=   1.1544
  4.6850  3.1613  1.7346  1.3456  1.3456  0.6144  0.6144  0.7579  0.7579  0.2955
  0.4721  0.4721  0.4250  0.4250  0.2090

 Free energy of the ion-electron system (eV)
  ---------------------------------------------------
  alpha Z        PSCENC =       745.79295715
  Ewald energy   TEWEN  =    236238.04618816
  -Hartree energ DENC   =   -287900.33935192
  -exchange      EXHF   =         0.00000000
  -V(xc)+E(xc)   XCENC  =      5689.42442570
  PAW double counting   =     28775.31403977   -29316.26656550
  entropy T*S    EENTRO =        -0.10723161
  eigenvalues    EBANDS =    -17972.35665169
  atomic energy  EATOM  =     60154.37525775
  Solvation  Ediel_sol  =         0.00000000
  ---------------------------------------------------
  free energy    TOTEN  =     -3586.11693219 eV

  energy without entropy =    -3586.00970059  energy(sigma->0) =    -3586.06331639


--------------------------------------------------------------------------------------------------------


--------------------------------------- Iteration      1(  21)  ---------------------------------------


    POTLOK:  cpu time      0.1747: real time      0.1773
    SETDIJ:  cpu time      0.0264: real time      0.0266
     EDDAV:  cpu time     26.2034: real time     26.6423
       DOS:  cpu time      0.0111: real time      0.0112
    CHARGE:  cpu time      1.0153: real time      1.0235
    MIXING:  cpu time      0.0061: real time      0.0062
    --------------------------------------------
      LOOP:  cpu time     27.4370: real time     27.8872

 eigenvalue-minimisations  :  3072
 total energy-change (2. order) : 0.6474752E-01  (-0.1979419E+00)
 number of electron    1588.9999998 magnetization 
 augmentation part       47.0616846 magnetization 

 Broyden mixing:
  rms(total) = 0.58444E+00    rms(broyden)= 0.58395E+00
  rms(prec ) = 0.63991E+00
  weight for this iteration     100.00

 eigenvalues of (default mixing * dielectric matrix)
  average eigenvalue GAMMA=   1.1676
  4.7376  3.0244  1.8226  1.8226  1.3407  0.9115  0.9115  0.6132  0.6132  0.6025
  0.6025  0.4701  0.2953  0.3529  0.3529  0.2088

 Free energy of the ion-electron system (eV)
  ---------------------------------------------------
  alpha Z        PSCENC =       745.79295715
  Ewald energy   TEWEN  =    236238.04618816
  -Hartree energ DENC   =   -287893.03360438
  -exchange      EXHF   =         0.00000000
  -V(xc)+E(xc)   XCENC  =      5689.19550112
  PAW double counting   =     28775.44248456   -29315.79646373
  entropy T*S    EENTRO =        -0.10809718
  eigenvalues    EBANDS =    -17979.96640812
  atomic energy  EATOM  =     60154.37525775
  Solvation  Ediel_sol  =         0.00000000
  ---------------------------------------------------
  free energy    TOTEN  =     -3586.05218467 eV

  energy without entropy =    -3585.94408749  energy(sigma->0) =    -3585.99813608


--------------------------------------------------------------------------------------------------------


--------------------------------------- Iteration      1(  22)  ---------------------------------------


    POTLOK:  cpu time      0.1406: real time      0.1430
    SETDIJ:  cpu time      0.0271: real time      0.0273
     EDDAV:  cpu time     24.8743: real time     25.2996
       DOS:  cpu time      0.0268: real time      0.0269
    CHARGE:  cpu time      0.9820: real time      0.9902
    MIXING:  cpu time      0.0062: real time      0.0063
    --------------------------------------------
      LOOP:  cpu time     26.0569: real time     26.4933

 eigenvalue-minimisations  :  2848
 total energy-change (2. order) : 0.1735448E-01  (-0.1668593E+00)
 number of electron    1588.9999984 magnetization 
 augmentation part       46.2056071 magnetization 

 Broyden mixing:
  rms(total) = 0.39177E+00    rms(broyden)= 0.39112E+00
  rms(prec ) = 0.43603E+00
  weight for this iteration     100.00

 eigenvalues of (default mixing * dielectric matrix)
  average eigenvalue GAMMA=   1.1982
  4.7116  3.1089  3.1089  1.4111  1.4111  0.9811  0.9811  0.6134  0.6134  0.6100
  0.6100  0.5095  0.5095  0.3820  0.2948  0.3049  0.2081

 Free energy of the ion-electron system (eV)
  ---------------------------------------------------
  alpha Z        PSCENC =       745.79295715
  Ewald energy   TEWEN  =    236238.04618816
  -Hartree energ DENC   =   -287893.65274130
  -exchange      EXHF   =         0.00000000
  -V(xc)+E(xc)   XCENC  =      5689.25436221
  PAW double counting   =     28784.12885310   -29324.22849179
  entropy T*S    EENTRO =        -0.10767305
  eigenvalues    EBANDS =    -17979.64354244
  atomic energy  EATOM  =     60154.37525775
  Solvation  Ediel_sol  =         0.00000000
  ---------------------------------------------------
  free energy    TOTEN  =     -3586.03483020 eV

  energy without entropy =    -3585.92715715  energy(sigma->0) =    -3585.98099367


--------------------------------------------------------------------------------------------------------


--------------------------------------- Iteration      1(  23)  ---------------------------------------


    POTLOK:  cpu time      0.1405: real time      0.1429
    SETDIJ:  cpu time      0.0264: real time      0.0266
     EDDAV:  cpu time     25.3117: real time     25.7717
       DOS:  cpu time      0.0008: real time      0.0008
    CHARGE:  cpu time      0.9851: real time      0.9934
    MIXING:  cpu time      0.0069: real time      0.0070
    --------------------------------------------
      LOOP:  cpu time     26.4714: real time     26.9424

 eigenvalue-minimisations  :  2912
 total energy-change (2. order) :-0.6855357E-01  (-0.2283300E+00)
 number of electron    1588.9999998 magnetization 
 augmentation part       47.0859843 magnetization 

 Broyden mixing:
  rms(total) = 0.59784E+00    rms(broyden)= 0.59740E+00
  rms(prec ) = 0.65576E+00
  weight for this iteration     100.00

 eigenvalues of (default mixing * dielectric matrix)
  average eigenvalue GAMMA=   1.2516
  4.8831  3.5422  3.5422  1.5384  1.5384  1.0354  1.0354  0.6138  0.6138  0.7236
  0.7236  0.5303  0.5303  0.4945  0.4019  0.2957  0.2774  0.2080

 Free energy of the ion-electron system (eV)
  ---------------------------------------------------
  alpha Z        PSCENC =       745.79295715
  Ewald energy   TEWEN  =    236238.04618816
  -Hartree energ DENC   =   -287898.86623448
  -exchange      EXHF   =         0.00000000
  -V(xc)+E(xc)   XCENC  =      5689.37098687
  PAW double counting   =     28787.89720312   -29327.85958869
  entropy T*S    EENTRO =        -0.10723687
  eigenvalues    EBANDS =    -17974.75291678
  atomic energy  EATOM  =     60154.37525775
  Solvation  Ediel_sol  =         0.00000000
  ---------------------------------------------------
  free energy    TOTEN  =     -3586.10338376 eV

  energy without entropy =    -3585.99614690  energy(sigma->0) =    -3586.04976533


--------------------------------------------------------------------------------------------------------


--------------------------------------- Iteration      1(  24)  ---------------------------------------


    POTLOK:  cpu time      0.1411: real time      0.1434
    SETDIJ:  cpu time      0.0269: real time      0.0271
     EDDAV:  cpu time     26.1512: real time     26.5581
       DOS:  cpu time      0.0099: real time      0.0100
    CHARGE:  cpu time      1.0095: real time      1.0180
    MIXING:  cpu time      0.0066: real time      0.0067
    --------------------------------------------
      LOOP:  cpu time     27.3452: real time     27.7633

 eigenvalue-minimisations  :  3040
 total energy-change (2. order) : 0.1533179E+00  (-0.3018099E-01)
 number of electron    1588.9999989 magnetization 
 augmentation part       46.5133208 magnetization 

 Broyden mixing:
  rms(total) = 0.92050E-01    rms(broyden)= 0.90981E-01
  rms(prec ) = 0.95600E-01
  weight for this iteration     100.00

 eigenvalues of (default mixing * dielectric matrix)
  average eigenvalue GAMMA=   1.2056
  4.8527  3.5328  3.5328  1.4659  1.4659  1.1122  1.1122  0.6141  0.6141  0.7724
  0.7724  0.5512  0.5512  0.4841  0.3898  0.2954  0.3181  0.2078  0.2606

 Free energy of the ion-electron system (eV)
  ---------------------------------------------------
  alpha Z        PSCENC =       745.79295715
  Ewald energy   TEWEN  =    236238.04618816
  -Hartree energ DENC   =   -287900.89416900
  -exchange      EXHF   =         0.00000000
  -V(xc)+E(xc)   XCENC  =      5689.45650161
  PAW double counting   =     28796.69851562   -29336.43017392
  entropy T*S    EENTRO =        -0.13987796
  eigenvalues    EBANDS =    -17972.85526531
  atomic energy  EATOM  =     60154.37525775
  Solvation  Ediel_sol  =         0.00000000
  ---------------------------------------------------
  free energy    TOTEN  =     -3585.95006591 eV

  energy without entropy =    -3585.81018795  energy(sigma->0) =    -3585.88012693


--------------------------------------------------------------------------------------------------------


--------------------------------------- Iteration      1(  25)  ---------------------------------------


    POTLOK:  cpu time      0.1408: real time      0.1432
    SETDIJ:  cpu time      0.0261: real time      0.0264
     EDDAV:  cpu time     24.6853: real time     25.0099
       DOS:  cpu time      0.0981: real time      0.0990
    CHARGE:  cpu time      0.9924: real time      1.0004
    MIXING:  cpu time      0.0072: real time      0.0073
    --------------------------------------------
      LOOP:  cpu time     25.9500: real time     26.2862

 eigenvalue-minimisations  :  2784
 total energy-change (2. order) :-0.1572848E-02  (-0.2535291E-01)
 number of electron    1588.9999997 magnetization 
 augmentation part       46.9624257 magnetization 

 Broyden mixing:
  rms(total) = 0.45851E+00    rms(broyden)= 0.45833E+00
  rms(prec ) = 0.50588E+00
  weight for this iteration     100.00

 eigenvalues of (default mixing * dielectric matrix)
  average eigenvalue GAMMA=   1.1784
  4.8568  3.5028  3.5028  1.4394  1.4394  1.0843  1.0843  0.8112  0.8112  0.6171
  0.6171  0.5989  0.5989  0.5260  0.4372  0.4355  0.4355  0.2956  0.2079  0.2665

 Free energy of the ion-electron system (eV)
  ---------------------------------------------------
  alpha Z        PSCENC =       745.79295715
  Ewald energy   TEWEN  =    236238.04618816
  -Hartree energ DENC   =   -287898.79648742
  -exchange      EXHF   =         0.00000000
  -V(xc)+E(xc)   XCENC  =      5689.39655788
  PAW double counting   =     28795.65699960   -29335.39878323
  entropy T*S    EENTRO =        -0.11799927
  eigenvalues    EBANDS =    -17974.90632938
  atomic energy  EATOM  =     60154.37525775
  Solvation  Ediel_sol  =         0.00000000
  ---------------------------------------------------
  free energy    TOTEN  =     -3585.95163876 eV

  energy without entropy =    -3585.83363948  energy(sigma->0) =    -3585.89263912


--------------------------------------------------------------------------------------------------------


--------------------------------------- Iteration      1(  26)  ---------------------------------------


    POTLOK:  cpu time      0.1693: real time      0.1722
    SETDIJ:  cpu time      0.0262: real time      0.0264
     EDDAV:  cpu time     24.6204: real time     24.8954
       DOS:  cpu time      0.0008: real time      0.0008
    CHARGE:  cpu time      0.9908: real time      0.9992
    MIXING:  cpu time      0.0073: real time      0.0074
    --------------------------------------------
      LOOP:  cpu time     25.8148: real time     26.1014

 eigenvalue-minimisations  :  2816
 total energy-change (2. order) :-0.1157907E-02  (-0.6321115E-01)
 number of electron    1588.9999986 magnetization 
 augmentation part       46.2947107 magnetization 

 Broyden mixing:
  rms(total) = 0.29765E+00    rms(broyden)= 0.29701E+00
  rms(prec ) = 0.32950E+00
  weight for this iteration     100.00

 eigenvalues of (default mixing * dielectric matrix)
  average eigenvalue GAMMA=   1.2271
  4.9190  3.3620  3.3620  2.7170  1.5536  1.3271  1.3271  0.8475  0.8475  0.6150
  0.6150  0.6008  0.6008  0.5268  0.5268  0.4578  0.3986  0.3986  0.2955  0.2078
  0.2622

 Free energy of the ion-electron system (eV)
  ---------------------------------------------------
  alpha Z        PSCENC =       745.79295715
  Ewald energy   TEWEN  =    236238.04618816
  -Hartree energ DENC   =   -287897.25241570
  -exchange      EXHF   =         0.00000000
  -V(xc)+E(xc)   XCENC  =      5689.38637500
  PAW double counting   =     28796.02811340   -29335.69836079
  entropy T*S    EENTRO =        -0.12321485
  eigenvalues    EBANDS =    -17976.50769678
  atomic energy  EATOM  =     60154.37525775
  Solvation  Ediel_sol  =         0.00000000
  ---------------------------------------------------
  free energy    TOTEN  =     -3585.95279666 eV

  energy without entropy =    -3585.82958181  energy(sigma->0) =    -3585.89118924


--------------------------------------------------------------------------------------------------------


--------------------------------------- Iteration      1(  27)  ---------------------------------------


    POTLOK:  cpu time      0.1402: real time      0.1427
    SETDIJ:  cpu time      0.0269: real time      0.0271
     EDDAV:  cpu time     23.5839: real time     23.8139
       DOS:  cpu time      0.0480: real time      0.0483
    CHARGE:  cpu time      1.0128: real time      1.0223
    MIXING:  cpu time      0.0237: real time      0.0239
    --------------------------------------------
      LOOP:  cpu time     24.8354: real time     25.0782

 eigenvalue-minimisations  :  2720
 total energy-change (2. order) : 0.1854403E-01  (-0.4041255E-01)
 number of electron    1588.9999994 magnetization 
 augmentation part       46.7951515 magnetization 

 Broyden mixing:
  rms(total) = 0.27636E+00    rms(broyden)= 0.27599E+00
  rms(prec ) = 0.30535E+00
  weight for this iteration     100.00

 eigenvalues of (default mixing * dielectric matrix)
  average eigenvalue GAMMA=   1.1975
  4.8646  3.3390  3.3390  2.5436  1.9828  1.2971  1.2971  0.8209  0.8209  0.6152
  0.6152  0.6338  0.6338  0.6193  0.6193  0.4678  0.3879  0.3879  0.2078  0.2952
  0.2988  0.2570

 Free energy of the ion-electron system (eV)
  ---------------------------------------------------
  alpha Z        PSCENC =       745.79295715
  Ewald energy   TEWEN  =    236238.04618816
  -Hartree energ DENC   =   -287897.05124299
  -exchange      EXHF   =         0.00000000
  -V(xc)+E(xc)   XCENC  =      5689.38400845
  PAW double counting   =     28796.77810528   -29336.54808099
  entropy T*S    EENTRO =        -0.13245066
  eigenvalues    EBANDS =    -17976.57899479
  atomic energy  EATOM  =     60154.37525775
  Solvation  Ediel_sol  =         0.00000000
  ---------------------------------------------------
  free energy    TOTEN  =     -3585.93425263 eV

  energy without entropy =    -3585.80180197  energy(sigma->0) =    -3585.86802730


--------------------------------------------------------------------------------------------------------


--------------------------------------- Iteration      1(  28)  ---------------------------------------


    POTLOK:  cpu time      0.2522: real time      0.2597
    SETDIJ:  cpu time      0.0963: real time      0.0972
     EDDAV:  cpu time     24.9102: real time     25.1465
       DOS:  cpu time      0.0009: real time      0.0009
    CHARGE:  cpu time      0.9812: real time      0.9891
    MIXING:  cpu time      0.0076: real time      0.0076
    --------------------------------------------
      LOOP:  cpu time     26.2483: real time     26.5010

 eigenvalue-minimisations  :  2848
 total energy-change (2. order) :-0.5164499E-03  (-0.3702736E-01)
 number of electron    1588.9999986 magnetization 
 augmentation part       46.3175364 magnetization 

 Broyden mixing:
  rms(total) = 0.26950E+00    rms(broyden)= 0.26912E+00
  rms(prec ) = 0.29794E+00
  weight for this iteration     100.00

 eigenvalues of (default mixing * dielectric matrix)
  average eigenvalue GAMMA=   1.2240
  4.9772  3.6844  3.6844  2.4451  1.9202  1.3452  1.3452  0.9034  0.9034  0.6147
  0.6147  0.7473  0.7473  0.6373  0.6373  0.5926  0.4747  0.3927  0.3927  0.2955
  0.3305  0.2078  0.2579

 Free energy of the ion-electron system (eV)
  ---------------------------------------------------
  alpha Z        PSCENC =       745.79295715
  Ewald energy   TEWEN  =    236238.04618816
  -Hartree energ DENC   =   -287896.60068939
  -exchange      EXHF   =         0.00000000
  -V(xc)+E(xc)   XCENC  =      5689.37954670
  PAW double counting   =     28796.09921741   -29335.73521543
  entropy T*S    EENTRO =        -0.12726103
  eigenvalues    EBANDS =    -17977.16477040
  atomic energy  EATOM  =     60154.37525775
  Solvation  Ediel_sol  =         0.00000000
  ---------------------------------------------------
  free energy    TOTEN  =     -3585.93476908 eV

  energy without entropy =    -3585.80750805  energy(sigma->0) =    -3585.87113856


--------------------------------------------------------------------------------------------------------


--------------------------------------- Iteration      1(  29)  ---------------------------------------


    POTLOK:  cpu time      0.1403: real time      0.1425
    SETDIJ:  cpu time      0.0269: real time      0.0271
     EDDAV:  cpu time     25.5351: real time     25.7893
       DOS:  cpu time      0.0079: real time      0.0079
    CHARGE:  cpu time      0.9918: real time      1.0000
    MIXING:  cpu time      0.0078: real time      0.0079
    --------------------------------------------
      LOOP:  cpu time     26.7097: real time     26.9747

 eigenvalue-minimisations  :  2880
 total energy-change (2. order) : 0.1403457E-01  (-0.2109232E-01)
 number of electron    1588.9999993 magnetization 
 augmentation part       46.6951221 magnetization 

 Broyden mixing:
  rms(total) = 0.16390E+00    rms(broyden)= 0.16353E+00
  rms(prec ) = 0.18100E+00
  weight for this iteration     100.00

 eigenvalues of (default mixing * dielectric matrix)
  average eigenvalue GAMMA=   1.2260
  5.0174  3.9509  3.6200  2.1299  2.0610  1.5496  1.5496  1.0728  1.0728  0.6149
  0.6149  0.7676  0.7676  0.6049  0.6049  0.5714  0.5714  0.4616  0.3911  0.3911
  0.2956  0.2078  0.2823  0.2538

 Free energy of the ion-electron system (eV)
  ---------------------------------------------------
  alpha Z        PSCENC =       745.79295715
  Ewald energy   TEWEN  =    236238.04618816
  -Hartree energ DENC   =   -287896.66599800
  -exchange      EXHF   =         0.00000000
  -V(xc)+E(xc)   XCENC  =      5689.38113902
  PAW double counting   =     28796.74626044   -29336.44385440
  entropy T*S    EENTRO =        -0.13838745
  eigenvalues    EBANDS =    -17977.01429718
  atomic energy  EATOM  =     60154.37525775
  Solvation  Ediel_sol  =         0.00000000
  ---------------------------------------------------
  free energy    TOTEN  =     -3585.92073451 eV

  energy without entropy =    -3585.78234705  energy(sigma->0) =    -3585.85154078


--------------------------------------------------------------------------------------------------------


--------------------------------------- Iteration      1(  30)  ---------------------------------------


    POTLOK:  cpu time      0.1759: real time      0.1777
    SETDIJ:  cpu time      0.0258: real time      0.0260
     EDDAV:  cpu time     24.4208: real time     24.6963
       DOS:  cpu time      0.0069: real time      0.0069
    CHARGE:  cpu time      0.9893: real time      0.9975
    MIXING:  cpu time      0.0083: real time      0.0084
    --------------------------------------------
      LOOP:  cpu time     25.6270: real time     25.9129

 eigenvalue-minimisations  :  2752
 total energy-change (2. order) :-0.6324351E-03  (-0.1821372E-01)
 number of electron    1588.9999987 magnetization 
 augmentation part       46.3533587 magnetization 

 Broyden mixing:
  rms(total) = 0.22888E+00    rms(broyden)= 0.22865E+00
  rms(prec ) = 0.25273E+00
  weight for this iteration     100.00

 eigenvalues of (default mixing * dielectric matrix)
  average eigenvalue GAMMA=   1.2814
  4.8975  4.0518  4.0518  3.4108  1.8598  1.8598  1.2328  1.1446  1.1446  0.8652
  0.8652  0.6148  0.6148  0.5764  0.5764  0.6900  0.6900  0.5979  0.4612  0.3963
  0.3963  0.2956  0.2078  0.2817  0.2531

 Free energy of the ion-electron system (eV)
  ---------------------------------------------------
  alpha Z        PSCENC =       745.79295715
  Ewald energy   TEWEN  =    236238.04618816
  -Hartree energ DENC   =   -287896.55662530
  -exchange      EXHF   =         0.00000000
  -V(xc)+E(xc)   XCENC  =      5689.37798627
  PAW double counting   =     28796.47933606   -29336.06213674
  entropy T*S    EENTRO =        -0.13137125
  eigenvalues    EBANDS =    -17977.24295906
  atomic energy  EATOM  =     60154.37525775
  Solvation  Ediel_sol  =         0.00000000
  ---------------------------------------------------
  free energy    TOTEN  =     -3585.92136694 eV

  energy without entropy =    -3585.78999570  energy(sigma->0) =    -3585.85568132


--------------------------------------------------------------------------------------------------------


--------------------------------------- Iteration      1(  31)  ---------------------------------------


    POTLOK:  cpu time      0.1408: real time      0.1433
    SETDIJ:  cpu time      0.0618: real time      0.0622
     EDDAV:  cpu time     25.2241: real time     25.4770
       DOS:  cpu time      0.0834: real time      0.0839
    CHARGE:  cpu time      1.0005: real time      1.0090
    MIXING:  cpu time      0.0086: real time      0.0087
    --------------------------------------------
      LOOP:  cpu time     26.5191: real time     26.7841

 eigenvalue-minimisations  :  2848
 total energy-change (2. order) : 0.5772309E-02  (-0.1480599E-01)
 number of electron    1588.9999993 magnetization 
 augmentation part       46.6872865 magnetization 

 Broyden mixing:
  rms(total) = 0.15200E+00    rms(broyden)= 0.15168E+00
  rms(prec ) = 0.16792E+00
  weight for this iteration     100.00

 eigenvalues of (default mixing * dielectric matrix)
  average eigenvalue GAMMA=   1.3043
  5.4143  4.4359  4.4359  2.9906  1.7828  1.7828  1.6854  1.1811  1.1811  0.8947
  0.8947  0.6148  0.6148  0.7227  0.7227  0.5916  0.5916  0.5931  0.5105  0.4522
  0.3930  0.3930  0.2956  0.2078  0.2774  0.2518

 Free energy of the ion-electron system (eV)
  ---------------------------------------------------
  alpha Z        PSCENC =       745.79295715
  Ewald energy   TEWEN  =    236238.04618816
  -Hartree energ DENC   =   -287896.59893216
  -exchange      EXHF   =         0.00000000
  -V(xc)+E(xc)   XCENC  =      5689.37688819
  PAW double counting   =     28796.50350020   -29336.13873437
  entropy T*S    EENTRO =        -0.13896902
  eigenvalues    EBANDS =    -17977.13375054
  atomic energy  EATOM  =     60154.37525775
  Solvation  Ediel_sol  =         0.00000000
  ---------------------------------------------------
  free energy    TOTEN  =     -3585.91559463 eV

  energy without entropy =    -3585.77662561  energy(sigma->0) =    -3585.84611012


--------------------------------------------------------------------------------------------------------


--------------------------------------- Iteration      1(  32)  ---------------------------------------


    POTLOK:  cpu time      0.1665: real time      0.1692
    SETDIJ:  cpu time      0.0582: real time      0.0586
     EDDAV:  cpu time     24.2577: real time     24.4843
       DOS:  cpu time      0.0080: real time      0.0080
    CHARGE:  cpu time      1.0360: real time      1.0448
    MIXING:  cpu time      0.0102: real time      0.0103
    --------------------------------------------
      LOOP:  cpu time     25.5366: real time     25.7752

 eigenvalue-minimisations  :  2752
 total energy-change (2. order) :-0.2864321E-02  (-0.1453828E-01)
 number of electron    1588.9999987 magnetization 
 augmentation part       46.3685087 magnetization 

 Broyden mixing:
  rms(total) = 0.21209E+00    rms(broyden)= 0.21188E+00
  rms(prec ) = 0.23416E+00
  weight for this iteration     100.00

 eigenvalues of (default mixing * dielectric matrix)
  average eigenvalue GAMMA=   1.3394
  6.0923  5.0464  3.5643  3.5643  2.2327  1.6536  1.6536  1.1435  1.1435  1.0183
  0.9383  0.9383  0.6148  0.6148  0.6345  0.6345  0.6492  0.6492  0.5522  0.5522
  0.4534  0.3934  0.3934  0.2956  0.2078  0.2772  0.2517

 Free energy of the ion-electron system (eV)
  ---------------------------------------------------
  alpha Z        PSCENC =       745.79295715
  Ewald energy   TEWEN  =    236238.04618816
  -Hartree energ DENC   =   -287896.74129322
  -exchange      EXHF   =         0.00000000
  -V(xc)+E(xc)   XCENC  =      5689.38079204
  PAW double counting   =     28796.49942400   -29336.04206992
  entropy T*S    EENTRO =        -0.13261677
  eigenvalues    EBANDS =    -17977.09709815
  atomic energy  EATOM  =     60154.37525775
  Solvation  Ediel_sol  =         0.00000000
  ---------------------------------------------------
  free energy    TOTEN  =     -3585.91845895 eV

  energy without entropy =    -3585.78584219  energy(sigma->0) =    -3585.85215057


--------------------------------------------------------------------------------------------------------


--------------------------------------- Iteration      1(  33)  ---------------------------------------


    POTLOK:  cpu time      0.1431: real time      0.1454
    SETDIJ:  cpu time      0.0263: real time      0.0265
     EDDAV:  cpu time     24.1889: real time     24.4785
       DOS:  cpu time      0.0341: real time      0.0343
    CHARGE:  cpu time      0.9964: real time      1.0049
    MIXING:  cpu time      0.0090: real time      0.0091
    --------------------------------------------
      LOOP:  cpu time     25.3979: real time     25.6987

 eigenvalue-minimisations  :  2752
 total energy-change (2. order) : 0.2231081E-02  (-0.1655202E-01)
 number of electron    1588.9999993 magnetization 
 augmentation part       46.7225693 magnetization 

 Broyden mixing:
  rms(total) = 0.18857E+00    rms(broyden)= 0.18829E+00
  rms(prec ) = 0.20859E+00
  weight for this iteration     100.00

 eigenvalues of (default mixing * dielectric matrix)
  average eigenvalue GAMMA=   1.3492
  6.2622  4.9181  3.5318  3.5318  2.5436  1.8958  1.8958  1.2052  1.2052  1.0097
  1.0097  0.9408  0.6148  0.6148  0.7870  0.7870  0.5953  0.5953  0.6092  0.5750
  0.4607  0.3923  0.3923  0.2956  0.3735  0.2078  0.2759  0.2514

 Free energy of the ion-electron system (eV)
  ---------------------------------------------------
  alpha Z        PSCENC =       745.79295715
  Ewald energy   TEWEN  =    236238.04618816
  -Hartree energ DENC   =   -287896.83589502
  -exchange      EXHF   =         0.00000000
  -V(xc)+E(xc)   XCENC  =      5689.37984656
  PAW double counting   =     28796.38166325   -29335.97487037
  entropy T*S    EENTRO =        -0.13770266
  eigenvalues    EBANDS =    -17976.94367269
  atomic energy  EATOM  =     60154.37525775
  Solvation  Ediel_sol  =         0.00000000
  ---------------------------------------------------
  free energy    TOTEN  =     -3585.91622787 eV

  energy without entropy =    -3585.77852521  energy(sigma->0) =    -3585.84737654


--------------------------------------------------------------------------------------------------------


--------------------------------------- Iteration      1(  34)  ---------------------------------------


    POTLOK:  cpu time      0.1404: real time      0.1429
    SETDIJ:  cpu time      0.0264: real time      0.0266
     EDDAV:  cpu time     24.8404: real time     25.0953
       DOS:  cpu time      0.0009: real time      0.0009
    CHARGE:  cpu time      0.9751: real time      0.9836
    MIXING:  cpu time      0.0097: real time      0.0098
    --------------------------------------------
      LOOP:  cpu time     25.9928: real time     26.2591

 eigenvalue-minimisations  :  2784
 total energy-change (2. order) :-0.5364908E-02  (-0.1923454E-01)
 number of electron    1588.9999987 magnetization 
 augmentation part       46.3501828 magnetization 

 Broyden mixing:
  rms(total) = 0.23213E+00    rms(broyden)= 0.23187E+00
  rms(prec ) = 0.25634E+00
  weight for this iteration     100.00

 eigenvalues of (default mixing * dielectric matrix)
  average eigenvalue GAMMA=   1.3607
  6.8796  4.7261  3.6942  3.6942  2.6236  1.9958  1.9958  1.2640  1.2640  1.0616
  1.0616  0.8714  0.8029  0.8029  0.6148  0.6148  0.5932  0.5932  0.5889  0.5889
  0.4608  0.4281  0.4281  0.3897  0.3897  0.2956  0.2078  0.2764  0.2515

 Free energy of the ion-electron system (eV)
  ---------------------------------------------------
  alpha Z        PSCENC =       745.79295715
  Ewald energy   TEWEN  =    236238.04618816
  -Hartree energ DENC   =   -287896.95437645
  -exchange      EXHF   =         0.00000000
  -V(xc)+E(xc)   XCENC  =      5689.38536982
  PAW double counting   =     28796.54504024   -29336.05618943
  entropy T*S    EENTRO =        -0.13106006
  eigenvalues    EBANDS =    -17976.92477998
  atomic energy  EATOM  =     60154.37525775
  Solvation  Ediel_sol  =         0.00000000
  ---------------------------------------------------
  free energy    TOTEN  =     -3585.92159278 eV

  energy without entropy =    -3585.79053272  energy(sigma->0) =    -3585.85606275


--------------------------------------------------------------------------------------------------------


--------------------------------------- Iteration      1(  35)  ---------------------------------------


    POTLOK:  cpu time      0.1410: real time      0.1434
    SETDIJ:  cpu time      0.0630: real time      0.0635
     EDDAV:  cpu time     22.7484: real time     22.9718
       DOS:  cpu time      0.0903: real time      0.0908
    CHARGE:  cpu time      0.9898: real time      0.9980
    MIXING:  cpu time      0.0098: real time      0.0100
    --------------------------------------------
      LOOP:  cpu time     24.0424: real time     24.2775

 eigenvalue-minimisations  :  2560
 total energy-change (2. order) : 0.2292424E-02  (-0.2096458E-01)
 number of electron    1588.9999993 magnetization 
 augmentation part       46.7455955 magnetization 

 Broyden mixing:
  rms(total) = 0.21364E+00    rms(broyden)= 0.21333E+00
  rms(prec ) = 0.23644E+00
  weight for this iteration     100.00

 eigenvalues of (default mixing * dielectric matrix)
  average eigenvalue GAMMA=   1.3714
  6.7587  4.7956  4.1060  3.6895  2.5313  2.5313  1.3682  1.3682  1.1336  1.1336
  1.1931  1.1931  0.8044  0.8044  0.6148  0.6148  0.7370  0.7370  0.6006  0.6006
  0.5938  0.5711  0.4606  0.3915  0.3915  0.2956  0.3878  0.2078  0.2762  0.2514

 Free energy of the ion-electron system (eV)
  ---------------------------------------------------
  alpha Z        PSCENC =       745.79295715
  Ewald energy   TEWEN  =    236238.04618816
  -Hartree energ DENC   =   -287896.97207543
  -exchange      EXHF   =         0.00000000
  -V(xc)+E(xc)   XCENC  =      5689.38286397
  PAW double counting   =     28796.43103025   -29336.00873321
  entropy T*S    EENTRO =        -0.13651125
  eigenvalues    EBANDS =    -17976.83027775
  atomic energy  EATOM  =     60154.37525775
  Solvation  Ediel_sol  =         0.00000000
  ---------------------------------------------------
  free energy    TOTEN  =     -3585.91930036 eV

  energy without entropy =    -3585.78278910  energy(sigma->0) =    -3585.85104473


--------------------------------------------------------------------------------------------------------


--------------------------------------- Iteration      1(  36)  ---------------------------------------


    POTLOK:  cpu time      0.1688: real time      0.1714
    SETDIJ:  cpu time      0.0257: real time      0.0259
     EDDAV:  cpu time     23.2267: real time     23.5421
       DOS:  cpu time      0.0126: real time      0.0126
    CHARGE:  cpu time      0.9933: real time      1.0019
    MIXING:  cpu time      0.0102: real time      0.0103
    --------------------------------------------
      LOOP:  cpu time     24.4373: real time     24.7642

 eigenvalue-minimisations  :  2496
 total energy-change (2. order) :-0.5471429E-02  (-0.2399273E-01)
 number of electron    1588.9999987 magnetization 
 augmentation part       46.3354074 magnetization 

 Broyden mixing:
  rms(total) = 0.24830E+00    rms(broyden)= 0.24801E+00
  rms(prec ) = 0.27427E+00
  weight for this iteration     100.00

 eigenvalues of (default mixing * dielectric matrix)
  average eigenvalue GAMMA=   1.3799
  7.0591  4.6365  4.5591  3.8153  2.5641  2.5641  1.5354  1.5354  1.2237  1.2237
  1.0837  1.0837  0.8802  0.8802  0.6148  0.6148  0.7326  0.7326  0.6029  0.6029
  0.6242  0.5502  0.4640  0.4292  0.3920  0.3920  0.2956  0.2078  0.3482  0.2761
  0.2514

 Free energy of the ion-electron system (eV)
  ---------------------------------------------------
  alpha Z        PSCENC =       745.79295715
  Ewald energy   TEWEN  =    236238.04618816
  -Hartree energ DENC   =   -287897.01928380
  -exchange      EXHF   =         0.00000000
  -V(xc)+E(xc)   XCENC  =      5689.38692401
  PAW double counting   =     28796.55530621   -29336.04776449
  entropy T*S    EENTRO =        -0.12968052
  eigenvalues    EBANDS =    -17976.88467626
  atomic energy  EATOM  =     60154.37525775
  Solvation  Ediel_sol  =         0.00000000
  ---------------------------------------------------
  free energy    TOTEN  =     -3585.92477178 eV

  energy without entropy =    -3585.79509126  energy(sigma->0) =    -3585.85993152


--------------------------------------------------------------------------------------------------------


--------------------------------------- Iteration      1(  37)  ---------------------------------------


    POTLOK:  cpu time      0.1544: real time      0.1569
    SETDIJ:  cpu time      0.0263: real time      0.0265
     EDDAV:  cpu time     21.8583: real time     22.0687
       DOS:  cpu time      0.0285: real time      0.0286
    CHARGE:  cpu time      0.9961: real time      1.0046
    MIXING:  cpu time      0.0485: real time      0.0489
    --------------------------------------------
      LOOP:  cpu time     23.1120: real time     23.3342

 eigenvalue-minimisations  :  2432
 total energy-change (2. order) : 0.3224484E-02  (-0.2406912E-01)
 number of electron    1588.9999994 magnetization 
 augmentation part       46.7558257 magnetization 

 Broyden mixing:
  rms(total) = 0.22514E+00    rms(broyden)= 0.22481E+00
  rms(prec ) = 0.24919E+00
  weight for this iteration     100.00

 eigenvalues of (default mixing * dielectric matrix)
  average eigenvalue GAMMA=   1.3933
  7.6898  4.8687  4.1600  4.1600  2.5613  2.5613  1.7179  1.7179  1.2415  1.2415
  0.9594  0.9594  0.9546  0.9546  0.6148  0.6148  0.7410  0.7410  0.6003  0.6003
  0.5792  0.5792  0.5625  0.5625  0.4577  0.3925  0.3925  0.2956  0.3696  0.2078
  0.2762  0.2514

 Free energy of the ion-electron system (eV)
  ---------------------------------------------------
  alpha Z        PSCENC =       745.79295715
  Ewald energy   TEWEN  =    236238.04618816
  -Hartree energ DENC   =   -287897.02046027
  -exchange      EXHF   =         0.00000000
  -V(xc)+E(xc)   XCENC  =      5689.38453928
  PAW double counting   =     28796.47854193   -29336.04958857
  entropy T*S    EENTRO =        -0.13587216
  eigenvalues    EBANDS =    -17976.79311059
  atomic energy  EATOM  =     60154.37525775
  Solvation  Ediel_sol  =         0.00000000
  ---------------------------------------------------
  free energy    TOTEN  =     -3585.92154730 eV

  energy without entropy =    -3585.78567514  energy(sigma->0) =    -3585.85361122


--------------------------------------------------------------------------------------------------------


--------------------------------------- Iteration      1(  38)  ---------------------------------------


    POTLOK:  cpu time      0.1413: real time      0.1439
    SETDIJ:  cpu time      0.0264: real time      0.0266
     EDDAV:  cpu time     22.2816: real time     22.5048
       DOS:  cpu time      0.0008: real time      0.0008
    CHARGE:  cpu time      1.0069: real time      1.0157
    MIXING:  cpu time      0.0105: real time      0.0106
    --------------------------------------------
      LOOP:  cpu time     23.4675: real time     23.7024

 eigenvalue-minimisations  :  2432
 total energy-change (2. order) :-0.4860683E-02  (-0.2654713E-01)
 number of electron    1588.9999986 magnetization 
 augmentation part       46.3286636 magnetization 

 Broyden mixing:
  rms(total) = 0.25542E+00    rms(broyden)= 0.25511E+00
  rms(prec ) = 0.28218E+00
  weight for this iteration     100.00

 eigenvalues of (default mixing * dielectric matrix)
  average eigenvalue GAMMA=   1.3940
  7.9600  5.0033  4.1991  4.1991  2.5419  2.5419  1.7915  1.7915  1.2558  1.2558
  0.9752  0.9752  0.8611  0.8611  0.8655  0.8655  0.6148  0.6148  0.6962  0.6962
  0.6025  0.6025  0.6102  0.5475  0.4655  0.4373  0.3922  0.3922  0.2956  0.2078
  0.3543  0.2761  0.2514

 Free energy of the ion-electron system (eV)
  ---------------------------------------------------
  alpha Z        PSCENC =       745.79295715
  Ewald energy   TEWEN  =    236238.04618816
  -Hartree energ DENC   =   -287897.04770759
  -exchange      EXHF   =         0.00000000
  -V(xc)+E(xc)   XCENC  =      5689.38761246
  PAW double counting   =     28796.55169647   -29336.03318324
  entropy T*S    EENTRO =        -0.12902982
  eigenvalues    EBANDS =    -17976.87019933
  atomic energy  EATOM  =     60154.37525775
  Solvation  Ediel_sol  =         0.00000000
  ---------------------------------------------------
  free energy    TOTEN  =     -3585.92640798 eV

  energy without entropy =    -3585.79737817  energy(sigma->0) =    -3585.86189308


--------------------------------------------------------------------------------------------------------


--------------------------------------- Iteration      1(  39)  ---------------------------------------


    POTLOK:  cpu time      0.1408: real time      0.1432
    SETDIJ:  cpu time      0.0623: real time      0.0629
     EDDAV:  cpu time     22.3104: real time     22.5354
       DOS:  cpu time      0.0557: real time      0.0561
    CHARGE:  cpu time      0.9912: real time      0.9999
    MIXING:  cpu time      0.0106: real time      0.0108
    --------------------------------------------
      LOOP:  cpu time     23.5710: real time     23.8083

 eigenvalue-minimisations  :  2432
 total energy-change (2. order) : 0.3781533E-02  (-0.2546941E-01)
 number of electron    1588.9999994 magnetization 
 augmentation part       46.7593494 magnetization 

 Broyden mixing:
  rms(total) = 0.22933E+00    rms(broyden)= 0.22898E+00
  rms(prec ) = 0.25382E+00
  weight for this iteration     100.00

 eigenvalues of (default mixing * dielectric matrix)
  average eigenvalue GAMMA=   1.3887
  8.0237  5.0607  4.2323  4.2323  2.4512  2.4512  1.8882  1.8882  1.2702  1.2702
  1.0329  1.0329  1.0092  1.0092  0.8808  0.8808  0.6148  0.6148  0.7064  0.7064
  0.6026  0.6026  0.5708  0.5506  0.4997  0.4997  0.4554  0.3926  0.3926  0.2956
  0.2078  0.3605  0.2761  0.2514

 Free energy of the ion-electron system (eV)
  ---------------------------------------------------
  alpha Z        PSCENC =       745.79295715
  Ewald energy   TEWEN  =    236238.04618816
  -Hartree energ DENC   =   -287897.05615359
  -exchange      EXHF   =         0.00000000
  -V(xc)+E(xc)   XCENC  =      5689.38571278
  PAW double counting   =     28796.50259445   -29336.06885813
  entropy T*S    EENTRO =        -0.13561957
  eigenvalues    EBANDS =    -17976.76470545
  atomic energy  EATOM  =     60154.37525775
  Solvation  Ediel_sol  =         0.00000000
  ---------------------------------------------------
  free energy    TOTEN  =     -3585.92262645 eV

  energy without entropy =    -3585.78700688  energy(sigma->0) =    -3585.85481667


--------------------------------------------------------------------------------------------------------


--------------------------------------- Iteration      1(  40)  ---------------------------------------


    POTLOK:  cpu time      0.1692: real time      0.1720
    SETDIJ:  cpu time      0.0264: real time      0.0266
     EDDAV:  cpu time     21.9174: real time     22.1234
       DOS:  cpu time      0.0058: real time      0.0059
    CHARGE:  cpu time      0.9874: real time      0.9959
    MIXING:  cpu time      0.0121: real time      0.0122
    --------------------------------------------
      LOOP:  cpu time     23.1185: real time     23.3360

 eigenvalue-minimisations  :  2432
 total energy-change (2. order) :-0.4372333E-02  (-0.2756760E-01)
 number of electron    1588.9999986 magnetization 
 augmentation part       46.3257834 magnetization 

 Broyden mixing:
  rms(total) = 0.25812E+00    rms(broyden)= 0.25781E+00
  rms(prec ) = 0.28521E+00
  weight for this iteration     100.00

 eigenvalues of (default mixing * dielectric matrix)
  average eigenvalue GAMMA=   1.4422
  8.5132  4.9698  4.3167  4.3167  2.7152  2.3224  2.3224  2.0746  1.3851  1.3851
  1.3020  1.3020  1.0356  1.0356  0.9853  0.9853  0.6148  0.6148  0.7477  0.7477
  0.6034  0.6034  0.6617  0.6617  0.6193  0.5522  0.4696  0.4415  0.3922  0.3922
  0.2078  0.2956  0.3551  0.2761  0.2514

 Free energy of the ion-electron system (eV)
  ---------------------------------------------------
  alpha Z        PSCENC =       745.79295715
  Ewald energy   TEWEN  =    236238.04618816
  -Hartree energ DENC   =   -287897.08577370
  -exchange      EXHF   =         0.00000000
  -V(xc)+E(xc)   XCENC  =      5689.38839030
  PAW double counting   =     28796.55587827   -29336.03061077
  entropy T*S    EENTRO =        -0.12879139
  eigenvalues    EBANDS =    -17976.84049456
  atomic energy  EATOM  =     60154.37525775
  Solvation  Ediel_sol  =         0.00000000
  ---------------------------------------------------
  free energy    TOTEN  =     -3585.92699878 eV

  energy without entropy =    -3585.79820739  energy(sigma->0) =    -3585.86260309


--------------------------------------------------------------------------------------------------------


--------------------------------------- Iteration      1(  41)  ---------------------------------------


    POTLOK:  cpu time      0.1401: real time      0.1425
    SETDIJ:  cpu time      0.0264: real time      0.0266
     EDDAV:  cpu time     22.0258: real time     22.2958
       DOS:  cpu time      0.0008: real time      0.0008
    CHARGE:  cpu time      0.9950: real time      1.0033
    MIXING:  cpu time      0.0114: real time      0.0115
    --------------------------------------------
      LOOP:  cpu time     23.1995: real time     23.4806

 eigenvalue-minimisations  :  2432
 total energy-change (2. order) : 0.3982444E-02  (-0.2587785E-01)
 number of electron    1588.9999994 magnetization 
 augmentation part       46.7592723 magnetization 

 Broyden mixing:
  rms(total) = 0.22958E+00    rms(broyden)= 0.22923E+00
  rms(prec ) = 0.25409E+00
  weight for this iteration     100.00

 eigenvalues of (default mixing * dielectric matrix)
  average eigenvalue GAMMA=   1.4258
  8.5136  4.9761  4.3796  4.3796  2.6980  2.4970  2.4970  2.0954  1.4141  1.4141
  1.3048  1.3048  1.0396  1.0396  0.9963  0.9963  0.6148  0.6148  0.7533  0.7533
  0.6614  0.6614  0.6031  0.6031  0.6151  0.5516  0.4713  0.4443  0.3923  0.3923
  0.2078  0.2956  0.3567  0.2514  0.2761  0.2611

 Free energy of the ion-electron system (eV)
  ---------------------------------------------------
  alpha Z        PSCENC =       745.79295715
  Ewald energy   TEWEN  =    236238.04618816
  -Hartree energ DENC   =   -287897.09819989
  -exchange      EXHF   =         0.00000000
  -V(xc)+E(xc)   XCENC  =      5689.38673726
  PAW double counting   =     28796.52270157   -29336.08506179
  entropy T*S    EENTRO =        -0.13558471
  eigenvalues    EBANDS =    -17976.72801184
  atomic energy  EATOM  =     60154.37525775
  Solvation  Ediel_sol  =         0.00000000
  ---------------------------------------------------
  free energy    TOTEN  =     -3585.92301634 eV

  energy without entropy =    -3585.78743163  energy(sigma->0) =    -3585.85522399


--------------------------------------------------------------------------------------------------------


--------------------------------------- Iteration      1(  42)  ---------------------------------------


    POTLOK:  cpu time      0.1409: real time      0.1431
    SETDIJ:  cpu time      0.0259: real time      0.0261
     EDDAV:  cpu time     22.2923: real time     22.5129
       DOS:  cpu time      0.0009: real time      0.0009
    CHARGE:  cpu time      0.9816: real time      0.9897
    MIXING:  cpu time      0.0118: real time      0.0120
    --------------------------------------------
      LOOP:  cpu time     23.4535: real time     23.6847

 eigenvalue-minimisations  :  2400
 total energy-change (2. order) :-0.3975708E-02  (-0.2771243E-01)
 number of electron    1588.9999986 magnetization 
 augmentation part       46.3251475 magnetization 

 Broyden mixing:
  rms(total) = 0.25829E+00    rms(broyden)= 0.25798E+00
  rms(prec ) = 0.28542E+00
  weight for this iteration     100.00

 eigenvalues of (default mixing * dielectric matrix)
  average eigenvalue GAMMA=   1.5095
  8.7625  5.1675  4.1088  4.1088  3.9759  3.9759  2.4890  2.4890  1.5062  1.5062
  1.3315  1.3315  1.0851  1.0851  0.9160  0.9160  0.8361  0.8361  0.6148  0.6148
  0.7530  0.7530  0.6051  0.6051  0.6544  0.6544  0.5573  0.5573  0.4618  0.3921
  0.3921  0.4237  0.2956  0.2078  0.3526  0.2762  0.2514

 Free energy of the ion-electron system (eV)
  ---------------------------------------------------
  alpha Z        PSCENC =       745.79295715
  Ewald energy   TEWEN  =    236238.04618816
  -Hartree energ DENC   =   -287897.13232456
  -exchange      EXHF   =         0.00000000
  -V(xc)+E(xc)   XCENC  =      5689.38911407
  PAW double counting   =     28796.56453481   -29336.03464428
  entropy T*S    EENTRO =        -0.12879641
  eigenvalues    EBANDS =    -17976.79927874
  atomic energy  EATOM  =     60154.37525775
  Solvation  Ediel_sol  =         0.00000000
  ---------------------------------------------------
  free energy    TOTEN  =     -3585.92699205 eV

  energy without entropy =    -3585.79819563  energy(sigma->0) =    -3585.86259384


--------------------------------------------------------------------------------------------------------


--------------------------------------- Iteration      1(  43)  ---------------------------------------


    POTLOK:  cpu time      0.1403: real time      0.1427
    SETDIJ:  cpu time      0.0266: real time      0.0267
     EDDAV:  cpu time     22.1190: real time     22.3713
       DOS:  cpu time      0.0692: real time      0.0698
    CHARGE:  cpu time      1.0208: real time      1.0295
    MIXING:  cpu time      0.0119: real time      0.0120
    --------------------------------------------
      LOOP:  cpu time     23.3878: real time     23.6521

 eigenvalue-minimisations  :  2400
 total energy-change (2. order) : 0.3961252E-02  (-0.2575733E-01)
 number of electron    1588.9999994 magnetization 
 augmentation part       46.7575510 magnetization 

 Broyden mixing:
  rms(total) = 0.22802E+00    rms(broyden)= 0.22767E+00
  rms(prec ) = 0.25234E+00
  weight for this iteration     100.00

 eigenvalues of (default mixing * dielectric matrix)
  average eigenvalue GAMMA=   1.5751
 10.6584  5.4700  5.1114  5.1114  3.3201  3.3201  3.0930  1.8138  1.8138  1.4396
  1.3318  1.3318  1.1128  1.1128  1.0084  1.0084  0.9060  0.9060  0.6148  0.6148
  0.7544  0.7544  0.6040  0.6040  0.6688  0.6688  0.6308  0.5497  0.4942  0.4560
  0.3921  0.3921  0.2078  0.2956  0.4039  0.3512  0.2761  0.2514

 Free energy of the ion-electron system (eV)
  ---------------------------------------------------
  alpha Z        PSCENC =       745.79295715
  Ewald energy   TEWEN  =    236238.04618816
  -Hartree energ DENC   =   -287897.14461731
  -exchange      EXHF   =         0.00000000
  -V(xc)+E(xc)   XCENC  =      5689.38756074
  PAW double counting   =     28796.53925805   -29336.09805400
  entropy T*S    EENTRO =        -0.13565364
  eigenvalues    EBANDS =    -17976.68592769
  atomic energy  EATOM  =     60154.37525775
  Solvation  Ediel_sol  =         0.00000000
  ---------------------------------------------------
  free energy    TOTEN  =     -3585.92303080 eV

  energy without entropy =    -3585.78737715  energy(sigma->0) =    -3585.85520397


--------------------------------------------------------------------------------------------------------


--------------------------------------- Iteration      1(  44)  ---------------------------------------


    POTLOK:  cpu time      0.2156: real time      0.2268
    SETDIJ:  cpu time      0.0269: real time      0.0272
     EDDAV:  cpu time     21.6736: real time     21.9342
       DOS:  cpu time      0.0309: real time      0.0311
    CHARGE:  cpu time      1.0253: real time      1.0469
    MIXING:  cpu time      0.0289: real time      0.0291
    --------------------------------------------
      LOOP:  cpu time     23.0012: real time     23.2952

 eigenvalue-minimisations  :  2400
 total energy-change (2. order) :-0.3659831E-02  (-0.2742096E-01)
 number of electron    1588.9999986 magnetization 
 augmentation part       46.3256965 magnetization 

 Broyden mixing:
  rms(total) = 0.25714E+00    rms(broyden)= 0.25684E+00
  rms(prec ) = 0.28418E+00
  weight for this iteration     100.00

 eigenvalues of (default mixing * dielectric matrix)
  average eigenvalue GAMMA=   1.6015
 11.9638  5.7172  5.1498  5.1498  3.2816  3.2816  3.2941  1.9754  1.9754  1.3632
  1.3632  1.1125  1.1125  1.2162  0.9563  0.9563  0.9798  0.9798  0.6148  0.6148
  0.7481  0.7481  0.6818  0.6818  0.6031  0.6031  0.6094  0.6094  0.5436  0.5369
  0.4587  0.3921  0.3921  0.2956  0.2078  0.4112  0.3516  0.2762  0.2514

 Free energy of the ion-electron system (eV)
  ---------------------------------------------------
  alpha Z        PSCENC =       745.79295715
  Ewald energy   TEWEN  =    236238.04618816
  -Hartree energ DENC   =   -287897.18359875
  -exchange      EXHF   =         0.00000000
  -V(xc)+E(xc)   XCENC  =      5689.38974742
  PAW double counting   =     28796.57487281   -29336.04146299
  entropy T*S    EENTRO =        -0.12892528
  eigenvalues    EBANDS =    -17976.75172689
  atomic energy  EATOM  =     60154.37525775
  Solvation  Ediel_sol  =         0.00000000
  ---------------------------------------------------
  free energy    TOTEN  =     -3585.92669063 eV

  energy without entropy =    -3585.79776535  energy(sigma->0) =    -3585.86222799


--------------------------------------------------------------------------------------------------------


--------------------------------------- Iteration      1(  45)  ---------------------------------------


    POTLOK:  cpu time      0.1638: real time      0.1668
    SETDIJ:  cpu time      0.0671: real time      0.0676
     EDDAV:  cpu time     21.3311: real time     21.5954
       DOS:  cpu time      0.0009: real time      0.0009
    CHARGE:  cpu time      0.9827: real time      0.9913
    MIXING:  cpu time      0.0123: real time      0.0125
    --------------------------------------------
      LOOP:  cpu time     22.5580: real time     22.8344

 eigenvalue-minimisations  :  2400
 total energy-change (2. order) : 0.3823809E-02  (-0.2538976E-01)
 number of electron    1588.9999994 magnetization 
 augmentation part       46.7551788 magnetization 

 Broyden mixing:
  rms(total) = 0.22572E+00    rms(broyden)= 0.22537E+00
  rms(prec ) = 0.24978E+00
  weight for this iteration     100.00

 eigenvalues of (default mixing * dielectric matrix)
  average eigenvalue GAMMA=   1.6436
 14.0177  6.0276  5.0785  5.0785  3.5071  3.2010  3.2010  2.0902  2.0902  1.4132
  1.4132  1.1584  1.1584  1.1459  1.0014  1.0014  0.9394  0.9394  0.6148  0.6148
  0.7265  0.7265  0.7031  0.7031  0.6053  0.6053  0.6554  0.6554  0.6146  0.5513
  0.4830  0.4539  0.3921  0.3921  0.2956  0.2078  0.4008  0.3512  0.2762  0.2514

 Free energy of the ion-electron system (eV)
  ---------------------------------------------------
  alpha Z        PSCENC =       745.79295715
  Ewald energy   TEWEN  =    236238.04618816
  -Hartree energ DENC   =   -287897.19338752
  -exchange      EXHF   =         0.00000000
  -V(xc)+E(xc)   XCENC  =      5689.38822931
  PAW double counting   =     28796.55350602   -29336.10894128
  entropy T*S    EENTRO =        -0.13576510
  eigenvalues    EBANDS =    -17976.64091131
  atomic energy  EATOM  =     60154.37525775
  Solvation  Ediel_sol  =         0.00000000
  ---------------------------------------------------
  free energy    TOTEN  =     -3585.92286682 eV

  energy without entropy =    -3585.78710172  energy(sigma->0) =    -3585.85498427


--------------------------------------------------------------------------------------------------------


--------------------------------------- Iteration      1(  46)  ---------------------------------------


    POTLOK:  cpu time      0.1702: real time      0.1729
    SETDIJ:  cpu time      0.0272: real time      0.0274
     EDDAV:  cpu time     22.6404: real time     22.9164
       DOS:  cpu time      0.0020: real time      0.0020
    CHARGE:  cpu time      0.9814: real time      0.9904
    MIXING:  cpu time      0.0126: real time      0.0128
    --------------------------------------------
      LOOP:  cpu time     23.8338: real time     24.1218

 eigenvalue-minimisations  :  2432
 total energy-change (2. order) :-0.3407156E-02  (-0.2694976E-01)
 number of electron    1588.9999986 magnetization 
 augmentation part       46.3267388 magnetization 

 Broyden mixing:
  rms(total) = 0.25548E+00    rms(broyden)= 0.25518E+00
  rms(prec ) = 0.28236E+00
  weight for this iteration     100.00

 eigenvalues of (default mixing * dielectric matrix)
  average eigenvalue GAMMA=   1.6064
 14.0977  6.0387  5.0743  5.0743  3.5356  3.1845  3.1845  2.0919  2.0919  1.4138
  1.4138  1.1587  1.1587  1.1481  1.0023  1.0023  0.9396  0.9396  0.6148  0.6148
  0.0376  0.7223  0.7223  0.7051  0.7051  0.6054  0.6054  0.6549  0.6549  0.6133
  0.5513  0.4825  0.4538  0.3921  0.3921  0.2956  0.2078  0.4006  0.3512  0.2761
  0.2514

 Free energy of the ion-electron system (eV)
  ---------------------------------------------------
  alpha Z        PSCENC =       745.79295715
  Ewald energy   TEWEN  =    236238.04618816
  -Hartree energ DENC   =   -287897.23593116
  -exchange      EXHF   =         0.00000000
  -V(xc)+E(xc)   XCENC  =      5689.39028827
  PAW double counting   =     28796.58613363   -29336.04982716
  entropy T*S    EENTRO =        -0.12910115
  eigenvalues    EBANDS =    -17976.70223947
  atomic energy  EATOM  =     60154.37525775
  Solvation  Ediel_sol  =         0.00000000
  ---------------------------------------------------
  free energy    TOTEN  =     -3585.92627397 eV

  energy without entropy =    -3585.79717282  energy(sigma->0) =    -3585.86172340


--------------------------------------------------------------------------------------------------------


--------------------------------------- Iteration      1(  47)  ---------------------------------------


    POTLOK:  cpu time      0.1408: real time      0.1432
    SETDIJ:  cpu time      0.0579: real time      0.0583
     EDDAV:  cpu time     22.2832: real time     22.5252
       DOS:  cpu time      0.0574: real time      0.0577
    CHARGE:  cpu time      0.9705: real time      0.9844
    MIXING:  cpu time      0.0135: real time      0.0137
    --------------------------------------------
      LOOP:  cpu time     23.5233: real time     23.7826

 eigenvalue-minimisations  :  2400
 total energy-change (2. order) : 0.3640281E-02  (-0.2493480E-01)
 number of electron    1588.9999994 magnetization 
 augmentation part       46.7526426 magnetization 

 Broyden mixing:
  rms(total) = 0.22322E+00    rms(broyden)= 0.22287E+00
  rms(prec ) = 0.24700E+00
  weight for this iteration     100.00

 eigenvalues of (default mixing * dielectric matrix)
  average eigenvalue GAMMA=   1.6059
 14.5369  6.1728  5.0369  5.0369  3.4429  3.1977  3.1977  2.1034  2.1034  1.4243
  1.4243  1.1462  1.1462  1.1085  1.0018  1.0018  0.5727  0.5727  0.9584  0.9584
  0.6148  0.6148  0.7003  0.7003  0.7227  0.7227  0.6053  0.6053  0.6671  0.6671
  0.6234  0.5514  0.4869  0.4547  0.3921  0.3921  0.2956  0.2078  0.4019  0.3512
  0.2761  0.2514

 Free energy of the ion-electron system (eV)
  ---------------------------------------------------
  alpha Z        PSCENC =       745.79295715
  Ewald energy   TEWEN  =    236238.04618816
  -Hartree energ DENC   =   -287897.24172332
  -exchange      EXHF   =         0.00000000
  -V(xc)+E(xc)   XCENC  =      5689.38877257
  PAW double counting   =     28796.56652422   -29336.11880293
  entropy T*S    EENTRO =        -0.13588833
  eigenvalues    EBANDS =    -17976.59591897
  atomic energy  EATOM  =     60154.37525775
  Solvation  Ediel_sol  =         0.00000000
  ---------------------------------------------------
  free energy    TOTEN  =     -3585.92263369 eV

  energy without entropy =    -3585.78674537  energy(sigma->0) =    -3585.85468953


--------------------------------------------------------------------------------------------------------


--------------------------------------- Iteration      1(  48)  ---------------------------------------


    POTLOK:  cpu time      0.2363: real time      0.2398
    SETDIJ:  cpu time      0.0262: real time      0.0265
     EDDAV:  cpu time     22.5630: real time     22.8154
       DOS:  cpu time      0.0321: real time      0.0323
    CHARGE:  cpu time      0.9938: real time      1.0023
    MIXING:  cpu time      0.0140: real time      0.0141
    --------------------------------------------
      LOOP:  cpu time     23.8654: real time     24.1304

 eigenvalue-minimisations  :  2400
 total energy-change (2. order) :-0.3199515E-02  (-0.2642921E-01)
 number of electron    1588.9999986 magnetization 
 augmentation part       46.3279326 magnetization 

 Broyden mixing:
  rms(total) = 0.25369E+00    rms(broyden)= 0.25339E+00
  rms(prec ) = 0.28040E+00
  weight for this iteration     100.00

 eigenvalues of (default mixing * dielectric matrix)
  average eigenvalue GAMMA=   1.6642
 16.7647  6.6963  5.0915  4.3039  4.3039  3.5728  2.3859  2.3859  2.0775  1.5497
  1.5497  1.2235  1.2235  1.1716  1.0449  1.0449  0.8628  0.8628  0.9213  0.9213
  0.6148  0.6148  0.7504  0.7504  0.6858  0.6858  0.6042  0.6042  0.4954  0.4954
  0.6194  0.6194  0.5546  0.4855  0.4543  0.3921  0.3921  0.4013  0.2956  0.2078
  0.2761  0.2514  0.3512

 Free energy of the ion-electron system (eV)
  ---------------------------------------------------
  alpha Z        PSCENC =       745.79295715
  Ewald energy   TEWEN  =    236238.04618816
  -Hartree energ DENC   =   -287897.28631352
  -exchange      EXHF   =         0.00000000
  -V(xc)+E(xc)   XCENC  =      5689.39073641
  PAW double counting   =     28796.59731696   -29336.05849833
  entropy T*S    EENTRO =        -0.12928625
  eigenvalues    EBANDS =    -17976.65419154
  atomic energy  EATOM  =     60154.37525775
  Solvation  Ediel_sol  =         0.00000000
  ---------------------------------------------------
  free energy    TOTEN  =     -3585.92583321 eV

  energy without entropy =    -3585.79654696  energy(sigma->0) =    -3585.86119008


--------------------------------------------------------------------------------------------------------


--------------------------------------- Iteration      1(  49)  ---------------------------------------


    POTLOK:  cpu time      0.1411: real time      0.1432
    SETDIJ:  cpu time      0.0262: real time      0.0264
     EDDAV:  cpu time     21.5273: real time     21.7521
       DOS:  cpu time      0.0615: real time      0.0618
    CHARGE:  cpu time      0.9810: real time      0.9892
    MIXING:  cpu time      0.0138: real time      0.0140
    --------------------------------------------
      LOOP:  cpu time     22.7509: real time     22.9868

 eigenvalue-minimisations  :  2400
 total energy-change (2. order) : 0.3451726E-02  (-0.2446220E-01)
 number of electron    1588.9999994 magnetization 
 augmentation part       46.7501043 magnetization 

 Broyden mixing:
  rms(total) = 0.22070E+00    rms(broyden)= 0.22035E+00
  rms(prec ) = 0.24420E+00
  weight for this iteration     100.00

 eigenvalues of (default mixing * dielectric matrix)
  average eigenvalue GAMMA=   1.6875
 17.9963  7.2370  5.0820  4.3433  4.3433  3.4076  2.4806  2.4806  1.7815  1.5992
  1.5992  1.2700  1.2700  1.0619  1.0619  1.0361  0.9911  0.9911  0.8639  0.8639
  0.6182  0.6182  0.6148  0.6148  0.7086  0.7086  0.7144  0.7144  0.6742  0.6742
  0.6038  0.6038  0.5690  0.5670  0.2078  0.4722  0.4498  0.3921  0.3921  0.2956
  0.2514  0.2761  0.3978  0.3511

 Free energy of the ion-electron system (eV)
  ---------------------------------------------------
  alpha Z        PSCENC =       745.79295715
  Ewald energy   TEWEN  =    236238.04618816
  -Hartree energ DENC   =   -287897.28643020
  -exchange      EXHF   =         0.00000000
  -V(xc)+E(xc)   XCENC  =      5689.38917964
  PAW double counting   =     28796.57832254   -29336.12766429
  entropy T*S    EENTRO =        -0.13601255
  eigenvalues    EBANDS =    -17976.55417969
  atomic energy  EATOM  =     60154.37525775
  Solvation  Ediel_sol  =         0.00000000
  ---------------------------------------------------
  free energy    TOTEN  =     -3585.92238148 eV

  energy without entropy =    -3585.78636893  energy(sigma->0) =    -3585.85437521


--------------------------------------------------------------------------------------------------------


--------------------------------------- Iteration      1(  50)  ---------------------------------------


    POTLOK:  cpu time      0.1417: real time      0.1447
    SETDIJ:  cpu time      0.0262: real time      0.0264
     EDDAV:  cpu time     22.4975: real time     22.8180
       DOS:  cpu time      0.0009: real time      0.0009
    CHARGE:  cpu time      0.9710: real time      0.9916
    MIXING:  cpu time      0.0156: real time      0.0193
    --------------------------------------------
      LOOP:  cpu time     23.6530: real time     24.0009

 eigenvalue-minimisations  :  2432
 total energy-change (2. order) :-0.3019428E-02  (-0.2590717E-01)
 number of electron    1588.9999986 magnetization 
 augmentation part       46.3291636 magnetization 

 Broyden mixing:
  rms(total) = 0.25190E+00    rms(broyden)= 0.25160E+00
  rms(prec ) = 0.27844E+00
  weight for this iteration     100.00

 eigenvalues of (default mixing * dielectric matrix)
  average eigenvalue GAMMA=   1.7397
 17.6587  7.2840  5.0782  4.1443  4.1443  2.3100  2.3100  2.0354  2.0354  1.5157
  1.5157  0.2554  1.2202  1.2202  0.6101  0.6101  0.0087  0.7980  0.7980  0.1364
  0.5728  0.5728  0.9350  0.9350  0.9710  0.9710  0.8545  0.8545  0.6316  0.6316
  0.3679  0.3679  0.8216  0.6936  0.6936  0.7061  0.7061  0.6168  0.4780  0.5181

 Free energy of the ion-electron system (eV)
  ---------------------------------------------------
  alpha Z        PSCENC =       745.79295715
  Ewald energy   TEWEN  =    236238.04618816
  -Hartree energ DENC   =   -287897.33254131
  -exchange      EXHF   =         0.00000000
  -V(xc)+E(xc)   XCENC  =      5689.39108000
  PAW double counting   =     28796.60748593   -29336.06643772
  entropy T*S    EENTRO =        -0.12946763
  eigenvalues    EBANDS =    -17976.60992325
  atomic energy  EATOM  =     60154.37525775
  Solvation  Ediel_sol  =         0.00000000
  ---------------------------------------------------
  free energy    TOTEN  =     -3585.92540091 eV

  energy without entropy =    -3585.79593328  energy(sigma->0) =    -3585.86066710


--------------------------------------------------------------------------------------------------------


--------------------------------------- Iteration      1(  51)  ---------------------------------------


    POTLOK:  cpu time      0.1394: real time      0.1427
    SETDIJ:  cpu time      0.0267: real time      0.0269
     EDDAV:  cpu time     22.8241: real time     23.0935
       DOS:  cpu time      0.0358: real time      0.0361
    CHARGE:  cpu time      1.0498: real time      1.0581
    MIXING:  cpu time      0.0129: real time      0.0131
    --------------------------------------------
      LOOP:  cpu time     24.0887: real time     24.3702

 eigenvalue-minimisations  :  2432
 total energy-change (2. order) : 0.3423140E-02  (-0.2375401E-01)
 number of electron    1588.9999993 magnetization 
 augmentation part       46.7454859 magnetization 

 Broyden mixing:
  rms(total) = 0.21590E+00    rms(broyden)= 0.21555E+00
  rms(prec ) = 0.23887E+00
  weight for this iteration     100.00

 eigenvalues of (default mixing * dielectric matrix)
  average eigenvalue GAMMA=   1.7425
 17.4755  7.3210  5.0556  4.2545  4.2545  3.0282  2.3327  2.3327  1.7599  1.4650
  1.4650  0.2541  1.2180  1.2180  0.6315  0.6315  1.1247  1.1247  0.7627  0.7627
  0.9899  0.9899  0.0079  0.6143  0.6143  0.1487  0.8491  0.8491  0.6727  0.6727
  0.3485  0.3485  0.7466  0.7466  0.7313  0.7064  0.7064  0.6185  0.6185  0.4766
  0.5152

 Free energy of the ion-electron system (eV)
  ---------------------------------------------------
  alpha Z        PSCENC =       745.79295715
  Ewald energy   TEWEN  =    236238.04618816
  -Hartree energ DENC   =   -287897.37641125
  -exchange      EXHF   =         0.00000000
  -V(xc)+E(xc)   XCENC  =      5689.39155419
  PAW double counting   =     28796.67364835   -29336.22082621
  entropy T*S    EENTRO =        -0.13624836
  eigenvalues    EBANDS =    -17976.46809755
  atomic energy  EATOM  =     60154.37525775
  Solvation  Ediel_sol  =         0.00000000
  ---------------------------------------------------
  free energy    TOTEN  =     -3585.92197777 eV

  energy without entropy =    -3585.78572941  energy(sigma->0) =    -3585.85385359


--------------------------------------------------------------------------------------------------------


--------------------------------------- Iteration      1(  52)  ---------------------------------------


    POTLOK:  cpu time      0.1410: real time      0.1438
    SETDIJ:  cpu time      0.0259: real time      0.0262
     EDDAV:  cpu time     22.8344: real time     23.0948
       DOS:  cpu time      0.0009: real time      0.0009
    CHARGE:  cpu time      0.9908: real time      0.9995
    MIXING:  cpu time      0.0132: real time      0.0136
    --------------------------------------------
      LOOP:  cpu time     24.0062: real time     24.2788

 eigenvalue-minimisations  :  2432
 total energy-change (2. order) :-0.2758072E-02  (-0.2500965E-01)
 number of electron    1588.9999987 magnetization 
 augmentation part       46.3316212 magnetization 

 Broyden mixing:
  rms(total) = 0.24878E+00    rms(broyden)= 0.24849E+00
  rms(prec ) = 0.27502E+00
  weight for this iteration     100.00

 eigenvalues of (default mixing * dielectric matrix)
  average eigenvalue GAMMA=   1.7352
 18.0409  7.2931  5.0761  4.2893  4.2893  3.0316  2.3403  2.3403  1.8577  1.4882
  1.4882  0.1398  1.2654  1.2654  0.6436  0.6436  0.0158  0.8287  0.8287  0.1453
  1.0823  1.0823  0.9831  0.9831  0.6042  0.6042  0.3531  0.3531  0.8469  0.8469
  0.6781  0.6781  0.7771  0.7771  0.6742  0.6742  0.7075  0.7075  0.4674  0.5120
  0.5868  0.5868

 Free energy of the ion-electron system (eV)
  ---------------------------------------------------
  alpha Z        PSCENC =       745.79295715
  Ewald energy   TEWEN  =    236238.04618816
  -Hartree energ DENC   =   -287897.40397593
  -exchange      EXHF   =         0.00000000
  -V(xc)+E(xc)   XCENC  =      5689.39275503
  PAW double counting   =     28796.68756389   -29336.14436354
  entropy T*S    EENTRO =        -0.12974292
  eigenvalues    EBANDS =    -17976.54137544
  atomic energy  EATOM  =     60154.37525775
  Solvation  Ediel_sol  =         0.00000000
  ---------------------------------------------------
  free energy    TOTEN  =     -3585.92473584 eV

  energy without entropy =    -3585.79499292  energy(sigma->0) =    -3585.85986438


--------------------------------------------------------------------------------------------------------


--------------------------------------- Iteration      1(  53)  ---------------------------------------


    POTLOK:  cpu time      0.1663: real time      0.1701
    SETDIJ:  cpu time      0.0627: real time      0.0650
     EDDAV:  cpu time     22.0536: real time     22.2646
       DOS:  cpu time      0.0035: real time      0.0035
    CHARGE:  cpu time      1.0459: real time      1.0541
    MIXING:  cpu time      0.0137: real time      0.0138
    --------------------------------------------
      LOOP:  cpu time     23.3457: real time     23.5711

 eigenvalue-minimisations  :  2432
 total energy-change (2. order) : 0.3180327E-02  (-0.2305888E-01)
 number of electron    1588.9999993 magnetization 
 augmentation part       46.7423141 magnetization 

 Broyden mixing:
  rms(total) = 0.21263E+00    rms(broyden)= 0.21229E+00
  rms(prec ) = 0.23523E+00
  weight for this iteration     100.00

 eigenvalues of (default mixing * dielectric matrix)
  average eigenvalue GAMMA=   1.7191
 17.7937  7.3601  5.0750  4.2543  4.2543  3.2692  2.3643  2.3643  1.8607  1.4890
  1.4890  0.2296  1.2696  1.2696  1.0169  1.0169  0.6309  0.6309  0.0126  1.0921
  1.0921  1.0013  1.0013  0.1464  0.4297  0.4297  0.6967  0.6967  0.8303  0.8303
  0.6647  0.6647  0.3980  0.3980  0.8051  0.8051  0.4479  0.5110  0.6340  0.6340
  0.7227  0.6683  0.6683

 Free energy of the ion-electron system (eV)
  ---------------------------------------------------
  alpha Z        PSCENC =       745.79295715
  Ewald energy   TEWEN  =    236238.04618816
  -Hartree energ DENC   =   -287897.43454523
  -exchange      EXHF   =         0.00000000
  -V(xc)+E(xc)   XCENC  =      5689.39253797
  PAW double counting   =     28796.71433434   -29336.25893896
  entropy T*S    EENTRO =        -0.13641683
  eigenvalues    EBANDS =    -17976.41292987
  atomic energy  EATOM  =     60154.37525775
  Solvation  Ediel_sol  =         0.00000000
  ---------------------------------------------------
  free energy    TOTEN  =     -3585.92155551 eV

  energy without entropy =    -3585.78513868  energy(sigma->0) =    -3585.85334710


--------------------------------------------------------------------------------------------------------


--------------------------------------- Iteration      1(  54)  ---------------------------------------


    POTLOK:  cpu time      0.2042: real time      0.2071
    SETDIJ:  cpu time      0.0271: real time      0.0273
     EDDAV:  cpu time     22.3371: real time     22.5485
       DOS:  cpu time      0.0378: real time      0.0379
    CHARGE:  cpu time      0.9836: real time      0.9916
    MIXING:  cpu time      0.0141: real time      0.0143
    --------------------------------------------
      LOOP:  cpu time     23.6038: real time     23.8266

 eigenvalue-minimisations  :  2464
 total energy-change (2. order) :-0.2743914E-02  (-0.2440628E-01)
 number of electron    1588.9999987 magnetization 
 augmentation part       46.3324562 magnetization 

 Broyden mixing:
  rms(total) = 0.24746E+00    rms(broyden)= 0.24717E+00
  rms(prec ) = 0.27358E+00
  weight for this iteration     100.00

 eigenvalues of (default mixing * dielectric matrix)
  average eigenvalue GAMMA=   1.6937
 17.8329  7.3411  5.0883  4.2609  4.2609  3.2587  2.3514  2.3514  1.9191  0.3175
  1.4719  1.4719  1.2943  1.2943  1.0713  1.0713  0.6659  0.6659  0.0066  1.1212
  1.1212  0.9995  0.9995  0.4556  0.4556  0.7013  0.7013  0.1543  0.1714  0.8388
  0.8388  0.6635  0.6635  0.3964  0.3964  0.4420  0.7904  0.7904  0.5127  0.6281
  0.6281  0.7245  0.6661  0.6661

 Free energy of the ion-electron system (eV)
  ---------------------------------------------------
  alpha Z        PSCENC =       745.79295715
  Ewald energy   TEWEN  =    236238.04618816
  -Hartree energ DENC   =   -287897.44781600
  -exchange      EXHF   =         0.00000000
  -V(xc)+E(xc)   XCENC  =      5689.39330194
  PAW double counting   =     28796.71729926   -29336.17247288
  entropy T*S    EENTRO =        -0.12988160
  eigenvalues    EBANDS =    -17976.49913321
  atomic energy  EATOM  =     60154.37525775
  Solvation  Ediel_sol  =         0.00000000
  ---------------------------------------------------
  free energy    TOTEN  =     -3585.92429943 eV

  energy without entropy =    -3585.79441783  energy(sigma->0) =    -3585.85935863


--------------------------------------------------------------------------------------------------------


--------------------------------------- Iteration      1(  55)  ---------------------------------------


    POTLOK:  cpu time      0.1622: real time      0.1651
    SETDIJ:  cpu time      0.0269: real time      0.0271
     EDDAV:  cpu time     23.1517: real time     23.3880
       DOS:  cpu time      0.0056: real time      0.0056
    CHARGE:  cpu time      1.0162: real time      1.0319
    MIXING:  cpu time      0.0161: real time      0.0163
    --------------------------------------------
      LOOP:  cpu time     24.3788: real time     24.6339

 eigenvalue-minimisations  :  2464
 total energy-change (2. order) : 0.3005999E-02  (-0.2259542E-01)
 number of electron    1588.9999993 magnetization 
 augmentation part       46.7396381 magnetization 

 Broyden mixing:
  rms(total) = 0.20991E+00    rms(broyden)= 0.20957E+00
  rms(prec ) = 0.23220E+00
  weight for this iteration     100.00

 eigenvalues of (default mixing * dielectric matrix)
  average eigenvalue GAMMA=   1.5525
 10.4705  4.4504  4.4504  4.0514  4.0514  3.3766  2.6840  1.9531  1.9531  1.6361
  1.6361  0.4749  1.3755  1.3755  1.2352  1.2352  1.2852  1.2852  0.6253  0.6253
  0.0052  0.5014  0.5014  0.2044  0.2044  0.8869  0.8869  0.8314  0.8314  0.6746
  0.6746  0.6975  0.6975  0.7930  0.4369  0.7244  0.6448  0.6448  0.5138  0.5138

 Free energy of the ion-electron system (eV)
  ---------------------------------------------------
  alpha Z        PSCENC =       745.79295715
  Ewald energy   TEWEN  =    236238.04618816
  -Hartree energ DENC   =   -287897.46575407
  -exchange      EXHF   =         0.00000000
  -V(xc)+E(xc)   XCENC  =      5689.39273861
  PAW double counting   =     28796.72943479   -29336.27155784
  entropy T*S    EENTRO =        -0.13654713
  eigenvalues    EBANDS =    -17976.38401086
  atomic energy  EATOM  =     60154.37525775
  Solvation  Ediel_sol  =         0.00000000
  ---------------------------------------------------
  free energy    TOTEN  =     -3585.92129343 eV

  energy without entropy =    -3585.78474630  energy(sigma->0) =    -3585.85301987


--------------------------------------------------------------------------------------------------------


--------------------------------------- Iteration      1(  56)  ---------------------------------------


    POTLOK:  cpu time      0.1409: real time      0.1435
    SETDIJ:  cpu time      0.0268: real time      0.0272
     EDDAV:  cpu time     22.7717: real time     23.0053
       DOS:  cpu time      0.0055: real time      0.0055
    CHARGE:  cpu time      0.9827: real time      0.9908
    MIXING:  cpu time      0.0542: real time      0.0545
    --------------------------------------------
      LOOP:  cpu time     23.9817: real time     24.2269

 eigenvalue-minimisations  :  2464
 total energy-change (2. order) :-0.2664952E-02  (-0.2395754E-01)
 number of electron    1588.9999987 magnetization 
 augmentation part       46.3326257 magnetization 

 Broyden mixing:
  rms(total) = 0.24683E+00    rms(broyden)= 0.24654E+00
  rms(prec ) = 0.27288E+00
  weight for this iteration     100.00

 eigenvalues of (default mixing * dielectric matrix)
  average eigenvalue GAMMA=   1.6556
 14.6156  4.4219  4.4219  4.1745  4.1745  3.3677  2.6826  2.6826  1.8240  1.8240
  1.4913  1.4913  1.4056  1.4056  1.2344  1.2344  1.1126  1.1126  0.0418  0.0186
  0.4470  0.4470  0.6255  0.6255  0.1824  0.8379  0.8379  0.8697  0.8697  0.6474
  0.6474  0.3990  0.5705  0.5705  0.5336  0.5480  0.7025  0.7025  0.5985  0.7408
  0.7408

 Free energy of the ion-electron system (eV)
  ---------------------------------------------------
  alpha Z        PSCENC =       745.79295715
  Ewald energy   TEWEN  =    236238.04618816
  -Hartree energ DENC   =   -287897.54745572
  -exchange      EXHF   =         0.00000000
  -V(xc)+E(xc)   XCENC  =      5689.39351412
  PAW double counting   =     28796.57298907   -29336.02660848
  entropy T*S    EENTRO =        -0.12999702
  eigenvalues    EBANDS =    -17976.40080342
  atomic energy  EATOM  =     60154.37525775
  Solvation  Ediel_sol  =         0.00000000
  ---------------------------------------------------
  free energy    TOTEN  =     -3585.92395838 eV

  energy without entropy =    -3585.79396136  energy(sigma->0) =    -3585.85895987


--------------------------------------------------------------------------------------------------------


--------------------------------------- Iteration      1(  57)  ---------------------------------------


    POTLOK:  cpu time      0.1825: real time      0.1853
    SETDIJ:  cpu time      0.0270: real time      0.0272
     EDDAV:  cpu time     22.1756: real time     22.3951
       DOS:  cpu time      0.0638: real time      0.0642
    CHARGE:  cpu time      0.9833: real time      0.9913
    MIXING:  cpu time      0.0135: real time      0.0137
    --------------------------------------------
      LOOP:  cpu time     23.4458: real time     23.6768

 eigenvalue-minimisations  :  2432
 total energy-change (2. order) : 0.2579385E-02  (-0.2268797E-01)
 number of electron    1588.9999993 magnetization 
 augmentation part       46.7410274 magnetization 

 Broyden mixing:
  rms(total) = 0.21176E+00    rms(broyden)= 0.21143E+00
  rms(prec ) = 0.23424E+00
  weight for this iteration     100.00

 eigenvalues of (default mixing * dielectric matrix)
  average eigenvalue GAMMA=   1.6442
 14.7641  4.4097  4.4097  4.2136  4.2136  3.2970  2.7147  2.7147  1.4480  1.4480
  1.8073  1.8073  1.4023  1.4023  1.2609  1.2609  1.0732  1.0732  0.6391  0.6391
  0.0246  0.0246  0.4000  0.4000  0.1818  0.8548  0.8548  0.6542  0.6542  0.9817
  0.8955  0.8955  0.4194  0.6282  0.6282  0.5238  0.5238  0.5902  0.7242  0.7242
  0.7372  0.7372

 Free energy of the ion-electron system (eV)
  ---------------------------------------------------
  alpha Z        PSCENC =       745.79295715
  Ewald energy   TEWEN  =    236238.04618816
  -Hartree energ DENC   =   -287897.58842746
  -exchange      EXHF   =         0.00000000
  -V(xc)+E(xc)   XCENC  =      5689.39323086
  PAW double counting   =     28796.56811536   -29336.10749982
  entropy T*S    EENTRO =        -0.13643709
  eigenvalues    EBANDS =    -17976.26476391
  atomic energy  EATOM  =     60154.37525775
  Solvation  Ediel_sol  =         0.00000000
  ---------------------------------------------------
  free energy    TOTEN  =     -3585.92137900 eV

  energy without entropy =    -3585.78494190  energy(sigma->0) =    -3585.85316045


--------------------------------------------------------------------------------------------------------


--------------------------------------- Iteration      1(  58)  ---------------------------------------


    POTLOK:  cpu time      0.1592: real time      0.1615
    SETDIJ:  cpu time      0.0476: real time      0.0480
     EDDAV:  cpu time     22.0422: real time     22.2712
       DOS:  cpu time      0.0009: real time      0.0009
    CHARGE:  cpu time      1.0118: real time      1.0199
    MIXING:  cpu time      0.0135: real time      0.0136
    --------------------------------------------
      LOOP:  cpu time     23.2751: real time     23.5150

 eigenvalue-minimisations  :  2400
 total energy-change (2. order) :-0.2404615E-02  (-0.2397625E-01)
 number of electron    1588.9999987 magnetization 
 augmentation part       46.3344321 magnetization 

 Broyden mixing:
  rms(total) = 0.24450E+00    rms(broyden)= 0.24421E+00
  rms(prec ) = 0.27030E+00
  weight for this iteration     100.00

 eigenvalues of (default mixing * dielectric matrix)
  average eigenvalue GAMMA=   1.6630
 15.8942  4.4333  4.4333  4.2889  4.2257  3.3109  2.6654  2.6654  1.8448  1.8448
  1.5153  1.5153  0.2524  1.2029  1.2029  1.3100  1.3100  1.3854  1.3854  0.6390
  0.6390  0.0044  0.3059  0.3059  0.1945  0.8558  0.8558  0.9655  0.9655  0.8819
  0.8819  0.6528  0.6528  0.3534  0.5125  0.5125  0.5062  0.6170  0.6170  0.6812
  0.6812  0.7281  0.8118

 Free energy of the ion-electron system (eV)
  ---------------------------------------------------
  alpha Z        PSCENC =       745.79295715
  Ewald energy   TEWEN  =    236238.04618816
  -Hartree energ DENC   =   -287897.62725966
  -exchange      EXHF   =         0.00000000
  -V(xc)+E(xc)   XCENC  =      5689.39438270
  PAW double counting   =     28796.55170333   -29336.00310253
  entropy T*S    EENTRO =        -0.13020957
  eigenvalues    EBANDS =    -17976.32370095
  atomic energy  EATOM  =     60154.37525775
  Solvation  Ediel_sol  =         0.00000000
  ---------------------------------------------------
  free energy    TOTEN  =     -3585.92378361 eV

  energy without entropy =    -3585.79357404  energy(sigma->0) =    -3585.85867883


--------------------------------------------------------------------------------------------------------


--------------------------------------- Iteration      1(  59)  ---------------------------------------


    POTLOK:  cpu time      0.1408: real time      0.1430
    SETDIJ:  cpu time      0.0264: real time      0.0266
     EDDAV:  cpu time     22.6345: real time     22.8601
       DOS:  cpu time      0.0519: real time      0.0522
    CHARGE:  cpu time      0.9893: real time      0.9974
    MIXING:  cpu time      0.0142: real time      0.0143
    --------------------------------------------
      LOOP:  cpu time     23.8572: real time     24.0937

 eigenvalue-minimisations  :  2432
 total energy-change (2. order) : 0.2403215E-02  (-0.2265073E-01)
 number of electron    1588.9999993 magnetization 
 augmentation part       46.7418861 magnetization 

 Broyden mixing:
  rms(total) = 0.21296E+00    rms(broyden)= 0.21263E+00
  rms(prec ) = 0.23555E+00
  weight for this iteration     100.00

 eigenvalues of (default mixing * dielectric matrix)
  average eigenvalue GAMMA=   1.6447
 15.9690  4.3865  4.3865  4.2764  4.2764  3.3406  2.7237  2.7237  2.0581  2.0581
  1.5722  1.5722  1.1042  1.1042  0.0867  1.2248  1.2248  1.2198  1.2198  0.0122
  0.6131  0.6131  0.7024  0.7024  0.1834  0.3640  0.3640  1.1251  1.1251  0.8450
  0.8450  0.6895  0.6895  0.4036  0.5741  0.5741  0.8150  0.8150  0.7051  0.7051
  0.7276  0.6649  0.4832  0.4997

 Free energy of the ion-electron system (eV)
  ---------------------------------------------------
  alpha Z        PSCENC =       745.79295715
  Ewald energy   TEWEN  =    236238.04618816
  -Hartree energ DENC   =   -287897.64827377
  -exchange      EXHF   =         0.00000000
  -V(xc)+E(xc)   XCENC  =      5689.39393658
  PAW double counting   =     28796.56193649   -29336.09930236
  entropy T*S    EENTRO =        -0.13637610
  eigenvalues    EBANDS =    -17976.20770429
  atomic energy  EATOM  =     60154.37525775
  Solvation  Ediel_sol  =         0.00000000
  ---------------------------------------------------
  free energy    TOTEN  =     -3585.92138040 eV

  energy without entropy =    -3585.78500429  energy(sigma->0) =    -3585.85319235


--------------------------------------------------------------------------------------------------------


--------------------------------------- Iteration      1(  60)  ---------------------------------------


    POTLOK:  cpu time      0.1502: real time      0.1531
    SETDIJ:  cpu time      0.0524: real time      0.0528
     EDDAV:  cpu time     22.5247: real time     22.7399
       DOS:  cpu time      0.0009: real time      0.0009
    CHARGE:  cpu time      1.0117: real time      1.0200
    MIXING:  cpu time      0.0157: real time      0.0159
    --------------------------------------------
      LOOP:  cpu time     23.7557: real time     23.9827

 eigenvalue-minimisations  :  2400
 total energy-change (2. order) :-0.2327115E-02  (-0.2401255E-01)
 number of electron    1588.9999987 magnetization 
 augmentation part       46.3348824 magnetization 

 Broyden mixing:
  rms(total) = 0.24373E+00    rms(broyden)= 0.24344E+00
  rms(prec ) = 0.26946E+00
  weight for this iteration     100.00

 eigenvalues of (default mixing * dielectric matrix)
  average eigenvalue GAMMA=   1.4344
  4.6444  4.4589  4.4589  3.8592  3.4104  3.4104  2.9434  0.5591  1.4568  1.4568
  2.0172  2.0172  1.9323  1.9323  0.0073  0.6633  0.6633  1.2906  1.2906  1.1204
  1.1204  0.2194  0.2194  1.0261  1.0261  0.7183  0.7183  0.8411  0.8411  0.4818
  0.4818  0.8650  0.4166  0.7598  0.7598  0.7180  0.7180  0.6782  0.5612  0.6122

 Free energy of the ion-electron system (eV)
  ---------------------------------------------------
  alpha Z        PSCENC =       745.79295715
  Ewald energy   TEWEN  =    236238.04618816
  -Hartree energ DENC   =   -287897.66997799
  -exchange      EXHF   =         0.00000000
  -V(xc)+E(xc)   XCENC  =      5689.39484263
  PAW double counting   =     28796.55498726   -29336.00485913
  entropy T*S    EENTRO =        -0.13028403
  eigenvalues    EBANDS =    -17976.28281931
  atomic energy  EATOM  =     60154.37525775
  Solvation  Ediel_sol  =         0.00000000
  ---------------------------------------------------
  free energy    TOTEN  =     -3585.92370751 eV

  energy without entropy =    -3585.79342348  energy(sigma->0) =    -3585.85856550


--------------------------------------------------------------------------------------------------------


--------------------------------------- Iteration      1(  61)  ---------------------------------------


    POTLOK:  cpu time      0.1826: real time      0.1854
    SETDIJ:  cpu time      0.0270: real time      0.0273
     EDDAV:  cpu time     22.1561: real time     22.3834
       DOS:  cpu time      0.0747: real time      0.0752
    CHARGE:  cpu time      0.9870: real time      0.9950
    MIXING:  cpu time      0.0131: real time      0.0132
    --------------------------------------------
      LOOP:  cpu time     23.4406: real time     23.6794

 eigenvalue-minimisations  :  2432
 total energy-change (2. order) : 0.7328934E-02  (-0.1157608E-01)
 number of electron    1588.9999992 magnetization 
 augmentation part       46.6358386 magnetization 

 Broyden mixing:
  rms(total) = 0.97073E-01    rms(broyden)= 0.96676E-01
  rms(prec ) = 0.10723E+00
  weight for this iteration     100.00

 eigenvalues of (default mixing * dielectric matrix)
  average eigenvalue GAMMA=   1.4192
  4.6481  4.3877  4.3877  4.1415  3.6287  3.2459  2.9216  0.7847  2.0223  2.0223
  1.9374  1.9374  1.4044  1.4044  1.2827  1.2827  0.7389  0.7389  0.6845  0.6845
  0.0046  0.0660  1.1178  1.1178  1.0150  1.0150  0.2412  0.2412  0.8259  0.8259
  0.6811  0.6811  0.4739  0.4739  0.8671  0.7059  0.7059  0.7569  0.7569  0.7031
  0.6244

 Free energy of the ion-electron system (eV)
  ---------------------------------------------------
  alpha Z        PSCENC =       745.79295715
  Ewald energy   TEWEN  =    236238.04618816
  -Hartree energ DENC   =   -287897.54352447
  -exchange      EXHF   =         0.00000000
  -V(xc)+E(xc)   XCENC  =      5689.39372530
  PAW double counting   =     28796.57903209   -29336.11872014
  entropy T*S    EENTRO =        -0.14025619
  eigenvalues    EBANDS =    -17976.30103823
  atomic energy  EATOM  =     60154.37525775
  Solvation  Ediel_sol  =         0.00000000
  ---------------------------------------------------
  free energy    TOTEN  =     -3585.91637858 eV

  energy without entropy =    -3585.77612239  energy(sigma->0) =    -3585.84625048


--------------------------------------------------------------------------------------------------------


--------------------------------------- Iteration      1(  62)  ---------------------------------------


    POTLOK:  cpu time      0.2175: real time      0.2206
    SETDIJ:  cpu time      0.0954: real time      0.0961
     EDDAV:  cpu time     22.2546: real time     22.4944
       DOS:  cpu time      0.0396: real time      0.0398
    CHARGE:  cpu time      0.9787: real time      0.9885
    MIXING:  cpu time      0.0133: real time      0.0134
    --------------------------------------------
      LOOP:  cpu time     23.5991: real time     23.8529

 eigenvalue-minimisations  :  2432
 total energy-change (2. order) : 0.1151996E-02  (-0.9594102E-02)
 number of electron    1588.9999987 magnetization 
 augmentation part       46.3672248 magnetization 

 Broyden mixing:
  rms(total) = 0.20580E+00    rms(broyden)= 0.20564E+00
  rms(prec ) = 0.22766E+00
  weight for this iteration     100.00

 eigenvalues of (default mixing * dielectric matrix)
  average eigenvalue GAMMA=   1.4252
  4.6798  4.3829  4.3829  4.1663  3.6043  3.2784  2.9900  0.7338  1.9999  1.9999
  1.9412  1.9412  1.6704  1.6704  0.8202  0.8202  0.6612  0.6612  0.0053  1.2887
  1.2887  0.0689  1.1337  1.1337  0.9752  0.9752  0.2405  0.2405  0.6866  0.6866
  0.8451  0.8451  0.5029  0.5029  0.9073  0.8492  0.8492  0.6793  0.6793  0.6765
  0.6979  0.6979

 Free energy of the ion-electron system (eV)
  ---------------------------------------------------
  alpha Z        PSCENC =       745.79295715
  Ewald energy   TEWEN  =    236238.04618816
  -Hartree energ DENC   =   -287897.60245529
  -exchange      EXHF   =         0.00000000
  -V(xc)+E(xc)   XCENC  =      5689.39399452
  PAW double counting   =     28796.44808045   -29335.90771352
  entropy T*S    EENTRO =        -0.13332544
  eigenvalues    EBANDS =    -17976.32821036
  atomic energy  EATOM  =     60154.37525775
  Solvation  Ediel_sol  =         0.00000000
  ---------------------------------------------------
  free energy    TOTEN  =     -3585.91522658 eV

  energy without entropy =    -3585.78190114  energy(sigma->0) =    -3585.84856386


--------------------------------------------------------------------------------------------------------


--------------------------------------- Iteration      1(  63)  ---------------------------------------


    POTLOK:  cpu time      0.1641: real time      0.1666
    SETDIJ:  cpu time      0.0260: real time      0.0262
     EDDAV:  cpu time     23.4183: real time     23.6712
       DOS:  cpu time      0.0429: real time      0.0432
    CHARGE:  cpu time      0.9868: real time      0.9949
    MIXING:  cpu time      0.0137: real time      0.0139
    --------------------------------------------
      LOOP:  cpu time     24.6518: real time     24.9160

 eigenvalue-minimisations  :  2528
 total energy-change (2. order) : 0.2183644E-02  (-0.8826027E-02)
 number of electron    1588.9999992 magnetization 
 augmentation part       46.6439547 magnetization 

 Broyden mixing:
  rms(total) = 0.10515E+00    rms(broyden)= 0.10484E+00
  rms(prec ) = 0.11613E+00
  weight for this iteration     100.00

 eigenvalues of (default mixing * dielectric matrix)
  average eigenvalue GAMMA=   1.4150
  4.6788  4.4040  4.4040  4.1881  3.5560  3.2754  2.9711  1.0128  1.0128  2.0568
  2.0568  1.9587  1.9587  1.7011  1.7011  0.1109  0.7218  0.7218  0.0160  1.3045
  1.3045  1.1744  1.1744  0.3482  0.3482  0.1768  0.2303  0.9274  0.9274  0.7302
  0.7302  0.6168  0.6168  0.8454  0.8454  0.9225  0.9225  0.5458  0.7494  0.7494
  0.7843  0.6925  0.6695

 Free energy of the ion-electron system (eV)
  ---------------------------------------------------
  alpha Z        PSCENC =       745.79295715
  Ewald energy   TEWEN  =    236238.04618816
  -Hartree energ DENC   =   -287897.59197194
  -exchange      EXHF   =         0.00000000
  -V(xc)+E(xc)   XCENC  =      5689.39396739
  PAW double counting   =     28796.50514105   -29336.02459151
  entropy T*S    EENTRO =        -0.14018215
  eigenvalues    EBANDS =    -17976.26980886
  atomic energy  EATOM  =     60154.37525775
  Solvation  Ediel_sol  =         0.00000000
  ---------------------------------------------------
  free energy    TOTEN  =     -3585.91304294 eV

  energy without entropy =    -3585.77286079  energy(sigma->0) =    -3585.84295187


--------------------------------------------------------------------------------------------------------


--------------------------------------- Iteration      1(  64)  ---------------------------------------


    POTLOK:  cpu time      0.1412: real time      0.1434
    SETDIJ:  cpu time      0.0266: real time      0.0268
     EDDAV:  cpu time     22.1129: real time     22.3372
       DOS:  cpu time      0.0067: real time      0.0067
    CHARGE:  cpu time      0.9904: real time      0.9999
    MIXING:  cpu time      0.0140: real time      0.0141
    --------------------------------------------
      LOOP:  cpu time     23.2916: real time     23.5280

 eigenvalue-minimisations  :  2400
 total energy-change (2. order) :-0.2103913E-02  (-0.9341353E-02)
 number of electron    1588.9999987 magnetization 
 augmentation part       46.3650597 magnetization 

 Broyden mixing:
  rms(total) = 0.20785E+00    rms(broyden)= 0.20769E+00
  rms(prec ) = 0.22992E+00
  weight for this iteration     100.00

 eigenvalues of (default mixing * dielectric matrix)
  average eigenvalue GAMMA=   1.4564
  4.7158  4.4098  4.4098  4.1809  3.4389  3.4389  3.1523  1.7244  1.7244  2.2050
  2.2050  0.4687  1.9794  1.9794  1.7009  1.7009  0.0085  0.6972  0.6972  1.2198
  1.2198  1.2486  1.2486  1.0039  1.0039  0.1687  0.2196  0.3045  0.8794  0.8794
  0.6816  0.6816  0.6569  0.6569  0.9324  0.9324  0.3753  0.4684  0.7544  0.7544
  0.6934  0.6934  0.7683  0.7985

 Free energy of the ion-electron system (eV)
  ---------------------------------------------------
  alpha Z        PSCENC =       745.79295715
  Ewald energy   TEWEN  =    236238.04618816
  -Hartree energ DENC   =   -287897.59190157
  -exchange      EXHF   =         0.00000000
  -V(xc)+E(xc)   XCENC  =      5689.39362684
  PAW double counting   =     28796.54238305   -29335.99682369
  entropy T*S    EENTRO =        -0.13324072
  eigenvalues    EBANDS =    -17976.34359383
  atomic energy  EATOM  =     60154.37525775
  Solvation  Ediel_sol  =         0.00000000
  ---------------------------------------------------
  free energy    TOTEN  =     -3585.91514685 eV

  energy without entropy =    -3585.78190613  energy(sigma->0) =    -3585.84852649


--------------------------------------------------------------------------------------------------------


--------------------------------------- Iteration      1(  65)  ---------------------------------------


    POTLOK:  cpu time      0.1723: real time      0.1748
    SETDIJ:  cpu time      0.0406: real time      0.0412
     EDDAV:  cpu time     22.2059: real time     22.4459
       DOS:  cpu time      0.0699: real time      0.0703
    CHARGE:  cpu time      0.9823: real time      0.9902
    MIXING:  cpu time      0.0166: real time      0.0168
    --------------------------------------------
      LOOP:  cpu time     23.4876: real time     23.7391

 eigenvalue-minimisations  :  2400
 total energy-change (2. order) : 0.1780055E-02  (-0.9474784E-02)
 number of electron    1588.9999992 magnetization 
 augmentation part       46.6512494 magnetization 

 Broyden mixing:
  rms(total) = 0.11329E+00    rms(broyden)= 0.11297E+00
  rms(prec ) = 0.12510E+00
  weight for this iteration     100.00

 eigenvalues of (default mixing * dielectric matrix)
  average eigenvalue GAMMA=   1.5397
  2.8446  2.8446  4.6554  4.4483  4.4483  3.9593  3.4296  3.1632  2.6986  2.3691
  2.3691  2.0341  1.8513  1.8513  1.4131  1.4131  0.0695  0.0695  0.6983  0.6983
  0.0347  0.1845  0.1845  1.1322  1.1322  1.0330  1.0330  0.6597  0.6597  0.8939
  0.8939  1.0467  0.5337  0.5337  0.7339  0.7339  0.8204  0.7078  0.6533  0.6533

 Free energy of the ion-electron system (eV)
  ---------------------------------------------------
  alpha Z        PSCENC =       745.79295715
  Ewald energy   TEWEN  =    236238.04618816
  -Hartree energ DENC   =   -287897.53655467
  -exchange      EXHF   =         0.00000000
  -V(xc)+E(xc)   XCENC  =      5689.39211107
  PAW double counting   =     28796.55886359   -29336.07302078
  entropy T*S    EENTRO =        -0.14001286
  eigenvalues    EBANDS =    -17976.32915620
  atomic energy  EATOM  =     60154.37525775
  Solvation  Ediel_sol  =         0.00000000
  ---------------------------------------------------
  free energy    TOTEN  =     -3585.91336680 eV

  energy without entropy =    -3585.77335394  energy(sigma->0) =    -3585.84336037


--------------------------------------------------------------------------------------------------------


--------------------------------------- Iteration      1(  66)  ---------------------------------------


    POTLOK:  cpu time      0.1480: real time      0.1505
    SETDIJ:  cpu time      0.0262: real time      0.0264
     EDDAV:  cpu time     21.9869: real time     22.3783
       DOS:  cpu time      0.0009: real time      0.0009
    CHARGE:  cpu time      0.9796: real time      0.9880
    MIXING:  cpu time      0.0128: real time      0.0130
    --------------------------------------------
      LOOP:  cpu time     23.1543: real time     23.5571

 eigenvalue-minimisations  :  2400
 total energy-change (2. order) :-0.2106813E-02  (-0.1011605E-01)
 number of electron    1588.9999987 magnetization 
 augmentation part       46.3646155 magnetization 

 Broyden mixing:
  rms(total) = 0.20834E+00    rms(broyden)= 0.20817E+00
  rms(prec ) = 0.23051E+00
  weight for this iteration     100.00

 eigenvalues of (default mixing * dielectric matrix)
  average eigenvalue GAMMA=   1.5046
  4.6433  4.4619  4.4619  3.8748  3.6810  3.1881  2.5415  2.5415  2.3020  2.3020
  2.2323  2.2323  1.8610  1.8610  0.2252  1.3982  1.3982  1.4135  0.0488  0.6975
  0.6975  0.0510  0.0510  1.0118  1.0118  0.9842  0.9842  1.0141  1.0141  0.7138
  0.7138  0.4121  0.4121  0.5380  0.5380  0.8322  0.7047  0.7047  0.5525  0.6902
  0.6902

 Free energy of the ion-electron system (eV)
  ---------------------------------------------------
  alpha Z        PSCENC =       745.79295715
  Ewald energy   TEWEN  =    236238.04618816
  -Hartree energ DENC   =   -287897.55806919
  -exchange      EXHF   =         0.00000000
  -V(xc)+E(xc)   XCENC  =      5689.39169472
  PAW double counting   =     28796.58235055   -29336.03047659
  entropy T*S    EENTRO =        -0.13315468
  eigenvalues    EBANDS =    -17976.38222148
  atomic energy  EATOM  =     60154.37525775
  Solvation  Ediel_sol  =         0.00000000
  ---------------------------------------------------
  free energy    TOTEN  =     -3585.91547361 eV

  energy without entropy =    -3585.78231893  energy(sigma->0) =    -3585.84889627


--------------------------------------------------------------------------------------------------------


--------------------------------------- Iteration      1(  67)  ---------------------------------------


    POTLOK:  cpu time      0.1415: real time      0.1437
    SETDIJ:  cpu time      0.0272: real time      0.0274
     EDDAV:  cpu time     22.4797: real time     22.6875
       DOS:  cpu time      0.0491: real time      0.0493
    CHARGE:  cpu time      0.9812: real time      0.9893
    MIXING:  cpu time      0.0133: real time      0.0134
    --------------------------------------------
      LOOP:  cpu time     23.6920: real time     23.9107

 eigenvalue-minimisations  :  2400
 total energy-change (2. order) : 0.1649957E-02  (-0.1034729E-01)
 number of electron    1588.9999992 magnetization 
 augmentation part       46.6595925 magnetization 

 Broyden mixing:
  rms(total) = 0.12261E+00    rms(broyden)= 0.12231E+00
  rms(prec ) = 0.13540E+00
  weight for this iteration     100.00

 eigenvalues of (default mixing * dielectric matrix)
  average eigenvalue GAMMA=   1.5235
  2.9601  2.9601  4.4740  4.4740  4.5256  3.8687  3.8687  3.1702  2.5064  2.5064
  2.0941  2.0941  0.3262  1.7144  1.7144  1.4288  1.4288  1.5444  0.6739  0.6739
  0.0324  0.0732  0.0732  1.0250  1.0250  0.2356  1.0285  1.0285  0.8736  0.8736
  1.0928  1.0928  0.6519  0.6519  0.4963  0.4963  0.7052  0.7052  0.7968  0.7031
  0.7031  0.6144

 Free energy of the ion-electron system (eV)
  ---------------------------------------------------
  alpha Z        PSCENC =       745.79295715
  Ewald energy   TEWEN  =    236238.04618816
  -Hartree energ DENC   =   -287897.50210218
  -exchange      EXHF   =         0.00000000
  -V(xc)+E(xc)   XCENC  =      5689.39069388
  PAW double counting   =     28796.59238404   -29336.10408803
  entropy T*S    EENTRO =        -0.13979633
  eigenvalues    EBANDS =    -17976.36531810
  atomic energy  EATOM  =     60154.37525775
  Solvation  Ediel_sol  =         0.00000000
  ---------------------------------------------------
  free energy    TOTEN  =     -3585.91382365 eV

  energy without entropy =    -3585.77402732  energy(sigma->0) =    -3585.84392549


--------------------------------------------------------------------------------------------------------


--------------------------------------- Iteration      1(  68)  ---------------------------------------


    POTLOK:  cpu time      0.1775: real time      0.1803
    SETDIJ:  cpu time      0.0674: real time      0.0679
     EDDAV:  cpu time     22.3015: real time     22.6100
       DOS:  cpu time      0.0009: real time      0.0009
    CHARGE:  cpu time      0.9918: real time      0.9997
    MIXING:  cpu time      0.0136: real time      0.0137
    --------------------------------------------
      LOOP:  cpu time     23.5527: real time     23.8725

 eigenvalue-minimisations  :  2400
 total energy-change (2. order) :-0.2115874E-02  (-0.1110916E-01)
 number of electron    1588.9999987 magnetization 
 augmentation part       46.3631789 magnetization 

 Broyden mixing:
  rms(total) = 0.21000E+00    rms(broyden)= 0.20982E+00
  rms(prec ) = 0.23235E+00
  weight for this iteration     100.00

 eigenvalues of (default mixing * dielectric matrix)
  average eigenvalue GAMMA=   1.5449
  3.6809  3.6809  4.6831  4.4744  4.4744  4.0080  3.5711  3.1209  2.7817  2.4521
  2.4521  1.9521  1.7164  1.7164  1.3660  1.3660  0.1406  0.1406  0.0004  0.6279
  0.6279  0.1255  0.9988  0.9988  1.2443  1.2443  1.1482  1.1482  0.5393  0.5393
  0.9174  0.9174  0.7866  0.7866  0.8816  0.4479  0.6031  0.6031  0.8037  0.7065
  0.7065  0.6256  0.6256

 Free energy of the ion-electron system (eV)
  ---------------------------------------------------
  alpha Z        PSCENC =       745.79295715
  Ewald energy   TEWEN  =    236238.04618816
  -Hartree energ DENC   =   -287897.52049441
  -exchange      EXHF   =         0.00000000
  -V(xc)+E(xc)   XCENC  =      5689.39067556
  PAW double counting   =     28796.61508303   -29336.06035099
  entropy T*S    EENTRO =        -0.13302043
  eigenvalues    EBANDS =    -17976.42223535
  atomic energy  EATOM  =     60154.37525775
  Solvation  Ediel_sol  =         0.00000000
  ---------------------------------------------------
  free energy    TOTEN  =     -3585.91593953 eV

  energy without entropy =    -3585.78291910  energy(sigma->0) =    -3585.84942931


--------------------------------------------------------------------------------------------------------


--------------------------------------- Iteration      1(  69)  ---------------------------------------


    POTLOK:  cpu time      0.1406: real time      0.1430
    SETDIJ:  cpu time      0.0270: real time      0.0273
     EDDAV:  cpu time     22.2347: real time     22.4557
       DOS:  cpu time      0.0867: real time      0.0873
    CHARGE:  cpu time      0.9922: real time      1.0002
    MIXING:  cpu time      0.0143: real time      0.0144
    --------------------------------------------
      LOOP:  cpu time     23.4955: real time     23.7279

 eigenvalue-minimisations  :  2400
 total energy-change (2. order) : 0.1670854E-02  (-0.1110737E-01)
 number of electron    1588.9999992 magnetization 
 augmentation part       46.6656404 magnetization 

 Broyden mixing:
  rms(total) = 0.12937E+00    rms(broyden)= 0.12906E+00
  rms(prec ) = 0.14288E+00
  weight for this iteration     100.00

 eigenvalues of (default mixing * dielectric matrix)
  average eigenvalue GAMMA=   1.6107
  5.1863  5.1863  4.6214  4.6214  4.2961  4.0292  3.2689  3.1037  3.1037  2.4182
  2.4182  1.9281  1.7127  1.7127  1.5135  1.5135  0.6945  0.6945  0.0741  0.0741
  0.0150  1.3165  1.3165  0.1338  1.0154  1.0154  1.1661  1.1661  1.1108  0.9254
  0.9254  0.7855  0.7855  0.4033  0.5531  0.5531  0.5733  0.5733  0.7180  0.7180
  0.6502  0.7627  0.7627  0.7525

 Free energy of the ion-electron system (eV)
  ---------------------------------------------------
  alpha Z        PSCENC =       745.79295715
  Ewald energy   TEWEN  =    236238.04618816
  -Hartree energ DENC   =   -287897.48838127
  -exchange      EXHF   =         0.00000000
  -V(xc)+E(xc)   XCENC  =      5689.39003153
  PAW double counting   =     28796.62521527   -29336.13613649
  entropy T*S    EENTRO =        -0.13961859
  eigenvalues    EBANDS =    -17976.37978218
  atomic energy  EATOM  =     60154.37525775
  Solvation  Ediel_sol  =         0.00000000
  ---------------------------------------------------
  free energy    TOTEN  =     -3585.91426867 eV

  energy without entropy =    -3585.77465008  energy(sigma->0) =    -3585.84445938


--------------------------------------------------------------------------------------------------------


--------------------------------------- Iteration      1(  70)  ---------------------------------------


    POTLOK:  cpu time      0.1422: real time      0.1444
    SETDIJ:  cpu time      0.0264: real time      0.0266
     EDDAV:  cpu time     22.0699: real time     22.2780
       DOS:  cpu time      0.0657: real time      0.0661
    CHARGE:  cpu time      0.9928: real time      1.0008
    MIXING:  cpu time      0.0162: real time      0.0163
    --------------------------------------------
      LOOP:  cpu time     23.3132: real time     23.5323

 eigenvalue-minimisations  :  2400
 total energy-change (2. order) :-0.2146826E-02  (-0.1194941E-01)
 number of electron    1588.9999987 magnetization 
 augmentation part       46.3607092 magnetization 

 Broyden mixing:
  rms(total) = 0.21279E+00    rms(broyden)= 0.21261E+00
  rms(prec ) = 0.23543E+00
  weight for this iteration     100.00

 eigenvalues of (default mixing * dielectric matrix)
  average eigenvalue GAMMA=   1.6670
  5.6760  5.6760  4.5403  4.3704  4.2941  3.7016  3.1778  2.9452  2.9452  2.4469
  2.4469  2.0428  1.7304  1.7304  0.0981  0.0981  0.0105  0.6743  0.6743  1.2922
  1.2922  1.2639  1.2639  0.3151  0.3151  1.0611  1.0611  0.8747  0.8747  0.5928
  0.5928  0.8134  0.8134  0.5024  0.8899  0.6537  0.6537  0.7861  0.7861  0.7023

 Free energy of the ion-electron system (eV)
  ---------------------------------------------------
  alpha Z        PSCENC =       745.79295715
  Ewald energy   TEWEN  =    236238.04618816
  -Hartree energ DENC   =   -287897.51029569
  -exchange      EXHF   =         0.00000000
  -V(xc)+E(xc)   XCENC  =      5689.39028709
  PAW double counting   =     28796.64250132   -29336.08602659
  entropy T*S    EENTRO =        -0.13281827
  eigenvalues    EBANDS =    -17976.43446642
  atomic energy  EATOM  =     60154.37525775
  Solvation  Ediel_sol  =         0.00000000
  ---------------------------------------------------
  free energy    TOTEN  =     -3585.91641550 eV

  energy without entropy =    -3585.78359723  energy(sigma->0) =    -3585.85000636


--------------------------------------------------------------------------------------------------------


--------------------------------------- Iteration      1(  71)  ---------------------------------------


    POTLOK:  cpu time      0.1611: real time      0.1638
    SETDIJ:  cpu time      0.0271: real time      0.0273
     EDDAV:  cpu time     22.4977: real time     22.7251
       DOS:  cpu time      0.0440: real time      0.0442
    CHARGE:  cpu time      1.0013: real time      1.0096
    MIXING:  cpu time      0.0130: real time      0.0131
    --------------------------------------------
      LOOP:  cpu time     23.7442: real time     23.9833

 eigenvalue-minimisations  :  2400
 total energy-change (2. order) : 0.1738493E-02  (-0.1174028E-01)
 number of electron    1588.9999992 magnetization 
 augmentation part       46.6698025 magnetization 

 Broyden mixing:
  rms(total) = 0.13404E+00    rms(broyden)= 0.13373E+00
  rms(prec ) = 0.14805E+00
  weight for this iteration     100.00

 eigenvalues of (default mixing * dielectric matrix)
  average eigenvalue GAMMA=   1.6581
  5.4648  5.4648  4.5623  4.4038  4.3017  3.9023  3.1512  2.8900  2.8900  2.4829
  2.4829  2.1880  2.1880  0.3361  1.2963  1.2963  0.6434  0.6434  1.3943  1.3943
  1.2752  1.2752  0.0141  0.0141  0.2831  0.2831  0.8682  0.8682  0.9973  0.9973
  0.4011  0.5720  0.5720  0.9469  0.8006  0.8006  0.7747  0.7747  0.7358  0.6754
  0.6754

 Free energy of the ion-electron system (eV)
  ---------------------------------------------------
  alpha Z        PSCENC =       745.79295715
  Ewald energy   TEWEN  =    236238.04618816
  -Hartree energ DENC   =   -287897.48859925
  -exchange      EXHF   =         0.00000000
  -V(xc)+E(xc)   XCENC  =      5689.38995607
  PAW double counting   =     28796.65974857   -29336.17085558
  entropy T*S    EENTRO =        -0.13948458
  eigenvalues    EBANDS =    -17976.37984529
  atomic energy  EATOM  =     60154.37525775
  Solvation  Ediel_sol  =         0.00000000
  ---------------------------------------------------
  free energy    TOTEN  =     -3585.91467700 eV

  energy without entropy =    -3585.77519242  energy(sigma->0) =    -3585.84493471


--------------------------------------------------------------------------------------------------------


--------------------------------------- Iteration      1(  72)  ---------------------------------------


    POTLOK:  cpu time      0.1416: real time      0.1440
    SETDIJ:  cpu time      0.0265: real time      0.0268
     EDDAV:  cpu time     22.5941: real time     22.9011
       DOS:  cpu time      0.0433: real time      0.0435
    CHARGE:  cpu time      0.9636: real time      0.9714
    MIXING:  cpu time      0.0137: real time      0.0139
    --------------------------------------------
      LOOP:  cpu time     23.7828: real time     24.1007

 eigenvalue-minimisations  :  2400
 total energy-change (2. order) :-0.2095577E-02  (-0.1257706E-01)
 number of electron    1588.9999987 magnetization 
 augmentation part       46.3589720 magnetization 

 Broyden mixing:
  rms(total) = 0.21477E+00    rms(broyden)= 0.21458E+00
  rms(prec ) = 0.23761E+00
  weight for this iteration     100.00

 eigenvalues of (default mixing * dielectric matrix)
  average eigenvalue GAMMA=   1.6465
  5.3781  5.3781  4.5847  4.5260  4.3113  3.9022  2.8688  2.8688  3.1866  2.4702
  2.4702  2.3105  2.3105  0.2614  0.0158  0.0066  1.2960  1.2960  0.6227  0.6227
  1.4329  1.4329  0.9309  0.9309  1.2529  1.2529  0.1969  0.5683  0.5683  0.4031
  0.4031  0.8950  0.8950  1.1286  0.6617  0.6617  0.8698  0.8551  0.8551  0.7636
  0.7636  0.7422

 Free energy of the ion-electron system (eV)
  ---------------------------------------------------
  alpha Z        PSCENC =       745.79295715
  Ewald energy   TEWEN  =    236238.04618816
  -Hartree energ DENC   =   -287897.49795947
  -exchange      EXHF   =         0.00000000
  -V(xc)+E(xc)   XCENC  =      5689.38993865
  PAW double counting   =     28796.64961525   -29336.09202538
  entropy T*S    EENTRO =        -0.13267413
  eigenvalues    EBANDS =    -17976.44807056
  atomic energy  EATOM  =     60154.37525775
  Solvation  Ediel_sol  =         0.00000000
  ---------------------------------------------------
  free energy    TOTEN  =     -3585.91677258 eV

  energy without entropy =    -3585.78409845  energy(sigma->0) =    -3585.85043552


--------------------------------------------------------------------------------------------------------


--------------------------------------- Iteration      1(  73)  ---------------------------------------


    POTLOK:  cpu time      0.2076: real time      0.2117
    SETDIJ:  cpu time      0.0260: real time      0.0263
     EDDAV:  cpu time     22.3675: real time     22.6015
       DOS:  cpu time      0.0394: real time      0.0396
    CHARGE:  cpu time      1.0117: real time      1.0198
    MIXING:  cpu time      0.0137: real time      0.0139
    --------------------------------------------
      LOOP:  cpu time     23.6659: real time     23.9128

 eigenvalue-minimisations  :  2400
 total energy-change (2. order) : 0.1799081E-02  (-0.1219847E-01)
 number of electron    1588.9999992 magnetization 
 augmentation part       46.6727373 magnetization 

 Broyden mixing:
  rms(total) = 0.13733E+00    rms(broyden)= 0.13703E+00
  rms(prec ) = 0.15170E+00
  weight for this iteration     100.00

 eigenvalues of (default mixing * dielectric matrix)
  average eigenvalue GAMMA=   1.6506
  5.4214  5.4214  4.5878  4.4422  4.3373  3.9329  2.9664  2.9664  3.1428  3.0130
  2.4392  2.4392  2.0546  0.1603  1.3218  1.3218  1.4728  1.4728  0.0504  0.0056
  0.6312  0.6312  1.2971  1.2971  0.9240  0.9240  0.2240  0.2240  1.0004  1.0004
  0.6169  0.6169  1.1057  0.4660  0.9416  0.9416  0.7078  0.7078  0.6429  0.7616
  0.7616  0.7566  0.8256

 Free energy of the ion-electron system (eV)
  ---------------------------------------------------
  alpha Z        PSCENC =       745.79295715
  Ewald energy   TEWEN  =    236238.04618816
  -Hartree energ DENC   =   -287897.48653768
  -exchange      EXHF   =         0.00000000
  -V(xc)+E(xc)   XCENC  =      5689.38977752
  PAW double counting   =     28796.66859366   -29336.18000698
  entropy T*S    EENTRO =        -0.13938660
  eigenvalues    EBANDS =    -17976.38181650
  atomic energy  EATOM  =     60154.37525775
  Solvation  Ediel_sol  =         0.00000000
  ---------------------------------------------------
  free energy    TOTEN  =     -3585.91497350 eV

  energy without entropy =    -3585.77558690  energy(sigma->0) =    -3585.84528020


--------------------------------------------------------------------------------------------------------


--------------------------------------- Iteration      1(  74)  ---------------------------------------


    POTLOK:  cpu time      0.1419: real time      0.1441
    SETDIJ:  cpu time      0.0265: real time      0.0267
     EDDAV:  cpu time     21.7017: real time     21.9148
       DOS:  cpu time      0.0510: real time      0.0513
    CHARGE:  cpu time      0.9852: real time      0.9934
    MIXING:  cpu time      0.0138: real time      0.0139
    --------------------------------------------
      LOOP:  cpu time     22.9201: real time     23.1442

 eigenvalue-minimisations  :  2400
 total energy-change (2. order) :-0.2097823E-02  (-0.1305493E-01)
 number of electron    1588.9999987 magnetization 
 augmentation part       46.3572477 magnetization 

 Broyden mixing:
  rms(total) = 0.21672E+00    rms(broyden)= 0.21652E+00
  rms(prec ) = 0.23976E+00
  weight for this iteration     100.00

 eigenvalues of (default mixing * dielectric matrix)
  average eigenvalue GAMMA=   1.6535
  5.4837  5.4837  4.6136  4.4121  4.3027  3.7866  3.0861  3.0861  3.3050  3.3050
  2.4066  2.4066  1.9467  0.1962  1.4705  1.4705  0.0487  0.0017  0.6575  0.6575
  0.9000  0.9000  1.4514  1.4514  1.3507  1.3507  0.2237  0.2237  0.9970  0.9970
  0.6230  0.6230  0.4516  1.0305  1.0305  0.9021  0.9021  0.7743  0.7743  0.7207
  0.7207  0.6769  0.7761  0.7761

 Free energy of the ion-electron system (eV)
  ---------------------------------------------------
  alpha Z        PSCENC =       745.79295715
  Ewald energy   TEWEN  =    236238.04618816
  -Hartree energ DENC   =   -287897.49763188
  -exchange      EXHF   =         0.00000000
  -V(xc)+E(xc)   XCENC  =      5689.38987072
  PAW double counting   =     28796.65696383   -29336.09880672
  entropy T*S    EENTRO =        -0.13253214
  eigenvalues    EBANDS =    -17976.44933819
  atomic energy  EATOM  =     60154.37525775
  Solvation  Ediel_sol  =         0.00000000
  ---------------------------------------------------
  free energy    TOTEN  =     -3585.91707132 eV

  energy without entropy =    -3585.78453919  energy(sigma->0) =    -3585.85080525


--------------------------------------------------------------------------------------------------------


--------------------------------------- Iteration      1(  75)  ---------------------------------------


    POTLOK:  cpu time      0.1604: real time      0.1629
    SETDIJ:  cpu time      0.0269: real time      0.0271
     EDDAV:  cpu time     22.2502: real time     22.4914
       DOS:  cpu time      0.0286: real time      0.0288
    CHARGE:  cpu time      0.9828: real time      0.9909
    MIXING:  cpu time      0.0161: real time      0.0162
    --------------------------------------------
      LOOP:  cpu time     23.4650: real time     23.7174

 eigenvalue-minimisations  :  2400
 total energy-change (2. order) : 0.1826458E-02  (-0.1262126E-01)
 number of electron    1588.9999992 magnetization 
 augmentation part       46.6754878 magnetization 

 Broyden mixing:
  rms(total) = 0.14042E+00    rms(broyden)= 0.14011E+00
  rms(prec ) = 0.15511E+00
  weight for this iteration     100.00

 eigenvalues of (default mixing * dielectric matrix)
  average eigenvalue GAMMA=   1.7111
  5.1445  5.1445  4.5936  4.3226  4.0961  3.9060  3.9060  3.2774  3.2774  3.0826
  2.1380  2.1380  2.0015  2.0015  0.2834  0.2834  0.0340  0.0039  0.6947  0.6947
  0.9626  0.9626  1.4496  1.2789  1.2789  0.3488  0.3488  1.1718  1.1718  0.5716
  0.5716  0.9790  0.9790  0.9606  0.7524  0.7524  0.6873  0.6873  0.6621  0.8440

 Free energy of the ion-electron system (eV)
  ---------------------------------------------------
  alpha Z        PSCENC =       745.79295715
  Ewald energy   TEWEN  =    236238.04618816
  -Hartree energ DENC   =   -287897.48825073
  -exchange      EXHF   =         0.00000000
  -V(xc)+E(xc)   XCENC  =      5689.38976249
  PAW double counting   =     28796.67558832   -29336.18745640
  entropy T*S    EENTRO =        -0.13929195
  eigenvalues    EBANDS =    -17976.37999966
  atomic energy  EATOM  =     60154.37525775
  Solvation  Ediel_sol  =         0.00000000
  ---------------------------------------------------
  free energy    TOTEN  =     -3585.91524486 eV

  energy without entropy =    -3585.77595291  energy(sigma->0) =    -3585.84559889


--------------------------------------------------------------------------------------------------------


--------------------------------------- Iteration      1(  76)  ---------------------------------------


    POTLOK:  cpu time      0.1760: real time      0.1787
    SETDIJ:  cpu time      0.0262: real time      0.0264
     EDDAV:  cpu time     22.3226: real time     22.5713
       DOS:  cpu time      0.0721: real time      0.0726
    CHARGE:  cpu time      0.9846: real time      0.9927
    MIXING:  cpu time      0.0129: real time      0.0130
    --------------------------------------------
      LOOP:  cpu time     23.5943: real time     23.8548

 eigenvalue-minimisations  :  2400
 total energy-change (2. order) :-0.2086491E-02  (-0.1348929E-01)
 number of electron    1588.9999987 magnetization 
 augmentation part       46.3558885 magnetization 

 Broyden mixing:
  rms(total) = 0.21825E+00    rms(broyden)= 0.21805E+00
  rms(prec ) = 0.24145E+00
  weight for this iteration     100.00

 eigenvalues of (default mixing * dielectric matrix)
  average eigenvalue GAMMA=   1.7124
  5.0227  5.0227  4.5677  3.4381  3.4381  4.3026  4.1029  4.1029  3.8643  3.0465
  2.1280  2.1280  2.0451  2.0451  0.5105  0.5105  0.0151  0.0072  1.4011  1.4011
  1.0582  1.0582  0.6866  0.6866  0.2720  0.2720  1.3585  1.1353  1.1353  0.6602
  0.6602  1.0898  1.0044  1.0044  0.7078  0.7078  0.7528  0.7528  0.5984  0.8467
  0.6603

 Free energy of the ion-electron system (eV)
  ---------------------------------------------------
  alpha Z        PSCENC =       745.79295715
  Ewald energy   TEWEN  =    236238.04618816
  -Hartree energ DENC   =   -287897.50034209
  -exchange      EXHF   =         0.00000000
  -V(xc)+E(xc)   XCENC  =      5689.38992931
  PAW double counting   =     28796.66259219   -29336.10414011
  entropy T*S    EENTRO =        -0.13242061
  eigenvalues    EBANDS =    -17976.44735311
  atomic energy  EATOM  =     60154.37525775
  Solvation  Ediel_sol  =         0.00000000
  ---------------------------------------------------
  free energy    TOTEN  =     -3585.91733136 eV

  energy without entropy =    -3585.78491075  energy(sigma->0) =    -3585.85112105


--------------------------------------------------------------------------------------------------------


--------------------------------------- Iteration      1(  77)  ---------------------------------------


    POTLOK:  cpu time      0.1410: real time      0.1435
    SETDIJ:  cpu time      0.0261: real time      0.0263
     EDDAV:  cpu time     22.2682: real time     22.5337
       DOS:  cpu time      0.0543: real time      0.0547
    CHARGE:  cpu time      0.9894: real time      0.9978
    MIXING:  cpu time      0.0135: real time      0.0136
    --------------------------------------------
      LOOP:  cpu time     23.4924: real time     23.7696

 eigenvalue-minimisations  :  2400
 total energy-change (2. order) : 0.1875419E-02  (-0.1294115E-01)
 number of electron    1588.9999992 magnetization 
 augmentation part       46.6773946 magnetization 

 Broyden mixing:
  rms(total) = 0.14256E+00    rms(broyden)= 0.14225E+00
  rms(prec ) = 0.15749E+00
  weight for this iteration     100.00

 eigenvalues of (default mixing * dielectric matrix)
  average eigenvalue GAMMA=   1.7075
  5.3120  5.3120  4.5077  4.3001  4.3001  3.9798  3.8832  3.0911  3.0911  3.0264
  2.2301  2.2301  2.0462  2.0462  0.7470  0.7470  1.6110  0.0222  0.0022  1.0901
  1.0901  0.7000  0.7000  1.3751  1.3751  0.3125  0.3125  1.1358  1.1358  0.6610
  0.6610  0.7057  0.7057  0.5855  0.6375  0.6375  1.1036  0.9473  0.9473  0.7670
  0.7670  0.8767

 Free energy of the ion-electron system (eV)
  ---------------------------------------------------
  alpha Z        PSCENC =       745.79295715
  Ewald energy   TEWEN  =    236238.04618816
  -Hartree energ DENC   =   -287897.49445943
  -exchange      EXHF   =         0.00000000
  -V(xc)+E(xc)   XCENC  =      5689.38987786
  PAW double counting   =     28796.68233257   -29336.19460867
  entropy T*S    EENTRO =        -0.13922370
  eigenvalues    EBANDS =    -17976.37377763
  atomic energy  EATOM  =     60154.37525775
  Solvation  Ediel_sol  =         0.00000000
  ---------------------------------------------------
  free energy    TOTEN  =     -3585.91545594 eV

  energy without entropy =    -3585.77623223  energy(sigma->0) =    -3585.84584409


--------------------------------------------------------------------------------------------------------


--------------------------------------- Iteration      1(  78)  ---------------------------------------


    POTLOK:  cpu time      0.1413: real time      0.1435
    SETDIJ:  cpu time      0.0261: real time      0.0263
     EDDAV:  cpu time     21.7131: real time     21.9409
       DOS:  cpu time      0.0591: real time      0.0595
    CHARGE:  cpu time      1.0062: real time      1.0146
    MIXING:  cpu time      0.0274: real time      0.0277
    --------------------------------------------
      LOOP:  cpu time     22.9733: real time     23.2125

 eigenvalue-minimisations  :  2400
 total energy-change (2. order) :-0.2091602E-02  (-0.1382235E-01)
 number of electron    1588.9999987 magnetization 
 augmentation part       46.3546066 magnetization 

 Broyden mixing:
  rms(total) = 0.21969E+00    rms(broyden)= 0.21949E+00
  rms(prec ) = 0.24304E+00
  weight for this iteration     100.00

 eigenvalues of (default mixing * dielectric matrix)
  average eigenvalue GAMMA=   1.7114
  5.2993  5.2993  4.5265  4.3201  4.2146  4.2146  3.8467  3.1208  3.1208  3.0248
  2.4695  2.4695  2.0125  2.0125  0.9274  0.9274  1.3014  1.3014  1.6038  0.0302
  0.0025  1.3212  1.3212  0.4180  0.4180  0.7016  0.7016  1.2527  1.0296  1.0296
  0.9495  0.9495  0.5086  0.5086  0.6551  0.6551  0.8087  0.8087  0.8367  0.8367
  0.5742  0.6300  0.6300

 Free energy of the ion-electron system (eV)
  ---------------------------------------------------
  alpha Z        PSCENC =       745.79295715
  Ewald energy   TEWEN  =    236238.04618816
  -Hartree energ DENC   =   -287897.50574482
  -exchange      EXHF   =         0.00000000
  -V(xc)+E(xc)   XCENC  =      5689.39004519
  PAW double counting   =     28796.66774898   -29336.10903016
  entropy T*S    EENTRO =        -0.13231417
  eigenvalues    EBANDS =    -17976.44265562
  atomic energy  EATOM  =     60154.37525775
  Solvation  Ediel_sol  =         0.00000000
  ---------------------------------------------------
  free energy    TOTEN  =     -3585.91754754 eV

  energy without entropy =    -3585.78523336  energy(sigma->0) =    -3585.85139045


--------------------------------------------------------------------------------------------------------


--------------------------------------- Iteration      1(  79)  ---------------------------------------


    POTLOK:  cpu time      0.1575: real time      0.1602
    SETDIJ:  cpu time      0.0359: real time      0.0363
     EDDAV:  cpu time     22.3956: real time     22.5928
       DOS:  cpu time      0.0052: real time      0.0052
    CHARGE:  cpu time      1.0222: real time      1.0304
    MIXING:  cpu time      0.0139: real time      0.0141
    --------------------------------------------
      LOOP:  cpu time     23.6303: real time     23.8389

 eigenvalue-minimisations  :  2400
 total energy-change (2. order) : 0.1895332E-02  (-0.1324508E-01)
 number of electron    1588.9999992 magnetization 
 augmentation part       46.6793005 magnetization 

 Broyden mixing:
  rms(total) = 0.14470E+00    rms(broyden)= 0.14438E+00
  rms(prec ) = 0.15986E+00
  weight for this iteration     100.00

 eigenvalues of (default mixing * dielectric matrix)
  average eigenvalue GAMMA=   1.7190
  5.1891  5.1891  3.8383  3.8383  4.5309  4.2374  4.1071  4.1071  3.7728  3.0360
  2.5379  2.5379  2.0187  2.0187  0.2058  1.6403  1.6403  0.0029  0.3291  0.3291
  1.3197  1.3197  0.7018  0.7163  1.0534  1.0534  0.3098  0.3098  0.9057  0.9057
  1.2567  1.0558  1.0558  1.1229  1.1229  0.6460  0.6460  0.7584  0.7584  0.8112
  0.8112  0.6269  0.6269  0.6340

 Free energy of the ion-electron system (eV)
  ---------------------------------------------------
  alpha Z        PSCENC =       745.79295715
  Ewald energy   TEWEN  =    236238.04618816
  -Hartree energ DENC   =   -287897.49846577
  -exchange      EXHF   =         0.00000000
  -V(xc)+E(xc)   XCENC  =      5689.38997233
  PAW double counting   =     28796.68670617   -29336.19943086
  entropy T*S    EENTRO =        -0.13915478
  eigenvalues    EBANDS =    -17976.36968238
  atomic energy  EATOM  =     60154.37525775
  Solvation  Ediel_sol  =         0.00000000
  ---------------------------------------------------
  free energy    TOTEN  =     -3585.91565221 eV

  energy without entropy =    -3585.77649743  energy(sigma->0) =    -3585.84607482


--------------------------------------------------------------------------------------------------------


--------------------------------------- Iteration      1(  80)  ---------------------------------------


    POTLOK:  cpu time      0.1425: real time      0.1443
    SETDIJ:  cpu time      0.0263: real time      0.0265
     EDDAV:  cpu time     22.4567: real time     22.6726
       DOS:  cpu time      0.0432: real time      0.0435
    CHARGE:  cpu time      0.9819: real time      0.9900
    MIXING:  cpu time      0.0160: real time      0.0161
    --------------------------------------------
      LOOP:  cpu time     23.6667: real time     23.8929

 eigenvalue-minimisations  :  2400
 total energy-change (2. order) :-0.2117349E-02  (-0.1415770E-01)
 number of electron    1588.9999987 magnetization 
 augmentation part       46.3532569 magnetization 

 Broyden mixing:
  rms(total) = 0.22120E+00    rms(broyden)= 0.22100E+00
  rms(prec ) = 0.24471E+00
  weight for this iteration     100.00

 eigenvalues of (default mixing * dielectric matrix)
  average eigenvalue GAMMA=   1.7983
  5.6159  5.6159  4.1617  4.1617  4.4502  4.4089  3.9892  3.8390  3.1284  2.6083
  2.6083  2.4938  1.9562  1.9562  0.2944  1.6298  1.6298  1.5899  0.0022  0.2754
  0.2754  0.6758  0.6758  1.2687  1.1450  1.1450  0.2669  0.8061  0.8061  0.9905
  0.9905  0.6123  0.6123  0.5379  0.8718  0.8718  0.6443  0.7935  0.7935  0.7344

 Free energy of the ion-electron system (eV)
  ---------------------------------------------------
  alpha Z        PSCENC =       745.79295715
  Ewald energy   TEWEN  =    236238.04618816
  -Hartree energ DENC   =   -287897.51013659
  -exchange      EXHF   =         0.00000000
  -V(xc)+E(xc)   XCENC  =      5689.39014076
  PAW double counting   =     28796.67104685   -29336.11212885
  entropy T*S    EENTRO =        -0.13220204
  eigenvalues    EBANDS =    -17976.43889275
  atomic energy  EATOM  =     60154.37525775
  Solvation  Ediel_sol  =         0.00000000
  ---------------------------------------------------
  free energy    TOTEN  =     -3585.91776956 eV

  energy without entropy =    -3585.78556752  energy(sigma->0) =    -3585.85166854


--------------------------------------------------------------------------------------------------------


--------------------------------------- Iteration      1(  81)  ---------------------------------------


    POTLOK:  cpu time      0.1782: real time      0.1807
    SETDIJ:  cpu time      0.0626: real time      0.0631
     EDDAV:  cpu time     22.1389: real time     22.3953
       DOS:  cpu time      0.0213: real time      0.0214
    CHARGE:  cpu time      1.0612: real time      1.0700
    MIXING:  cpu time      0.0130: real time      0.0131
    --------------------------------------------
      LOOP:  cpu time     23.4751: real time     23.7437

 eigenvalue-minimisations  :  2400
 total energy-change (2. order) : 0.1913108E-02  (-0.1356023E-01)
 number of electron    1588.9999992 magnetization 
 augmentation part       46.6812536 magnetization 

 Broyden mixing:
  rms(total) = 0.14689E+00    rms(broyden)= 0.14657E+00
  rms(prec ) = 0.16228E+00
  weight for this iteration     100.00

 eigenvalues of (default mixing * dielectric matrix)
  average eigenvalue GAMMA=   1.8141
  6.0331  6.0331  4.6145  3.7790  3.7790  4.4221  4.0390  3.8483  2.8152  2.8152
  3.1655  2.8561  0.5065  2.0525  1.8254  1.8254  0.0022  1.4265  1.4265  0.6792
  0.6792  0.5426  0.5426  0.1817  0.2906  1.1861  1.1861  1.3154  1.2259  0.8296
  0.8296  0.4458  0.9542  0.9542  0.7685  0.7685  0.6193  0.8263  0.8085  0.7401
  0.7401

 Free energy of the ion-electron system (eV)
  ---------------------------------------------------
  alpha Z        PSCENC =       745.79295715
  Ewald energy   TEWEN  =    236238.04618816
  -Hartree energ DENC   =   -287897.50171071
  -exchange      EXHF   =         0.00000000
  -V(xc)+E(xc)   XCENC  =      5689.39008109
  PAW double counting   =     28796.69065404   -29336.20385943
  entropy T*S    EENTRO =        -0.13908255
  eigenvalues    EBANDS =    -17976.36634195
  atomic energy  EATOM  =     60154.37525775
  Solvation  Ediel_sol  =         0.00000000
  ---------------------------------------------------
  free energy    TOTEN  =     -3585.91585645 eV

  energy without entropy =    -3585.77677390  energy(sigma->0) =    -3585.84631517


--------------------------------------------------------------------------------------------------------


--------------------------------------- Iteration      1(  82)  ---------------------------------------


    POTLOK:  cpu time      0.1827: real time      0.1852
    SETDIJ:  cpu time      0.1082: real time      0.1091
     EDDAV:  cpu time     22.1156: real time     22.3248
       DOS:  cpu time      0.0160: real time      0.0161
    CHARGE:  cpu time      0.9800: real time      0.9879
    MIXING:  cpu time      0.0139: real time      0.0140
    --------------------------------------------
      LOOP:  cpu time     23.4164: real time     23.6371

 eigenvalue-minimisations  :  2400
 total energy-change (2. order) :-0.2150818E-02  (-0.1451073E-01)
 number of electron    1588.9999987 magnetization 
 augmentation part       46.3517852 magnetization 

 Broyden mixing:
  rms(total) = 0.22285E+00    rms(broyden)= 0.22264E+00
  rms(prec ) = 0.24654E+00
  weight for this iteration     100.00

 eigenvalues of (default mixing * dielectric matrix)
  average eigenvalue GAMMA=   1.8110
  6.0261  6.0261  4.6042  4.5690  4.2221  3.5661  3.5661  2.8143  2.8143  3.7943
  3.6861  3.1507  0.4043  2.0455  1.8308  1.8308  0.0722  0.0014  1.1068  1.1068
  1.3561  1.3561  0.5850  0.5850  0.7445  0.7445  1.2765  1.1684  1.1684  0.9461
  0.9461  0.5418  0.5418  0.4722  0.7455  0.7455  0.9671  0.9671  0.6453  0.8501
  0.7567  0.7144

 Free energy of the ion-electron system (eV)
  ---------------------------------------------------
  alpha Z        PSCENC =       745.79295715
  Ewald energy   TEWEN  =    236238.04618816
  -Hartree energ DENC   =   -287897.51427438
  -exchange      EXHF   =         0.00000000
  -V(xc)+E(xc)   XCENC  =      5689.39026073
  PAW double counting   =     28796.67456464   -29336.11547170
  entropy T*S    EENTRO =        -0.13207991
  eigenvalues    EBANDS =    -17976.43540971
  atomic energy  EATOM  =     60154.37525775
  Solvation  Ediel_sol  =         0.00000000
  ---------------------------------------------------
  free energy    TOTEN  =     -3585.91800727 eV

  energy without entropy =    -3585.78592736  energy(sigma->0) =    -3585.85196731


--------------------------------------------------------------------------------------------------------


--------------------------------------- Iteration      1(  83)  ---------------------------------------


    POTLOK:  cpu time      0.1410: real time      0.1435
    SETDIJ:  cpu time      0.0265: real time      0.0267
     EDDAV:  cpu time     22.1054: real time     22.3012
       DOS:  cpu time      0.0794: real time      0.0799
    CHARGE:  cpu time      1.0467: real time      1.0607
    MIXING:  cpu time      0.0305: real time      0.0308
    --------------------------------------------
      LOOP:  cpu time     23.4296: real time     23.6427

 eigenvalue-minimisations  :  2400
 total energy-change (2. order) : 0.1947782E-02  (-0.1386348E-01)
 number of electron    1588.9999992 magnetization 
 augmentation part       46.6829707 magnetization 

 Broyden mixing:
  rms(total) = 0.14881E+00    rms(broyden)= 0.14850E+00
  rms(prec ) = 0.16442E+00
  weight for this iteration     100.00

 eigenvalues of (default mixing * dielectric matrix)
  average eigenvalue GAMMA=   1.8239
  6.1698  6.1698  4.6379  4.5269  4.4287  3.9631  3.5469  3.5469  3.5507  2.8262
  2.8262  3.1576  2.3472  0.3203  1.4057  1.4057  1.7876  1.7876  0.0911  0.0017
  1.7592  0.6249  0.6249  0.8258  0.8258  1.2958  1.2958  1.3291  0.4745  0.4745
  0.9534  0.9534  0.5893  0.5893  1.0612  0.7207  0.7207  0.9197  0.9197  0.6433
  0.8490  0.7685  0.7134

 Free energy of the ion-electron system (eV)
  ---------------------------------------------------
  alpha Z        PSCENC =       745.79295715
  Ewald energy   TEWEN  =    236238.04618816
  -Hartree energ DENC   =   -287897.50421021
  -exchange      EXHF   =         0.00000000
  -V(xc)+E(xc)   XCENC  =      5689.39017980
  PAW double counting   =     28796.69377121   -29336.20753060
  entropy T*S    EENTRO =        -0.13901752
  eigenvalues    EBANDS =    -17976.36365523
  atomic energy  EATOM  =     60154.37525775
  Solvation  Ediel_sol  =         0.00000000
  ---------------------------------------------------
  free energy    TOTEN  =     -3585.91605948 eV

  energy without entropy =    -3585.77704197  energy(sigma->0) =    -3585.84655073


--------------------------------------------------------------------------------------------------------


--------------------------------------- Iteration      1(  84)  ---------------------------------------


    POTLOK:  cpu time      0.3274: real time      0.3315
    SETDIJ:  cpu time      0.0825: real time      0.0831
     EDDAV:  cpu time     21.9509: real time     22.1559
       DOS:  cpu time      0.0789: real time      0.0794
    CHARGE:  cpu time      0.9815: real time      1.0002
    MIXING:  cpu time      0.0139: real time      0.0141
    --------------------------------------------
      LOOP:  cpu time     23.4350: real time     23.6642

 eigenvalue-minimisations  :  2400
 total energy-change (2. order) :-0.2169174E-02  (-0.1483522E-01)
 number of electron    1588.9999987 magnetization 
 augmentation part       46.3504339 magnetization 

 Broyden mixing:
  rms(total) = 0.22437E+00    rms(broyden)= 0.22416E+00
  rms(prec ) = 0.24821E+00
  weight for this iteration     100.00

 eigenvalues of (default mixing * dielectric matrix)
  average eigenvalue GAMMA=   1.8100
  5.6390  5.6390  4.7142  4.5541  4.5541  3.5248  3.5248  4.0128  2.9410  2.9410
  3.6471  3.2183  2.6800  1.3907  1.3907  0.2136  0.2136  1.8135  1.8135  1.9436
  0.0007  0.6394  0.6640  1.3440  1.3440  1.1211  1.1211  1.2762  0.4403  0.4403
  1.0638  1.0638  0.8265  0.8265  0.6098  0.6098  0.5416  0.6737  0.6737  0.8796
  0.8796  0.6668  0.7831  0.7831

 Free energy of the ion-electron system (eV)
  ---------------------------------------------------
  alpha Z        PSCENC =       745.79295715
  Ewald energy   TEWEN  =    236238.04618816
  -Hartree energ DENC   =   -287897.51674782
  -exchange      EXHF   =         0.00000000
  -V(xc)+E(xc)   XCENC  =      5689.39034730
  PAW double counting   =     28796.67660368   -29336.11736550
  entropy T*S    EENTRO =        -0.13196567
  eigenvalues    EBANDS =    -17976.43350371
  atomic energy  EATOM  =     60154.37525775
  Solvation  Ediel_sol  =         0.00000000
  ---------------------------------------------------
  free energy    TOTEN  =     -3585.91822866 eV

  energy without entropy =    -3585.78626299  energy(sigma->0) =    -3585.85224582


--------------------------------------------------------------------------------------------------------


--------------------------------------- Iteration      1(  85)  ---------------------------------------


    POTLOK:  cpu time      0.1410: real time      0.1431
    SETDIJ:  cpu time      0.0262: real time      0.0264
     EDDAV:  cpu time     22.2756: real time     22.4837
       DOS:  cpu time      0.0009: real time      0.0009
    CHARGE:  cpu time      0.9897: real time      0.9979
    MIXING:  cpu time      0.0161: real time      0.0163
    --------------------------------------------
      LOOP:  cpu time     23.4494: real time     23.6682

 eigenvalue-minimisations  :  2400
 total energy-change (2. order) : 0.1980221E-02  (-0.1414598E-01)
 number of electron    1588.9999992 magnetization 
 augmentation part       46.6845624 magnetization 

 Broyden mixing:
  rms(total) = 0.15060E+00    rms(broyden)= 0.15028E+00
  rms(prec ) = 0.16640E+00
  weight for this iteration     100.00

 eigenvalues of (default mixing * dielectric matrix)
  average eigenvalue GAMMA=   1.8185
  5.6761  5.6761  4.5543  4.5893  4.6737  3.9591  3.7554  3.2422  2.7092  2.7092
  2.5821  1.8284  1.8284  2.0699  2.0699  0.7654  0.7654  1.6790  1.1679  1.1679
  0.0003  1.2020  1.2020  1.2742  0.9115  0.9115  0.2833  1.0978  1.0978  0.5681
  0.5681  0.5162  0.5162  0.5225  0.8051  0.8051  0.7433  0.7433  0.7332  0.7708

 Free energy of the ion-electron system (eV)
  ---------------------------------------------------
  alpha Z        PSCENC =       745.79295715
  Ewald energy   TEWEN  =    236238.04618816
  -Hartree energ DENC   =   -287897.50531189
  -exchange      EXHF   =         0.00000000
  -V(xc)+E(xc)   XCENC  =      5689.39024697
  PAW double counting   =     28796.69557322   -29336.20985316
  entropy T*S    EENTRO =        -0.13895640
  eigenvalues    EBANDS =    -17976.36235025
  atomic energy  EATOM  =     60154.37525775
  Solvation  Ediel_sol  =         0.00000000
  ---------------------------------------------------
  free energy    TOTEN  =     -3585.91624844 eV

  energy without entropy =    -3585.77729204  energy(sigma->0) =    -3585.84677024


--------------------------------------------------------------------------------------------------------


--------------------------------------- Iteration      1(  86)  ---------------------------------------


    POTLOK:  cpu time      0.1412: real time      0.1436
    SETDIJ:  cpu time      0.0268: real time      0.0270
     EDDAV:  cpu time     22.1383: real time     22.3891
       DOS:  cpu time      0.0009: real time      0.0009
    CHARGE:  cpu time      0.9912: real time      0.9992
    MIXING:  cpu time      0.0132: real time      0.0133
    --------------------------------------------
      LOOP:  cpu time     23.3116: real time     23.5731

 eigenvalue-minimisations  :  2400
 total energy-change (2. order) :-0.2189347E-02  (-0.1513975E-01)
 number of electron    1588.9999987 magnetization 
 augmentation part       46.3491623 magnetization 

 Broyden mixing:
  rms(total) = 0.22580E+00    rms(broyden)= 0.22558E+00
  rms(prec ) = 0.24979E+00
  weight for this iteration     100.00

 eigenvalues of (default mixing * dielectric matrix)
  average eigenvalue GAMMA=   1.8962
  7.2681  7.2681  4.6733  4.5594  4.5594  3.9763  3.7490  3.2470  2.5940  2.5940
  2.0996  2.0996  2.5520  2.1594  2.1594  1.6280  1.6280  1.7214  0.0002  0.2625
  0.2625  1.2650  1.2650  0.8653  0.8653  1.3350  0.9492  0.9492  0.6237  0.6237
  0.4133  0.4133  1.0832  1.0832  0.5170  0.7441  0.7441  0.6775  0.6775  0.8125
  0.7753

 Free energy of the ion-electron system (eV)
  ---------------------------------------------------
  alpha Z        PSCENC =       745.79295715
  Ewald energy   TEWEN  =    236238.04618816
  -Hartree energ DENC   =   -287897.51808468
  -exchange      EXHF   =         0.00000000
  -V(xc)+E(xc)   XCENC  =      5689.39040740
  PAW double counting   =     28796.67762533   -29336.11826666
  entropy T*S    EENTRO =        -0.13185737
  eigenvalues    EBANDS =    -17976.43266487
  atomic energy  EATOM  =     60154.37525775
  Solvation  Ediel_sol  =         0.00000000
  ---------------------------------------------------
  free energy    TOTEN  =     -3585.91843778 eV

  energy without entropy =    -3585.78658041  energy(sigma->0) =    -3585.85250910


--------------------------------------------------------------------------------------------------------


--------------------------------------- Iteration      1(  87)  ---------------------------------------


    POTLOK:  cpu time      0.1414: real time      0.1442
    SETDIJ:  cpu time      0.0272: real time      0.0274
     EDDAV:  cpu time     22.3781: real time     22.6449
       DOS:  cpu time      0.0350: real time      0.0352
    CHARGE:  cpu time      0.9832: real time      0.9913
    MIXING:  cpu time      0.0131: real time      0.0132
    --------------------------------------------
      LOOP:  cpu time     23.5780: real time     23.8562

 eigenvalue-minimisations  :  2400
 total energy-change (2. order) : 0.2009451E-02  (-0.1441634E-01)
 number of electron    1588.9999993 magnetization 
 augmentation part       46.6860787 magnetization 

 Broyden mixing:
  rms(total) = 0.15230E+00    rms(broyden)= 0.15198E+00
  rms(prec ) = 0.16828E+00
  weight for this iteration     100.00

 eigenvalues of (default mixing * dielectric matrix)
  average eigenvalue GAMMA=   1.8716
  7.2399  7.2399  4.5595  4.7051  4.6392  3.9845  3.7283  3.2434  2.5870  2.5870
  2.0536  2.0536  2.5639  2.1921  2.1921  1.6571  1.6571  1.7119  0.0023  0.1519
  0.1519  1.2585  1.2585  1.4440  0.9273  0.9273  0.7100  0.7100  1.1364  1.1364
  0.9716  0.9716  0.3481  0.3875  0.6508  0.6508  0.7311  0.7311  0.5276  0.6293
  0.8122  0.7876

 Free energy of the ion-electron system (eV)
  ---------------------------------------------------
  alpha Z        PSCENC =       745.79295715
  Ewald energy   TEWEN  =    236238.04618816
  -Hartree energ DENC   =   -287897.50536159
  -exchange      EXHF   =         0.00000000
  -V(xc)+E(xc)   XCENC  =      5689.39031294
  PAW double counting   =     28796.69737416   -29336.21217691
  entropy T*S    EENTRO =        -0.13889688
  eigenvalues    EBANDS =    -17976.36208311
  atomic energy  EATOM  =     60154.37525775
  Solvation  Ediel_sol  =         0.00000000
  ---------------------------------------------------
  free energy    TOTEN  =     -3585.91642833 eV

  energy without entropy =    -3585.77753145  energy(sigma->0) =    -3585.84697989


--------------------------------------------------------------------------------------------------------


--------------------------------------- Iteration      1(  88)  ---------------------------------------


    POTLOK:  cpu time      0.1771: real time      0.1798
    SETDIJ:  cpu time      0.0264: real time      0.0266
     EDDAV:  cpu time     21.8815: real time     22.0715
       DOS:  cpu time      0.0009: real time      0.0009
    CHARGE:  cpu time      1.0054: real time      1.0136
    MIXING:  cpu time      0.0351: real time      0.0354
    --------------------------------------------
      LOOP:  cpu time     23.1265: real time     23.3278

 eigenvalue-minimisations  :  2400
 total energy-change (2. order) :-0.2223167E-02  (-0.1544242E-01)
 number of electron    1588.9999987 magnetization 
 augmentation part       46.3478120 magnetization 

 Broyden mixing:
  rms(total) = 0.22731E+00    rms(broyden)= 0.22709E+00
  rms(prec ) = 0.25146E+00
  weight for this iteration     100.00

 eigenvalues of (default mixing * dielectric matrix)
  average eigenvalue GAMMA=   1.8471
  6.9895  6.9895  4.6901  4.6901  4.5655  4.0313  3.7228  3.2839  2.7370  2.7370
  2.5834  2.3696  2.3696  1.6463  1.6463  1.9040  1.9040  1.6776  1.3716  1.3716
  0.0007  0.2690  0.2690  0.6655  0.6655  0.9634  0.9634  1.1089  1.1089  1.1594
  0.3988  0.4124  1.0164  0.9203  0.9203  0.6667  0.6667  0.7259  0.7259  0.8155
  0.4957  0.4957  0.7100

 Free energy of the ion-electron system (eV)
  ---------------------------------------------------
  alpha Z        PSCENC =       745.79295715
  Ewald energy   TEWEN  =    236238.04618816
  -Hartree energ DENC   =   -287897.51931027
  -exchange      EXHF   =         0.00000000
  -V(xc)+E(xc)   XCENC  =      5689.39047320
  PAW double counting   =     28796.67881648   -29336.11935403
  entropy T*S    EENTRO =        -0.13174254
  eigenvalues    EBANDS =    -17976.43193740
  atomic energy  EATOM  =     60154.37525775
  Solvation  Ediel_sol  =         0.00000000
  ---------------------------------------------------
  free energy    TOTEN  =     -3585.91865150 eV

  energy without entropy =    -3585.78690896  energy(sigma->0) =    -3585.85278023


--------------------------------------------------------------------------------------------------------


--------------------------------------- Iteration      1(  89)  ---------------------------------------


    POTLOK:  cpu time      0.1411: real time      0.1435
    SETDIJ:  cpu time      0.0271: real time      0.0273
     EDDAV:  cpu time     22.4585: real time     22.6833
       DOS:  cpu time      0.0451: real time      0.0454
    CHARGE:  cpu time      1.0055: real time      1.0137
    MIXING:  cpu time      0.0143: real time      0.0144
    --------------------------------------------
      LOOP:  cpu time     23.6916: real time     23.9275

 eigenvalue-minimisations  :  2432
 total energy-change (2. order) : 0.2045428E-02  (-0.1467738E-01)
 number of electron    1588.9999993 magnetization 
 augmentation part       46.6874539 magnetization 

 Broyden mixing:
  rms(total) = 0.15385E+00    rms(broyden)= 0.15353E+00
  rms(prec ) = 0.16999E+00
  weight for this iteration     100.00

 eigenvalues of (default mixing * dielectric matrix)
  average eigenvalue GAMMA=   1.8369
  7.0345  7.0345  4.7081  4.7081  4.5504  4.0455  3.7580  2.4264  2.4264  3.2740
  2.3977  2.3977  2.5307  2.5307  2.5888  1.5262  1.5262  1.6953  0.2203  1.4337
  1.4337  0.0002  0.4043  0.4043  0.6446  0.6446  1.1448  1.1448  1.0029  1.0029
  1.2228  0.4244  0.4244  0.3427  0.9737  0.8466  0.8466  0.6729  0.6729  0.5852
  0.8782  0.7870  0.7870  0.7206

 Free energy of the ion-electron system (eV)
  ---------------------------------------------------
  alpha Z        PSCENC =       745.79295715
  Ewald energy   TEWEN  =    236238.04618816
  -Hartree energ DENC   =   -287897.50493927
  -exchange      EXHF   =         0.00000000
  -V(xc)+E(xc)   XCENC  =      5689.39036551
  PAW double counting   =     28796.69847675   -29336.21379116
  entropy T*S    EENTRO =        -0.13884226
  eigenvalues    EBANDS =    -17976.36227870
  atomic energy  EATOM  =     60154.37525775
  Solvation  Ediel_sol  =         0.00000000
  ---------------------------------------------------
  free energy    TOTEN  =     -3585.91660607 eV

  energy without entropy =    -3585.77776381  energy(sigma->0) =    -3585.84718494


--------------------------------------------------------------------------------------------------------


--------------------------------------- Iteration      1(  90)  ---------------------------------------


    POTLOK:  cpu time      0.1413: real time      0.1435
    SETDIJ:  cpu time      0.0269: real time      0.0271
     EDDAV:  cpu time     22.4999: real time     22.7220
       DOS:  cpu time      0.0124: real time      0.0125
    CHARGE:  cpu time      0.9863: real time      0.9945
    MIXING:  cpu time      0.0160: real time      0.0162
    --------------------------------------------
      LOOP:  cpu time     23.6828: real time     23.9157

 eigenvalue-minimisations  :  2432
 total energy-change (2. order) :-0.2241057E-02  (-0.1572074E-01)
 number of electron    1588.9999987 magnetization 
 augmentation part       46.3466200 magnetization 

 Broyden mixing:
  rms(total) = 0.22865E+00    rms(broyden)= 0.22843E+00
  rms(prec ) = 0.25295E+00
  weight for this iteration     100.00

 eigenvalues of (default mixing * dielectric matrix)
  average eigenvalue GAMMA=   1.8330
  6.6609  6.6609  4.7422  4.2953  4.2953  3.6444  3.4616  2.8926  2.8926  1.2501
  1.2501  2.8374  2.8374  1.7107  1.7107  2.0036  1.8102  1.8102  1.5688  1.1201
  1.1201  0.0140  0.0034  1.1183  1.1183  1.0135  1.0135  0.5443  0.5443  0.3601
  0.4107  0.8959  0.8959  0.6984  0.5743  0.5377  0.7709  0.7709  0.7293  0.7293

 Free energy of the ion-electron system (eV)
  ---------------------------------------------------
  alpha Z        PSCENC =       745.79295715
  Ewald energy   TEWEN  =    236238.04618816
  -Hartree energ DENC   =   -287897.51914134
  -exchange      EXHF   =         0.00000000
  -V(xc)+E(xc)   XCENC  =      5689.39051669
  PAW double counting   =     28796.67926372   -29336.11969864
  entropy T*S    EENTRO =        -0.13163950
  eigenvalues    EBANDS =    -17976.43255112
  atomic energy  EATOM  =     60154.37525775
  Solvation  Ediel_sol  =         0.00000000
  ---------------------------------------------------
  free energy    TOTEN  =     -3585.91884713 eV

  energy without entropy =    -3585.78720763  energy(sigma->0) =    -3585.85302738


--------------------------------------------------------------------------------------------------------


--------------------------------------- Iteration      1(  91)  ---------------------------------------


    POTLOK:  cpu time      0.1410: real time      0.1435
    SETDIJ:  cpu time      0.0268: real time      0.0270
     EDDAV:  cpu time     22.9336: real time     23.1591
       DOS:  cpu time      0.0010: real time      0.0010
    CHARGE:  cpu time      0.9857: real time      0.9959
    MIXING:  cpu time      0.0131: real time      0.0132
    --------------------------------------------
      LOOP:  cpu time     24.1011: real time     24.3396

 eigenvalue-minimisations  :  2432
 total energy-change (2. order) : 0.2071139E-02  (-0.1493305E-01)
 number of electron    1588.9999993 magnetization 
 augmentation part       46.6888694 magnetization 

 Broyden mixing:
  rms(total) = 0.15544E+00    rms(broyden)= 0.15511E+00
  rms(prec ) = 0.17175E+00
  weight for this iteration     100.00

 eigenvalues of (default mixing * dielectric matrix)
  average eigenvalue GAMMA=   1.8471
  6.8753  6.8753  4.7422  4.3450  4.3450  3.6247  3.5304  2.7956  2.7956  2.8780
  2.8780  1.4863  1.4863  0.4369  1.7885  1.7885  1.9876  1.7418  1.7418  1.7602
  0.0003  1.3580  1.1268  1.1268  0.5687  0.5687  1.0124  1.0124  0.4591  0.4062
  0.6027  0.6027  0.5211  0.9282  0.9282  0.8963  0.8553  0.7207  0.7207  0.6912
  0.7222

 Free energy of the ion-electron system (eV)
  ---------------------------------------------------
  alpha Z        PSCENC =       745.79295715
  Ewald energy   TEWEN  =    236238.04618816
  -Hartree energ DENC   =   -287897.50462615
  -exchange      EXHF   =         0.00000000
  -V(xc)+E(xc)   XCENC  =      5689.39043974
  PAW double counting   =     28796.70057381   -29336.21636297
  entropy T*S    EENTRO =        -0.13878514
  eigenvalues    EBANDS =    -17976.36241834
  atomic energy  EATOM  =     60154.37525775
  Solvation  Ediel_sol  =         0.00000000
  ---------------------------------------------------
  free energy    TOTEN  =     -3585.91677599 eV

  energy without entropy =    -3585.77799085  energy(sigma->0) =    -3585.84738342


--------------------------------------------------------------------------------------------------------


--------------------------------------- Iteration      1(  92)  ---------------------------------------


    POTLOK:  cpu time      0.1417: real time      0.1441
    SETDIJ:  cpu time      0.0260: real time      0.0261
     EDDAV:  cpu time     22.6180: real time     22.8632
       DOS:  cpu time      0.0009: real time      0.0009
    CHARGE:  cpu time      0.9870: real time      0.9960
    MIXING:  cpu time      0.0133: real time      0.0134
    --------------------------------------------
      LOOP:  cpu time     23.7868: real time     24.0436

 eigenvalue-minimisations  :  2432
 total energy-change (2. order) :-0.2285176E-02  (-0.1601703E-01)
 number of electron    1588.9999987 magnetization 
 augmentation part       46.3452495 magnetization 

 Broyden mixing:
  rms(total) = 0.23018E+00    rms(broyden)= 0.22996E+00
  rms(prec ) = 0.25465E+00
  weight for this iteration     100.00

 eigenvalues of (default mixing * dielectric matrix)
  average eigenvalue GAMMA=   1.7984
  6.5374  6.5374  4.7424  4.3333  4.3089  2.8822  2.8822  1.6018  1.6018  3.5691
  3.5011  2.8986  2.8986  1.6853  1.6853  1.9970  1.6940  1.6940  1.7976  0.7510
  0.7510  0.0015  0.1220  1.3496  0.1808  1.0944  1.0944  0.9923  0.9923  0.3748
  0.6210  0.6210  0.9437  0.9437  0.5353  0.6764  0.7356  0.7356  0.8355  0.8355
  0.7687  0.7278

 Free energy of the ion-electron system (eV)
  ---------------------------------------------------
  alpha Z        PSCENC =       745.79295715
  Ewald energy   TEWEN  =    236238.04618816
  -Hartree energ DENC   =   -287897.51976111
  -exchange      EXHF   =         0.00000000
  -V(xc)+E(xc)   XCENC  =      5689.39057368
  PAW double counting   =     28796.68014928   -29336.12047329
  entropy T*S    EENTRO =        -0.13152115
  eigenvalues    EBANDS =    -17976.43243164
  atomic energy  EATOM  =     60154.37525775
  Solvation  Ediel_sol  =         0.00000000
  ---------------------------------------------------
  free energy    TOTEN  =     -3585.91906117 eV

  energy without entropy =    -3585.78754002  energy(sigma->0) =    -3585.85330059


--------------------------------------------------------------------------------------------------------


--------------------------------------- Iteration      1(  93)  ---------------------------------------


    POTLOK:  cpu time      0.1422: real time      0.1444
    SETDIJ:  cpu time      0.0266: real time      0.0268
     EDDAV:  cpu time     21.9506: real time     22.1478
       DOS:  cpu time      0.0623: real time      0.0627
    CHARGE:  cpu time      1.0315: real time      1.0399
    MIXING:  cpu time      0.0141: real time      0.0142
    --------------------------------------------
      LOOP:  cpu time     23.2272: real time     23.4358

 eigenvalue-minimisations  :  2432
 total energy-change (2. order) : 0.2107561E-02  (-0.1519209E-01)
 number of electron    1588.9999993 magnetization 
 augmentation part       46.6901897 magnetization 

 Broyden mixing:
  rms(total) = 0.15692E+00    rms(broyden)= 0.15659E+00
  rms(prec ) = 0.17340E+00
  weight for this iteration     100.00

 eigenvalues of (default mixing * dielectric matrix)
  average eigenvalue GAMMA=   1.7914
  6.3110  6.3110  2.2108  2.2108  4.7457  4.3843  4.2752  2.8123  2.8123  3.5793
  3.4094  2.8955  2.8955  1.5882  1.5882  1.9483  1.8303  1.6863  1.6863  1.0418
  1.0418  0.0002  1.1792  1.1792  1.0344  1.0344  0.1508  0.9422  0.9422  0.3884
  0.3884  0.3115  1.0667  0.6462  0.6821  0.5656  0.6928  0.8185  0.8185  0.7475
  0.6775  0.7710  0.7287

 Free energy of the ion-electron system (eV)
  ---------------------------------------------------
  alpha Z        PSCENC =       745.79295715
  Ewald energy   TEWEN  =    236238.04618816
  -Hartree energ DENC   =   -287897.50315956
  -exchange      EXHF   =         0.00000000
  -V(xc)+E(xc)   XCENC  =      5689.39048188
  PAW double counting   =     28796.70129636   -29336.21758400
  entropy T*S    EENTRO =        -0.13873129
  eigenvalues    EBANDS =    -17976.36366006
  atomic energy  EATOM  =     60154.37525775
  Solvation  Ediel_sol  =         0.00000000
  ---------------------------------------------------
  free energy    TOTEN  =     -3585.91695361 eV

  energy without entropy =    -3585.77822232  energy(sigma->0) =    -3585.84758796


--------------------------------------------------------------------------------------------------------


--------------------------------------- Iteration      1(  94)  ---------------------------------------


    POTLOK:  cpu time      0.1414: real time      0.1439
    SETDIJ:  cpu time      0.0264: real time      0.0266
     EDDAV:  cpu time     22.2192: real time     22.4283
       DOS:  cpu time      0.0505: real time      0.0508
    CHARGE:  cpu time      1.0262: real time      1.0344
    MIXING:  cpu time      0.0142: real time      0.0144
    --------------------------------------------
      LOOP:  cpu time     23.4778: real time     23.6985

 eigenvalue-minimisations  :  2432
 total energy-change (2. order) :-0.2304192E-02  (-0.1629345E-01)
 number of electron    1588.9999987 magnetization 
 augmentation part       46.3440584 magnetization 

 Broyden mixing:
  rms(total) = 0.23152E+00    rms(broyden)= 0.23130E+00
  rms(prec ) = 0.25613E+00
  weight for this iteration     100.00

 eigenvalues of (default mixing * dielectric matrix)
  average eigenvalue GAMMA=   1.8037
  6.2733  6.2733  4.7473  2.5377  2.5377  4.3564  4.2691  3.6258  2.7961  2.7961
  3.1572  3.1572  2.6955  1.7001  1.7001  1.1024  1.1024  0.1845  1.6887  1.6887
  2.0078  1.9146  0.0005  1.2817  1.0491  1.0491  0.7833  0.7833  1.1033  1.1033
  0.2966  0.5465  0.5960  0.9295  0.9295  0.4884  0.6712  0.8351  0.8228  0.7602
  0.8536  0.6979  0.7075  0.7634

 Free energy of the ion-electron system (eV)
  ---------------------------------------------------
  alpha Z        PSCENC =       745.79295715
  Ewald energy   TEWEN  =    236238.04618816
  -Hartree energ DENC   =   -287897.51877244
  -exchange      EXHF   =         0.00000000
  -V(xc)+E(xc)   XCENC  =      5689.39060801
  PAW double counting   =     28796.68033190   -29336.12055083
  entropy T*S    EENTRO =        -0.13141675
  eigenvalues    EBANDS =    -17976.43386075
  atomic energy  EATOM  =     60154.37525775
  Solvation  Ediel_sol  =         0.00000000
  ---------------------------------------------------
  free energy    TOTEN  =     -3585.91925780 eV

  energy without entropy =    -3585.78784105  energy(sigma->0) =    -3585.85354942


--------------------------------------------------------------------------------------------------------


--------------------------------------- Iteration      1(  95)  ---------------------------------------


    POTLOK:  cpu time      0.2276: real time      0.2303
    SETDIJ:  cpu time      0.0267: real time      0.0269
     EDDAV:  cpu time     22.7193: real time     22.9326
       DOS:  cpu time      0.0428: real time      0.0430
    CHARGE:  cpu time      0.9998: real time      1.0080
    MIXING:  cpu time      0.0160: real time      0.0162
    --------------------------------------------
      LOOP:  cpu time     24.0322: real time     24.2569

 eigenvalue-minimisations  :  2432
 total energy-change (2. order) : 0.2148370E-02  (-0.1541796E-01)
 number of electron    1588.9999993 magnetization 
 augmentation part       46.6912975 magnetization 

 Broyden mixing:
  rms(total) = 0.15816E+00    rms(broyden)= 0.15783E+00
  rms(prec ) = 0.17477E+00
  weight for this iteration     100.00

 eigenvalues of (default mixing * dielectric matrix)
  average eigenvalue GAMMA=   1.7658
  5.3376  5.3376  4.6721  4.6721  4.3230  2.9163  2.9163  3.5382  3.1270  2.8605
  2.4764  2.4764  0.7379  0.3311  1.1757  1.1456  1.8855  1.5616  1.4531  1.6743
  0.0006  1.2757  1.2757  1.0818  1.0818  1.0795  0.6576  0.6576  0.9805  0.7379
  0.7365  0.6153  0.7241  0.6384  0.4723  0.8387  0.7284  0.8489  0.7407  0.8407

 Free energy of the ion-electron system (eV)
  ---------------------------------------------------
  alpha Z        PSCENC =       745.79295715
  Ewald energy   TEWEN  =    236238.04618816
  -Hartree energ DENC   =   -287897.50141415
  -exchange      EXHF   =         0.00000000
  -V(xc)+E(xc)   XCENC  =      5689.39050886
  PAW double counting   =     28796.70158355   -29336.21832116
  entropy T*S    EENTRO =        -0.13868540
  eigenvalues    EBANDS =    -17976.36518420
  atomic energy  EATOM  =     60154.37525775
  Solvation  Ediel_sol  =         0.00000000
  ---------------------------------------------------
  free energy    TOTEN  =     -3585.91710943 eV

  energy without entropy =    -3585.77842403  energy(sigma->0) =    -3585.84776673


--------------------------------------------------------------------------------------------------------


--------------------------------------- Iteration      1(  96)  ---------------------------------------


    POTLOK:  cpu time      0.1410: real time      0.1432
    SETDIJ:  cpu time      0.0264: real time      0.0266
     EDDAV:  cpu time     22.7128: real time     22.9251
       DOS:  cpu time      0.0593: real time      0.0600
    CHARGE:  cpu time      1.0053: real time      1.0191
    MIXING:  cpu time      0.0134: real time      0.0136
    --------------------------------------------
      LOOP:  cpu time     23.9582: real time     24.1877

 eigenvalue-minimisations  :  2432
 total energy-change (2. order) :-0.2320880E-02  (-0.1653361E-01)
 number of electron    1588.9999987 magnetization 
 augmentation part       46.3430200 magnetization 

 Broyden mixing:
  rms(total) = 0.23268E+00    rms(broyden)= 0.23246E+00
  rms(prec ) = 0.25742E+00
  weight for this iteration     100.00

 eigenvalues of (default mixing * dielectric matrix)
  average eigenvalue GAMMA=   1.7843
  5.5013  5.5013  4.6923  4.6923  4.3299  3.0077  3.0077  3.5214  3.0835  3.0835
  2.5448  2.5448  0.6696  1.3227  1.3227  2.1005  1.4314  1.5479  1.4848  1.4848
  1.3002  1.3002  0.0775  0.0039  1.0726  1.0354  0.5951  0.5951  0.7697  0.9174
  0.9116  0.8381  0.8452  0.8377  0.6696  0.4701  0.7842  0.6952  0.8833  0.8536
  0.8267

 Free energy of the ion-electron system (eV)
  ---------------------------------------------------
  alpha Z        PSCENC =       745.79295715
  Ewald energy   TEWEN  =    236238.04618816
  -Hartree energ DENC   =   -287897.51796255
  -exchange      EXHF   =         0.00000000
  -V(xc)+E(xc)   XCENC  =      5689.39063503
  PAW double counting   =     28796.68002293   -29336.12015793
  entropy T*S    EENTRO =        -0.13132392
  eigenvalues    EBANDS =    -17976.43504693
  atomic energy  EATOM  =     60154.37525775
  Solvation  Ediel_sol  =         0.00000000
  ---------------------------------------------------
  free energy    TOTEN  =     -3585.91943031 eV

  energy without entropy =    -3585.78810639  energy(sigma->0) =    -3585.85376835


--------------------------------------------------------------------------------------------------------


--------------------------------------- Iteration      1(  97)  ---------------------------------------


    POTLOK:  cpu time      0.1405: real time      0.1435
    SETDIJ:  cpu time      0.0259: real time      0.0261
     EDDAV:  cpu time     22.4889: real time     22.6951
       DOS:  cpu time      0.0149: real time      0.0149
    CHARGE:  cpu time      0.9809: real time      0.9887
    MIXING:  cpu time      0.0133: real time      0.0134
    --------------------------------------------
      LOOP:  cpu time     23.6643: real time     23.8818

 eigenvalue-minimisations  :  2400
 total energy-change (2. order) : 0.2168508E-02  (-0.1564915E-01)
 number of electron    1588.9999993 magnetization 
 augmentation part       46.6925720 magnetization 

 Broyden mixing:
  rms(total) = 0.15959E+00    rms(broyden)= 0.15926E+00
  rms(prec ) = 0.17636E+00
  weight for this iteration     100.00

 eigenvalues of (default mixing * dielectric matrix)
  average eigenvalue GAMMA=   1.8064
  5.9613  5.9613  4.6928  4.6928  4.3219  3.2365  3.2365  3.5068  3.0603  3.0603
  2.6169  2.6169  0.9439  1.2990  1.3344  1.7747  1.6195  1.6195  1.4096  1.4096
  1.2088  1.2088  0.0006  1.0739  1.0851  0.3693  0.5276  0.5986  0.5986  0.9422
  0.9503  0.6301  0.5029  0.8835  0.8758  0.8985  0.8471  0.9108  0.9053  0.8185
  0.8439  0.8136

 Free energy of the ion-electron system (eV)
  ---------------------------------------------------
  alpha Z        PSCENC =       745.79295715
  Ewald energy   TEWEN  =    236238.04618816
  -Hartree energ DENC   =   -287897.49848890
  -exchange      EXHF   =         0.00000000
  -V(xc)+E(xc)   XCENC  =      5689.39051612
  PAW double counting   =     28796.70171882   -29336.21886351
  entropy T*S    EENTRO =        -0.13863213
  eigenvalues    EBANDS =    -17976.36791527
  atomic energy  EATOM  =     60154.37525775
  Solvation  Ediel_sol  =         0.00000000
  ---------------------------------------------------
  free energy    TOTEN  =     -3585.91726180 eV

  energy without entropy =    -3585.77862967  energy(sigma->0) =    -3585.84794573


--------------------------------------------------------------------------------------------------------


--------------------------------------- Iteration      1(  98)  ---------------------------------------


    POTLOK:  cpu time      0.2046: real time      0.2076
    SETDIJ:  cpu time      0.0265: real time      0.0268
     EDDAV:  cpu time     21.3182: real time     21.5069
       DOS:  cpu time      0.0311: real time      0.0312
    CHARGE:  cpu time      1.0126: real time      1.0206
    MIXING:  cpu time      0.0134: real time      0.0135
    --------------------------------------------
      LOOP:  cpu time     22.6065: real time     22.8065

 eigenvalue-minimisations  :  2368
 total energy-change (2. order) :-0.2370358E-02  (-0.1681015E-01)
 number of electron    1588.9999987 magnetization 
 augmentation part       46.3417335 magnetization 

 Broyden mixing:
  rms(total) = 0.23413E+00    rms(broyden)= 0.23390E+00
  rms(prec ) = 0.25901E+00
  weight for this iteration     100.00

 eigenvalues of (default mixing * dielectric matrix)
  average eigenvalue GAMMA=   1.8500
  7.5422  7.5422  4.6845  4.6845  4.3331  3.6059  0.9702  3.1082  3.1082  2.6729
  2.6729  2.7004  2.7004  1.5538  1.5538  2.3641  1.0466  0.9085  0.0716  1.5867
  1.5867  1.3169  1.3169  0.0032  1.0128  1.0051  1.1086  1.1355  0.3431  0.5581
  0.8152  0.7736  0.7238  0.5768  0.8983  0.9391  0.9205  0.9152  0.9016  0.8721
  0.7995  0.7992  0.8163

 Free energy of the ion-electron system (eV)
  ---------------------------------------------------
  alpha Z        PSCENC =       745.79295715
  Ewald energy   TEWEN  =    236238.04618816
  -Hartree energ DENC   =   -287897.51697243
  -exchange      EXHF   =         0.00000000
  -V(xc)+E(xc)   XCENC  =      5689.39065818
  PAW double counting   =     28796.68011254   -29336.12014546
  entropy T*S    EENTRO =        -0.13121175
  eigenvalues    EBANDS =    -17976.43647630
  atomic energy  EATOM  =     60154.37525775
  Solvation  Ediel_sol  =         0.00000000
  ---------------------------------------------------
  free energy    TOTEN  =     -3585.91963216 eV

  energy without entropy =    -3585.78842041  energy(sigma->0) =    -3585.85402628


--------------------------------------------------------------------------------------------------------


--------------------------------------- Iteration      1(  99)  ---------------------------------------


    POTLOK:  cpu time      0.1829: real time      0.1856
    SETDIJ:  cpu time      0.0265: real time      0.0267
     EDDAV:  cpu time     22.0643: real time     22.3491
       DOS:  cpu time      0.0009: real time      0.0009
    CHARGE:  cpu time      0.9776: real time      0.9856
    MIXING:  cpu time      0.0137: real time      0.0139
    --------------------------------------------
      LOOP:  cpu time     23.2659: real time     23.5617

 eigenvalue-minimisations  :  2368
 total energy-change (2. order) : 0.2211302E-02  (-0.1587632E-01)
 number of electron    1588.9999993 magnetization 
 augmentation part       46.6936228 magnetization 

 Broyden mixing:
  rms(total) = 0.16077E+00    rms(broyden)= 0.16044E+00
  rms(prec ) = 0.17766E+00
  weight for this iteration     100.00

 eigenvalues of (default mixing * dielectric matrix)
  average eigenvalue GAMMA=   1.8518
  7.8873  7.8873  4.6907  4.6907  4.3497  1.3545  3.5719  3.2382  3.2382  2.6724
  2.6724  2.6771  2.6771  1.5994  1.5994  2.3280  0.7868  0.6737  0.1898  1.4380
  1.4380  1.5867  1.4383  0.0014  1.0092  1.0061  1.0649  1.0304  0.8387  0.8441
  0.3620  0.4812  1.0201  0.9558  0.9197  0.7827  0.7472  0.8091  0.8692  0.8672
  0.7058  0.7579  0.7923  0.9274

 Free energy of the ion-electron system (eV)
  ---------------------------------------------------
  alpha Z        PSCENC =       745.79295715
  Ewald energy   TEWEN  =    236238.04618816
  -Hartree energ DENC   =   -287897.49630935
  -exchange      EXHF   =         0.00000000
  -V(xc)+E(xc)   XCENC  =      5689.39054085
  PAW double counting   =     28796.70189067   -29336.21948679
  entropy T*S    EENTRO =        -0.13858750
  eigenvalues    EBANDS =    -17976.36987180
  atomic energy  EATOM  =     60154.37525775
  Solvation  Ediel_sol  =         0.00000000
  ---------------------------------------------------
  free energy    TOTEN  =     -3585.91742085 eV

  energy without entropy =    -3585.77883335  energy(sigma->0) =    -3585.84812710


--------------------------------------------------------------------------------------------------------


--------------------------------------- Iteration      1( 100)  ---------------------------------------


    POTLOK:  cpu time      0.1826: real time      0.1853
    SETDIJ:  cpu time      0.0263: real time      0.0266
     EDDAV:  cpu time     22.0970: real time     22.3266
       DOS:  cpu time      0.0078: real time      0.0078
    --------------------------------------------
      LOOP:  cpu time     22.3136: real time     22.5462

 eigenvalue-minimisations  :  2368
 total energy-change (2. order) :-0.2380127E-02  (-0.1704411E-01)
 number of electron    1588.9999993 magnetization 
 augmentation part       46.6936228 magnetization 

 Free energy of the ion-electron system (eV)
  ---------------------------------------------------
  alpha Z        PSCENC =       745.79295715
  Ewald energy   TEWEN  =    236238.04618816
  -Hartree energ DENC   =   -287897.51483585
  -exchange      EXHF   =         0.00000000
  -V(xc)+E(xc)   XCENC  =      5689.39067429
  PAW double counting   =     28796.67984588   -29336.11979143
  entropy T*S    EENTRO =        -0.13112212
  eigenvalues    EBANDS =    -17976.43897482
  atomic energy  EATOM  =     60154.37525775
  Solvation  Ediel_sol  =         0.00000000
  ---------------------------------------------------
  free energy    TOTEN  =     -3585.91980098 eV

  energy without entropy =    -3585.78867886  energy(sigma->0) =    -3585.85423992


--------------------------------------------------------------------------------------------------------


 average (electrostatic) potential at core
  the test charge radii are     0.6991  0.7089  1.0452  0.7215  0.5201
  (the norm of the test charge is              1.0000)
       1 -57.8749       2 -57.8763       3 -57.8788       4 -57.8676       5 -57.8636
       6 -57.8668       7 -57.8697       8 -57.8506       9 -57.8482      10 -57.8549
      11 -57.8581      12 -57.8489      13 -57.8501      14 -57.8508      15 -57.8503
      16 -57.8535      17 -57.8572      18 -57.8709      19 -57.8610      20 -57.8677
      21 -57.8724      22 -57.8863      23 -57.8845      24 -57.8759      25 -57.8877
      26 -57.8835      27 -57.8868      28 -57.8792      29 -57.8798      30 -57.8828
      31 -57.8828      32 -57.8736      33 -57.8692      34 -57.8607      35 -57.8693
      36 -57.8561      37 -57.8506      38 -57.8424      39 -57.8452      40 -57.8479
      41 -57.8546      42 -57.8745      43 -57.8556      44 -57.8817      45 -57.8928
      46 -57.9041      47 -57.9016      48 -57.8929      49 -57.8908      50 -57.8773
      51 -57.8802      52 -57.8811      53 -57.8834      54 -57.8761      55 -57.8768
      56 -57.8796      57 -57.8737      58 -57.8506      59 -57.8609      60 -57.8527
      61 -57.8433      62 -57.8264      63 -57.8316      64 -57.8354      65 -57.8421
      66 -57.8577      67 -57.8388      68 -57.8788      69 -57.8983      70 -57.8965
      71 -57.8931      72 -57.8994      73 -57.8749      74 -57.8607      75 -57.8621
      76 -57.8683      77 -57.8684      78 -57.8502      79 -57.8555      80 -57.8603
      81 -57.8539      82 -57.8262      83 -57.8347      84 -57.8346      85 -57.8250
      86 -57.8028      87 -57.8097      88 -57.8149      89 -57.8187      90 -57.8205
      91 -57.8097      92 -57.8506      93 -57.8706      94 -57.8649      95 -57.8558
      96 -57.8786      97 -57.8555      98 -57.8480      99 -57.8485     100 -57.8518
     101 -57.8485     102 -57.8311     103 -57.8397     104 -57.8346     105 -57.8258
     106 -57.8027     107 -57.8110     108 -57.8101     109 -57.8019     110 -57.7878
     111 -57.7922     112 -57.7936     113 -57.7933     114 -57.8065     115 -57.7963
     116 -57.8180     117 -57.8331     118 -57.8441     119 -57.8343     120 -57.8527
     121 -57.8457     122 -57.8434     123 -57.8442     124 -57.8433     125 -57.8391
     126 -57.8241     127 -57.8341     128 -57.8207     129 -57.8079     130 -57.7894
     131 -57.7988     132 -57.7929     133 -57.7880     134 -57.7865     135 -57.7865
     136 -57.7876     137 -57.7912     138 -57.8112     139 -57.7996     140 -57.8167
     141 -57.8278     142 -57.8397     143 -57.8332     144 -57.8426     145 -57.8445
     146 -57.8449     147 -57.8460     148 -57.8419     149 -57.8377     150 -57.8246
     151 -57.8336     152 -57.8178     153 -57.8036     154 -57.7898     155 -57.7993
     156 -57.7883     157 -57.7862     158 -57.7955     159 -57.7924     160 -57.7924
     161 -57.7980     162 -57.8180     163 -57.8088     164 -57.8200     165 -57.8302
     166 -57.8418     167 -57.8361     168 -57.8423     169 -57.8477     170 -57.8504
     171 -57.8510     172 -57.8451     173 -57.8387     174 -57.8163     175 -57.8328
     176 -57.8148     177 -57.8023     178 -57.7930     179 -57.7953     180 -57.7930
     181 -57.7946     182 -57.8141     183 -57.8070     184 -57.8070     185 -57.8130
     186 -57.8300     187 -57.8252     188 -57.8276     189 -57.8351     190 -57.8456
     191 -57.8409     192 -57.8455     193 -57.8527     194 -57.8573     195 -57.8562
     196 -57.8521     197 -57.8435     198 -57.8187     199 -57.8388     200 -57.8059
     201 -57.7942     202 -57.8053     203 -57.7997     204 -57.8031     205 -57.8118
     206 -57.8369     207 -57.8280     208 -57.8282     209 -57.8329     210 -57.8403
     211 -57.8407     212 -57.8373     213 -57.8405     214 -57.8483     215 -57.8443
     216 -57.8496     217 -57.8565     218 -57.8583     219 -57.8586     220 -57.8562
     221 -57.8491     222 -57.8137     223 -57.8343     224 -57.8114     225 -57.8018
     226 -57.8167     227 -57.8039     228 -57.8194     229 -57.8323     230 -57.8528
     231 -57.8445     232 -57.8477     233 -57.8476     234 -57.8436     235 -57.8483
     236 -57.8425     237 -57.8430     238 -57.8501     239 -57.8458     240 -57.8521
     241 -57.8579     242 -57.8577     243 -57.8606     244 -57.8536     245 -57.8389
     246 -57.8098     247 -57.8294     248 -57.7999     249 -57.7977     250 -57.8247
     251 -57.8101     252 -57.8277     253 -57.8427     254 -57.8557     255 -57.8490
     256 -57.8553     257 -57.8524     258 -57.8472     259 -57.8514     260 -57.8443
     261 -57.8447     262 -57.8551     263 -57.8509     264 -57.8545     265 -57.8635
     266 -57.8647     267 -57.8676     268 -57.8567     269 -57.8452     270 -57.8389
     271 -57.8480     272 -57.8186     273 -57.8180     274 -57.8400     275 -57.8351
     276 -57.8371     277 -57.8467     278 -57.8538     279 -57.8502     280 -57.8553
     281 -57.8546     282 -57.8576     283 -57.8565     284 -57.8527     285 -57.8544
     286 -57.8674     287 -57.8646     288 -57.8620     289 -59.1707     290 -58.0478
     291 -59.2874     292 -58.0369     293 -58.1674     294 -58.1670     295 -59.3641
     296 -58.2883     297 -59.1568     298 -58.0606     299 -58.2298     300 -59.2243
     301 -59.1632     302 -57.9672     303 -58.1243     304 -59.2375     305 -59.3001
     306 -58.3128     307 -58.4956     308 -59.6440     309 -57.9714     310 -57.8722
     311 -59.1088     312 -57.9044     313 -57.8680     314 -57.6825     315 -59.0596
     316 -57.8795     317 -58.2488     318 -58.1655     319 -59.4307     320 -58.2285
     321 -58.5828     322 -58.4761     323 -58.6738     324 -57.8014     325 -57.9853
     326 -59.7759     327 -58.5440     328 -58.3983     329 -59.3646     330 -57.6729
     331 -57.5380     332 -58.3963     333 -58.1640     334 -58.4318     335 -59.8144
     336 -57.9095     337 -57.7140     338 -58.6021     339 -58.4633     340 -58.2831
     341 -58.5586     342 -57.7075     343 -57.8621     344 -59.6466     345 -58.0518
     346 -57.3785     347 -57.2387     348 -57.2856     349 -57.7390     350 -72.4668
     351 -72.0628     352 -72.6551     353 -72.2428     354 -72.4519     355 -72.1352
     356 -72.4602     357 -72.1926     358 -73.3126     359 -72.9178     360 -73.3237
     361 -73.1908     362 -71.8586     363 -73.4319     364 -49.2212     365 -79.5824
     366 -79.3516     367 -79.3966     368 -79.6429     369 -77.4010     370 -76.9398
     371 -77.3822     372 -77.2594     373 -40.5379     374 -40.7448     375 -40.7458
     376 -40.4881     377 -40.3505     378 -40.6515     379 -40.4018     380 -40.1564
     381 -40.3834     382 -40.7214     383 -40.6690     384 -40.9712     385 -40.3994
     386 -40.4407     387 -40.7499     388 -40.3820     389 -40.7347     390 -41.0445
     391 -40.3759     392 -40.4031     393 -40.7657     394 -40.7264     395 -40.5572
     396 -40.4037     397 -40.3227     398 -40.9040     399 -40.4400     400 -40.4340
     401 -40.1078     402 -40.1619     403 -40.4391     404 -40.8144     405 -39.9227
     406 -39.7816     407 -40.4264     408 -40.5397     409 -40.6333     410 -40.6774
     411 -40.2941     412 -40.2833     413 -40.9394     414 -40.6633     415 -40.1255
     416 -40.4701     417 -40.6213     418 -40.2912     419 -40.9451     420 -40.5967
     421 -40.3292     422 -40.2757     423 -40.6035     424 -40.6340     425 -40.2533
     426 -40.1211     427 -40.3485     428 -40.2114     429 -40.0897     430 -39.9602
     431 -40.1117     432 -40.3853     433 -40.0523     434 -40.9969     435 -40.3451
     436 -41.3521     437 -40.9319     438 -39.9791
 
 
 
 E-fermi :  -2.4030     XC(G=0):  -2.8859     alpha+bet : -2.3189

 Fermi energy:        -2.4030382236

 k-point     1 :       0.0000    0.0000    0.0000
  band No.  band energies     occupation 
      1     -23.9010      2.00000
      2     -23.8783      2.00000
      3     -23.6788      2.00000
      4     -23.6704      2.00000
      5     -23.0109      2.00000
      6     -22.4361      2.00000
      7     -22.4217      2.00000
      8     -22.3207      2.00000
      9     -22.0738      2.00000
     10     -21.8833      2.00000
     11     -21.7623      2.00000
     12     -21.7523      2.00000
     13     -21.7375      2.00000
     14     -21.7177      2.00000
     15     -21.7153      2.00000
     16     -21.6654      2.00000
     17     -21.5970      2.00000
     18     -21.5947      2.00000
     19     -21.5856      2.00000
     20     -21.5834      2.00000
     21     -21.3904      2.00000
     22     -21.3885      2.00000
     23     -21.2678      2.00000
     24     -21.2289      2.00000
     25     -21.2283      2.00000
     26     -21.2258      2.00000
     27     -21.2246      2.00000
     28     -21.2241      2.00000
     29     -21.2220      2.00000
     30     -21.1368      2.00000
     31     -21.1076      2.00000
     32     -21.1071      2.00000
     33     -21.0964      2.00000
     34     -21.0961      2.00000
     35     -20.8020      2.00000
     36     -20.7819      2.00000
     37     -20.7812      2.00000
     38     -20.7395      2.00000
     39     -20.7389      2.00000
     40     -20.7376      2.00000
     41     -20.7370      2.00000
     42     -20.6178      2.00000
     43     -20.6172      2.00000
     44     -20.6165      2.00000
     45     -20.6152      2.00000
     46     -20.5021      2.00000
     47     -20.4365      2.00000
     48     -20.4193      2.00000
     49     -20.4192      2.00000
     50     -20.3130      2.00000
     51     -20.3001      2.00000
     52     -20.2999      2.00000
     53     -20.2890      2.00000
     54     -20.2890      2.00000
     55     -20.1357      2.00000
     56     -20.1354      2.00000
     57     -20.1350      2.00000
     58     -20.1344      2.00000
     59     -20.1201      2.00000
     60     -19.9957      2.00000
     61     -19.9383      2.00000
     62     -19.9369      2.00000
     63     -19.9361      2.00000
     64     -19.9360      2.00000
     65     -19.9343      2.00000
     66     -19.9340      2.00000
     67     -19.7768      2.00000
     68     -19.7752      2.00000
     69     -19.7751      2.00000
     70     -19.7736      2.00000
     71     -19.3944      2.00000
     72     -19.3410      2.00000
     73     -19.3409      2.00000
     74     -19.3402      2.00000
     75     -19.3400      2.00000
     76     -19.3038      2.00000
     77     -19.3023      2.00000
     78     -19.3000      2.00000
     79     -19.2996      2.00000
     80     -19.2983      2.00000
     81     -19.2980      2.00000
     82     -19.2593      2.00000
     83     -19.1871      2.00000
     84     -19.1855      2.00000
     85     -19.1761      2.00000
     86     -19.1746      2.00000
     87     -18.8712      2.00000
     88     -18.8712      2.00000
     89     -18.8316      2.00000
     90     -18.8301      2.00000
     91     -18.8297      2.00000
     92     -18.8281      2.00000
     93     -18.7131      2.00000
     94     -18.7130      2.00000
     95     -18.7117      2.00000
     96     -18.7116      2.00000
     97     -18.6641      2.00000
     98     -18.6209      2.00000
     99     -18.5825      2.00000
    100     -18.5578      2.00000
    101     -18.5195      2.00000
    102     -18.5192      2.00000
    103     -18.5177      2.00000
    104     -18.5176      2.00000
    105     -18.4755      2.00000
    106     -18.4452      2.00000
    107     -18.2688      2.00000
    108     -18.2520      2.00000
    109     -18.2515      2.00000
    110     -18.2508      2.00000
    111     -18.2506      2.00000
    112     -18.2484      2.00000
    113     -18.2475      2.00000
    114     -18.2471      2.00000
    115     -18.2469      2.00000
    116     -18.2092      2.00000
    117     -18.0868      2.00000
    118     -17.9118      2.00000
    119     -17.9110      2.00000
    120     -17.7998      2.00000
    121     -17.7989      2.00000
    122     -17.7891      2.00000
    123     -17.7879      2.00000
    124     -17.6072      2.00000
    125     -17.6072      2.00000
    126     -17.5057      2.00000
    127     -17.5051      2.00000
    128     -17.5013      2.00000
    129     -17.5005      2.00000
    130     -17.4604      2.00000
    131     -17.4597      2.00000
    132     -17.4590      2.00000
    133     -17.4587      2.00000
    134     -17.4585      2.00000
    135     -17.4580      2.00000
    136     -17.4577      2.00000
    137     -17.4574      2.00000
    138     -17.4569      2.00000
    139     -17.4567      2.00000
    140     -17.4558      2.00000
    141     -17.4552      2.00000
    142     -17.0472      2.00000
    143     -17.0469      2.00000
    144     -17.0452      2.00000
    145     -17.0450      2.00000
    146     -17.0178      2.00000
    147     -16.9218      2.00000
    148     -16.9077      2.00000
    149     -16.9071      2.00000
    150     -16.9069      2.00000
    151     -16.9061      2.00000
    152     -16.8155      2.00000
    153     -16.8004      2.00000
    154     -16.7725      2.00000
    155     -16.6602      2.00000
    156     -16.6577      2.00000
    157     -16.6570      2.00000
    158     -16.6185      2.00000
    159     -16.5818      2.00000
    160     -16.5802      2.00000
    161     -16.5793      2.00000
    162     -16.5778      2.00000
    163     -16.5552      2.00000
    164     -16.5445      2.00000
    165     -16.4972      2.00000
    166     -16.4754      2.00000
    167     -16.3786      2.00000
    168     -16.3473      2.00000
    169     -16.3073      2.00000
    170     -16.2355      2.00000
    171     -16.2336      2.00000
    172     -16.2138      2.00000
    173     -16.2137      2.00000
    174     -16.2121      2.00000
    175     -16.1924      2.00000
    176     -16.1919      2.00000
    177     -16.1910      2.00000
    178     -16.1903      2.00000
    179     -16.1894      2.00000
    180     -16.1534      2.00000
    181     -16.1533      2.00000
    182     -16.1503      2.00000
    183     -16.1502      2.00000
    184     -16.0893      2.00000
    185     -16.0498      2.00000
    186     -16.0174      2.00000
    187     -15.9116      2.00000
    188     -15.8869      2.00000
    189     -15.7773      2.00000
    190     -15.7093      2.00000
    191     -15.7086      2.00000
    192     -15.6010      2.00000
    193     -15.5967      2.00000
    194     -15.5966      2.00000
    195     -15.4986      2.00000
    196     -15.4879      2.00000
    197     -15.2937      2.00000
    198     -15.2030      2.00000
    199     -15.2011      2.00000
    200     -15.1964      2.00000
    201     -15.1961      2.00000
    202     -15.1936      2.00000
    203     -15.1931      2.00000
    204     -14.9785      2.00000
    205     -14.9781      2.00000
    206     -14.9777      2.00000
    207     -14.9755      2.00000
    208     -14.9416      2.00000
    209     -14.9403      2.00000
    210     -14.9400      2.00000
    211     -14.9387      2.00000
    212     -14.8393      2.00000
    213     -14.8390      2.00000
    214     -14.8379      2.00000
    215     -14.8378      2.00000
    216     -14.8213      2.00000
    217     -14.8206      2.00000
    218     -14.7790      2.00000
    219     -14.6709      2.00000
    220     -14.5657      2.00000
    221     -14.5656      2.00000
    222     -14.5614      2.00000
    223     -14.5613      2.00000
    224     -14.3281      2.00000
    225     -14.3276      2.00000
    226     -14.3267      2.00000
    227     -14.3262      2.00000
    228     -14.2540      2.00000
    229     -14.1894      2.00000
    230     -14.1175      2.00000
    231     -14.1086      2.00000
    232     -14.1080      2.00000
    233     -14.0756      2.00000
    234     -14.0409      2.00000
    235     -14.0408      2.00000
    236     -14.0210      2.00000
    237     -14.0201      2.00000
    238     -14.0105      2.00000
    239     -14.0097      2.00000
    240     -13.9485      2.00000
    241     -13.7804      2.00000
    242     -13.7802      2.00000
    243     -13.7797      2.00000
    244     -13.7794      2.00000
    245     -13.7791      2.00000
    246     -13.7789      2.00000
    247     -13.7788      2.00000
    248     -13.7783      2.00000
    249     -13.7780      2.00000
    250     -13.7777      2.00000
    251     -13.7774      2.00000
    252     -13.7772      2.00000
    253     -13.5984      2.00000
    254     -13.5859      2.00000
    255     -13.5855      2.00000
    256     -13.5850      2.00000
    257     -13.5844      2.00000
    258     -13.5800      2.00000
    259     -13.5792      2.00000
    260     -13.5782      2.00000
    261     -13.5774      2.00000
    262     -13.5662      2.00000
    263     -13.3872      2.00000
    264     -13.3373      2.00000
    265     -13.3258      2.00000
    266     -13.2634      2.00000
    267     -13.2309      2.00000
    268     -13.2065      2.00000
    269     -13.0228      2.00000
    270     -13.0079      2.00000
    271     -13.0075      2.00000
    272     -13.0067      2.00000
    273     -13.0065      2.00000
    274     -12.9115      2.00000
    275     -12.9115      2.00000
    276     -12.9077      2.00000
    277     -12.9074      2.00000
    278     -12.8634      2.00000
    279     -12.7218      2.00000
    280     -12.4310      2.00000
    281     -12.4168      2.00000
    282     -12.4168      2.00000
    283     -12.4153      2.00000
    284     -12.4153      2.00000
    285     -12.3603      2.00000
    286     -12.3602      2.00000
    287     -12.3600      2.00000
    288     -12.3599      2.00000
    289     -12.3576      2.00000
    290     -12.3576      2.00000
    291     -12.2447      2.00000
    292     -12.2179      2.00000
    293     -12.1000      2.00000
    294     -12.0997      2.00000
    295     -12.0251      2.00000
    296     -12.0241      2.00000
    297     -12.0239      2.00000
    298     -12.0229      2.00000
    299     -12.0170      2.00000
    300     -12.0165      2.00000
    301     -12.0108      2.00000
    302     -12.0098      2.00000
    303     -12.0090      2.00000
    304     -12.0078      2.00000
    305     -12.0010      2.00000
    306     -11.9609      2.00000
    307     -11.9604      2.00000
    308     -11.9511      2.00000
    309     -11.9505      2.00000
    310     -11.9020      2.00000
    311     -11.8735      2.00000
    312     -11.8729      2.00000
    313     -11.8718      2.00000
    314     -11.8713      2.00000
    315     -11.7929      2.00000
    316     -11.7776      2.00000
    317     -11.7776      2.00000
    318     -11.7759      2.00000
    319     -11.7757      2.00000
    320     -11.7048      2.00000
    321     -11.6726      2.00000
    322     -11.6295      2.00000
    323     -11.6045      2.00000
    324     -11.6044      2.00000
    325     -11.3995      2.00000
    326     -11.3940      2.00000
    327     -11.3940      2.00000
    328     -11.3940      2.00000
    329     -11.3938      2.00000
    330     -11.3786      2.00000
    331     -11.3494      2.00000
    332     -11.3491      2.00000
    333     -11.3477      2.00000
    334     -11.3475      2.00000
    335     -11.3165      2.00000
    336     -11.3165      2.00000
    337     -11.0876      2.00000
    338     -11.0409      2.00000
    339     -11.0057      2.00000
    340     -10.9470      2.00000
    341     -10.8955      2.00000
    342     -10.8911      2.00000
    343     -10.8898      2.00000
    344     -10.8896      2.00000
    345     -10.8883      2.00000
    346     -10.8717      2.00000
    347     -10.7744      2.00000
    348     -10.6931      2.00000
    349     -10.6587      2.00000
    350     -10.6504      2.00000
    351     -10.6412      2.00000
    352     -10.6409      2.00000
    353     -10.6408      2.00000
    354     -10.6405      2.00000
    355     -10.6027      2.00000
    356     -10.6018      2.00000
    357     -10.5733      2.00000
    358     -10.5260      2.00000
    359     -10.4797      2.00000
    360     -10.4182      2.00000
    361     -10.4179      2.00000
    362     -10.4175      2.00000
    363     -10.4172      2.00000
    364     -10.4171      2.00000
    365     -10.4168      2.00000
    366     -10.4163      2.00000
    367     -10.4161      2.00000
    368     -10.4157      2.00000
    369     -10.4156      2.00000
    370     -10.4148      2.00000
    371     -10.4143      2.00000
    372     -10.3954      2.00000
    373     -10.3642      2.00000
    374     -10.3596      2.00000
    375     -10.3594      2.00000
    376     -10.3575      2.00000
    377     -10.3574      2.00000
    378     -10.2474      2.00000
    379     -10.2426      2.00000
    380     -10.1525      2.00000
    381     -10.1524      2.00000
    382     -10.1517      2.00000
    383     -10.1514      2.00000
    384     -10.1511      2.00000
    385     -10.1498      2.00000
    386     -10.1142      2.00000
    387     -10.0908      2.00000
    388     -10.0907      2.00000
    389     -10.0705      2.00000
    390      -9.9943      2.00000
    391      -9.9870      2.00000
    392      -9.9675      2.00000
    393      -9.9391      2.00000
    394      -9.8873      2.00000
    395      -9.8867      2.00000
    396      -9.8847      2.00000
    397      -9.8840      2.00000
    398      -9.8496      2.00000
    399      -9.8463      2.00000
    400      -9.8463      2.00000
    401      -9.8423      2.00000
    402      -9.8415      2.00000
    403      -9.8411      2.00000
    404      -9.8403      2.00000
    405      -9.8363      2.00000
    406      -9.8302      2.00000
    407      -9.8301      2.00000
    408      -9.8012      2.00000
    409      -9.8012      2.00000
    410      -9.7965      2.00000
    411      -9.7929      2.00000
    412      -9.7833      2.00000
    413      -9.7631      2.00000
    414      -9.6540      2.00000
    415      -9.6516      2.00000
    416      -9.6417      2.00000
    417      -9.6389      2.00000
    418      -9.6345      2.00000
    419      -9.6128      2.00000
    420      -9.5889      2.00000
    421      -9.5473      2.00000
    422      -9.4185      2.00000
    423      -9.4082      2.00000
    424      -9.4036      2.00000
    425      -9.3759      2.00000
    426      -9.3757      2.00000
    427      -9.3749      2.00000
    428      -9.3746      2.00000
    429      -9.3682      2.00000
    430      -9.3217      2.00000
    431      -9.3113      2.00000
    432      -9.2989      2.00000
    433      -9.2788      2.00000
    434      -9.2788      2.00000
    435      -9.2775      2.00000
    436      -9.2771      2.00000
    437      -9.2755      2.00000
    438      -9.2746      2.00000
    439      -9.2727      2.00000
    440      -9.2717      2.00000
    441      -9.2201      2.00000
    442      -9.2177      2.00000
    443      -9.2151      2.00000
    444      -9.2132      2.00000
    445      -9.2122      2.00000
    446      -9.2093      2.00000
    447      -9.2019      2.00000
    448      -9.1848      2.00000
    449      -9.1556      2.00000
    450      -9.1539      2.00000
    451      -9.1468      2.00000
    452      -9.1427      2.00000
    453      -9.1304      2.00000
    454      -9.0966      2.00000
    455      -9.0877      2.00000
    456      -9.0820      2.00000
    457      -9.0754      2.00000
    458      -9.0622      2.00000
    459      -9.0611      2.00000
    460      -9.0554      2.00000
    461      -9.0386      2.00000
    462      -9.0385      2.00000
    463      -9.0382      2.00000
    464      -9.0381      2.00000
    465      -9.0283      2.00000
    466      -8.9472      2.00000
    467      -8.9471      2.00000
    468      -8.9470      2.00000
    469      -8.9463      2.00000
    470      -8.9461      2.00000
    471      -8.8447      2.00000
    472      -8.8437      2.00000
    473      -8.8431      2.00000
    474      -8.8308      2.00000
    475      -8.8305      2.00000
    476      -8.8303      2.00000
    477      -8.8302      2.00000
    478      -8.8284      2.00000
    479      -8.8284      2.00000
    480      -8.8115      2.00000
    481      -8.7907      2.00000
    482      -8.7893      2.00000
    483      -8.7885      2.00000
    484      -8.7879      2.00000
    485      -8.7878      2.00000
    486      -8.7870      2.00000
    487      -8.7869      2.00000
    488      -8.7829      2.00000
    489      -8.7817      2.00000
    490      -8.7611      2.00000
    491      -8.7147      2.00000
    492      -8.7099      2.00000
    493      -8.7077      2.00000
    494      -8.6809      2.00000
    495      -8.6748      2.00000
    496      -8.6737      2.00000
    497      -8.6718      2.00000
    498      -8.6717      2.00000
    499      -8.6706      2.00000
    500      -8.6703      2.00000
    501      -8.6628      2.00000
    502      -8.6613      2.00000
    503      -8.6593      2.00000
    504      -8.6342      2.00000
    505      -8.6331      2.00000
    506      -8.6316      2.00000
    507      -8.6305      2.00000
    508      -8.6258      2.00000
    509      -8.6241      2.00000
    510      -8.6021      2.00000
    511      -8.5926      2.00000
    512      -8.5924      2.00000
    513      -8.5521      2.00000
    514      -8.5088      2.00000
    515      -8.4986      2.00000
    516      -8.4979      2.00000
    517      -8.4966      2.00000
    518      -8.4940      2.00000
    519      -8.4920      2.00000
    520      -8.4195      2.00000
    521      -8.3899      2.00000
    522      -8.3158      2.00000
    523      -8.3156      2.00000
    524      -8.3150      2.00000
    525      -8.3147      2.00000
    526      -8.3061      2.00000
    527      -8.2847      2.00000
    528      -8.2722      2.00000
    529      -8.2703      2.00000
    530      -8.2475      2.00000
    531      -8.1574      2.00000
    532      -8.1573      2.00000
    533      -8.1571      2.00000
    534      -8.1554      2.00000
    535      -8.1551      2.00000
    536      -8.1550      2.00000
    537      -8.1340      2.00000
    538      -8.1328      2.00000
    539      -8.1198      2.00000
    540      -8.1175      2.00000
    541      -8.1003      2.00000
    542      -8.0896      2.00000
    543      -8.0807      2.00000
    544      -8.0196      2.00000
    545      -8.0176      2.00000
    546      -7.9456      2.00000
    547      -7.9444      2.00000
    548      -7.9429      2.00000
    549      -7.9417      2.00000
    550      -7.9220      2.00000
    551      -7.9044      2.00000
    552      -7.9042      2.00000
    553      -7.9031      2.00000
    554      -7.9013      2.00000
    555      -7.9008      2.00000
    556      -7.8934      2.00000
    557      -7.8932      2.00000
    558      -7.8927      2.00000
    559      -7.8922      2.00000
    560      -7.8909      2.00000
    561      -7.7982      2.00000
    562      -7.7619      2.00000
    563      -7.7594      2.00000
    564      -7.7588      2.00000
    565      -7.7572      2.00000
    566      -7.7572      2.00000
    567      -7.7507      2.00000
    568      -7.7146      2.00000
    569      -7.7144      2.00000
    570      -7.7138      2.00000
    571      -7.7135      2.00000
    572      -7.7126      2.00000
    573      -7.7121      2.00000
    574      -7.7114      2.00000
    575      -7.7109      2.00000
    576      -7.7104      2.00000
    577      -7.7100      2.00000
    578      -7.7077      2.00000
    579      -7.7069      2.00000
    580      -7.6890      2.00000
    581      -7.6652      2.00000
    582      -7.6166      2.00000
    583      -7.5693      2.00000
    584      -7.5347      2.00000
    585      -7.5324      2.00000
    586      -7.5316      2.00000
    587      -7.5305      2.00000
    588      -7.5251      2.00000
    589      -7.5248      2.00000
    590      -7.5112      2.00000
    591      -7.4559      2.00000
    592      -7.4369      2.00000
    593      -7.4329      2.00000
    594      -7.4323      2.00000
    595      -7.4307      2.00000
    596      -7.4301      2.00000
    597      -7.4266      2.00000
    598      -7.4265      2.00000
    599      -7.3954      2.00000
    600      -7.3526      2.00000
    601      -7.3380      2.00000
    602      -7.3379      2.00000
    603      -7.3374      2.00000
    604      -7.3370      2.00000
    605      -7.2932      2.00000
    606      -7.2812      2.00000
    607      -7.2389      2.00000
    608      -7.2350      2.00000
    609      -7.2025      2.00000
    610      -7.1827      2.00000
    611      -7.1439      2.00000
    612      -7.1248      2.00000
    613      -7.1113      2.00000
    614      -7.1104      2.00000
    615      -7.1063      2.00000
    616      -7.0532      2.00000
    617      -7.0397      2.00000
    618      -7.0386      2.00000
    619      -7.0380      2.00000
    620      -7.0367      2.00000
    621      -7.0197      2.00000
    622      -7.0112      2.00000
    623      -7.0096      2.00000
    624      -7.0072      2.00000
    625      -7.0061      2.00000
    626      -7.0051      2.00000
    627      -7.0042      2.00000
    628      -6.9811      2.00000
    629      -6.9595      2.00000
    630      -6.9373      2.00000
    631      -6.9345      2.00000
    632      -6.9299      2.00000
    633      -6.9270      2.00000
    634      -6.9101      2.00000
    635      -6.8968      2.00000
    636      -6.8741      2.00000
    637      -6.8734      2.00000
    638      -6.8619      2.00000
    639      -6.8598      2.00000
    640      -6.8501      2.00000
    641      -6.8289      2.00000
    642      -6.7974      2.00000
    643      -6.6954      2.00000
    644      -6.6516      2.00000
    645      -6.6028      2.00000
    646      -6.5547      2.00000
    647      -6.5543      2.00000
    648      -6.5531      2.00000
    649      -6.5525      2.00000
    650      -6.5517      2.00000
    651      -6.5499      2.00000
    652      -6.5459      2.00000
    653      -6.5056      2.00000
    654      -6.5053      2.00000
    655      -6.4988      2.00000
    656      -6.4981      2.00000
    657      -6.4962      2.00000
    658      -6.4958      2.00000
    659      -6.4666      2.00000
    660      -6.4656      2.00000
    661      -6.4632      2.00000
    662      -6.4625      2.00000
    663      -6.4367      2.00000
    664      -6.4358      2.00000
    665      -6.4208      2.00000
    666      -6.3508      2.00000
    667      -6.3502      2.00000
    668      -6.3491      2.00000
    669      -6.3477      2.00000
    670      -6.3373      2.00000
    671      -6.3010      2.00000
    672      -6.2776      2.00000
    673      -6.1638      2.00000
    674      -6.1618      2.00000
    675      -6.1612      2.00000
    676      -6.1606      2.00000
    677      -6.1109      2.00000
    678      -6.0840      2.00000
    679      -6.0813      2.00000
    680      -6.0792      2.00000
    681      -6.0212      2.00000
    682      -6.0197      2.00000
    683      -6.0186      2.00000
    684      -6.0159      2.00000
    685      -5.9155      2.00000
    686      -5.9085      2.00000
    687      -5.9081      2.00000
    688      -5.9069      2.00000
    689      -5.9063      2.00000
    690      -5.9052      2.00000
    691      -5.8825      2.00000
    692      -5.8708      2.00000
    693      -5.8317      2.00000
    694      -5.8255      2.00000
    695      -5.8238      2.00000
    696      -5.8224      2.00000
    697      -5.8204      2.00000
    698      -5.7640      2.00000
    699      -5.7609      2.00000
    700      -5.7605      2.00000
    701      -5.7153      2.00000
    702      -5.6984      2.00000
    703      -5.6878      2.00000
    704      -5.6632      2.00000
    705      -5.5993      2.00000
    706      -5.5973      2.00000
    707      -5.5296      2.00000
    708      -5.4625      2.00000
    709      -5.4606      2.00000
    710      -5.4492      2.00000
    711      -5.4454      2.00000
    712      -5.4252      2.00000
    713      -5.4251      2.00000
    714      -5.4221      2.00000
    715      -5.3705      2.00000
    716      -5.2461      2.00000
    717      -5.2453      2.00000
    718      -5.2367      2.00000
    719      -5.2340      2.00000
    720      -5.2332      2.00000
    721      -5.1543      2.00000
    722      -5.1357      2.00000
    723      -5.1355      2.00000
    724      -5.0959      2.00000
    725      -5.0583      2.00000
    726      -5.0510      2.00000
    727      -5.0505      2.00000
    728      -5.0493      2.00000
    729      -5.0491      2.00000
    730      -5.0482      2.00000
    731      -5.0479      2.00000
    732      -5.0473      2.00000
    733      -5.0469      2.00000
    734      -5.0461      2.00000
    735      -5.0452      2.00000
    736      -5.0444      2.00000
    737      -5.0435      2.00000
    738      -4.9395      2.00000
    739      -4.8965      2.00000
    740      -4.8662      2.00000
    741      -4.8653      2.00000
    742      -4.8599      2.00000
    743      -4.8586      2.00000
    744      -4.8007      2.00000
    745      -4.7592      2.00000
    746      -4.7529      2.00000
    747      -4.7521      2.00000
    748      -4.6129      2.00000
    749      -4.5989      2.00000
    750      -4.5604      2.00000
    751      -4.4928      2.00000
    752      -4.4916      2.00000
    753      -4.4882      2.00000
    754      -4.4876      2.00000
    755      -4.4241      2.00000
    756      -4.4166      2.00000
    757      -4.4156      2.00000
    758      -4.4145      2.00000
    759      -4.4130      2.00000
    760      -4.2652      2.00000
    761      -4.2286      2.00000
    762      -4.1916      2.00000
    763      -4.1630      2.00000
    764      -4.1602      2.00000
    765      -4.1352      2.00000
    766      -4.1068      2.00000
    767      -4.0633      2.00000
    768      -3.9950      2.00000
    769      -3.9427      2.00000
    770      -3.9130      2.00000
    771      -3.9127      2.00000
    772      -3.9092      2.00000
    773      -3.9083      2.00000
    774      -3.7743      2.00000
    775      -3.7705      2.00000
    776      -3.7552      2.00000
    777      -3.7543      2.00000
    778      -3.7538      2.00000
    779      -3.7534      2.00000
    780      -3.7030      2.00000
    781      -3.7024      2.00000
    782      -3.6807      2.00000
    783      -3.6076      2.00000
    784      -3.5769      2.00000
    785      -3.5473      2.00000
    786      -3.4692      2.00000
    787      -3.4264      2.00000
    788      -3.4248      2.00000
    789      -3.1809      2.00000
    790      -3.1083      2.00000
    791      -3.0545      2.00000
    792      -2.9985      2.00000
    793      -2.4102      1.16145
    794      -2.4102      1.16038
    795      -2.4090      1.13495
    796      -2.4088      1.12910
    797      -2.3742      0.41412
    798      -2.2143      0.00000
    799      -2.0915      0.00000
    800      -1.5353      0.00000
    801      -1.4683      0.00000
    802      -1.4672      0.00000
    803      -1.3334      0.00000
    804      -1.1368      0.00000
    805      -1.1367      0.00000
    806      -1.1255      0.00000
    807      -1.1253      0.00000
    808      -1.1230      0.00000
    809      -1.1229      0.00000
    810      -1.0866      0.00000
    811      -1.0747      0.00000
    812      -1.0743      0.00000
    813      -1.0708      0.00000
    814      -1.0705      0.00000
    815      -0.9682      0.00000
    816      -0.9667      0.00000
    817      -0.9132      0.00000
    818      -0.7926      0.00000
    819      -0.7736      0.00000
    820      -0.7687      0.00000
    821      -0.7675      0.00000
    822      -0.7618      0.00000
    823      -0.7609      0.00000
    824      -0.7529      0.00000
    825      -0.7390      0.00000
    826      -0.7385      0.00000
    827      -0.7295      0.00000
    828      -0.6733      0.00000
    829      -0.6329      0.00000
    830      -0.6039      0.00000
    831      -0.4891      0.00000
    832      -0.4672      0.00000
    833      -0.4658      0.00000
    834      -0.4648      0.00000
    835      -0.4634      0.00000
    836      -0.4134      0.00000
    837      -0.4128      0.00000
    838      -0.4122      0.00000
    839      -0.4111      0.00000
    840      -0.2396      0.00000
    841      -0.0961      0.00000
    842      -0.0956      0.00000
    843      -0.0832      0.00000
    844      -0.0828      0.00000
    845       0.0362      0.00000
    846       0.0660      0.00000
    847       0.0892      0.00000
    848       0.0896      0.00000
    849       0.0900      0.00000
    850       0.0908      0.00000
    851       0.0910      0.00000
    852       0.0917      0.00000
    853       0.0919      0.00000
    854       0.0927      0.00000
    855       0.0931      0.00000
    856       0.0939      0.00000
    857       0.0948      0.00000
    858       0.0953      0.00000
    859       0.2493      0.00000
    860       0.2858      0.00000
    861       0.2906      0.00000
    862       0.3016      0.00000
    863       0.3101      0.00000
    864       0.3352      0.00000
    865       0.3564      0.00000
    866       0.3589      0.00000
    867       0.3868      0.00000
    868       0.3868      0.00000
    869       0.5546      0.00000
    870       0.6185      0.00000
    871       0.6788      0.00000
    872       0.7047      0.00000
    873       0.7389      0.00000
    874       0.8155      0.00000
    875       0.8172      0.00000
    876       0.8190      0.00000
    877       0.8205      0.00000
    878       0.8436      0.00000
    879       0.8756      0.00000
    880       0.9124      0.00000
    881       0.9269      0.00000
    882       1.0012      0.00000
    883       1.0312      0.00000
    884       1.0519      0.00000
    885       1.0997      0.00000
    886       1.1207      0.00000
    887       1.1366      0.00000
    888       1.1657      0.00000
    889       1.1917      0.00000
    890       1.1923      0.00000
    891       1.1929      0.00000
    892       1.1938      0.00000
    893       1.1977      0.00000
    894       1.2146      0.00000
    895       1.2354      0.00000
    896       1.2818      0.00000
    897       1.2832      0.00000
    898       1.2840      0.00000
    899       1.2851      0.00000
    900       1.2934      0.00000
    901       1.3076      0.00000
    902       1.3483      0.00000
    903       1.3684      0.00000
    904       1.3762      0.00000
    905       1.3879      0.00000
    906       1.4207      0.00000
    907       1.4306      0.00000
    908       1.4413      0.00000
    909       1.4736      0.00000
    910       1.4889      0.00000
    911       1.5141      0.00000
    912       1.5451      0.00000
    913       1.5702      0.00000
    914       1.6011      0.00000
    915       1.6132      0.00000
    916       1.6449      0.00000
    917       1.6525      0.00000
    918       1.6718      0.00000
    919       1.6906      0.00000
    920       1.6919      0.00000
    921       1.6949      0.00000
    922       1.6950      0.00000
    923       1.7130      0.00000
    924       1.7243      0.00000
    925       1.7667      0.00000
    926       1.7813      0.00000
    927       1.7857      0.00000
    928       1.8094      0.00000
    929       1.8338      0.00000
    930       1.8478      0.00000
    931       1.8817      0.00000
    932       1.8862      0.00000
    933       1.8913      0.00000
    934       1.9241      0.00000
    935       1.9360      0.00000
    936       1.9500      0.00000
    937       1.9733      0.00000
    938       1.9796      0.00000
    939       1.9809      0.00000
    940       1.9812      0.00000
    941       1.9828      0.00000
    942       2.0025      0.00000
    943       2.0083      0.00000
    944       2.0544      0.00000
    945       2.0808      0.00000
    946       2.0873      0.00000
    947       2.0878      0.00000
    948       2.0963      0.00000
    949       2.1156      0.00000
    950       2.1216      0.00000
    951       2.1280      0.00000
    952       2.1639      0.00000
    953       2.1820      0.00000
    954       2.1887      0.00000
    955       2.2086      0.00000
    956       2.2238      0.00000
    957       2.2373      0.00000
    958       2.2561      0.00000
    959       2.2663      0.00000
    960       2.2860      0.00000
    961       2.2950      0.00000
    962       2.3018      0.00000
    963       2.3271      0.00000
    964       2.3328      0.00000
    965       2.3353      0.00000
    966       2.3438      0.00000
    967       2.3466      0.00000
    968       2.3510      0.00000
    969       2.3608      0.00000
    970       2.3627      0.00000
    971       2.3721      0.00000
    972       2.3819      0.00000
    973       2.3996      0.00000
    974       2.4177      0.00000
    975       2.4223      0.00000
    976       2.4395      0.00000
    977       2.4490      0.00000
    978       2.4510      0.00000
    979       2.4516      0.00000
    980       2.4533      0.00000
    981       2.4547      0.00000
    982       2.4567      0.00000
    983       2.4663      0.00000
    984       2.4721      0.00000
    985       2.4785      0.00000
    986       2.4942      0.00000
    987       2.5093      0.00000
    988       2.5235      0.00000
    989       2.5340      0.00000
    990       2.5600      0.00000
    991       2.5705      0.00000
    992       2.5849      0.00000
    993       2.5896      0.00000
    994       2.6032      0.00000
    995       2.6123      0.00000
    996       2.6326      0.00000
    997       2.6446      0.00000
    998       2.6591      0.00000
    999       2.6743      0.00000
   1000       2.6876      0.00000
   1001       2.7002      0.00000
   1002       2.7103      0.00000
   1003       2.7235      0.00000
   1004       2.7296      0.00000
   1005       2.7323      0.00000
   1006       2.7324      0.00000
   1007       2.7340      0.00000
   1008       2.7403      0.00000
   1009       2.7576      0.00000
   1010       2.7642      0.00000
   1011       2.7733      0.00000
   1012       2.7828      0.00000
   1013       2.7972      0.00000
   1014       2.8085      0.00000
   1015       2.8238      0.00000
   1016       2.8350      0.00000
   1017       2.8493      0.00000
   1018       2.8597      0.00000
   1019       2.8720      0.00000
   1020       2.8839      0.00000
   1021       2.8937      0.00000
   1022       2.9027      0.00000
   1023       2.9218      0.00000
   1024       2.9233      0.00000


--------------------------------------------------------------------------------------------------------


 soft charge-density along one line, spin component           1
         0         1         2         3         4         5         6         7         8         9
 total charge-density along one line
 
 pseudopotential strength for first ion, spin component:           1
 10.210   0.018   0.000   0.000  -0.000  -0.000  -0.000   0.000
  0.018  -0.002  -0.000  -0.000   0.000  -0.000  -0.000   0.000
  0.000  -0.000  -4.327  -0.000  -0.000  -0.018  -0.000   0.000
  0.000  -0.000  -0.000  -4.321  -0.000  -0.000  -0.014   0.000
 -0.000   0.000  -0.000  -0.000  -4.327   0.000   0.000  -0.018
 -0.000  -0.000  -0.018  -0.000   0.000  -0.772  -0.000  -0.000
 -0.000  -0.000  -0.000  -0.014   0.000  -0.000  -0.772  -0.000
  0.000   0.000   0.000   0.000  -0.018  -0.000  -0.000  -0.772
 total augmentation occupancy for first ion, spin component:           1
  1.468  -1.128  -0.000  -0.007   0.000   0.000   0.004  -0.000
 -1.128   1.067  -0.000  -0.028   0.000  -0.000  -0.007   0.000
 -0.000  -0.000   1.221  -0.000  -0.000   0.221   0.000   0.000
 -0.007  -0.028  -0.000   0.930  -0.000   0.000   0.102  -0.000
  0.000   0.000  -0.000  -0.000   1.221   0.000  -0.000   0.221
  0.000  -0.000   0.221   0.000   0.000   0.046   0.000   0.000
  0.004  -0.007   0.000   0.102  -0.000   0.000   0.013  -0.000
 -0.000   0.000   0.000  -0.000   0.221   0.000  -0.000   0.046


------------------------ aborting loop EDIFF was not reached (unconverged)  ----------------------------


 -----------------------------------------------------------------------------
|                                                                             |
|           W    W    AA    RRRRR   N    N  II  N    N   GGGG   !!!           |
|           W    W   A  A   R    R  NN   N  II  NN   N  G    G  !!!           |
|           W    W  A    A  R    R  N N  N  II  N N  N  G       !!!           |
|           W WW W  AAAAAA  RRRRR   N  N N  II  N  N N  G  GGG   !            |
|           WW  WW  A    A  R   R   N   NN  II  N   NN  G    G                |
|           W    W  A    A  R    R  N    N  II  N    N   GGGG   !!!           |
|                                                                             |
|     The electronic self-consistency was not achieved in the given           |
|     number of steps (NELM). The forces and other quantities evaluated       |
|     might not be reliable so examine the results carefully. If you find     |
|     spurious results, we suggest increasing NELM, if you were close to      |
|     convergence or switching to a different ALGO or adjusting the           |
|     density mixing parameters otherwise.                                    |
|                                                                             |
 -----------------------------------------------------------------------------

    CHARGE:  cpu time      0.9780: real time      0.9883
    FORLOC:  cpu time      0.2128: real time      0.2151
    FORNL :  cpu time      3.1452: real time      3.1837
    STRESS:  cpu time      9.4408: real time      9.5550
    FORCOR:  cpu time      0.1542: real time      0.1603
    FORHAR:  cpu time      0.2091: real time      0.2166
    MIXING:  cpu time      0.0166: real time      0.0168
    OFIELD:  cpu time      0.0004: real time      0.0044

  FORCE on cell =-STRESS in cart. coord.  units (eV):
  Direction    XX          YY          ZZ          XY          YZ          ZX
  --------------------------------------------------------------------------------------
  Alpha Z   745.79296   745.79296   745.79296
  Ewald  249585.93237259607.48766************  -857.98540   675.99779  1777.19491
  Hartree249648.94313259039.23290************  -692.35175   407.82625  1639.83706
  E(xc)   -5837.73959 -5837.12420 -6025.91022    -0.05567     1.23886     0.14287
  Local  ************************473892.56891  1534.98016 -1066.14890 -3415.86362
  n-local -1742.22912 -1740.91064 -1678.93446    -4.72624     2.03383    -0.92861
  augment   -14.72548   -13.01258     1.28977     1.57893    -0.22941    -0.04523
  Kinetic 23821.20394 23823.51314 26797.52641    16.71025   -28.26204    -1.97082
  Fock        0.00000     0.00000     0.00000     0.00000     0.00000     0.00000
  -------------------------------------------------------------------------------------
  Total    -260.27585  -255.83452   -70.68633    -1.84973    -7.54363    -1.63345
  in kB     -24.91349   -24.48837    -6.76607    -0.17705    -0.72207    -0.15635
  external pressure =      -18.72 kB  Pullay stress =        0.00 kB


 VOLUME and BASIS-vectors are now :
 -----------------------------------------------------------------------------
  energy-cutoff  :      480.00
  volume of cell :    16738.24
      direct lattice vectors                 reciprocal lattice vectors
    25.669000626  0.000000000  0.000000000     0.038957496  0.000000000  0.000000000
     0.000000000 29.639999390  0.000000000     0.000000000  0.033738192  0.000000000
     0.000000000  0.000000000 22.000000000     0.000000000  0.000000000  0.045454545

  length of vectors
    25.669000626 29.639999390 22.000000000     0.038957496  0.033738192  0.045454545


 FORCES acting on ions
    electron-ion (+dipol)            ewald-force                    non-local-force                 convergence-correction
 -----------------------------------------------------------------------------------------------
   -.480E+01 0.141E+02 0.604E+02   0.483E+01 -.141E+02 -.607E+02   0.816E-02 0.176E-01 0.929E+00   -.571E-02 0.850E-02 0.102E-01
   0.890E+01 0.173E+02 0.651E+02   -.888E+01 -.173E+02 -.655E+02   0.385E-02 0.349E-01 0.939E+00   0.124E-01 0.255E-01 0.115E-01
   -.306E+01 0.199E+02 0.424E+02   0.304E+01 -.199E+02 -.421E+02   -.176E-01 0.243E-02 -.900E+00   -.362E-03 0.252E-01 0.161E-01
   0.144E+02 0.664E+01 0.425E+02   -.144E+02 -.667E+01 -.422E+02   -.954E-02 0.177E-01 -.902E+00   0.172E-01 0.802E-02 0.160E-01
   0.178E+02 0.504E+01 0.691E+02   -.178E+02 -.509E+01 -.694E+02   -.123E-01 0.299E-01 0.950E+00   0.266E-01 0.835E-02 0.127E-01
   0.142E+02 0.207E+02 0.792E+02   -.142E+02 -.208E+02 -.795E+02   -.491E-02 0.326E-01 0.947E+00   0.372E-01 0.345E-01 0.180E-01
   0.181E+02 0.194E+02 0.545E+02   -.182E+02 -.194E+02 -.542E+02   -.130E-01 0.555E-01 -.899E+00   0.319E-01 0.304E-01 0.201E-01
   0.112E+02 0.402E+01 0.525E+02   -.112E+02 -.408E+01 -.522E+02   -.532E-01 0.421E-01 -.920E+00   0.354E-01 0.106E-01 0.226E-01
   0.621E+01 0.358E+01 0.720E+02   -.621E+01 -.363E+01 -.724E+02   -.809E-02 0.358E-01 0.936E+00   0.337E-01 0.121E-01 0.205E-01
   0.238E+01 0.202E+02 0.702E+02   -.238E+01 -.202E+02 -.706E+02   -.184E-01 0.303E-01 0.934E+00   0.262E-01 0.495E-01 0.274E-01
   0.379E+01 0.210E+02 0.529E+02   -.383E+01 -.210E+02 -.526E+02   -.847E-02 0.637E-01 -.894E+00   0.342E-01 0.447E-01 0.296E-01
   0.238E+01 0.291E+01 0.448E+02   -.242E+01 -.295E+01 -.445E+02   -.128E-01 0.199E-01 -.911E+00   0.185E-01 0.153E-01 0.299E-01
   0.245E+01 0.325E+01 0.658E+02   -.244E+01 -.327E+01 -.662E+02   0.158E-01 0.154E-02 0.918E+00   0.647E-02 0.167E-01 0.259E-01
   0.419E+01 0.237E+02 0.705E+02   -.415E+01 -.238E+02 -.709E+02   0.143E-01 0.101E-01 0.921E+00   -.132E-01 0.546E-01 0.299E-01
   0.375E+01 0.213E+02 0.462E+02   -.378E+01 -.213E+02 -.459E+02   -.920E-02 -.162E-01 -.916E+00   0.539E-03 0.548E-01 0.353E-01
   0.257E+00 0.812E+01 0.485E+02   -.261E+00 -.814E+01 -.482E+02   0.965E-02 -.422E-02 -.911E+00   -.187E-01 0.176E-01 0.300E-01
   -.306E+01 0.134E+02 0.735E+02   0.309E+01 -.134E+02 -.739E+02   0.122E-01 0.512E-02 0.943E+00   -.280E-01 0.169E-01 0.231E-01
   -.623E+01 0.384E+02 0.890E+02   0.626E+01 -.385E+02 -.894E+02   0.310E-01 0.172E-01 0.949E+00   -.381E-01 0.432E-01 0.222E-01
   0.130E+00 0.336E+02 0.611E+02   -.138E+00 -.336E+02 -.608E+02   0.200E-01 0.279E-01 -.912E+00   -.341E-01 0.485E-01 0.305E-01
   -.135E+02 0.254E+02 0.564E+02   0.135E+02 -.255E+02 -.561E+02   -.304E-01 0.214E-01 -.909E+00   -.356E-01 0.143E-01 0.228E-01
   -.186E+02 0.272E+02 0.757E+02   0.187E+02 -.272E+02 -.761E+02   0.900E-02 0.295E-01 0.953E+00   -.327E-01 0.124E-01 0.151E-01
   -.232E+02 0.322E+02 0.773E+02   0.233E+02 -.322E+02 -.777E+02   -.106E-01 0.438E-01 0.954E+00   -.239E-01 0.291E-01 0.132E-01
   -.232E+02 0.390E+02 0.659E+02   0.232E+02 -.391E+02 -.656E+02   0.593E-02 0.640E-01 -.877E+00   -.328E-01 0.332E-01 0.206E-01
   -.146E+02 0.199E+02 0.425E+02   0.146E+02 -.199E+02 -.422E+02   -.196E-01 0.268E-01 -.899E+00   -.171E-01 0.937E-02 0.161E-01
   -.138E+02 0.262E+02 0.718E+02   0.138E+02 -.262E+02 -.722E+02   -.921E-02 0.145E-01 0.955E+00   -.770E-02 0.416E-01 0.131E-01
   0.957E+01 0.242E+02 0.759E+02   -.955E+01 -.242E+02 -.763E+02   -.117E-01 0.248E-02 0.962E+00   0.160E-01 0.562E-01 0.163E-01
   -.822E+01 0.245E+02 0.532E+02   0.821E+01 -.246E+02 -.529E+02   -.563E-01 0.413E-02 -.894E+00   -.117E-02 0.549E-01 0.206E-01
   0.146E+02 0.238E+02 0.517E+02   -.147E+02 -.239E+02 -.514E+02   -.222E-02 -.223E-01 -.886E+00   0.202E-01 0.433E-01 0.191E-01
   0.207E+02 0.267E+02 0.814E+02   -.207E+02 -.268E+02 -.818E+02   -.133E-01 0.947E-03 0.956E+00   0.320E-01 0.476E-01 0.164E-01
   0.191E+02 0.363E+02 0.103E+03   -.192E+02 -.364E+02 -.103E+03   0.354E-02 0.846E-02 0.966E+00   0.517E-01 0.807E-01 0.284E-01
   0.249E+02 0.316E+02 0.751E+02   -.249E+02 -.317E+02 -.748E+02   -.152E-01 0.540E-02 -.869E+00   0.436E-01 0.697E-01 0.278E-01
   0.122E+02 0.338E+02 0.691E+02   -.122E+02 -.339E+02 -.688E+02   -.186E-01 0.398E-01 -.882E+00   0.441E-01 0.628E-01 0.291E-01
   0.566E+01 0.345E+02 0.863E+02   -.566E+01 -.346E+02 -.867E+02   -.372E-02 -.183E-03 0.955E+00   0.429E-01 0.717E-01 0.288E-01
   0.308E+01 0.455E+02 0.870E+02   -.308E+01 -.456E+02 -.874E+02   -.217E-01 -.409E-02 0.963E+00   0.391E-01 0.120E+00 0.484E-01
   0.429E+01 0.436E+02 0.735E+02   -.433E+01 -.437E+02 -.733E+02   -.177E-01 0.557E-02 -.878E+00   0.499E-01 0.108E+00 0.470E-01
   0.236E+01 0.351E+02 0.533E+02   -.239E+01 -.352E+02 -.530E+02   -.183E-01 -.225E-01 -.907E+00   0.247E-01 0.880E-01 0.419E-01
   0.435E+01 0.359E+02 0.728E+02   -.432E+01 -.360E+02 -.732E+02   -.610E-02 -.487E-02 0.931E+00   0.982E-02 0.924E-01 0.392E-01
   0.933E+01 0.524E+02 0.871E+02   -.928E+01 -.525E+02 -.875E+02   -.748E-02 -.181E-01 0.925E+00   -.182E-01 0.132E+00 0.550E-01
   0.734E+01 0.503E+02 0.609E+02   -.735E+01 -.504E+02 -.606E+02   -.539E-01 -.115E-01 -.921E+00   0.227E-02 0.134E+00 0.608E-01
   0.742E+01 0.412E+02 0.586E+02   -.743E+01 -.413E+02 -.583E+02   0.105E-01 -.470E-01 -.916E+00   -.228E-01 0.909E-01 0.433E-01
   0.609E+01 0.446E+02 0.891E+02   -.606E+01 -.447E+02 -.895E+02   0.106E-01 -.270E-01 0.919E+00   -.350E-01 0.844E-01 0.351E-01
   -.416E+01 0.536E+02 0.122E+03   0.418E+01 -.537E+02 -.122E+03   0.597E-01 -.747E-02 0.950E+00   -.545E-01 0.985E-01 0.385E-01
   0.584E+01 0.556E+02 0.881E+02   -.585E+01 -.557E+02 -.878E+02   0.255E-01 -.190E-01 -.920E+00   -.492E-01 0.113E+00 0.507E-01
   -.927E+01 0.500E+02 0.878E+02   0.925E+01 -.500E+02 -.876E+02   0.274E-01 0.261E-01 -.869E+00   -.451E-01 0.669E-01 0.309E-01
   -.228E+02 0.471E+02 0.109E+03   0.228E+02 -.472E+02 -.109E+03   0.297E-01 0.833E-02 0.980E+00   -.414E-01 0.577E-01 0.212E-01
   -.369E+02 0.344E+02 0.101E+03   0.370E+02 -.345E+02 -.102E+03   -.769E-02 0.126E-01 0.102E+01   -.334E-01 0.630E-01 0.198E-01
   -.346E+02 0.424E+02 0.991E+02   0.346E+02 -.425E+02 -.989E+02   0.154E-01 0.113E-01 -.832E+00   -.462E-01 0.727E-01 0.297E-01
   -.271E+02 0.328E+02 0.611E+02   0.271E+02 -.329E+02 -.608E+02   -.172E-01 -.452E-02 -.879E+00   -.218E-01 0.446E-01 0.196E-01
   -.198E+02 0.214E+02 0.812E+02   0.199E+02 -.215E+02 -.816E+02   -.176E-01 -.113E-01 0.964E+00   -.116E-01 0.664E-01 0.199E-01
   0.120E+02 0.157E+02 0.803E+02   -.120E+02 -.158E+02 -.807E+02   0.506E-02 -.374E-01 0.943E+00   0.236E-01 0.752E-01 0.253E-01
   -.959E+01 0.150E+02 0.568E+02   0.958E+01 -.150E+02 -.565E+02   -.203E-01 -.731E-02 -.896E+00   -.166E-02 0.726E-01 0.289E-01
   0.191E+02 0.221E+02 0.627E+02   -.192E+02 -.222E+02 -.624E+02   0.232E-02 0.247E-01 -.881E+00   0.288E-01 0.707E-01 0.267E-01
   0.283E+02 0.254E+02 0.967E+02   -.284E+02 -.255E+02 -.971E+02   -.998E-02 0.896E-02 0.965E+00   0.465E-01 0.794E-01 0.264E-01
   0.302E+02 0.278E+02 0.115E+03   -.302E+02 -.279E+02 -.116E+03   -.257E-02 -.274E-01 0.975E+00   0.809E-01 0.117E+00 0.506E-01
   0.336E+02 0.214E+02 0.838E+02   -.337E+02 -.215E+02 -.835E+02   -.502E-02 -.529E-01 -.879E+00   0.667E-01 0.979E-01 0.436E-01
   0.195E+02 0.370E+02 0.928E+02   -.196E+02 -.371E+02 -.926E+02   -.188E-01 -.249E-01 -.860E+00   0.672E-01 0.110E+00 0.476E-01
   0.109E+02 0.435E+02 0.110E+03   -.109E+02 -.436E+02 -.110E+03   -.118E-01 0.631E-02 0.973E+00   0.671E-01 0.128E+00 0.530E-01
   0.118E+02 0.556E+02 0.110E+03   -.118E+02 -.557E+02 -.111E+03   -.377E-01 -.447E-01 0.941E+00   0.671E-01 0.190E+00 0.986E-01
   0.149E+02 0.469E+02 0.944E+02   -.149E+02 -.470E+02 -.942E+02   -.251E-01 -.632E-01 -.875E+00   0.833E-01 0.167E+00 0.874E-01
   0.628E+01 0.550E+02 0.744E+02   -.631E+01 -.551E+02 -.741E+02   -.275E-01 0.146E-01 -.904E+00   0.411E-01 0.164E+00 0.782E-01
   0.845E+01 0.586E+02 0.938E+02   -.842E+01 -.587E+02 -.942E+02   -.157E-01 -.210E-01 0.929E+00   0.172E-01 0.173E+00 0.792E-01
   0.114E+02 0.683E+02 0.118E+03   -.113E+02 -.684E+02 -.118E+03   0.275E-02 -.486E-01 0.902E+00   -.311E-01 0.212E+00 0.117E+00
   0.122E+02 0.672E+02 0.891E+02   -.122E+02 -.674E+02 -.888E+02   -.241E-01 -.116E-01 -.924E+00   0.491E-02 0.218E+00 0.124E+00
   0.109E+02 0.630E+02 0.844E+02   -.109E+02 -.632E+02 -.842E+02   0.870E-02 0.101E-01 -.928E+00   -.362E-01 0.168E+00 0.826E-01
   0.737E+01 0.614E+02 0.118E+03   -.732E+01 -.615E+02 -.119E+03   0.131E-01 -.722E-02 0.903E+00   -.556E-01 0.153E+00 0.697E-01
   -.179E+02 0.486E+02 0.151E+03   0.180E+02 -.487E+02 -.151E+03   0.554E-01 -.382E-01 0.948E+00   -.892E-01 0.146E+00 0.746E-01
   -.205E+01 0.598E+02 0.122E+03   0.206E+01 -.600E+02 -.121E+03   0.398E-01 -.633E-01 -.930E+00   -.824E-01 0.173E+00 0.976E-01
   -.175E+02 0.492E+02 0.120E+03   0.174E+02 -.492E+02 -.120E+03   0.479E-01 -.409E-01 -.868E+00   -.696E-01 0.115E+00 0.529E-01
   -.350E+02 0.391E+02 0.137E+03   0.350E+02 -.392E+02 -.137E+03   0.454E-01 0.320E-02 0.101E+01   -.627E-01 0.961E-01 0.371E-01
   -.472E+02 0.180E+02 0.107E+03   0.472E+02 -.181E+02 -.108E+03   -.183E-01 -.506E-01 0.998E+00   -.507E-01 0.845E-01 0.323E-01
   -.496E+02 0.246E+02 0.111E+03   0.496E+02 -.247E+02 -.111E+03   0.195E-01 -.732E-01 -.818E+00   -.715E-01 0.100E+00 0.478E-01
   -.383E+02 0.246E+02 0.752E+02   0.383E+02 -.247E+02 -.749E+02   -.253E-01 0.179E-01 -.849E+00   -.321E-01 0.718E-01 0.278E-01
   -.207E+02 0.891E+01 0.789E+02   0.208E+02 -.895E+01 -.793E+02   0.768E-03 -.285E-01 0.933E+00   -.169E-01 0.753E-01 0.298E-01
   0.144E+02 0.629E+01 0.747E+02   -.144E+02 -.634E+01 -.751E+02   0.855E-02 -.630E-02 0.927E+00   0.348E-01 0.754E-01 0.369E-01
   -.801E+01 0.458E+01 0.510E+02   0.799E+01 -.462E+01 -.507E+02   -.161E-01 -.440E-01 -.912E+00   -.121E-02 0.717E-01 0.392E-01
   0.226E+02 0.111E+02 0.611E+02   -.226E+02 -.112E+02 -.608E+02   0.590E-03 -.256E-01 -.899E+00   0.435E-01 0.823E-01 0.387E-01
   0.349E+02 0.139E+02 0.949E+02   -.350E+02 -.140E+02 -.953E+02   -.609E-03 -.314E-01 0.963E+00   0.705E-01 0.953E-01 0.430E-01
   0.454E+02 0.207E+02 0.112E+03   -.455E+02 -.207E+02 -.112E+03   -.738E-02 -.389E-01 0.930E+00   0.127E+00 0.131E+00 0.867E-01
   0.431E+02 0.129E+02 0.766E+02   -.432E+02 -.130E+02 -.763E+02   -.177E-01 -.711E-03 -.912E+00   0.101E+00 0.105E+00 0.676E-01
   0.350E+02 0.283E+02 0.976E+02   -.351E+02 -.284E+02 -.974E+02   -.598E-01 -.401E-01 -.897E+00   0.109E+00 0.142E+00 0.827E-01
   0.278E+02 0.397E+02 0.123E+03   -.278E+02 -.398E+02 -.123E+03   -.235E-01 -.401E-01 0.956E+00   0.112E+00 0.173E+00 0.102E+00
   0.283E+02 0.550E+02 0.136E+03   -.284E+02 -.552E+02 -.136E+03   -.307E-01 -.201E-01 0.912E+00   0.118E+00 0.246E+00 0.199E+00
   0.350E+02 0.439E+02 0.110E+03   -.351E+02 -.441E+02 -.110E+03   -.235E-01 -.835E-02 -.913E+00   0.142E+00 0.207E+00 0.164E+00
   0.180E+02 0.614E+02 0.102E+03   -.181E+02 -.616E+02 -.102E+03   -.408E-01 -.362E-01 -.913E+00   0.738E-01 0.237E+00 0.158E+00
   0.159E+02 0.676E+02 0.126E+03   -.159E+02 -.678E+02 -.126E+03   -.103E-01 -.330E-01 0.904E+00   0.310E-01 0.254E+00 0.169E+00
   0.729E+01 0.654E+02 0.158E+03   -.719E+01 -.656E+02 -.159E+03   0.202E-02 -.141E-01 0.875E+00   -.598E-01 0.278E+00 0.243E+00
   0.166E+02 0.677E+02 0.128E+03   -.166E+02 -.679E+02 -.128E+03   -.277E-01 -.503E-01 -.946E+00   0.734E-02 0.293E+00 0.257E+00
   0.700E+01 0.684E+02 0.122E+03   -.696E+01 -.686E+02 -.122E+03   0.578E-02 -.368E-01 -.950E+00   -.651E-01 0.241E+00 0.169E+00
   -.414E+01 0.601E+02 0.154E+03   0.423E+01 -.602E+02 -.155E+03   0.222E-01 -.438E-01 0.903E+00   -.975E-01 0.211E+00 0.143E+00
   -.439E+02 0.277E+02 0.166E+03   0.440E+02 -.278E+02 -.166E+03   0.461E-01 -.517E-01 0.870E+00   -.147E+00 0.163E+00 0.134E+00
   -.241E+02 0.442E+02 0.151E+03   0.242E+02 -.444E+02 -.151E+03   0.203E-01 -.110E-01 -.975E+00   -.142E+00 0.206E+00 0.182E+00
   -.399E+02 0.323E+02 0.137E+03   0.399E+02 -.323E+02 -.137E+03   0.899E-02 -.611E-01 -.912E+00   -.114E+00 0.145E+00 0.941E-01
   -.538E+02 0.188E+02 0.141E+03   0.539E+02 -.189E+02 -.141E+03   0.396E-01 -.599E-01 0.988E+00   -.988E-01 0.116E+00 0.647E-01
   -.511E+02 0.257E+01 0.961E+02   0.512E+02 -.261E+01 -.966E+02   0.459E-02 -.239E-01 0.940E+00   -.735E-01 0.841E-01 0.485E-01
   -.626E+02 0.475E+01 0.999E+02   0.626E+02 -.478E+01 -.996E+02   0.267E-01 -.239E-01 -.899E+00   -.107E+00 0.102E+00 0.730E-01
   -.426E+02 0.863E+01 0.712E+02   0.426E+02 -.865E+01 -.709E+02   -.270E-01 -.452E-01 -.880E+00   -.475E-01 0.820E-01 0.404E-01
   -.182E+02 0.223E+00 0.704E+02   0.182E+02 -.263E+00 -.708E+02   0.101E-01 -.196E-01 0.927E+00   -.218E-01 0.632E-01 0.403E-01
   0.182E+02 0.126E+01 0.677E+02   -.182E+02 -.130E+01 -.681E+02   -.504E-02 -.124E-01 0.935E+00   0.473E-01 0.532E-01 0.482E-01
   -.457E+01 -.115E+01 0.434E+02   0.455E+01 0.111E+01 -.431E+02   -.475E-01 -.140E-01 -.922E+00   0.430E-03 0.494E-01 0.486E-01
   0.264E+02 0.438E+01 0.533E+02   -.265E+02 -.443E+01 -.530E+02   -.993E-02 -.528E-01 -.908E+00   0.622E-01 0.717E-01 0.528E-01
   0.424E+02 0.803E+01 0.867E+02   -.425E+02 -.809E+01 -.871E+02   -.180E-01 -.404E-01 0.923E+00   0.102E+00 0.863E-01 0.641E-01
   0.608E+02 0.153E+02 0.110E+03   -.610E+02 -.154E+02 -.111E+03   -.910E-02 -.196E-01 0.903E+00   0.182E+00 0.106E+00 0.131E+00
   0.534E+02 0.853E+01 0.704E+02   -.535E+02 -.860E+01 -.702E+02   -.374E-01 -.141E-01 -.917E+00   0.141E+00 0.802E-01 0.944E-01
   0.537E+02 0.231E+02 0.980E+02   -.539E+02 -.232E+02 -.978E+02   -.335E-01 -.135E-01 -.929E+00   0.168E+00 0.143E+00 0.135E+00
   0.489E+02 0.342E+02 0.133E+03   -.490E+02 -.343E+02 -.134E+03   -.801E-02 -.534E-01 0.902E+00   0.181E+00 0.184E+00 0.181E+00
   0.436E+02 0.426E+02 0.163E+03   -.437E+02 -.428E+02 -.164E+03   -.134E-01 -.265E-01 0.900E+00   0.196E+00 0.238E+00 0.362E+00
   0.547E+02 0.345E+02 0.127E+03   -.549E+02 -.346E+02 -.127E+03   -.219E-01 -.273E-01 -.947E+00   0.225E+00 0.189E+00 0.278E+00
   0.322E+02 0.549E+02 0.134E+03   -.324E+02 -.551E+02 -.133E+03   -.254E-01 -.644E-01 -.947E+00   0.130E+00 0.279E+00 0.310E+00
   0.223E+02 0.590E+02 0.164E+03   -.223E+02 -.593E+02 -.164E+03   -.914E-02 -.259E-01 0.890E+00   0.525E-01 0.304E+00 0.345E+00
   -.523E+01 0.398E+02 0.193E+03   0.537E+01 -.401E+02 -.194E+03   -.630E-02 -.953E-02 0.880E+00   -.115E+00 0.269E+00 0.452E+00
   0.147E+02 0.467E+02 0.166E+03   -.147E+02 -.470E+02 -.166E+03   -.564E-01 -.196E-01 -.965E+00   0.382E-02 0.296E+00 0.489E+00
   -.681E+01 0.511E+02 0.161E+03   0.693E+01 -.513E+02 -.160E+03   -.484E-02 -.554E-01 -.968E+00   -.122E+00 0.274E+00 0.326E+00
   -.272E+02 0.378E+02 0.182E+03   0.273E+02 -.380E+02 -.183E+03   0.508E-02 -.379E-01 0.847E+00   -.170E+00 0.223E+00 0.261E+00
   -.678E+02 0.290E+01 0.158E+03   0.680E+02 -.304E+01 -.158E+03   0.499E-01 0.130E-02 0.870E+00   -.217E+00 0.124E+00 0.198E+00
   -.514E+02 0.149E+02 0.160E+03   0.516E+02 -.151E+02 -.160E+03   0.831E-02 -.278E-03 -.976E+00   -.228E+00 0.169E+00 0.289E+00
   -.646E+02 0.784E+01 0.132E+03   0.647E+02 -.795E+01 -.132E+03   0.271E-01 -.148E-02 -.976E+00   -.174E+00 0.133E+00 0.146E+00
   -.681E+02 -.116E+00 0.125E+03   0.682E+02 0.486E-01 -.125E+03   0.577E-01 -.469E-01 0.888E+00   -.143E+00 0.102E+00 0.967E-01
   -.497E+02 -.543E+01 0.819E+02   0.497E+02 0.538E+01 -.823E+02   0.240E-01 -.146E-01 0.934E+00   -.945E-01 0.575E-01 0.628E-01
   -.666E+02 -.661E+01 0.810E+02   0.667E+02 0.654E+01 -.808E+02   0.272E-01 -.817E-02 -.929E+00   -.142E+00 0.709E-01 0.955E-01
[truncated: 19,818,904 more chars]
