# Supplementary material for: Redox-mediated domino electrosynthesis of N,N-dimethylformamide with industrial-relevant productivity and modularized cathodic integration
Source: Nat Commun. 2026 Apr 17;17:5349. doi: 10.1038/s41467-026-71637-z (PMC13272958; doi:10.1038/s41467-026-71637-z)
Supplement: Supplementary file 3 — Supplementary Data 1 [file 41467_2026_71637_MOESM3_ESM.zip › 4/POSCAR]

Generated by VASPKIT code
 1.000000
   25.6690006255999990    0.0000000000000000    0.0000000000000000
    0.0000000000000000   29.6399993895999998    0.0000000000000000
    0.0000000000000000    0.0000000000000000   22.0000000000000000
   C    N    Co   O    H 
   349    14     1     8    66
Selective Dynamics
Cartesian
    0.0000000000000000    0.0000000000000000    2.9999201300000005    F  F  F     C001
    2.1389977930000001    1.2350987200000001    2.9999201300000005    F  F  F     C002
    0.7130848170000000    1.2350987200000001    3.0340199470000004    F  F  F     C003
    2.8520827290000001    0.0000000000000000    3.0340199470000004    F  F  F     C004
    4.2782521249999999    0.0000000000000000    2.9999201300000005    F  F  F     C005
    6.4172501559999997    1.2350987200000001    2.9999201300000005    F  F  F     C006
    4.9910807610000001    1.2350987200000001    3.0340199470000004    F  F  F     C007
    7.1303348540000009    0.0000000000000000    3.0340199470000004    F  F  F     C008
    8.5562477109999993    0.0000000000000000    2.9999201300000005    F  F  F     C009
   10.6955022809999996    1.2350987200000001    2.9999201300000005    F  F  F     C010
    9.2693328860000026    1.2350987200000001    3.0340199470000004    F  F  F     C011
   11.4083309170000007    0.0000000000000000    3.0340199470000004    F  F  F     C012
   12.8345003130000013    0.0000000000000000    2.9999201300000005    F  F  F     C013
   14.9734973910000004    1.2350987200000001    2.9999201300000005    F  F  F     C014
   13.5475854869999974    1.2350987200000001    3.0340199470000004    F  F  F     C015
   15.6865825650000001    0.0000000000000000    3.0340199470000004    F  F  F     C016
   17.1127529140000014    0.0000000000000000    2.9999201300000005    F  F  F     C017
   19.2517509460000014    1.2350987200000001    2.9999201300000005    F  F  F     C018
   17.8255805969999983    1.2350987200000001    3.0340199470000004    F  F  F     C019
   19.9648361210000012    0.0000000000000000    3.0340199470000004    F  F  F     C020
   21.3907470699999998    0.0000000000000000    2.9999201300000005    F  F  F     C021
   23.5300025939999990    1.2350987200000001    2.9999201300000005    F  F  F     C022
   22.1038322449999995    1.2350987200000001    3.0340199470000004    F  F  F     C023
   24.2428302759999994    0.0000000000000000    3.0340199470000004    F  F  F     C024
    0.0000000000000000    2.4699010850000001    2.9999201300000005    F  F  F     C025
    2.1389977930000001    3.7049999240000000    2.9999201300000005    F  F  F     C026
    0.7130848170000000    3.7049999240000000    3.0340199470000004    F  F  F     C027
    2.8520827290000001    2.4699010850000001    3.0340199470000004    F  F  F     C028
    4.2782521249999999    2.4699010850000001    2.9999201300000005    F  F  F     C029
    6.4172501559999997    3.7049999240000000    2.9999201300000005    F  F  F     C030
    4.9910807610000001    3.7049999240000000    3.0340199470000004    F  F  F     C031
    7.1303348540000009    2.4699010850000001    3.0340199470000004    F  F  F     C032
    8.5562477109999993    2.4699010850000001    2.9999201300000005    F  F  F     C033
   10.6955022809999996    3.7049999240000000    2.9999201300000005    F  F  F     C034
    9.2693328860000026    3.7049999240000000    3.0340199470000004    F  F  F     C035
   11.4083309170000007    2.4699010850000001    3.0340199470000004    F  F  F     C036
   12.8345003130000013    2.4699010850000001    2.9999201300000005    F  F  F     C037
   14.9734973910000004    3.7049999240000000    2.9999201300000005    F  F  F     C038
   13.5475854869999974    3.7049999240000000    3.0340199470000004    F  F  F     C039
   15.6865825650000001    2.4699010850000001    3.0340199470000004    F  F  F     C040
   17.1127529140000014    2.4699010850000001    2.9999201300000005    F  F  F     C041
   19.2517509460000014    3.7049999240000000    2.9999201300000005    F  F  F     C042
   17.8255805969999983    3.7049999240000000    3.0340199470000004    F  F  F     C043
   19.9648361210000012    2.4699010850000001    3.0340199470000004    F  F  F     C044
   21.3907470699999998    2.4699010850000001    2.9999201300000005    F  F  F     C045
   23.5300025939999990    3.7049999240000000    2.9999201300000005    F  F  F     C046
   22.1038322449999995    3.7049999240000000    3.0340199470000004    F  F  F     C047
   24.2428302759999994    2.4699010850000001    3.0340199470000004    F  F  F     C048
    0.0000000000000000    4.9400987630000008    2.9999201300000005    F  F  F     C049
    2.1389977930000001    6.1749010090000001    2.9999201300000005    F  F  F     C050
    0.7130848170000000    6.1749010090000001    3.0340199470000004    F  F  F     C051
    2.8520827290000001    4.9400987630000008    3.0340199470000004    F  F  F     C052
    4.2782521249999999    4.9400987630000008    2.9999201300000005    F  F  F     C053
    6.4172501559999997    6.1749010090000001    2.9999201300000005    F  F  F     C054
    4.9910807610000001    6.1749010090000001    3.0340199470000004    F  F  F     C055
    7.1303348540000009    4.9400987630000008    3.0340199470000004    F  F  F     C056
    8.5562477109999993    4.9400987630000008    2.9999201300000005    F  F  F     C057
   10.6955022809999996    6.1749010090000001    2.9999201300000005    F  F  F     C058
    9.2693328860000026    6.1749010090000001    3.0340199470000004    F  F  F     C059
   11.4083309170000007    4.9400987630000008    3.0340199470000004    F  F  F     C060
   12.8345003130000013    4.9400987630000008    2.9999201300000005    F  F  F     C061
   14.9734973910000004    6.1749010090000001    2.9999201300000005    F  F  F     C062
   13.5475854869999974    6.1749010090000001    3.0340199470000004    F  F  F     C063
   15.6865825650000001    4.9400987630000008    3.0340199470000004    F  F  F     C064
   17.1127529140000014    4.9400987630000008    2.9999201300000005    F  F  F     C065
   19.2517509460000014    6.1749010090000001    2.9999201300000005    F  F  F     C066
   17.8255805969999983    6.1749010090000001    3.0340199470000004    F  F  F     C067
   19.9648361210000012    4.9400987630000008    3.0340199470000004    F  F  F     C068
   21.3907470699999998    4.9400987630000008    2.9999201300000005    F  F  F     C069
   23.5300025939999990    6.1749010090000001    2.9999201300000005    F  F  F     C070
   22.1038322449999995    6.1749010090000001    3.0340199470000004    F  F  F     C071
   24.2428302759999994    4.9400987630000008    3.0340199470000004    F  F  F     C072
    0.0000000000000000    7.4099998470000008    2.9999201300000005    F  F  F     C073
    2.1389977930000001    8.6450986860000008    2.9999201300000005    F  F  F     C074
    0.7130848170000000    8.6450986860000008    3.0340199470000004    F  F  F     C075
    2.8520827290000001    7.4099998470000008    3.0340199470000004    F  F  F     C076
    4.2782521249999999    7.4099998470000008    2.9999201300000005    F  F  F     C077
    6.4172501559999997    8.6450986860000008    2.9999201300000005    F  F  F     C078
    4.9910807610000001    8.6450986860000008    3.0340199470000004    F  F  F     C079
    7.1303348540000009    7.4099998470000008    3.0340199470000004    F  F  F     C080
    8.5562477109999993    7.4099998470000008    2.9999201300000005    F  F  F     C081
   10.6955022809999996    8.6450986860000008    2.9999201300000005    F  F  F     C082
    9.2693328860000026    8.6450986860000008    3.0340199470000004    F  F  F     C083
   11.4083309170000007    7.4099998470000008    3.0340199470000004    F  F  F     C084
   12.8345003130000013    7.4099998470000008    2.9999201300000005    F  F  F     C085
   14.9734973910000004    8.6450986860000008    2.9999201300000005    F  F  F     C086
   13.5475854869999974    8.6450986860000008    3.0340199470000004    F  F  F     C087
   15.6865825650000001    7.4099998470000008    3.0340199470000004    F  F  F     C088
   17.1127529140000014    7.4099998470000008    2.9999201300000005    F  F  F     C089
   19.2517509460000014    8.6450986860000008    2.9999201300000005    F  F  F     C090
   17.8255805969999983    8.6450986860000008    3.0340199470000004    F  F  F     C091
   19.9648361210000012    7.4099998470000008    3.0340199470000004    F  F  F     C092
   21.3907470699999998    7.4099998470000008    2.9999201300000005    F  F  F     C093
   23.5300025939999990    8.6450986860000008    2.9999201300000005    F  F  F     C094
   22.1038322449999995    8.6450986860000008    3.0340199470000004    F  F  F     C095
   24.2428302759999994    7.4099998470000008    3.0340199470000004    F  F  F     C096
    0.0000000000000000    9.8799009320000000    2.9999201300000005    F  F  F     C097
    2.1389977930000001   11.1149997710000026    2.9999201300000005    F  F  F     C098
    0.7130848170000000   11.1149997710000026    3.0340199470000004    F  F  F     C099
    2.8520827290000001    9.8799009320000000    3.0340199470000004    F  F  F     C100
    4.2782521249999999    9.8799009320000000    2.9999201300000005    F  F  F     C101
    6.4172501559999997   11.1149997710000026    2.9999201300000005    F  F  F     C102
    4.9910807610000001   11.1149997710000026    3.0340199470000004    F  F  F     C103
    7.1303348540000009    9.8799009320000000    3.0340199470000004    F  F  F     C104
    8.5562477109999993    9.8799009320000000    2.9999201300000005    F  F  F     C105
   10.6955022809999996   11.1149997710000026    2.9999201300000005    F  F  F     C106
    9.2693328860000026   11.1149997710000026    3.0340199470000004    F  F  F     C107
   11.4083309170000007    9.8799009320000000    3.0340199470000004    F  F  F     C108
   12.8345003130000013    9.8799009320000000    2.9999201300000005    F  F  F     C109
   14.9734973910000004   11.1149997710000026    2.9999201300000005    F  F  F     C110
   13.5475854869999974   11.1149997710000026    3.0340199470000004    F  F  F     C111
   15.6865825650000001    9.8799009320000000    3.0340199470000004    F  F  F     C112
   17.1127529140000014    9.8799009320000000    2.9999201300000005    F  F  F     C113
   19.2517509460000014   11.1149997710000026    2.9999201300000005    F  F  F     C114
   17.8255805969999983   11.1149997710000026    3.0340199470000004    F  F  F     C115
   19.9648361210000012    9.8799009320000000    3.0340199470000004    F  F  F     C116
   21.3907470699999998    9.8799009320000000    2.9999201300000005    F  F  F     C117
   23.5300025939999990   11.1149997710000026    2.9999201300000005    F  F  F     C118
   22.1038322449999995   11.1149997710000026    3.0340199470000004    F  F  F     C119
   24.2428302759999994    9.8799009320000000    3.0340199470000004    F  F  F     C120
    0.0000000000000000   12.3500986100000016    2.9999201300000005    F  F  F     C121
    2.1389977930000001   13.5849008560000009    2.9999201300000005    F  F  F     C122
    0.7130848170000000   13.5849008560000009    3.0340199470000004    F  F  F     C123
    2.8520827290000001   12.3500986100000016    3.0340199470000004    F  F  F     C124
    4.2782521249999999   12.3500986100000016    2.9999201300000005    F  F  F     C125
    6.4172501559999997   13.5849008560000009    2.9999201300000005    F  F  F     C126
    4.9910807610000001   13.5849008560000009    3.0340199470000004    F  F  F     C127
    7.1303348540000009   12.3500986100000016    3.0340199470000004    F  F  F     C128
    8.5562477109999993   12.3500986100000016    2.9999201300000005    F  F  F     C129
   10.6955022809999996   13.5849008560000009    2.9999201300000005    F  F  F     C130
    9.2693328860000026   13.5849008560000009    3.0340199470000004    F  F  F     C131
   11.4083309170000007   12.3500986100000016    3.0340199470000004    F  F  F     C132
   12.8345003130000013   12.3500986100000016    2.9999201300000005    F  F  F     C133
   14.9734973910000004   13.5849008560000009    2.9999201300000005    F  F  F     C134
   13.5475854869999974   13.5849008560000009    3.0340199470000004    F  F  F     C135
   15.6865825650000001   12.3500986100000016    3.0340199470000004    F  F  F     C136
   17.1127529140000014   12.3500986100000016    2.9999201300000005    F  F  F     C137
   19.2517509460000014   13.5849008560000009    2.9999201300000005    F  F  F     C138
   17.8255805969999983   13.5849008560000009    3.0340199470000004    F  F  F     C139
   19.9648361210000012   12.3500986100000016    3.0340199470000004    F  F  F     C140
   21.3907470699999998   12.3500986100000016    2.9999201300000005    F  F  F     C141
   23.5300025939999990   13.5849008560000009    2.9999201300000005    F  F  F     C142
   22.1038322449999995   13.5849008560000009    3.0340199470000004    F  F  F     C143
   24.2428302759999994   12.3500986100000016    3.0340199470000004    F  F  F     C144
    0.0000000000000000   14.8199996950000017    2.9999201300000005    F  F  F     C145
    2.1389977930000001   16.0550994869999997    2.9999201300000005    F  F  F     C146
    0.7130848170000000   16.0550994869999997    3.0340199470000004    F  F  F     C147
    2.8520827290000001   14.8199996950000017    3.0340199470000004    F  F  F     C148
    4.2782521249999999   14.8199996950000017    2.9999201300000005    F  F  F     C149
    6.4172501559999997   16.0550994869999997    2.9999201300000005    F  F  F     C150
    4.9910807610000001   16.0550994869999997    3.0340199470000004    F  F  F     C151
    7.1303348540000009   14.8199996950000017    3.0340199470000004    F  F  F     C152
    8.5562477109999993   14.8199996950000017    2.9999201300000005    F  F  F     C153
   10.6955022809999996   16.0550994869999997    2.9999201300000005    F  F  F     C154
    9.2693328860000026   16.0550994869999997    3.0340199470000004    F  F  F     C155
   11.4083309170000007   14.8199996950000017    3.0340199470000004    F  F  F     C156
   12.8345003130000013   14.8199996950000017    2.9999201300000005    F  F  F     C157
   14.9734973910000004   16.0550994869999997    2.9999201300000005    F  F  F     C158
   13.5475854869999974   16.0550994869999997    3.0340199470000004    F  F  F     C159
   15.6865825650000001   14.8199996950000017    3.0340199470000004    F  F  F     C160
   17.1127529140000014   14.8199996950000017    2.9999201300000005    F  F  F     C161
   19.2517509460000014   16.0550994869999997    2.9999201300000005    F  F  F     C162
   17.8255805969999983   16.0550994869999997    3.0340199470000004    F  F  F     C163
   19.9648361210000012   14.8199996950000017    3.0340199470000004    F  F  F     C164
   21.3907470699999998   14.8199996950000017    2.9999201300000005    F  F  F     C165
   23.5300025939999990   16.0550994869999997    2.9999201300000005    F  F  F     C166
   22.1038322449999995   16.0550994869999997    3.0340199470000004    F  F  F     C167
   24.2428302759999994   14.8199996950000017    3.0340199470000004    F  F  F     C168
    0.0000000000000000   17.2898998259999992    2.9999201300000005    F  F  F     C169
    2.1389977930000001   18.5249996189999990    2.9999201300000005    F  F  F     C170
    0.7130848170000000   18.5249996189999990    3.0340199470000004    F  F  F     C171
    2.8520827290000001   17.2898998259999992    3.0340199470000004    F  F  F     C172
    4.2782521249999999   17.2898998259999992    2.9999201300000005    F  F  F     C173
    6.4172501559999997   18.5249996189999990    2.9999201300000005    F  F  F     C174
    4.9910807610000001   18.5249996189999990    3.0340199470000004    F  F  F     C175
    7.1303348540000009   17.2898998259999992    3.0340199470000004    F  F  F     C176
    8.5562477109999993   17.2898998259999992    2.9999201300000005    F  F  F     C177
   10.6955022809999996   18.5249996189999990    2.9999201300000005    F  F  F     C178
    9.2693328860000026   18.5249996189999990    3.0340199470000004    F  F  F     C179
   11.4083309170000007   17.2898998259999992    3.0340199470000004    F  F  F     C180
   12.8345003130000013   17.2898998259999992    2.9999201300000005    F  F  F     C181
   14.9734973910000004   18.5249996189999990    2.9999201300000005    F  F  F     C182
   13.5475854869999974   18.5249996189999990    3.0340199470000004    F  F  F     C183
   15.6865825650000001   17.2898998259999992    3.0340199470000004    F  F  F     C184
   17.1127529140000014   17.2898998259999992    2.9999201300000005    F  F  F     C185
   19.2517509460000014   18.5249996189999990    2.9999201300000005    F  F  F     C186
   17.8255805969999983   18.5249996189999990    3.0340199470000004    F  F  F     C187
   19.9648361210000012   17.2898998259999992    3.0340199470000004    F  F  F     C188
   21.3907470699999998   17.2898998259999992    2.9999201300000005    F  F  F     C189
   23.5300025939999990   18.5249996189999990    2.9999201300000005    F  F  F     C190
   22.1038322449999995   18.5249996189999990    3.0340199470000004    F  F  F     C191
   24.2428302759999994   17.2898998259999992    3.0340199470000004    F  F  F     C192
    0.0000000000000000   19.7600994109999988    2.9999201300000005    F  F  F     C193
    2.1389977930000001   20.9948997500000019    2.9999201300000005    F  F  F     C194
    0.7130848170000000   20.9948997500000019    3.0340199470000004    F  F  F     C195
    2.8520827290000001   19.7600994109999988    3.0340199470000004    F  F  F     C196
    4.2782521249999999   19.7600994109999988    2.9999201300000005    F  F  F     C197
    6.4172501559999997   20.9948997500000019    2.9999201300000005    F  F  F     C198
    4.9910807610000001   20.9948997500000019    3.0340199470000004    F  F  F     C199
    7.1303348540000009   19.7600994109999988    3.0340199470000004    F  F  F     C200
    8.5562477109999993   19.7600994109999988    2.9999201300000005    F  F  F     C201
   10.6955022809999996   20.9948997500000019    2.9999201300000005    F  F  F     C202
    9.2693328860000026   20.9948997500000019    3.0340199470000004    F  F  F     C203
   11.4083309170000007   19.7600994109999988    3.0340199470000004    F  F  F     C204
   12.8345003130000013   19.7600994109999988    2.9999201300000005    F  F  F     C205
   14.9734973910000004   20.9948997500000019    2.9999201300000005    F  F  F     C206
   13.5475854869999974   20.9948997500000019    3.0340199470000004    F  F  F     C207
   15.6865825650000001   19.7600994109999988    3.0340199470000004    F  F  F     C208
   17.1127529140000014   19.7600994109999988    2.9999201300000005    F  F  F     C209
   19.2517509460000014   20.9948997500000019    2.9999201300000005    F  F  F     C210
   17.8255805969999983   20.9948997500000019    3.0340199470000004    F  F  F     C211
   19.9648361210000012   19.7600994109999988    3.0340199470000004    F  F  F     C212
   21.3907470699999998   19.7600994109999988    2.9999201300000005    F  F  F     C213
   23.5300025939999990   20.9948997500000019    2.9999201300000005    F  F  F     C214
   22.1038322449999995   20.9948997500000019    3.0340199470000004    F  F  F     C215
   24.2428302759999994   19.7600994109999988    3.0340199470000004    F  F  F     C216
    0.0000000000000000   22.2299995420000052    2.9999201300000005    F  F  F     C217
    2.1389977930000001   23.4650993350000014    2.9999201300000005    F  F  F     C218
    0.7130848170000000   23.4650993350000014    3.0340199470000004    F  F  F     C219
    2.8520827290000001   22.2299995420000052    3.0340199470000004    F  F  F     C220
    4.2782521249999999   22.2299995420000052    2.9999201300000005    F  F  F     C221
    6.4172501559999997   23.4650993350000014    2.9999201300000005    F  F  F     C222
    4.9910807610000001   23.4650993350000014    3.0340199470000004    F  F  F     C223
    7.1303348540000009   22.2299995420000052    3.0340199470000004    F  F  F     C224
    8.5562477109999993   22.2299995420000052    2.9999201300000005    F  F  F     C225
   10.6955022809999996   23.4650993350000014    2.9999201300000005    F  F  F     C226
    9.2693328860000026   23.4650993350000014    3.0340199470000004    F  F  F     C227
   11.4083309170000007   22.2299995420000052    3.0340199470000004    F  F  F     C228
   12.8345003130000013   22.2299995420000052    2.9999201300000005    F  F  F     C229
   14.9734973910000004   23.4650993350000014    2.9999201300000005    F  F  F     C230
   13.5475854869999974   23.4650993350000014    3.0340199470000004    F  F  F     C231
   15.6865825650000001   22.2299995420000052    3.0340199470000004    F  F  F     C232
   17.1127529140000014   22.2299995420000052    2.9999201300000005    F  F  F     C233
   19.2517509460000014   23.4650993350000014    2.9999201300000005    F  F  F     C234
   17.8255805969999983   23.4650993350000014    3.0340199470000004    F  F  F     C235
   19.9648361210000012   22.2299995420000052    3.0340199470000004    F  F  F     C236
   21.3907470699999998   22.2299995420000052    2.9999201300000005    F  F  F     C237
   23.5300025939999990   23.4650993350000014    2.9999201300000005    F  F  F     C238
   22.1038322449999995   23.4650993350000014    3.0340199470000004    F  F  F     C239
   24.2428302759999994   22.2299995420000052    3.0340199470000004    F  F  F     C240
    0.0000000000000000   24.6998996730000044    2.9999201300000005    F  F  F     C241
    2.1389977930000001   25.9349994660000007    2.9999201300000005    F  F  F     C242
    0.7130848170000000   25.9349994660000007    3.0340199470000004    F  F  F     C243
    2.8520827290000001   24.6998996730000044    3.0340199470000004    F  F  F     C244
    4.2782521249999999   24.6998996730000044    2.9999201300000005    F  F  F     C245
    6.4172501559999997   25.9349994660000007    2.9999201300000005    F  F  F     C246
    4.9910807610000001   25.9349994660000007    3.0340199470000004    F  F  F     C247
    7.1303348540000009   24.6998996730000044    3.0340199470000004    F  F  F     C248
    8.5562477109999993   24.6998996730000044    2.9999201300000005    F  F  F     C249
   10.6955022809999996   25.9349994660000007    2.9999201300000005    F  F  F     C250
    9.2693328860000026   25.9349994660000007    3.0340199470000004    F  F  F     C251
   11.4083309170000007   24.6998996730000044    3.0340199470000004    F  F  F     C252
   12.8345003130000013   24.6998996730000044    2.9999201300000005    F  F  F     C253
   14.9734973910000004   25.9349994660000007    2.9999201300000005    F  F  F     C254
   13.5475854869999974   25.9349994660000007    3.0340199470000004    F  F  F     C255
   15.6865825650000001   24.6998996730000044    3.0340199470000004    F  F  F     C256
   17.1127529140000014   24.6998996730000044    2.9999201300000005    F  F  F     C257
   19.2517509460000014   25.9349994660000007    2.9999201300000005    F  F  F     C258
   17.8255805969999983   25.9349994660000007    3.0340199470000004    F  F  F     C259
   19.9648361210000012   24.6998996730000044    3.0340199470000004    F  F  F     C260
   21.3907470699999998   24.6998996730000044    2.9999201300000005    F  F  F     C261
   23.5300025939999990   25.9349994660000007    2.9999201300000005    F  F  F     C262
   22.1038322449999995   25.9349994660000007    3.0340199470000004    F  F  F     C263
   24.2428302759999994   24.6998996730000044    3.0340199470000004    F  F  F     C264
    0.0000000000000000   27.1700992580000005    2.9999201300000005    F  F  F     C265
    2.1389977930000001   28.4048995970000036    2.9999201300000005    F  F  F     C266
    0.7130848170000000   28.4048995970000036    3.0340199470000004    F  F  F     C267
    2.8520827290000001   27.1700992580000005    3.0340199470000004    F  F  F     C268
    4.2782521249999999   27.1700992580000005    2.9999201300000005    F  F  F     C269
    6.4172501559999997   28.4048995970000036    2.9999201300000005    F  F  F     C270
    4.9910807610000001   28.4048995970000036    3.0340199470000004    F  F  F     C271
    7.1303348540000009   27.1700992580000005    3.0340199470000004    F  F  F     C272
    8.5562477109999993   27.1700992580000005    2.9999201300000005    F  F  F     C273
   10.6955022809999996   28.4048995970000036    2.9999201300000005    F  F  F     C274
    9.2693328860000026   28.4048995970000036    3.0340199470000004    F  F  F     C275
   11.4083309170000007   27.1700992580000005    3.0340199470000004    F  F  F     C276
   12.8345003130000013   27.1700992580000005    2.9999201300000005    F  F  F     C277
   14.9734973910000004   28.4048995970000036    2.9999201300000005    F  F  F     C278
   13.5475854869999974   28.4048995970000036    3.0340199470000004    F  F  F     C279
   15.6865825650000001   27.1700992580000005    3.0340199470000004    F  F  F     C280
   17.1127529140000014   27.1700992580000005    2.9999201300000005    F  F  F     C281
   19.2517509460000014   28.4048995970000036    2.9999201300000005    F  F  F     C282
   17.8255805969999983   28.4048995970000036    3.0340199470000004    F  F  F     C283
   19.9648361210000012   27.1700992580000005    3.0340199470000004    F  F  F     C284
   21.3907470699999998   27.1700992580000005    2.9999201300000005    F  F  F     C285
   23.5300025939999990   28.4048995970000036    2.9999201300000005    F  F  F     C286
   22.1038322449999995   28.4048995970000036    3.0340199470000004    F  F  F     C287
   24.2428302759999994   27.1700992580000005    3.0340199470000004    F  F  F     C288
   11.0505037309999992   15.9048233030000006    7.6493997570000003    F  F  F     C289
    9.1710205079999998   17.8841819760000043    7.1508803370000003    F  F  F     C290
    8.9197216029999993   19.4047145840000006    7.2973999980000004    F  F  F     C291
   10.0247716900000015   20.3342266080000016    7.8748998639999996    F  F  F     C292
   11.3998594279999992   19.7547626500000035    8.2867403030000002    T  T  T     C293
   11.6295967100000013   18.2549800869999999    8.0768604279999998    T  T  T     C294
   12.8067779539999993   17.3752651210000018    8.5117998119999996    T  T  T     C295
   10.5581722259999999   17.3536262510000014    7.5272998810000002    F  F  F     C296
   10.5607395170000000   13.5807523729999993    8.6578798290000005    T  T  T     C297
    9.6777267459999994   12.3720321660000003    8.9843597410000005    T  T  T     C298
   10.5743446349999992   11.2584581380000017    9.4525194169999995    T  T  T     C299
   12.0233602519999998   11.7617444990000006    9.3911399840000005    T  T  T     C300
   14.3494853970000023   11.3574552539999996    8.3527402879999997    T  T  T     C301
   15.5587511060000026   10.5032300949999993    7.9565200809999999    F  F  F     C302
   16.6748409270000018   11.4351120000000019    7.5701999660000006    F  F  F     C303
   16.1709556580000005   12.8744306559999995    7.7477397920000000    F  F  F     C304
   16.5752449040000016   15.1258850100000011    8.9445400240000001    T  T  T     C305
   17.4297637939999994   16.3067417140000011    9.4140195850000001    T  T  T     C306
   16.5010604860000001   17.3954181669999990    9.8790998460000008    T  T  T     C307
   15.0597457890000026   16.9022102359999984    9.6760396960000001    T  T  T     C308
    8.1827640529999996   12.1577339169999998    8.7289400100000005    T  T  T     C309
    7.6026449199999995   10.7492418290000007    9.0028400420000008    T  T  T     C310
    8.5292949680000003    9.5971355440000021    9.4855203629999991    T  T  T     C311
   10.0445356369999992    9.8401832580000015    9.6859397890000007    T  T  T     C312
   15.7720594409999997    8.9924802780000004    8.0918197630000002    T  T  T     C313
   17.1874485019999987    8.4382123950000008    7.7994399070000009    F  F  F     C314
   18.3471755979999998    9.4032897949999992    7.4227995870000001    F  F  F     C315
   18.0981864930000036   10.9279718399999997    7.3189597130000008    F  F  F     C316
   18.9406414030000008   16.5219287870000002    9.2945594790000001    T  T  T     C317
   19.5027923580000007   17.9019660949999988    9.7086000440000007    T  T  T     C318
   18.5473918910000002   19.0291748050000002   10.1930398940000000    T  T  T     C319
   17.0175209050000014   18.7920551300000014   10.2478199009999997    T  T  T     C320
    7.1993851660000008   21.0740394590000015    7.8731403350000004    F  F  F     C321
    5.9015603070000004   21.7474613189999992    7.3906803129999998    F  F  F     C322
    4.3090548520000000   22.7658901210000053    9.2613401409999998    T  T  T     C323
    3.9509725570000005   24.2831630710000006    9.1759796139999992    T  T  T     C324
    5.2441763879999996   25.1560611720000047    9.2089805600000005    T  T  T     C325
    6.0535206790000000   24.2173614499999985    8.3122596739999999    T  T  T     C326
    9.0262470250000000    7.1841435430000002    9.5160999299999993    T  T  T     C327
    8.4371433259999993    5.7937297820000007    9.8188200000000005    T  T  T     C328
    5.8764042849999996    5.9668278690000003    9.2003993990000001    T  T  T     C329
    4.8850674630000004    5.3191938400000005    8.2313003540000000    T  T  T     C330
    5.8158259389999998    4.1169953350000004    7.8801798820000002    F  F  F     C331
    7.2971835140000012    4.5897541049999999    7.7391600609999998    F  F  F     C332
   19.7222633360000010    7.3836197849999996    7.5576601030000008    F  F  F     C333
   21.1502304079999988    6.8145327570000012    7.4758205410000000    F  F  F     C334
   19.9540557860000014    4.5941991809999996    8.2922401430000008    T  T  T     C335
   20.2420597079999993    3.0920443529999999    8.3424005510000008    T  T  T     C336
   21.4115409849999985    3.1468787190000000    7.3110399250000002    F  F  F     C337
   22.2922439580000002    4.4142856600000000    7.5455598830000010    F  F  F     C338
   18.1192340849999987   21.4857387539999998   10.4528598790000018    T  T  T     C339
   17.6240787509999990   21.5811786649999995    8.9988803859999997    T  T  T     C340
   15.2278785709999998   22.6997928620000025    8.6646995540000002    T  T  T     C341
   14.8918704989999995   24.0249977110000046    9.4201793669999994    T  T  T     C342
   15.9473800659999991   25.1305694580000036    9.1011800770000004    T  T  T     C343
   17.1425285340000002   24.1764583590000051    9.1339597700000006    T  T  T     C344
   14.7183485029999996   12.9778738020000013   10.6796798709999994    T  T  T     C345
   15.9412183760000001   13.1076965330000021   12.8499794010000024    T  T  T     C346
   14.2932691569999992   11.3755350110000002   12.5164594650000005    T  T  T     C347
   12.4905357360000000   14.0001573560000008   11.0079202649999992    T  T  T     C348
   14.4673061370000013   15.4101314540000001   11.2279205320000024    T  T  T     C349
   12.4938716890000006   15.9312038420000022    8.1336202620000009    T  T  T     N001
   10.1197471619999995   14.7464933400000007    7.8220996859999996    F  F  F     N002
   12.0007715230000009   13.2410774230000019    9.0290193559999992    T  T  T     N003
   13.1833410260000026   10.8494253159999996    9.1484804149999999    T  T  T     N004
   14.6913957600000007   12.8231525420000008    8.1048002239999999    T  T  T     N005
   17.0829772949999992   14.0137920380000018    8.0744400019999993    T  T  T     N006
   15.1110849379999994   15.4477758410000003    9.2223997119999996    T  T  T     N007
   13.9146518710000002   17.8293476099999992    9.4166603089999992    T  T  T     N008
    5.5060009960000009   22.8385086060000013    8.3564796450000003    T  T  T     N009
    7.2668943410000004    5.5447549820000006    8.8981199259999997    T  T  T     N010
   21.1517715449999990    5.3470563890000005    7.8366198540000012    F  F  F     N011
   16.7107772829999988   22.7780437470000017    8.8871192929999996    T  T  T     N012
   15.2273645400000017   12.2875576019999997   11.8808803560000005    T  T  T     N013
   13.9013042450000004   14.1655483250000014   10.7441396709999992    T  T  T     N014
   13.5750503540000000   14.3602828979999995    8.6330204009999996    T  T  T    Co001
    7.5859603880000011   19.9880313870000030    6.8976597789999996    F  F  F     O001
    7.9527697560000004    8.2236185069999994    9.7299404139999996    T  T  T     O002
   19.7345848080000010    8.8513927460000001    7.2041196820000009    F  F  F     O003
   19.1239204409999992   20.3671264649999983   10.5903596879999995    T  T  T     O004
    7.1308488850000007   24.6714458470000011    7.3565802570000001    F  F  F     O005
    5.4782772059999996    6.7611808780000011   10.4214000700000007    T  T  T     O006
   18.5823020939999992    5.2000417710000004    8.4752798079999998    T  T  T     O007
   18.5409755710000042   24.5739307400000015    9.5433797840000008    T  T  T     O008
    8.3526926039999996   17.1837902070000013    6.7775402070000013    F  F  F     H001
    9.8181352620000002   21.4483928680000027    8.0007400509999993    T  T  T     H002
   12.2092037199999996   20.4186992650000008    8.7381801610000007    T  T  T     H003
    7.5230698590000005   13.0027713780000020    8.3413000109999995    T  T  T     H004
    6.4916901590000009   10.5527286530000008    8.8404798509999996    T  T  T     H005
   10.7424764629999991    8.9915895460000019    9.9902000429999998    T  T  T     H006
   14.9224157329999993    8.3030538560000000    8.4112596509999999    T  T  T     H007
   17.3866424560000006    7.3184113500000008    7.8788599970000002    F  F  F     H008
   18.9483432769999993   11.6497049330000007    7.0818004610000003    F  F  F     H009
   19.6257476810000000   15.6976413729999997    8.9060401920000007    T  T  T     H010
   20.6247844700000016   18.0964069370000047    9.6518402099999996    T  T  T     H011
   16.3016109470000004   19.6267185210000008   10.5485601429999996    T  T  T     H012
    8.0315732959999995   21.8514976499999989    7.9226398470000001    F  F  F     H013
    7.0402369499999997   20.6208438869999995    8.9071397779999995    T  T  T     H014
    5.0657777790000003   20.9750404360000040    7.3255600930000009    F  F  F     H015
    6.0791893010000004   22.2021389010000014    6.3604202269999996    F  F  F     H016
    4.6442928309999996   22.4810504910000049   10.3131599430000005    T  T  T     H017
    3.4640312190000002   22.0969161989999989    8.8899793620000001    T  T  T     H018
    3.1683251860000001   24.6056461330000005    9.9393796919999993    T  T  T     H019
    3.5223009589999998   24.4266204830000007    8.1294403079999995    T  T  T     H020
    5.7000589369999997   25.1759204859999990   10.2537603379999993    T  T  T     H021
    5.0809216499999996   26.2044277190000017    8.7929601670000004    T  T  T     H022
    9.9018173219999994    7.3904376030000005   10.2161407470000007    T  T  T     H023
    9.3856134410000021    7.2226748470000013    8.4350204469999994    T  T  T     H024
    8.0782918929999994    5.7664613720000011   10.9005603789999999    T  T  T     H025
    9.2313423159999992    4.9916725160000013    9.6595401760000001    T  T  T     H026
    4.7302827839999999    5.9991369250000002    7.3292999270000010    F  F  F     H027
    3.8965537550000002    4.9881162640000003    8.6924200060000008    T  T  T     H028
    5.4490146639999999    3.5078947540000001    6.9889602660000012    F  F  F     H029
    5.8029904370000009    3.4536523820000000    8.8072605129999992    T  T  T     H030
    7.4496579170000006    5.1724762919999998    6.7713804240000011    F  F  F     H031
    8.0433816910000004    3.7340476510000005    7.8408002850000003    F  F  F     H032
   19.0392093660000015    6.8222389220000004    6.8382596969999998    F  F  F     H033
   19.3323497770000010    7.2576498990000005    8.6213598250000008    T  T  T     H034
   21.8153133389999994    7.3815455439999997    8.2077598569999992    T  T  T     H035
   21.5563125609999986    6.9452443120000007    6.4185004230000002    F  F  F     H036
   19.3865127559999983    2.4195129870000005    8.0031595230000008    T  T  T     H037
   20.6235008240000006    2.8086862560000001    9.3788204190000002    T  T  T     H038
   20.9094543460000040    3.3176054950000000    6.3018999100000004    F  F  F     H039
   22.0142478940000004    2.1803183559999999    7.2615399360000001    F  F  F     H040
   22.9185676570000005    4.6872696879999998    6.6329998970000004    F  F  F     H041
   22.9342250820000011    4.3001704219999999    8.4807796480000004    T  T  T     H042
   18.6231174469999985   22.4677124020000001   10.7382001880000004    T  T  T     H043
   17.2321128849999994   21.2995986940000002   11.1445398330000014    T  T  T     H044
   17.0668067930000014   20.6261787410000039    8.7208003999999999    T  T  T     H045
   18.5137672420000001   21.7240448000000050    8.3008203510000005    T  T  T     H046
   14.7178344730000017   21.7898445129999985    9.1242799760000004    T  T  T     H047
   15.0022478100000001   22.7981987000000004    7.5515003200000006    F  F  F     H048
   15.0433187480000008   23.7816524509999994   10.5234804149999999    T  T  T     H049
   13.8165960309999996   24.3708953860000008    9.2664003370000003    T  T  T     H050
   15.9648361209999994   25.9604892730000039    9.8824005130000003    T  T  T     H051
   15.8139019010000013   25.5387115479999984    8.0451793669999994    T  T  T     H052
   14.1397686000000000   12.2069368360000006   10.0711603160000003    T  T  T     H053
   15.2668952939999993   13.6853799820000024   13.5157003400000004    T  T  T     H054
   16.6083564760000009   13.8086833949999992   12.3318805690000008    T  T  T     H055
   16.5598411560000010   12.4594697950000004   13.4904003140000004    T  T  T     H056
   13.7670545579999999   10.7836246490000001   11.7530593870000004    T  T  T     H057
   13.5355215070000021   11.8811941149999996   13.1520395279999995    T  T  T     H058
   14.8484897609999980   10.6766242980000001   13.1619396210000001    T  T  T     H059
   11.9260749819999994   14.8235559460000008   10.5377798079999998    T  T  T     H060
   12.2217817310000001   13.9971933360000023   12.0863599780000008    T  T  T     H061
   12.1345071789999999   13.0576047899999992   10.5663795470000004    T  T  T     H062
   14.3253564830000002   15.5695953370000009   12.3171405790000001    T  T  T     H063
   13.9949960710000010   16.2596130370000012   10.7054195399999994    T  T  T     H064
   15.5400133129999993   15.4353256230000024   11.0043992999999993    T  T  T     H065
   15.5962286000000017   13.3199195860000010   10.0377197270000007    T  T  T     H066
