# Supplementary material for: Redox-mediated domino electrosynthesis of N,N-dimethylformamide with industrial-relevant productivity and modularized cathodic integration
Source: Nat Commun. 2026 Apr 17;17:5349. doi: 10.1038/s41467-026-71637-z (PMC13272958; doi:10.1038/s41467-026-71637-z)
Supplement: Supplementary file 3 — Supplementary Data 1 [file 41467_2026_71637_MOESM3_ESM.zip › 5/CONTCAR]

Generated by VASPKIT code               
   1.00000000000000     
    25.6690006255999990    0.0000000000000000    0.0000000000000000
     0.0000000000000000   29.6399993895999998    0.0000000000000000
     0.0000000000000000    0.0000000000000000   22.0000000000000000
   C    N    Co   O    H 
   349    14     1     8    65
Selective dynamics
Direct
  0.0000000000000000  0.0000000000000000  0.1363600059090899   F   F   F
  0.0833299988651177  0.0416699981590867  0.1363600059090899   F   F   F
  0.0277799992060821  0.0416699981590867  0.1379099975909099   F   F   F
  0.1111100027071430  0.0000000000000000  0.1379099975909099   F   F   F
  0.1666699918474137  0.0000000000000000  0.1363600059090899   F   F   F
  0.2499999999844178  0.0416699981590867  0.1363600059090899   F   F   F
  0.1944400108830990  0.0416699981590867  0.1379099975909099   F   F   F
  0.2777799945545567  0.0000000000000000  0.1379099975909099   F   F   F
  0.3333299895776491  0.0000000000000000  0.1363600059090899   F   F   F
  0.4166699918318315  0.0416699981590867  0.1363600059090899   F   F   F
  0.3611100027305127  0.0416699981590867  0.1379099975909099   F   F   F
  0.4444400108675168  0.0000000000000000  0.1379099975909099   F   F   F
  0.5000000000077947  0.0000000000000000  0.1363600059090899   F   F   F
  0.5833299710183013  0.0416699981590867  0.1363600059090899   F   F   F
  0.5277800131216992  0.0416699981590867  0.1379099975909099   F   F   F
  0.6111099841322059  0.0000000000000000  0.1379099975909099   F   F   F
  0.6666700103989740  0.0000000000000000  0.1363600059090899   F   F   F
  0.7500000185749371  0.0416699981590867  0.1363600059090899   F   F   F
  0.6944399923081690  0.0416699981590867  0.1379099975909099   F   F   F
  0.7777800317277936  0.0000000000000000  0.1379099975909099   F   F   F
  0.8333299524199944  0.0000000000000000  0.1363600059090899   F   F   F
  0.9166699918396191  0.0416699981590867  0.1363600059090899   F   F   F
  0.8611099655728580  0.0416699981590867  0.1379099975909099   F   F   F
  0.9444399737098550  0.0000000000000000  0.1379099975909099   F   F   F
  0.0000000000000000  0.0833299978361879  0.1363600059090899   F   F   F
  0.0833299988651177  0.1250000000101181  0.1363600059090899   F   F   F
  0.0277799992060821  0.1250000000101181  0.1379099975909099   F   F   F
  0.1111100027071430  0.0833299978361879  0.1379099975909099   F   F   F
  0.1666699918474137  0.0833299978361879  0.1363600059090899   F   F   F
  0.2499999999844178  0.1250000000101181  0.1363600059090899   F   F   F
  0.1944400108830990  0.1250000000101181  0.1379099975909099   F   F   F
  0.2777799945545567  0.0833299978361879  0.1379099975909099   F   F   F
  0.3333299895776491  0.0833299978361879  0.1363600059090899   F   F   F
  0.4166699918318315  0.1250000000101181  0.1363600059090899   F   F   F
  0.3611100027305127  0.1250000000101181  0.1379099975909099   F   F   F
  0.4444400108675168  0.0833299978361879  0.1379099975909099   F   F   F
  0.5000000000077947  0.0833299978361879  0.1363600059090899   F   F   F
  0.5833299710183013  0.1250000000101181  0.1363600059090899   F   F   F
  0.5277800131216992  0.1250000000101181  0.1379099975909099   F   F   F
  0.6111099841322059  0.0833299978361879  0.1379099975909099   F   F   F
  0.6666700103989740  0.0833299978361879  0.1363600059090899   F   F   F
  0.7500000185749371  0.1250000000101181  0.1363600059090899   F   F   F
  0.6944399923081690  0.1250000000101181  0.1379099975909099   F   F   F
  0.7777800317277936  0.0833299978361879  0.1379099975909099   F   F   F
  0.8333299524199944  0.0833299978361879  0.1363600059090899   F   F   F
  0.9166699918396191  0.1250000000101181  0.1363600059090899   F   F   F
  0.8611099655728580  0.1250000000101181  0.1379099975909099   F   F   F
  0.9444399737098550  0.0833299978361879  0.1379099975909099   F   F   F
  0.0000000000000000  0.1666700021840555  0.1363600059090899   F   F   F
  0.0833299988651177  0.2083299978463131  0.1363600059090899   F   F   F
  0.0277799992060821  0.2083299978463131  0.1379099975909099   F   F   F
  0.1111100027071430  0.1666700021840555  0.1379099975909099   F   F   F
  0.1666699918474137  0.1666700021840555  0.1363600059090899   F   F   F
  0.2499999999844178  0.2083299978463131  0.1363600059090899   F   F   F
  0.1944400108830990  0.2083299978463131  0.1379099975909099   F   F   F
  0.2777799945545567  0.1666700021840555  0.1379099975909099   F   F   F
  0.3333299895776491  0.1666700021840555  0.1363600059090899   F   F   F
  0.4166699918318315  0.2083299978463131  0.1363600059090899   F   F   F
  0.3611100027305127  0.2083299978463131  0.1379099975909099   F   F   F
  0.4444400108675168  0.1666700021840555  0.1379099975909099   F   F   F
  0.5000000000077947  0.1666700021840555  0.1363600059090899   F   F   F
  0.5833299710183013  0.2083299978463131  0.1363600059090899   F   F   F
  0.5277800131216992  0.2083299978463131  0.1379099975909099   F   F   F
  0.6111099841322059  0.1666700021840555  0.1379099975909099   F   F   F
  0.6666700103989740  0.1666700021840555  0.1363600059090899   F   F   F
  0.7500000185749371  0.2083299978463131  0.1363600059090899   F   F   F
  0.6944399923081690  0.2083299978463131  0.1379099975909099   F   F   F
  0.7777800317277936  0.1666700021840555  0.1379099975909099   F   F   F
  0.8333299524199944  0.1666700021840555  0.1363600059090899   F   F   F
  0.9166699918396191  0.2083299978463131  0.1363600059090899   F   F   F
  0.8611099655728580  0.2083299978463131  0.1379099975909099   F   F   F
  0.9444399737098550  0.1666700021840555  0.1379099975909099   F   F   F
  0.0000000000000000  0.2499999999865068  0.1363600059090899   F   F   F
  0.0833299988651177  0.2916700021604370  0.1363600059090899   F   F   F
  0.0277799992060821  0.2916700021604370  0.1379099975909099   F   F   F
  0.1111100027071430  0.2499999999865068  0.1379099975909099   F   F   F
  0.1666699918474137  0.2499999999865068  0.1363600059090899   F   F   F
  0.2499999999844178  0.2916700021604370  0.1363600059090899   F   F   F
  0.1944400108830990  0.2916700021604370  0.1379099975909099   F   F   F
  0.2777799945545567  0.2499999999865068  0.1379099975909099   F   F   F
  0.3333299895776491  0.2499999999865068  0.1363600059090899   F   F   F
  0.4166699918318315  0.2916700021604370  0.1363600059090899   F   F   F
  0.3611100027305127  0.2916700021604370  0.1379099975909099   F   F   F
  0.4444400108675168  0.2499999999865068  0.1379099975909099   F   F   F
  0.5000000000077947  0.2499999999865068  0.1363600059090899   F   F   F
  0.5833299710183013  0.2916700021604370  0.1363600059090899   F   F   F
  0.5277800131216992  0.2916700021604370  0.1379099975909099   F   F   F
  0.6111099841322059  0.2499999999865068  0.1379099975909099   F   F   F
  0.6666700103989740  0.2499999999865068  0.1363600059090899   F   F   F
  0.7500000185749371  0.2916700021604370  0.1363600059090899   F   F   F
  0.6944399923081690  0.2916700021604370  0.1379099975909099   F   F   F
  0.7777800317277936  0.2499999999865068  0.1379099975909099   F   F   F
  0.8333299524199944  0.2499999999865068  0.1363600059090899   F   F   F
  0.9166699918396191  0.2916700021604370  0.1363600059090899   F   F   F
  0.8611099655728580  0.2916700021604370  0.1379099975909099   F   F   F
  0.9444399737098550  0.2499999999865068  0.1379099975909099   F   F   F
  0.0000000000000000  0.3333299978226947  0.1363600059090899   F   F   F
  0.0833299988651177  0.3749999999966249  0.1363600059090899   F   F   F
  0.0277799992060821  0.3749999999966249  0.1379099975909099   F   F   F
  0.1111100027071430  0.3333299978226947  0.1379099975909099   F   F   F
  0.1666699918474137  0.3333299978226947  0.1363600059090899   F   F   F
  0.2499999999844178  0.3749999999966249  0.1363600059090899   F   F   F
  0.1944400108830990  0.3749999999966249  0.1379099975909099   F   F   F
  0.2777799945545567  0.3333299978226947  0.1379099975909099   F   F   F
  0.3333299895776491  0.3333299978226947  0.1363600059090899   F   F   F
  0.4166699918318315  0.3749999999966249  0.1363600059090899   F   F   F
  0.3611100027305127  0.3749999999966249  0.1379099975909099   F   F   F
  0.4444400108675168  0.3333299978226947  0.1379099975909099   F   F   F
  0.5000000000077947  0.3333299978226947  0.1363600059090899   F   F   F
  0.5833299710183013  0.3749999999966249  0.1363600059090899   F   F   F
  0.5277800131216992  0.3749999999966249  0.1379099975909099   F   F   F
  0.6111099841322059  0.3333299978226947  0.1379099975909099   F   F   F
  0.6666700103989740  0.3333299978226947  0.1363600059090899   F   F   F
  0.7500000185749371  0.3749999999966249  0.1363600059090899   F   F   F
  0.6944399923081690  0.3749999999966249  0.1379099975909099   F   F   F
  0.7777800317277936  0.3333299978226947  0.1379099975909099   F   F   F
  0.8333299524199944  0.3333299978226947  0.1363600059090899   F   F   F
  0.9166699918396191  0.3749999999966249  0.1363600059090899   F   F   F
  0.8611099655728580  0.3749999999966249  0.1379099975909099   F   F   F
  0.9444399737098550  0.3333299978226947  0.1379099975909099   F   F   F
  0.0000000000000000  0.4166700021705623  0.1363600059090899   F   F   F
  0.0833299988651177  0.4583299978328128  0.1363600059090899   F   F   F
  0.0277799992060821  0.4583299978328128  0.1379099975909099   F   F   F
  0.1111100027071430  0.4166700021705623  0.1379099975909099   F   F   F
  0.1666699918474137  0.4166700021705623  0.1363600059090899   F   F   F
  0.2499999999844178  0.4583299978328128  0.1363600059090899   F   F   F
  0.1944400108830990  0.4583299978328128  0.1379099975909099   F   F   F
  0.2777799945545567  0.4166700021705623  0.1379099975909099   F   F   F
  0.3333299895776491  0.4166700021705623  0.1363600059090899   F   F   F
  0.4166699918318315  0.4583299978328128  0.1363600059090899   F   F   F
  0.3611100027305127  0.4583299978328128  0.1379099975909099   F   F   F
  0.4444400108675168  0.4166700021705623  0.1379099975909099   F   F   F
  0.5000000000077947  0.4166700021705623  0.1363600059090899   F   F   F
  0.5833299710183013  0.4583299978328128  0.1363600059090899   F   F   F
  0.5277800131216992  0.4583299978328128  0.1379099975909099   F   F   F
  0.6111099841322059  0.4166700021705623  0.1379099975909099   F   F   F
  0.6666700103989740  0.4166700021705623  0.1363600059090899   F   F   F
  0.7500000185749371  0.4583299978328128  0.1363600059090899   F   F   F
  0.6944399923081690  0.4583299978328128  0.1379099975909099   F   F   F
  0.7777800317277936  0.4166700021705623  0.1379099975909099   F   F   F
  0.8333299524199944  0.4166700021705623  0.1363600059090899   F   F   F
  0.9166699918396191  0.4583299978328128  0.1363600059090899   F   F   F
  0.8611099655728580  0.4583299978328128  0.1379099975909099   F   F   F
  0.9444399737098550  0.4166700021705623  0.1379099975909099   F   F   F
  0.0000000000000000  0.5000000000067502  0.1363600059090899   F   F   F
  0.0833299988651177  0.5416700343331797  0.1363600059090899   F   F   F
  0.0277799992060821  0.5416700343331797  0.1379099975909099   F   F   F
  0.1111100027071430  0.5000000000067502  0.1379099975909099   F   F   F
  0.1666699918474137  0.5000000000067502  0.1363600059090899   F   F   F
  0.2499999999844178  0.5416700343331797  0.1363600059090899   F   F   F
  0.1944400108830990  0.5416700343331797  0.1379099975909099   F   F   F
  0.2777799945545567  0.5000000000067502  0.1379099975909099   F   F   F
  0.3333299895776491  0.5000000000067502  0.1363600059090899   F   F   F
  0.4166699918318315  0.5416700343331797  0.1363600059090899   F   F   F
  0.3611100027305127  0.5416700343331797  0.1379099975909099   F   F   F
  0.4444400108675168  0.5000000000067502  0.1379099975909099   F   F   F
  0.5000000000077947  0.5000000000067502  0.1363600059090899   F   F   F
  0.5833299710183013  0.5416700343331797  0.1363600059090899   F   F   F
  0.5277800131216992  0.5416700343331797  0.1379099975909099   F   F   F
  0.6111099841322059  0.5000000000067502  0.1379099975909099   F   F   F
  0.6666700103989740  0.5000000000067502  0.1363600059090899   F   F   F
  0.7500000185749371  0.5416700343331797  0.1363600059090899   F   F   F
  0.6944399923081690  0.5416700343331797  0.1379099975909099   F   F   F
  0.7777800317277936  0.5000000000067502  0.1379099975909099   F   F   F
  0.8333299524199944  0.5000000000067502  0.1363600059090899   F   F   F
  0.9166699918396191  0.5416700343331797  0.1363600059090899   F   F   F
  0.8611099655728580  0.5416700343331797  0.1379099975909099   F   F   F
  0.9444399737098550  0.5000000000067502  0.1379099975909099   F   F   F
  0.0000000000000000  0.5833299656567021  0.1363600059090899   F   F   F
  0.0833299988651177  0.6250000000168683  0.1363600059090899   F   F   F
  0.0277799992060821  0.6250000000168683  0.1379099975909099   F   F   F
  0.1111100027071430  0.5833299656567021  0.1379099975909099   F   F   F
  0.1666699918474137  0.5833299656567021  0.1363600059090899   F   F   F
  0.2499999999844178  0.6250000000168683  0.1363600059090899   F   F   F
  0.1944400108830990  0.6250000000168683  0.1379099975909099   F   F   F
  0.2777799945545567  0.5833299656567021  0.1379099975909099   F   F   F
  0.3333299895776491  0.5833299656567021  0.1363600059090899   F   F   F
  0.4166699918318315  0.6250000000168683  0.1363600059090899   F   F   F
  0.3611100027305127  0.6250000000168683  0.1379099975909099   F   F   F
  0.4444400108675168  0.5833299656567021  0.1379099975909099   F   F   F
  0.5000000000077947  0.5833299656567021  0.1363600059090899   F   F   F
  0.5833299710183013  0.6250000000168683  0.1363600059090899   F   F   F
  0.5277800131216992  0.6250000000168683  0.1379099975909099   F   F   F
  0.6111099841322059  0.5833299656567021  0.1379099975909099   F   F   F
  0.6666700103989740  0.5833299656567021  0.1363600059090899   F   F   F
  0.7500000185749371  0.6250000000168683  0.1363600059090899   F   F   F
  0.6944399923081690  0.6250000000168683  0.1379099975909099   F   F   F
  0.7777800317277936  0.5833299656567021  0.1379099975909099   F   F   F
  0.8333299524199944  0.5833299656567021  0.1363600059090899   F   F   F
  0.9166699918396191  0.6250000000168683  0.1363600059090899   F   F   F
  0.8611099655728580  0.6250000000168683  0.1379099975909099   F   F   F
  0.9444399737098550  0.5833299656567021  0.1379099975909099   F   F   F
  0.0000000000000000  0.6666700343432979  0.1363600059090899   F   F   F
  0.0833299988651177  0.7083299656668203  0.1363600059090899   F   F   F
  0.0277799992060821  0.7083299656668203  0.1379099975909099   F   F   F
  0.1111100027071430  0.6666700343432979  0.1379099975909099   F   F   F
  0.1666699918474137  0.6666700343432979  0.1363600059090899   F   F   F
  0.2499999999844178  0.7083299656668203  0.1363600059090899   F   F   F
  0.1944400108830990  0.7083299656668203  0.1379099975909099   F   F   F
  0.2777799945545567  0.6666700343432979  0.1379099975909099   F   F   F
  0.3333299895776491  0.6666700343432979  0.1363600059090899   F   F   F
  0.4166699918318315  0.7083299656668203  0.1363600059090899   F   F   F
  0.3611100027305127  0.7083299656668203  0.1379099975909099   F   F   F
  0.4444400108675168  0.6666700343432979  0.1379099975909099   F   F   F
  0.5000000000077947  0.6666700343432979  0.1363600059090899   F   F   F
  0.5833299710183013  0.7083299656668203  0.1363600059090899   F   F   F
  0.5277800131216992  0.7083299656668203  0.1379099975909099   F   F   F
  0.6111099841322059  0.6666700343432979  0.1379099975909099   F   F   F
  0.6666700103989740  0.6666700343432979  0.1363600059090899   F   F   F
  0.7500000185749371  0.7083299656668203  0.1363600059090899   F   F   F
  0.6944399923081690  0.7083299656668203  0.1379099975909099   F   F   F
  0.7777800317277936  0.6666700343432979  0.1379099975909099   F   F   F
  0.8333299524199944  0.6666700343432979  0.1363600059090899   F   F   F
  0.9166699918396191  0.7083299656668203  0.1363600059090899   F   F   F
  0.8611099655728580  0.7083299656668203  0.1379099975909099   F   F   F
  0.9444399737098550  0.6666700343432979  0.1379099975909099   F   F   F
  0.0000000000000000  0.7499999999932498  0.1363600059090899   F   F   F
  0.0833299988651177  0.7916700343534231  0.1363600059090899   F   F   F
  0.0277799992060821  0.7916700343534231  0.1379099975909099   F   F   F
  0.1111100027071430  0.7499999999932498  0.1379099975909099   F   F   F
  0.1666699918474137  0.7499999999932498  0.1363600059090899   F   F   F
  0.2499999999844178  0.7916700343534231  0.1363600059090899   F   F   F
  0.1944400108830990  0.7916700343534231  0.1379099975909099   F   F   F
  0.2777799945545567  0.7499999999932498  0.1379099975909099   F   F   F
  0.3333299895776491  0.7499999999932498  0.1363600059090899   F   F   F
  0.4166699918318315  0.7916700343534231  0.1363600059090899   F   F   F
  0.3611100027305127  0.7916700343534231  0.1379099975909099   F   F   F
  0.4444400108675168  0.7499999999932498  0.1379099975909099   F   F   F
  0.5000000000077947  0.7499999999932498  0.1363600059090899   F   F   F
  0.5833299710183013  0.7916700343534231  0.1363600059090899   F   F   F
  0.5277800131216992  0.7916700343534231  0.1379099975909099   F   F   F
  0.6111099841322059  0.7499999999932498  0.1379099975909099   F   F   F
  0.6666700103989740  0.7499999999932498  0.1363600059090899   F   F   F
  0.7500000185749371  0.7916700343534231  0.1363600059090899   F   F   F
  0.6944399923081690  0.7916700343534231  0.1379099975909099   F   F   F
  0.7777800317277936  0.7499999999932498  0.1379099975909099   F   F   F
  0.8333299524199944  0.7499999999932498  0.1363600059090899   F   F   F
  0.9166699918396191  0.7916700343534231  0.1363600059090899   F   F   F
  0.8611099655728580  0.7916700343534231  0.1379099975909099   F   F   F
  0.9444399737098550  0.7499999999932498  0.1379099975909099   F   F   F
  0.0000000000000000  0.8333299656432089  0.1363600059090899   F   F   F
  0.0833299988651177  0.8750000000033751  0.1363600059090899   F   F   F
  0.0277799992060821  0.8750000000033751  0.1379099975909099   F   F   F
  0.1111100027071430  0.8333299656432089  0.1379099975909099   F   F   F
  0.1666699918474137  0.8333299656432089  0.1363600059090899   F   F   F
  0.2499999999844178  0.8750000000033751  0.1363600059090899   F   F   F
  0.1944400108830990  0.8750000000033751  0.1379099975909099   F   F   F
  0.2777799945545567  0.8333299656432089  0.1379099975909099   F   F   F
  0.3333299895776491  0.8333299656432089  0.1363600059090899   F   F   F
  0.4166699918318315  0.8750000000033751  0.1363600059090899   F   F   F
  0.3611100027305127  0.8750000000033751  0.1379099975909099   F   F   F
  0.4444400108675168  0.8333299656432089  0.1379099975909099   F   F   F
  0.5000000000077947  0.8333299656432089  0.1363600059090899   F   F   F
  0.5833299710183013  0.8750000000033751  0.1363600059090899   F   F   F
  0.5277800131216992  0.8750000000033751  0.1379099975909099   F   F   F
  0.6111099841322059  0.8333299656432089  0.1379099975909099   F   F   F
  0.6666700103989740  0.8333299656432089  0.1363600059090899   F   F   F
  0.7500000185749371  0.8750000000033751  0.1363600059090899   F   F   F
  0.6944399923081690  0.8750000000033751  0.1379099975909099   F   F   F
  0.7777800317277936  0.8333299656432089  0.1379099975909099   F   F   F
  0.8333299524199944  0.8333299656432089  0.1363600059090899   F   F   F
  0.9166699918396191  0.8750000000033751  0.1363600059090899   F   F   F
  0.8611099655728580  0.8750000000033751  0.1379099975909099   F   F   F
  0.9444399737098550  0.8333299656432089  0.1379099975909099   F   F   F
  0.0000000000000000  0.9166700343298047  0.1363600059090899   F   F   F
  0.0833299988651177  0.9583299656533271  0.1363600059090899   F   F   F
  0.0277799992060821  0.9583299656533271  0.1379099975909099   F   F   F
  0.1111100027071430  0.9166700343298047  0.1379099975909099   F   F   F
  0.1666699918474137  0.9166700343298047  0.1363600059090899   F   F   F
  0.2499999999844178  0.9583299656533271  0.1363600059090899   F   F   F
  0.1944400108830990  0.9583299656533271  0.1379099975909099   F   F   F
  0.2777799945545567  0.9166700343298047  0.1379099975909099   F   F   F
  0.3333299895776491  0.9166700343298047  0.1363600059090899   F   F   F
  0.4166699918318315  0.9583299656533271  0.1363600059090899   F   F   F
  0.3611100027305127  0.9583299656533271  0.1379099975909099   F   F   F
  0.4444400108675168  0.9166700343298047  0.1379099975909099   F   F   F
  0.5000000000077947  0.9166700343298047  0.1363600059090899   F   F   F
  0.5833299710183013  0.9583299656533271  0.1363600059090899   F   F   F
  0.5277800131216992  0.9583299656533271  0.1379099975909099   F   F   F
  0.6111099841322059  0.9166700343298047  0.1379099975909099   F   F   F
  0.6666700103989740  0.9166700343298047  0.1363600059090899   F   F   F
  0.7500000185749371  0.9583299656533271  0.1363600059090899   F   F   F
  0.6944399923081690  0.9583299656533271  0.1379099975909099   F   F   F
  0.7777800317277936  0.9166700343298047  0.1379099975909099   F   F   F
  0.8333299524199944  0.9166700343298047  0.1363600059090899   F   F   F
  0.9166699918396191  0.9583299656533271  0.1363600059090899   F   F   F
  0.8611099655728580  0.9583299656533271  0.1379099975909099   F   F   F
  0.9444399737098550  0.9166700343298047  0.1379099975909099   F   F   F
  0.4304999595496213  0.5365999875351122  0.3476999889545453   F   F   F
  0.3572799986164483  0.6033799711303374  0.3250400153181801   F   F   F
  0.3474900224243314  0.6546799926996201  0.3316999999090910   F   F   F
  0.3905400072335539  0.6860400481362632  0.3579499938181812   F   F   F
  0.4390206776411575  0.6632179773678022  0.3681272918327432   T   T   T
  0.4502194302999101  0.6153257047478935  0.3603527497049382   T   T   T
  0.4958998168368163  0.5844284149695621  0.3695661347808304   T   T   T
  0.4113199567056824  0.5854799800397075  0.3421499945909119   F   F   F
  0.4161241757897297  0.4576883915924104  0.3647113399277260   T   T   T
  0.3846210026479284  0.4168109495936892  0.3743959370807737   T   T   T
  0.4196118488475883  0.3807321712910121  0.3786354761360675   T   T   T
  0.4719761211862937  0.3992414959205666  0.3732930892608567   T   T   T
  0.5616716019636605  0.3860259861771366  0.3672360016840353   T   T   T
  0.6061299905257371  0.3543599970074709  0.3616600036818198   F   F   F
  0.6496100557327509  0.3858000079450861  0.3440999984545456   F   F   F
  0.6299799471691330  0.4343600175820939  0.3521699905454554   F   F   F
  0.6386563424586711  0.5107528993958468  0.3714776421154388   T   T   T
  0.6704827835370263  0.5491030409692859  0.3891302581157008   T   T   T
  0.6361124271812040  0.5852819138665956  0.3986411291208127   T   T   T
  0.5840233856994096  0.5692239740624331  0.3853387210174121   T   T   T
  0.3309257021807966  0.4084449295252988  0.3785690980006739   T   T   T
  0.3140991567654363  0.3641192131106890  0.3862301757685513   T   T   T
  0.3498268111891103  0.3276581309901374  0.3887096069859176   T   T   T
  0.4034874814677863  0.3358720489765038  0.3848289480372022   T   T   T
  0.6194566040641016  0.3064133678882052  0.3642639260271713   T   T   T
  0.6695799635011426  0.2846900326847077  0.3545199957727263   F   F   F
  0.7147600276927832  0.3172499996170544  0.3373999812272714   F   F   F
  0.7050600355259036  0.3686900156898929  0.3326799869545454   F   F   F
  0.7240734878703067  0.5549842807748127  0.3986528975457759   T   T   T
  0.7418815169349284  0.5970733723623411  0.4176272753397484   T   T   T
  0.7068815303803613  0.6333750937383739  0.4270071443920138   T   T   T
  0.6534116937835711  0.6278201809430269  0.4171603642094961   T   T   T
  0.2804700218371536  0.7109999963898233  0.3578700152272702   F   F   F
  0.2299100145377011  0.7337200326201980  0.3359400142272762   F   F   F
  0.1796888776832645  0.7728405602214562  0.4206727647445569   T   T   T
  0.1642195572181488  0.8223013248073510  0.4303085223323137   T   T   T
  0.2139164660750397  0.8476550346857689  0.4135505897683719   T   T   T
  0.2418243186428741  0.8178656273135226  0.3668618089068734   T   T   T
  0.3596812313437673  0.2464758876595607  0.3948041327820375   T   T   T
  0.3321461900803008  0.2077764633195991  0.4280388175737349   T   T   T
  0.2367906830525841  0.2071579103393512  0.4126907082023622   T   T   T
  0.1966772800712245  0.1820383034955477  0.3735355080070492   T   T   T
  0.2265700182031978  0.1388999804245827  0.3581899946363620   F   F   F
  0.2842800006293373  0.1548500067314578  0.3517800027727276   F   F   F
  0.7683300033243512  0.2491099843811284  0.3435300046818170   F   F   F
  0.8239600254209591  0.2299100167792503  0.3398100245909106   F   F   F
  0.7850793384822776  0.1589325685195750  0.3884687165115209   T   T   T
  0.7951835257868757  0.1084815690248541  0.3838342787590566   T   T   T
  0.8341400312891807  0.1061699994536482  0.3323199965909112   F   F   F
  0.8684500142077098  0.1489300185866043  0.3429799946818193   F   F   F
  0.6964387261612878  0.7116392641853833  0.4550841418492816   T   T   T
  0.6840201688537662  0.7356452040882316  0.3947578570384064   T   T   T
  0.5930837549321040  0.7719073763810054  0.3924663610338963   T   T   T
  0.5734714994865525  0.8170372473683454  0.4189209305797873   T   T   T
  0.6211231149903267  0.8482628135207541  0.4157442736571637   T   T   T
  0.6678220277601430  0.8163036671385977  0.4152411724928254   T   T   T
  0.5353101501123630  0.4368476901710651  0.5379025797213460   T   T   T
  0.6234923989120044  0.4392934021429609  0.5859487124565265   T   T   T
  0.5847400006690247  0.3682636191778110  0.5485643435888002   T   T   T
  0.4689633536015116  0.4922692173906831  0.5185790808729653   T   T   T
  0.5588440169831597  0.5184615747465636  0.5370352485631934   T   T   T
  0.4821925089427373  0.5381572404468590  0.3609795744142761   T   T   T
  0.3942400138440689  0.4975200284644501  0.3555499857272721   F   F   F
  0.4696153111554344  0.4458441694553533  0.3656905791763570   T   T   T
  0.5130043329357884  0.3719803064024970  0.3752770990630456   T   T   T
  0.5760261921606717  0.4316143513580449  0.3618072735961730   T   T   T
  0.6591329470529198  0.4706663005640203  0.3579810678518291   T   T   T
  0.5859950313030895  0.5231272635978566  0.3718255957097810   T   T   T
  0.5434878916145525  0.5972592899507579  0.3841368519524611   T   T   T
  0.2186422897338484  0.7746626337164881  0.3719560973687960   T   T   T
  0.2856011717254695  0.1889233104519966  0.4007399731425765   T   T   T
  0.8240200642601181  0.1804000168392790  0.3562099933636347   F   F   F
  0.6491430575868022  0.7736340387201619  0.4036142509288497   T   T   T
  0.5789912345683768  0.4172114530857746  0.5567647227907079   T   T   T
  0.5228664207317633  0.4800248832144718  0.5342488331207429   T   T   T
  0.5283550080094594  0.4845320996216831  0.3643530024691390   T   T   T
  0.2955300246646289  0.6743600471872284  0.3135299899545458   F   F   F
  0.3274599645317352  0.2859358227919404  0.3959681992744468   T   T   T
  0.7688100170256931  0.2986299908327865  0.3274599855454525   F   F   F
  0.7293282020623939  0.6729972939404242  0.4461408021006487   T   T   T
  0.2778000199153965  0.8323699849891568  0.3343900116818190   F   F   F
  0.2279603108611098  0.2372516354637707  0.4497915173056533   T   T   T
  0.7479241983256412  0.1762063957909226  0.4153704856508821   T   T   T
  0.7139337790858951  0.8260065724520339  0.4225708667255997   T   T   T
  0.3253999922252433  0.5797500189230576  0.3080700094090929   F   F   F
  0.3860345592370641  0.7220445058825404  0.3646415860144251   T   T   T
  0.4714001377363268  0.6839130844028433  0.3845348325707921   T   T   T
  0.3026393993885746  0.4359617064659850  0.3763103213739475   T   T   T
  0.2727006672114050  0.3563478049366434  0.3902546006999703   T   T   T
  0.4325981967039156  0.3091255925997627  0.3853512876098705   T   T   T
  0.5874789367804006  0.2834828054674596  0.3757693035743311   T   T   T
  0.6773400612511580  0.2469099696597112  0.3581299998636354   F   F   F
  0.7381800153957911  0.3930399855908107  0.3219000209545442   F   F   F
  0.7513966836635554  0.5272338735084234  0.3917209981319015   T   T   T
  0.7832434550977706  0.6030396580389873  0.4255224554634118   T   T   T
  0.6251292398260222  0.6548601069245135  0.4233586705222089   T   T   T
  0.3128899879331470  0.7372300303645503  0.3601199930454513   F   F   F
  0.2757806894188745  0.6954541659741572  0.4030138774714323   T   T   T
  0.1973500196944897  0.7076599483115942  0.3329800042272737   F   F   F
  0.2368299954357056  0.7490600323288206  0.2891100103181827   F   F   F
  0.1964122505722937  0.7580381293333732  0.4624642867273083   T   T   T
  0.1466872440234135  0.7515225754514351  0.4067222911953374   T   T   T
  0.1505075652975499  0.8287871137180265  0.4767517637589871   T   T   T
  0.1326518021091489  0.8312757272686703  0.3987660453798783   T   T   T
  0.2402385237760945  0.8517164484364534  0.4527052200956796   T   T   T
  0.2077837540446861  0.8812911240837829  0.3939555412406052   T   T   T
  0.3965348643360224  0.2527271155195304  0.4193350379664606   T   T   T
  0.3693635219588266  0.2378785260357952  0.3472603639417630   T   T   T
  0.3207791147254179  0.2202645977447452  0.4732702422749455   T   T   T
  0.3610442975085533  0.1805374680983177  0.4340943596581972   T   T   T
  0.1842799746275432  0.2024000353760087  0.3331499966818185   F   F   F
  0.1614701479676728  0.1762384854099086  0.4007254082034672   T   T   T
  0.2122799692702344  0.1183500278758700  0.3176800120909107   F   F   F
  0.2249195592480254  0.1160487217086254  0.3976028260626933   T   T   T
  0.2902200216384898  0.1745099999500965  0.3077900192727299   F   F   F
  0.3133500134390985  0.1259800178103276  0.3564000129545448   F   F   F
  0.7417199307327920  0.2301700088561347  0.3108299862272759   F   F   F
  0.7530461968312117  0.2457466497600204  0.3895092829925212   T   T   T
  0.8499394146872714  0.2487260364740804  0.3706703974538578   T   T   T
  0.8397799694430503  0.2343199883612996  0.2917500192272726   F   F   F
  0.7583634930150631  0.0907630259554491  0.3758448351129536   T   T   T
  0.8117079680872034  0.0959401974401031  0.4268799474585178   T   T   T
  0.8145799928473565  0.1119300122578295  0.2864499959090878   F   F   F
  0.8576199835394007  0.0735600000303975  0.3300699970909093   F   F   F
  0.8928500174698257  0.1581400062256648  0.3014999953181814   F   F   F
  0.8945354320918646  0.1459470065225320  0.3826184119334498   T   T   T
  0.7188335398764567  0.7343914166551541  0.4845309689182046   T   T   T
  0.6604953308315364  0.7019493691000075  0.4792430096621483   T   T   T
  0.6663714977143451  0.7118249207439078  0.3624159399532401   T   T   T
  0.7206653732985850  0.7483057398275651  0.3751978517698304   T   T   T
  0.5754876259379881  0.7425230758350694  0.4149693074853810   T   T   T
  0.5844500153635934  0.7691700124663114  0.3432500145454540   F   F   F
  0.5618481171998496  0.8120624600962588  0.4665563264153697   T   T   T
  0.5394340573646524  0.8298856837999125  0.3941770926419210   T   T   T
  0.6241829447873205  0.8721052604702676  0.4536770885556530   T   T   T
  0.6223846344907281  0.8682572612511927  0.3735584025163537   T   T   T
  0.5048200702435865  0.4134843633005759  0.5236962378223626   T   T   T
  0.6115031085256720  0.4698708654783942  0.6098404152081086   T   T   T
  0.6540940344007550  0.4474773160215375  0.5527282584705370   T   T   T
  0.6396806621364554  0.4156882099415642  0.6194079622963051   T   T   T
  0.5511801903510942  0.3544917535837599  0.5239822844455675   T   T   T
  0.5881991850598851  0.3518497245298651  0.5932730625445113   T   T   T
  0.6198848389607216  0.3612132725036259  0.5217971783983487   T   T   T
  0.4685543815359210  0.5076644263662801  0.4730292017343086   T   T   T
  0.4542339951848823  0.5165564913919160  0.5521677586835964   T   T   T
  0.4441653347284049  0.4622455400847975  0.5186821611318218   T   T   T
  0.5591279367114463  0.5338460131315468  0.5824968613275728   T   T   T
  0.5455772438062051  0.5436312736865229  0.5038792890135663   T   T   T
  0.5982228720673395  0.5082294729877259  0.5238541376727823   T   T   T
 
  0.00000000E+00  0.00000000E+00  0.00000000E+00
  0.00000000E+00  0.00000000E+00  0.00000000E+00
  0.00000000E+00  0.00000000E+00  0.00000000E+00
  0.00000000E+00  0.00000000E+00  0.00000000E+00
  0.00000000E+00  0.00000000E+00  0.00000000E+00
  0.00000000E+00  0.00000000E+00  0.00000000E+00
  0.00000000E+00  0.00000000E+00  0.00000000E+00
  0.00000000E+00  0.00000000E+00  0.00000000E+00
  0.00000000E+00  0.00000000E+00  0.00000000E+00
  0.00000000E+00  0.00000000E+00  0.00000000E+00
  0.00000000E+00  0.00000000E+00  0.00000000E+00
  0.00000000E+00  0.00000000E+00  0.00000000E+00
  0.00000000E+00  0.00000000E+00  0.00000000E+00
  0.00000000E+00  0.00000000E+00  0.00000000E+00
  0.00000000E+00  0.00000000E+00  0.00000000E+00
  0.00000000E+00  0.00000000E+00  0.00000000E+00
  0.00000000E+00  0.00000000E+00  0.00000000E+00
  0.00000000E+00  0.00000000E+00  0.00000000E+00
  0.00000000E+00  0.00000000E+00  0.00000000E+00
  0.00000000E+00  0.00000000E+00  0.00000000E+00
  0.00000000E+00  0.00000000E+00  0.00000000E+00
  0.00000000E+00  0.00000000E+00  0.00000000E+00
  0.00000000E+00  0.00000000E+00  0.00000000E+00
  0.00000000E+00  0.00000000E+00  0.00000000E+00
  0.00000000E+00  0.00000000E+00  0.00000000E+00
  0.00000000E+00  0.00000000E+00  0.00000000E+00
  0.00000000E+00  0.00000000E+00  0.00000000E+00
  0.00000000E+00  0.00000000E+00  0.00000000E+00
  0.00000000E+00  0.00000000E+00  0.00000000E+00
  0.00000000E+00  0.00000000E+00  0.00000000E+00
  0.00000000E+00  0.00000000E+00  0.00000000E+00
  0.00000000E+00  0.00000000E+00  0.00000000E+00
  0.00000000E+00  0.00000000E+00  0.00000000E+00
  0.00000000E+00  0.00000000E+00  0.00000000E+00
  0.00000000E+00  0.00000000E+00  0.00000000E+00
  0.00000000E+00  0.00000000E+00  0.00000000E+00
  0.00000000E+00  0.00000000E+00  0.00000000E+00
  0.00000000E+00  0.00000000E+00  0.00000000E+00
  0.00000000E+00  0.00000000E+00  0.00000000E+00
  0.00000000E+00  0.00000000E+00  0.00000000E+00
  0.00000000E+00  0.00000000E+00  0.00000000E+00
  0.00000000E+00  0.00000000E+00  0.00000000E+00
  0.00000000E+00  0.00000000E+00  0.00000000E+00
  0.00000000E+00  0.00000000E+00  0.00000000E+00
  0.00000000E+00  0.00000000E+00  0.00000000E+00
  0.00000000E+00  0.00000000E+00  0.00000000E+00
  0.00000000E+00  0.00000000E+00  0.00000000E+00
  0.00000000E+00  0.00000000E+00  0.00000000E+00
  0.00000000E+00  0.00000000E+00  0.00000000E+00
  0.00000000E+00  0.00000000E+00  0.00000000E+00
  0.00000000E+00  0.00000000E+00  0.00000000E+00
  0.00000000E+00  0.00000000E+00  0.00000000E+00
  0.00000000E+00  0.00000000E+00  0.00000000E+00
  0.00000000E+00  0.00000000E+00  0.00000000E+00
  0.00000000E+00  0.00000000E+00  0.00000000E+00
  0.00000000E+00  0.00000000E+00  0.00000000E+00
  0.00000000E+00  0.00000000E+00  0.00000000E+00
  0.00000000E+00  0.00000000E+00  0.00000000E+00
  0.00000000E+00  0.00000000E+00  0.00000000E+00
  0.00000000E+00  0.00000000E+00  0.00000000E+00
  0.00000000E+00  0.00000000E+00  0.00000000E+00
  0.00000000E+00  0.00000000E+00  0.00000000E+00
  0.00000000E+00  0.00000000E+00  0.00000000E+00
  0.00000000E+00  0.00000000E+00  0.00000000E+00
  0.00000000E+00  0.00000000E+00  0.00000000E+00
  0.00000000E+00  0.00000000E+00  0.00000000E+00
  0.00000000E+00  0.00000000E+00  0.00000000E+00
  0.00000000E+00  0.00000000E+00  0.00000000E+00
  0.00000000E+00  0.00000000E+00  0.00000000E+00
  0.00000000E+00  0.00000000E+00  0.00000000E+00
  0.00000000E+00  0.00000000E+00  0.00000000E+00
  0.00000000E+00  0.00000000E+00  0.00000000E+00
  0.00000000E+00  0.00000000E+00  0.00000000E+00
  0.00000000E+00  0.00000000E+00  0.00000000E+00
  0.00000000E+00  0.00000000E+00  0.00000000E+00
  0.00000000E+00  0.00000000E+00  0.00000000E+00
  0.00000000E+00  0.00000000E+00  0.00000000E+00
  0.00000000E+00  0.00000000E+00  0.00000000E+00
  0.00000000E+00  0.00000000E+00  0.00000000E+00
  0.00000000E+00  0.00000000E+00  0.00000000E+00
  0.00000000E+00  0.00000000E+00  0.00000000E+00
  0.00000000E+00  0.00000000E+00  0.00000000E+00
  0.00000000E+00  0.00000000E+00  0.00000000E+00
  0.00000000E+00  0.00000000E+00  0.00000000E+00
  0.00000000E+00  0.00000000E+00  0.00000000E+00
  0.00000000E+00  0.00000000E+00  0.00000000E+00
  0.00000000E+00  0.00000000E+00  0.00000000E+00
  0.00000000E+00  0.00000000E+00  0.00000000E+00
  0.00000000E+00  0.00000000E+00  0.00000000E+00
  0.00000000E+00  0.00000000E+00  0.00000000E+00
  0.00000000E+00  0.00000000E+00  0.00000000E+00
  0.00000000E+00  0.00000000E+00  0.00000000E+00
  0.00000000E+00  0.00000000E+00  0.00000000E+00
  0.00000000E+00  0.00000000E+00  0.00000000E+00
  0.00000000E+00  0.00000000E+00  0.00000000E+00
  0.00000000E+00  0.00000000E+00  0.00000000E+00
  0.00000000E+00  0.00000000E+00  0.00000000E+00
  0.00000000E+00  0.00000000E+00  0.00000000E+00
  0.00000000E+00  0.00000000E+00  0.00000000E+00
  0.00000000E+00  0.00000000E+00  0.00000000E+00
  0.00000000E+00  0.00000000E+00  0.00000000E+00
  0.00000000E+00  0.00000000E+00  0.00000000E+00
  0.00000000E+00  0.00000000E+00  0.00000000E+00
  0.00000000E+00  0.00000000E+00  0.00000000E+00
  0.00000000E+00  0.00000000E+00  0.00000000E+00
  0.00000000E+00  0.00000000E+00  0.00000000E+00
  0.00000000E+00  0.00000000E+00  0.00000000E+00
  0.00000000E+00  0.00000000E+00  0.00000000E+00
  0.00000000E+00  0.00000000E+00  0.00000000E+00
  0.00000000E+00  0.00000000E+00  0.00000000E+00
  0.00000000E+00  0.00000000E+00  0.00000000E+00
  0.00000000E+00  0.00000000E+00  0.00000000E+00
  0.00000000E+00  0.00000000E+00  0.00000000E+00
  0.00000000E+00  0.00000000E+00  0.00000000E+00
  0.00000000E+00  0.00000000E+00  0.00000000E+00
  0.00000000E+00  0.00000000E+00  0.00000000E+00
  0.00000000E+00  0.00000000E+00  0.00000000E+00
  0.00000000E+00  0.00000000E+00  0.00000000E+00
  0.00000000E+00  0.00000000E+00  0.00000000E+00
  0.00000000E+00  0.00000000E+00  0.00000000E+00
  0.00000000E+00  0.00000000E+00  0.00000000E+00
  0.00000000E+00  0.00000000E+00  0.00000000E+00
  0.00000000E+00  0.00000000E+00  0.00000000E+00
  0.00000000E+00  0.00000000E+00  0.00000000E+00
  0.00000000E+00  0.00000000E+00  0.00000000E+00
  0.00000000E+00  0.00000000E+00  0.00000000E+00
  0.00000000E+00  0.00000000E+00  0.00000000E+00
  0.00000000E+00  0.00000000E+00  0.00000000E+00
  0.00000000E+00  0.00000000E+00  0.00000000E+00
  0.00000000E+00  0.00000000E+00  0.00000000E+00
  0.00000000E+00  0.00000000E+00  0.00000000E+00
  0.00000000E+00  0.00000000E+00  0.00000000E+00
  0.00000000E+00  0.00000000E+00  0.00000000E+00
  0.00000000E+00  0.00000000E+00  0.00000000E+00
  0.00000000E+00  0.00000000E+00  0.00000000E+00
  0.00000000E+00  0.00000000E+00  0.00000000E+00
  0.00000000E+00  0.00000000E+00  0.00000000E+00
  0.00000000E+00  0.00000000E+00  0.00000000E+00
  0.00000000E+00  0.00000000E+00  0.00000000E+00
  0.00000000E+00  0.00000000E+00  0.00000000E+00
  0.00000000E+00  0.00000000E+00  0.00000000E+00
  0.00000000E+00  0.00000000E+00  0.00000000E+00
  0.00000000E+00  0.00000000E+00  0.00000000E+00
  0.00000000E+00  0.00000000E+00  0.00000000E+00
  0.00000000E+00  0.00000000E+00  0.00000000E+00
  0.00000000E+00  0.00000000E+00  0.00000000E+00
  0.00000000E+00  0.00000000E+00  0.00000000E+00
  0.00000000E+00  0.00000000E+00  0.00000000E+00
  0.00000000E+00  0.00000000E+00  0.00000000E+00
  0.00000000E+00  0.00000000E+00  0.00000000E+00
  0.00000000E+00  0.00000000E+00  0.00000000E+00
  0.00000000E+00  0.00000000E+00  0.00000000E+00
  0.00000000E+00  0.00000000E+00  0.00000000E+00
  0.00000000E+00  0.00000000E+00  0.00000000E+00
  0.00000000E+00  0.00000000E+00  0.00000000E+00
  0.00000000E+00  0.00000000E+00  0.00000000E+00
  0.00000000E+00  0.00000000E+00  0.00000000E+00
  0.00000000E+00  0.00000000E+00  0.00000000E+00
  0.00000000E+00  0.00000000E+00  0.00000000E+00
  0.00000000E+00  0.00000000E+00  0.00000000E+00
  0.00000000E+00  0.00000000E+00  0.00000000E+00
  0.00000000E+00  0.00000000E+00  0.00000000E+00
  0.00000000E+00  0.00000000E+00  0.00000000E+00
  0.00000000E+00  0.00000000E+00  0.00000000E+00
  0.00000000E+00  0.00000000E+00  0.00000000E+00
  0.00000000E+00  0.00000000E+00  0.00000000E+00
  0.00000000E+00  0.00000000E+00  0.00000000E+00
  0.00000000E+00  0.00000000E+00  0.00000000E+00
  0.00000000E+00  0.00000000E+00  0.00000000E+00
  0.00000000E+00  0.00000000E+00  0.00000000E+00
  0.00000000E+00  0.00000000E+00  0.00000000E+00
  0.00000000E+00  0.00000000E+00  0.00000000E+00
  0.00000000E+00  0.00000000E+00  0.00000000E+00
  0.00000000E+00  0.00000000E+00  0.00000000E+00
  0.00000000E+00  0.00000000E+00  0.00000000E+00
  0.00000000E+00  0.00000000E+00  0.00000000E+00
  0.00000000E+00  0.00000000E+00  0.00000000E+00
  0.00000000E+00  0.00000000E+00  0.00000000E+00
  0.00000000E+00  0.00000000E+00  0.00000000E+00
  0.00000000E+00  0.00000000E+00  0.00000000E+00
  0.00000000E+00  0.00000000E+00  0.00000000E+00
  0.00000000E+00  0.00000000E+00  0.00000000E+00
  0.00000000E+00  0.00000000E+00  0.00000000E+00
  0.00000000E+00  0.00000000E+00  0.00000000E+00
  0.00000000E+00  0.00000000E+00  0.00000000E+00
  0.00000000E+00  0.00000000E+00  0.00000000E+00
  0.00000000E+00  0.00000000E+00  0.00000000E+00
  0.00000000E+00  0.00000000E+00  0.00000000E+00
  0.00000000E+00  0.00000000E+00  0.00000000E+00
  0.00000000E+00  0.00000000E+00  0.00000000E+00
  0.00000000E+00  0.00000000E+00  0.00000000E+00
  0.00000000E+00  0.00000000E+00  0.00000000E+00
  0.00000000E+00  0.00000000E+00  0.00000000E+00
  0.00000000E+00  0.00000000E+00  0.00000000E+00
  0.00000000E+00  0.00000000E+00  0.00000000E+00
  0.00000000E+00  0.00000000E+00  0.00000000E+00
  0.00000000E+00  0.00000000E+00  0.00000000E+00
  0.00000000E+00  0.00000000E+00  0.00000000E+00
  0.00000000E+00  0.00000000E+00  0.00000000E+00
  0.00000000E+00  0.00000000E+00  0.00000000E+00
  0.00000000E+00  0.00000000E+00  0.00000000E+00
  0.00000000E+00  0.00000000E+00  0.00000000E+00
  0.00000000E+00  0.00000000E+00  0.00000000E+00
  0.00000000E+00  0.00000000E+00  0.00000000E+00
  0.00000000E+00  0.00000000E+00  0.00000000E+00
  0.00000000E+00  0.00000000E+00  0.00000000E+00
  0.00000000E+00  0.00000000E+00  0.00000000E+00
  0.00000000E+00  0.00000000E+00  0.00000000E+00
  0.00000000E+00  0.00000000E+00  0.00000000E+00
  0.00000000E+00  0.00000000E+00  0.00000000E+00
  0.00000000E+00  0.00000000E+00  0.00000000E+00
  0.00000000E+00  0.00000000E+00  0.00000000E+00
  0.00000000E+00  0.00000000E+00  0.00000000E+00
  0.00000000E+00  0.00000000E+00  0.00000000E+00
  0.00000000E+00  0.00000000E+00  0.00000000E+00
  0.00000000E+00  0.00000000E+00  0.00000000E+00
  0.00000000E+00  0.00000000E+00  0.00000000E+00
  0.00000000E+00  0.00000000E+00  0.00000000E+00
  0.00000000E+00  0.00000000E+00  0.00000000E+00
  0.00000000E+00  0.00000000E+00  0.00000000E+00
  0.00000000E+00  0.00000000E+00  0.00000000E+00
  0.00000000E+00  0.00000000E+00  0.00000000E+00
  0.00000000E+00  0.00000000E+00  0.00000000E+00
  0.00000000E+00  0.00000000E+00  0.00000000E+00
  0.00000000E+00  0.00000000E+00  0.00000000E+00
  0.00000000E+00  0.00000000E+00  0.00000000E+00
  0.00000000E+00  0.00000000E+00  0.00000000E+00
  0.00000000E+00  0.00000000E+00  0.00000000E+00
  0.00000000E+00  0.00000000E+00  0.00000000E+00
  0.00000000E+00  0.00000000E+00  0.00000000E+00
  0.00000000E+00  0.00000000E+00  0.00000000E+00
  0.00000000E+00  0.00000000E+00  0.00000000E+00
  0.00000000E+00  0.00000000E+00  0.00000000E+00
  0.00000000E+00  0.00000000E+00  0.00000000E+00
  0.00000000E+00  0.00000000E+00  0.00000000E+00
  0.00000000E+00  0.00000000E+00  0.00000000E+00
  0.00000000E+00  0.00000000E+00  0.00000000E+00
  0.00000000E+00  0.00000000E+00  0.00000000E+00
  0.00000000E+00  0.00000000E+00  0.00000000E+00
  0.00000000E+00  0.00000000E+00  0.00000000E+00
  0.00000000E+00  0.00000000E+00  0.00000000E+00
  0.00000000E+00  0.00000000E+00  0.00000000E+00
  0.00000000E+00  0.00000000E+00  0.00000000E+00
  0.00000000E+00  0.00000000E+00  0.00000000E+00
  0.00000000E+00  0.00000000E+00  0.00000000E+00
  0.00000000E+00  0.00000000E+00  0.00000000E+00
  0.00000000E+00  0.00000000E+00  0.00000000E+00
  0.00000000E+00  0.00000000E+00  0.00000000E+00
  0.00000000E+00  0.00000000E+00  0.00000000E+00
  0.00000000E+00  0.00000000E+00  0.00000000E+00
  0.00000000E+00  0.00000000E+00  0.00000000E+00
  0.00000000E+00  0.00000000E+00  0.00000000E+00
  0.00000000E+00  0.00000000E+00  0.00000000E+00
  0.00000000E+00  0.00000000E+00  0.00000000E+00
  0.00000000E+00  0.00000000E+00  0.00000000E+00
  0.00000000E+00  0.00000000E+00  0.00000000E+00
  0.00000000E+00  0.00000000E+00  0.00000000E+00
  0.00000000E+00  0.00000000E+00  0.00000000E+00
  0.00000000E+00  0.00000000E+00  0.00000000E+00
  0.00000000E+00  0.00000000E+00  0.00000000E+00
  0.00000000E+00  0.00000000E+00  0.00000000E+00
  0.00000000E+00  0.00000000E+00  0.00000000E+00
  0.00000000E+00  0.00000000E+00  0.00000000E+00
  0.00000000E+00  0.00000000E+00  0.00000000E+00
  0.00000000E+00  0.00000000E+00  0.00000000E+00
  0.00000000E+00  0.00000000E+00  0.00000000E+00
  0.00000000E+00  0.00000000E+00  0.00000000E+00
  0.00000000E+00  0.00000000E+00  0.00000000E+00
  0.00000000E+00  0.00000000E+00  0.00000000E+00
  0.00000000E+00  0.00000000E+00  0.00000000E+00
  0.00000000E+00  0.00000000E+00  0.00000000E+00
  0.00000000E+00  0.00000000E+00  0.00000000E+00
  0.00000000E+00  0.00000000E+00  0.00000000E+00
  0.00000000E+00  0.00000000E+00  0.00000000E+00
  0.00000000E+00  0.00000000E+00  0.00000000E+00
  0.00000000E+00  0.00000000E+00  0.00000000E+00
  0.00000000E+00  0.00000000E+00  0.00000000E+00
  0.00000000E+00  0.00000000E+00  0.00000000E+00
  0.00000000E+00  0.00000000E+00  0.00000000E+00
  0.00000000E+00  0.00000000E+00  0.00000000E+00
  0.00000000E+00  0.00000000E+00  0.00000000E+00
  0.00000000E+00  0.00000000E+00  0.00000000E+00
  0.00000000E+00  0.00000000E+00  0.00000000E+00
  0.00000000E+00  0.00000000E+00  0.00000000E+00
  0.00000000E+00  0.00000000E+00  0.00000000E+00
  0.00000000E+00  0.00000000E+00  0.00000000E+00
  0.00000000E+00  0.00000000E+00  0.00000000E+00
  0.00000000E+00  0.00000000E+00  0.00000000E+00
  0.00000000E+00  0.00000000E+00  0.00000000E+00
  0.00000000E+00  0.00000000E+00  0.00000000E+00
  0.00000000E+00  0.00000000E+00  0.00000000E+00
  0.00000000E+00  0.00000000E+00  0.00000000E+00
  0.00000000E+00  0.00000000E+00  0.00000000E+00
  0.00000000E+00  0.00000000E+00  0.00000000E+00
  0.00000000E+00  0.00000000E+00  0.00000000E+00
  0.00000000E+00  0.00000000E+00  0.00000000E+00
  0.00000000E+00  0.00000000E+00  0.00000000E+00
  0.00000000E+00  0.00000000E+00  0.00000000E+00
  0.00000000E+00  0.00000000E+00  0.00000000E+00
  0.00000000E+00  0.00000000E+00  0.00000000E+00
  0.00000000E+00  0.00000000E+00  0.00000000E+00
  0.00000000E+00  0.00000000E+00  0.00000000E+00
  0.00000000E+00  0.00000000E+00  0.00000000E+00
  0.00000000E+00  0.00000000E+00  0.00000000E+00
  0.00000000E+00  0.00000000E+00  0.00000000E+00
  0.00000000E+00  0.00000000E+00  0.00000000E+00
  0.00000000E+00  0.00000000E+00  0.00000000E+00
  0.00000000E+00  0.00000000E+00  0.00000000E+00
  0.00000000E+00  0.00000000E+00  0.00000000E+00
  0.00000000E+00  0.00000000E+00  0.00000000E+00
  0.00000000E+00  0.00000000E+00  0.00000000E+00
  0.00000000E+00  0.00000000E+00  0.00000000E+00
  0.00000000E+00  0.00000000E+00  0.00000000E+00
  0.00000000E+00  0.00000000E+00  0.00000000E+00
  0.00000000E+00  0.00000000E+00  0.00000000E+00
  0.00000000E+00  0.00000000E+00  0.00000000E+00
  0.00000000E+00  0.00000000E+00  0.00000000E+00
  0.00000000E+00  0.00000000E+00  0.00000000E+00
  0.00000000E+00  0.00000000E+00  0.00000000E+00
  0.00000000E+00  0.00000000E+00  0.00000000E+00
  0.00000000E+00  0.00000000E+00  0.00000000E+00
  0.00000000E+00  0.00000000E+00  0.00000000E+00
  0.00000000E+00  0.00000000E+00  0.00000000E+00
  0.00000000E+00  0.00000000E+00  0.00000000E+00
  0.00000000E+00  0.00000000E+00  0.00000000E+00
  0.00000000E+00  0.00000000E+00  0.00000000E+00
  0.00000000E+00  0.00000000E+00  0.00000000E+00
  0.00000000E+00  0.00000000E+00  0.00000000E+00
  0.00000000E+00  0.00000000E+00  0.00000000E+00
  0.00000000E+00  0.00000000E+00  0.00000000E+00
  0.00000000E+00  0.00000000E+00  0.00000000E+00
  0.00000000E+00  0.00000000E+00  0.00000000E+00
  0.00000000E+00  0.00000000E+00  0.00000000E+00
  0.00000000E+00  0.00000000E+00  0.00000000E+00
  0.00000000E+00  0.00000000E+00  0.00000000E+00
  0.00000000E+00  0.00000000E+00  0.00000000E+00
  0.00000000E+00  0.00000000E+00  0.00000000E+00
  0.00000000E+00  0.00000000E+00  0.00000000E+00
  0.00000000E+00  0.00000000E+00  0.00000000E+00
  0.00000000E+00  0.00000000E+00  0.00000000E+00
  0.00000000E+00  0.00000000E+00  0.00000000E+00
  0.00000000E+00  0.00000000E+00  0.00000000E+00
  0.00000000E+00  0.00000000E+00  0.00000000E+00
  0.00000000E+00  0.00000000E+00  0.00000000E+00
  0.00000000E+00  0.00000000E+00  0.00000000E+00
  0.00000000E+00  0.00000000E+00  0.00000000E+00
  0.00000000E+00  0.00000000E+00  0.00000000E+00
  0.00000000E+00  0.00000000E+00  0.00000000E+00
  0.00000000E+00  0.00000000E+00  0.00000000E+00
  0.00000000E+00  0.00000000E+00  0.00000000E+00
  0.00000000E+00  0.00000000E+00  0.00000000E+00
  0.00000000E+00  0.00000000E+00  0.00000000E+00
  0.00000000E+00  0.00000000E+00  0.00000000E+00
  0.00000000E+00  0.00000000E+00  0.00000000E+00
  0.00000000E+00  0.00000000E+00  0.00000000E+00
  0.00000000E+00  0.00000000E+00  0.00000000E+00
  0.00000000E+00  0.00000000E+00  0.00000000E+00
  0.00000000E+00  0.00000000E+00  0.00000000E+00
  0.00000000E+00  0.00000000E+00  0.00000000E+00
  0.00000000E+00  0.00000000E+00  0.00000000E+00
  0.00000000E+00  0.00000000E+00  0.00000000E+00
  0.00000000E+00  0.00000000E+00  0.00000000E+00
  0.00000000E+00  0.00000000E+00  0.00000000E+00
  0.00000000E+00  0.00000000E+00  0.00000000E+00
  0.00000000E+00  0.00000000E+00  0.00000000E+00
  0.00000000E+00  0.00000000E+00  0.00000000E+00
  0.00000000E+00  0.00000000E+00  0.00000000E+00
  0.00000000E+00  0.00000000E+00  0.00000000E+00
  0.00000000E+00  0.00000000E+00  0.00000000E+00
  0.00000000E+00  0.00000000E+00  0.00000000E+00
  0.00000000E+00  0.00000000E+00  0.00000000E+00
  0.00000000E+00  0.00000000E+00  0.00000000E+00
  0.00000000E+00  0.00000000E+00  0.00000000E+00
  0.00000000E+00  0.00000000E+00  0.00000000E+00
  0.00000000E+00  0.00000000E+00  0.00000000E+00
  0.00000000E+00  0.00000000E+00  0.00000000E+00
  0.00000000E+00  0.00000000E+00  0.00000000E+00
  0.00000000E+00  0.00000000E+00  0.00000000E+00
  0.00000000E+00  0.00000000E+00  0.00000000E+00
  0.00000000E+00  0.00000000E+00  0.00000000E+00
  0.00000000E+00  0.00000000E+00  0.00000000E+00
  0.00000000E+00  0.00000000E+00  0.00000000E+00
  0.00000000E+00  0.00000000E+00  0.00000000E+00
  0.00000000E+00  0.00000000E+00  0.00000000E+00
  0.00000000E+00  0.00000000E+00  0.00000000E+00
  0.00000000E+00  0.00000000E+00  0.00000000E+00
  0.00000000E+00  0.00000000E+00  0.00000000E+00
  0.00000000E+00  0.00000000E+00  0.00000000E+00
  0.00000000E+00  0.00000000E+00  0.00000000E+00
  0.00000000E+00  0.00000000E+00  0.00000000E+00
  0.00000000E+00  0.00000000E+00  0.00000000E+00
  0.00000000E+00  0.00000000E+00  0.00000000E+00
  0.00000000E+00  0.00000000E+00  0.00000000E+00
  0.00000000E+00  0.00000000E+00  0.00000000E+00
  0.00000000E+00  0.00000000E+00  0.00000000E+00
  0.00000000E+00  0.00000000E+00  0.00000000E+00
  0.00000000E+00  0.00000000E+00  0.00000000E+00
  0.00000000E+00  0.00000000E+00  0.00000000E+00
  0.00000000E+00  0.00000000E+00  0.00000000E+00
  0.00000000E+00  0.00000000E+00  0.00000000E+00
  0.00000000E+00  0.00000000E+00  0.00000000E+00
  0.00000000E+00  0.00000000E+00  0.00000000E+00
  0.00000000E+00  0.00000000E+00  0.00000000E+00
  0.00000000E+00  0.00000000E+00  0.00000000E+00
  0.00000000E+00  0.00000000E+00  0.00000000E+00
  0.00000000E+00  0.00000000E+00  0.00000000E+00
  0.00000000E+00  0.00000000E+00  0.00000000E+00
  0.00000000E+00  0.00000000E+00  0.00000000E+00
  0.00000000E+00  0.00000000E+00  0.00000000E+00
  0.00000000E+00  0.00000000E+00  0.00000000E+00
  0.00000000E+00  0.00000000E+00  0.00000000E+00
  0.00000000E+00  0.00000000E+00  0.00000000E+00
  0.00000000E+00  0.00000000E+00  0.00000000E+00
  0.00000000E+00  0.00000000E+00  0.00000000E+00
  0.00000000E+00  0.00000000E+00  0.00000000E+00
  0.00000000E+00  0.00000000E+00  0.00000000E+00
  0.00000000E+00  0.00000000E+00  0.00000000E+00
  0.00000000E+00  0.00000000E+00  0.00000000E+00
  0.00000000E+00  0.00000000E+00  0.00000000E+00
  0.00000000E+00  0.00000000E+00  0.00000000E+00
  0.00000000E+00  0.00000000E+00  0.00000000E+00
  0.00000000E+00  0.00000000E+00  0.00000000E+00
  0.00000000E+00  0.00000000E+00  0.00000000E+00
  0.00000000E+00  0.00000000E+00  0.00000000E+00
  0.00000000E+00  0.00000000E+00  0.00000000E+00
  0.00000000E+00  0.00000000E+00  0.00000000E+00
  0.00000000E+00  0.00000000E+00  0.00000000E+00
  0.00000000E+00  0.00000000E+00  0.00000000E+00
  0.00000000E+00  0.00000000E+00  0.00000000E+00
  0.00000000E+00  0.00000000E+00  0.00000000E+00
  0.00000000E+00  0.00000000E+00  0.00000000E+00
  0.00000000E+00  0.00000000E+00  0.00000000E+00
  0.00000000E+00  0.00000000E+00  0.00000000E+00
  0.00000000E+00  0.00000000E+00  0.00000000E+00
  0.00000000E+00  0.00000000E+00  0.00000000E+00
  0.00000000E+00  0.00000000E+00  0.00000000E+00
  0.00000000E+00  0.00000000E+00  0.00000000E+00
