# Supplementary material for: Redox-mediated domino electrosynthesis of N,N-dimethylformamide with industrial-relevant productivity and modularized cathodic integration
Source: Nat Commun. 2026 Apr 17;17:5349. doi: 10.1038/s41467-026-71637-z (PMC13272958; doi:10.1038/s41467-026-71637-z)
Supplement: Supplementary file 3 — Supplementary Data 1 [file 41467_2026_71637_MOESM3_ESM.zip › 5/DOSCAR]

 437 437   0   0
  0.3830261E+02  0.2566900E-08  0.2964000E-08  0.2200000E-08  0.1000000E-15
  1.000000000000000E-004
  CAR 
 XYC                                     
      4.43341880    -26.50667286  301     -2.29997638      1.00000000
    -26.507  0.0000E+00  0.0000E+00
    -26.404  0.0000E+00  0.0000E+00
    -26.300  0.0000E+00  0.0000E+00
    -26.197  0.0000E+00  0.0000E+00
    -26.094  0.0000E+00  0.0000E+00
    -25.991  0.0000E+00  0.0000E+00
    -25.888  0.0000E+00  0.0000E+00
    -25.785  0.0000E+00  0.0000E+00
    -25.682  0.0000E+00  0.0000E+00
    -25.578  0.0000E+00  0.0000E+00
    -25.475  0.0000E+00  0.0000E+00
    -25.372  0.7105E-15  0.7327E-16
    -25.269  0.8783E-07  0.9058E-08
    -25.166  0.3074E-02  0.3170E-03
    -25.063  0.7989E-01  0.8556E-02
    -24.960  0.3720E-01  0.1239E-01
    -24.857  0.1625E+00  0.2915E-01
    -24.753  0.8226E-02  0.3000E-01
    -24.650  0.3649E-06  0.3000E-01
    -24.547  0.5038E-14  0.3000E-01
    -24.444  0.0000E+00  0.3000E-01
    -24.341  0.3011E-13  0.3000E-01
    -24.238  0.9114E-06  0.3000E-01
    -24.135  0.8409E-02  0.3087E-01
    -24.031  0.1014E+00  0.4133E-01
    -23.928  0.9127E-01  0.5074E-01
    -23.825  0.1605E+00  0.6729E-01
    -23.722  0.2626E-01  0.7000E-01
    -23.619  0.9592E-02  0.7099E-01
    -23.516  0.1242E+00  0.8380E-01
    -23.413  0.1500E+00  0.9926E-01
    -23.310  0.7147E-02  0.1000E+00
    -23.206  0.5127E-06  0.1000E+00
    -23.103  0.2790E-05  0.1000E+00
    -23.000  0.1303E-01  0.1013E+00
    -22.897  0.8053E-01  0.1096E+00
    -22.794  0.3397E-02  0.1100E+00
    -22.691  0.7075E-02  0.1107E+00
    -22.588  0.8306E-01  0.1193E+00
    -22.484  0.5225E-01  0.1247E+00
    -22.381  0.5132E-01  0.1300E+00
    -22.278  0.2201E-03  0.1300E+00
    -22.175  0.4502E-09  0.1300E+00
    -22.072  0.5301E-04  0.1300E+00
    -21.969  0.4071E-01  0.1342E+00
    -21.866  0.1528E+00  0.1500E+00
    -21.763  0.2563E+00  0.1764E+00
    -21.659  0.2190E+00  0.1990E+00
    -21.556  0.2938E+00  0.2293E+00
    -21.453  0.3164E+00  0.2619E+00
    -21.350  0.1696E+00  0.2794E+00
    -21.247  0.1663E+00  0.2966E+00
    -21.144  0.1672E+00  0.3138E+00
    -21.041  0.4743E+00  0.3627E+00
    -20.937  0.3383E+00  0.3976E+00
    -20.834  0.2314E-01  0.4000E+00
    -20.731  0.1007E-01  0.4010E+00
    -20.628  0.3647E+00  0.4387E+00
    -20.525  0.3302E+00  0.4727E+00
    -20.422  0.2708E+00  0.5006E+00
    -20.319  0.1673E+00  0.5179E+00
    -20.216  0.2014E+00  0.5387E+00
    -20.112  0.3888E+00  0.5787E+00
    -20.009  0.2788E+00  0.6075E+00
    -19.906  0.1285E+00  0.6208E+00
    -19.803  0.4307E+00  0.6652E+00
    -19.700  0.2115E+00  0.6870E+00
    -19.597  0.3108E+00  0.7190E+00
    -19.494  0.2742E-01  0.7219E+00
    -19.390  0.7677E-01  0.7298E+00
    -19.287  0.6844E-01  0.7368E+00
    -19.184  0.8201E+00  0.8214E+00
    -19.081  0.4312E+00  0.8659E+00
    -18.978  0.2321E+00  0.8898E+00
    -18.875  0.1762E-02  0.8900E+00
    -18.772  0.1173E+00  0.9021E+00
    -18.669  0.5457E+00  0.9584E+00
    -18.565  0.4310E+00  0.1003E+01
    -18.462  0.1724E+00  0.1021E+01
    -18.359  0.6322E+00  0.1086E+01
    -18.256  0.4496E-01  0.1090E+01
    -18.153  0.3655E+00  0.1128E+01
    -18.050  0.5520E+00  0.1185E+01
    -17.947  0.4766E-01  0.1190E+01
    -17.843  0.2567E-01  0.1193E+01
    -17.740  0.1882E+00  0.1212E+01
    -17.637  0.4174E+00  0.1255E+01
    -17.534  0.7748E-01  0.1263E+01
    -17.431  0.2295E+00  0.1287E+01
    -17.328  0.1159E+01  0.1406E+01
    -17.225  0.3563E+00  0.1443E+01
    -17.122  0.1561E+00  0.1459E+01
    -17.018  0.4625E-01  0.1464E+01
    -16.915  0.3441E+00  0.1499E+01
    -16.812  0.2827E+00  0.1529E+01
    -16.709  0.3740E+00  0.1567E+01
    -16.606  0.9429E-01  0.1577E+01
    -16.503  0.4519E+00  0.1623E+01
    -16.400  0.6100E+00  0.1686E+01
    -16.296  0.1507E+00  0.1702E+01
    -16.193  0.1786E+00  0.1720E+01
    -16.090  0.5593E+00  0.1778E+01
    -15.987  0.8766E+00  0.1868E+01
    -15.884  0.1780E+00  0.1887E+01
    -15.781  0.6574E-01  0.1894E+01
    -15.678  0.6499E-01  0.1900E+01
    -15.575  0.1490E+00  0.1916E+01
    -15.471  0.2539E+00  0.1942E+01
    -15.368  0.2996E+00  0.1973E+01
    -15.265  0.7083E-01  0.1980E+01
    -15.162  0.1139E-01  0.1981E+01
    -15.059  0.4564E+00  0.2028E+01
    -14.956  0.2001E+00  0.2049E+01
    -14.853  0.4061E+00  0.2091E+01
    -14.749  0.6132E+00  0.2154E+01
    -14.646  0.4738E+00  0.2203E+01
    -14.543  0.9541E-01  0.2213E+01
    -14.440  0.3263E+00  0.2246E+01
    -14.337  0.1323E+00  0.2260E+01
    -14.234  0.1393E+00  0.2274E+01
    -14.131  0.3391E+00  0.2309E+01
    -14.028  0.1307E+00  0.2323E+01
    -13.924  0.4897E+00  0.2373E+01
    -13.821  0.3522E+00  0.2410E+01
    -13.718  0.1052E+00  0.2420E+01
    -13.615  0.9936E+00  0.2523E+01
    -13.512  0.2529E+00  0.2549E+01
    -13.409  0.7931E+00  0.2631E+01
    -13.306  0.2960E+00  0.2661E+01
    -13.202  0.1162E+00  0.2673E+01
    -13.099  0.1591E+00  0.2690E+01
    -12.996  0.1192E+00  0.2702E+01
    -12.893  0.3004E+00  0.2733E+01
    -12.790  0.5085E+00  0.2786E+01
    -12.687  0.2347E+00  0.2810E+01
    -12.584  0.6955E-02  0.2810E+01
    -12.480  0.8468E-01  0.2819E+01
    -12.377  0.1016E+00  0.2830E+01
    -12.274  0.5374E+00  0.2885E+01
    -12.171  0.5477E+00  0.2942E+01
    -12.068  0.8349E-01  0.2950E+01
    -11.965  0.2275E+00  0.2974E+01
    -11.862  0.1068E+01  0.3084E+01
    -11.759  0.5730E+00  0.3143E+01
    -11.655  0.6017E+00  0.3205E+01
    -11.552  0.3724E+00  0.3243E+01
    -11.449  0.3163E+00  0.3276E+01
    -11.346  0.5658E-01  0.3282E+01
    -11.243  0.5732E+00  0.3341E+01
    -11.140  0.5397E+00  0.3397E+01
    -11.037  0.2245E+00  0.3420E+01
    -10.933  0.2023E+00  0.3441E+01
    -10.830  0.1853E+00  0.3460E+01
    -10.727  0.4850E+00  0.3510E+01
    -10.624  0.2055E+00  0.3531E+01
    -10.521  0.3710E+00  0.3569E+01
    -10.418  0.4329E+00  0.3614E+01
    -10.315  0.6620E+00  0.3682E+01
    -10.212  0.1190E+01  0.3805E+01
    -10.108  0.2550E+00  0.3831E+01
    -10.005  0.6372E+00  0.3897E+01
     -9.902  0.3907E+00  0.3937E+01
     -9.799  0.4734E+00  0.3986E+01
     -9.696  0.1421E+01  0.4132E+01
     -9.593  0.5675E+00  0.4191E+01
     -9.490  0.4822E+00  0.4241E+01
     -9.386  0.2595E+00  0.4268E+01
     -9.283  0.3447E+00  0.4303E+01
     -9.180  0.1035E+01  0.4410E+01
     -9.077  0.1253E+01  0.4539E+01
     -8.974  0.7170E+00  0.4613E+01
     -8.871  0.9119E+00  0.4707E+01
     -8.768  0.6278E+00  0.4772E+01
     -8.665  0.1568E+01  0.4934E+01
     -8.561  0.1295E+01  0.5067E+01
     -8.458  0.1261E+01  0.5197E+01
     -8.355  0.4764E+00  0.5246E+01
     -8.252  0.4028E+00  0.5288E+01
     -8.149  0.7248E+00  0.5363E+01
     -8.046  0.6643E+00  0.5431E+01
     -7.943  0.7156E+00  0.5505E+01
     -7.839  0.3757E+00  0.5544E+01
     -7.736  0.1140E+01  0.5661E+01
     -7.633  0.7659E+00  0.5740E+01
     -7.530  0.1340E+01  0.5879E+01
     -7.427  0.5810E+00  0.5938E+01
     -7.324  0.9145E+00  0.6033E+01
     -7.221  0.7907E+00  0.6114E+01
     -7.118  0.3108E+00  0.6146E+01
     -7.014  0.2177E+00  0.6169E+01
     -6.911  0.7873E+00  0.6250E+01
     -6.808  0.1010E+01  0.6354E+01
     -6.705  0.6291E+00  0.6419E+01
     -6.602  0.1709E+00  0.6437E+01
     -6.499  0.1271E+00  0.6450E+01
     -6.396  0.1052E+01  0.6558E+01
     -6.292  0.1108E+01  0.6673E+01
     -6.189  0.6522E+00  0.6740E+01
     -6.086  0.2019E+00  0.6761E+01
     -5.983  0.4975E+00  0.6812E+01
     -5.880  0.5790E+00  0.6872E+01
     -5.777  0.7081E+00  0.6945E+01
     -5.674  0.7335E+00  0.7020E+01
     -5.571  0.4098E+00  0.7063E+01
     -5.467  0.2183E+00  0.7085E+01
     -5.364  0.2492E+00  0.7111E+01
     -5.261  0.5324E+00  0.7166E+01
     -5.158  0.2265E+00  0.7189E+01
     -5.055  0.3352E+00  0.7224E+01
     -4.952  0.5830E+00  0.7284E+01
     -4.849  0.7360E+00  0.7360E+01
     -4.745  0.3123E+00  0.7392E+01
     -4.642  0.3636E+00  0.7429E+01
     -4.539  0.2377E+00  0.7454E+01
     -4.436  0.4132E+00  0.7497E+01
     -4.333  0.5680E+00  0.7555E+01
     -4.230  0.5696E+00  0.7614E+01
     -4.127  0.2237E+00  0.7637E+01
     -4.024  0.2867E+00  0.7667E+01
     -3.920  0.1506E+00  0.7682E+01
     -3.817  0.3661E+00  0.7720E+01
     -3.714  0.4374E+00  0.7765E+01
     -3.611  0.5146E+00  0.7818E+01
     -3.508  0.2997E+00  0.7849E+01
     -3.405  0.1199E-01  0.7850E+01
     -3.302  0.1296E+00  0.7864E+01
     -3.198  0.6291E-01  0.7870E+01
     -3.095  0.7271E-04  0.7870E+01
     -2.992  0.3313E-05  0.7870E+01
     -2.889  0.1391E-01  0.7871E+01
     -2.786  0.7995E-01  0.7880E+01
     -2.683  0.1889E-01  0.7882E+01
     -2.580  0.7874E-01  0.7890E+01
     -2.477  0.5754E-01  0.7896E+01
     -2.373  0.1675E+00  0.7913E+01
     -2.270  0.3821E+00  0.7952E+01
     -2.167  0.7395E-01  0.7960E+01
     -2.064  0.2791E-04  0.7960E+01
     -1.961  0.3575E-11  0.7960E+01
     -1.858  0.0000E+00  0.7960E+01
     -1.755  0.0000E+00  0.7960E+01
     -1.651  0.1615E-16  0.7960E+01
     -1.548  0.9361E-08  0.7960E+01
     -1.445  0.1521E-02  0.7960E+01
     -1.342  0.1421E+00  0.7975E+01
     -1.239  0.2144E+00  0.7997E+01
     -1.136  0.7835E-01  0.8005E+01
     -1.033  0.2729E+00  0.8033E+01
     -0.930  0.6829E+00  0.8104E+01
     -0.826  0.2226E+00  0.8127E+01
     -0.723  0.6568E-01  0.8133E+01
     -0.620  0.6479E+00  0.8200E+01
     -0.517  0.1924E+00  0.8220E+01
     -0.414  0.2260E-01  0.8222E+01
     -0.311  0.5107E+00  0.8275E+01
     -0.208  0.3682E+00  0.8313E+01
     -0.104  0.1224E+00  0.8326E+01
     -0.001  0.2384E+00  0.8350E+01
      0.102  0.3324E+00  0.8384E+01
      0.205  0.7244E+00  0.8459E+01
      0.308  0.5922E+00  0.8520E+01
      0.411  0.3170E+00  0.8553E+01
      0.514  0.4796E+00  0.8602E+01
      0.617  0.7622E-01  0.8610E+01
      0.721  0.1376E+00  0.8624E+01
      0.824  0.2116E+00  0.8646E+01
      0.927  0.4963E+00  0.8697E+01
      1.030  0.5563E+00  0.8755E+01
      1.133  0.2870E+00  0.8784E+01
      1.236  0.4589E+00  0.8832E+01
      1.339  0.7557E+00  0.8910E+01
      1.443  0.7556E+00  0.8988E+01
      1.546  0.5023E+00  0.9039E+01
      1.649  0.5012E+00  0.9091E+01
      1.752  0.5998E+00  0.9153E+01
      1.855  0.8957E+00  0.9245E+01
      1.958  0.5061E+00  0.9298E+01
      2.061  0.6280E+00  0.9362E+01
      2.164  0.8997E+00  0.9455E+01
      2.268  0.7796E+00  0.9536E+01
      2.371  0.6426E+00  0.9602E+01
      2.474  0.1027E+01  0.9708E+01
      2.577  0.1294E+01  0.9841E+01
      2.680  0.9908E+00  0.9943E+01
      2.783  0.7951E+00  0.1003E+02
      2.886  0.9780E+00  0.1013E+02
      2.990  0.7613E+00  0.1020E+02
      3.093  0.3366E+00  0.1024E+02
      3.196  0.5286E-02  0.1024E+02
      3.299  0.1069E-06  0.1024E+02
      3.402  0.7535E-15  0.1024E+02
      3.505  0.0000E+00  0.1024E+02
      3.608  0.0000E+00  0.1024E+02
      3.711  0.0000E+00  0.1024E+02
      3.815  0.0000E+00  0.1024E+02
      3.918  0.0000E+00  0.1024E+02
      4.021  0.0000E+00  0.1024E+02
      4.124  0.0000E+00  0.1024E+02
      4.227  0.0000E+00  0.1024E+02
      4.330  0.0000E+00  0.1024E+02
      4.433  0.0000E+00  0.1024E+02
