# Supplementary material for: Redox-mediated domino electrosynthesis of N,N-dimethylformamide with industrial-relevant productivity and modularized cathodic integration
Source: Nat Commun. 2026 Apr 17;17:5349. doi: 10.1038/s41467-026-71637-z (PMC13272958; doi:10.1038/s41467-026-71637-z)
Supplement: Supplementary file 3 — Supplementary Data 1 [file 41467_2026_71637_MOESM3_ESM.zip › 5/EIGENVAL]

  437  437  200    1
  0.3830261E+02  0.2566900E-08  0.2964000E-08  0.2200000E-08  0.1000000E-15
  1.000000000000000E-004
  CAR 
 XYC                                     
   1588      1   1024
 
  0.0000000E+00  0.0000000E+00  0.0000000E+00  0.1000000E+01
      1        -25.100305   1.000000
      2        -24.921678   1.000000
      3        -24.913966   1.000000
      4        -24.086458   1.000000
      5        -24.000779   1.000000
      6        -23.877607   1.000000
      7        -23.854729   1.000000
      8        -23.573285   1.000000
      9        -23.502640   1.000000
     10        -23.465307   1.000000
     11        -22.961041   1.000000
     12        -22.639322   1.000000
     13        -22.481665   1.000000
     14        -21.956417   1.000000
     15        -21.912997   1.000000
     16        -21.816341   1.000000
     17        -21.775098   1.000000
     18        -21.769685   1.000000
     19        -21.761042   1.000000
     20        -21.651849   1.000000
     21        -21.643887   1.000000
     22        -21.609904   1.000000
     23        -21.608422   1.000000
     24        -21.488598   1.000000
     25        -21.483557   1.000000
     26        -21.477987   1.000000
     27        -21.475691   1.000000
     28        -21.393776   1.000000
     29        -21.281294   1.000000
     30        -21.279240   1.000000
     31        -21.121264   1.000000
     32        -21.120575   1.000000
     33        -21.118299   1.000000
     34        -21.116540   1.000000
     35        -21.115528   1.000000
     36        -21.112963   1.000000
     37        -20.997972   1.000000
     38        -20.996834   1.000000
     39        -20.988667   1.000000
     40        -20.988372   1.000000
     41        -20.672647   1.000000
     42        -20.671893   1.000000
     43        -20.631162   1.000000
     44        -20.630364   1.000000
     45        -20.629097   1.000000
     46        -20.628244   1.000000
     47        -20.510124   1.000000
     48        -20.509631   1.000000
     49        -20.507358   1.000000
     50        -20.506041   1.000000
     51        -20.374478   1.000000
     52        -20.311818   1.000000
     53        -20.311692   1.000000
     54        -20.190186   1.000000
     55        -20.189928   1.000000
     56        -20.181238   1.000000
     57        -20.181151   1.000000
     58        -20.163010   1.000000
     59        -20.027189   1.000000
     60        -20.026803   1.000000
     61        -20.026461   1.000000
     62        -20.025691   1.000000
     63        -19.829146   1.000000
     64        -19.828022   1.000000
     65        -19.827603   1.000000
     66        -19.827219   1.000000
     67        -19.825717   1.000000
     68        -19.825357   1.000000
     69        -19.669197   1.000000
     70        -19.667448   1.000000
     71        -19.666004   1.000000
     72        -19.664459   1.000000
     73        -19.462187   1.000000
     74        -19.266527   1.000000
     75        -19.250812   1.000000
     76        -19.232520   1.000000
     77        -19.232474   1.000000
     78        -19.231360   1.000000
     79        -19.231187   1.000000
     80        -19.196305   1.000000
     81        -19.194710   1.000000
     82        -19.191776   1.000000
     83        -19.191073   1.000000
     84        -19.189782   1.000000
     85        -19.189332   1.000000
     86        -19.077101   1.000000
     87        -19.075486   1.000000
     88        -19.068285   1.000000
     89        -19.066759   1.000000
     90        -18.762118   1.000000
     91        -18.762102   1.000000
     92        -18.729198   1.000000
     93        -18.723069   1.000000
     94        -18.721490   1.000000
     95        -18.721031   1.000000
     96        -18.719418   1.000000
     97        -18.605475   1.000000
     98        -18.605423   1.000000
     99        -18.602575   1.000000
    100        -18.602414   1.000000
    101        -18.599746   1.000000
    102        -18.445631   1.000000
    103        -18.436620   1.000000
    104        -18.425634   1.000000
    105        -18.412800   1.000000
    106        -18.411000   1.000000
    107        -18.410577   1.000000
    108        -18.408981   1.000000
    109        -18.408953   1.000000
    110        -18.194467   1.000000
    111        -18.143041   1.000000
    112        -18.142568   1.000000
    113        -18.141937   1.000000
    114        -18.141616   1.000000
    115        -18.139967   1.000000
    116        -18.139350   1.000000
    117        -18.138984   1.000000
    118        -18.138686   1.000000
    119        -18.053952   1.000000
    120        -17.804288   1.000000
    121        -17.803546   1.000000
    122        -17.690095   1.000000
    123        -17.688552   1.000000
    124        -17.681244   1.000000
    125        -17.680025   1.000000
    126        -17.676840   1.000000
    127        -17.498067   1.000000
    128        -17.498037   1.000000
    129        -17.396814   1.000000
    130        -17.395988   1.000000
    131        -17.392948   1.000000
    132        -17.391990   1.000000
    133        -17.351964   1.000000
    134        -17.351271   1.000000
    135        -17.350841   1.000000
    136        -17.350527   1.000000
    137        -17.350246   1.000000
    138        -17.349976   1.000000
    139        -17.349258   1.000000
    140        -17.348542   1.000000
    141        -17.348274   1.000000
    142        -17.347674   1.000000
    143        -17.347063   1.000000
    144        -17.346527   1.000000
    145        -17.199017   1.000000
    146        -17.172505   1.000000
    147        -17.004208   1.000000
    148        -16.938675   1.000000
    149        -16.938385   1.000000
    150        -16.936627   1.000000
    151        -16.936237   1.000000
    152        -16.807583   1.000000
    153        -16.799258   1.000000
    154        -16.798583   1.000000
    155        -16.798200   1.000000
    156        -16.797347   1.000000
    157        -16.731115   1.000000
    158        -16.606156   1.000000
    159        -16.552780   1.000000
    160        -16.549255   1.000000
    161        -16.548282   1.000000
    162        -16.517566   1.000000
    163        -16.472859   1.000000
    164        -16.471465   1.000000
    165        -16.470651   1.000000
    166        -16.469194   1.000000
    167        -16.462747   1.000000
    168        -16.445166   1.000000
    169        -16.436629   1.000000
    170        -16.302143   1.000000
    171        -16.296501   1.000000
    172        -16.255676   1.000000
    173        -16.126892   1.000000
    174        -16.124897   1.000000
    175        -16.103716   1.000000
    176        -16.103632   1.000000
    177        -16.084050   1.000000
    178        -16.083104   1.000000
    179        -16.082480   1.000000
    180        -16.081570   1.000000
    181        -16.076269   1.000000
    182        -16.074051   1.000000
    183        -16.045976   1.000000
    184        -16.044888   1.000000
    185        -16.044674   1.000000
    186        -16.041673   1.000000
    187        -16.041248   1.000000
    188        -15.947528   1.000000
    189        -15.903525   1.000000
    190        -15.767463   1.000000
    191        -15.600706   1.000000
    192        -15.599961   1.000000
    193        -15.493569   1.000000
    194        -15.488060   1.000000
    195        -15.487915   1.000000
    196        -15.418673   1.000000
    197        -15.388536   1.000000
    198        -15.379918   1.000000
    199        -15.094373   1.000000
    200        -15.092366   1.000000
    201        -15.087499   1.000000
    202        -15.087086   1.000000
    203        -15.085268   1.000000
    204        -15.084786   1.000000
    205        -14.993737   1.000000
    206        -14.870057   1.000000
    207        -14.869672   1.000000
    208        -14.869014   1.000000
    209        -14.866764   1.000000
    210        -14.833271   1.000000
    211        -14.831718   1.000000
    212        -14.831312   1.000000
    213        -14.830027   1.000000
    214        -14.829649   1.000000
    215        -14.730916   1.000000
    216        -14.730592   1.000000
    217        -14.729375   1.000000
    218        -14.729162   1.000000
    219        -14.712168   1.000000
    220        -14.711477   1.000000
    221        -14.636037   1.000000
    222        -14.519251   1.000000
    223        -14.456670   1.000000
    224        -14.456570   1.000000
    225        -14.453078   1.000000
    226        -14.452995   1.000000
    227        -14.219772   1.000000
    228        -14.219261   1.000000
    229        -14.217682   1.000000
    230        -14.217273   1.000000
    231        -14.189468   1.000000
    232        -14.044631   1.000000
    233        -14.001294   1.000000
    234        -14.000751   1.000000
    235        -13.988289   1.000000
    236        -13.932294   1.000000
    237        -13.932234   1.000000
    238        -13.911290   1.000000
    239        -13.909634   1.000000
    240        -13.902425   1.000000
    241        -13.901594   1.000000
    242        -13.671933   1.000000
    243        -13.671556   1.000000
    244        -13.671133   1.000000
    245        -13.670754   1.000000
    246        -13.670538   1.000000
    247        -13.670278   1.000000
    248        -13.670101   1.000000
    249        -13.669796   1.000000
    250        -13.669268   1.000000
    251        -13.668901   1.000000
    252        -13.668670   1.000000
    253        -13.668577   1.000000
    254        -13.533360   1.000000
    255        -13.477197   1.000000
    256        -13.476698   1.000000
    257        -13.475821   1.000000
    258        -13.475175   1.000000
    259        -13.471268   1.000000
    260        -13.470715   1.000000
    261        -13.469379   1.000000
    262        -13.468880   1.000000
    263        -13.460554   1.000000
    264        -13.383274   1.000000
    265        -13.369460   1.000000
    266        -13.355090   1.000000
    267        -13.283675   1.000000
    268        -13.183948   1.000000
    269        -13.143269   1.000000
    270        -13.052537   1.000000
    271        -12.972500   1.000000
    272        -12.899251   1.000000
    273        -12.898879   1.000000
    274        -12.898074   1.000000
    275        -12.897873   1.000000
    276        -12.835980   1.000000
    277        -12.802925   1.000000
    278        -12.802905   1.000000
    279        -12.799190   1.000000
    280        -12.798803   1.000000
    281        -12.754798   1.000000
    282        -12.522555   1.000000
    283        -12.415275   1.000000
    284        -12.308342   1.000000
    285        -12.308282   1.000000
    286        -12.306489   1.000000
    287        -12.306459   1.000000
    288        -12.291878   1.000000
    289        -12.251632   1.000000
    290        -12.251530   1.000000
    291        -12.251292   1.000000
    292        -12.251253   1.000000
    293        -12.248887   1.000000
    294        -12.248841   1.000000
    295        -12.144747   1.000000
    296        -11.991024   1.000000
    297        -11.990791   1.000000
    298        -11.938794   1.000000
    299        -11.916907   1.000000
    300        -11.915869   1.000000
    301        -11.915297   1.000000
    302        -11.914364   1.000000
    303        -11.910249   1.000000
    304        -11.909796   1.000000
    305        -11.902217   1.000000
    306        -11.901181   1.000000
    307        -11.900324   1.000000
    308        -11.899067   1.000000
    309        -11.851224   1.000000
    310        -11.850840   1.000000
    311        -11.842633   1.000000
    312        -11.842090   1.000000
    313        -11.764202   1.000000
    314        -11.763662   1.000000
    315        -11.762303   1.000000
    316        -11.761806   1.000000
    317        -11.708413   1.000000
    318        -11.680455   1.000000
    319        -11.669476   1.000000
    320        -11.669442   1.000000
    321        -11.666584   1.000000
    322        -11.666380   1.000000
    323        -11.627491   1.000000
    324        -11.590472   1.000000
    325        -11.539955   1.000000
    326        -11.495833   1.000000
    327        -11.495792   1.000000
    328        -11.477165   1.000000
    329        -11.285351   1.000000
    330        -11.285325   1.000000
    331        -11.285256   1.000000
    332        -11.285130   1.000000
    333        -11.240820   1.000000
    334        -11.240612   1.000000
    335        -11.238751   1.000000
    336        -11.238589   1.000000
    337        -11.230769   1.000000
    338        -11.207871   1.000000
    339        -11.207845   1.000000
    340        -11.156477   1.000000
    341        -11.076254   1.000000
    342        -11.050449   1.000000
    343        -11.020085   1.000000
    344        -10.996900   1.000000
    345        -10.886948   1.000000
    346        -10.847999   1.000000
    347        -10.782574   1.000000
    348        -10.781246   1.000000
    349        -10.780698   1.000000
    350        -10.779394   1.000000
    351        -10.742563   1.000000
    352        -10.720888   1.000000
    353        -10.687713   1.000000
    354        -10.580864   1.000000
    355        -10.532733   1.000000
    356        -10.532543   1.000000
    357        -10.532301   1.000000
    358        -10.531992   1.000000
    359        -10.493714   1.000000
    360        -10.492736   1.000000
    361        -10.446082   1.000000
    362        -10.428012   1.000000
    363        -10.324106   1.000000
    364        -10.309741   1.000000
    365        -10.309605   1.000000
    366        -10.309535   1.000000
    367        -10.309028   1.000000
    368        -10.308416   1.000000
    369        -10.307953   1.000000
    370        -10.307567   1.000000
    371        -10.307395   1.000000
    372        -10.306701   1.000000
    373        -10.306189   1.000000
    374        -10.305933   1.000000
    375        -10.305027   1.000000
    376        -10.295767   1.000000
    377        -10.270884   1.000000
    378        -10.250930   1.000000
    379        -10.250768   1.000000
    380        -10.248781   1.000000
    381        -10.248620   1.000000
    382        -10.169690   1.000000
    383        -10.139822   1.000000
    384        -10.071912   1.000000
    385        -10.043937   1.000000
    386        -10.043767   1.000000
    387        -10.043008   1.000000
    388        -10.042759   1.000000
    389        -10.042555   1.000000
    390        -10.041170   1.000000
    391         -9.981977   1.000000
    392         -9.981909   1.000000
    393         -9.952969   1.000000
    394         -9.888926   1.000000
    395         -9.884992   1.000000
    396         -9.862569   1.000000
    397         -9.824488   1.000000
    398         -9.789109   1.000000
    399         -9.778212   1.000000
    400         -9.777690   1.000000
    401         -9.776210   1.000000
    402         -9.775645   1.000000
    403         -9.756194   1.000000
    404         -9.739604   1.000000
    405         -9.739587   1.000000
    406         -9.739295   1.000000
    407         -9.733805   1.000000
    408         -9.732970   1.000000
    409         -9.732317   1.000000
    410         -9.731491   1.000000
    411         -9.728817   1.000000
    412         -9.721620   1.000000
    413         -9.721511   1.000000
    414         -9.690165   1.000000
    415         -9.690025   1.000000
    416         -9.689983   1.000000
    417         -9.687741   1.000000
    418         -9.662446   1.000000
    419         -9.625369   1.000000
    420         -9.547615   1.000000
    421         -9.544532   1.000000
    422         -9.535402   1.000000
    423         -9.533525   1.000000
    424         -9.525998   1.000000
    425         -9.477053   1.000000
    426         -9.455393   1.000000
    427         -9.412073   1.000000
    428         -9.301790   1.000000
    429         -9.297866   1.000000
    430         -9.268739   1.000000
    431         -9.267397   1.000000
    432         -9.267221   1.000000
    433         -9.265849   1.000000
    434         -9.265587   1.000000
    435         -9.263908   1.000000
    436         -9.211834   1.000000
    437         -9.202922   1.000000
    438         -9.200105   1.000000
    439         -9.184304   1.000000
    440         -9.170275   1.000000
    441         -9.170205   1.000000
    442         -9.168596   1.000000
    443         -9.168277   1.000000
    444         -9.166950   1.000000
    445         -9.166087   1.000000
    446         -9.163712   1.000000
    447         -9.162673   1.000000
    448         -9.155995   1.000000
    449         -9.112739   1.000000
    450         -9.111251   1.000000
    451         -9.108343   1.000000
    452         -9.106753   1.000000
    453         -9.105512   1.000000
    454         -9.100985   1.000000
    455         -9.077849   1.000000
    456         -9.046265   1.000000
    457         -9.044859   1.000000
    458         -9.039082   1.000000
    459         -9.034581   1.000000
    460         -8.972102   1.000000
    461         -8.968636   1.000000
    462         -8.964818   1.000000
    463         -8.955613   1.000000
    464         -8.954686   1.000000
    465         -8.930649   1.000000
    466         -8.930582   1.000000
    467         -8.930283   1.000000
    468         -8.930187   1.000000
    469         -8.919901   1.000000
    470         -8.889831   1.000000
    471         -8.878380   1.000000
    472         -8.838299   1.000000
    473         -8.838020   1.000000
    474         -8.837394   1.000000
    475         -8.837051   1.000000
    476         -8.792137   1.000000
    477         -8.752114   1.000000
    478         -8.735293   1.000000
    479         -8.734927   1.000000
    480         -8.731436   1.000000
    481         -8.721950   1.000000
    482         -8.721657   1.000000
    483         -8.721606   1.000000
    484         -8.721455   1.000000
    485         -8.719620   1.000000
    486         -8.719545   1.000000
    487         -8.713785   1.000000
    488         -8.686335   1.000000
    489         -8.681356   1.000000
    490         -8.680422   1.000000
    491         -8.679444   1.000000
    492         -8.679176   1.000000
    493         -8.678994   1.000000
    494         -8.678315   1.000000
    495         -8.678056   1.000000
    496         -8.672600   1.000000
    497         -8.671197   1.000000
    498         -8.627564   1.000000
    499         -8.613302   1.000000
    500         -8.602207   1.000000
    501         -8.599360   1.000000
    502         -8.581237   1.000000
    503         -8.566092   1.000000
    504         -8.565534   1.000000
    505         -8.565061   1.000000
    506         -8.563565   1.000000
    507         -8.562833   1.000000
    508         -8.562260   1.000000
    509         -8.560996   1.000000
    510         -8.554642   1.000000
    511         -8.553058   1.000000
    512         -8.526357   1.000000
    513         -8.525455   1.000000
    514         -8.523704   1.000000
    515         -8.522428   1.000000
    516         -8.517882   1.000000
    517         -8.514668   1.000000
    518         -8.498172   1.000000
    519         -8.483844   1.000000
    520         -8.483515   1.000000
    521         -8.454129   1.000000
    522         -8.392942   1.000000
    523         -8.392059   1.000000
    524         -8.391072   1.000000
    525         -8.386602   1.000000
    526         -8.320070   1.000000
    527         -8.304557   1.000000
    528         -8.289701   1.000000
    529         -8.253168   1.000000
    530         -8.207228   1.000000
    531         -8.206959   1.000000
    532         -8.205807   1.000000
    533         -8.205472   1.000000
    534         -8.199956   1.000000
    535         -8.189821   1.000000
    536         -8.163958   1.000000
    537         -8.162434   1.000000
    538         -8.133010   1.000000
    539         -8.074346   1.000000
    540         -8.048841   1.000000
    541         -8.048631   1.000000
    542         -8.048553   1.000000
    543         -8.046977   1.000000
    544         -8.046593   1.000000
    545         -8.046133   1.000000
    546         -8.032745   1.000000
    547         -8.023835   1.000000
    548         -8.022195   1.000000
    549         -8.011745   1.000000
    550         -8.010437   1.000000
    551         -7.947725   1.000000
    552         -7.872891   1.000000
    553         -7.837171   1.000000
    554         -7.836273   1.000000
    555         -7.834885   1.000000
    556         -7.831023   1.000000
    557         -7.794866   1.000000
    558         -7.794765   1.000000
    559         -7.794048   1.000000
    560         -7.792198   1.000000
    561         -7.788316   1.000000
    562         -7.785479   1.000000
    563         -7.785216   1.000000
    564         -7.784625   1.000000
    565         -7.782876   1.000000
    566         -7.768498   1.000000
    567         -7.766255   1.000000
    568         -7.693229   1.000000
    569         -7.650574   1.000000
    570         -7.650017   1.000000
    571         -7.648471   1.000000
    572         -7.648404   1.000000
    573         -7.635476   1.000000
    574         -7.618938   1.000000
    575         -7.606025   1.000000
    576         -7.605826   1.000000
    577         -7.604937   1.000000
    578         -7.604495   1.000000
    579         -7.604131   1.000000
    580         -7.603741   1.000000
    581         -7.603283   1.000000
    582         -7.603051   1.000000
    583         -7.602257   1.000000
    584         -7.601950   1.000000
    585         -7.599728   1.000000
    586         -7.599171   1.000000
    587         -7.589168   1.000000
    588         -7.551706   1.000000
    589         -7.512830   1.000000
    590         -7.479690   1.000000
    591         -7.450911   1.000000
    592         -7.428613   1.000000
    593         -7.426127   1.000000
    594         -7.424774   1.000000
    595         -7.421521   1.000000
    596         -7.419641   1.000000
    597         -7.416042   1.000000
    598         -7.415747   1.000000
    599         -7.369604   1.000000
    600         -7.338871   1.000000
    601         -7.329427   1.000000
    602         -7.324110   1.000000
    603         -7.323422   1.000000
    604         -7.321825   1.000000
    605         -7.321210   1.000000
    606         -7.317560   1.000000
    607         -7.317504   1.000000
    608         -7.302200   1.000000
    609         -7.272495   1.000000
    610         -7.229819   1.000000
    611         -7.229749   1.000000
    612         -7.228601   1.000000
    613         -7.228096   1.000000
    614         -7.184021   1.000000
    615         -7.112980   1.000000
    616         -7.090000   1.000000
    617         -7.002617   1.000000
    618         -7.001611   1.000000
    619         -6.972444   1.000000
    620         -6.939172   1.000000
    621         -6.931860   1.000000
    622         -6.931300   1.000000
    623         -6.929210   1.000000
    624         -6.922612   1.000000
    625         -6.906436   1.000000
    626         -6.904627   1.000000
    627         -6.899987   1.000000
    628         -6.899857   1.000000
    629         -6.897877   1.000000
    630         -6.896989   1.000000
    631         -6.876239   1.000000
    632         -6.828186   1.000000
    633         -6.825196   1.000000
    634         -6.824235   1.000000
    635         -6.821649   1.000000
    636         -6.818693   1.000000
    637         -6.815512   1.000000
    638         -6.778788   1.000000
    639         -6.765197   1.000000
    640         -6.762776   1.000000
    641         -6.755392   1.000000
    642         -6.753318   1.000000
    643         -6.671571   1.000000
    644         -6.618895   1.000000
    645         -6.493949   1.000000
    646         -6.462354   1.000000
    647         -6.445757   1.000000
    648         -6.445269   1.000000
    649         -6.444297   1.000000
    650         -6.443660   1.000000
    651         -6.442942   1.000000
    652         -6.440696   1.000000
    653         -6.405540   1.000000
    654         -6.401691   1.000000
    655         -6.396964   1.000000
    656         -6.389578   1.000000
    657         -6.389038   1.000000
    658         -6.388244   1.000000
    659         -6.387778   1.000000
    660         -6.387192   1.000000
    661         -6.358844   1.000000
    662         -6.357194   1.000000
    663         -6.354306   1.000000
    664         -6.351544   1.000000
    665         -6.328535   1.000000
    666         -6.327419   1.000000
    667         -6.320423   1.000000
    668         -6.295358   1.000000
    669         -6.250925   1.000000
    670         -6.243432   1.000000
    671         -6.243017   1.000000
    672         -6.238565   1.000000
    673         -6.237597   1.000000
    674         -6.216722   1.000000
    675         -6.192853   1.000000
    676         -6.072644   1.000000
    677         -6.055368   1.000000
    678         -6.053612   1.000000
    679         -6.052838   1.000000
    680         -6.052610   1.000000
    681         -5.979017   1.000000
    682         -5.973216   1.000000
    683         -5.971045   1.000000
    684         -5.912351   1.000000
    685         -5.910928   1.000000
    686         -5.908257   1.000000
    687         -5.906316   1.000000
    688         -5.896328   1.000000
    689         -5.853859   1.000000
    690         -5.806711   1.000000
    691         -5.800426   1.000000
    692         -5.799553   1.000000
    693         -5.798555   1.000000
    694         -5.797954   1.000000
    695         -5.797477   1.000000
    696         -5.791647   1.000000
    697         -5.740898   1.000000
    698         -5.718043   1.000000
    699         -5.716234   1.000000
    700         -5.715972   1.000000
    701         -5.715030   1.000000
    702         -5.709345   1.000000
    703         -5.655135   1.000000
    704         -5.651516   1.000000
    705         -5.628514   1.000000
    706         -5.589292   1.000000
    707         -5.579928   1.000000
    708         -5.492555   1.000000
    709         -5.490630   1.000000
    710         -5.380831   1.000000
    711         -5.353830   1.000000
    712         -5.350401   1.000000
    713         -5.342369   1.000000
    714         -5.338076   1.000000
    715         -5.316330   1.000000
    716         -5.316055   1.000000
    717         -5.262437   1.000000
    718         -5.233238   1.000000
    719         -5.137125   1.000000
    720         -5.136548   1.000000
    721         -5.127131   1.000000
    722         -5.126714   1.000000
    723         -5.026604   1.000000
    724         -5.026454   1.000000
    725         -4.943602   1.000000
    726         -4.942462   1.000000
    727         -4.941634   1.000000
    728         -4.941473   1.000000
    729         -4.940683   1.000000
    730         -4.940147   1.000000
    731         -4.939846   1.000000
    732         -4.939761   1.000000
    733         -4.938477   1.000000
    734         -4.936963   1.000000
    735         -4.936835   1.000000
    736         -4.935568   1.000000
    737         -4.772047   1.000000
    738         -4.757915   1.000000
    739         -4.757324   1.000000
    740         -4.752165   1.000000
    741         -4.751295   1.000000
    742         -4.652507   1.000000
    743         -4.645685   1.000000
    744         -4.644853   1.000000
    745         -4.620283   1.000000
    746         -4.503376   1.000000
    747         -4.497616   1.000000
    748         -4.491576   1.000000
    749         -4.477097   1.000000
    750         -4.446859   1.000000
    751         -4.384831   1.000000
    752         -4.383674   1.000000
    753         -4.380737   1.000000
    754         -4.379862   1.000000
    755         -4.368458   1.000000
    756         -4.309093   1.000000
    757         -4.308163   1.000000
    758         -4.307426   1.000000
    759         -4.305179   1.000000
    760         -4.273147   1.000000
    761         -4.247295   1.000000
    762         -4.228852   1.000000
    763         -4.218011   1.000000
    764         -4.140820   1.000000
    765         -4.055019   1.000000
    766         -4.051996   1.000000
    767         -4.039645   1.000000
    768         -4.012076   1.000000
    769         -3.883949   1.000000
    770         -3.862877   1.000000
    771         -3.829123   1.000000
    772         -3.805169   1.000000
    773         -3.805033   1.000000
    774         -3.801663   1.000000
    775         -3.800242   1.000000
    776         -3.772260   1.000000
    777         -3.709186   1.000000
    778         -3.647702   1.000000
    779         -3.646625   1.000000
    780         -3.645951   1.000000
    781         -3.645168   1.000000
    782         -3.632978   1.000000
    783         -3.595287   1.000000
    784         -3.594625   1.000000
    785         -3.554054   1.000000
    786         -3.318512   1.000000
    787         -3.316837   1.000000
    788         -2.851417   1.000000
    789         -2.648060   1.000000
    790         -2.474522   1.000000
    791         -2.429312   0.999873
    792         -2.351840   0.928800
    793         -2.302263   0.525789
    794         -2.302183   0.524887
    795         -2.301039   0.511983
    796         -2.300745   0.508668
    797         -1.360281   0.000000
    798         -1.359235   0.000000
    799         -1.293512   0.000000
    800         -1.263029   0.000000
    801         -1.135486   0.000000
    802         -1.026986   0.000000
    803         -1.026887   0.000000
    804         -1.018839   0.000000
    805         -1.018593   0.000000
    806         -1.016602   0.000000
    807         -1.016307   0.000000
    808         -0.966056   0.000000
    809         -0.965541   0.000000
    810         -0.962487   0.000000
    811         -0.962027   0.000000
    812         -0.860575   0.000000
    813         -0.858821   0.000000
    814         -0.685874   0.000000
    815         -0.666138   0.000000
    816         -0.660077   0.000000
    817         -0.658668   0.000000
    818         -0.654696   0.000000
    819         -0.653720   0.000000
    820         -0.632497   0.000000
    821         -0.630511   0.000000
    822         -0.619287   0.000000
    823         -0.360325   0.000000
    824         -0.358779   0.000000
    825         -0.356390   0.000000
    826         -0.355397   0.000000
    827         -0.306315   0.000000
    828         -0.305151   0.000000
    829         -0.304190   0.000000
    830         -0.302755   0.000000
    831         -0.272609   0.000000
    832         -0.192734   0.000000
    833         -0.106799   0.000000
    834         -0.040643   0.000000
    835          0.013128   0.000000
    836          0.013894   0.000000
    837          0.023933   0.000000
    838          0.024069   0.000000
    839          0.106286   0.000000
    840          0.196549   0.000000
    841          0.196843   0.000000
    842          0.197479   0.000000
    843          0.198256   0.000000
    844          0.198922   0.000000
    845          0.199447   0.000000
    846          0.199735   0.000000
    847          0.200954   0.000000
    848          0.201503   0.000000
    849          0.202198   0.000000
    850          0.202302   0.000000
    851          0.203607   0.000000
    852          0.231404   0.000000
    853          0.372883   0.000000
    854          0.393635   0.000000
    855          0.396541   0.000000
    856          0.409890   0.000000
    857          0.417354   0.000000
    858          0.464798   0.000000
    859          0.469329   0.000000
    860          0.494496   0.000000
    861          0.494531   0.000000
    862          0.690376   0.000000
    863          0.709439   0.000000
    864          0.800479   0.000000
    865          0.817542   0.000000
    866          0.843789   0.000000
    867          0.902384   0.000000
    868          0.913768   0.000000
    869          0.923831   0.000000
    870          0.924572   0.000000
    871          0.927510   0.000000
    872          0.928160   0.000000
    873          0.953309   0.000000
    874          0.982102   0.000000
    875          0.994361   0.000000
    876          1.038614   0.000000
    877          1.052901   0.000000
    878          1.078425   0.000000
    879          1.155584   0.000000
    880          1.168094   0.000000
    881          1.187052   0.000000
    882          1.201193   0.000000
    883          1.234588   0.000000
    884          1.246821   0.000000
    885          1.251568   0.000000
    886          1.286337   0.000000
    887          1.299924   0.000000
    888          1.300507   0.000000
    889          1.300892   0.000000
    890          1.301843   0.000000
    891          1.326502   0.000000
    892          1.344331   0.000000
    893          1.372348   0.000000
    894          1.389855   0.000000
    895          1.390788   0.000000
    896          1.392146   0.000000
    897          1.393549   0.000000
    898          1.397364   0.000000
    899          1.436503   0.000000
    900          1.458949   0.000000
    901          1.470409   0.000000
    902          1.498232   0.000000
    903          1.515329   0.000000
    904          1.529797   0.000000
    905          1.556873   0.000000
    906          1.591030   0.000000
    907          1.596640   0.000000
    908          1.616929   0.000000
    909          1.634810   0.000000
    910          1.661078   0.000000
    911          1.675608   0.000000
    912          1.692321   0.000000
    913          1.710284   0.000000
    914          1.718204   0.000000
    915          1.747018   0.000000
    916          1.766946   0.000000
    917          1.781142   0.000000
    918          1.789738   0.000000
    919          1.797568   0.000000
    920          1.798789   0.000000
    921          1.802378   0.000000
    922          1.803419   0.000000
    923          1.812310   0.000000
    924          1.821120   0.000000
    925          1.841768   0.000000
    926          1.874011   0.000000
    927          1.893633   0.000000
    928          1.920708   0.000000
    929          1.942587   0.000000
    930          1.956974   0.000000
    931          1.961835   0.000000
    932          1.985257   0.000000
    933          2.013094   0.000000
    934          2.041519   0.000000
    935          2.052408   0.000000
    936          2.063961   0.000000
    937          2.072311   0.000000
    938          2.087384   0.000000
    939          2.088757   0.000000
    940          2.089137   0.000000
    941          2.090377   0.000000
    942          2.090951   0.000000
    943          2.109886   0.000000
    944          2.138548   0.000000
    945          2.157656   0.000000
    946          2.174675   0.000000
    947          2.190804   0.000000
    948          2.194924   0.000000
    949          2.195448   0.000000
    950          2.196765   0.000000
    951          2.211225   0.000000
    952          2.228887   0.000000
    953          2.249263   0.000000
    954          2.264732   0.000000
    955          2.282757   0.000000
    956          2.307448   0.000000
    957          2.318428   0.000000
    958          2.330065   0.000000
    959          2.345675   0.000000
    960          2.368232   0.000000
    961          2.378202   0.000000
    962          2.393532   0.000000
    963          2.401708   0.000000
    964          2.406450   0.000000
    965          2.429048   0.000000
    966          2.448211   0.000000
    967          2.450880   0.000000
    968          2.453329   0.000000
    969          2.457624   0.000000
    970          2.465538   0.000000
    971          2.467040   0.000000
    972          2.469210   0.000000
    973          2.470133   0.000000
    974          2.483689   0.000000
    975          2.506474   0.000000
    976          2.520020   0.000000
    977          2.538395   0.000000
    978          2.549587   0.000000
    979          2.555042   0.000000
    980          2.558029   0.000000
    981          2.560274   0.000000
    982          2.561286   0.000000
    983          2.564525   0.000000
    984          2.566376   0.000000
    985          2.568270   0.000000
    986          2.571427   0.000000
    987          2.579260   0.000000
    988          2.587379   0.000000
    989          2.598581   0.000000
    990          2.615405   0.000000
    991          2.634852   0.000000
    992          2.650094   0.000000
    993          2.666628   0.000000
    994          2.668055   0.000000
    995          2.684046   0.000000
    996          2.689585   0.000000
    997          2.703456   0.000000
    998          2.716510   0.000000
    999          2.732051   0.000000
   1000          2.739716   0.000000
   1001          2.748673   0.000000
   1002          2.773721   0.000000
   1003          2.789457   0.000000
   1004          2.803627   0.000000
   1005          2.808265   0.000000
   1006          2.821946   0.000000
   1007          2.838937   0.000000
   1008          2.840291   0.000000
   1009          2.841254   0.000000
   1010          2.842113   0.000000
   1011          2.859353   0.000000
   1012          2.873623   0.000000
   1013          2.879034   0.000000
   1014          2.900313   0.000000
   1015          2.903585   0.000000
   1016          2.912226   0.000000
   1017          2.926394   0.000000
   1018          2.957399   0.000000
   1019          2.959347   0.000000
   1020          2.975666   0.000000
   1021          2.983511   0.000000
   1022          3.006449   0.000000
   1023          3.014820   0.000000
   1024          3.027051   0.000000
