# Supplementary material for: Redox-mediated domino electrosynthesis of N,N-dimethylformamide with industrial-relevant productivity and modularized cathodic integration
Source: Nat Commun. 2026 Apr 17;17:5349. doi: 10.1038/s41467-026-71637-z (PMC13272958; doi:10.1038/s41467-026-71637-z)
Supplement: Supplementary file 3 — Supplementary Data 1 [file 41467_2026_71637_MOESM3_ESM.zip › 5/OSZICAR]

       N       E                     dE             d eps       ncg     rms          rms(c)
DAV:   1     0.138602321382E+05    0.13860E+05   -0.57488E+05  2240   0.110E+03
DAV:   2    -0.967462901491E+03   -0.14828E+05   -0.14100E+05  2976   0.275E+02
DAV:   3    -0.372721217337E+04   -0.27597E+04   -0.27436E+04  2528   0.125E+02
DAV:   4    -0.383763153540E+04   -0.11042E+03   -0.10974E+03  2656   0.313E+01
DAV:   5    -0.384064724617E+04   -0.30157E+01   -0.30083E+01  2976   0.464E+00    0.919E+01
DAV:   6    -0.381067535670E+04    0.29972E+02   -0.23474E+02  3136   0.240E+01    0.719E+01
DAV:   7    -0.368295445463E+04    0.12772E+03   -0.54142E+02  2944   0.287E+01    0.591E+01
DAV:   8    -0.365029431335E+04    0.32660E+02   -0.43573E+02  2624   0.268E+01    0.481E+01
DAV:   9    -0.371592749484E+04   -0.65633E+02   -0.65813E+02  3232   0.572E+01    0.685E+01
DAV:  10    -0.367075901521E+04    0.45168E+02   -0.20274E+02  2560   0.161E+01    0.565E+01
DAV:  11    -0.358647690494E+04    0.84282E+02   -0.86384E+01  2912   0.876E+00    0.395E+01
DAV:  12    -0.361129874825E+04   -0.24822E+02   -0.56271E+02  3040   0.123E+01    0.311E+01
DAV:  13    -0.360972803862E+04    0.15707E+01   -0.20022E+01  2496   0.374E+00    0.290E+01
DAV:  14    -0.359077184262E+04    0.18956E+02   -0.10677E+01  2976   0.999E+00    0.244E+01
DAV:  15    -0.358187631553E+04    0.88955E+01   -0.21854E+01  3104   0.109E+01    0.116E+01
DAV:  16    -0.358118877097E+04    0.68754E+00   -0.10598E+01  3008   0.259E+00    0.761E+00
DAV:  17    -0.358117388647E+04    0.14885E-01   -0.56951E+00  2976   0.136E+00    0.878E+00
DAV:  18    -0.358079714897E+04    0.37674E+00   -0.11141E+00  2944   0.665E-01    0.517E+00
DAV:  19    -0.358146092380E+04   -0.66377E+00   -0.59203E+00  3040   0.226E+00    0.186E+01
DAV:  20    -0.358052488311E+04    0.93604E+00   -0.13716E+01  3040   0.136E+00    0.288E+00
DAV:  21    -0.358068500079E+04   -0.16012E+00   -0.17037E+00  3072   0.103E+00    0.756E+00
DAV:  22    -0.358078711765E+04   -0.10212E+00   -0.29683E-01  2592   0.316E-01    0.975E+00
DAV:  23    -0.358059307532E+04    0.19404E+00   -0.21334E+00  3200   0.533E-01    0.549E+00
DAV:  24    -0.358052800729E+04    0.65068E-01   -0.22692E+00  2944   0.825E-01    0.556E+00
DAV:  25    -0.358046051429E+04    0.67493E-01   -0.26003E-01  2848   0.289E-01    0.227E+00
DAV:  26    -0.358055748473E+04   -0.96970E-01   -0.91768E-01  3008   0.302E-01    0.683E+00
DAV:  27    -0.358045162633E+04    0.10586E+00   -0.38692E-01  2944   0.293E-01    0.276E+00
DAV:  28    -0.358045492851E+04   -0.33022E-02   -0.14301E-01  2816   0.129E-01    0.480E+00
DAV:  29    -0.358043125820E+04    0.23670E-01   -0.56080E-02  2944   0.102E-01    0.332E+00
DAV:  30    -0.358037935109E+04    0.51907E-01   -0.13089E-01  3136   0.257E-01    0.100E+00
DAV:  31    -0.358037707625E+04    0.22748E-02   -0.47231E-02  2784   0.173E-01    0.176E+00
DAV:  32    -0.358037218116E+04    0.48951E-02   -0.26353E-02  2880   0.891E-02    0.840E-01
DAV:  33    -0.358037843666E+04   -0.62555E-02   -0.27384E-02  2784   0.606E-02    0.160E+00
DAV:  34    -0.358038734514E+04   -0.89085E-02   -0.98666E-03  3008   0.737E-02    0.213E+00
DAV:  35    -0.358038411830E+04    0.32268E-02   -0.12548E-03  2624   0.287E-02    0.184E+00
DAV:  36    -0.358038177698E+04    0.23413E-02   -0.77106E-03  2912   0.481E-02    0.140E+00
DAV:  37    -0.358038020105E+04    0.15759E-02   -0.69652E-04  2496   0.225E-02    0.128E+00
DAV:  38    -0.358037907034E+04    0.11307E-02   -0.20958E-04  2720   0.107E-02    0.122E+00
DAV:  39    -0.358037864246E+04    0.42788E-03   -0.99603E-05  2816   0.675E-03    0.116E+00
DAV:  40    -0.358037866396E+04   -0.21505E-04   -0.10766E-04  2208   0.734E-03    0.121E+00
DAV:  41    -0.358037525493E+04    0.34090E-02   -0.13646E-03  2784   0.250E-02    0.976E-01
DAV:  42    -0.358037416375E+04    0.10912E-02   -0.49011E-04  2752   0.157E-02    0.922E-01
DAV:  43    -0.358037416632E+04   -0.25705E-05   -0.66606E-05  2688   0.540E-03
   1 F= -.35803742E+04 E0= -.35803120E+04  d E =-.358037E+04
       N       E                     dE             d eps       ncg     rms          rms(c)
DAV:   1    -0.358777318534E+04   -0.73990E+01   -0.29661E+02  2080   0.103E+01    0.432E+00
DAV:   2    -0.359153095813E+04   -0.37578E+01   -0.34574E+01  2720   0.341E+00    0.130E+01
DAV:   3    -0.358885922792E+04    0.26717E+01   -0.13420E+01  2848   0.354E+00    0.811E+00
DAV:   4    -0.358833603719E+04    0.52319E+00   -0.36214E+00  2848   0.872E-01    0.535E+00
DAV:   5    -0.358826382749E+04    0.72210E-01   -0.88861E-01  2624   0.578E-01    0.263E+00
DAV:   6    -0.358823141962E+04    0.32408E-01   -0.73517E-01  2656   0.409E-01    0.355E+00
DAV:   7    -0.358829441119E+04   -0.62992E-01   -0.22026E+00  2688   0.386E-01    0.429E+00
DAV:   8    -0.358822707607E+04    0.67335E-01   -0.10959E+00  2528   0.339E-01    0.196E+00
DAV:   9    -0.358822187781E+04    0.51983E-02   -0.39594E-01  2688   0.267E-01    0.231E+00
DAV:  10    -0.358820855701E+04    0.13321E-01   -0.19695E-01  2848   0.137E-01    0.701E-01
DAV:  11    -0.358820431053E+04    0.42465E-02   -0.12128E-01  2560   0.122E-01    0.116E+00
DAV:  12    -0.358820020770E+04    0.41028E-02   -0.62388E-02  2560   0.754E-02    0.310E-01
DAV:  13    -0.358819878075E+04    0.14269E-02   -0.12881E-02  2656   0.591E-02    0.301E-01
DAV:  14    -0.358819895962E+04   -0.17887E-03   -0.12484E-02  2624   0.358E-02    0.458E-01
DAV:  15    -0.358819874077E+04    0.21884E-03   -0.11112E-02  2656   0.296E-02    0.191E-01
DAV:  16    -0.358819887105E+04   -0.13028E-03   -0.93490E-03  2400   0.246E-02    0.422E-01
DAV:  17    -0.358819861237E+04    0.25868E-03   -0.74632E-03  2464   0.200E-02    0.131E-01
DAV:  18    -0.358819865106E+04   -0.38691E-04   -0.45396E-03  2272   0.156E-02    0.296E-01
DAV:  19    -0.358819848282E+04    0.16824E-03   -0.27998E-03  1952   0.124E-02    0.520E-02
DAV:  20    -0.358819851517E+04   -0.32344E-04   -0.16319E-03  1728   0.991E-03    0.207E-01
DAV:  21    -0.358819843002E+04    0.85148E-04   -0.10349E-03  1632   0.752E-03    0.143E-02
DAV:  22    -0.358819845081E+04   -0.20794E-04   -0.53592E-04  1536   0.602E-03    0.142E-01
DAV:  23    -0.358819841242E+04    0.38395E-04   -0.33531E-04  1440   0.435E-03    0.240E-02
DAV:  24    -0.358819842509E+04   -0.12669E-04   -0.16931E-04  1376   0.358E-03    0.100E-01
DAV:  25    -0.358819840801E+04    0.17074E-04   -0.10724E-04  1344   0.252E-03    0.317E-02
DAV:  26    -0.358819841509E+04   -0.70751E-05   -0.50531E-05  1312   0.216E-03
   2 F= -.35881984E+04 E0= -.35881377E+04  d E =-.782425E+01
       N       E                     dE             d eps       ncg     rms          rms(c)
DAV:   1    -0.359151258518E+04   -0.33142E+01   -0.95009E+02  2048   0.190E+01    0.692E+00
DAV:   2    -0.359551892496E+04   -0.40063E+01   -0.41383E+01  2624   0.377E+00    0.115E+01
DAV:   3    -0.359426153673E+04    0.12574E+01   -0.23551E+01  2752   0.282E+00    0.119E+01
DAV:   4    -0.359354602241E+04    0.71551E+00   -0.78325E+00  2976   0.113E+00    0.631E+00
DAV:   5    -0.359312190861E+04    0.42411E+00   -0.12440E+00  2432   0.101E+00    0.352E+00
DAV:   6    -0.359321182978E+04   -0.89921E-01   -0.29451E+00  2944   0.790E-01    0.660E+00
DAV:   7    -0.359319617169E+04    0.15658E-01   -0.45271E+00  2688   0.941E-01    0.704E+00
DAV:   8    -0.359305282668E+04    0.14335E+00   -0.15965E+00  2656   0.382E-01    0.354E+00
DAV:   9    -0.359299999238E+04    0.52834E-01   -0.10546E+00  2880   0.285E-01    0.300E+00
DAV:  10    -0.359297626723E+04    0.23725E-01   -0.46824E-01  2912   0.346E-01    0.183E+00
DAV:  11    -0.359297775158E+04   -0.14844E-02   -0.50120E-01  2752   0.276E-01    0.229E+00
DAV:  12    -0.359296925918E+04    0.84924E-02   -0.36854E-01  2560   0.174E-01    0.157E+00
DAV:  13    -0.359296025425E+04    0.90049E-02   -0.16569E-01  2944   0.111E-01    0.861E-01
DAV:  14    -0.359295978447E+04    0.46977E-03   -0.13036E-01  2752   0.818E-02    0.140E+00
DAV:  15    -0.359295634427E+04    0.34402E-02   -0.87718E-02  2656   0.749E-02    0.431E-01
DAV:  16    -0.359295643875E+04   -0.94482E-04   -0.54388E-02  2688   0.502E-02    0.109E+00
DAV:  17    -0.359295491368E+04    0.15251E-02   -0.35296E-02  2528   0.428E-02    0.239E-01
DAV:  18    -0.359295488891E+04    0.24763E-04   -0.20712E-02  2624   0.333E-02    0.802E-01
DAV:  19    -0.359295411517E+04    0.77374E-03   -0.13882E-02  2528   0.245E-02    0.169E-01
DAV:  20    -0.359295393246E+04    0.18272E-03   -0.65450E-03  2400   0.217E-02    0.493E-01
DAV:  21    -0.359295358162E+04    0.35083E-03   -0.38018E-03  2304   0.132E-02    0.106E-01
DAV:  22    -0.359295352574E+04    0.55882E-04   -0.17052E-03  2048   0.127E-02    0.283E-01
DAV:  23    -0.359295339989E+04    0.12585E-03   -0.94559E-04  1952   0.760E-03    0.703E-02
DAV:  24    -0.359295339889E+04    0.10044E-05   -0.52933E-04  1728   0.746E-03    0.173E-01
DAV:  25    -0.359295335796E+04    0.40932E-04   -0.37152E-04  1728   0.518E-03    0.142E-02
DAV:  26    -0.359295337553E+04   -0.17570E-04   -0.27678E-04  1504   0.474E-03    0.116E-01
DAV:  27    -0.359295335267E+04    0.22853E-04   -0.17495E-04  1344   0.329E-03    0.283E-02
DAV:  28    -0.359295336412E+04   -0.11449E-04   -0.10714E-04  1280   0.258E-03    0.940E-02
DAV:  29    -0.359295335087E+04    0.13252E-04   -0.74366E-05  1280   0.198E-03    0.351E-02
DAV:  30    -0.359295335759E+04   -0.67222E-05   -0.40638E-05  1280   0.168E-03
   3 F= -.35929534E+04 E0= -.35928929E+04  d E =-.125792E+02
       N       E                     dE             d eps       ncg     rms          rms(c)
DAV:   1    -0.359323047188E+04   -0.27712E+00   -0.98606E+01  2048   0.614E+00    0.305E+00
DAV:   2    -0.359414067093E+04   -0.91020E+00   -0.11839E+01  2656   0.146E+00    0.865E+00
DAV:   3    -0.359378887742E+04    0.35179E+00   -0.42108E+00  2720   0.154E+00    0.752E+00
DAV:   4    -0.359350854425E+04    0.28033E+00   -0.32705E+00  2816   0.633E-01    0.428E+00
DAV:   5    -0.359351364359E+04   -0.50993E-02   -0.18493E+00  2720   0.654E-01    0.518E+00
DAV:   6    -0.359340726112E+04    0.10638E+00   -0.10682E+00  2560   0.479E-01    0.234E+00
DAV:   7    -0.359338336066E+04    0.23900E-01   -0.70731E-01  2656   0.290E-01    0.223E+00
DAV:   8    -0.359336894185E+04    0.14419E-01   -0.53532E-01  2784   0.238E-01    0.194E+00
DAV:   9    -0.359336102902E+04    0.79128E-02   -0.24925E-01  2528   0.161E-01    0.102E+00
DAV:  10    -0.359336111725E+04   -0.88232E-04   -0.20938E-01  2656   0.102E-01    0.185E+00
DAV:  11    -0.359335908651E+04    0.20307E-02   -0.21087E-01  2656   0.903E-02    0.111E+00
DAV:  12    -0.359335660186E+04    0.24847E-02   -0.13760E-01  2464   0.823E-02    0.119E+00
DAV:  13    -0.359335416200E+04    0.24399E-02   -0.76628E-02  2688   0.655E-02    0.572E-01
DAV:  14    -0.359335242798E+04    0.17340E-02   -0.31733E-02  2816   0.484E-02    0.481E-01
DAV:  15    -0.359335163806E+04    0.78992E-03   -0.14027E-02  2816   0.306E-02    0.273E-01
DAV:  16    -0.359335139385E+04    0.24420E-03   -0.95036E-03  2624   0.233E-02    0.330E-01
DAV:  17    -0.359335120434E+04    0.18951E-03   -0.52528E-03  2368   0.174E-02    0.158E-01
DAV:  18    -0.359335117594E+04    0.28403E-04   -0.37570E-03  2080   0.140E-02    0.233E-01
DAV:  19    -0.359335105941E+04    0.11652E-03   -0.18928E-03  1920   0.109E-02    0.484E-02
DAV:  20    -0.359335109396E+04   -0.34549E-04   -0.14275E-03  1696   0.840E-03    0.197E-01
DAV:  21    -0.359335101932E+04    0.74643E-04   -0.74695E-04  1664   0.683E-03    0.239E-02
DAV:  22    -0.359335104465E+04   -0.25329E-04   -0.47234E-04  1472   0.507E-03    0.161E-01
DAV:  23    -0.359335100481E+04    0.39836E-04   -0.26670E-04  1376   0.395E-03    0.571E-02
DAV:  24    -0.359335102239E+04   -0.17581E-04   -0.15568E-04  1344   0.301E-03    0.136E-01
DAV:  25    -0.359335100161E+04    0.20782E-04   -0.91709E-05  1312   0.229E-03    0.745E-02
DAV:  26    -0.359335101235E+04   -0.10741E-04   -0.49912E-05  1312   0.179E-03    0.118E-01
DAV:  27    -0.359335100110E+04    0.11247E-04   -0.31522E-05  1280   0.132E-03    0.821E-02
DAV:  28    -0.359335100730E+04   -0.61934E-05   -0.15687E-05  1280   0.107E-03
   4 F= -.35933510E+04 E0= -.35932907E+04  d E =-.129768E+02
       N       E                     dE             d eps       ncg     rms          rms(c)
DAV:   1    -0.359346947250E+04   -0.11847E+00   -0.90360E+00  2048   0.187E+00    0.927E-01
DAV:   2    -0.359361569560E+04   -0.14622E+00   -0.16425E+00  2656   0.437E-01    0.565E+00
DAV:   3    -0.359354579990E+04    0.69896E-01   -0.17642E+00  2656   0.380E-01    0.352E+00
DAV:   4    -0.359351281878E+04    0.32981E-01   -0.42028E-01  2720   0.251E-01    0.205E+00
DAV:   5    -0.359350162700E+04    0.11192E-01   -0.31185E-01  2624   0.156E-01    0.204E+00
DAV:   6    -0.359349211739E+04    0.95096E-02   -0.27507E-01  2528   0.122E-01    0.127E+00
DAV:   7    -0.359348796458E+04    0.41528E-02   -0.19934E-01  2784   0.974E-02    0.139E+00
DAV:   8    -0.359348592860E+04    0.20360E-02   -0.10436E-01  2560   0.972E-02    0.100E+00
DAV:   9    -0.359348451650E+04    0.14121E-02   -0.57747E-02  2560   0.811E-02    0.881E-01
DAV:  10    -0.359348247451E+04    0.20420E-02   -0.47526E-02  2656   0.527E-02    0.431E-01
DAV:  11    -0.359348156665E+04    0.90786E-03   -0.24989E-02  2560   0.405E-02    0.501E-01
DAV:  12    -0.359348098146E+04    0.58519E-03   -0.12241E-02  2688   0.275E-02    0.209E-01
DAV:  13    -0.359348082926E+04    0.15220E-03   -0.73458E-03  2464   0.207E-02    0.313E-01
DAV:  14    -0.359348061075E+04    0.21851E-03   -0.37032E-03  2432   0.155E-02    0.754E-02
DAV:  15    -0.359348061459E+04   -0.38377E-05   -0.21479E-03  1920   0.114E-02    0.221E-01
DAV:  16    -0.359348051282E+04    0.10177E-03   -0.13118E-03  1664   0.852E-03    0.128E-02
DAV:  17    -0.359348053330E+04   -0.20476E-04   -0.74681E-04  1568   0.661E-03    0.162E-01
DAV:  18    -0.359348048421E+04    0.49089E-04   -0.44282E-04  1504   0.495E-03    0.277E-02
DAV:  19    -0.359348050101E+04   -0.16803E-04   -0.25344E-04  1376   0.384E-03    0.127E-01
DAV:  20    -0.359348047637E+04    0.24639E-04   -0.15150E-04  1312   0.288E-03    0.483E-02
DAV:  21    -0.359348048780E+04   -0.11432E-04   -0.84509E-05  1312   0.225E-03    0.106E-01
DAV:  22    -0.359348047498E+04    0.12830E-04   -0.52167E-05  1312   0.168E-03    0.594E-02
DAV:  23    -0.359348048191E+04   -0.69389E-05   -0.27866E-05  1280   0.134E-03
   5 F= -.35934805E+04 E0= -.35934201E+04  d E =-.131063E+02
       N       E                     dE             d eps       ncg     rms          rms(c)
DAV:   1    -0.359720232050E+04   -0.37218E+01   -0.21577E+02  2048   0.924E+00    0.413E+00
DAV:   2    -0.359986597661E+04   -0.26637E+01   -0.27916E+01  2688   0.221E+00    0.265E+01
DAV:   3    -0.359773443864E+04    0.21315E+01   -0.21949E+01  2880   0.151E+00    0.411E+00
DAV:   4    -0.359759810848E+04    0.13633E+00   -0.21830E+00  2720   0.728E-01    0.526E+00
DAV:   5    -0.359757961500E+04    0.18493E-01   -0.23056E+00  2624   0.537E-01    0.388E+00
DAV:   6    -0.359751758840E+04    0.62027E-01   -0.66008E-01  2592   0.323E-01    0.192E+00
DAV:   7    -0.359749838980E+04    0.19199E-01   -0.44847E-01  2528   0.262E-01    0.249E+00
DAV:   8    -0.359748693747E+04    0.11452E-01   -0.26776E-01  2592   0.208E-01    0.102E+00
DAV:   9    -0.359747443901E+04    0.12498E-01   -0.10700E-01  2720   0.146E-01    0.724E-01
DAV:  10    -0.359747676962E+04   -0.23306E-02   -0.64617E-02  2528   0.998E-02    0.133E+00
DAV:  11    -0.359747488644E+04    0.18832E-02   -0.26174E-02  2432   0.733E-02    0.243E-01
DAV:  12    -0.359747367515E+04    0.12113E-02   -0.16191E-02  2496   0.464E-02    0.683E-01
DAV:  13    -0.359747261800E+04    0.10571E-02   -0.19367E-02  2688   0.374E-02    0.214E-01
DAV:  14    -0.359747262979E+04   -0.11783E-04   -0.66346E-03  2464   0.262E-02    0.326E-01
DAV:  15    -0.359747235845E+04    0.27134E-03   -0.43827E-03  2592   0.173E-02    0.149E-01
DAV:  16    -0.359747236182E+04   -0.33735E-05   -0.19401E-03  2336   0.149E-02    0.184E-01
DAV:  17    -0.359747226036E+04    0.10146E-03   -0.15025E-03  2144   0.972E-03    0.755E-02
DAV:  18    -0.359747227902E+04   -0.18659E-04   -0.73416E-04  1888   0.771E-03    0.123E-01
DAV:  19    -0.359747223328E+04    0.45741E-04   -0.45567E-04  1472   0.551E-03    0.248E-02
DAV:  20    -0.359747224473E+04   -0.11453E-04   -0.22899E-04  1440   0.442E-03    0.805E-02
DAV:  21    -0.359747222845E+04    0.16277E-04   -0.15832E-04  1344   0.318E-03    0.152E-02
DAV:  22    -0.359747223091E+04   -0.24583E-05   -0.75083E-05  1344   0.261E-03
   6 F= -.35974722E+04 E0= -.35974111E+04  d E =-.399175E+01
       N       E                     dE             d eps       ncg     rms          rms(c)
DAV:   1    -0.359910624715E+04   -0.16340E+01   -0.51845E+02  2048   0.143E+01    0.527E+00
DAV:   2    -0.360285841865E+04   -0.37522E+01   -0.38861E+01  2560   0.281E+00    0.343E+01
DAV:   3    -0.360024221841E+04    0.26162E+01   -0.43354E+01  2944   0.154E+00    0.431E+00
DAV:   4    -0.360003211208E+04    0.21011E+00   -0.17132E+00  2624   0.641E-01    0.499E+00
DAV:   5    -0.359993505840E+04    0.97054E-01   -0.70600E-01  2528   0.391E-01    0.284E+00
DAV:   6    -0.359986201105E+04    0.73047E-01   -0.46607E-01  2368   0.498E-01    0.976E-01
DAV:   7    -0.359987612905E+04   -0.14118E-01   -0.11782E-01  2432   0.260E-01    0.978E-01
DAV:   8    -0.359990410679E+04   -0.27978E-01   -0.33753E-01  2880   0.255E-01    0.529E+00
DAV:   9    -0.359989510953E+04    0.89973E-02   -0.58437E-01  2560   0.166E-01    0.809E-01
DAV:  10    -0.359988342337E+04    0.11686E-01   -0.22041E-01  2752   0.158E-01    0.279E+00
DAV:  11    -0.359987536226E+04    0.80611E-02   -0.13376E-01  2528   0.104E-01    0.351E-01
DAV:  12    -0.359986782225E+04    0.75400E-02   -0.68656E-02  2624   0.948E-02    0.985E-01
DAV:  13    -0.359986648497E+04    0.13373E-02   -0.25928E-02  2464   0.555E-02    0.539E-01
DAV:  14    -0.359986588605E+04    0.59893E-03   -0.21072E-02  2688   0.420E-02    0.447E-01
DAV:  15    -0.359986460416E+04    0.12819E-02   -0.11450E-02  2592   0.338E-02    0.543E-02
DAV:  16    -0.359986473333E+04   -0.12916E-03   -0.24593E-03  2336   0.155E-02    0.405E-01
DAV:  17    -0.359986448355E+04    0.24977E-03   -0.98172E-04  2112   0.109E-02    0.148E-01
DAV:  18    -0.359986469847E+04   -0.21491E-03   -0.57852E-04  1952   0.894E-03    0.410E-01
DAV:  19    -0.359986451871E+04    0.17976E-03   -0.53237E-04  1920   0.694E-03    0.201E-01
DAV:  20    -0.359986458759E+04   -0.68885E-04   -0.30174E-04  1568   0.596E-03    0.334E-01
DAV:  21    -0.359986447343E+04    0.11416E-03   -0.20168E-04  1344   0.420E-03    0.179E-01
DAV:  22    -0.359986452652E+04   -0.53086E-04   -0.13519E-04  1408   0.420E-03    0.266E-01
DAV:  23    -0.359986446954E+04    0.56980E-04   -0.84345E-05  1344   0.274E-03    0.173E-01
DAV:  24    -0.359986449825E+04   -0.28713E-04   -0.48571E-05  1344   0.262E-03    0.226E-01
DAV:  25    -0.359986446590E+04    0.32350E-04   -0.33909E-05  1344   0.181E-03    0.165E-01
DAV:  26    -0.359986447829E+04   -0.12394E-04   -0.17744E-05  1312   0.187E-03    0.193E-01
DAV:  27    -0.359986445980E+04    0.18491E-04   -0.13589E-05  1440   0.130E-03    0.152E-01
DAV:  28    -0.359986446336E+04   -0.35539E-05   -0.63549E-06  1312   0.155E-03
   7 F= -.35998645E+04 E0= -.35998016E+04  d E =-.638398E+01
       N       E                     dE             d eps       ncg     rms          rms(c)
DAV:   1    -0.360203914778E+04   -0.21747E+01   -0.35459E+02  2048   0.119E+01    0.425E+00
DAV:   2    -0.360463754812E+04   -0.25984E+01   -0.25062E+01  2624   0.232E+00    0.268E+01
DAV:   3    -0.360273749932E+04    0.19000E+01   -0.21302E+01  2912   0.122E+00    0.326E+00
DAV:   4    -0.360262570977E+04    0.11179E+00   -0.11536E+00  2656   0.486E-01    0.337E+00
DAV:   5    -0.360256052285E+04    0.65187E-01   -0.63404E-01  2528   0.417E-01    0.192E+00
DAV:   6    -0.360257334871E+04   -0.12826E-01   -0.59336E-01  2368   0.423E-01    0.557E+00
DAV:   7    -0.360257344866E+04   -0.99952E-04   -0.67812E-01  2400   0.200E-01    0.110E+00
DAV:   8    -0.360256080822E+04    0.12640E-01   -0.24462E-01  2592   0.187E-01    0.347E+00
DAV:   9    -0.360255187327E+04    0.89350E-02   -0.16217E-01  2560   0.162E-01    0.633E-01
DAV:  10    -0.360254899702E+04    0.28762E-02   -0.92963E-02  2496   0.113E-01    0.252E+00
DAV:  11    -0.360254565431E+04    0.33427E-02   -0.52731E-02  2688   0.841E-02    0.687E-01
DAV:  12    -0.360254132306E+04    0.43312E-02   -0.48478E-02  2752   0.763E-02    0.114E+00
DAV:  13    -0.360253879361E+04    0.25295E-02   -0.25763E-02  2624   0.504E-02    0.339E-01
DAV:  14    -0.360253865944E+04    0.13417E-03   -0.14854E-02  2464   0.361E-02    0.858E-01
DAV:  15    -0.360253749926E+04    0.11602E-02   -0.86372E-03  2400   0.280E-02    0.386E-02
DAV:  16    -0.360253801111E+04   -0.51186E-03   -0.44593E-03  2240   0.201E-02    0.837E-01
DAV:  17    -0.360253728568E+04    0.72543E-03   -0.33875E-03  2048   0.182E-02    0.125E-01
DAV:  18    -0.360253766351E+04   -0.37783E-03   -0.26256E-03  1984   0.159E-02    0.727E-01
DAV:  19    -0.360253712243E+04    0.54108E-03   -0.19483E-03  1888   0.136E-02    0.164E-01
DAV:  20    -0.360253740763E+04   -0.28520E-03   -0.15453E-03  1888   0.124E-02    0.619E-01
DAV:  21    -0.360253700838E+04    0.39925E-03   -0.11279E-03  1888   0.105E-02    0.192E-01
DAV:  22    -0.360253723116E+04   -0.22278E-03   -0.88105E-04  1888   0.960E-03    0.529E-01
DAV:  23    -0.360253694486E+04    0.28630E-03   -0.63236E-04  1760   0.799E-03    0.214E-01
DAV:  24    -0.360253711327E+04   -0.16840E-03   -0.47774E-04  1728   0.724E-03    0.457E-01
DAV:  25    -0.360253691576E+04    0.19751E-03   -0.33701E-04  1600   0.585E-03    0.229E-01
DAV:  26    -0.360253703514E+04   -0.11938E-03   -0.24685E-04  1600   0.531E-03    0.399E-01
DAV:  27    -0.360253690330E+04    0.13184E-03   -0.17092E-04  1376   0.415E-03    0.237E-01
DAV:  28    -0.360253698217E+04   -0.78871E-04   -0.12187E-04  1376   0.385E-03    0.352E-01
DAV:  29    -0.360253689507E+04    0.87108E-04   -0.83183E-05  1344   0.293E-03    0.237E-01
DAV:  30    -0.360253694419E+04   -0.49126E-04   -0.58142E-05  1344   0.285E-03    0.311E-01
DAV:  31    -0.360253688749E+04    0.56701E-04   -0.39247E-05  1376   0.211E-03    0.229E-01
DAV:  32    -0.360253691360E+04   -0.26108E-04   -0.26596E-05  1312   0.224E-03    0.271E-01
DAV:  33    -0.360253687428E+04    0.39324E-04   -0.19791E-05  1408   0.172E-03    0.206E-01
DAV:  34    -0.360253688027E+04   -0.59944E-05   -0.13381E-05  1312   0.223E-03
   8 F= -.36025369E+04 E0= -.36024736E+04  d E =-.267242E+01
       N       E                     dE             d eps       ncg     rms          rms(c)
DAV:   1    -0.360269993646E+04   -0.16306E+00   -0.49746E+01  2048   0.444E+00    0.164E+00
DAV:   2    -0.360329804487E+04   -0.59811E+00   -0.47015E+00  2592   0.904E-01    0.119E+01
DAV:   3    -0.360287318229E+04    0.42486E+00   -0.36542E+00  2848   0.576E-01    0.161E+00
DAV:   4    -0.360278236015E+04    0.90822E-01   -0.29587E-01  2592   0.241E-01    0.116E+00
DAV:   5    -0.360277452675E+04    0.78334E-02   -0.25629E-01  2944   0.142E-01    0.116E+00
DAV:   6    -0.360276496928E+04    0.95575E-02   -0.87677E-02  2528   0.197E-01    0.706E-01
DAV:   7    -0.360277526361E+04   -0.10294E-01   -0.25160E-02  2432   0.203E-01    0.277E+00
DAV:   8    -0.360278141213E+04   -0.61485E-02   -0.24685E-02  2368   0.134E-01    0.118E+00
DAV:   9    -0.360276889134E+04    0.12521E-01   -0.61514E-02  2560   0.992E-02    0.278E-01
DAV:  10    -0.360276707138E+04    0.18200E-02   -0.21432E-02  2560   0.643E-02    0.840E-01
DAV:  11    -0.360276563825E+04    0.14331E-02   -0.58387E-03  2464   0.315E-02    0.123E-01
DAV:  12    -0.360276542711E+04    0.21114E-03   -0.28769E-03  2720   0.204E-02    0.431E-01
DAV:  13    -0.360276513847E+04    0.28864E-03   -0.72506E-04  2464   0.175E-02    0.127E-01
DAV:  14    -0.360276521833E+04   -0.79856E-04   -0.89078E-04  2400   0.135E-02    0.256E-01
DAV:  15    -0.360276509816E+04    0.12017E-03   -0.71246E-04  1856   0.946E-03    0.123E-01
DAV:  16    -0.360276513803E+04   -0.39871E-04   -0.52093E-04  1888   0.852E-03    0.197E-01
DAV:  17    -0.360276506691E+04    0.71122E-04   -0.44114E-04  1536   0.730E-03    0.960E-02
DAV:  18    -0.360276508215E+04   -0.15247E-04   -0.33766E-04  1472   0.638E-03    0.143E-01
DAV:  19    -0.360276504092E+04    0.41235E-04   -0.26126E-04  1472   0.531E-03    0.659E-02
DAV:  20    -0.360276505052E+04   -0.96020E-05   -0.18068E-04  1472   0.456E-03    0.106E-01
DAV:  21    -0.360276502589E+04    0.24627E-04   -0.13683E-04  1376   0.378E-03    0.378E-02
DAV:  22    -0.360276503376E+04   -0.78673E-05   -0.89704E-05  1344   0.314E-03
   9 F= -.36027650E+04 E0= -.36027028E+04  d E =-.290057E+01
       N       E                     dE             d eps       ncg     rms          rms(c)
DAV:   1    -0.360384777998E+04   -0.10828E+01   -0.17070E+02  2048   0.823E+00    0.271E+00
DAV:   2    -0.360429745408E+04   -0.44967E+00   -0.61034E+00  2592   0.131E+00    0.713E+00
DAV:   3    -0.360424296218E+04    0.54492E-01   -0.38623E+00  2880   0.687E-01    0.394E+00
DAV:   4    -0.360410902317E+04    0.13394E+00   -0.37375E-01  2976   0.501E-01    0.239E+00
DAV:   5    -0.360414422870E+04   -0.35206E-01   -0.10959E-01  2752   0.511E-01    0.205E+00
DAV:   6    -0.360410850079E+04    0.35728E-01   -0.15403E-01  2496   0.305E-01    0.103E+00
DAV:   7    -0.360408148048E+04    0.27020E-01   -0.89755E-02  2752   0.213E-01    0.134E+00
DAV:   8    -0.360407294598E+04    0.85345E-02   -0.31532E-02  2624   0.133E-01    0.328E-01
DAV:   9    -0.360407655242E+04   -0.36064E-02   -0.21094E-02  2560   0.987E-02    0.125E+00
DAV:  10    -0.360407931240E+04   -0.27600E-02   -0.78782E-03  2752   0.957E-02    0.220E+00
DAV:  11    -0.360408414338E+04   -0.48310E-02   -0.17226E-02  2528   0.933E-02    0.124E+00
DAV:  12    -0.360407450595E+04    0.96374E-02   -0.48721E-02  2592   0.698E-02    0.387E-01
DAV:  13    -0.360407150878E+04    0.29972E-02   -0.13581E-02  2496   0.404E-02    0.582E-01
DAV:  14    -0.360407113772E+04    0.37106E-03   -0.16170E-03  2528   0.246E-02    0.160E-01
DAV:  15    -0.360407125783E+04   -0.12011E-03   -0.15044E-03  2496   0.184E-02    0.338E-01
DAV:  16    -0.360407111181E+04    0.14602E-03   -0.10528E-03  2336   0.136E-02    0.194E-01
DAV:  17    -0.360407118181E+04   -0.69998E-04   -0.82142E-04  2272   0.131E-02    0.293E-01
DAV:  18    -0.360407104784E+04    0.13398E-03   -0.88013E-04  1888   0.115E-02    0.135E-01
DAV:  19    -0.360407106996E+04   -0.22122E-04   -0.67328E-04  1824   0.971E-03    0.219E-01
DAV:  20    -0.360407098361E+04    0.86352E-04   -0.51784E-04  1632   0.837E-03    0.921E-02
DAV:  21    -0.360407100419E+04   -0.20583E-04   -0.36188E-04  1536   0.708E-03    0.166E-01
DAV:  22    -0.360407094981E+04    0.54377E-04   -0.28492E-04  1472   0.604E-03    0.574E-02
DAV:  23    -0.360407096771E+04   -0.17897E-04   -0.18764E-04  1408   0.511E-03    0.127E-01
DAV:  24    -0.360407093336E+04    0.34348E-04   -0.14637E-04  1344   0.432E-03    0.322E-02
DAV:  25    -0.360407094795E+04   -0.14590E-04   -0.95159E-05  1344   0.365E-03    0.970E-02
DAV:  26    -0.360407092646E+04    0.21492E-04   -0.72515E-05  1312   0.305E-03    0.155E-02
DAV:  27    -0.360407093725E+04   -0.10788E-04   -0.47315E-05  1312   0.259E-03    0.749E-02
DAV:  28    -0.360407092407E+04    0.13175E-04   -0.35562E-05  1312   0.215E-03    0.605E-03
DAV:  29    -0.360407093150E+04   -0.74221E-05   -0.22907E-05  1312   0.183E-03
  10 F= -.36040709E+04 E0= -.36040086E+04  d E =-.130590E+01
       N       E                     dE             d eps       ncg     rms          rms(c)
DAV:   1    -0.360414291823E+04   -0.71994E-01   -0.24640E+01  2048   0.319E+00    0.108E+00
DAV:   2    -0.360424191094E+04   -0.98993E-01   -0.11771E+00  2592   0.546E-01    0.574E+00
DAV:   3    -0.360423379417E+04    0.81168E-02   -0.70696E-01  2752   0.330E-01    0.167E+00
DAV:   4    -0.360418395033E+04    0.49844E-01   -0.10177E-01  2656   0.209E-01    0.885E-01
DAV:   5    -0.360419478392E+04   -0.10834E-01   -0.19213E-01  2976   0.147E-01    0.315E+00
DAV:   6    -0.360419600577E+04   -0.12219E-02   -0.10962E-01  2336   0.170E-01    0.176E+00
DAV:   7    -0.360430386795E+04   -0.10786E+00   -0.92857E-01  2688   0.245E-01    0.864E+00
DAV:   8    -0.360429325638E+04    0.10612E-01   -0.27864E+00  2720   0.269E-01    0.171E+00
DAV:   9    -0.360418579467E+04    0.10746E+00   -0.34104E-01  2592   0.197E-01    0.487E-01
DAV:  10    -0.360417933607E+04    0.64586E-02   -0.30808E-02  2656   0.747E-02    0.110E+00
DAV:  11    -0.360417520935E+04    0.41267E-02   -0.77398E-03  2624   0.389E-02    0.419E-01
DAV:  12    -0.360417453404E+04    0.67531E-03   -0.57265E-03  2656   0.239E-02    0.680E-01
DAV:  13    -0.360417376557E+04    0.76847E-03   -0.63984E-04  2432   0.160E-02    0.272E-01
DAV:  14    -0.360417373699E+04    0.28578E-04   -0.54217E-04  2560   0.117E-02    0.403E-01
DAV:  15    -0.360417351196E+04    0.22503E-03   -0.85480E-05  2176   0.734E-03    0.160E-01
DAV:  16    -0.360417350708E+04    0.48801E-05   -0.19711E-04  2144   0.679E-03    0.236E-01
DAV:  17    -0.360417344805E+04    0.59038E-04   -0.39733E-05  1440   0.382E-03    0.948E-02
DAV:  18    -0.360417346790E+04   -0.19859E-04   -0.58557E-05  1376   0.380E-03    0.163E-01
DAV:  19    -0.360417343592E+04    0.31981E-04   -0.29388E-05  1408   0.284E-03    0.528E-02
DAV:  20    -0.360417345539E+04   -0.19468E-04   -0.33176E-05  1344   0.289E-03    0.119E-01
DAV:  21    -0.360417343600E+04    0.19396E-04   -0.26813E-05  1312   0.211E-03    0.471E-02
DAV:  22    -0.360417344989E+04   -0.13898E-04   -0.15486E-05  1312   0.198E-03    0.977E-02
DAV:  23    -0.360417343620E+04    0.13692E-04   -0.16208E-05  1312   0.162E-03    0.415E-02
DAV:  24    -0.360417344549E+04   -0.92879E-05   -0.89331E-06  1312   0.159E-03
  11 F= -.36041734E+04 E0= -.36041112E+04  d E =-.140841E+01
       N       E                     dE             d eps       ncg     rms          rms(c)
DAV:   1    -0.360507827720E+04   -0.90484E+00   -0.19476E+02  2048   0.869E+00    0.339E+00
DAV:   2    -0.360762749016E+04   -0.25492E+01   -0.22955E+01  2784   0.212E+00    0.281E+01
DAV:   3    -0.360540971023E+04    0.22178E+01   -0.19912E+01  2976   0.129E+00    0.237E+00
DAV:   4    -0.360533994489E+04    0.69765E-01   -0.52008E-01  2528   0.409E-01    0.200E+00
DAV:   5    -0.360531229792E+04    0.27647E-01   -0.26644E-01  2464   0.305E-01    0.136E+00
DAV:   6    -0.360542306471E+04   -0.11077E+00   -0.82730E-01  2560   0.317E-01    0.946E+00
DAV:   7    -0.360541078476E+04    0.12280E-01   -0.79460E-01  2592   0.188E-01    0.951E-01
DAV:   8    -0.360541382514E+04   -0.30404E-02   -0.89705E-01  2688   0.206E-01    0.877E+00
DAV:   9    -0.360540788315E+04    0.59420E-02   -0.18253E+00  2624   0.241E-01    0.895E-01
DAV:  10    -0.360532527579E+04    0.82607E-01   -0.31666E-01  2720   0.194E-01    0.145E+00
DAV:  11    -0.360531115398E+04    0.14122E-01   -0.96500E-02  2528   0.976E-02    0.424E-01
DAV:  12    -0.360531027267E+04    0.88132E-03   -0.10784E-02  2496   0.726E-02    0.114E+00
DAV:  13    -0.360530899749E+04    0.12752E-02   -0.10582E-02  2688   0.577E-02    0.405E-01
DAV:  14    -0.360530890203E+04    0.95457E-04   -0.11339E-02  2656   0.458E-02    0.600E-01
DAV:  15    -0.360530763927E+04    0.12628E-02   -0.48064E-03  2528   0.281E-02    0.759E-02
DAV:  16    -0.360530861148E+04   -0.97221E-03   -0.17288E-03  2592   0.190E-02    0.843E-01
DAV:  17    -0.360530785440E+04    0.75708E-03   -0.27865E-03  2496   0.199E-02    0.229E-01
DAV:  18    -0.360530851832E+04   -0.66391E-03   -0.13826E-03  2240   0.148E-02    0.887E-01
DAV:  19    -0.360530789026E+04    0.62806E-03   -0.15319E-03  2144   0.147E-02    0.295E-01
DAV:  20    -0.360530845788E+04   -0.56762E-03   -0.12048E-03  1984   0.128E-02    0.882E-01
DAV:  21    -0.360530786165E+04    0.59623E-03   -0.11273E-03  1920   0.126E-02    0.306E-01
DAV:  22    -0.360530839854E+04   -0.53689E-03   -0.11095E-03  1920   0.123E-02    0.861E-01
DAV:  23    -0.360530783749E+04    0.56106E-03   -0.10066E-03  1920   0.118E-02    0.315E-01
DAV:  24    -0.360530835559E+04   -0.51810E-03   -0.98764E-04  1920   0.117E-02    0.843E-01
DAV:  25    -0.360530782366E+04    0.53193E-03   -0.90991E-04  1920   0.113E-02    0.326E-01
DAV:  26    -0.360530831813E+04   -0.49447E-03   -0.88417E-04  1920   0.111E-02    0.828E-01
DAV:  27    -0.360530781274E+04    0.50539E-03   -0.81946E-04  1888   0.107E-02    0.336E-01
DAV:  28    -0.360530828140E+04   -0.46866E-03   -0.79604E-04  1888   0.105E-02    0.813E-01
DAV:  29    -0.360530780129E+04    0.48012E-03   -0.73635E-04  1888   0.102E-02    0.346E-01
DAV:  30    -0.360530824506E+04   -0.44377E-03   -0.71694E-04  1888   0.100E-02    0.797E-01
DAV:  31    -0.360530778957E+04    0.45548E-03   -0.66091E-04  1888   0.968E-03    0.354E-01
DAV:  32    -0.360530820931E+04   -0.41974E-03   -0.64362E-04  1888   0.951E-03    0.781E-01
DAV:  33    -0.360530777820E+04    0.43111E-03   -0.59156E-04  1888   0.917E-03    0.362E-01
DAV:  34    -0.360530817459E+04   -0.39639E-03   -0.57510E-04  1888   0.901E-03    0.766E-01
DAV:  35    -0.360530776770E+04    0.40689E-03   -0.52738E-04  1888   0.868E-03    0.370E-01
DAV:  36    -0.360530814108E+04   -0.37338E-03   -0.51132E-04  1888   0.852E-03    0.750E-01
DAV:  37    -0.360530775808E+04    0.38299E-03   -0.46800E-04  1888   0.819E-03    0.378E-01
DAV:  38    -0.360530810914E+04   -0.35106E-03   -0.45232E-04  1888   0.803E-03    0.734E-01
DAV:  39    -0.360530774932E+04    0.35981E-03   -0.41326E-04  1888   0.771E-03    0.385E-01
DAV:  40    -0.360530807878E+04   -0.32946E-03   -0.39809E-04  1888   0.756E-03    0.719E-01
DAV:  41    -0.360530774155E+04    0.33723E-03   -0.36306E-04  1856   0.724E-03    0.392E-01
DAV:  42    -0.360530805002E+04   -0.30847E-03   -0.34850E-04  1824   0.708E-03    0.704E-01
DAV:  43    -0.360530773456E+04    0.31546E-03   -0.31729E-04  1824   0.677E-03    0.399E-01
DAV:  44    -0.360530802284E+04   -0.28828E-03   -0.30358E-04  1792   0.662E-03    0.690E-01
DAV:  45    -0.360530772858E+04    0.29427E-03   -0.27596E-04  1760   0.632E-03    0.405E-01
DAV:  46    -0.360530799727E+04   -0.26869E-03   -0.26313E-04  1760   0.617E-03    0.676E-01
DAV:  47    -0.360530772734E+04    0.26993E-03   -0.24298E-04  1664   0.589E-03    0.414E-01
DAV:  48    -0.360530797673E+04   -0.24939E-03   -0.22191E-04  1632   0.566E-03    0.664E-01
DAV:  49    -0.360530772264E+04    0.25408E-03   -0.20358E-04  1632   0.541E-03    0.419E-01
DAV:  50    -0.360530795516E+04   -0.23251E-03   -0.19410E-04  1632   0.530E-03    0.652E-01
DAV:  51    -0.360530771942E+04    0.23574E-03   -0.17630E-04  1600   0.504E-03    0.425E-01
DAV:  52    -0.360530794984E+04   -0.23042E-03   -0.18099E-04  1600   0.510E-03    0.650E-01
DAV:  53    -0.360530772490E+04    0.22494E-03   -0.15285E-04  1600   0.487E-03    0.435E-01
DAV:  54    -0.360530792831E+04   -0.20341E-03   -0.15462E-04  1568   0.470E-03    0.638E-01
DAV:  55    -0.360530772182E+04    0.20649E-03   -0.13244E-04  1536   0.445E-03    0.440E-01
DAV:  56    -0.360530790834E+04   -0.18652E-03   -0.12887E-04  1536   0.430E-03    0.627E-01
DAV:  57    -0.360530771077E+04    0.19757E-03   -0.11001E-04  1472   0.409E-03    0.440E-01
DAV:  58    -0.360530788871E+04   -0.17795E-03   -0.11188E-04  1472   0.404E-03    0.615E-01
DAV:  59    -0.360530771076E+04    0.17795E-03   -0.10030E-04  1408   0.381E-03    0.445E-01
DAV:  60    -0.360530787402E+04   -0.16325E-03   -0.93381E-05  1408   0.369E-03    0.605E-01
DAV:  61    -0.360530771060E+04    0.16342E-03   -0.84315E-05  1408   0.349E-03    0.449E-01
DAV:  62    -0.360530785749E+04   -0.14689E-03   -0.80415E-05  1408   0.338E-03    0.595E-01
DAV:  63    -0.360530771123E+04    0.14626E-03   -0.70768E-05  1408   0.317E-03    0.454E-01
DAV:  64    -0.360530784426E+04   -0.13303E-03   -0.64383E-05  1408   0.305E-03    0.586E-01
DAV:  65    -0.360530771136E+04    0.13290E-03   -0.57244E-05  1408   0.286E-03    0.459E-01
DAV:  66    -0.360530783221E+04   -0.12084E-03   -0.52295E-05  1408   0.277E-03    0.577E-01
DAV:  67    -0.360530771183E+04    0.12038E-03   -0.46453E-05  1408   0.259E-03    0.462E-01
DAV:  68    -0.360530782157E+04   -0.10974E-03   -0.42602E-05  1376   0.251E-03    0.569E-01
DAV:  69    -0.360530771247E+04    0.10910E-03   -0.38051E-05  1312   0.235E-03    0.465E-01
DAV:  70    -0.360530781202E+04   -0.99542E-04   -0.34823E-05  1312   0.227E-03    0.562E-01
DAV:  71    -0.360530771338E+04    0.98639E-04   -0.31141E-05  1312   0.212E-03    0.468E-01
DAV:  72    -0.360530780295E+04   -0.89572E-04   -0.28694E-05  1312   0.205E-03    0.555E-01
DAV:  73    -0.360530771447E+04    0.88477E-04   -0.25329E-05  1312   0.191E-03    0.471E-01
DAV:  74    -0.360530779536E+04   -0.80891E-04   -0.22993E-05  1312   0.185E-03    0.550E-01
DAV:  75    -0.360530771556E+04    0.79808E-04   -0.20452E-05  1312   0.172E-03    0.473E-01
DAV:  76    -0.360530778844E+04   -0.72881E-04   -0.18582E-05  1312   0.166E-03    0.544E-01
DAV:  77    -0.360530771596E+04    0.72474E-04   -0.16322E-05  1312   0.155E-03    0.475E-01
DAV:  78    -0.360530778217E+04   -0.66211E-04   -0.15042E-05  1312   0.151E-03    0.539E-01
DAV:  79    -0.360530771695E+04    0.65222E-04   -0.13431E-05  1312   0.140E-03    0.477E-01
DAV:  80    -0.360530777649E+04   -0.59540E-04   -0.12225E-05  1312   0.136E-03    0.534E-01
DAV:  81    -0.360530771785E+04    0.58637E-04   -0.10867E-05  1312   0.126E-03    0.479E-01
DAV:  82    -0.360530777094E+04   -0.53085E-04   -0.10035E-05  1312   0.122E-03    0.530E-01
DAV:  83    -0.360530771887E+04    0.52072E-04   -0.87195E-06  1312   0.113E-03    0.480E-01
DAV:  84    -0.360530776648E+04   -0.47617E-04   -0.78367E-06  1312   0.109E-03    0.526E-01
DAV:  85    -0.360530771979E+04    0.46692E-04   -0.69021E-06  1312   0.101E-03    0.482E-01
DAV:  86    -0.360530776245E+04   -0.42653E-04   -0.62233E-06  1312   0.974E-04    0.523E-01
DAV:  87    -0.360530772015E+04    0.42295E-04   -0.53876E-06  1312   0.903E-04    0.483E-01
DAV:  88    -0.360530775878E+04   -0.38632E-04   -0.49640E-06  1312   0.878E-04    0.519E-01
DAV:  89    -0.360530772101E+04    0.37773E-04   -0.44118E-06  1312   0.814E-04    0.484E-01
DAV:  90    -0.360530775558E+04   -0.34575E-04   -0.39952E-06  1312   0.786E-04    0.517E-01
DAV:  91    -0.360530772186E+04    0.33721E-04   -0.35296E-06  1312   0.728E-04    0.485E-01
DAV:  92    -0.360530775254E+04   -0.30682E-04   -0.32697E-06  1312   0.702E-04    0.514E-01
DAV:  93    -0.360530772292E+04    0.29630E-04   -0.28059E-06  1312   0.648E-04    0.486E-01
DAV:  94    -0.360530775022E+04   -0.27301E-04   -0.25045E-06  1312   0.620E-04    0.512E-01
DAV:  95    -0.360530772381E+04    0.26411E-04   -0.21884E-06  1312   0.575E-04    0.487E-01
DAV:  96    -0.360530774814E+04   -0.24339E-04   -0.19623E-06  1312   0.551E-04    0.510E-01
DAV:  97    -0.360530772380E+04    0.24345E-04   -0.16583E-06  1312   0.513E-04    0.487E-01
DAV:  98    -0.360530774728E+04   -0.23476E-04   -0.15048E-06  1312   0.504E-04    0.509E-01
DAV:  99    -0.360530772539E+04    0.21886E-04   -0.14634E-06  1280   0.480E-04    0.488E-01
DAV: 100    -0.360530774605E+04   -0.20661E-04   -0.13229E-06  1280   0.454E-04
  12 F= -.36053077E+04 E0= -.36052441E+04  d E =-.113430E+01
       N       E                     dE             d eps       ncg     rms          rms(c)
DAV:   1    -0.360538350340E+04   -0.75778E-01   -0.36627E+01  2048   0.376E+00    0.144E+00
DAV:   2    -0.360605950411E+04   -0.67600E+00   -0.50140E+00  2784   0.886E-01    0.133E+01
DAV:   3    -0.360553353707E+04    0.52597E+00   -0.39245E+00  2912   0.602E-01    0.131E+00
DAV:   4    -0.360543991760E+04    0.93619E-01   -0.26679E-01  2624   0.247E-01    0.128E+00
DAV:   5    -0.360542890591E+04    0.11012E-01   -0.16403E-01  2816   0.133E-01    0.977E-01
DAV:   6    -0.360543129637E+04   -0.23905E-02   -0.51599E-02  2464   0.164E-01    0.250E+00
DAV:   7    -0.360544791963E+04   -0.16623E-01   -0.30410E-02  2688   0.201E-01    0.118E+00
DAV:   8    -0.360543162954E+04    0.16290E-01   -0.37082E-02  2432   0.113E-01    0.745E-01
DAV:   9    -0.360542466317E+04    0.69664E-02   -0.20349E-02  2848   0.870E-02    0.141E-01
DAV:  10    -0.360542553227E+04   -0.86910E-03   -0.20357E-03  2336   0.494E-02    0.591E-01
DAV:  11    -0.360542541125E+04    0.12102E-03   -0.23522E-03  2528   0.349E-02    0.553E-01
DAV:  12    -0.360542638243E+04   -0.97118E-03   -0.22001E-03  2496   0.332E-02    0.655E-01
DAV:  13    -0.360542542620E+04    0.95623E-03   -0.36995E-03  2528   0.286E-02    0.382E-01
DAV:  14    -0.360542548733E+04   -0.61127E-04   -0.32602E-03  2432   0.226E-02    0.467E-01
DAV:  15    -0.360542508323E+04    0.40410E-03   -0.21864E-03  2240   0.197E-02    0.295E-01
DAV:  16    -0.360542509755E+04   -0.14320E-04   -0.17132E-03  2048   0.165E-02    0.347E-01
DAV:  17    -0.360542487058E+04    0.22697E-03   -0.12974E-03  1984   0.143E-02    0.188E-01
DAV:  18    -0.360542488474E+04   -0.14152E-04   -0.88622E-04  1984   0.117E-02    0.259E-01
DAV:  19    -0.360542475247E+04    0.13227E-03   -0.63783E-04  1920   0.990E-03    0.109E-01
DAV:  20    -0.360542477432E+04   -0.21850E-04   -0.43007E-04  1824   0.810E-03    0.189E-01
DAV:  21    -0.360542469749E+04    0.76827E-04   -0.28841E-04  1664   0.668E-03    0.580E-02
DAV:  22    -0.360542471983E+04   -0.22342E-04   -0.19554E-04  1536   0.544E-03    0.138E-01
DAV:  23    -0.360542467495E+04    0.44884E-04   -0.12649E-04  1504   0.438E-03    0.252E-02
DAV:  24    -0.360542469342E+04   -0.18472E-04   -0.85063E-05  1408   0.357E-03    0.103E-01
DAV:  25    -0.360542466717E+04    0.26251E-04   -0.54313E-05  1376   0.286E-03    0.512E-03
DAV:  26    -0.360542468029E+04   -0.13121E-04   -0.36099E-05  1312   0.234E-03    0.785E-02
DAV:  27    -0.360542466519E+04    0.15100E-04   -0.22998E-05  1312   0.185E-03    0.957E-03
DAV:  28    -0.360542467382E+04   -0.86311E-05   -0.15005E-05  1312   0.152E-03
  13 F= -.36054247E+04 E0= -.36053633E+04  d E =-.125123E+01
       N       E                     dE             d eps       ncg     rms          rms(c)
DAV:   1    -0.360618776560E+04   -0.76310E+00   -0.19962E+02  2048   0.864E+00    0.307E+00
DAV:   2    -0.360775100363E+04   -0.15632E+01   -0.13684E+01  2624   0.166E+00    0.211E+01
DAV:   3    -0.360650198320E+04    0.12490E+01   -0.92290E+00  2880   0.990E-01    0.249E+00
DAV:   4    -0.360643446457E+04    0.67519E-01   -0.13095E-01  2592   0.291E-01    0.187E+00
DAV:   5    -0.360651351115E+04   -0.79047E-01   -0.94741E-01  2848   0.379E-01    0.969E+00
DAV:   6    -0.360653876134E+04   -0.25250E-01   -0.22465E+00  2432   0.262E-01    0.142E+00
DAV:   7    -0.360650785833E+04    0.30903E-01   -0.96352E-01  2528   0.319E-01    0.928E+00
DAV:   8    -0.360652789486E+04   -0.20037E-01   -0.30149E+00  2624   0.304E-01    0.623E-01
DAV:   9    -0.360642391359E+04    0.10398E+00   -0.25768E-01  2464   0.209E-01    0.765E-01
DAV:  10    -0.360641268558E+04    0.11228E-01   -0.94514E-02  2880   0.958E-02    0.105E+00
DAV:  11    -0.360641464281E+04   -0.19572E-02   -0.17968E-02  2368   0.817E-02    0.806E-01
DAV:  12    -0.360641227208E+04    0.23707E-02   -0.32847E-03  2592   0.539E-02    0.690E-01
DAV:  13    -0.360641101107E+04    0.12610E-02   -0.58489E-04  2752   0.249E-02    0.593E-01
DAV:  14    -0.360640971374E+04    0.12973E-02   -0.45426E-04  2848   0.203E-02    0.462E-01
DAV:  15    -0.360640898097E+04    0.73276E-03   -0.41841E-04  2656   0.181E-02    0.216E-01
DAV:  16    -0.360640897737E+04    0.35990E-05   -0.17627E-04  2400   0.947E-03    0.220E-01
DAV:  17    -0.360640889104E+04    0.86329E-04   -0.88052E-06  1984   0.527E-03    0.991E-02
DAV:  18    -0.360640887902E+04    0.12021E-04   -0.31121E-05  1984   0.664E-03    0.553E-02
DAV:  19    -0.360640889175E+04   -0.12728E-04   -0.11415E-05  2080   0.286E-03    0.601E-02
DAV:  20    -0.360640889385E+04   -0.20971E-05   -0.15394E-06  1408   0.891E-04
  14 F= -.36064089E+04 E0= -.36063485E+04  d E =-.984220E+00
       N       E                     dE             d eps       ncg     rms          rms(c)
DAV:   1    -0.360644875286E+04   -0.39861E-01   -0.19989E+01  2048   0.277E+00    0.114E+00
DAV:   2    -0.360705861752E+04   -0.60986E+00   -0.41649E+00  2816   0.710E-01    0.139E+01
DAV:   3    -0.360659088477E+04    0.46773E+00   -0.40981E+00  2816   0.535E-01    0.107E+00
DAV:   4    -0.360647927514E+04    0.11161E+00   -0.26054E-01  2560   0.196E-01    0.764E-01
DAV:   5    -0.360647029246E+04    0.89827E-02   -0.44073E-02  2592   0.890E-02    0.734E-01
DAV:   6    -0.360647286351E+04   -0.25711E-02   -0.27376E-02  2464   0.139E-01    0.178E+00
DAV:   7    -0.360647493147E+04   -0.20680E-02   -0.20712E-02  2656   0.119E-01    0.710E-01
DAV:   8    -0.360647110816E+04    0.38233E-02   -0.13608E-02  2528   0.636E-02    0.757E-01
DAV:   9    -0.360647209627E+04   -0.98811E-03   -0.54488E-03  2560   0.524E-02    0.652E-01
DAV:  10    -0.360646984241E+04    0.22539E-02   -0.45171E-03  2464   0.406E-02    0.966E-02
DAV:  11    -0.360646969311E+04    0.14930E-03   -0.20681E-03  2528   0.202E-02    0.324E-01
DAV:  12    -0.360646943128E+04    0.26183E-03   -0.41715E-04  2368   0.145E-02    0.123E-01
DAV:  13    -0.360646947093E+04   -0.39651E-04   -0.34364E-04  2272   0.109E-02    0.193E-01
DAV:  14    -0.360646936368E+04    0.10726E-03   -0.26352E-04  1824   0.812E-03    0.655E-02
DAV:  15    -0.360646938169E+04   -0.18013E-04   -0.16784E-04  1696   0.622E-03    0.117E-01
DAV:  16    -0.360646933624E+04    0.45449E-04   -0.86172E-05  1440   0.433E-03    0.217E-02
DAV:  17    -0.360646934908E+04   -0.12841E-04   -0.53024E-05  1376   0.321E-03    0.690E-02
DAV:  18    -0.360646933059E+04    0.18489E-04   -0.24230E-05  1312   0.221E-03    0.258E-03
DAV:  19    -0.360646933838E+04   -0.77833E-05   -0.13384E-05  1312   0.162E-03
  15 F= -.36064693E+04 E0= -.36064093E+04  d E =-.104466E+01
       N       E                     dE             d eps       ncg     rms          rms(c)
DAV:   1    -0.360711373420E+04   -0.64440E+00   -0.20458E+02  2048   0.879E+00    0.283E+00
DAV:   2    -0.360823147792E+04   -0.11177E+01   -0.95305E+00  2656   0.147E+00    0.162E+01
DAV:   3    -0.360749977109E+04    0.73171E+00   -0.52893E+00  2944   0.763E-01    0.232E+00
DAV:   4    -0.360737613223E+04    0.12364E+00   -0.25930E-01  2592   0.319E-01    0.177E+00
DAV:   5    -0.360738146566E+04   -0.53334E-02   -0.27645E-01  2848   0.320E-01    0.454E+00
DAV:   6    -0.360739283353E+04   -0.11368E-01   -0.19407E-01  2592   0.331E-01    0.119E+00
DAV:   7    -0.360736256382E+04    0.30270E-01   -0.10465E-01  2528   0.310E-01    0.311E-01
DAV:   8    -0.360736017836E+04    0.23855E-02   -0.18846E-02  2496   0.128E-01    0.641E-01
DAV:   9    -0.360735909899E+04    0.10794E-02   -0.90050E-03  2528   0.770E-02    0.304E-01
DAV:  10    -0.360735992688E+04   -0.82789E-03   -0.21693E-03  2496   0.457E-02    0.479E-01
DAV:  11    -0.360735894767E+04    0.97921E-03   -0.11323E-03  2336   0.316E-02    0.753E-02
DAV:  12    -0.360735894785E+04   -0.17834E-06   -0.78907E-04  2432   0.208E-02    0.225E-01
DAV:  13    -0.360735882899E+04    0.11886E-03   -0.31773E-04  2464   0.130E-02    0.123E-01
DAV:  14    -0.360735887682E+04   -0.47833E-04   -0.22783E-04  2368   0.960E-03    0.169E-01
DAV:  15    -0.360735879828E+04    0.78546E-04   -0.16605E-04  1920   0.772E-03    0.727E-02
DAV:  16    -0.360735880104E+04   -0.27672E-05   -0.14336E-04  1568   0.538E-03    0.855E-02
DAV:  17    -0.360735877537E+04    0.25673E-04   -0.76260E-05  1408   0.400E-03    0.423E-02
DAV:  18    -0.360735877787E+04   -0.25023E-05   -0.41771E-05  1376   0.293E-03
  16 F= -.36073588E+04 E0= -.36072990E+04  d E =-.889439E+00
       N       E                     dE             d eps       ncg     rms          rms(c)
DAV:   1    -0.360741129724E+04   -0.52522E-01   -0.76327E+01  2048   0.534E+00    0.178E+00
DAV:   2    -0.360810200082E+04   -0.69070E+00   -0.52125E+00  2752   0.982E-01    0.146E+01
DAV:   3    -0.360763523645E+04    0.46676E+00   -0.43808E+00  2752   0.569E-01    0.149E+00
DAV:   4    -0.360750767247E+04    0.12756E+00   -0.28865E-01  2624   0.273E-01    0.117E+00
DAV:   5    -0.360749596473E+04    0.11708E-01   -0.78656E-02  2624   0.188E-01    0.845E-01
DAV:   6    -0.360751149700E+04   -0.15532E-01   -0.56449E-02  2528   0.190E-01    0.400E+00
DAV:   7    -0.360752201806E+04   -0.10521E-01   -0.49961E-02  2560   0.218E-01    0.907E-01
DAV:   8    -0.360750515768E+04    0.16860E-01   -0.55576E-02  2464   0.108E-01    0.740E-01
DAV:   9    -0.360749993205E+04    0.52256E-02   -0.11143E-02  2528   0.661E-02    0.688E-01
DAV:  10    -0.360749721064E+04    0.27214E-02   -0.28055E-03  2592   0.537E-02    0.319E-01
DAV:  11    -0.360749681922E+04    0.39142E-03   -0.89818E-04  2560   0.360E-02    0.658E-02
DAV:  12    -0.360749686913E+04   -0.49914E-04   -0.33279E-04  2368   0.188E-02    0.462E-02
DAV:  13    -0.360749684723E+04    0.21905E-04   -0.21130E-04  2688   0.980E-03    0.395E-02
DAV:  14    -0.360749686252E+04   -0.15294E-04   -0.36987E-05  2144   0.562E-03    0.665E-02
DAV:  15    -0.360749685902E+04    0.35052E-05   -0.22038E-05  1472   0.441E-03
  17 F= -.36074969E+04 E0= -.36074368E+04  d E =-.102752E+01
       N       E                     dE             d eps       ncg     rms          rms(c)
DAV:   1    -0.360797433116E+04   -0.47747E+00   -0.25090E+02  2048   0.973E+00    0.308E+00
DAV:   2    -0.360880500113E+04   -0.83067E+00   -0.76973E+00  2496   0.145E+00    0.147E+01
DAV:   3    -0.360846782801E+04    0.33717E+00   -0.60119E+00  2912   0.667E-01    0.264E+00
DAV:   4    -0.360829726379E+04    0.17056E+00   -0.32517E-01  2624   0.345E-01    0.205E+00
DAV:   5    -0.360827001589E+04    0.27248E-01   -0.21059E-01  2720   0.356E-01    0.151E+00
DAV:   6    -0.360829081079E+04   -0.20795E-01   -0.97239E-02  2368   0.279E-01    0.444E+00
DAV:   7    -0.360829493688E+04   -0.41261E-02   -0.47292E-02  2560   0.278E-01    0.835E-01
DAV:   8    -0.360827920134E+04    0.15736E-01   -0.95501E-02  2560   0.154E-01    0.740E-01
DAV:   9    -0.360827569065E+04    0.35107E-02   -0.19345E-02  2400   0.766E-02    0.791E-01
DAV:  10    -0.360827340201E+04    0.22886E-02   -0.49868E-03  2560   0.488E-02    0.566E-01
DAV:  11    -0.360827157526E+04    0.18268E-02   -0.20471E-03  3008   0.350E-02    0.584E-01
DAV:  12    -0.360827020851E+04    0.13667E-02   -0.54406E-04  2592   0.281E-02    0.513E-01
DAV:  13    -0.360826914081E+04    0.10677E-02   -0.36901E-04  2944   0.248E-02    0.363E-01
DAV:  14    -0.360826884001E+04    0.30080E-03   -0.17389E-04  2592   0.127E-02    0.275E-01
DAV:  15    -0.360826881804E+04    0.21973E-04   -0.36990E-05  2208   0.580E-03    0.253E-01
DAV:  16    -0.360826863341E+04    0.18463E-03   -0.93209E-05  2432   0.115E-02    0.460E-02
DAV:  17    -0.360826867842E+04   -0.45010E-04   -0.62838E-05  2368   0.702E-03    0.690E-02
DAV:  18    -0.360826867440E+04    0.40158E-05   -0.10562E-05  1664   0.246E-03
  18 F= -.36082687E+04 E0= -.36082097E+04  d E =-.771815E+00
       N       E                     dE             d eps       ncg     rms          rms(c)
DAV:   1    -0.360828310905E+04   -0.14431E-01   -0.15180E+01  2048   0.239E+00    0.838E-01
DAV:   2    -0.360850907421E+04   -0.22597E+00   -0.16001E+00  2816   0.466E-01    0.130E+01
DAV:   3    -0.360845792319E+04    0.51151E-01   -0.43099E+00  2816   0.323E-01    0.893E-01
DAV:   4    -0.360830695019E+04    0.15097E+00   -0.23119E-01  2624   0.228E-01    0.664E-01
DAV:   5    -0.360830070167E+04    0.62485E-02   -0.17642E-02  2592   0.793E-02    0.616E-01
DAV:   6    -0.360830205486E+04   -0.13532E-02   -0.20333E-02  2624   0.116E-01    0.120E+00
DAV:   7    -0.360830115550E+04    0.89935E-03   -0.11698E-02  2464   0.710E-02    0.281E-01
DAV:   8    -0.360830019482E+04    0.96068E-03   -0.35147E-03  2400   0.476E-02    0.355E-01
DAV:   9    -0.360830008780E+04    0.10702E-03   -0.74624E-04  2400   0.318E-02    0.258E-01
DAV:  10    -0.360829995536E+04    0.13244E-03   -0.12799E-03  2496   0.225E-02    0.459E-02
DAV:  11    -0.360829987557E+04    0.79795E-04   -0.32446E-04  2272   0.126E-02    0.811E-02
DAV:  12    -0.360829986472E+04    0.10845E-04   -0.47201E-05  2464   0.771E-03    0.212E-02
DAV:  13    -0.360829985617E+04    0.85547E-05   -0.25724E-05  1984   0.480E-03
  19 F= -.36082999E+04 E0= -.36082409E+04  d E =-.802997E+00
       N       E                     dE             d eps       ncg     rms          rms(c)
DAV:   1    -0.360853037684E+04   -0.23051E+00   -0.27037E+02  2048   0.102E+01    0.321E+00
DAV:   2    -0.360923939177E+04   -0.70901E+00   -0.71289E+00  2464   0.146E+00    0.139E+01
DAV:   3    -0.360911713417E+04    0.12226E+00   -0.63745E+00  2976   0.589E-01    0.278E+00
DAV:   4    -0.360891988154E+04    0.19725E+00   -0.29846E-01  2624   0.340E-01    0.219E+00
DAV:   5    -0.360888254717E+04    0.37334E-01   -0.18444E-01  2624   0.388E-01    0.120E+00
DAV:   6    -0.360893987848E+04   -0.57331E-01   -0.40447E-01  2464   0.346E-01    0.826E+00
DAV:   7    -0.360896642161E+04   -0.26543E-01   -0.17327E+00  2432   0.292E-01    0.742E-01
DAV:   8    -0.360889989851E+04    0.66523E-01   -0.19381E-01  2624   0.224E-01    0.101E+00
DAV:   9    -0.360889309532E+04    0.68032E-02   -0.18227E-02  2592   0.130E-01    0.685E-01
DAV:  10    -0.360889099991E+04    0.20954E-02   -0.36313E-03  2432   0.552E-02    0.700E-01
DAV:  11    -0.360888882813E+04    0.21718E-02   -0.19650E-03  2688   0.419E-02    0.591E-01
DAV:  12    -0.360888763341E+04    0.11947E-02   -0.58372E-04  2752   0.252E-02    0.567E-01
DAV:  13    -0.360888643218E+04    0.12012E-02   -0.31275E-04  2784   0.196E-02    0.485E-01
DAV:  14    -0.360888557296E+04    0.85922E-03   -0.12456E-04  2848   0.171E-02    0.433E-01
DAV:  15    -0.360888503665E+04    0.53632E-03   -0.10920E-04  2720   0.125E-02    0.350E-01
DAV:  16    -0.360888497082E+04    0.65823E-04   -0.52526E-05  2432   0.634E-03    0.333E-01
DAV:  17    -0.360888479685E+04    0.17397E-03   -0.98736E-06  1632   0.481E-03    0.276E-01
DAV:  18    -0.360888459256E+04    0.20429E-03   -0.28632E-05  2144   0.939E-03    0.167E-01
DAV:  19    -0.360888461062E+04   -0.18055E-04   -0.23492E-05  1920   0.463E-03    0.160E-01
DAV:  20    -0.360888462420E+04   -0.13584E-04   -0.37660E-06  1568   0.158E-03    0.165E-01
DAV:  21    -0.360888462124E+04    0.29591E-05   -0.81325E-07  1216   0.890E-04
  20 F= -.36088846E+04 E0= -.36088263E+04  d E =-.584765E+00
       N       E                     dE             d eps       ncg     rms          rms(c)
DAV:   1    -0.360888464816E+04   -0.23959E-04   -0.10344E-01  2112   0.200E-01    0.690E-02
DAV:   2    -0.360888540909E+04   -0.76093E-03   -0.31774E-03  2560   0.400E-02    0.569E-01
DAV:   3    -0.360888514305E+04    0.26604E-03   -0.15877E-03  2752   0.263E-02    0.204E-01
DAV:   4    -0.360888490397E+04    0.23908E-03   -0.74180E-04  2368   0.122E-02    0.816E-02
DAV:   5    -0.360888490958E+04   -0.56150E-05   -0.24068E-04  2208   0.126E-02    0.147E-01
DAV:   6    -0.360888484459E+04    0.64997E-04   -0.20032E-04  2336   0.143E-02    0.707E-02
DAV:   7    -0.360888486198E+04   -0.17390E-04   -0.76743E-05  2240   0.876E-03    0.765E-02
DAV:   8    -0.360888483043E+04    0.31551E-04   -0.46504E-05  1408   0.439E-03    0.114E-02
DAV:   9    -0.360888483508E+04   -0.46550E-05   -0.15157E-05  1472   0.321E-03
  21 F= -.36088848E+04 E0= -.36088259E+04  d E =-.584979E+00
       N       E                     dE             d eps       ncg     rms          rms(c)
DAV:   1    -0.360921027904E+04   -0.32545E+00   -0.18584E+02  2048   0.845E+00    0.259E+00
DAV:   2    -0.360946876661E+04   -0.25849E+00   -0.33863E+00  2304   0.110E+00    0.235E+00
DAV:   3    -0.360950540039E+04   -0.36634E-01   -0.47869E-01  3040   0.464E-01    0.322E+00
DAV:   4    -0.360944881065E+04    0.56590E-01   -0.41662E-01  2976   0.455E-01    0.397E+00
DAV:   5    -0.360951129946E+04   -0.62489E-01   -0.39053E-01  2848   0.725E-01    0.242E+00
DAV:   6    -0.360948901301E+04    0.22286E-01   -0.16997E-01  2624   0.450E-01    0.145E+00
DAV:   7    -0.360947427232E+04    0.14741E-01   -0.27919E-02  2528   0.132E-01    0.138E+00
DAV:   8    -0.360945533145E+04    0.18941E-01   -0.19596E-02  2784   0.153E-01    0.932E-01
DAV:   9    -0.360943610457E+04    0.19227E-01   -0.17271E-02  2912   0.200E-01    0.798E-01
DAV:  10    -0.360943051011E+04    0.55945E-02   -0.11456E-02  2432   0.113E-01    0.654E-01
DAV:  11    -0.360942805729E+04    0.24528E-02   -0.31154E-03  2528   0.570E-02    0.240E-01
DAV:  12    -0.360943020271E+04   -0.21454E-02   -0.17103E-03  2688   0.558E-02    0.122E+00
DAV:  13    -0.360943150733E+04   -0.13046E-02   -0.29219E-03  2528   0.580E-02    0.573E-01
DAV:  14    -0.360942934159E+04    0.21657E-02   -0.60354E-03  2560   0.389E-02    0.529E-01
DAV:  15    -0.360942826974E+04    0.10719E-02   -0.84775E-04  2624   0.236E-02    0.337E-01
DAV:  16    -0.360942796697E+04    0.30276E-03   -0.83814E-05  2592   0.133E-02    0.177E-01
DAV:  17    -0.360942793779E+04    0.29187E-04   -0.88603E-05  2528   0.819E-03    0.112E-01
DAV:  18    -0.360942795623E+04   -0.18448E-04   -0.13262E-05  1952   0.331E-03    0.101E-01
DAV:  19    -0.360942795452E+04    0.17173E-05   -0.21924E-06  1472   0.195E-03
  22 F= -.36094280E+04 E0= -.36093688E+04  d E =-.543119E+00
       N       E                     dE             d eps       ncg     rms          rms(c)
DAV:   1    -0.360943129140E+04   -0.33352E-02   -0.28092E+00  2048   0.106E+00    0.338E-01
DAV:   2    -0.360944371938E+04   -0.12428E-01   -0.68530E-02  2464   0.162E-01    0.295E+00
DAV:   3    -0.360944448653E+04   -0.76715E-03   -0.27069E-02  2720   0.954E-02    0.623E-01
DAV:   4    -0.360943589247E+04    0.85941E-02   -0.21983E-02  2528   0.634E-02    0.268E-01
DAV:   5    -0.360943481918E+04    0.10733E-02   -0.50376E-03  2400   0.358E-02    0.338E-01
DAV:   6    -0.360943550590E+04   -0.68672E-03   -0.25886E-03  2464   0.456E-02    0.713E-01
DAV:   7    -0.360943558120E+04   -0.75299E-04   -0.17246E-03  2464   0.397E-02    0.349E-01
DAV:   8    -0.360943490087E+04    0.68033E-03   -0.19850E-03  2496   0.240E-02    0.109E-01
DAV:   9    -0.360943486163E+04    0.39247E-04   -0.55044E-04  2496   0.148E-02    0.211E-01
DAV:  10    -0.360943470860E+04    0.15303E-03   -0.19653E-04  2432   0.105E-02    0.364E-02
DAV:  11    -0.360943470754E+04    0.10582E-05   -0.16401E-04  2208   0.679E-03    0.782E-02
DAV:  12    -0.360943468141E+04    0.26127E-04   -0.42772E-05  1440   0.388E-03    0.586E-03
DAV:  13    -0.360943468802E+04   -0.66086E-05   -0.15539E-05  1344   0.262E-03
  23 F= -.36094347E+04 E0= -.36093754E+04  d E =-.549853E+00
       N       E                     dE             d eps       ncg     rms          rms(c)
DAV:   1    -0.360973906177E+04   -0.30438E+00   -0.11819E+02  2048   0.687E+00    0.204E+00
DAV:   2    -0.360993895583E+04   -0.19989E+00   -0.23089E+00  2400   0.867E-01    0.683E+00
DAV:   3    -0.360995543060E+04   -0.16475E-01   -0.90318E-01  2848   0.312E-01    0.208E+00
DAV:   4    -0.360989347011E+04    0.61960E-01   -0.12920E-01  2592   0.194E-01    0.159E+00
DAV:   5    -0.360987789861E+04    0.15572E-01   -0.11593E-01  2848   0.251E-01    0.108E+00
DAV:   6    -0.360988434068E+04   -0.64421E-02   -0.55611E-02  2368   0.191E-01    0.166E+00
DAV:   7    -0.360988264991E+04    0.16908E-02   -0.19976E-02  2624   0.155E-01    0.721E-01
DAV:   8    -0.360987998329E+04    0.26666E-02   -0.25085E-02  2560   0.101E-01    0.422E-01
DAV:   9    -0.360987808824E+04    0.18950E-02   -0.84024E-03  2496   0.571E-02    0.358E-01
DAV:  10    -0.360987802835E+04    0.59888E-04   -0.12611E-03  2304   0.286E-02    0.222E-01
DAV:  11    -0.360987782428E+04    0.20407E-03   -0.51526E-04  2752   0.246E-02    0.252E-02
DAV:  12    -0.360987792186E+04   -0.97574E-04   -0.14789E-04  2368   0.122E-02    0.157E-01
DAV:  13    -0.360987786145E+04    0.60404E-04   -0.89761E-05  2272   0.663E-03    0.274E-02
DAV:  14    -0.360987788262E+04   -0.21166E-04   -0.59110E-05  1760   0.499E-03    0.786E-02
DAV:  15    -0.360987786053E+04    0.22084E-04   -0.34848E-05  1376   0.323E-03    0.773E-03
DAV:  16    -0.360987786907E+04   -0.85408E-05   -0.21335E-05  1344   0.245E-03
  24 F= -.36098779E+04 E0= -.36098184E+04  d E =-.443181E+00
       N       E                     dE             d eps       ncg     rms          rms(c)
DAV:   1    -0.360989124758E+04   -0.13387E-01   -0.11913E+01  2048   0.217E+00    0.652E-01
DAV:   2    -0.360991169289E+04   -0.20445E-01   -0.22732E-01  2336   0.279E-01    0.203E+00
DAV:   3    -0.360991358198E+04   -0.18891E-02   -0.32147E-02  2784   0.112E-01    0.954E-01
DAV:   4    -0.360990634971E+04    0.72323E-02   -0.17988E-02  2496   0.707E-02    0.475E-01
DAV:   5    -0.360990590075E+04    0.44896E-03   -0.16867E-02  2848   0.823E-02    0.602E-01
DAV:   6    -0.360990599210E+04   -0.91356E-04   -0.54427E-03  2208   0.663E-02    0.232E-01
DAV:   7    -0.360990603721E+04   -0.45104E-04   -0.25627E-03  2304   0.458E-02    0.490E-01
DAV:   8    -0.360990651228E+04   -0.47507E-03   -0.10985E-03  2688   0.422E-02    0.447E-01
DAV:   9    -0.360990571554E+04    0.79674E-03   -0.18482E-03  2368   0.264E-02    0.746E-02
DAV:  10    -0.360990555235E+04    0.16319E-03   -0.92861E-04  2496   0.170E-02    0.170E-01
DAV:  11    -0.360990547462E+04    0.77729E-04   -0.11600E-04  2432   0.954E-03    0.269E-02
DAV:  12    -0.360990550878E+04   -0.34165E-04   -0.66607E-05  2176   0.720E-03    0.107E-01
DAV:  13    -0.360990547293E+04    0.35856E-04   -0.50585E-05  1792   0.394E-03    0.628E-03
DAV:  14    -0.360990548363E+04   -0.10700E-04   -0.24781E-05  1376   0.287E-03    0.569E-02
DAV:  15    -0.360990547306E+04    0.10566E-04   -0.10845E-05  1312   0.191E-03    0.102E-02
DAV:  16    -0.360990547833E+04   -0.52741E-05   -0.57549E-06  1312   0.138E-03
  25 F= -.36099055E+04 E0= -.36098459E+04  d E =-.470790E+00
       N       E                     dE             d eps       ncg     rms          rms(c)
DAV:   1    -0.361005724179E+04   -0.15177E+00   -0.10563E+02  2048   0.650E+00    0.206E+00
DAV:   2    -0.361040757024E+04   -0.35033E+00   -0.33058E+00  2400   0.974E-01    0.129E+01
DAV:   3    -0.361037107147E+04    0.36499E-01   -0.48059E+00  2912   0.383E-01    0.196E+00
DAV:   4    -0.361020454133E+04    0.16653E+00   -0.28411E-01  2688   0.277E-01    0.158E+00
DAV:   5    -0.361018479242E+04    0.19749E-01   -0.10634E-01  2784   0.221E-01    0.124E+00
DAV:   6    -0.361020312949E+04   -0.18337E-01   -0.99276E-02  2464   0.234E-01    0.502E+00
DAV:   7    -0.361020925028E+04   -0.61208E-02   -0.13063E-01  2752   0.211E-01    0.920E-01
DAV:   8    -0.361018839473E+04    0.20856E-01   -0.92992E-02  2656   0.156E-01    0.780E-01
DAV:   9    -0.361018520580E+04    0.31889E-02   -0.96398E-03  2400   0.878E-02    0.665E-01
DAV:  10    -0.361018299156E+04    0.22142E-02   -0.10590E-03  2624   0.411E-02    0.540E-01
DAV:  11    -0.361018105145E+04    0.19401E-02   -0.13571E-03  2816   0.438E-02    0.199E-01
DAV:  12    -0.361018090895E+04    0.14251E-03   -0.81001E-04  2656   0.259E-02    0.415E-02
DAV:  13    -0.361018098400E+04   -0.75057E-04   -0.14364E-04  2368   0.124E-02    0.115E-01
DAV:  14    -0.361018095349E+04    0.30515E-04   -0.10561E-04  2400   0.630E-03    0.489E-02
DAV:  15    -0.361018094515E+04    0.83338E-05   -0.11629E-04  1920   0.569E-03    0.114E-02
DAV:  16    -0.361018094617E+04   -0.10145E-05   -0.16932E-05  1952   0.283E-03
  26 F= -.36101809E+04 E0= -.36101211E+04  d E =-.275468E+00
       N       E                     dE             d eps       ncg     rms          rms(c)
DAV:   1    -0.361018311969E+04   -0.21745E-02   -0.10726E+00  2048   0.658E-01    0.203E-01
DAV:   2    -0.361018475152E+04   -0.16318E-02   -0.22308E-02  2304   0.909E-02    0.209E-01
DAV:   3    -0.361018601073E+04   -0.12592E-02   -0.35147E-03  3072   0.354E-02    0.102E+00
DAV:   4    -0.361018581073E+04    0.20000E-03   -0.42727E-03  2656   0.390E-02    0.450E-01
DAV:   5    -0.361018508124E+04    0.72950E-03   -0.44729E-03  2432   0.396E-02    0.364E-01
DAV:   6    -0.361018482902E+04    0.25222E-03   -0.27084E-03  2400   0.341E-02    0.264E-01
DAV:   7    -0.361018480076E+04    0.28257E-04   -0.12267E-03  2528   0.201E-02    0.317E-01
DAV:   8    -0.361018462191E+04    0.17885E-03   -0.78046E-04  2528   0.143E-02    0.138E-01
DAV:   9    -0.361018461087E+04    0.11040E-04   -0.40204E-04  2528   0.113E-02    0.199E-01
DAV:  10    -0.361018451155E+04    0.99324E-04   -0.26017E-04  2176   0.830E-03    0.509E-02
DAV:  11    -0.361018453302E+04   -0.21474E-04   -0.15566E-04  1568   0.634E-03    0.128E-01
DAV:  12    -0.361018448466E+04    0.48363E-04   -0.80907E-05  1440   0.455E-03    0.989E-03
DAV:  13    -0.361018449974E+04   -0.15077E-04   -0.45553E-05  1376   0.336E-03    0.763E-02
DAV:  14    -0.361018448080E+04    0.18931E-04   -0.22027E-05  1344   0.222E-03    0.119E-02
DAV:  15    -0.361018448906E+04   -0.82591E-05   -0.10218E-05  1312   0.162E-03
  27 F= -.36101845E+04 E0= -.36101246E+04  d E =-.279011E+00
       N       E                     dE             d eps       ncg     rms          rms(c)
DAV:   1    -0.361036896255E+04   -0.18448E+00   -0.89723E+01  2048   0.604E+00    0.193E+00
DAV:   2    -0.361075779341E+04   -0.38883E+00   -0.33064E+00  2528   0.923E-01    0.134E+01
DAV:   3    -0.361064591823E+04    0.11188E+00   -0.49686E+00  2848   0.404E-01    0.178E+00
DAV:   4    -0.361048452028E+04    0.16140E+00   -0.28048E-01  2624   0.294E-01    0.140E+00
DAV:   5    -0.361046757954E+04    0.16941E-01   -0.90566E-02  2656   0.215E-01    0.980E-01
DAV:   6    -0.361048235254E+04   -0.14773E-01   -0.61290E-02  2400   0.200E-01    0.403E+00
DAV:   7    -0.361048640093E+04   -0.40484E-02   -0.48296E-02  2688   0.184E-01    0.856E-01
DAV:   8    -0.361047428692E+04    0.12114E-01   -0.63379E-02  2688   0.135E-01    0.752E-01
DAV:   9    -0.361047122776E+04    0.30592E-02   -0.73102E-03  2496   0.811E-02    0.598E-01
DAV:  10    -0.361046926775E+04    0.19600E-02   -0.81051E-04  2592   0.360E-02    0.487E-01
DAV:  11    -0.361046753305E+04    0.17347E-02   -0.12808E-03  2880   0.439E-02    0.113E-01
DAV:  12    -0.361046749581E+04    0.37239E-04   -0.88718E-04  2560   0.245E-02    0.856E-02
DAV:  13    -0.361046752808E+04   -0.32266E-04   -0.12049E-04  2336   0.122E-02    0.102E-01
DAV:  14    -0.361046751493E+04    0.13149E-04   -0.13412E-04  2336   0.611E-03    0.449E-02
DAV:  15    -0.361046749367E+04    0.21258E-04   -0.12381E-04  1952   0.579E-03    0.119E-02
DAV:  16    -0.361046749757E+04   -0.39024E-05   -0.14352E-05  1952   0.257E-03
  28 F= -.36104675E+04 E0= -.36104079E+04  d E =-.283009E+00
       N       E                     dE             d eps       ncg     rms          rms(c)
DAV:   1    -0.361046829985E+04   -0.80618E-03   -0.59671E-01  2112   0.490E-01    0.167E-01
DAV:   2    -0.361047406512E+04   -0.57653E-02   -0.20071E-02  2592   0.928E-02    0.209E+00
DAV:   3    -0.361047358282E+04    0.48231E-03   -0.13496E-02  2688   0.607E-02    0.471E-01
DAV:   4    -0.361047003181E+04    0.35510E-02   -0.10674E-02  2528   0.432E-02    0.393E-01
DAV:   5    -0.361046936546E+04    0.66635E-03   -0.29374E-03  2592   0.248E-02    0.228E-01
DAV:   6    -0.361046997021E+04   -0.60475E-03   -0.10482E-03  2432   0.292E-02    0.719E-01
DAV:   7    -0.361046957269E+04    0.39751E-03   -0.12511E-03  2432   0.254E-02    0.163E-01
DAV:   8    -0.361046927653E+04    0.29616E-03   -0.16091E-03  2464   0.188E-02    0.223E-01
DAV:   9    -0.361046912937E+04    0.14716E-03   -0.41828E-04  2336   0.124E-02    0.120E-01
DAV:  10    -0.361046910101E+04    0.28365E-04   -0.25726E-04  2144   0.900E-03    0.861E-02
DAV:  11    -0.361046905506E+04    0.45945E-04   -0.13241E-04  1600   0.540E-03    0.294E-02
DAV:  12    -0.361046906358E+04   -0.85146E-05   -0.36336E-05  1568   0.352E-03
  29 F= -.36104691E+04 E0= -.36104093E+04  d E =-.284575E+00
       N       E                     dE             d eps       ncg     rms          rms(c)
DAV:   1    -0.361065590265E+04   -0.18685E+00   -0.75409E+01  2048   0.547E+00    0.185E+00
DAV:   2    -0.361109217947E+04   -0.43628E+00   -0.33775E+00  2496   0.853E-01    0.139E+01
DAV:   3    -0.361089864134E+04    0.19354E+00   -0.52287E+00  2880   0.456E-01    0.166E+00
DAV:   4    -0.361074924218E+04    0.14940E+00   -0.24473E-01  2560   0.296E-01    0.146E+00
DAV:   5    -0.361073464955E+04    0.14593E-01   -0.54157E-02  2656   0.214E-01    0.936E-01
DAV:   6    -0.361075034583E+04   -0.15696E-01   -0.44321E-02  2624   0.212E-01    0.406E+00
DAV:   7    -0.361075732968E+04   -0.69839E-02   -0.40897E-02  2496   0.174E-01    0.759E-01
DAV:   8    -0.361074121913E+04    0.16111E-01   -0.51375E-02  2560   0.106E-01    0.653E-01
DAV:   9    -0.361073896003E+04    0.22591E-02   -0.64532E-03  2400   0.593E-02    0.707E-01
DAV:  10    -0.361073760532E+04    0.13547E-02   -0.82951E-04  2432   0.285E-02    0.574E-01
DAV:  11    -0.361073630703E+04    0.12983E-02   -0.70715E-04  2880   0.259E-02    0.345E-01
DAV:  12    -0.361073593665E+04    0.37039E-03   -0.26245E-04  2656   0.168E-02    0.172E-01
DAV:  13    -0.361073589051E+04    0.46140E-04   -0.10028E-04  2432   0.120E-02    0.751E-02
DAV:  14    -0.361073590382E+04   -0.13308E-04   -0.30625E-05  2336   0.592E-03    0.477E-02
DAV:  15    -0.361073590996E+04   -0.61436E-05   -0.35234E-06  1408   0.264E-03
  30 F= -.36107359E+04 E0= -.36106764E+04  d E =-.266846E+00
       N       E                     dE             d eps       ncg     rms          rms(c)
DAV:   1    -0.361074347319E+04   -0.75694E-02   -0.75221E+00  2048   0.173E+00    0.601E-01
DAV:   2    -0.361081809048E+04   -0.74617E-01   -0.56260E-01  2496   0.294E-01    0.921E+00
DAV:   3    -0.361084208683E+04   -0.23996E-01   -0.22710E+00  2656   0.207E-01    0.765E-01
DAV:   4    -0.361075612107E+04    0.85966E-01   -0.13029E-01  2400   0.165E-01    0.478E-01
DAV:   5    -0.361075239491E+04    0.37262E-02   -0.97279E-03  2528   0.624E-02    0.632E-01
DAV:   6    -0.361075290659E+04   -0.51168E-03   -0.10325E-02  2656   0.806E-02    0.910E-01
DAV:   7    -0.361075224628E+04    0.66030E-03   -0.73035E-03  2560   0.534E-02    0.964E-02
DAV:   8    -0.361075205691E+04    0.18937E-03   -0.20269E-03  2432   0.329E-02    0.460E-01
DAV:   9    -0.361075198140E+04    0.75511E-04   -0.59246E-04  2432   0.246E-02    0.319E-01
DAV:  10    -0.361075175930E+04    0.22210E-03   -0.16484E-03  2464   0.216E-02    0.718E-02
DAV:  11    -0.361075163376E+04    0.12555E-03   -0.52812E-04  2336   0.123E-02    0.129E-01
DAV:  12    -0.361075162047E+04    0.13290E-04   -0.88848E-05  1984   0.736E-03    0.769E-02
DAV:  13    -0.361075158969E+04    0.30775E-04   -0.97662E-05  2016   0.553E-03    0.511E-02
DAV:  14    -0.361075160092E+04   -0.11231E-04   -0.41844E-05  1408   0.366E-03    0.603E-02
DAV:  15    -0.361075158355E+04    0.17378E-04   -0.26274E-05  1344   0.285E-03    0.228E-02
DAV:  16    -0.361075159217E+04   -0.86267E-05   -0.12924E-05  1312   0.204E-03
  31 F= -.36107516E+04 E0= -.36106917E+04  d E =-.282529E+00
       N       E                     dE             d eps       ncg     rms          rms(c)
DAV:   1    -0.361083521763E+04   -0.83634E-01   -0.63914E+01  2048   0.504E+00    0.171E+00
DAV:   2    -0.361113738500E+04   -0.30217E+00   -0.25275E+00  2432   0.760E-01    0.131E+01
DAV:   3    -0.361109019496E+04    0.47190E-01   -0.53109E+00  2784   0.391E-01    0.158E+00
DAV:   4    -0.361092893831E+04    0.16126E+00   -0.24095E-01  2496   0.284E-01    0.150E+00
DAV:   5    -0.361091535329E+04    0.13585E-01   -0.38956E-02  2592   0.204E-01    0.983E-01
DAV:   6    -0.361092412431E+04   -0.87710E-02   -0.46163E-02  2560   0.248E-01    0.332E+00
DAV:   7    -0.361092864575E+04   -0.45214E-02   -0.41205E-02  2528   0.191E-01    0.767E-01
DAV:   8    -0.361091634144E+04    0.12304E-01   -0.32672E-02  2528   0.886E-02    0.491E-01
DAV:   9    -0.361091542455E+04    0.91689E-03   -0.28999E-03  2400   0.484E-02    0.557E-01
DAV:  10    -0.361091464912E+04    0.77543E-03   -0.47906E-04  2592   0.244E-02    0.419E-01
DAV:  11    -0.361091395273E+04    0.69639E-03   -0.58238E-04  2848   0.252E-02    0.199E-01
DAV:  12    -0.361091387473E+04    0.78006E-04   -0.26959E-04  2432   0.144E-02    0.615E-02
DAV:  13    -0.361091390453E+04   -0.29810E-04   -0.36729E-05  2240   0.626E-03    0.809E-02
DAV:  14    -0.361091388954E+04    0.14999E-04   -0.13616E-05  2400   0.383E-03    0.823E-03
DAV:  15    -0.361091390058E+04   -0.11041E-04   -0.26852E-05  1376   0.352E-03    0.364E-02
DAV:  16    -0.361091389592E+04    0.46526E-05   -0.62918E-06  1312   0.196E-03
  32 F= -.36109139E+04 E0= -.36108542E+04  d E =-.162304E+00
       N       E                     dE             d eps       ncg     rms          rms(c)
DAV:   1    -0.361091403214E+04   -0.13156E-03   -0.95819E-02  2048   0.194E-01    0.654E-02
DAV:   2    -0.361091431748E+04   -0.28533E-03   -0.21371E-03  2432   0.302E-02    0.287E-01
DAV:   3    -0.361091422882E+04    0.88652E-04   -0.40394E-04  2624   0.139E-02    0.139E-01
DAV:   4    -0.361091420212E+04    0.26700E-04   -0.25418E-04  2336   0.842E-03    0.991E-02
DAV:   5    -0.361091420946E+04   -0.73374E-05   -0.14859E-04  2272   0.109E-02    0.131E-01
DAV:   6    -0.361091418696E+04    0.22503E-04   -0.16012E-04  2368   0.131E-02    0.922E-02
DAV:   7    -0.361091419488E+04   -0.79256E-05   -0.89771E-05  2112   0.814E-03
  33 F= -.36109142E+04 E0= -.36108549E+04  d E =-.162603E+00
       N       E                     dE             d eps       ncg     rms          rms(c)
DAV:   1    -0.361103038035E+04   -0.11619E+00   -0.46881E+01  2048   0.429E+00    0.148E+00
DAV:   2    -0.361136645106E+04   -0.33607E+00   -0.24943E+00  2400   0.725E-01    0.135E+01
DAV:   3    -0.361125627193E+04    0.11018E+00   -0.51254E+00  2720   0.398E-01    0.137E+00
DAV:   4    -0.361109867415E+04    0.15760E+00   -0.22011E-01  2496   0.259E-01    0.129E+00
DAV:   5    -0.361108818156E+04    0.10493E-01   -0.29228E-02  2592   0.175E-01    0.874E-01
DAV:   6    -0.361110192584E+04   -0.13744E-01   -0.34683E-02  2656   0.220E-01    0.411E+00
DAV:   7    -0.361110932496E+04   -0.73991E-02   -0.40079E-02  2496   0.184E-01    0.722E-01
DAV:   8    -0.361109045558E+04    0.18869E-01   -0.44522E-02  2528   0.921E-02    0.373E-01
DAV:   9    -0.361108953862E+04    0.91696E-03   -0.49898E-03  2368   0.402E-02    0.601E-01
DAV:  10    -0.361108859151E+04    0.94711E-03   -0.47921E-04  2464   0.213E-02    0.446E-01
DAV:  11    -0.361108784293E+04    0.74859E-03   -0.67002E-04  2816   0.230E-02    0.232E-01
DAV:  12    -0.361108771264E+04    0.13029E-03   -0.21528E-04  2528   0.129E-02    0.876E-02
DAV:  13    -0.361108771150E+04    0.11404E-05   -0.34796E-05  2272   0.794E-03
  34 F= -.36110877E+04 E0= -.36110282E+04  d E =-.173517E+00
       N       E                     dE             d eps       ncg     rms          rms(c)
DAV:   1    -0.361109222198E+04   -0.45093E-02   -0.11482E+01  2048   0.210E+00    0.743E-01
DAV:   2    -0.361120322120E+04   -0.11100E+00   -0.83639E-01  2464   0.381E-01    0.108E+01
DAV:   3    -0.361123153159E+04   -0.28310E-01   -0.34079E+00  2688   0.248E-01    0.846E-01
DAV:   4    -0.361111274157E+04    0.11879E+00   -0.15866E-01  2528   0.192E-01    0.599E-01
DAV:   5    -0.361110818813E+04    0.45534E-02   -0.10494E-02  2528   0.810E-02    0.704E-01
DAV:   6    -0.361111013650E+04   -0.19484E-02   -0.14664E-02  2592   0.113E-01    0.159E+00
DAV:   7    -0.361110979907E+04    0.33742E-03   -0.15192E-02  2560   0.744E-02    0.382E-01
DAV:   8    -0.361110794297E+04    0.18561E-02   -0.69062E-03  2336   0.455E-02    0.426E-01
DAV:   9    -0.361110807438E+04   -0.13141E-03   -0.16323E-03  2464   0.344E-02    0.476E-01
DAV:  10    -0.361110739078E+04    0.68360E-03   -0.20526E-03  2496   0.269E-02    0.116E-01
DAV:  11    -0.361110721092E+04    0.17986E-03   -0.52625E-04  2368   0.158E-02    0.187E-01
DAV:  12    -0.361110713151E+04    0.79413E-04   -0.75497E-05  2240   0.879E-03    0.418E-02
DAV:  13    -0.361110714309E+04   -0.11581E-04   -0.81663E-05  2144   0.639E-03    0.720E-02
DAV:  14    -0.361110713043E+04    0.12658E-04   -0.35462E-05  1408   0.342E-03    0.316E-02
DAV:  15    -0.361110712873E+04    0.17036E-05   -0.22288E-05  1344   0.270E-03
  35 F= -.36111071E+04 E0= -.36110475E+04  d E =-.192934E+00
       N       E                     dE             d eps       ncg     rms          rms(c)
DAV:   1    -0.361121510118E+04   -0.10797E+00   -0.40484E+01  2048   0.399E+00    0.139E+00
DAV:   2    -0.361155669286E+04   -0.34159E+00   -0.23982E+00  2400   0.682E-01    0.136E+01
DAV:   3    -0.361142276247E+04    0.13393E+00   -0.49779E+00  2752   0.391E-01    0.128E+00
DAV:   4    -0.361126791781E+04    0.15484E+00   -0.19824E-01  2464   0.259E-01    0.116E+00
DAV:   5    -0.361125940557E+04    0.85122E-02   -0.26513E-02  2528   0.180E-01    0.888E-01
DAV:   6    -0.361126412902E+04   -0.47234E-02   -0.28823E-02  2592   0.197E-01    0.233E+00
DAV:   7    -0.361126586602E+04   -0.17370E-02   -0.23229E-02  2528   0.133E-01    0.664E-01
DAV:   8    -0.361125980985E+04    0.60562E-02   -0.14377E-02  2464   0.634E-02    0.142E-01
DAV:   9    -0.361125928121E+04    0.52864E-03   -0.22581E-03  2464   0.390E-02    0.432E-01
DAV:  10    -0.361125881943E+04    0.46178E-03   -0.56270E-04  2464   0.218E-02    0.550E-02
DAV:  11    -0.361125872435E+04    0.95080E-04   -0.56177E-04  2624   0.178E-02    0.112E-01
DAV:  12    -0.361125871293E+04    0.11420E-04   -0.11987E-04  2368   0.915E-03    0.709E-02
DAV:  13    -0.361125870346E+04    0.94693E-05   -0.40633E-05  1760   0.501E-03
  36 F= -.36112587E+04 E0= -.36111990E+04  d E =-.151575E+00
       N       E                     dE             d eps       ncg     rms          rms(c)
DAV:   1    -0.361126586111E+04   -0.71482E-02   -0.11896E+01  2048   0.215E+00    0.746E-01
DAV:   2    -0.361135926119E+04   -0.93400E-01   -0.72042E-01  2432   0.362E-01    0.101E+01
DAV:   3    -0.361139076708E+04   -0.31506E-01   -0.29732E+00  2720   0.228E-01    0.836E-01
DAV:   4    -0.361128471348E+04    0.10605E+00   -0.13091E-01  2560   0.189E-01    0.573E-01
DAV:   5    -0.361128064806E+04    0.40654E-02   -0.10099E-02  2560   0.912E-02    0.747E-01
DAV:   6    -0.361128176679E+04   -0.11187E-02   -0.13323E-02  2496   0.112E-01    0.133E+00
DAV:   7    -0.361128149693E+04    0.26986E-03   -0.10890E-02  2528   0.748E-02    0.417E-01
DAV:   8    -0.361128018925E+04    0.13077E-02   -0.47850E-03  2432   0.381E-02    0.367E-01
DAV:   9    -0.361128024508E+04   -0.55834E-04   -0.13059E-03  2528   0.306E-02    0.457E-01
DAV:  10    -0.361127970391E+04    0.54118E-03   -0.13326E-03  2592   0.238E-02    0.517E-02
DAV:  11    -0.361127955524E+04    0.14867E-03   -0.55142E-04  2496   0.151E-02    0.164E-01
DAV:  12    -0.361127953414E+04    0.21094E-04   -0.11199E-04  2368   0.869E-03    0.135E-01
DAV:  13    -0.361127950698E+04    0.27166E-04   -0.12004E-04  2080   0.727E-03    0.850E-02
DAV:  14    -0.361127950685E+04    0.13129E-06   -0.83106E-05  1568   0.515E-03
  37 F= -.36112795E+04 E0= -.36112192E+04  d E =-.172378E+00
       N       E                     dE             d eps       ncg     rms          rms(c)
DAV:   1    -0.361137712624E+04   -0.97619E-01   -0.24365E+01  2048   0.306E+00    0.105E+00
DAV:   2    -0.361151332686E+04   -0.13620E+00   -0.10889E+00  2464   0.454E-01    0.114E+01
DAV:   3    -0.361154370652E+04   -0.30380E-01   -0.38968E+00  2688   0.263E-01    0.107E+00
DAV:   4    -0.361141007223E+04    0.13363E+00   -0.16168E-01  2496   0.220E-01    0.891E-01
DAV:   5    -0.361140447539E+04    0.55968E-02   -0.14898E-02  2560   0.127E-01    0.912E-01
DAV:   6    -0.361140520213E+04   -0.72674E-03   -0.25355E-02  2528   0.161E-01    0.118E+00
DAV:   7    -0.361140447000E+04    0.73213E-03   -0.14061E-02  2528   0.103E-01    0.372E-01
DAV:   8    -0.361140353646E+04    0.93355E-03   -0.45257E-03  2464   0.459E-02    0.200E-01
DAV:   9    -0.361140360381E+04   -0.67349E-04   -0.10650E-03  2432   0.314E-02    0.435E-01
DAV:  10    -0.361140322667E+04    0.37714E-03   -0.10177E-03  2432   0.240E-02    0.119E-01
DAV:  11    -0.361140308882E+04    0.13784E-03   -0.62876E-04  2464   0.174E-02    0.107E-01
DAV:  12    -0.361140310595E+04   -0.17130E-04   -0.14078E-04  2400   0.970E-03    0.156E-01
DAV:  13    -0.361140306339E+04    0.42564E-04   -0.96294E-05  1824   0.701E-03    0.772E-02
DAV:  14    -0.361140307428E+04   -0.10895E-04   -0.93280E-05  1792   0.562E-03    0.930E-02
DAV:  15    -0.361140304988E+04    0.24405E-04   -0.52363E-05  1440   0.423E-03    0.526E-02
DAV:  16    -0.361140305763E+04   -0.77569E-05   -0.31795E-05  1408   0.342E-03
  38 F= -.36114031E+04 E0= -.36113427E+04  d E =-.123551E+00
       N       E                     dE             d eps       ncg     rms          rms(c)
DAV:   1    -0.361141590672E+04   -0.12857E-01   -0.12006E+01  2048   0.213E+00    0.738E-01
DAV:   2    -0.361148214561E+04   -0.66239E-01   -0.53110E-01  2496   0.321E-01    0.843E+00
DAV:   3    -0.361150788130E+04   -0.25736E-01   -0.19051E+00  2688   0.194E-01    0.851E-01
DAV:   4    -0.361143289270E+04    0.74989E-01   -0.92778E-02  2496   0.164E-01    0.579E-01
DAV:   5    -0.361142970791E+04    0.31848E-02   -0.90334E-03  2560   0.907E-02    0.764E-01
DAV:   6    -0.361143070684E+04   -0.99893E-03   -0.13415E-02  2528   0.116E-01    0.120E+00
DAV:   7    -0.361143055340E+04    0.15344E-03   -0.92234E-03  2496   0.804E-02    0.483E-01
DAV:   8    -0.361142922775E+04    0.13256E-02   -0.43569E-03  2464   0.398E-02    0.202E-01
DAV:   9    -0.361142913759E+04    0.90159E-04   -0.10850E-03  2592   0.258E-02    0.396E-01
DAV:  10    -0.361142883590E+04    0.30169E-03   -0.70728E-04  2592   0.195E-02    0.171E-01
DAV:  11    -0.361142871331E+04    0.12259E-03   -0.57638E-04  2496   0.145E-02    0.130E-01
DAV:  12    -0.361142872295E+04   -0.96344E-05   -0.18230E-04  2336   0.914E-03    0.178E-01
DAV:  13    -0.361142867312E+04    0.49829E-04   -0.13466E-04  1856   0.752E-03    0.944E-02
DAV:  14    -0.361142867824E+04   -0.51201E-05   -0.11569E-04  1760   0.614E-03    0.104E-01
DAV:  15    -0.361142865111E+04    0.27130E-04   -0.66342E-05  1536   0.468E-03    0.631E-02
DAV:  16    -0.361142865570E+04   -0.45953E-05   -0.42744E-05  1408   0.378E-03
  39 F= -.36114287E+04 E0= -.36113682E+04  d E =-.149149E+00
       N       E                     dE             d eps       ncg     rms          rms(c)
DAV:   1    -0.361151595509E+04   -0.87304E-01   -0.26542E+01  2048   0.315E+00    0.112E+00
DAV:   2    -0.361168712556E+04   -0.17117E+00   -0.13150E+00  2432   0.501E-01    0.123E+01
DAV:   3    -0.361170450149E+04   -0.17376E-01   -0.45645E+00  2784   0.287E-01    0.112E+00
DAV:   4    -0.361155257926E+04    0.15192E+00   -0.17774E-01  2560   0.235E-01    0.955E-01
DAV:   5    -0.361154589240E+04    0.66869E-02   -0.16308E-02  2464   0.139E-01    0.921E-01
DAV:   6    -0.361154833829E+04   -0.24459E-02   -0.27619E-02  2592   0.175E-01    0.182E+00
DAV:   7    -0.361154842517E+04   -0.86879E-04   -0.19231E-02  2560   0.120E-01    0.581E-01
DAV:   8    -0.361154540287E+04    0.30223E-02   -0.80979E-03  2496   0.560E-02    0.294E-01
DAV:   9    -0.361154540283E+04    0.45140E-07   -0.19859E-03  2592   0.357E-02    0.539E-01
DAV:  10    -0.361154466364E+04    0.73918E-03   -0.14233E-03  2656   0.269E-02    0.691E-02
DAV:  11    -0.361154448277E+04    0.18087E-03   -0.70930E-04  2464   0.184E-02    0.174E-01
DAV:  12    -0.361154446741E+04    0.15363E-04   -0.17460E-04  2464   0.104E-02    0.167E-01
DAV:  13    -0.361154444590E+04    0.21506E-04   -0.13922E-04  1952   0.817E-03    0.118E-01
DAV:  14    -0.361154443457E+04    0.11336E-04   -0.12521E-04  1888   0.654E-03    0.992E-02
DAV:  15    -0.361154441392E+04    0.20647E-04   -0.79279E-05  1568   0.506E-03    0.738E-02
DAV:  16    -0.361154441321E+04    0.71475E-06   -0.44250E-05  1408   0.396E-03
  40 F= -.36115444E+04 E0= -.36114840E+04  d E =-.115758E+00
       N       E                     dE             d eps       ncg     rms          rms(c)
DAV:   1    -0.361155217254E+04   -0.77586E-02   -0.84920E+00  2048   0.178E+00    0.639E-01
DAV:   2    -0.361162364232E+04   -0.71470E-01   -0.54065E-01  2496   0.300E-01    0.914E+00
DAV:   3    -0.361165288574E+04   -0.29243E-01   -0.24004E+00  2688   0.202E-01    0.772E-01
DAV:   4    -0.361156574229E+04    0.87143E-01   -0.10214E-01  2560   0.167E-01    0.523E-01
DAV:   5    -0.361156267109E+04    0.30712E-02   -0.76518E-03  2560   0.784E-02    0.754E-01
DAV:   6    -0.361156363193E+04   -0.96084E-03   -0.12280E-02  2496   0.104E-01    0.133E+00
DAV:   7    -0.361156333431E+04    0.29762E-03   -0.93840E-03  2560   0.713E-02    0.469E-01
DAV:   8    -0.361156199862E+04    0.13357E-02   -0.43113E-03  2528   0.382E-02    0.408E-01
DAV:   9    -0.361156195037E+04    0.48249E-04   -0.13611E-03  2624   0.276E-02    0.457E-01
DAV:  10    -0.361156145921E+04    0.49116E-03   -0.11942E-03  2592   0.226E-02    0.149E-01
DAV:  11    -0.361156129507E+04    0.16414E-03   -0.63678E-04  2400   0.151E-02    0.196E-01
DAV:  12    -0.361156127800E+04    0.17074E-04   -0.20645E-04  2240   0.989E-03    0.184E-01
DAV:  13    -0.361156121774E+04    0.60255E-04   -0.19004E-04  1952   0.853E-03    0.108E-01
DAV:  14    -0.361156122304E+04   -0.52964E-05   -0.12976E-04  1728   0.666E-03    0.122E-01
DAV:  15    -0.361156118717E+04    0.35872E-04   -0.80550E-05  1568   0.528E-03    0.709E-02
DAV:  16    -0.361156119428E+04   -0.71156E-05   -0.53905E-05  1440   0.426E-03
  41 F= -.36115612E+04 E0= -.36115007E+04  d E =-.132539E+00
       N       E                     dE             d eps       ncg     rms          rms(c)
DAV:   1    -0.361164144600E+04   -0.80259E-01   -0.22427E+01  2048   0.290E+00    0.103E+00
DAV:   2    -0.361178143680E+04   -0.13999E+00   -0.10940E+00  2400   0.458E-01    0.116E+01
DAV:   3    -0.361181002639E+04   -0.28590E-01   -0.40744E+00  2624   0.258E-01    0.105E+00
DAV:   4    -0.361167196970E+04    0.13806E+00   -0.17206E-01  2624   0.222E-01    0.786E-01
DAV:   5    -0.361166632818E+04    0.56415E-02   -0.14605E-02  2528   0.129E-01    0.881E-01
DAV:   6    -0.361166912261E+04   -0.27944E-02   -0.23247E-02  2560   0.153E-01    0.185E+00
DAV:   7    -0.361166899620E+04    0.12641E-03   -0.16487E-02  2592   0.103E-01    0.547E-01
DAV:   8    -0.361166632597E+04    0.26702E-02   -0.77547E-03  2400   0.523E-02    0.482E-01
DAV:   9    -0.361166627463E+04    0.51342E-04   -0.22024E-03  2528   0.356E-02    0.560E-01
DAV:  10    -0.361166545022E+04    0.82441E-03   -0.18488E-03  2560   0.290E-02    0.113E-01
DAV:  11    -0.361166514568E+04    0.30454E-03   -0.83805E-04  2432   0.186E-02    0.184E-01
DAV:  12    -0.361166522452E+04   -0.78837E-04   -0.20409E-04  2464   0.115E-02    0.278E-01
DAV:  13    -0.361166510099E+04    0.12353E-03   -0.26344E-04  2304   0.106E-02    0.114E-01
DAV:  14    -0.361166514728E+04   -0.46289E-04   -0.21536E-04  1856   0.841E-03    0.180E-01
DAV:  15    -0.361166506576E+04    0.81517E-04   -0.13774E-04  1728   0.681E-03    0.828E-02
DAV:  16    -0.361166509768E+04   -0.31920E-04   -0.97385E-05  1664   0.574E-03    0.122E-01
DAV:  17    -0.361166505104E+04    0.46644E-04   -0.64933E-05  1440   0.453E-03    0.459E-02
DAV:  18    -0.361166507122E+04   -0.20185E-04   -0.41097E-05  1376   0.370E-03    0.834E-02
DAV:  19    -0.361166504647E+04    0.24752E-04   -0.26098E-05  1376   0.286E-03    0.235E-02
DAV:  20    -0.361166505857E+04   -0.12099E-04   -0.16789E-05  1312   0.239E-03    0.557E-02
DAV:  21    -0.361166504637E+04    0.12198E-04   -0.10021E-05  1344   0.181E-03    0.105E-02
DAV:  22    -0.361166505310E+04   -0.67325E-05   -0.64000E-06  1312   0.154E-03
  42 F= -.36116651E+04 E0= -.36116047E+04  d E =-.103859E+00
       N       E                     dE             d eps       ncg     rms          rms(c)
DAV:   1    -0.361167611896E+04   -0.11073E-01   -0.16243E+01  2048   0.247E+00    0.877E-01
DAV:   2    -0.361175755322E+04   -0.81434E-01   -0.67745E-01  2336   0.378E-01    0.922E+00
DAV:   3    -0.361178699038E+04   -0.29437E-01   -0.25071E+00  2624   0.206E-01    0.921E-01
DAV:   4    -0.361169795180E+04    0.89039E-01   -0.10872E-01  2560   0.185E-01    0.662E-01
DAV:   5    -0.361169398628E+04    0.39655E-02   -0.11563E-02  2496   0.117E-01    0.781E-01
DAV:   6    -0.361169683689E+04   -0.28506E-02   -0.15428E-02  2464   0.130E-01    0.181E+00
DAV:   7    -0.361169725827E+04   -0.42139E-03   -0.12345E-02  2624   0.914E-02    0.586E-01
DAV:   8    -0.361169419696E+04    0.30613E-02   -0.72919E-03  2496   0.507E-02    0.397E-01
DAV:   9    -0.361169390525E+04    0.29172E-03   -0.20417E-03  2528   0.308E-02    0.488E-01
DAV:  10    -0.361169338958E+04    0.51566E-03   -0.12521E-03  2560   0.248E-02    0.212E-01
DAV:  11    -0.361169315469E+04    0.23489E-03   -0.80802E-04  2464   0.169E-02    0.190E-01
DAV:  12    -0.361169318732E+04   -0.32631E-04   -0.27601E-04  2368   0.114E-02    0.249E-01
DAV:  13    -0.361169308477E+04    0.10256E-03   -0.24963E-04  1952   0.994E-03    0.126E-01
DAV:  14    -0.361169310721E+04   -0.22442E-04   -0.19788E-04  1824   0.817E-03    0.161E-01
DAV:  15    -0.361169304437E+04    0.62842E-04   -0.12532E-04  1728   0.644E-03    0.829E-02
DAV:  16    -0.361169306183E+04   -0.17464E-04   -0.84061E-05  1600   0.535E-03    0.107E-01
DAV:  17    -0.361169302762E+04    0.34208E-04   -0.55042E-05  1408   0.416E-03    0.454E-02
DAV:  18    -0.361169304006E+04   -0.12440E-04   -0.33896E-05  1376   0.335E-03    0.721E-02
DAV:  19    -0.361169302250E+04    0.17563E-04   -0.21296E-05  1344   0.258E-03    0.226E-02
DAV:  20    -0.361169303033E+04   -0.78302E-05   -0.13217E-05  1344   0.210E-03
  43 F= -.36116930E+04 E0= -.36116326E+04  d E =-.131836E+00
       N       E                     dE             d eps       ncg     rms          rms(c)
DAV:   1    -0.361176870237E+04   -0.75680E-01   -0.27857E+01  2048   0.323E+00    0.116E+00
DAV:   2    -0.361190579021E+04   -0.13709E+00   -0.11319E+00  2304   0.479E-01    0.113E+01
DAV:   3    -0.361193792999E+04   -0.32140E-01   -0.39870E+00  2688   0.257E-01    0.111E+00
DAV:   4    -0.361180612740E+04    0.13180E+00   -0.16561E-01  2560   0.233E-01    0.983E-01
DAV:   5    -0.361180107453E+04    0.50529E-02   -0.16815E-02  2528   0.156E-01    0.969E-01
DAV:   6    -0.361180180704E+04   -0.73252E-03   -0.23848E-02  2496   0.172E-01    0.122E+00
DAV:   7    -0.361180087658E+04    0.93046E-03   -0.10521E-02  2560   0.100E-01    0.316E-01
DAV:   8    -0.361180064093E+04    0.23565E-03   -0.39146E-03  2464   0.486E-02    0.647E-01
DAV:   9    -0.361180095507E+04   -0.31414E-03   -0.18571E-03  2560   0.347E-02    0.574E-01
DAV:  10    -0.361180012403E+04    0.83104E-03   -0.19370E-03  2528   0.285E-02    0.165E-01
DAV:  11    -0.361179983170E+04    0.29233E-03   -0.94375E-04  2464   0.201E-02    0.253E-01
DAV:  12    -0.361179983710E+04   -0.53980E-05   -0.31223E-04  2496   0.126E-02    0.264E-01
DAV:  13    -0.361179973534E+04    0.10175E-03   -0.31797E-04  2272   0.112E-02    0.152E-01
DAV:  14    -0.361179975927E+04   -0.23931E-04   -0.23866E-04  1888   0.932E-03    0.194E-01
DAV:  15    -0.361179968550E+04    0.73776E-04   -0.16756E-04  1792   0.780E-03    0.110E-01
DAV:  16    -0.361179970499E+04   -0.19492E-04   -0.12419E-04  1760   0.664E-03    0.134E-01
DAV:  17    -0.361179965959E+04    0.45399E-04   -0.86243E-05  1600   0.541E-03    0.697E-02
DAV:  18    -0.361179967439E+04   -0.14804E-04   -0.57645E-05  1568   0.451E-03    0.930E-02
DAV:  19    -0.361179964920E+04    0.25191E-04   -0.38461E-05  1408   0.360E-03    0.425E-02
DAV:  20    -0.361179965902E+04   -0.98196E-05   -0.25737E-05  1376   0.299E-03
  44 F= -.36117997E+04 E0= -.36117391E+04  d E =-.106629E+00
       N       E                     dE             d eps       ncg     rms          rms(c)
DAV:   1    -0.361180393708E+04   -0.42879E-02   -0.15623E+01  2048   0.241E+00    0.873E-01
DAV:   2    -0.361189700646E+04   -0.93069E-01   -0.74750E-01  2304   0.372E-01    0.100E+01
DAV:   3    -0.361193072248E+04   -0.33716E-01   -0.30634E+00  2720   0.218E-01    0.904E-01
DAV:   4    -0.361182664825E+04    0.10407E+00   -0.13353E-01  2592   0.196E-01    0.662E-01
DAV:   5    -0.361182333534E+04    0.33129E-02   -0.10631E-02  2624   0.115E-01    0.914E-01
DAV:   6    -0.361182348764E+04   -0.15230E-03   -0.16587E-02  2464   0.135E-01    0.113E+00
DAV:   7    -0.361182273882E+04    0.74881E-03   -0.75046E-03  2528   0.793E-02    0.338E-01
DAV:   8    -0.361182269861E+04    0.40211E-04   -0.30516E-03  2464   0.402E-02    0.765E-01
DAV:   9    -0.361182296885E+04   -0.27024E-03   -0.18068E-03  2656   0.327E-02    0.569E-01
DAV:  10    -0.361182208409E+04    0.88476E-03   -0.21019E-03  2496   0.284E-02    0.246E-01
DAV:  11    -0.361182175568E+04    0.32841E-03   -0.10539E-03  2432   0.202E-02    0.287E-01
DAV:  12    -0.361182174833E+04    0.73468E-05   -0.41185E-04  2368   0.137E-02    0.291E-01
DAV:  13    -0.361182160745E+04    0.14088E-03   -0.41090E-04  2208   0.123E-02    0.171E-01
DAV:  14    -0.361182164390E+04   -0.36454E-04   -0.28659E-04  2016   0.103E-02    0.228E-01
DAV:  15    -0.361182154563E+04    0.98271E-04   -0.21086E-04  1824   0.888E-03    0.126E-01
DAV:  16    -0.361182157371E+04   -0.28080E-04   -0.16349E-04  1792   0.764E-03    0.158E-01
DAV:  17    -0.361182151278E+04    0.60928E-04   -0.11217E-04  1664   0.629E-03    0.860E-02
DAV:  18    -0.361182153352E+04   -0.20739E-04   -0.79123E-05  1632   0.536E-03    0.110E-01
DAV:  19    -0.361182149828E+04    0.35241E-04   -0.53779E-05  1408   0.433E-03    0.552E-02
DAV:  20    -0.361182151255E+04   -0.14268E-04   -0.36672E-05  1344   0.363E-03    0.748E-02
DAV:  21    -0.361182149361E+04    0.18934E-04   -0.23964E-05  1312   0.287E-03    0.348E-02
DAV:  22    -0.361182150227E+04   -0.86548E-05   -0.16192E-05  1280   0.243E-03
  45 F= -.36118215E+04 E0= -.36117609E+04  d E =-.128472E+00
       N       E                     dE             d eps       ncg     rms          rms(c)
DAV:   1    -0.361188298704E+04   -0.61493E-01   -0.29937E+01  2048   0.328E+00    0.119E+00
DAV:   2    -0.361199500565E+04   -0.11202E+00   -0.99709E-01  2272   0.462E-01    0.101E+01
DAV:   3    -0.361202977528E+04   -0.34770E-01   -0.32872E+00  2752   0.243E-01    0.114E+00
DAV:   4    -0.361192205183E+04    0.10772E+00   -0.13020E-01  2496   0.215E-01    0.114E+00
DAV:   5    -0.361191756997E+04    0.44819E-02   -0.17585E-02  2624   0.166E-01    0.100E+00
DAV:   6    -0.361191712692E+04    0.44305E-03   -0.25542E-02  2528   0.187E-01    0.921E-01
DAV:   7    -0.361191629232E+04    0.83460E-03   -0.83497E-03  2592   0.107E-01    0.290E-01
DAV:   8    -0.361191588119E+04    0.41113E-03   -0.30487E-03  2528   0.557E-02    0.341E-01
DAV:   9    -0.361191623552E+04   -0.35433E-03   -0.10755E-03  2496   0.329E-02    0.504E-01
DAV:  10    -0.361191578412E+04    0.45140E-03   -0.92391E-04  2560   0.231E-02    0.240E-01
DAV:  11    -0.361191568946E+04    0.94660E-04   -0.69299E-04  2592   0.176E-02    0.263E-01
DAV:  12    -0.361191562768E+04    0.61778E-04   -0.34031E-04  2432   0.135E-02    0.252E-01
DAV:  13    -0.361191558400E+04    0.43681E-04   -0.30097E-04  2048   0.112E-02    0.187E-01
DAV:  14    -0.361191555098E+04    0.33027E-04   -0.24119E-04  1888   0.971E-03    0.178E-01
DAV:  15    -0.361191551432E+04    0.36657E-04   -0.16932E-04  1856   0.805E-03    0.137E-01
DAV:  16    -0.361191550063E+04    0.13693E-04   -0.12563E-04  1792   0.691E-03    0.124E-01
DAV:  17    -0.361191547772E+04    0.22906E-04   -0.89052E-05  1696   0.570E-03    0.931E-02
DAV:  18    -0.361191547361E+04    0.41070E-05   -0.61287E-05  1632   0.479E-03
  46 F= -.36119155E+04 E0= -.36118546E+04  d E =-.939713E-01
       N       E                     dE             d eps       ncg     rms          rms(c)
DAV:   1    -0.361191878632E+04   -0.33086E-02   -0.83768E+00  2048   0.175E+00    0.640E-01
DAV:   2    -0.361197695017E+04   -0.58164E-01   -0.44453E-01  2304   0.271E-01    0.825E+00
DAV:   3    -0.361200343177E+04   -0.26482E-01   -0.20188E+00  2688   0.181E-01    0.753E-01
DAV:   4    -0.361193220773E+04    0.71224E-01   -0.93008E-02  2592   0.155E-01    0.502E-01
DAV:   5    -0.361193039632E+04    0.18114E-02   -0.67651E-03  2624   0.865E-02    0.882E-01
DAV:   6    -0.361192932648E+04    0.10698E-02   -0.11278E-02  2464   0.109E-01    0.794E-01
DAV:   7    -0.361192883374E+04    0.49274E-03   -0.41789E-03  2432   0.629E-02    0.319E-01
DAV:   8    -0.361192882677E+04    0.69751E-05   -0.17103E-03  2528   0.344E-02    0.628E-01
DAV:   9    -0.361192902425E+04   -0.19748E-03   -0.11501E-03  2496   0.278E-02    0.496E-01
DAV:  10    -0.361192853880E+04    0.48544E-03   -0.13105E-03  2560   0.231E-02    0.341E-01
DAV:  11    -0.361192832547E+04    0.21333E-03   -0.87792E-04  2400   0.187E-02    0.293E-01
DAV:  12    -0.361192828959E+04    0.35883E-04   -0.48215E-04  2208   0.146E-02    0.317E-01
DAV:  13    -0.361192816049E+04    0.12910E-03   -0.43335E-04  2016   0.129E-02    0.197E-01
DAV:  14    -0.361192816527E+04   -0.47803E-05   -0.32292E-04  1984   0.111E-02    0.238E-01
DAV:  15    -0.361192807605E+04    0.89223E-04   -0.23265E-04  1856   0.951E-03    0.145E-01
DAV:  16    -0.361192808843E+04   -0.12379E-04   -0.18019E-04  1856   0.823E-03    0.168E-01
DAV:  17    -0.361192803023E+04    0.58199E-04   -0.12510E-04  1728   0.685E-03    0.101E-01
DAV:  18    -0.361192804555E+04   -0.15321E-04   -0.90385E-05  1728   0.586E-03    0.119E-01
DAV:  19    -0.361192800932E+04    0.36233E-04   -0.62538E-05  1600   0.482E-03    0.668E-02
DAV:  20    -0.361192802283E+04   -0.13513E-04   -0.43800E-05  1376   0.408E-03    0.839E-02
DAV:  21    -0.361192800135E+04    0.21485E-04   -0.29675E-05  1344   0.329E-03    0.426E-02
DAV:  22    -0.361192801124E+04   -0.98894E-05   -0.20380E-05  1312   0.275E-03
  47 F= -.36119280E+04 E0= -.36118673E+04  d E =-.106509E+00
       N       E                     dE             d eps       ncg     rms          rms(c)
DAV:   1    -0.361198513317E+04   -0.57132E-01   -0.33225E+01  2048   0.339E+00    0.123E+00
DAV:   2    -0.361202858995E+04   -0.43457E-01   -0.58679E-01  2272   0.423E-01    0.114E+00
DAV:   3    -0.361205793598E+04   -0.29346E-01   -0.95536E-02  2944   0.279E-01    0.213E+00
DAV:   4    -0.361202274870E+04    0.35187E-01   -0.65880E-02  2784   0.226E-01    0.947E-01
DAV:   5    -0.361219333686E+04   -0.17059E+00   -0.10769E+00  2816   0.318E-01    0.129E+01
DAV:   6    -0.361218971640E+04    0.36205E-02   -0.53646E+00  2560   0.363E-01    0.672E-01
DAV:   7    -0.361204919448E+04    0.14052E+00   -0.22198E-01  2656   0.231E-01    0.163E+00
DAV:   8    -0.361203124366E+04    0.17951E-01   -0.20065E-02  2816   0.117E-01    0.107E+00
DAV:   9    -0.361202633560E+04    0.49081E-02   -0.27427E-03  2528   0.514E-02    0.948E-01
DAV:  10    -0.361202475778E+04    0.15778E-02   -0.81835E-04  2560   0.258E-02    0.827E-01
DAV:  11    -0.361202290551E+04    0.18523E-02   -0.42279E-04  2816   0.237E-02    0.513E-01
DAV:  12    -0.361202220951E+04    0.69600E-03   -0.25117E-04  2688   0.214E-02    0.190E-01
DAV:  13    -0.361202222966E+04   -0.20154E-04   -0.16667E-04  2368   0.113E-02    0.210E-01
DAV:  14    -0.361202216522E+04    0.64444E-04   -0.21677E-05  2144   0.521E-03    0.401E-02
DAV:  15    -0.361202217869E+04   -0.13470E-04   -0.29453E-05  1536   0.605E-03    0.523E-02
DAV:  16    -0.361202218616E+04   -0.74714E-05   -0.96027E-06  1728   0.469E-03
  48 F= -.36120222E+04 E0= -.36119612E+04  d E =-.941749E-01
       N       E                     dE             d eps       ncg     rms          rms(c)
DAV:   1    -0.361202415591E+04   -0.19772E-02   -0.41879E+00  2048   0.121E+00    0.436E-01
DAV:   2    -0.361203180554E+04   -0.76496E-02   -0.76992E-02  2272   0.160E-01    0.153E+00
DAV:   3    -0.361203326053E+04   -0.14550E-02   -0.59054E-03  2560   0.674E-02    0.848E-01
DAV:   4    -0.361202983694E+04    0.34236E-02   -0.45612E-03  2400   0.488E-02    0.471E-01
DAV:   5    -0.361203092438E+04   -0.10874E-02   -0.37458E-03  2496   0.743E-02    0.659E-01
DAV:   6    -0.361202975788E+04    0.11665E-02   -0.30880E-03  2368   0.703E-02    0.489E-01
DAV:   7    -0.361203028594E+04   -0.52806E-03   -0.17044E-03  2560   0.395E-02    0.551E-01
DAV:   8    -0.361202941699E+04    0.86895E-03   -0.12071E-03  2560   0.277E-02    0.243E-01
DAV:   9    -0.361202953902E+04   -0.12203E-03   -0.85653E-04  2560   0.198E-02    0.402E-01
DAV:  10    -0.361202919310E+04    0.34592E-03   -0.50059E-04  2304   0.157E-02    0.201E-01
DAV:  11    -0.361202927716E+04   -0.84060E-04   -0.42148E-04  2016   0.133E-02    0.292E-01
DAV:  12    -0.361202908662E+04    0.19055E-03   -0.29477E-04  1952   0.110E-02    0.137E-01
DAV:  13    -0.361202913922E+04   -0.52602E-04   -0.22308E-04  1856   0.935E-03    0.215E-01
DAV:  14    -0.361202902979E+04    0.10943E-03   -0.15525E-04  1760   0.785E-03    0.869E-02
DAV:  15    -0.361202907034E+04   -0.40555E-04   -0.11247E-04  1696   0.655E-03    0.159E-01
DAV:  16    -0.361202900369E+04    0.66654E-04   -0.76427E-05  1664   0.547E-03    0.511E-02
DAV:  17    -0.361202903643E+04   -0.32737E-04   -0.54883E-05  1632   0.458E-03    0.119E-01
DAV:  18    -0.361202899423E+04    0.42199E-04   -0.36763E-05  1408   0.378E-03    0.262E-02
DAV:  19    -0.361202901855E+04   -0.24318E-04   -0.26354E-05  1344   0.315E-03    0.902E-02
DAV:  20    -0.361202899195E+04    0.26600E-04   -0.17265E-05  1280   0.256E-03    0.969E-03
DAV:  21    -0.361202900889E+04   -0.16946E-04   -0.12358E-05  1280   0.217E-03    0.696E-02
DAV:  22    -0.361202899206E+04    0.16831E-04   -0.80123E-06  1280   0.175E-03    0.282E-03
DAV:  23    -0.361202900366E+04   -0.11597E-04   -0.57657E-06  1248   0.150E-03    0.551E-02
DAV:  24    -0.361202899315E+04    0.10505E-04   -0.36841E-06  1312   0.120E-03    0.883E-03
DAV:  25    -0.361202900083E+04   -0.76725E-05   -0.26848E-06  1312   0.103E-03
  49 F= -.36120290E+04 E0= -.36119685E+04  d E =-.100990E+00
       N       E                     dE             d eps       ncg     rms          rms(c)
DAV:   1    -0.361208647949E+04   -0.57486E-01   -0.35553E+01  2048   0.348E+00    0.125E+00
DAV:   2    -0.361213559824E+04   -0.49119E-01   -0.59282E-01  2240   0.442E-01    0.155E+00
DAV:   3    -0.361221986544E+04   -0.84267E-01   -0.69417E-01  2848   0.241E-01    0.110E+01
DAV:   4    -0.361226198379E+04   -0.42118E-01   -0.43218E+00  2560   0.271E-01    0.991E-01
DAV:   5    -0.361213424782E+04    0.12774E+00   -0.16211E-01  2464   0.277E-01    0.154E+00
DAV:   6    -0.361213547967E+04   -0.12318E-02   -0.18879E-02  2432   0.166E-01    0.135E+00
DAV:   7    -0.361212897581E+04    0.65039E-02   -0.73503E-03  2592   0.106E-01    0.101E+00
DAV:   8    -0.361212464012E+04    0.43357E-02   -0.47438E-03  2848   0.677E-02    0.351E-01
DAV:   9    -0.361212409704E+04    0.54308E-03   -0.91038E-04  2496   0.369E-02    0.930E-02
DAV:  10    -0.361212410799E+04   -0.10946E-04   -0.40607E-04  2624   0.282E-02    0.138E-01
DAV:  11    -0.361212410984E+04   -0.18500E-05   -0.14288E-04  2592   0.135E-02    0.134E-01
DAV:  12    -0.361212419908E+04   -0.89239E-04   -0.73517E-05  2368   0.870E-03    0.188E-01
DAV:  13    -0.361212412471E+04    0.74367E-04   -0.99448E-05  2080   0.699E-03    0.851E-02
DAV:  14    -0.361212417532E+04   -0.50604E-04   -0.77954E-05  1792   0.644E-03    0.158E-01
DAV:  15    -0.361212412038E+04    0.54940E-04   -0.65386E-05  1696   0.568E-03    0.815E-02
DAV:  16    -0.361212415113E+04   -0.30755E-04   -0.63337E-05  1728   0.524E-03    0.122E-01
DAV:  17    -0.361212411491E+04    0.36216E-04   -0.47570E-05  1600   0.459E-03    0.664E-02
DAV:  18    -0.361212413627E+04   -0.21358E-04   -0.40179E-05  1568   0.414E-03    0.996E-02
DAV:  19    -0.361212411009E+04    0.26185E-04   -0.31987E-05  1440   0.361E-03    0.462E-02
DAV:  20    -0.361212412578E+04   -0.15694E-04   -0.24555E-05  1408   0.316E-03    0.806E-02
DAV:  21    -0.361212410735E+04    0.18432E-04   -0.18864E-05  1376   0.274E-03    0.310E-02
DAV:  22    -0.361212411884E+04   -0.11490E-04   -0.14474E-05  1344   0.240E-03    0.642E-02
DAV:  23    -0.361212410630E+04    0.12537E-04   -0.10712E-05  1344   0.206E-03    0.197E-02
DAV:  24    -0.361212411460E+04   -0.82947E-05   -0.82116E-06  1344   0.181E-03
  50 F= -.36121241E+04 E0= -.36120635E+04  d E =-.951138E-01
       N       E                     dE             d eps       ncg     rms          rms(c)
DAV:   1    -0.361212689535E+04   -0.27890E-02   -0.83953E+00  2048   0.168E+00    0.607E-01
DAV:   2    -0.361213977508E+04   -0.12880E-01   -0.14115E-01  2240   0.220E-01    0.109E+00
DAV:   3    -0.361214607387E+04   -0.62988E-02   -0.14913E-02  2816   0.106E-01    0.343E+00
DAV:   4    -0.361215417093E+04   -0.80971E-02   -0.45280E-02  2432   0.111E-01    0.862E-01
DAV:   5    -0.361213742015E+04    0.16751E-01   -0.20809E-02  2336   0.128E-01    0.316E-01
DAV:   6    -0.361213712536E+04    0.29479E-03   -0.58544E-03  2496   0.846E-02    0.670E-01
DAV:   7    -0.361213626835E+04    0.85701E-03   -0.11792E-03  2400   0.424E-02    0.393E-01
DAV:   8    -0.361213657225E+04   -0.30391E-03   -0.13824E-03  2496   0.308E-02    0.459E-01
DAV:   9    -0.361213621412E+04    0.35813E-03   -0.84083E-04  2528   0.219E-02    0.387E-01
DAV:  10    -0.361213647128E+04   -0.25715E-03   -0.63868E-04  2336   0.199E-02    0.441E-01
DAV:  11    -0.361213606995E+04    0.40133E-03   -0.66514E-04  2176   0.182E-02    0.252E-01
DAV:  12    -0.361213615309E+04   -0.83138E-04   -0.52183E-04  2016   0.149E-02    0.330E-01
DAV:  13    -0.361213591877E+04    0.23432E-03   -0.37554E-04  1888   0.128E-02    0.171E-01
DAV:  14    -0.361213598890E+04   -0.70124E-04   -0.28256E-04  1856   0.109E-02    0.254E-01
DAV:  15    -0.361213584415E+04    0.14474E-03   -0.20563E-04  1824   0.938E-03    0.108E-01
DAV:  16    -0.361213590121E+04   -0.57054E-04   -0.15153E-04  1856   0.797E-03    0.195E-01
DAV:  17    -0.361213580961E+04    0.91592E-04   -0.10746E-04  1760   0.677E-03    0.654E-02
DAV:  18    -0.361213585392E+04   -0.44307E-04   -0.79201E-05  1696   0.577E-03    0.151E-01
DAV:  19    -0.361213579413E+04    0.59796E-04   -0.55398E-05  1600   0.485E-03    0.353E-02
DAV:  20    -0.361213582772E+04   -0.33595E-04   -0.40747E-05  1536   0.414E-03    0.119E-01
DAV:  21    -0.361213578836E+04    0.39356E-04   -0.28112E-05  1376   0.344E-03    0.145E-02
DAV:  22    -0.361213581287E+04   -0.24503E-04   -0.20727E-05  1344   0.292E-03    0.946E-02
DAV:  23    -0.361213578715E+04    0.25716E-04   -0.14059E-05  1280   0.239E-03    0.307E-03
DAV:  24    -0.361213580442E+04   -0.17267E-04   -0.10396E-05  1280   0.206E-03    0.768E-02
DAV:  25    -0.361213578765E+04    0.16764E-04   -0.69817E-06  1248   0.168E-03    0.104E-02
DAV:  26    -0.361213579960E+04   -0.11949E-04   -0.52078E-06  1312   0.147E-03    0.636E-02
DAV:  27    -0.361213578866E+04    0.10947E-04   -0.34442E-06  1280   0.119E-03    0.165E-02
DAV:  28    -0.361213579681E+04   -0.81527E-05   -0.26062E-06  1280   0.105E-03
  51 F= -.36121358E+04 E0= -.36120751E+04  d E =-.106796E+00
       N       E                     dE             d eps       ncg     rms          rms(c)
DAV:   1    -0.361219175281E+04   -0.55964E-01   -0.34789E+01  2048   0.338E+00    0.123E+00
DAV:   2    -0.361224090074E+04   -0.49148E-01   -0.59837E-01  2208   0.435E-01    0.149E+00
DAV:   3    -0.361234123859E+04   -0.10034E+00   -0.77400E-01  2880   0.238E-01    0.115E+01
DAV:   4    -0.361238135454E+04   -0.40116E-01   -0.45879E+00  2592   0.268E-01    0.975E-01
DAV:   5    -0.361224116412E+04    0.14019E+00   -0.18396E-01  2496   0.261E-01    0.153E+00
DAV:   6    -0.361224437413E+04   -0.32100E-02   -0.17336E-02  2432   0.163E-01    0.144E+00
DAV:   7    -0.361223791715E+04    0.64570E-02   -0.77269E-03  2720   0.114E-01    0.113E+00
DAV:   8    -0.361223266659E+04    0.52506E-02   -0.42302E-03  2880   0.660E-02    0.605E-01
DAV:   9    -0.361223146628E+04    0.12003E-02   -0.11478E-03  2752   0.431E-02    0.196E-01
DAV:  10    -0.361223150071E+04   -0.34431E-04   -0.82495E-04  2688   0.364E-02    0.185E-01
DAV:  11    -0.361223163763E+04   -0.13692E-03   -0.28404E-04  2752   0.165E-02    0.403E-01
DAV:  12    -0.361223166900E+04   -0.31373E-04   -0.27564E-04  2400   0.144E-02    0.275E-01
DAV:  13    -0.361223162762E+04    0.41385E-04   -0.41799E-04  2144   0.137E-02    0.313E-01
DAV:  14    -0.361223166477E+04   -0.37155E-04   -0.33852E-04  2016   0.133E-02    0.289E-01
DAV:  15    -0.361223157050E+04    0.94276E-04   -0.36005E-04  1920   0.127E-02    0.250E-01
DAV:  16    -0.361223158184E+04   -0.11339E-04   -0.30302E-04  1920   0.115E-02    0.243E-01
DAV:  17    -0.361223151683E+04    0.65003E-04   -0.25421E-04  1920   0.107E-02    0.216E-01
DAV:  18    -0.361223151797E+04   -0.11376E-05   -0.22157E-04  1920   0.979E-03    0.199E-01
DAV:  19    -0.361223147646E+04    0.41509E-04   -0.18327E-04  1856   0.896E-03    0.180E-01
DAV:  20    -0.361223147422E+04    0.22432E-05   -0.15401E-04  1824   0.818E-03    0.165E-01
DAV:  21    -0.361223144650E+04    0.27719E-04   -0.12814E-04  1824   0.745E-03    0.147E-01
DAV:  22    -0.361223144431E+04    0.21911E-05   -0.10558E-04  1824   0.677E-03    0.136E-01
DAV:  23    -0.361223142619E+04    0.18122E-04   -0.86807E-05  1760   0.613E-03    0.119E-01
DAV:  24    -0.361223142421E+04    0.19719E-05   -0.71092E-05  1760   0.555E-03
  52 F= -.36122314E+04 E0= -.36121709E+04  d E =-.956274E-01
       N       E                     dE             d eps       ncg     rms          rms(c)
DAV:   1    -0.361223211382E+04   -0.68764E-03   -0.11489E+01  2048   0.195E+00    0.724E-01
DAV:   2    -0.361226026475E+04   -0.28151E-01   -0.21440E-01  2304   0.304E-01    0.158E+00
DAV:   3    -0.361224960162E+04    0.10663E-01   -0.31601E-02  2816   0.164E-01    0.192E+00
DAV:   4    -0.361225811480E+04   -0.85132E-02   -0.85548E-03  2560   0.117E-01    0.110E+00
DAV:   5    -0.361224561589E+04    0.12499E-01   -0.10172E-02  2464   0.146E-01    0.258E-01
DAV:   6    -0.361224644318E+04   -0.82729E-03   -0.65966E-03  2368   0.967E-02    0.490E-01
DAV:   7    -0.361224571428E+04    0.72889E-03   -0.13912E-03  2336   0.445E-02    0.367E-01
DAV:   8    -0.361224731414E+04   -0.15999E-02   -0.93062E-04  2496   0.321E-02    0.738E-01
DAV:   9    -0.361224604097E+04    0.12732E-02   -0.10465E-03  2560   0.301E-02    0.494E-01
DAV:  10    -0.361224661264E+04   -0.57167E-03   -0.12045E-03  2336   0.265E-02    0.550E-01
DAV:  11    -0.361224571137E+04    0.90127E-03   -0.11372E-03  1984   0.222E-02    0.209E-01
DAV:  12    -0.361224580625E+04   -0.94876E-04   -0.73801E-04  1952   0.167E-02    0.370E-01
DAV:  13    -0.361224547113E+04    0.33512E-03   -0.40944E-04  1888   0.135E-02    0.157E-01
DAV:  14    -0.361224561929E+04   -0.14816E-03   -0.30298E-04  1856   0.117E-02    0.302E-01
DAV:  15    -0.361224540816E+04    0.21113E-03   -0.22583E-04  1856   0.103E-02    0.110E-01
DAV:  16    -0.361224552048E+04   -0.11232E-03   -0.18095E-04  1888   0.907E-03    0.246E-01
DAV:  17    -0.361224537568E+04    0.14480E-03   -0.13731E-04  1792   0.799E-03    0.713E-02
DAV:  18    -0.361224545954E+04   -0.83854E-04   -0.10911E-04  1760   0.704E-03    0.201E-01
DAV:  19    -0.361224535864E+04    0.10089E-03   -0.81710E-05  1760   0.614E-03    0.413E-02
DAV:  20    -0.361224542185E+04   -0.63208E-04   -0.64431E-05  1696   0.542E-03    0.166E-01
DAV:  21    -0.361224535086E+04    0.70995E-04   -0.47670E-05  1600   0.469E-03    0.186E-02
DAV:  22    -0.361224539814E+04   -0.47284E-04   -0.37483E-05  1568   0.411E-03    0.138E-01
DAV:  23    -0.361224534790E+04    0.50239E-04   -0.27294E-05  1376   0.352E-03    0.453E-03
DAV:  24    -0.361224538311E+04   -0.35209E-04   -0.21464E-05  1344   0.308E-03    0.116E-01
DAV:  25    -0.361224534784E+04    0.35274E-04   -0.15381E-05  1280   0.260E-03    0.124E-02
DAV:  26    -0.361224537362E+04   -0.25778E-04   -0.12105E-05  1280   0.230E-03    0.991E-02
DAV:  27    -0.361224534899E+04    0.24626E-04   -0.85734E-06  1280   0.194E-03    0.210E-02
DAV:  28    -0.361224536764E+04   -0.18649E-04   -0.67888E-06  1344   0.173E-03    0.856E-02
DAV:  29    -0.361224535038E+04    0.17262E-04   -0.47446E-06  1280   0.145E-03    0.271E-02
DAV:  30    -0.361224536385E+04   -0.13473E-04   -0.38022E-06  1312   0.130E-03    0.751E-02
DAV:  31    -0.361224535167E+04    0.12182E-04   -0.26133E-06  1280   0.109E-03    0.312E-02
DAV:  32    -0.361224536143E+04   -0.97580E-05   -0.21277E-06  1248   0.984E-04
  53 F= -.36122454E+04 E0= -.36121846E+04  d E =-.109565E+00
       N       E                     dE             d eps       ncg     rms          rms(c)
DAV:   1    -0.361228491041E+04   -0.39559E-01   -0.42945E+01  2048   0.375E+00    0.138E+00
DAV:   2    -0.361234559589E+04   -0.60685E-01   -0.74679E-01  2208   0.475E-01    0.243E+00
DAV:   3    -0.361236294301E+04   -0.17347E-01   -0.54886E-02  2784   0.218E-01    0.184E+00
DAV:   4    -0.361234202101E+04    0.20922E-01   -0.16905E-02  2496   0.120E-01    0.147E+00
DAV:   5    -0.361236329679E+04   -0.21276E-01   -0.23328E-01  2592   0.268E-01    0.645E+00
DAV:   6    -0.361239232967E+04   -0.29033E-01   -0.13101E+00  2656   0.208E-01    0.735E-01
DAV:   7    -0.361234879741E+04    0.43532E-01   -0.62218E-02  2624   0.129E-01    0.137E+00
DAV:   8    -0.361233999955E+04    0.87979E-02   -0.57995E-03  2752   0.626E-02    0.108E+00
DAV:   9    -0.361233633494E+04    0.36646E-02   -0.13180E-03  2656   0.399E-02    0.860E-01
DAV:  10    -0.361233516888E+04    0.11661E-02   -0.53847E-04  2720   0.201E-02    0.672E-01
DAV:  11    -0.361233421386E+04    0.95502E-03   -0.27826E-04  2688   0.215E-02    0.263E-01
DAV:  12    -0.361233432505E+04   -0.11119E-03   -0.17097E-04  2528   0.119E-02    0.294E-01
DAV:  13    -0.361233428362E+04    0.41433E-04   -0.20565E-05  2272   0.371E-03    0.213E-01
DAV:  14    -0.361233431797E+04   -0.34355E-04   -0.72496E-06  1408   0.339E-03    0.228E-01
DAV:  15    -0.361233426042E+04    0.57557E-04   -0.59646E-06  1728   0.412E-03    0.113E-01
DAV:  16    -0.361233433653E+04   -0.76118E-04   -0.14493E-05  1472   0.411E-03    0.178E-01
DAV:  17    -0.361233429534E+04    0.41191E-04   -0.69038E-06  1408   0.241E-03    0.112E-01
DAV:  18    -0.361233434049E+04   -0.45147E-04   -0.48207E-06  1312   0.212E-03    0.167E-01
DAV:  19    -0.361233430237E+04    0.38120E-04   -0.37920E-06  1344   0.180E-03    0.101E-01
DAV:  20    -0.361233433370E+04   -0.31334E-04   -0.46570E-06  1408   0.270E-03    0.129E-01
DAV:  21    -0.361233431641E+04    0.17298E-04   -0.32108E-06  1536   0.215E-03    0.706E-02
DAV:  22    -0.361233434069E+04   -0.24283E-04   -0.48189E-06  1312   0.226E-03    0.103E-01
DAV:  23    -0.361233432700E+04    0.13686E-04   -0.22124E-06  1408   0.143E-03    0.599E-02
DAV:  24    -0.361233434170E+04   -0.14698E-04   -0.24534E-06  1312   0.164E-03    0.843E-02
DAV:  25    -0.361233433257E+04    0.91317E-05   -0.12989E-06  1408   0.116E-03
  54 F= -.36123343E+04 E0= -.36122733E+04  d E =-.889711E-01
       N       E                     dE             d eps       ncg     rms          rms(c)
DAV:   1    -0.361233441929E+04   -0.77585E-04   -0.48369E+00  2048   0.125E+00    0.469E-01
DAV:   2    -0.361234918459E+04   -0.14765E-01   -0.87664E-02  2304   0.179E-01    0.333E+00
DAV:   3    -0.361235470461E+04   -0.55200E-02   -0.13386E-02  2528   0.930E-02    0.903E-01
DAV:   4    -0.361234228488E+04    0.12420E-01   -0.13947E-02  2464   0.904E-02    0.723E-01
DAV:   5    -0.361234349068E+04   -0.12058E-02   -0.50319E-03  2336   0.829E-02    0.890E-01
DAV:   6    -0.361234159078E+04    0.18999E-02   -0.41912E-03  2368   0.779E-02    0.904E-01
DAV:   7    -0.361234241390E+04   -0.82311E-03   -0.23620E-03  2528   0.482E-02    0.674E-01
DAV:   8    -0.361234117530E+04    0.12386E-02   -0.21524E-03  2496   0.340E-02    0.688E-01
DAV:   9    -0.361234156082E+04   -0.38552E-03   -0.16532E-03  2560   0.297E-02    0.611E-01
DAV:  10    -0.361234074859E+04    0.81224E-03   -0.14113E-03  2432   0.269E-02    0.519E-01
DAV:  11    -0.361234085348E+04   -0.10490E-03   -0.11963E-03  2144   0.227E-02    0.480E-01
DAV:  12    -0.361234044007E+04    0.41341E-03   -0.92572E-04  2048   0.203E-02    0.424E-01
DAV:  13    -0.361234051352E+04   -0.73449E-04   -0.77748E-04  1984   0.184E-02    0.399E-01
DAV:  14    -0.361234025755E+04    0.25597E-03   -0.64308E-04  2016   0.169E-02    0.340E-01
DAV:  15    -0.361234030284E+04   -0.45290E-04   -0.52991E-04  1888   0.153E-02    0.333E-01
DAV:  16    -0.361234013715E+04    0.16569E-03   -0.43935E-04  1888   0.140E-02    0.274E-01
DAV:  17    -0.361234017179E+04   -0.34644E-04   -0.36257E-04  1856   0.127E-02    0.278E-01
DAV:  18    -0.361234005857E+04    0.11322E-03   -0.30064E-04  1856   0.116E-02    0.220E-01
DAV:  19    -0.361234008710E+04   -0.28530E-04   -0.24793E-04  1856   0.106E-02    0.233E-01
DAV:  20    -0.361234000735E+04    0.79751E-04   -0.20520E-04  1856   0.963E-03    0.176E-01
DAV:  21    -0.361234003162E+04   -0.24267E-04   -0.16910E-04  1824   0.877E-03    0.196E-01
DAV:  22    -0.361233997404E+04    0.57580E-04   -0.13945E-04  1760   0.796E-03    0.140E-01
DAV:  23    -0.361233999489E+04   -0.20855E-04   -0.11486E-04  1760   0.724E-03    0.164E-01
DAV:  24    -0.361233995231E+04    0.42581E-04   -0.94217E-05  1760   0.655E-03    0.111E-01
DAV:  25    -0.361233997039E+04   -0.18082E-04   -0.77590E-05  1728   0.596E-03    0.138E-01
DAV:  26    -0.361233993860E+04    0.31794E-04   -0.63353E-05  1728   0.537E-03    0.870E-02
DAV:  27    -0.361233995390E+04   -0.15302E-04   -0.52115E-05  1664   0.488E-03    0.116E-01
DAV:  28    -0.361233992990E+04    0.24000E-04   -0.42328E-05  1536   0.439E-03    0.677E-02
DAV:  29    -0.361233994252E+04   -0.12613E-04   -0.34757E-05  1536   0.395E-03    0.971E-02
DAV:  30    -0.361233992443E+04    0.18083E-04   -0.27945E-05  1408   0.353E-03    0.520E-02
DAV:  31    -0.361233993464E+04   -0.10210E-04   -0.22884E-05  1312   0.318E-03    0.811E-02
DAV:  32    -0.361233992115E+04    0.13496E-04   -0.18282E-05  1312   0.282E-03    0.392E-02
DAV:  33    -0.361233992926E+04   -0.81146E-05   -0.14918E-05  1280   0.255E-03
  55 F= -.36123399E+04 E0= -.36122790E+04  d E =-.945678E-01
       N       E                     dE             d eps       ncg     rms          rms(c)
DAV:   1    -0.361238366805E+04   -0.43747E-01   -0.45329E+01  2048   0.386E+00    0.142E+00
DAV:   2    -0.361249879149E+04   -0.11512E+00   -0.11240E+00  2272   0.524E-01    0.905E+00
DAV:   3    -0.361253551406E+04   -0.36723E-01   -0.27089E+00  2752   0.227E-01    0.136E+00
DAV:   4    -0.361244301359E+04    0.92500E-01   -0.10015E-01  2496   0.201E-01    0.137E+00
DAV:   5    -0.361243837669E+04    0.46369E-02   -0.26192E-02  2624   0.224E-01    0.106E+00
DAV:   6    -0.361244048226E+04   -0.21056E-02   -0.27047E-02  2560   0.221E-01    0.181E+00
DAV:   7    -0.361244199597E+04   -0.15137E-02   -0.82467E-03  2720   0.126E-01    0.727E-01
DAV:   8    -0.361243804861E+04    0.39474E-02   -0.71947E-03  2656   0.774E-02    0.506E-01
DAV:   9    -0.361243893589E+04   -0.88728E-03   -0.24598E-03  2560   0.430E-02    0.801E-01
DAV:  10    -0.361243720625E+04    0.17296E-02   -0.12536E-03  2656   0.316E-02    0.314E-01
DAV:  11    -0.361243717988E+04    0.26369E-04   -0.12672E-03  2432   0.246E-02    0.455E-01
DAV:  12    -0.361243690205E+04    0.27783E-03   -0.57357E-04  2624   0.191E-02    0.409E-01
DAV:  13    -0.361243702566E+04   -0.12360E-03   -0.59570E-04  2080   0.177E-02    0.387E-01
DAV:  14    -0.361243680127E+04    0.22439E-03   -0.56105E-04  2016   0.164E-02    0.333E-01
DAV:  15    -0.361243685000E+04   -0.48733E-04   -0.47216E-04  1888   0.149E-02    0.329E-01
DAV:  16    -0.361243669535E+04    0.15466E-03   -0.40080E-04  1856   0.138E-02    0.270E-01
DAV:  17    -0.361243672564E+04   -0.30292E-04   -0.33745E-04  1824   0.125E-02    0.274E-01
DAV:  18    -0.361243661829E+04    0.10735E-03   -0.27891E-04  1824   0.115E-02    0.216E-01
DAV:  19    -0.361243664236E+04   -0.24065E-04   -0.23121E-04  1824   0.104E-02    0.228E-01
DAV:  20    -0.361243656675E+04    0.75606E-04   -0.18882E-04  1888   0.945E-03    0.171E-01
DAV:  21    -0.361243658688E+04   -0.20133E-04   -0.15542E-04  1792   0.856E-03    0.188E-01
DAV:  22    -0.361243653387E+04    0.53010E-04   -0.12568E-04  1760   0.773E-03    0.135E-01
DAV:  23    -0.361243655022E+04   -0.16349E-04   -0.10298E-04  1760   0.697E-03    0.154E-01
DAV:  24    -0.361243651291E+04    0.37310E-04   -0.82592E-05  1728   0.625E-03    0.106E-01
DAV:  25    -0.361243652629E+04   -0.13378E-04   -0.67432E-05  1696   0.564E-03    0.127E-01
DAV:  26    -0.361243649995E+04    0.26336E-04   -0.53723E-05  1632   0.503E-03    0.829E-02
DAV:  27    -0.361243651077E+04   -0.10820E-04   -0.43702E-05  1600   0.452E-03    0.103E-01
DAV:  28    -0.361243649203E+04    0.18748E-04   -0.34495E-05  1440   0.400E-03    0.638E-02
DAV:  29    -0.361243650047E+04   -0.84490E-05   -0.27942E-05  1376   0.358E-03
  56 F= -.36124365E+04 E0= -.36123758E+04  d E =-.965712E-01
       N       E                     dE             d eps       ncg     rms          rms(c)
DAV:   1    -0.361242739308E+04    0.90989E-02   -0.19305E+01  2048   0.253E+00    0.925E-01
DAV:   2    -0.361246122608E+04   -0.33833E-01   -0.33240E-01  2272   0.331E-01    0.345E+00
DAV:   3    -0.361246940519E+04   -0.81791E-02   -0.56774E-02  2720   0.134E-01    0.119E+00
DAV:   4    -0.361245050637E+04    0.18899E-01   -0.14108E-02  2464   0.977E-02    0.730E-01
DAV:   5    -0.361244967522E+04    0.83115E-03   -0.18082E-02  2560   0.153E-01    0.330E-01
DAV:   6    -0.361245203796E+04   -0.23627E-02   -0.50958E-03  2304   0.114E-01    0.147E+00
DAV:   7    -0.361245478239E+04   -0.27444E-02   -0.42544E-03  2720   0.754E-02    0.836E-01
DAV:   8    -0.361245058760E+04    0.41948E-02   -0.37365E-03  2624   0.457E-02    0.101E-01
DAV:   9    -0.361245052249E+04    0.65105E-04   -0.15012E-03  2592   0.302E-02    0.570E-01
DAV:  10    -0.361244985175E+04    0.67074E-03   -0.39485E-04  2528   0.209E-02    0.198E-01
DAV:  11    -0.361245006326E+04   -0.21151E-03   -0.51349E-04  2400   0.170E-02    0.380E-01
DAV:  12    -0.361244977758E+04    0.28568E-03   -0.30716E-04  2240   0.140E-02    0.218E-01
DAV:  13    -0.361244991694E+04   -0.13935E-03   -0.30759E-04  2016   0.129E-02    0.304E-01
DAV:  14    -0.361244972352E+04    0.19342E-03   -0.25313E-04  1888   0.115E-02    0.169E-01
DAV:  15    -0.361244980788E+04   -0.84358E-04   -0.21170E-04  1824   0.102E-02    0.244E-01
DAV:  16    -0.361244967821E+04    0.12967E-03   -0.16467E-04  1824   0.908E-03    0.124E-01
DAV:  17    -0.361244973983E+04   -0.61625E-04   -0.13228E-04  1824   0.805E-03    0.196E-01
DAV:  18    -0.361244965226E+04    0.87575E-04   -0.10093E-04  1760   0.709E-03    0.887E-02
DAV:  19    -0.361244969776E+04   -0.45501E-04   -0.80364E-05  1760   0.626E-03    0.157E-01
DAV:  20    -0.361244963844E+04    0.59323E-04   -0.60007E-05  1696   0.545E-03    0.619E-02
DAV:  21    -0.361244967212E+04   -0.33680E-04   -0.47699E-05  1696   0.481E-03    0.125E-01
DAV:  22    -0.361244963179E+04    0.40328E-04   -0.35153E-05  1504   0.414E-03    0.412E-02
DAV:  23    -0.361244965607E+04   -0.24281E-04   -0.27825E-05  1440   0.363E-03    0.995E-02
DAV:  24    -0.361244962900E+04    0.27074E-04   -0.20069E-05  1312   0.308E-03    0.256E-02
DAV:  25    -0.361244964625E+04   -0.17257E-04   -0.15766E-05  1312   0.271E-03    0.794E-02
DAV:  26    -0.361244962812E+04    0.18133E-04   -0.11235E-05  1280   0.228E-03    0.142E-02
DAV:  27    -0.361244964038E+04   -0.12257E-04   -0.87975E-06  1280   0.202E-03    0.642E-02
DAV:  28    -0.361244962815E+04    0.12225E-04   -0.62492E-06  1280   0.171E-03    0.604E-03
DAV:  29    -0.361244963682E+04   -0.86703E-05   -0.49213E-06  1248   0.152E-03
  57 F= -.36124496E+04 E0= -.36123889E+04  d E =-.109708E+00
       N       E                     dE             d eps       ncg     rms          rms(c)
DAV:   1    -0.361248753550E+04   -0.37907E-01   -0.45951E+01  2048   0.397E+00    0.142E+00
DAV:   2    -0.361254735171E+04   -0.59816E-01   -0.77192E-01  2240   0.481E-01    0.122E+00
DAV:   3    -0.361278721414E+04   -0.23986E+00   -0.13608E+00  2944   0.299E-01    0.147E+01
DAV:   4    -0.361267774398E+04    0.10947E+00   -0.45208E+00  2752   0.312E-01    0.101E+00
DAV:   5    -0.361254755646E+04    0.13019E+00   -0.20871E-01  2528   0.253E-01    0.115E+00
DAV:   6    -0.361255396812E+04   -0.64117E-02   -0.18323E-02  2528   0.205E-01    0.148E+00
DAV:   7    -0.361254811237E+04    0.58558E-02   -0.97553E-03  2784   0.134E-01    0.118E+00
DAV:   8    -0.361254250116E+04    0.56112E-02   -0.52396E-03  3040   0.734E-02    0.725E-01
DAV:   9    -0.361254063910E+04    0.18621E-02   -0.10907E-03  2848   0.518E-02    0.109E-01
DAV:  10    -0.361254024216E+04    0.39694E-03   -0.75776E-04  2784   0.345E-02    0.853E-02
DAV:  11    -0.361254165957E+04   -0.14174E-02   -0.56590E-04  2912   0.332E-02    0.111E+00
DAV:  12    -0.361254113696E+04    0.52260E-03   -0.10039E-03  2560   0.260E-02    0.538E-02
DAV:  13    -0.361254174354E+04   -0.60657E-03   -0.12042E-03  2528   0.235E-02    0.108E+00
DAV:  14    -0.361254144665E+04    0.29689E-03   -0.10939E-03  2368   0.238E-02    0.322E-01
DAV:  15    -0.361254170557E+04   -0.25892E-03   -0.17401E-03  2528   0.259E-02    0.911E-01
DAV:  16    -0.361254142316E+04    0.28241E-03   -0.14060E-03  2272   0.245E-02    0.382E-01
DAV:  17    -0.361254147321E+04   -0.50050E-04   -0.14857E-03  2240   0.246E-02    0.790E-01
DAV:  18    -0.361254118794E+04    0.28527E-03   -0.12856E-03  2176   0.229E-02    0.359E-01
DAV:  19    -0.361254120571E+04   -0.17766E-04   -0.11928E-03  2176   0.222E-02    0.680E-01
DAV:  20    -0.361254093298E+04    0.27273E-03   -0.10185E-03  2144   0.205E-02    0.322E-01
DAV:  21    -0.361254096595E+04   -0.32974E-04   -0.91935E-04  2112   0.195E-02    0.575E-01
DAV:  22    -0.361254071466E+04    0.25129E-03   -0.76588E-04  2080   0.180E-02    0.281E-01
DAV:  23    -0.361254077463E+04   -0.59971E-04   -0.67659E-04  2016   0.169E-02    0.484E-01
DAV:  24    -0.361254055166E+04    0.22298E-03   -0.56089E-04  2016   0.154E-02    0.237E-01
DAV:  25    -0.361254063116E+04   -0.79506E-04   -0.48498E-04  2016   0.144E-02    0.409E-01
DAV:  26    -0.361254043791E+04    0.19325E-03   -0.40239E-04  1952   0.132E-02    0.196E-01
DAV:  27    -0.361254052606E+04   -0.88156E-04   -0.34359E-04  1952   0.123E-02    0.345E-01
DAV:  28    -0.361254036297E+04    0.16309E-03   -0.28420E-04  1920   0.112E-02    0.159E-01
DAV:  29    -0.361254044980E+04   -0.86823E-04   -0.24085E-04  1920   0.104E-02    0.292E-01
DAV:  30    -0.361254031435E+04    0.13544E-03   -0.19816E-04  1824   0.944E-03    0.126E-01
DAV:  31    -0.361254039489E+04   -0.80537E-04   -0.16687E-04  1824   0.869E-03    0.247E-01
DAV:  32    -0.361254028420E+04    0.11069E-03   -0.13655E-04  1792   0.787E-03    0.979E-02
DAV:  33    -0.361254035562E+04   -0.71419E-04   -0.11432E-04  1792   0.720E-03    0.209E-01
DAV:  34    -0.361254026600E+04    0.89627E-04   -0.92983E-05  1760   0.650E-03    0.738E-02
DAV:  35    -0.361254032750E+04   -0.61505E-04   -0.77476E-05  1728   0.595E-03    0.177E-01
DAV:  36    -0.361254025681E+04    0.70691E-04   -0.62553E-05  1664   0.535E-03    0.536E-02
DAV:  37    -0.361254030735E+04   -0.50540E-04   -0.51936E-05  1632   0.487E-03    0.151E-01
DAV:  38    -0.361254025269E+04    0.54658E-04   -0.41526E-05  1504   0.435E-03    0.369E-02
DAV:  39    -0.361254029289E+04   -0.40199E-04   -0.34346E-05  1408   0.396E-03    0.129E-01
DAV:  40    -0.361254025115E+04    0.41740E-04   -0.27279E-05  1376   0.350E-03    0.232E-02
DAV:  41    -0.361254028246E+04   -0.31306E-04   -0.22432E-05  1344   0.318E-03    0.110E-01
DAV:  42    -0.361254025074E+04    0.31712E-04   -0.17655E-05  1344   0.282E-03    0.121E-02
DAV:  43    -0.361254027500E+04   -0.24251E-04   -0.14523E-05  1344   0.256E-03    0.945E-02
DAV:  44    -0.361254025100E+04    0.23995E-04   -0.11303E-05  1312   0.227E-03    0.411E-03
DAV:  45    -0.361254026970E+04   -0.18694E-04   -0.93118E-06  1312   0.206E-03    0.817E-02
DAV:  46    -0.361254025155E+04    0.18142E-04   -0.71773E-06  1312   0.182E-03    0.505E-03
DAV:  47    -0.361254026626E+04   -0.14709E-04   -0.57876E-06  1312   0.165E-03    0.729E-02
DAV:  48    -0.361254025198E+04    0.14279E-04   -0.47404E-06  1312   0.147E-03    0.125E-02
DAV:  49    -0.361254026350E+04   -0.11517E-04   -0.36917E-06  1248   0.130E-03    0.654E-02
DAV:  50    -0.361254025255E+04    0.10947E-04   -0.28436E-06  1248   0.115E-03    0.177E-02
DAV:  51    -0.361254026160E+04   -0.90427E-05   -0.22842E-06  1312   0.103E-03
  58 F= -.36125403E+04 E0= -.36124790E+04  d E =-.906248E-01
       N       E                     dE             d eps       ncg     rms          rms(c)
DAV:   1    -0.361252877994E+04    0.11473E-01   -0.29003E+01  2048   0.314E+00    0.113E+00
DAV:   2    -0.361256652349E+04   -0.37744E-01   -0.48254E-01  2240   0.379E-01    0.117E+00
DAV:   3    -0.361272164374E+04   -0.15512E+00   -0.99997E-01  2944   0.244E-01    0.130E+01
DAV:   4    -0.361272299757E+04   -0.13538E-02   -0.48279E+00  2624   0.277E-01    0.103E+00
DAV:   5    -0.361257003845E+04    0.15296E+00   -0.29394E-01  2528   0.214E-01    0.115E+00
DAV:   6    -0.361257467850E+04   -0.46400E-02   -0.13009E-02  2560   0.149E-01    0.135E+00
DAV:   7    -0.361256998473E+04    0.46938E-02   -0.59595E-03  2528   0.107E-01    0.117E+00
DAV:   8    -0.361256488134E+04    0.51034E-02   -0.22748E-03  2912   0.554E-02    0.888E-01
DAV:   9    -0.361256195874E+04    0.29226E-02   -0.11581E-03  2976   0.514E-02    0.186E-01
DAV:  10    -0.361256154043E+04    0.41832E-03   -0.84717E-04  2592   0.409E-02    0.178E-01
DAV:  11    -0.361256174977E+04   -0.20934E-03   -0.53935E-04  2432   0.244E-02    0.448E-01
DAV:  12    -0.361256148234E+04    0.26743E-03   -0.15143E-04  2368   0.137E-02    0.105E-01
DAV:  13    -0.361256176142E+04   -0.27908E-03   -0.22587E-04  2624   0.114E-02    0.383E-01
DAV:  14    -0.361256160089E+04    0.16053E-03   -0.18250E-04  2048   0.115E-02    0.222E-01
DAV:  15    -0.361256192040E+04   -0.31951E-03   -0.28523E-04  2112   0.132E-02    0.454E-01
DAV:  16    -0.361256170604E+04    0.21436E-03   -0.37460E-04  1984   0.135E-02    0.227E-01
DAV:  17    -0.361256195079E+04   -0.24475E-03   -0.39975E-04  1984   0.139E-02    0.465E-01
DAV:  18    -0.361256175125E+04    0.19955E-03   -0.41789E-04  1952   0.141E-02    0.247E-01
DAV:  19    -0.361256192144E+04   -0.17020E-03   -0.44504E-04  1952   0.142E-02    0.432E-01
DAV:  20    -0.361256173463E+04    0.18681E-03   -0.41871E-04  1952   0.139E-02    0.243E-01
DAV:  21    -0.361256186856E+04   -0.13393E-03   -0.41039E-04  1952   0.137E-02    0.396E-01
DAV:  22    -0.361256169372E+04    0.17484E-03   -0.37822E-04  1952   0.131E-02    0.224E-01
DAV:  23    -0.361256181035E+04   -0.11663E-03   -0.35258E-04  1952   0.127E-02    0.360E-01
DAV:  24    -0.361256164910E+04    0.16125E-03   -0.32004E-04  1920   0.121E-02    0.200E-01
DAV:  25    -0.361256175514E+04   -0.10604E-03   -0.29189E-04  1920   0.116E-02    0.324E-01
DAV:  26    -0.361256160906E+04    0.14608E-03   -0.26101E-04  1888   0.110E-02    0.176E-01
DAV:  27    -0.361256170644E+04   -0.97379E-04   -0.23488E-04  1856   0.105E-02    0.290E-01
DAV:  28    -0.361256157614E+04    0.13029E-03   -0.20759E-04  1824   0.981E-03    0.151E-01
DAV:  29    -0.361256166540E+04   -0.89257E-04   -0.18493E-04  1824   0.931E-03    0.258E-01
DAV:  30    -0.361256155055E+04    0.11486E-03   -0.16185E-04  1792   0.869E-03    0.129E-01
DAV:  31    -0.361256163176E+04   -0.81214E-04   -0.14297E-04  1760   0.821E-03    0.228E-01
DAV:  32    -0.361256153151E+04    0.10025E-03   -0.12410E-04  1760   0.764E-03    0.107E-01
DAV:  33    -0.361256160464E+04   -0.73124E-04   -0.10887E-04  1760   0.719E-03    0.202E-01
DAV:  34    -0.361256151839E+04    0.86249E-04   -0.93702E-05  1728   0.666E-03    0.883E-02
DAV:  35    -0.361256158319E+04   -0.64801E-04   -0.81731E-05  1728   0.625E-03    0.178E-01
DAV:  36    -0.361256151003E+04    0.73163E-04   -0.69738E-05  1696   0.576E-03    0.712E-02
DAV:  37    -0.361256156633E+04   -0.56303E-04   -0.60512E-05  1696   0.540E-03    0.156E-01
DAV:  38    -0.361256150539E+04    0.60943E-04   -0.51143E-05  1632   0.495E-03    0.559E-02
DAV:  39    -0.361256155314E+04   -0.47752E-04   -0.44107E-05  1536   0.462E-03    0.137E-01
DAV:  40    -0.361256150279E+04    0.50348E-04   -0.36950E-05  1472   0.420E-03    0.424E-02
DAV:  41    -0.361256154275E+04   -0.39965E-04   -0.31643E-05  1376   0.389E-03    0.120E-01
DAV:  42    -0.361256150179E+04    0.40963E-04   -0.26244E-05  1376   0.351E-03    0.306E-02
DAV:  43    -0.361256153468E+04   -0.32884E-04   -0.22308E-05  1344   0.325E-03    0.105E-01
DAV:  44    -0.361256150176E+04    0.32914E-04   -0.18306E-05  1312   0.294E-03    0.207E-02
DAV:  45    -0.361256152839E+04   -0.26630E-04   -0.15542E-05  1312   0.272E-03    0.918E-02
DAV:  46    -0.361256150227E+04    0.26123E-04   -0.12645E-05  1280   0.245E-03    0.124E-02
DAV:  47    -0.361256152962E+04   -0.27353E-04   -0.10087E-05  1280   0.240E-03    0.101E-01
DAV:  48    -0.361256150136E+04    0.28265E-04   -0.11765E-05  1280   0.238E-03    0.345E-03
DAV:  49    -0.361256152383E+04   -0.22468E-04   -0.10069E-05  1280   0.216E-03    0.884E-02
DAV:  50    -0.361256150185E+04    0.21970E-04   -0.77780E-06  1280   0.191E-03    0.974E-03
DAV:  51    -0.361256151976E+04   -0.17906E-04   -0.63619E-06  1280   0.173E-03    0.786E-02
DAV:  52    -0.361256150274E+04    0.17021E-04   -0.49121E-06  1248   0.152E-03    0.156E-02
DAV:  53    -0.361256151691E+04   -0.14172E-04   -0.40228E-06  1248   0.138E-03    0.708E-02
DAV:  54    -0.361256150357E+04    0.13340E-04   -0.31240E-06  1248   0.122E-03    0.204E-02
DAV:  55    -0.361256151486E+04   -0.11287E-04   -0.25786E-06  1312   0.111E-03    0.644E-02
DAV:  56    -0.361256150435E+04    0.10513E-04   -0.19852E-06  1280   0.977E-04    0.241E-02
DAV:  57    -0.361256151334E+04   -0.89981E-05   -0.16397E-06  1312   0.893E-04
  59 F= -.36125615E+04 E0= -.36125002E+04  d E =-.111877E+00
       N       E                     dE             d eps       ncg     rms          rms(c)
DAV:   1    -0.361256871014E+04   -0.72058E-02   -0.59526E+01  2048   0.453E+00    0.174E+00
DAV:   2    -0.361276271373E+04   -0.19400E+00   -0.14690E+00  2368   0.927E-01    0.348E+00
DAV:   3    -0.361265150648E+04    0.11121E+00   -0.28583E-01  2912   0.558E-01    0.157E+00
DAV:   4    -0.361282166153E+04   -0.17016E+00   -0.11458E+00  3104   0.322E-01    0.131E+01
DAV:   5    -0.361281011843E+04    0.11543E-01   -0.58524E+00  2624   0.369E-01    0.110E+00
DAV:   6    -0.361274095517E+04    0.69163E-01   -0.46380E-01  2720   0.432E-01    0.297E+00
DAV:   7    -0.361265995685E+04    0.80998E-01   -0.15428E-01  2848   0.373E-01    0.133E+00
DAV:   8    -0.361265117416E+04    0.87827E-02   -0.77658E-03  2656   0.801E-02    0.120E+00
DAV:   9    -0.361264573096E+04    0.54432E-02   -0.33053E-03  2784   0.482E-02    0.997E-01
DAV:  10    -0.361264316255E+04    0.25684E-02   -0.61213E-04  2848   0.307E-02    0.772E-01
DAV:  11    -0.361264137137E+04    0.17912E-02   -0.61530E-04  2624   0.301E-02    0.310E-01
DAV:  12    -0.361264169171E+04   -0.32034E-03   -0.33722E-04  2432   0.188E-02    0.486E-01
DAV:  13    -0.361264151619E+04    0.17552E-03   -0.59436E-05  2464   0.661E-03    0.361E-01
DAV:  14    -0.361264120492E+04    0.31127E-03   -0.93023E-05  1984   0.114E-02    0.103E-01
DAV:  15    -0.361264124369E+04   -0.38761E-04   -0.42780E-05  2304   0.863E-03    0.166E-01
DAV:  16    -0.361264121451E+04    0.29174E-04   -0.19881E-05  2112   0.396E-03    0.747E-02
DAV:  17    -0.361264123660E+04   -0.22085E-04   -0.73445E-06  1376   0.366E-03    0.108E-01
DAV:  18    -0.361264121962E+04    0.16972E-04   -0.42408E-06  1600   0.306E-03    0.103E-02
DAV:  19    -0.361264124421E+04   -0.24584E-04   -0.11318E-05  1344   0.288E-03    0.704E-02
DAV:  20    -0.361264123028E+04    0.13929E-04   -0.45913E-06  1312   0.178E-03    0.987E-03
DAV:  21    -0.361264124102E+04   -0.10744E-04   -0.38725E-06  1312   0.159E-03    0.519E-02
DAV:  22    -0.361264123343E+04    0.75963E-05   -0.22057E-06  1312   0.113E-03
  60 F= -.36126412E+04 E0= -.36125801E+04  d E =-.797201E-01
       N       E                     dE             d eps       ncg     rms          rms(c)
DAV:   1    -0.361264124473E+04   -0.37076E-05   -0.73126E-03  2112   0.506E-02    0.464E-02
DAV:   2    -0.361264418979E+04   -0.29451E-02   -0.15439E-03  2816   0.367E-02    0.173E+00
DAV:   3    -0.361264501712E+04   -0.82733E-03   -0.17880E-03  2464   0.410E-02    0.646E-01
DAV:   4    -0.361264307794E+04    0.19392E-02   -0.37606E-03  2336   0.372E-02    0.851E-01
DAV:   5    -0.361264323087E+04   -0.15292E-03   -0.20731E-03  2272   0.319E-02    0.604E-01
DAV:   6    -0.361264220313E+04    0.10277E-02   -0.17975E-03  2176   0.282E-02    0.523E-01
DAV:   7    -0.361264206882E+04    0.13430E-03   -0.12632E-03  2048   0.228E-02    0.437E-01
DAV:   8    -0.361264176332E+04    0.30551E-03   -0.86039E-04  2048   0.201E-02    0.419E-01
DAV:   9    -0.361264170300E+04    0.60314E-04   -0.68924E-04  2016   0.176E-02    0.343E-01
DAV:  10    -0.361264155514E+04    0.14786E-03   -0.54622E-04  1920   0.159E-02    0.324E-01
DAV:  11    -0.361264151092E+04    0.44219E-04   -0.42636E-04  1888   0.139E-02    0.275E-01
DAV:  12    -0.361264143378E+04    0.77142E-04   -0.34312E-04  1824   0.126E-02    0.254E-01
DAV:  13    -0.361264140301E+04    0.30769E-04   -0.27127E-04  1824   0.111E-02    0.221E-01
DAV:  14    -0.361264136168E+04    0.41330E-04   -0.21832E-04  1792   0.101E-02    0.201E-01
DAV:  15    -0.361264134272E+04    0.18965E-04   -0.17395E-04  1760   0.894E-03    0.178E-01
DAV:  16    -0.361264131850E+04    0.24220E-04   -0.14020E-04  1760   0.809E-03    0.160E-01
DAV:  17    -0.361264130689E+04    0.11609E-04   -0.11210E-04  1728   0.719E-03    0.143E-01
DAV:  18    -0.361264129248E+04    0.14405E-04   -0.90320E-05  1696   0.650E-03    0.128E-01
DAV:  19    -0.361264128540E+04    0.70787E-05   -0.72348E-05  1696   0.577E-03
  61 F= -.36126413E+04 E0= -.36125806E+04  d E =-.797721E-01
       N       E                     dE             d eps       ncg     rms          rms(c)
DAV:   1    -0.361266847570E+04   -0.27183E-01   -0.23913E+01  2048   0.292E+00    0.123E+00
DAV:   2    -0.361282006901E+04   -0.15159E+00   -0.85712E-01  2560   0.780E-01    0.340E+00
DAV:   3    -0.361270977908E+04    0.11029E+00   -0.22768E-01  2944   0.499E-01    0.150E+00
DAV:   4    -0.361276167469E+04   -0.51896E-01   -0.50121E-01  3072   0.257E-01    0.944E+00
DAV:   5    -0.361281296364E+04   -0.51289E-01   -0.34173E+00  2560   0.245E-01    0.867E-01
DAV:   6    -0.361276232214E+04    0.50641E-01   -0.29910E-01  2624   0.330E-01    0.250E+00
DAV:   7    -0.361270919919E+04    0.53123E-01   -0.92357E-02  2944   0.263E-01    0.121E+00
DAV:   8    -0.361270549600E+04    0.37032E-02   -0.32708E-03  2432   0.615E-02    0.122E+00
DAV:   9    -0.361270052847E+04    0.49675E-02   -0.22482E-03  2912   0.444E-02    0.913E-01
DAV:  10    -0.361269901471E+04    0.15138E-02   -0.44724E-04  2752   0.237E-02    0.645E-01
DAV:  11    -0.361269804123E+04    0.97348E-03   -0.44501E-04  2656   0.237E-02    0.164E-01
DAV:  12    -0.361269848252E+04   -0.44129E-03   -0.20033E-04  2560   0.138E-02    0.454E-01
DAV:  13    -0.361269824959E+04    0.23293E-03   -0.76468E-05  1696   0.639E-03    0.265E-01
DAV:  14    -0.361269821121E+04    0.38376E-04   -0.65624E-05  1696   0.595E-03    0.280E-01
DAV:  15    -0.361269813367E+04    0.77541E-04   -0.74236E-06  1696   0.384E-03    0.154E-01
DAV:  16    -0.361269818655E+04   -0.52878E-04   -0.15573E-05  1440   0.361E-03    0.215E-01
DAV:  17    -0.361269814924E+04    0.37307E-04   -0.58980E-06  1344   0.211E-03    0.152E-01
DAV:  18    -0.361269817800E+04   -0.28758E-04   -0.43398E-06  1312   0.182E-03    0.192E-01
DAV:  19    -0.361269814883E+04    0.29172E-04   -0.24189E-06  1504   0.156E-03    0.137E-01
DAV:  20    -0.361269816237E+04   -0.13541E-04   -0.32295E-06  1312   0.206E-03    0.148E-01
DAV:  21    -0.361269815076E+04    0.11609E-04   -0.13846E-06  1440   0.131E-03    0.113E-01
DAV:  22    -0.361269816171E+04   -0.10953E-04   -0.16760E-06  1312   0.141E-03    0.122E-01
DAV:  23    -0.361269815187E+04    0.98440E-05   -0.67103E-07  1280   0.116E-03
  62 F= -.36126982E+04 E0= -.36126372E+04  d E =-.568665E-01
       N       E                     dE             d eps       ncg     rms          rms(c)
DAV:   1    -0.361269838616E+04   -0.22444E-03   -0.48633E-01  2048   0.421E-01    0.147E-01
DAV:   2    -0.361269944412E+04   -0.10580E-02   -0.96861E-03  2208   0.585E-02    0.562E-01
DAV:   3    -0.361269976878E+04   -0.32467E-03   -0.77004E-04  2624   0.290E-02    0.545E-01
DAV:   4    -0.361269945476E+04    0.31403E-03   -0.72439E-04  2496   0.218E-02    0.370E-01
DAV:   5    -0.361270010018E+04   -0.64542E-03   -0.78234E-04  2400   0.313E-02    0.604E-01
DAV:   6    -0.361269956859E+04    0.53158E-03   -0.93571E-04  2496   0.319E-02    0.386E-01
DAV:   7    -0.361269976195E+04   -0.19336E-03   -0.83093E-04  2496   0.222E-02    0.449E-01
DAV:   8    -0.361269936437E+04    0.39758E-03   -0.70616E-04  2016   0.176E-02    0.266E-01
DAV:   9    -0.361269944121E+04   -0.76835E-04   -0.52532E-04  2112   0.156E-02    0.357E-01
DAV:  10    -0.361269922062E+04    0.22059E-03   -0.38248E-04  1920   0.133E-02    0.209E-01
DAV:  11    -0.361269929586E+04   -0.75241E-04   -0.31125E-04  1888   0.115E-02    0.291E-01
DAV:  12    -0.361269914691E+04    0.14895E-03   -0.24231E-04  1824   0.102E-02    0.161E-01
DAV:  13    -0.361269921359E+04   -0.66681E-04   -0.19782E-04  1760   0.911E-03    0.243E-01
DAV:  14    -0.361269910401E+04    0.10957E-03   -0.15750E-04  1728   0.822E-03    0.122E-01
DAV:  15    -0.361269916148E+04   -0.57462E-04   -0.12857E-04  1696   0.732E-03    0.203E-01
DAV:  16    -0.361269907817E+04    0.83302E-04   -0.10256E-04  1696   0.661E-03    0.916E-02
DAV:  17    -0.361269912733E+04   -0.49153E-04   -0.83916E-05  1664   0.590E-03    0.172E-01
DAV:  18    -0.361269906357E+04    0.63754E-04   -0.66971E-05  1600   0.533E-03    0.673E-02
DAV:  19    -0.361269910453E+04   -0.40955E-04   -0.54860E-05  1472   0.477E-03    0.146E-01
DAV:  20    -0.361269905549E+04    0.49032E-04   -0.43781E-05  1440   0.429E-03    0.476E-02
DAV:  21    -0.361269908889E+04   -0.33393E-04   -0.35870E-05  1472   0.383E-03    0.124E-01
DAV:  22    -0.361269905127E+04    0.37622E-04   -0.28472E-05  1376   0.344E-03    0.320E-02
DAV:  23    -0.361269907814E+04   -0.26874E-04   -0.23395E-05  1344   0.308E-03    0.106E-01
DAV:  24    -0.361269904923E+04    0.28910E-04   -0.18477E-05  1312   0.276E-03    0.197E-02
DAV:  25    -0.361269907068E+04   -0.21445E-04   -0.15220E-05  1312   0.249E-03    0.920E-02
DAV:  26    -0.361269904841E+04    0.22264E-04   -0.12009E-05  1280   0.223E-03    0.999E-03
DAV:  27    -0.361269906546E+04   -0.17051E-04   -0.98990E-06  1280   0.201E-03    0.802E-02
DAV:  28    -0.361269904824E+04    0.17221E-04   -0.77931E-06  1280   0.180E-03    0.315E-03
DAV:  29    -0.361269906180E+04   -0.13554E-04   -0.64481E-06  1280   0.163E-03    0.705E-02
DAV:  30    -0.361269904850E+04    0.13294E-04   -0.50564E-06  1248   0.145E-03    0.483E-03
DAV:  31    -0.361269905920E+04   -0.10701E-04   -0.42013E-06  1248   0.132E-03    0.624E-02
DAV:  32    -0.361269904893E+04    0.10273E-04   -0.32784E-06  1248   0.117E-03    0.919E-03
DAV:  33    -0.361269905736E+04   -0.84257E-05   -0.27370E-06  1312   0.107E-03
  63 F= -.36126991E+04 E0= -.36126380E+04  d E =-.577720E-01
       N       E                     dE             d eps       ncg     rms          rms(c)
DAV:   1    -0.361273023461E+04   -0.31186E-01   -0.16263E+01  2048   0.245E+00    0.842E-01
DAV:   2    -0.361275829517E+04   -0.28061E-01   -0.29075E-01  2336   0.325E-01    0.146E+00
DAV:   3    -0.361277845555E+04   -0.20160E-01   -0.19900E-01  2912   0.166E-01    0.632E+00
DAV:   4    -0.361280614244E+04   -0.27687E-01   -0.13585E+00  2400   0.192E-01    0.968E-01
DAV:   5    -0.361275556399E+04    0.50578E-01   -0.53631E-02  2464   0.180E-01    0.130E+00
DAV:   6    -0.361275335771E+04    0.22063E-02   -0.10138E-02  2560   0.113E-01    0.107E+00
DAV:   7    -0.361274991598E+04    0.34417E-02   -0.28760E-03  2656   0.666E-02    0.321E-01
DAV:   8    -0.361274948363E+04    0.43235E-03   -0.13485E-03  2400   0.357E-02    0.126E-01
DAV:   9    -0.361274952659E+04   -0.42961E-04   -0.33719E-04  2688   0.237E-02    0.183E-01
DAV:  10    -0.361274951577E+04    0.10820E-04   -0.11166E-04  2624   0.126E-02    0.145E-01
DAV:  11    -0.361274949989E+04    0.15878E-04   -0.32100E-05  2112   0.653E-03    0.704E-02
DAV:  12    -0.361274952121E+04   -0.21320E-04   -0.75359E-06  1536   0.310E-03    0.884E-02
DAV:  13    -0.361274951372E+04    0.74883E-05   -0.25108E-06  1504   0.204E-03
  64 F= -.36127495E+04 E0= -.36126883E+04  d E =-.504564E-01
       N       E                     dE             d eps       ncg     rms          rms(c)
DAV:   1    -0.361275067642E+04   -0.11552E-02   -0.33623E+00  2048   0.112E+00    0.381E-01
DAV:   2    -0.361275546137E+04   -0.47849E-02   -0.59216E-02  2304   0.143E-01    0.812E-01
DAV:   3    -0.361275759183E+04   -0.21305E-02   -0.36820E-03  2624   0.600E-02    0.984E-01
DAV:   4    -0.361275504895E+04    0.25429E-02   -0.18325E-03  2464   0.404E-02    0.344E-01
DAV:   5    -0.361275734991E+04   -0.23010E-02   -0.29048E-03  2432   0.650E-02    0.812E-01
DAV:   6    -0.361275533850E+04    0.20114E-02   -0.20823E-03  2336   0.609E-02    0.353E-01
DAV:   7    -0.361275628245E+04   -0.94396E-03   -0.10366E-03  2560   0.351E-02    0.677E-01
DAV:   8    -0.361275519838E+04    0.10841E-02   -0.92914E-04  2464   0.282E-02    0.329E-01
DAV:   9    -0.361275569533E+04   -0.49695E-03   -0.92580E-04  2496   0.231E-02    0.564E-01
DAV:  10    -0.361275505245E+04    0.64288E-03   -0.66727E-04  2368   0.195E-02    0.259E-01
DAV:  11    -0.361275534354E+04   -0.29109E-03   -0.60976E-04  1984   0.168E-02    0.464E-01
DAV:  12    -0.361275490847E+04    0.43507E-03   -0.47146E-04  1888   0.147E-02    0.185E-01
DAV:  13    -0.361275510660E+04   -0.19813E-03   -0.39244E-04  1856   0.129E-02    0.382E-01
DAV:  14    -0.361275481413E+04    0.29247E-03   -0.29694E-04  1856   0.115E-02    0.139E-01
DAV:  15    -0.361275496623E+04   -0.15210E-03   -0.24833E-04  1792   0.102E-02    0.317E-01
DAV:  16    -0.361275476013E+04    0.20610E-03   -0.19239E-04  1760   0.916E-03    0.102E-01
DAV:  17    -0.361275488188E+04   -0.12175E-03   -0.16084E-04  1728   0.819E-03    0.269E-01
DAV:  18    -0.361275473019E+04    0.15169E-03   -0.12669E-04  1696   0.739E-03    0.718E-02
DAV:  19    -0.361275482767E+04   -0.97479E-04   -0.10617E-04  1664   0.664E-03    0.230E-01
DAV:  20    -0.361275471306E+04    0.11460E-03   -0.84074E-05  1632   0.598E-03    0.479E-02
DAV:  21    -0.361275479109E+04   -0.78025E-04   -0.70648E-05  1568   0.540E-03    0.199E-01
DAV:  22    -0.361275470320E+04    0.87887E-04   -0.56093E-05  1504   0.487E-03    0.286E-02
DAV:  23    -0.361275476530E+04   -0.62102E-04   -0.47262E-05  1440   0.438E-03    0.172E-01
DAV:  24    -0.361275469820E+04    0.67105E-04   -0.37156E-05  1440   0.395E-03    0.140E-02
DAV:  25    -0.361275474753E+04   -0.49335E-04   -0.31425E-05  1376   0.358E-03    0.150E-01
DAV:  26    -0.361275469587E+04    0.51658E-04   -0.24646E-05  1312   0.321E-03    0.502E-03
DAV:  27    -0.361275473500E+04   -0.39125E-04   -0.20999E-05  1312   0.291E-03    0.131E-01
DAV:  28    -0.361275469526E+04    0.39739E-04   -0.16390E-05  1312   0.261E-03    0.884E-03
DAV:  29    -0.361275472625E+04   -0.30990E-04   -0.14016E-05  1312   0.239E-03    0.116E-01
DAV:  30    -0.361275469564E+04    0.30611E-04   -0.10920E-05  1280   0.214E-03    0.151E-02
DAV:  31    -0.361275472009E+04   -0.24456E-04   -0.94089E-06  1280   0.196E-03    0.103E-01
DAV:  32    -0.361275469641E+04    0.23689E-04   -0.73056E-06  1280   0.176E-03    0.202E-02
DAV:  33    -0.361275471572E+04   -0.19310E-04   -0.63447E-06  1344   0.162E-03    0.923E-02
DAV:  34    -0.361275469727E+04    0.18450E-04   -0.49024E-06  1280   0.145E-03    0.240E-02
DAV:  35    -0.361275471256E+04   -0.15297E-04   -0.42953E-06  1312   0.134E-03    0.832E-02
DAV:  36    -0.361275469824E+04    0.14321E-04   -0.32974E-06  1280   0.120E-03    0.268E-02
DAV:  37    -0.361275471028E+04   -0.12037E-04   -0.29168E-06  1312   0.111E-03    0.753E-02
DAV:  38    -0.361275469912E+04    0.11163E-04   -0.22208E-06  1280   0.991E-04    0.288E-02
DAV:  39    -0.361275470861E+04   -0.94932E-05   -0.19862E-06  1312   0.925E-04
  65 F= -.36127547E+04 E0= -.36126936E+04  d E =-.556513E-01
       N       E                     dE             d eps       ncg     rms          rms(c)
DAV:   1    -0.361277577069E+04   -0.21072E-01   -0.16487E+01  2048   0.247E+00    0.866E-01
DAV:   2    -0.361291976115E+04   -0.14399E+00   -0.10204E+00  2368   0.413E-01    0.122E+01
DAV:   3    -0.361295243042E+04   -0.32669E-01   -0.42314E+00  2688   0.243E-01    0.126E+00
DAV:   4    -0.361280784824E+04    0.14458E+00   -0.39647E-01  2656   0.193E-01    0.114E+00
DAV:   5    -0.361280648905E+04    0.13592E-02   -0.13093E-02  2592   0.136E-01    0.116E+00
DAV:   6    -0.361279659039E+04    0.98987E-02   -0.17060E-02  2400   0.194E-01    0.257E-01
DAV:   7    -0.361279679780E+04   -0.20741E-03   -0.53003E-03  2496   0.116E-01    0.598E-01
DAV:   8    -0.361279647439E+04    0.32341E-03   -0.12337E-03  2496   0.537E-02    0.670E-01
DAV:   9    -0.361279766576E+04   -0.11914E-02   -0.13831E-03  2624   0.397E-02    0.777E-01
DAV:  10    -0.361279653222E+04    0.11335E-02   -0.13681E-03  2624   0.316E-02    0.429E-01
DAV:  11    -0.361279652793E+04    0.42874E-05   -0.12690E-03  2400   0.254E-02    0.579E-01
DAV:  12    -0.361279637200E+04    0.15593E-03   -0.80728E-04  2176   0.237E-02    0.557E-01
DAV:  13    -0.361279632587E+04    0.46135E-04   -0.10007E-03  2176   0.224E-02    0.493E-01
DAV:  14    -0.361279622594E+04    0.99922E-04   -0.93820E-04  2048   0.216E-02    0.483E-01
DAV:  15    -0.361279611043E+04    0.11551E-03   -0.81843E-04  2048   0.199E-02    0.445E-01
DAV:  16    -0.361279606623E+04    0.44202E-04   -0.74533E-04  2016   0.190E-02    0.411E-01
DAV:  17    -0.361279592310E+04    0.14313E-03   -0.65108E-04  1952   0.174E-02    0.386E-01
DAV:  18    -0.361279592899E+04   -0.58893E-05   -0.56568E-04  1920   0.165E-02    0.352E-01
DAV:  19    -0.361279579586E+04    0.13313E-03   -0.49152E-04  1888   0.151E-02    0.336E-01
DAV:  20    -0.361279582410E+04   -0.28240E-04   -0.42771E-04  1888   0.143E-02    0.298E-01
DAV:  21    -0.361279570924E+04    0.11485E-03   -0.36777E-04  1824   0.130E-02    0.293E-01
DAV:  22    -0.361279574445E+04   -0.35206E-04   -0.31934E-04  1824   0.123E-02    0.252E-01
DAV:  23    -0.361279564821E+04    0.96237E-04   -0.27326E-04  1824   0.112E-02    0.255E-01
DAV:  24    -0.361279568470E+04   -0.36486E-04   -0.23619E-04  1792   0.106E-02    0.212E-01
DAV:  25    -0.361279560633E+04    0.78365E-04   -0.20152E-04  1792   0.963E-03    0.221E-01
DAV:  26    -0.361279563990E+04   -0.33572E-04   -0.17350E-04  1792   0.908E-03    0.178E-01
DAV:  27    -0.361279557837E+04    0.61531E-04   -0.14754E-04  1728   0.822E-03    0.192E-01
DAV:  28    -0.361279560669E+04   -0.28314E-04   -0.12661E-04  1728   0.774E-03    0.148E-01
DAV:  29    -0.361279555944E+04    0.47253E-04   -0.10729E-04  1696   0.698E-03    0.166E-01
DAV:  30    -0.361279558204E+04   -0.22606E-04   -0.91649E-05  1696   0.656E-03    0.123E-01
DAV:  31    -0.361279554616E+04    0.35886E-04   -0.77477E-05  1664   0.590E-03    0.144E-01
DAV:  32    -0.361279556394E+04   -0.17785E-04   -0.65894E-05  1664   0.554E-03    0.101E-01
DAV:  33    -0.361279553731E+04    0.26628E-04   -0.55542E-05  1568   0.498E-03    0.125E-01
DAV:  34    -0.361279555052E+04   -0.13208E-04   -0.47038E-05  1536   0.466E-03    0.825E-02
DAV:  35    -0.361279553094E+04    0.19580E-04   -0.39514E-05  1440   0.417E-03    0.107E-01
DAV:  36    -0.361279554058E+04   -0.96348E-05   -0.33143E-05  1472   0.389E-03
  66 F= -.36127955E+04 E0= -.36127340E+04  d E =-.408320E-01
       N       E                     dE             d eps       ncg     rms          rms(c)
DAV:   1    -0.361279575105E+04   -0.22010E-03   -0.81822E-01  2048   0.554E-01    0.231E-01
DAV:   2    -0.361284255600E+04   -0.46805E-01   -0.30112E-01  2624   0.151E-01    0.819E+00
DAV:   3    -0.361287427378E+04   -0.31718E-01   -0.19499E+00  2528   0.156E-01    0.587E-01
DAV:   4    -0.361280529323E+04    0.68981E-01   -0.13355E-01  2560   0.135E-01    0.190E+00
DAV:   5    -0.361280748806E+04   -0.21948E-02   -0.88603E-03  2528   0.804E-02    0.932E-01
DAV:   6    -0.361279862741E+04    0.88607E-02   -0.57904E-03  2528   0.771E-02    0.536E-01
DAV:   7    -0.361279792229E+04    0.70512E-03   -0.30589E-03  2432   0.472E-02    0.542E-01
DAV:   8    -0.361279803053E+04   -0.10824E-03   -0.11264E-03  2528   0.312E-02    0.836E-01
DAV:   9    -0.361279831828E+04   -0.28774E-03   -0.12714E-03  2432   0.277E-02    0.594E-01
DAV:  10    -0.361279782971E+04    0.48856E-03   -0.15776E-03  2272   0.281E-02    0.621E-01
DAV:  11    -0.361279778359E+04    0.46129E-04   -0.12488E-03  2080   0.250E-02    0.525E-01
DAV:  12    -0.361279754465E+04    0.23893E-03   -0.10843E-03  2080   0.232E-02    0.526E-01
DAV:  13    -0.361279742597E+04    0.11869E-03   -0.95850E-04  2048   0.211E-02    0.443E-01
DAV:  14    -0.361279735032E+04    0.75648E-04   -0.80693E-04  2016   0.199E-02    0.466E-01
DAV:  15    -0.361279722039E+04    0.12993E-03   -0.72405E-04  2016   0.184E-02    0.383E-01
DAV:  16    -0.361279721604E+04    0.43484E-05   -0.63005E-04  2016   0.174E-02    0.412E-01
DAV:  17    -0.361279708600E+04    0.13004E-03   -0.56071E-04  1920   0.162E-02    0.335E-01
DAV:  18    -0.361279711569E+04   -0.29689E-04   -0.49449E-04  1920   0.154E-02    0.365E-01
DAV:  19    -0.361279699236E+04    0.12333E-03   -0.43932E-04  1888   0.144E-02    0.293E-01
DAV:  20    -0.361279703874E+04   -0.46385E-04   -0.38872E-04  1888   0.137E-02    0.325E-01
DAV:  21    -0.361279692508E+04    0.11367E-03   -0.34550E-04  1824   0.127E-02    0.257E-01
DAV:  22    -0.361279697901E+04   -0.53935E-04   -0.30634E-04  1824   0.121E-02    0.289E-01
DAV:  23    -0.361279687544E+04    0.10357E-03   -0.27220E-04  1824   0.113E-02    0.225E-01
DAV:  24    -0.361279693220E+04   -0.56757E-04   -0.24147E-04  1824   0.108E-02    0.259E-01
DAV:  25    -0.361279683891E+04    0.93286E-04   -0.21440E-04  1792   0.100E-02    0.197E-01
DAV:  26    -0.361279689519E+04   -0.56279E-04   -0.19026E-04  1792   0.957E-03    0.231E-01
DAV:  27    -0.361279681240E+04    0.82794E-04   -0.16874E-04  1792   0.891E-03    0.172E-01
DAV:  28    -0.361279686584E+04   -0.53438E-04   -0.14960E-04  1760   0.848E-03    0.207E-01
DAV:  29    -0.361279679312E+04    0.72712E-04   -0.13256E-04  1728   0.790E-03    0.149E-01
DAV:  30    -0.361279684245E+04   -0.49326E-04   -0.11736E-04  1728   0.750E-03    0.185E-01
DAV:  31    -0.361279677913E+04    0.63320E-04   -0.10377E-04  1728   0.698E-03    0.129E-01
DAV:  32    -0.361279682378E+04   -0.44654E-04   -0.91736E-05  1696   0.663E-03    0.166E-01
DAV:  33    -0.361279676891E+04    0.54875E-04   -0.80963E-05  1664   0.615E-03    0.111E-01
DAV:  34    -0.361279680869E+04   -0.39781E-04   -0.71441E-05  1664   0.583E-03    0.149E-01
DAV:  35    -0.361279676135E+04    0.47341E-04   -0.62914E-05  1664   0.541E-03    0.954E-02
DAV:  36    -0.361279679655E+04   -0.35200E-04   -0.55383E-05  1632   0.512E-03    0.133E-01
DAV:  37    -0.361279675585E+04    0.40698E-04   -0.48653E-05  1536   0.475E-03    0.812E-02
DAV:  38    -0.361279678673E+04   -0.30876E-04   -0.42758E-05  1504   0.448E-03    0.119E-01
DAV:  39    -0.361279675207E+04    0.34658E-04   -0.37378E-05  1440   0.414E-03    0.681E-02
DAV:  40    -0.361279677873E+04   -0.26657E-04   -0.32569E-05  1408   0.389E-03    0.106E-01
DAV:  41    -0.361279674952E+04    0.29202E-04   -0.28377E-05  1408   0.358E-03    0.565E-02
DAV:  42    -0.361279677234E+04   -0.22813E-04   -0.24626E-05  1408   0.336E-03    0.948E-02
DAV:  43    -0.361279674762E+04    0.24718E-04   -0.21342E-05  1312   0.310E-03    0.464E-02
DAV:  44    -0.361279676724E+04   -0.19619E-04   -0.18524E-05  1312   0.291E-03    0.845E-02
DAV:  45    -0.361279674644E+04    0.20801E-04   -0.15994E-05  1312   0.267E-03    0.374E-02
DAV:  46    -0.361279676321E+04   -0.16776E-04   -0.13796E-05  1280   0.251E-03    0.757E-02
DAV:  47    -0.361279674556E+04    0.17656E-04   -0.17372E-05  1312   0.268E-03    0.264E-02
DAV:  48    -0.361279675680E+04   -0.11243E-04   -0.45668E-06  1312   0.132E-03    0.830E-02
DAV:  49    -0.361279674277E+04    0.14030E-04   -0.30339E-06  1280   0.139E-03    0.266E-02
DAV:  50    -0.361279675582E+04   -0.13044E-04   -0.31394E-06  1248   0.124E-03    0.800E-02
DAV:  51    -0.361279674309E+04    0.12728E-04   -0.26897E-06  1248   0.118E-03    0.300E-02
DAV:  52    -0.361279675463E+04   -0.11548E-04   -0.24191E-06  1248   0.109E-03    0.769E-02
DAV:  53    -0.361279674340E+04    0.11233E-04   -0.21033E-06  1248   0.101E-03    0.326E-02
DAV:  54    -0.361279675357E+04   -0.10169E-04   -0.18782E-06  1248   0.951E-04    0.736E-02
DAV:  55    -0.361279674378E+04    0.97930E-05   -0.16137E-06  1248   0.875E-04
  67 F= -.36127967E+04 E0= -.36127354E+04  d E =-.420352E-01
       N       E                     dE             d eps       ncg     rms          rms(c)
DAV:   1    -0.361281060513E+04   -0.13852E-01   -0.16163E+01  2048   0.245E+00    0.845E-01
DAV:   2    -0.361285219049E+04   -0.41585E-01   -0.35489E-01  2272   0.338E-01    0.510E+00
DAV:   3    -0.361286543147E+04   -0.13241E-01   -0.47302E-01  2688   0.144E-01    0.105E+00
DAV:   4    -0.361283424350E+04    0.31188E-01   -0.29340E-02  2496   0.125E-01    0.611E-01
DAV:   5    -0.361283412866E+04    0.11484E-03   -0.11565E-02  2592   0.144E-01    0.894E-01
DAV:   6    -0.361283437227E+04   -0.24361E-03   -0.91932E-03  2336   0.131E-01    0.147E+00
DAV:   7    -0.361283653570E+04   -0.21634E-02   -0.40041E-03  2656   0.794E-02    0.809E-01
DAV:   8    -0.361283290372E+04    0.36320E-02   -0.42495E-03  2592   0.526E-02    0.474E-01
DAV:   9    -0.361283324458E+04   -0.34085E-03   -0.19398E-03  2560   0.345E-02    0.708E-01
DAV:  10    -0.361283216588E+04    0.10787E-02   -0.10247E-03  2496   0.289E-02    0.366E-01
DAV:  11    -0.361283233163E+04   -0.16575E-03   -0.10004E-03  2240   0.220E-02    0.509E-01
DAV:  12    -0.361283189770E+04    0.43393E-03   -0.64040E-04  2176   0.191E-02    0.336E-01
DAV:  13    -0.361283203008E+04   -0.13239E-03   -0.59959E-04  2080   0.173E-02    0.413E-01
DAV:  14    -0.361283175941E+04    0.27067E-03   -0.48509E-04  1952   0.156E-02    0.273E-01
DAV:  15    -0.361283184672E+04   -0.87304E-04   -0.40748E-04  1856   0.138E-02    0.345E-01
DAV:  16    -0.361283166085E+04    0.18587E-03   -0.33547E-04  1824   0.126E-02    0.216E-01
DAV:  17    -0.361283173075E+04   -0.69902E-04   -0.27725E-04  1824   0.112E-02    0.291E-01
DAV:  18    -0.361283159489E+04    0.13586E-03   -0.22701E-04  1824   0.103E-02    0.168E-01
DAV:  19    -0.361283165405E+04   -0.59164E-04   -0.18742E-04  1824   0.917E-03    0.245E-01
DAV:  20    -0.361283155222E+04    0.10183E-03   -0.15228E-04  1760   0.836E-03    0.130E-01
DAV:  21    -0.361283160170E+04   -0.49475E-04   -0.12614E-04  1728   0.748E-03    0.207E-01
DAV:  22    -0.361283152532E+04    0.76374E-04   -0.10162E-04  1664   0.680E-03    0.101E-01
DAV:  23    -0.361283156610E+04   -0.40772E-04   -0.84578E-05  1632   0.610E-03    0.174E-01
DAV:  24    -0.361283150872E+04    0.57380E-04   -0.67769E-05  1536   0.551E-03    0.772E-02
DAV:  25    -0.361283154144E+04   -0.32720E-04   -0.56605E-05  1504   0.496E-03    0.146E-01
DAV:  26    -0.361283149847E+04    0.42963E-04   -0.45123E-05  1440   0.446E-03    0.581E-02
DAV:  27    -0.361283152455E+04   -0.26073E-04   -0.37511E-05  1408   0.402E-03    0.123E-01
DAV:  28    -0.361283149253E+04    0.32020E-04   -0.29721E-05  1376   0.360E-03    0.429E-02
DAV:  29    -0.361283151303E+04   -0.20500E-04   -0.24781E-05  1376   0.326E-03    0.104E-01
DAV:  30    -0.361283148903E+04    0.23996E-04   -0.19518E-05  1312   0.291E-03    0.310E-02
DAV:  31    -0.361283150512E+04   -0.16092E-04   -0.16329E-05  1312   0.264E-03    0.876E-02
DAV:  32    -0.361283148725E+04    0.17870E-04   -0.12815E-05  1280   0.235E-03    0.216E-02
DAV:  33    -0.361283149973E+04   -0.12482E-04   -0.10723E-05  1280   0.215E-03    0.744E-02
DAV:  34    -0.361283148645E+04    0.13283E-04   -0.84041E-06  1280   0.191E-03    0.142E-02
DAV:  35    -0.361283149603E+04   -0.95785E-05   -0.70625E-06  1344   0.175E-03
  68 F= -.36128315E+04 E0= -.36127705E+04  d E =-.347523E-01
       N       E                     dE             d eps       ncg     rms          rms(c)
DAV:   1    -0.361283157425E+04   -0.87794E-04   -0.18443E-01  2048   0.263E-01    0.900E-02
DAV:   2    -0.361283191427E+04   -0.34002E-03   -0.35679E-03  2208   0.361E-02    0.271E-01
DAV:   3    -0.361283204048E+04   -0.12621E-03   -0.25299E-04  2592   0.158E-02    0.345E-01
DAV:   4    -0.361283204578E+04   -0.53056E-05   -0.18371E-04  2432   0.152E-02    0.355E-01
DAV:   5    -0.361283231084E+04   -0.26506E-03   -0.37332E-04  2336   0.216E-02    0.420E-01
DAV:   6    -0.361283211533E+04    0.19551E-03   -0.53963E-04  2432   0.207E-02    0.301E-01
DAV:   7    -0.361283216185E+04   -0.46516E-04   -0.48906E-04  2304   0.149E-02    0.325E-01
DAV:   8    -0.361283198983E+04    0.17202E-03   -0.39772E-04  1856   0.136E-02    0.216E-01
DAV:   9    -0.361283201116E+04   -0.21324E-04   -0.29519E-04  1824   0.115E-02    0.255E-01
DAV:  10    -0.361283191057E+04    0.10059E-03   -0.21862E-04  1792   0.989E-03    0.168E-01
DAV:  11    -0.361283193619E+04   -0.25620E-04   -0.17203E-04  1728   0.862E-03    0.207E-01
DAV:  12    -0.361283186872E+04    0.67466E-04   -0.13455E-04  1728   0.771E-03    0.128E-01
DAV:  13    -0.361283189181E+04   -0.23088E-04   -0.10698E-04  1696   0.679E-03    0.170E-01
DAV:  14    -0.361283184388E+04    0.47927E-04   -0.84392E-05  1632   0.608E-03    0.971E-02
DAV:  15    -0.361283186417E+04   -0.20287E-04   -0.67285E-05  1536   0.537E-03    0.140E-01
DAV:  16    -0.361283182913E+04    0.35038E-04   -0.53065E-05  1472   0.479E-03    0.723E-02
DAV:  17    -0.361283184630E+04   -0.17163E-04   -0.42443E-05  1440   0.423E-03    0.116E-01
DAV:  18    -0.361283182040E+04    0.25900E-04   -0.33328E-05  1408   0.377E-03    0.529E-02
DAV:  19    -0.361283183472E+04   -0.14324E-04   -0.26682E-05  1376   0.335E-03    0.965E-02
DAV:  20    -0.361283181536E+04    0.19359E-04   -0.20913E-05  1312   0.298E-03    0.375E-02
DAV:  21    -0.361283182710E+04   -0.11743E-04   -0.16775E-05  1312   0.265E-03    0.808E-02
DAV:  22    -0.361283181269E+04    0.14417E-04   -0.13107E-05  1312   0.235E-03    0.254E-02
DAV:  23    -0.361283182210E+04   -0.94085E-05   -0.10512E-05  1280   0.210E-03
  69 F= -.36128318E+04 E0= -.36127709E+04  d E =-.350783E-01
       N       E                     dE             d eps       ncg     rms          rms(c)
DAV:   1    -0.361284813617E+04   -0.16323E-01   -0.14172E+01  2048   0.230E+00    0.788E-01
DAV:   2    -0.361287121138E+04   -0.23075E-01   -0.25810E-01  2304   0.295E-01    0.125E+00
DAV:   3    -0.361289701537E+04   -0.25804E-01   -0.20777E-01  2912   0.148E-01    0.658E+00
DAV:   4    -0.361292336981E+04   -0.26354E-01   -0.13558E+00  2464   0.170E-01    0.867E-01
DAV:   5    -0.361286976849E+04    0.53601E-01   -0.53102E-02  2464   0.171E-01    0.840E-01
DAV:   6    -0.361286981030E+04   -0.41807E-04   -0.79122E-03  2464   0.107E-01    0.107E+00
DAV:   7    -0.361286668308E+04    0.31272E-02   -0.25419E-03  2560   0.670E-02    0.313E-01
DAV:   8    -0.361286609371E+04    0.58937E-03   -0.16176E-03  2656   0.360E-02    0.843E-02
DAV:   9    -0.361286611549E+04   -0.21775E-04   -0.20825E-04  2528   0.185E-02    0.133E-01
DAV:  10    -0.361286619310E+04   -0.77610E-04   -0.16005E-04  2656   0.159E-02    0.207E-01
DAV:  11    -0.361286615450E+04    0.38602E-04   -0.74613E-05  2656   0.864E-03    0.145E-01
DAV:  12    -0.361286622753E+04   -0.73033E-04   -0.83907E-05  1856   0.755E-03    0.221E-01
DAV:  13    -0.361286616538E+04    0.62152E-04   -0.10124E-04  1792   0.757E-03    0.138E-01
DAV:  14    -0.361286621463E+04   -0.49256E-04   -0.10576E-04  1760   0.731E-03    0.202E-01
DAV:  15    -0.361286615819E+04    0.56443E-04   -0.96723E-05  1728   0.698E-03    0.130E-01
DAV:  16    -0.361286619069E+04   -0.32498E-04   -0.94144E-05  1696   0.661E-03    0.174E-01
DAV:  17    -0.361286614683E+04    0.43861E-04   -0.81265E-05  1632   0.621E-03    0.116E-01
DAV:  18    -0.361286617023E+04   -0.23400E-04   -0.73787E-05  1600   0.579E-03    0.151E-01
DAV:  19    -0.361286613614E+04    0.34091E-04   -0.63623E-05  1504   0.540E-03    0.994E-02
DAV:  20    -0.361286615398E+04   -0.17840E-04   -0.55579E-05  1440   0.498E-03    0.131E-01
DAV:  21    -0.361286612698E+04    0.26992E-04   -0.47551E-05  1440   0.460E-03    0.821E-02
DAV:  22    -0.361286614141E+04   -0.14425E-04   -0.40536E-05  1408   0.422E-03    0.113E-01
DAV:  23    -0.361286612008E+04    0.21323E-04   -0.34275E-05  1408   0.389E-03    0.667E-02
DAV:  24    -0.361286613199E+04   -0.11904E-04   -0.28960E-05  1376   0.355E-03    0.969E-02
DAV:  25    -0.361286611528E+04    0.16711E-04   -0.24187E-05  1312   0.326E-03    0.533E-02
DAV:  26    -0.361286612501E+04   -0.97326E-05   -0.20357E-05  1312   0.296E-03
  70 F= -.36128661E+04 E0= -.36128053E+04  d E =-.343029E-01
       N       E                     dE             d eps       ncg     rms          rms(c)
DAV:   1    -0.361286634339E+04   -0.22811E-03   -0.79765E-01  2048   0.544E-01    0.193E-01
DAV:   2    -0.361287017732E+04   -0.38339E-02   -0.16021E-02  2368   0.885E-02    0.992E-01
DAV:   3    -0.361286827921E+04    0.18981E-02   -0.22655E-03  2656   0.507E-02    0.750E-01
DAV:   4    -0.361286985378E+04   -0.15746E-02   -0.14181E-03  2432   0.395E-02    0.754E-01
DAV:   5    -0.361286823878E+04    0.16150E-02   -0.16910E-03  2464   0.444E-02    0.537E-01
DAV:   6    -0.361286890394E+04   -0.66516E-03   -0.17807E-03  2400   0.383E-02    0.616E-01
DAV:   7    -0.361286786851E+04    0.10354E-02   -0.12791E-03  2400   0.268E-02    0.280E-01
DAV:   8    -0.361286800581E+04   -0.13730E-03   -0.82771E-04  2208   0.195E-02    0.442E-01
DAV:   9    -0.361286757383E+04    0.43198E-03   -0.52196E-04  2304   0.168E-02    0.205E-01
DAV:  10    -0.361286772245E+04   -0.14862E-03   -0.38268E-04  1920   0.136E-02    0.354E-01
DAV:  11    -0.361286746229E+04    0.26016E-03   -0.28431E-04  1824   0.115E-02    0.134E-01
DAV:  12    -0.361286757287E+04   -0.11058E-03   -0.21822E-04  1792   0.982E-03    0.285E-01
DAV:  13    -0.361286740349E+04    0.16938E-03   -0.16045E-04  1728   0.859E-03    0.874E-02
DAV:  14    -0.361286748944E+04   -0.85960E-04   -0.12607E-04  1696   0.744E-03    0.232E-01
DAV:  15    -0.361286737326E+04    0.11619E-03   -0.93369E-05  1632   0.650E-03    0.529E-02
DAV:  16    -0.361286744016E+04   -0.66901E-04   -0.73648E-05  1504   0.566E-03    0.192E-01
DAV:  17    -0.361286735853E+04    0.81627E-04   -0.54670E-05  1440   0.493E-03    0.269E-02
DAV:  18    -0.361286740954E+04   -0.51006E-04   -0.43321E-05  1408   0.431E-03    0.160E-01
DAV:  19    -0.361286735176E+04    0.57777E-04   -0.31888E-05  1344   0.374E-03    0.853E-03
DAV:  20    -0.361286739032E+04   -0.38552E-04   -0.25372E-05  1344   0.329E-03    0.135E-01
DAV:  21    -0.361286734927E+04    0.41042E-04   -0.18629E-05  1312   0.284E-03    0.876E-03
DAV:  22    -0.361286737816E+04   -0.28886E-04   -0.14863E-05  1376   0.252E-03    0.116E-01
DAV:  23    -0.361286734866E+04    0.29495E-04   -0.10857E-05  1312   0.218E-03    0.183E-02
DAV:  24    -0.361286737037E+04   -0.21705E-04   -0.87472E-06  1312   0.194E-03    0.101E-01
DAV:  25    -0.361286734902E+04    0.21353E-04   -0.63431E-06  1280   0.167E-03    0.255E-02
DAV:  26    -0.361286736529E+04   -0.16275E-04   -0.51707E-06  1248   0.150E-03    0.886E-02
DAV:  27    -0.361286734967E+04    0.15618E-04   -0.37117E-06  1248   0.129E-03    0.306E-02
DAV:  28    -0.361286736194E+04   -0.12264E-04   -0.30674E-06  1248   0.116E-03    0.788E-02
DAV:  29    -0.361286735054E+04    0.11401E-04   -0.21722E-06  1248   0.998E-04    0.340E-02
DAV:  30    -0.361286735969E+04   -0.91528E-05   -0.18252E-06  1312   0.908E-04
  71 F= -.36128674E+04 E0= -.36128064E+04  d E =-.355376E-01
       N       E                     dE             d eps       ncg     rms          rms(c)
DAV:   1    -0.361288173660E+04   -0.14386E-01   -0.92342E+00  2048   0.185E+00    0.642E-01
DAV:   2    -0.361290430774E+04   -0.22571E-01   -0.17738E-01  2368   0.271E-01    0.148E+00
DAV:   3    -0.361290041984E+04    0.38879E-02   -0.24029E-02  2880   0.148E-01    0.283E+00
DAV:   4    -0.361291148902E+04   -0.11069E-01   -0.10684E-02  2464   0.131E-01    0.105E+00
DAV:   5    -0.361289501290E+04    0.16476E-01   -0.12137E-02  2496   0.123E-01    0.805E-01
DAV:   6    -0.361289318579E+04    0.18271E-02   -0.84807E-03  2688   0.951E-02    0.220E-01
DAV:   7    -0.361289363092E+04   -0.44513E-03   -0.10417E-03  2560   0.423E-02    0.435E-01
DAV:   8    -0.361289326688E+04    0.36404E-03   -0.62166E-04  2400   0.274E-02    0.221E-01
DAV:   9    -0.361289381219E+04   -0.54530E-03   -0.38337E-04  2496   0.220E-02    0.512E-01
DAV:  10    -0.361289345781E+04    0.35437E-03   -0.33311E-04  2432   0.170E-02    0.364E-01
DAV:  11    -0.361289389890E+04   -0.44109E-03   -0.49515E-04  2208   0.187E-02    0.502E-01
DAV:  12    -0.361289346271E+04    0.43619E-03   -0.55558E-04  2048   0.182E-02    0.303E-01
DAV:  13    -0.361289364576E+04   -0.18305E-03   -0.54382E-04  1920   0.160E-02    0.410E-01
DAV:  14    -0.361289334119E+04    0.30457E-03   -0.44332E-04  1856   0.147E-02    0.234E-01
DAV:  15    -0.361289345461E+04   -0.11342E-03   -0.37219E-04  1824   0.128E-02    0.336E-01
DAV:  16    -0.361289324893E+04    0.20568E-03   -0.29318E-04  1792   0.116E-02    0.177E-01
DAV:  17    -0.361289333279E+04   -0.83852E-04   -0.23935E-04  1792   0.102E-02    0.276E-01
DAV:  18    -0.361289319096E+04    0.14182E-03   -0.18710E-04  1760   0.914E-03    0.132E-01
DAV:  19    -0.361289325715E+04   -0.66187E-04   -0.15216E-04  1728   0.809E-03    0.228E-01
DAV:  20    -0.361289315655E+04    0.10060E-03   -0.11894E-04  1696   0.724E-03    0.975E-02
DAV:  21    -0.361289320916E+04   -0.52611E-04   -0.96807E-05  1664   0.643E-03    0.189E-01
DAV:  22    -0.361289313653E+04    0.72638E-04   -0.75523E-05  1536   0.574E-03    0.702E-02
DAV:  23    -0.361289317789E+04   -0.41360E-04   -0.61542E-05  1504   0.511E-03    0.158E-01
DAV:  24    -0.361289312511E+04    0.52775E-04   -0.47906E-05  1440   0.453E-03    0.477E-02
DAV:  25    -0.361289315702E+04   -0.31908E-04   -0.38818E-05  1408   0.402E-03    0.131E-01
DAV:  26    -0.361289311868E+04    0.38344E-04   -0.29729E-05  1376   0.356E-03    0.308E-02
DAV:  27    -0.361289314349E+04   -0.24812E-04   -0.24162E-05  1344   0.317E-03    0.110E-01
DAV:  28    -0.361289311537E+04    0.28116E-04   -0.18486E-05  1312   0.280E-03    0.179E-02
DAV:  29    -0.361289313455E+04   -0.19180E-04   -0.15074E-05  1312   0.250E-03    0.934E-02
DAV:  30    -0.361289311383E+04    0.20719E-04   -0.11458E-05  1280   0.220E-03    0.824E-03
DAV:  31    -0.361289312866E+04   -0.14821E-04   -0.93986E-06  1280   0.198E-03    0.798E-02
DAV:  32    -0.361289311348E+04    0.15175E-04   -0.71238E-06  1280   0.174E-03    0.260E-03
DAV:  33    -0.361289312473E+04   -0.11246E-04   -0.58821E-06  1280   0.157E-03    0.687E-02
DAV:  34    -0.361289311355E+04    0.11177E-04   -0.44381E-06  1248   0.138E-03    0.575E-03
DAV:  35    -0.361289312209E+04   -0.85398E-05   -0.36911E-06  1248   0.125E-03
  72 F= -.36128931E+04 E0= -.36128321E+04  d E =-.257624E-01
       N       E                     dE             d eps       ncg     rms          rms(c)
DAV:   1    -0.361289322183E+04   -0.10828E-03   -0.12759E+00  2048   0.685E-01    0.239E-01
DAV:   2    -0.361289733092E+04   -0.41091E-02   -0.24648E-02  2368   0.102E-01    0.974E-01
DAV:   3    -0.361289629007E+04    0.10409E-02   -0.28201E-03  2656   0.543E-02    0.107E+00
DAV:   4    -0.361289853221E+04   -0.22421E-02   -0.18987E-03  2400   0.504E-02    0.823E-01
DAV:   5    -0.361289585207E+04    0.26801E-02   -0.28109E-03  2464   0.529E-02    0.510E-01
DAV:   6    -0.361289618189E+04   -0.32983E-03   -0.24821E-03  2368   0.419E-02    0.578E-01
DAV:   7    -0.361289543760E+04    0.74430E-03   -0.12477E-03  2400   0.269E-02    0.437E-01
DAV:   8    -0.361289574596E+04   -0.30836E-03   -0.90037E-04  2400   0.229E-02    0.524E-01
DAV:   9    -0.361289518090E+04    0.56505E-03   -0.80743E-04  2400   0.214E-02    0.282E-01
DAV:  10    -0.361289527795E+04   -0.97045E-04   -0.62609E-04  2112   0.167E-02    0.389E-01
DAV:  11    -0.361289498838E+04    0.28957E-03   -0.42866E-04  1856   0.139E-02    0.209E-01
DAV:  12    -0.361289508743E+04   -0.99050E-04   -0.33107E-04  1824   0.120E-02    0.318E-01
DAV:  13    -0.361289490013E+04    0.18730E-03   -0.25531E-04  1824   0.107E-02    0.153E-01
DAV:  14    -0.361289497802E+04   -0.77888E-04   -0.20401E-04  1792   0.934E-03    0.260E-01
DAV:  15    -0.361289484863E+04    0.12939E-03   -0.15674E-04  1760   0.830E-03    0.110E-01
DAV:  16    -0.361289491228E+04   -0.63649E-04   -0.12567E-04  1696   0.731E-03    0.214E-01
DAV:  17    -0.361289482005E+04    0.92228E-04   -0.97018E-05  1664   0.649E-03    0.768E-02
DAV:  18    -0.361289487108E+04   -0.51028E-04   -0.77950E-05  1600   0.573E-03    0.179E-01
DAV:  19    -0.361289480397E+04    0.67109E-04   -0.60040E-05  1472   0.507E-03    0.512E-02
DAV:  20    -0.361289484448E+04   -0.40512E-04   -0.48453E-05  1472   0.450E-03    0.150E-01
DAV:  21    -0.361289479564E+04    0.48842E-04   -0.37207E-05  1440   0.396E-03    0.313E-02
DAV:  22    -0.361289482724E+04   -0.31596E-04   -0.29965E-05  1344   0.353E-03    0.126E-01
DAV:  23    -0.361289479115E+04    0.36086E-04   -0.22933E-05  1312   0.310E-03    0.162E-02
DAV:  24    -0.361289481579E+04   -0.24641E-04   -0.18558E-05  1312   0.277E-03    0.108E-01
DAV:  25    -0.361289478911E+04    0.26682E-04   -0.14127E-05  1312   0.243E-03    0.531E-03
DAV:  26    -0.361289480820E+04   -0.19092E-04   -0.11467E-05  1280   0.218E-03    0.927E-02
DAV:  27    -0.361289478834E+04    0.19866E-04   -0.86941E-06  1280   0.191E-03    0.561E-03
DAV:  28    -0.361289480314E+04   -0.14805E-04   -0.71050E-06  1280   0.172E-03    0.806E-02
DAV:  29    -0.361289478842E+04    0.14723E-04   -0.53545E-06  1248   0.151E-03    0.116E-02
DAV:  30    -0.361289479973E+04   -0.11308E-04   -0.44090E-06  1248   0.136E-03    0.708E-02
DAV:  31    -0.361289478877E+04    0.10953E-04   -0.32980E-06  1248   0.119E-03    0.162E-02
DAV:  32    -0.361289479741E+04   -0.86321E-05   -0.27392E-06  1312   0.108E-03
  73 F= -.36128948E+04 E0= -.36128338E+04  d E =-.274377E-01
       N       E                     dE             d eps       ncg     rms          rms(c)
DAV:   1    -0.361290326013E+04   -0.84714E-02   -0.90469E+00  2048   0.182E+00    0.654E-01
DAV:   2    -0.361293695779E+04   -0.33698E-01   -0.19661E-01  2432   0.322E-01    0.178E+00
DAV:   3    -0.361291667951E+04    0.20278E-01   -0.39351E-02  2912   0.192E-01    0.125E+00
DAV:   4    -0.361292561418E+04   -0.89347E-02   -0.64028E-03  2560   0.113E-01    0.117E+00
DAV:   5    -0.361291521752E+04    0.10397E-01   -0.61985E-03  2528   0.132E-01    0.594E-01
DAV:   6    -0.361291777635E+04   -0.25588E-02   -0.56052E-03  2400   0.892E-02    0.769E-01
DAV:   7    -0.361291561312E+04    0.21632E-02   -0.23843E-03  2272   0.511E-02    0.416E-01
DAV:   8    -0.361291682765E+04   -0.12145E-02   -0.12877E-03  2528   0.331E-02    0.733E-01
DAV:   9    -0.361291541969E+04    0.14080E-02   -0.11174E-03  2560   0.318E-02    0.360E-01
DAV:  10    -0.361291582986E+04   -0.41017E-03   -0.10554E-03  2432   0.237E-02    0.542E-01
DAV:  11    -0.361291516063E+04    0.66923E-03   -0.76508E-04  2112   0.193E-02    0.261E-01
DAV:  12    -0.361291539224E+04   -0.23161E-03   -0.61860E-04  2048   0.167E-02    0.434E-01
DAV:  13    -0.361291502010E+04    0.37214E-03   -0.44189E-04  1952   0.147E-02    0.216E-01
DAV:  14    -0.361291519207E+04   -0.17197E-03   -0.37674E-04  1856   0.130E-02    0.363E-01
DAV:  15    -0.361291493929E+04    0.25278E-03   -0.29945E-04  1824   0.118E-02    0.167E-01
DAV:  16    -0.361291506243E+04   -0.12314E-03   -0.25217E-04  1792   0.104E-02    0.303E-01
DAV:  17    -0.361291488426E+04    0.17817E-03   -0.19973E-04  1792   0.946E-03    0.124E-01
DAV:  18    -0.361291497717E+04   -0.92907E-04   -0.16579E-04  1728   0.840E-03    0.253E-01
DAV:  19    -0.361291484875E+04    0.12842E-03   -0.13012E-04  1696   0.757E-03    0.904E-02
DAV:  20    -0.361291492171E+04   -0.72965E-04   -0.10773E-04  1696   0.674E-03    0.213E-01
DAV:  21    -0.361291482816E+04    0.93555E-04   -0.84253E-05  1600   0.604E-03    0.641E-02
DAV:  22    -0.361291488547E+04   -0.57309E-04   -0.69815E-05  1504   0.541E-03    0.180E-01
DAV:  23    -0.361291481619E+04    0.69278E-04   -0.54618E-05  1440   0.484E-03    0.431E-02
DAV:  24    -0.361291486104E+04   -0.44850E-04   -0.45389E-05  1408   0.433E-03    0.153E-01
DAV:  25    -0.361291480970E+04    0.51336E-04   -0.35257E-05  1408   0.386E-03    0.266E-02
DAV:  26    -0.361291484459E+04   -0.34889E-04   -0.29304E-05  1440   0.348E-03    0.130E-01
DAV:  27    -0.361291480638E+04    0.38209E-04   -0.22676E-05  1376   0.309E-03    0.140E-02
DAV:  28    -0.361291483342E+04   -0.27037E-04   -0.18900E-05  1376   0.279E-03    0.112E-01
DAV:  29    -0.361291480490E+04    0.28516E-04   -0.14557E-05  1376   0.248E-03    0.504E-03
DAV:  30    -0.361291482579E+04   -0.20884E-04   -0.12206E-05  1280   0.224E-03    0.969E-02
DAV:  31    -0.361291480431E+04    0.21476E-04   -0.93454E-06  1280   0.199E-03    0.509E-03
DAV:  32    -0.361291482058E+04   -0.16271E-04   -0.78838E-06  1280   0.181E-03    0.844E-02
DAV:  33    -0.361291480441E+04    0.16174E-04   -0.60067E-06  1344   0.161E-03    0.100E-02
DAV:  34    -0.361291481700E+04   -0.12594E-04   -0.51074E-06  1280   0.146E-03    0.742E-02
DAV:  35    -0.361291480481E+04    0.12195E-04   -0.38698E-06  1312   0.130E-03    0.140E-02
DAV:  36    -0.361291481452E+04   -0.97177E-05   -0.33203E-06  1312   0.119E-03
  74 F= -.36129148E+04 E0= -.36128538E+04  d E =-.200171E-01
       N       E                     dE             d eps       ncg     rms          rms(c)
DAV:   1    -0.361291484501E+04   -0.40202E-04   -0.27240E-01  2048   0.317E-01    0.109E-01
DAV:   2    -0.361291577072E+04   -0.92571E-03   -0.53411E-03  2304   0.473E-02    0.554E-01
DAV:   3    -0.361291559485E+04    0.17587E-03   -0.50869E-04  2528   0.233E-02    0.507E-01
DAV:   4    -0.361291613714E+04   -0.54230E-03   -0.57627E-04  2304   0.244E-02    0.542E-01
DAV:   5    -0.361291573231E+04    0.40484E-03   -0.88410E-04  2336   0.271E-02    0.432E-01
DAV:   6    -0.361291591813E+04   -0.18582E-03   -0.99140E-04  2432   0.248E-02    0.447E-01
DAV:   7    -0.361291559562E+04    0.32251E-03   -0.74455E-04  2368   0.187E-02    0.338E-01
DAV:   8    -0.361291563854E+04   -0.42918E-04   -0.60063E-04  2048   0.165E-02    0.360E-01
DAV:   9    -0.361291542362E+04    0.21491E-03   -0.48111E-04  1984   0.147E-02    0.239E-01
DAV:  10    -0.361291545600E+04   -0.32379E-04   -0.35576E-04  1856   0.122E-02    0.288E-01
DAV:  11    -0.361291532488E+04    0.13112E-03   -0.26865E-04  1792   0.108E-02    0.181E-01
DAV:  12    -0.361291535886E+04   -0.33975E-04   -0.21109E-04  1760   0.934E-03    0.232E-01
DAV:  13    -0.361291527130E+04    0.87553E-04   -0.16321E-04  1728   0.834E-03    0.137E-01
DAV:  14    -0.361291530197E+04   -0.30667E-04   -0.13001E-04  1696   0.732E-03    0.190E-01
DAV:  15    -0.361291524039E+04    0.61580E-04   -0.10149E-04  1696   0.653E-03    0.103E-01
DAV:  16    -0.361291526714E+04   -0.26745E-04   -0.81177E-05  1600   0.577E-03    0.157E-01
DAV:  17    -0.361291522259E+04    0.44549E-04   -0.63612E-05  1504   0.515E-03    0.760E-02
DAV:  18    -0.361291524487E+04   -0.22288E-04   -0.51064E-05  1440   0.456E-03    0.130E-01
DAV:  19    -0.361291521209E+04    0.32784E-04   -0.40039E-05  1408   0.405E-03    0.549E-02
DAV:  20    -0.361291523055E+04   -0.18462E-04   -0.32106E-05  1376   0.360E-03    0.109E-01
DAV:  21    -0.361291520601E+04    0.24543E-04   -0.25197E-05  1376   0.320E-03    0.383E-02
DAV:  22    -0.361291522115E+04   -0.15144E-04   -0.20239E-05  1344   0.285E-03    0.914E-02
DAV:  23    -0.361291520268E+04    0.18478E-04   -0.15815E-05  1312   0.253E-03    0.252E-02
DAV:  24    -0.361291521494E+04   -0.12261E-04   -0.12741E-05  1280   0.226E-03    0.777E-02
DAV:  25    -0.361291520098E+04    0.13957E-04   -0.99450E-06  1280   0.200E-03    0.150E-02
DAV:  26    -0.361291521076E+04   -0.97809E-05   -0.80123E-06  1280   0.180E-03
  75 F= -.36129152E+04 E0= -.36128542E+04  d E =-.204134E-01
       N       E                     dE             d eps       ncg     rms          rms(c)
DAV:   1    -0.361292407040E+04   -0.88694E-02   -0.63837E+00  2048   0.154E+00    0.549E-01
DAV:   2    -0.361295184368E+04   -0.27773E-01   -0.14169E-01  2464   0.286E-01    0.170E+00
DAV:   3    -0.361293313273E+04    0.18711E-01   -0.29270E-02  2880   0.165E-01    0.757E-01
DAV:   4    -0.361293849677E+04   -0.53640E-02   -0.33683E-03  2560   0.779E-02    0.110E+00
DAV:   5    -0.361293660270E+04    0.18941E-02   -0.50256E-03  2528   0.118E-01    0.217E+00
DAV:   6    -0.361294643050E+04   -0.98278E-02   -0.86109E-03  2464   0.116E-01    0.973E-01
DAV:   7    -0.361293498577E+04    0.11445E-01   -0.77907E-03  2464   0.614E-02    0.856E-01
DAV:   8    -0.361293212114E+04    0.28646E-02   -0.22105E-03  2944   0.345E-02    0.251E-01
DAV:   9    -0.361293214858E+04   -0.27448E-04   -0.27460E-04  2400   0.155E-02    0.290E-01
DAV:  10    -0.361293204970E+04    0.98887E-04   -0.61688E-05  2752   0.841E-03    0.241E-02
DAV:  11    -0.361293216370E+04   -0.11400E-03   -0.55912E-05  2144   0.737E-03    0.208E-01
DAV:  12    -0.361293209568E+04    0.68017E-04   -0.30270E-05  1568   0.568E-03    0.942E-02
DAV:  13    -0.361293218010E+04   -0.84422E-04   -0.64485E-05  1696   0.636E-03    0.182E-01
DAV:  14    -0.361293211036E+04    0.69744E-04   -0.65510E-05  1504   0.574E-03    0.903E-02
DAV:  15    -0.361293216727E+04   -0.56913E-04   -0.64145E-05  1472   0.550E-03    0.167E-01
DAV:  16    -0.361293210845E+04    0.58823E-04   -0.59571E-05  1440   0.514E-03    0.798E-02
DAV:  17    -0.361293215209E+04   -0.43647E-04   -0.53798E-05  1440   0.487E-03    0.150E-01
DAV:  18    -0.361293210433E+04    0.47761E-04   -0.48182E-05  1408   0.454E-03    0.664E-02
DAV:  19    -0.361293213867E+04   -0.34340E-04   -0.41931E-05  1408   0.425E-03    0.134E-01
DAV:  20    -0.361293210012E+04    0.38557E-04   -0.36694E-05  1408   0.394E-03    0.530E-02
DAV:  21    -0.361293212770E+04   -0.27588E-04   -0.31479E-05  1376   0.366E-03    0.118E-01
DAV:  22    -0.361293209697E+04    0.30734E-04   -0.26938E-05  1376   0.336E-03    0.410E-02
DAV:  23    -0.361293211907E+04   -0.22098E-04   -0.23080E-05  1376   0.310E-03    0.104E-01
DAV:  24    -0.361293209472E+04    0.24349E-04   -0.19341E-05  1344   0.285E-03    0.310E-02
DAV:  25    -0.361293211251E+04   -0.17788E-04   -0.16570E-05  1312   0.263E-03    0.910E-02
DAV:  26    -0.361293209327E+04    0.19236E-04   -0.13736E-05  1376   0.239E-03    0.224E-02
DAV:  27    -0.361293210754E+04   -0.14274E-04   -0.11748E-05  1312   0.220E-03    0.795E-02
DAV:  28    -0.361293209247E+04    0.15078E-04   -0.96057E-06  1280   0.200E-03    0.155E-02
DAV:  29    -0.361293210389E+04   -0.11423E-04   -0.82357E-06  1280   0.185E-03    0.696E-02
DAV:  30    -0.361293209212E+04    0.11772E-04   -0.66902E-06  1280   0.168E-03    0.979E-03
DAV:  31    -0.361293210121E+04   -0.90910E-05   -0.57473E-06  1280   0.154E-03
  76 F= -.36129321E+04 E0= -.36128711E+04  d E =-.168904E-01
       N       E                     dE             d eps       ncg     rms          rms(c)
DAV:   1    -0.361293214330E+04   -0.51185E-04   -0.11109E-01  2048   0.202E-01    0.735E-02
DAV:   2    -0.361293327046E+04   -0.11272E-02   -0.26127E-03  2464   0.398E-02    0.685E-01
DAV:   3    -0.361293272388E+04    0.54658E-03   -0.55241E-04  2624   0.254E-02    0.452E-01
DAV:   4    -0.361293313053E+04   -0.40666E-03   -0.70909E-04  2208   0.218E-02    0.503E-01
DAV:   5    -0.361293269504E+04    0.43549E-03   -0.78133E-04  2272   0.220E-02    0.336E-01
DAV:   6    -0.361293282181E+04   -0.12678E-03   -0.73643E-04  2432   0.190E-02    0.400E-01
DAV:   7    -0.361293252279E+04    0.29902E-03   -0.54912E-04  2272   0.156E-02    0.230E-01
DAV:   8    -0.361293260207E+04   -0.79282E-04   -0.39035E-04  1920   0.130E-02    0.322E-01
DAV:   9    -0.361293240534E+04    0.19674E-03   -0.29771E-04  1824   0.113E-02    0.155E-01
DAV:  10    -0.361293247325E+04   -0.67917E-04   -0.22205E-04  1792   0.958E-03    0.257E-01
DAV:  11    -0.361293234423E+04    0.12903E-03   -0.16427E-04  1728   0.832E-03    0.107E-01
DAV:  12    -0.361293240349E+04   -0.59264E-04   -0.12681E-04  1728   0.724E-03    0.210E-01
DAV:  13    -0.361293231366E+04    0.89834E-04   -0.95719E-05  1632   0.634E-03    0.712E-02
DAV:  14    -0.361293236248E+04   -0.48820E-04   -0.75074E-05  1536   0.555E-03    0.174E-01
DAV:  15    -0.361293229758E+04    0.64896E-04   -0.56937E-05  1440   0.485E-03    0.444E-02
DAV:  16    -0.361293233702E+04   -0.39438E-04   -0.44992E-05  1408   0.427E-03    0.146E-01
DAV:  17    -0.361293228977E+04    0.47245E-04   -0.34101E-05  1376   0.373E-03    0.243E-02
DAV:  18    -0.361293232088E+04   -0.31105E-04   -0.27048E-05  1376   0.330E-03    0.123E-01
DAV:  19    -0.361293228598E+04    0.34903E-04   -0.20545E-05  1344   0.289E-03    0.926E-03
DAV:  20    -0.361293231038E+04   -0.24401E-04   -0.16315E-05  1312   0.256E-03    0.106E-01
DAV:  21    -0.361293228456E+04    0.25820E-04   -0.12394E-05  1280   0.224E-03    0.482E-03
DAV:  22    -0.361293230342E+04   -0.18861E-04   -0.99005E-06  1280   0.200E-03    0.924E-02
DAV:  23    -0.361293228416E+04    0.19255E-04   -0.74853E-06  1280   0.175E-03    0.126E-02
DAV:  24    -0.361293229880E+04   -0.14637E-04   -0.60159E-06  1280   0.156E-03    0.815E-02
DAV:  25    -0.361293228433E+04    0.14468E-04   -0.45322E-06  1248   0.136E-03    0.190E-02
DAV:  26    -0.361293229567E+04   -0.11339E-04   -0.36654E-06  1248   0.122E-03    0.727E-02
DAV:  27    -0.361293228480E+04    0.10873E-04   -0.27467E-06  1248   0.107E-03    0.238E-02
DAV:  28    -0.361293229354E+04   -0.87370E-05   -0.22380E-06  1248   0.963E-04
  77 F= -.36129323E+04 E0= -.36128713E+04  d E =-.170828E-01
       N       E                     dE             d eps       ncg     rms          rms(c)
DAV:   1    -0.361294012671E+04   -0.78419E-02   -0.46997E+00  2048   0.132E+00    0.441E-01
DAV:   2    -0.361294664198E+04   -0.65153E-02   -0.86330E-02  2304   0.165E-01    0.414E-01
DAV:   3    -0.361297403695E+04   -0.27395E-01   -0.14973E-01  2944   0.100E-01    0.633E+00
DAV:   4    -0.361299358452E+04   -0.19548E-01   -0.98008E-01  2592   0.128E-01    0.720E-01
DAV:   5    -0.361295095422E+04    0.42630E-01   -0.50552E-02  2496   0.123E-01    0.101E+00
DAV:   6    -0.361295330087E+04   -0.23466E-02   -0.57439E-03  2464   0.865E-02    0.109E+00
DAV:   7    -0.361294762150E+04    0.56794E-02   -0.30289E-03  2624   0.635E-02    0.161E-01
DAV:   8    -0.361294639058E+04    0.12309E-02   -0.23521E-03  2656   0.331E-02    0.275E-01
DAV:   9    -0.361294700744E+04   -0.61686E-03   -0.28192E-04  2560   0.192E-02    0.749E-01
DAV:  10    -0.361294695774E+04    0.49692E-04   -0.59656E-04  2592   0.231E-02    0.437E-01
DAV:  11    -0.361294721122E+04   -0.25348E-03   -0.99974E-04  2400   0.221E-02    0.686E-01
DAV:  12    -0.361294701354E+04    0.19769E-03   -0.10818E-03  2144   0.228E-02    0.420E-01
DAV:  13    -0.361294715310E+04   -0.13957E-03   -0.10468E-03  2112   0.220E-02    0.663E-01
DAV:  14    -0.361294696912E+04    0.18398E-03   -0.10194E-03  2080   0.215E-02    0.410E-01
DAV:  15    -0.361294703966E+04   -0.70535E-04   -0.10066E-03  2048   0.212E-02    0.601E-01
DAV:  16    -0.361294685422E+04    0.18544E-03   -0.91698E-04  2048   0.202E-02    0.387E-01
DAV:  17    -0.361294691138E+04   -0.57153E-04   -0.86948E-04  2048   0.197E-02    0.541E-01
DAV:  18    -0.361294673196E+04    0.17941E-03   -0.78325E-04  2048   0.186E-02    0.355E-01
DAV:  19    -0.361294679340E+04   -0.61438E-04   -0.72392E-04  2048   0.181E-02    0.486E-01
DAV:  20    -0.361294662683E+04    0.16657E-03   -0.65050E-04  2048   0.170E-02    0.322E-01
DAV:  21    -0.361294669254E+04   -0.65713E-04   -0.59502E-04  2048   0.164E-02    0.437E-01
DAV:  22    -0.361294654066E+04    0.15188E-03   -0.53298E-04  1952   0.154E-02    0.290E-01
DAV:  23    -0.361294660834E+04   -0.67682E-04   -0.48528E-04  1952   0.149E-02    0.392E-01
DAV:  24    -0.361294647330E+04    0.13504E-03   -0.43318E-04  1920   0.139E-02    0.260E-01
DAV:  25    -0.361294653877E+04   -0.65465E-04   -0.39284E-04  1920   0.134E-02    0.352E-01
DAV:  26    -0.361294641843E+04    0.12034E-03   -0.34988E-04  1824   0.125E-02    0.232E-01
DAV:  27    -0.361294648190E+04   -0.63464E-04   -0.31640E-04  1824   0.120E-02    0.316E-01
DAV:  28    -0.361294637645E+04    0.10545E-03   -0.28106E-04  1824   0.112E-02    0.205E-01
DAV:  29    -0.361294643574E+04   -0.59292E-04   -0.25335E-04  1824   0.107E-02    0.283E-01
DAV:  30    -0.361294634394E+04    0.91802E-04   -0.22446E-04  1760   0.100E-02    0.181E-01
DAV:  31    -0.361294639794E+04   -0.54002E-04   -0.20192E-04  1760   0.957E-03    0.254E-01
DAV:  32    -0.361294631927E+04    0.78668E-04   -0.17837E-04  1760   0.891E-03    0.159E-01
DAV:  33    -0.361294636745E+04   -0.48180E-04   -0.16001E-04  1760   0.851E-03    0.228E-01
DAV:  34    -0.361294630030E+04    0.67151E-04   -0.14104E-04  1728   0.792E-03    0.139E-01
DAV:  35    -0.361294634277E+04   -0.42475E-04   -0.12623E-04  1728   0.754E-03    0.204E-01
DAV:  36    -0.361294628550E+04    0.57276E-04   -0.11097E-04  1728   0.701E-03    0.121E-01
DAV:  37    -0.361294632292E+04   -0.37423E-04   -0.99093E-05  1728   0.666E-03    0.182E-01
DAV:  38    -0.361294627430E+04    0.48622E-04   -0.86861E-05  1696   0.620E-03    0.105E-01
DAV:  39    -0.361294630694E+04   -0.32637E-04   -0.77402E-05  1696   0.588E-03    0.163E-01
DAV:  40    -0.361294626600E+04    0.40941E-04   -0.67615E-05  1632   0.545E-03    0.899E-02
DAV:  41    -0.361294629403E+04   -0.28038E-04   -0.60107E-05  1632   0.516E-03    0.146E-01
DAV:  42    -0.361294625964E+04    0.34391E-04   -0.52223E-05  1504   0.478E-03    0.766E-02
DAV:  43    -0.361294628348E+04   -0.23836E-04   -0.46405E-05  1472   0.451E-03    0.129E-01
DAV:  44    -0.361294625485E+04    0.28630E-04   -0.40058E-05  1472   0.414E-03    0.644E-02
DAV:  45    -0.361294627513E+04   -0.20284E-04   -0.35210E-05  1440   0.391E-03    0.115E-01
DAV:  46    -0.361294625121E+04    0.23927E-04   -0.30404E-05  1408   0.359E-03    0.534E-02
DAV:  47    -0.361294626984E+04   -0.18630E-04   -0.26041E-05  1408   0.340E-03    0.107E-01
DAV:  48    -0.361294624814E+04    0.21694E-04   -0.24136E-05  1376   0.318E-03    0.396E-02
DAV:  49    -0.361294626425E+04   -0.16106E-04   -0.20581E-05  1376   0.295E-03    0.953E-02
DAV:  50    -0.361294624586E+04    0.18390E-04   -0.17421E-05  1376   0.270E-03    0.299E-02
DAV:  51    -0.361294625987E+04   -0.14012E-04   -0.14976E-05  1312   0.252E-03    0.850E-02
DAV:  52    -0.361294624449E+04    0.15378E-04   -0.12639E-05  1280   0.230E-03    0.216E-02
DAV:  53    -0.361294625651E+04   -0.12014E-04   -0.10827E-05  1280   0.213E-03    0.763E-02
DAV:  54    -0.361294624363E+04    0.12876E-04   -0.91118E-06  1280   0.195E-03    0.149E-02
DAV:  55    -0.361294625390E+04   -0.10265E-04   -0.78652E-06  1280   0.182E-03    0.685E-02
DAV:  56    -0.361294624315E+04    0.10742E-04   -0.66000E-06  1280   0.166E-03    0.907E-03
DAV:  57    -0.361294625186E+04   -0.87102E-05   -0.56859E-06  1248   0.155E-03
  78 F= -.36129463E+04 E0= -.36128847E+04  d E =-.139583E-01
       N       E                     dE             d eps       ncg     rms          rms(c)
DAV:   1    -0.361294634658E+04   -0.10342E-03   -0.37643E-01  2048   0.374E-01    0.125E-01
DAV:   2    -0.361294685722E+04   -0.51065E-03   -0.70108E-03  2336   0.475E-02    0.146E-01
DAV:   3    -0.361294795074E+04   -0.10935E-02   -0.77858E-04  2880   0.252E-02    0.102E+00
DAV:   4    -0.361294816266E+04   -0.21192E-03   -0.69459E-04  2528   0.287E-02    0.547E-01
DAV:   5    -0.361294829133E+04   -0.12868E-03   -0.16998E-03  2368   0.337E-02    0.886E-01
DAV:   6    -0.361294862718E+04   -0.33585E-03   -0.17580E-03  2464   0.355E-02    0.610E-01
DAV:   7    -0.361294813681E+04    0.49037E-03   -0.17892E-03  2464   0.296E-02    0.730E-01
DAV:   8    -0.361294792856E+04    0.20825E-03   -0.17415E-03  2272   0.263E-02    0.457E-01
DAV:   9    -0.361294775355E+04    0.17501E-03   -0.13402E-03  2080   0.243E-02    0.636E-01
DAV:  10    -0.361294758493E+04    0.16863E-03   -0.11322E-03  2112   0.221E-02    0.402E-01
DAV:  11    -0.361294750593E+04    0.79001E-04   -0.10106E-03  2080   0.208E-02    0.528E-01
DAV:  12    -0.361294733743E+04    0.16850E-03   -0.83120E-04  2048   0.189E-02    0.345E-01
DAV:  13    -0.361294733001E+04    0.74197E-05   -0.72208E-04  2048   0.178E-02    0.452E-01
DAV:  14    -0.361294717872E+04    0.15129E-03   -0.60935E-04  1984   0.162E-02    0.294E-01
DAV:  15    -0.361294720789E+04   -0.29170E-04   -0.52964E-04  1952   0.153E-02    0.393E-01
DAV:  16    -0.361294707579E+04    0.13211E-03   -0.45195E-04  1888   0.141E-02    0.251E-01
DAV:  17    -0.361294712047E+04   -0.44684E-04   -0.39500E-04  1888   0.133E-02    0.344E-01
DAV:  18    -0.361294700475E+04    0.11572E-03   -0.33903E-04  1824   0.122E-02    0.214E-01
DAV:  19    -0.361294705636E+04   -0.51605E-04   -0.29738E-04  1824   0.115E-02    0.302E-01
DAV:  20    -0.361294695602E+04    0.10033E-03   -0.25602E-04  1824   0.106E-02    0.182E-01
DAV:  21    -0.361294700839E+04   -0.52372E-04   -0.22503E-04  1792   0.100E-02    0.267E-01
DAV:  22    -0.361294692212E+04    0.86278E-04   -0.19398E-04  1760   0.925E-03    0.155E-01
DAV:  23    -0.361294697179E+04   -0.49673E-04   -0.17066E-04  1760   0.872E-03    0.236E-01
DAV:  24    -0.361294689799E+04    0.73794E-04   -0.14711E-04  1728   0.805E-03    0.131E-01
DAV:  25    -0.361294694371E+04   -0.45716E-04   -0.12939E-04  1728   0.759E-03    0.210E-01
DAV:  26    -0.361294688074E+04    0.62975E-04   -0.11150E-04  1728   0.700E-03    0.110E-01
DAV:  27    -0.361294692206E+04   -0.41327E-04   -0.98005E-05  1728   0.659E-03    0.187E-01
DAV:  28    -0.361294686835E+04    0.53714E-04   -0.84348E-05  1696   0.608E-03    0.914E-02
DAV:  29    -0.361294690517E+04   -0.36824E-04   -0.74054E-05  1664   0.572E-03    0.166E-01
DAV:  30    -0.361294685963E+04    0.45540E-04   -0.63632E-05  1632   0.527E-03    0.752E-02
DAV:  31    -0.361294689205E+04   -0.32414E-04   -0.55785E-05  1632   0.495E-03    0.148E-01
DAV:  32    -0.361294685351E+04    0.38538E-04   -0.47742E-05  1504   0.456E-03    0.610E-02
DAV:  33    -0.361294688163E+04   -0.28118E-04   -0.41848E-05  1472   0.428E-03    0.132E-01
DAV:  34    -0.361294684919E+04    0.32438E-04   -0.35668E-05  1440   0.391E-03    0.484E-02
DAV:  35    -0.361294687345E+04   -0.24264E-04   -0.31076E-05  1408   0.366E-03    0.118E-01
DAV:  36    -0.361294684614E+04    0.27311E-04   -0.26464E-05  1408   0.335E-03    0.373E-02
DAV:  37    -0.361294686708E+04   -0.20940E-04   -0.22991E-05  1408   0.314E-03    0.105E-01
DAV:  38    -0.361294684409E+04    0.22989E-04   -0.19519E-05  1376   0.288E-03    0.278E-02
DAV:  39    -0.361294686209E+04   -0.18003E-04   -0.16953E-05  1376   0.269E-03    0.947E-02
DAV:  40    -0.361294684276E+04    0.19337E-04   -0.14323E-05  1312   0.246E-03    0.196E-02
DAV:  41    -0.361294685816E+04   -0.15402E-04   -0.12431E-05  1280   0.230E-03    0.852E-02
DAV:  42    -0.361294684201E+04    0.16151E-04   -0.10473E-05  1280   0.210E-03    0.126E-02
DAV:  43    -0.361294685507E+04   -0.13062E-04   -0.90599E-06  1280   0.196E-03    0.769E-02
DAV:  44    -0.361294684159E+04    0.13478E-04   -0.76174E-06  1280   0.179E-03    0.671E-03
DAV:  45    -0.361294685265E+04   -0.11061E-04   -0.65913E-06  1280   0.167E-03    0.698E-02
DAV:  46    -0.361294684141E+04    0.11243E-04   -0.55226E-06  1248   0.153E-03    0.251E-03
DAV:  47    -0.361294685076E+04   -0.93487E-05   -0.47789E-06  1248   0.142E-03
  79 F= -.36129469E+04 E0= -.36128853E+04  d E =-.145572E-01
       N       E                     dE             d eps       ncg     rms          rms(c)
DAV:   1    -0.361295394151E+04   -0.71001E-02   -0.43534E+00  2048   0.128E+00    0.444E-01
DAV:   2    -0.361298274297E+04   -0.28801E-01   -0.17789E-01  2368   0.204E-01    0.572E+00
DAV:   3    -0.361299818517E+04   -0.15442E-01   -0.69127E-01  2592   0.124E-01    0.770E-01
DAV:   4    -0.361296460460E+04    0.33581E-01   -0.41796E-02  2560   0.124E-01    0.130E+00
DAV:   5    -0.361296544780E+04   -0.84320E-03   -0.68831E-03  2464   0.861E-02    0.956E-01
DAV:   6    -0.361296306964E+04    0.23782E-02   -0.60344E-03  2528   0.904E-02    0.156E+00
DAV:   7    -0.361296436772E+04   -0.12981E-02   -0.41782E-03  2624   0.635E-02    0.758E-01
DAV:   8    -0.361296206673E+04    0.23010E-02   -0.41704E-03  2496   0.459E-02    0.111E+00
DAV:   9    -0.361296245184E+04   -0.38511E-03   -0.28537E-03  2528   0.379E-02    0.719E-01
DAV:  10    -0.361296113172E+04    0.13201E-02   -0.25408E-03  2496   0.365E-02    0.794E-01
DAV:  11    -0.361296100227E+04    0.12945E-03   -0.20357E-03  2304   0.298E-02    0.576E-01
DAV:  12    -0.361296060463E+04    0.39764E-03   -0.15586E-03  2208   0.273E-02    0.688E-01
DAV:  13    -0.361296047649E+04    0.12814E-03   -0.13902E-03  2048   0.249E-02    0.491E-01
DAV:  14    -0.361296029602E+04    0.18047E-03   -0.11863E-03  2048   0.235E-02    0.586E-01
DAV:  15    -0.361296016195E+04    0.13407E-03   -0.10250E-03  2048   0.215E-02    0.429E-01
DAV:  16    -0.361296007154E+04    0.90409E-04   -0.89772E-04  2048   0.204E-02    0.496E-01
DAV:  17    -0.361295995105E+04    0.12050E-03   -0.76884E-04  2048   0.187E-02    0.376E-01
DAV:  18    -0.361295990319E+04    0.47860E-04   -0.67378E-04  2048   0.177E-02    0.420E-01
DAV:  19    -0.361295980461E+04    0.98580E-04   -0.57434E-04  1952   0.162E-02    0.329E-01
DAV:  20    -0.361295977674E+04    0.27871E-04   -0.50213E-04  1952   0.153E-02    0.354E-01
DAV:  21    -0.361295970071E+04    0.76023E-04   -0.42580E-04  1920   0.139E-02    0.286E-01
DAV:  22    -0.361295968279E+04    0.17918E-04   -0.37056E-04  1920   0.131E-02    0.298E-01
DAV:  23    -0.361295962728E+04    0.55518E-04   -0.31300E-04  1856   0.119E-02    0.248E-01
DAV:  24    -0.361295961352E+04    0.13753E-04   -0.27119E-04  1856   0.112E-02    0.250E-01
DAV:  25    -0.361295957551E+04    0.38012E-04   -0.22829E-04  1824   0.101E-02    0.215E-01
DAV:  26    -0.361295956265E+04    0.12859E-04   -0.19691E-04  1824   0.948E-03    0.209E-01
DAV:  27    -0.361295953803E+04    0.24625E-04   -0.16535E-04  1792   0.857E-03    0.185E-01
DAV:  28    -0.361295952613E+04    0.11899E-04   -0.14191E-04  1728   0.802E-03    0.174E-01
DAV:  29    -0.361295951129E+04    0.14842E-04   -0.11897E-04  1728   0.725E-03    0.159E-01
DAV:  30    -0.361295949998E+04    0.11307E-04   -0.10155E-04  1728   0.674E-03    0.145E-01
DAV:  31    -0.361295949169E+04    0.82921E-05   -0.84925E-05  1664   0.610E-03
  80 F= -.36129595E+04 E0= -.36128988E+04  d E =-.126409E-01
       N       E                     dE             d eps       ncg     rms          rms(c)
DAV:   1    -0.361295953726E+04   -0.37278E-04   -0.27934E-01  2048   0.325E-01    0.141E-01
DAV:   2    -0.361296629627E+04   -0.67590E-02   -0.98383E-03  2656   0.867E-02    0.123E+00
DAV:   3    -0.361296059060E+04    0.57057E-02   -0.44085E-03  2656   0.703E-02    0.501E-01
DAV:   4    -0.361296152827E+04   -0.93768E-03   -0.11832E-03  2368   0.292E-02    0.670E-01
DAV:   5    -0.361296057310E+04    0.95517E-03   -0.99720E-04  2400   0.325E-02    0.507E-01
DAV:   6    -0.361296150606E+04   -0.93296E-03   -0.10816E-03  2432   0.300E-02    0.668E-01
DAV:   7    -0.361296031625E+04    0.11898E-02   -0.10706E-03  2432   0.246E-02    0.183E-01
DAV:   8    -0.361296039940E+04   -0.83151E-04   -0.78804E-04  2048   0.173E-02    0.408E-01
DAV:   9    -0.361295997904E+04    0.42036E-03   -0.41352E-04  1920   0.131E-02    0.699E-02
DAV:  10    -0.361296011463E+04   -0.13559E-03   -0.24098E-04  1824   0.101E-02    0.314E-01
DAV:  11    -0.361295989665E+04    0.21798E-03   -0.14348E-04  1760   0.806E-03    0.295E-02
DAV:  12    -0.361296001752E+04   -0.12087E-03   -0.10610E-04  1728   0.687E-03    0.259E-01
DAV:  13    -0.361295987280E+04    0.14472E-03   -0.74513E-05  1632   0.581E-03    0.878E-03
DAV:  14    -0.361295996348E+04   -0.90678E-04   -0.58850E-05  1504   0.506E-03    0.217E-01
DAV:  15    -0.361295986350E+04    0.99981E-04   -0.42004E-05  1408   0.431E-03    0.268E-02
DAV:  16    -0.361295993001E+04   -0.66505E-04   -0.33156E-05  1376   0.375E-03    0.184E-01
DAV:  17    -0.361295986097E+04    0.69031E-04   -0.23253E-05  1344   0.317E-03    0.428E-02
DAV:  18    -0.361295990959E+04   -0.48620E-04   -0.18324E-05  1312   0.278E-03    0.160E-01
DAV:  19    -0.361295986140E+04    0.48195E-04   -0.12749E-05  1280   0.235E-03    0.541E-02
DAV:  20    -0.361295989693E+04   -0.35528E-04   -0.10161E-05  1344   0.208E-03    0.140E-01
DAV:  21    -0.361295986285E+04    0.34075E-04   -0.69857E-06  1312   0.176E-03    0.616E-02
DAV:  22    -0.361295988899E+04   -0.26134E-04   -0.56599E-06  1312   0.157E-03    0.125E-01
DAV:  23    -0.361295986480E+04    0.24184E-04   -0.38386E-06  1280   0.132E-03    0.663E-02
DAV:  24    -0.361295988385E+04   -0.19050E-04   -0.31819E-06  1280   0.119E-03    0.113E-01
DAV:  25    -0.361295986659E+04    0.17259E-04   -0.21138E-06  1280   0.998E-04    0.689E-02
DAV:  26    -0.361295988046E+04   -0.13866E-04   -0.18062E-06  1280   0.920E-04    0.104E-01
DAV:  27    -0.361295986811E+04    0.12352E-04   -0.11629E-06  1280   0.761E-04    0.699E-02
DAV:  28    -0.361295987817E+04   -0.10064E-04   -0.10362E-06  1312   0.720E-04    0.955E-02
DAV:  29    -0.361295986927E+04    0.88980E-05   -0.63659E-07  1280   0.587E-04
  81 F= -.36129599E+04 E0= -.36128989E+04  d E =-.130185E-01
       N       E                     dE             d eps       ncg     rms          rms(c)
DAV:   1    -0.361296639634E+04   -0.65182E-02   -0.43343E+00  2048   0.128E+00    0.481E-01
DAV:   2    -0.361306572664E+04   -0.99330E-01   -0.65711E-01  2432   0.264E-01    0.111E+01
DAV:   3    -0.361310839845E+04   -0.42672E-01   -0.36963E+00  2624   0.213E-01    0.856E-01
DAV:   4    -0.361298157619E+04    0.12682E+00   -0.26889E-01  2656   0.178E-01    0.143E+00
DAV:   5    -0.361298241979E+04   -0.84360E-03   -0.97741E-03  2560   0.100E-01    0.102E+00
DAV:   6    -0.361297322542E+04    0.91944E-02   -0.68210E-03  2368   0.127E-01    0.495E-01
DAV:   7    -0.361297324941E+04   -0.23995E-04   -0.34868E-03  2464   0.793E-02    0.600E-01
DAV:   8    -0.361297302442E+04    0.22499E-03   -0.11956E-03  2528   0.405E-02    0.783E-01
DAV:   9    -0.361297389516E+04   -0.87074E-03   -0.12822E-03  2496   0.327E-02    0.709E-01
DAV:  10    -0.361297277702E+04    0.11181E-02   -0.15645E-03  2464   0.307E-02    0.462E-01
DAV:  11    -0.361297283689E+04   -0.59873E-04   -0.11991E-03  2304   0.246E-02    0.557E-01
DAV:  12    -0.361297245318E+04    0.38371E-03   -0.82924E-04  2112   0.218E-02    0.428E-01
DAV:  13    -0.361297245480E+04   -0.16201E-05   -0.80651E-04  2080   0.196E-02    0.450E-01
DAV:  14    -0.361297227082E+04    0.18398E-03   -0.65168E-04  2048   0.182E-02    0.364E-01
DAV:  15    -0.361297224646E+04    0.24355E-04   -0.57001E-04  1984   0.165E-02    0.385E-01
DAV:  16    -0.361297213849E+04    0.10797E-03   -0.48324E-04  1920   0.154E-02    0.300E-01
DAV:  17    -0.361297210507E+04    0.33419E-04   -0.41201E-04  1856   0.138E-02    0.327E-01
DAV:  18    -0.361297204168E+04    0.63395E-04   -0.34492E-04  1856   0.129E-02    0.248E-01
DAV:  19    -0.361297201169E+04    0.29990E-04   -0.29340E-04  1824   0.116E-02    0.278E-01
DAV:  20    -0.361297197326E+04    0.38423E-04   -0.24487E-04  1888   0.108E-02    0.203E-01
DAV:  21    -0.361297194960E+04    0.23661E-04   -0.20727E-04  1792   0.969E-03    0.237E-01
DAV:  22    -0.361297192494E+04    0.24669E-04   -0.17272E-04  1760   0.900E-03    0.166E-01
DAV:  23    -0.361297190770E+04    0.17236E-04   -0.14564E-04  1728   0.810E-03    0.201E-01
DAV:  24    -0.361297189103E+04    0.16672E-04   -0.12089E-04  1728   0.749E-03    0.135E-01
DAV:  25    -0.361297187938E+04    0.11645E-04   -0.10168E-04  1728   0.673E-03    0.171E-01
DAV:  26    -0.361297186763E+04    0.11755E-04   -0.83996E-05  1664   0.622E-03    0.109E-01
DAV:  27    -0.361297185934E+04    0.82896E-05   -0.70575E-05  1632   0.558E-03
  82 F= -.36129719E+04 E0= -.36129112E+04  d E =-.119901E-01
       N       E                     dE             d eps       ncg     rms          rms(c)
DAV:   1    -0.361297190516E+04   -0.37529E-04   -0.39605E-01  2048   0.380E-01    0.139E-01
DAV:   2    -0.361297450481E+04   -0.25997E-02   -0.82660E-03  2432   0.628E-02    0.885E-01
DAV:   3    -0.361297319046E+04    0.13143E-02   -0.14454E-03  2592   0.412E-02    0.629E-01
DAV:   4    -0.361297395512E+04   -0.76466E-03   -0.11740E-03  2336   0.300E-02    0.616E-01
DAV:   5    -0.361297330309E+04    0.65203E-03   -0.12358E-03  2368   0.351E-02    0.628E-01
DAV:   6    -0.361297392248E+04   -0.61939E-03   -0.13392E-03  2368   0.335E-02    0.612E-01
DAV:   7    -0.361297297973E+04    0.94275E-03   -0.13019E-03  2400   0.262E-02    0.309E-01
DAV:   8    -0.361297299790E+04   -0.18176E-04   -0.92171E-04  2016   0.190E-02    0.411E-01
DAV:   9    -0.361297263849E+04    0.35941E-03   -0.53900E-04  2048   0.160E-02    0.225E-01
DAV:  10    -0.361297274038E+04   -0.10189E-03   -0.38208E-04  1920   0.131E-02    0.331E-01
DAV:  11    -0.361297252130E+04    0.21908E-03   -0.28778E-04  1856   0.114E-02    0.151E-01
DAV:  12    -0.361297260394E+04   -0.82646E-04   -0.21750E-04  1792   0.961E-03    0.265E-01
DAV:  13    -0.361297245983E+04    0.14411E-03   -0.16058E-04  1728   0.838E-03    0.102E-01
DAV:  14    -0.361297252839E+04   -0.68564E-04   -0.12496E-04  1728   0.726E-03    0.214E-01
DAV:  15    -0.361297242901E+04    0.99386E-04   -0.92888E-05  1664   0.634E-03    0.661E-02
DAV:  16    -0.361297248450E+04   -0.55491E-04   -0.72746E-05  1632   0.553E-03    0.176E-01
DAV:  17    -0.361297241379E+04    0.70710E-04   -0.54256E-05  1504   0.483E-03    0.391E-02
DAV:  18    -0.361297245757E+04   -0.43780E-04   -0.42694E-05  1408   0.423E-03    0.146E-01
DAV:  19    -0.361297240631E+04    0.51255E-04   -0.31815E-05  1376   0.366E-03    0.187E-02
DAV:  20    -0.361297244052E+04   -0.34204E-04   -0.24990E-05  1376   0.321E-03    0.123E-01
DAV:  21    -0.361297240348E+04    0.37033E-04   -0.18524E-05  1312   0.278E-03    0.480E-03
DAV:  22    -0.361297242962E+04   -0.26133E-04   -0.14603E-05  1312   0.246E-03    0.105E-01
DAV:  23    -0.361297240277E+04    0.26848E-04   -0.10792E-05  1280   0.211E-03    0.934E-03
DAV:  24    -0.361297242259E+04   -0.19825E-04   -0.85323E-06  1280   0.188E-03    0.907E-02
DAV:  25    -0.361297240298E+04    0.19614E-04   -0.62741E-06  1280   0.162E-03    0.173E-02
DAV:  26    -0.361297241803E+04   -0.15048E-04   -0.50016E-06  1312   0.145E-03    0.795E-02
DAV:  27    -0.361297240371E+04    0.14318E-04   -0.36499E-06  1280   0.124E-03    0.231E-02
DAV:  28    -0.361297241501E+04   -0.11298E-04   -0.29372E-06  1248   0.112E-03    0.706E-02
DAV:  29    -0.361297240453E+04    0.10477E-04   -0.21211E-06  1248   0.955E-04    0.273E-02
DAV:  30    -0.361297241299E+04   -0.84617E-05   -0.17257E-06  1248   0.864E-04
  83 F= -.36129724E+04 E0= -.36129114E+04  d E =-.125437E-01
       N       E                     dE             d eps       ncg     rms          rms(c)
DAV:   1    -0.361297981756E+04   -0.74130E-02   -0.36755E+00  2048   0.114E+00    0.410E-01
DAV:   2    -0.361298926894E+04   -0.94514E-02   -0.67276E-02  2240   0.154E-01    0.231E+00
DAV:   3    -0.361299216124E+04   -0.28923E-02   -0.56250E-03  2624   0.718E-02    0.900E-01
DAV:   4    -0.361298627562E+04    0.58856E-02   -0.66886E-03  2368   0.644E-02    0.785E-01
DAV:   5    -0.361298784845E+04   -0.15728E-02   -0.39985E-03  2304   0.777E-02    0.848E-01
DAV:   6    -0.361298552354E+04    0.23249E-02   -0.32426E-03  2464   0.702E-02    0.595E-01
DAV:   7    -0.361298591083E+04   -0.38729E-03   -0.16576E-03  2560   0.395E-02    0.611E-01
DAV:   8    -0.361298512530E+04    0.78553E-03   -0.13146E-03  2464   0.297E-02    0.513E-01
DAV:   9    -0.361298533541E+04   -0.21010E-03   -0.11142E-03  2560   0.253E-02    0.528E-01
DAV:  10    -0.361298486746E+04    0.46794E-03   -0.88036E-04  2432   0.223E-02    0.404E-01
DAV:  11    -0.361298493256E+04   -0.65104E-04   -0.78604E-04  2048   0.190E-02    0.420E-01
DAV:  12    -0.361298466378E+04    0.26879E-03   -0.60665E-04  2048   0.170E-02    0.323E-01
DAV:  13    -0.361298471063E+04   -0.46848E-04   -0.50584E-04  1920   0.151E-02    0.348E-01
DAV:  14    -0.361298453531E+04    0.17532E-03   -0.40813E-04  1856   0.137E-02    0.254E-01
DAV:  15    -0.361298457053E+04   -0.35222E-04   -0.33399E-04  1824   0.121E-02    0.286E-01
DAV:  16    -0.361298445199E+04    0.11854E-03   -0.26809E-04  1824   0.110E-02    0.201E-01
DAV:  17    -0.361298448376E+04   -0.31773E-04   -0.21907E-04  1792   0.973E-03    0.237E-01
DAV:  18    -0.361298439924E+04    0.84527E-04   -0.17631E-04  1728   0.885E-03    0.158E-01
DAV:  19    -0.361298442775E+04   -0.28517E-04   -0.14381E-04  1728   0.786E-03    0.196E-01
DAV:  20    -0.361298436637E+04    0.61387E-04   -0.11576E-04  1728   0.713E-03    0.123E-01
DAV:  21    -0.361298439124E+04   -0.24872E-04   -0.94317E-05  1696   0.636E-03    0.163E-01
DAV:  22    -0.361298434566E+04    0.45577E-04   -0.75775E-05  1632   0.575E-03    0.952E-02
DAV:  23    -0.361298436711E+04   -0.21449E-04   -0.61718E-05  1600   0.513E-03    0.136E-01
DAV:  24    -0.361298433308E+04    0.34029E-04   -0.49375E-05  1504   0.462E-03    0.725E-02
DAV:  25    -0.361298435085E+04   -0.17771E-04   -0.40184E-05  1408   0.412E-03    0.113E-01
DAV:  26    -0.361298432542E+04    0.25433E-04   -0.31903E-05  1376   0.368E-03    0.542E-02
DAV:  27    -0.361298434010E+04   -0.14675E-04   -0.25880E-05  1440   0.328E-03    0.942E-02
DAV:  28    -0.361298432104E+04    0.19062E-04   -0.20445E-05  1376   0.293E-03    0.396E-02
DAV:  29    -0.361298433294E+04   -0.11907E-04   -0.16543E-05  1312   0.262E-03    0.789E-02
DAV:  30    -0.361298431867E+04    0.14277E-04   -0.13037E-05  1280   0.233E-03    0.280E-02
DAV:  31    -0.361298432813E+04   -0.94651E-05   -0.10558E-05  1280   0.209E-03
  84 F= -.36129843E+04 E0= -.36129234E+04  d E =-.119151E-01
       N       E                     dE             d eps       ncg     rms          rms(c)
DAV:   1    -0.361298413297E+04    0.18570E-03   -0.14128E+00  2048   0.709E-01    0.252E-01
DAV:   2    -0.361298595305E+04   -0.18201E-02   -0.25046E-02  2240   0.868E-02    0.241E-01
DAV:   3    -0.361299431637E+04   -0.83633E-02   -0.44516E-03  2912   0.594E-02    0.322E+00
DAV:   4    -0.361299855701E+04   -0.42406E-02   -0.67898E-03  2528   0.707E-02    0.759E-01
DAV:   5    -0.361298969901E+04    0.88580E-02   -0.12110E-02  2432   0.711E-02    0.130E+00
DAV:   6    -0.361299116428E+04   -0.14653E-02   -0.42515E-03  2464   0.630E-02    0.883E-01
DAV:   7    -0.361298766598E+04    0.34983E-02   -0.31591E-03  2528   0.484E-02    0.650E-01
DAV:   8    -0.361298701067E+04    0.65532E-03   -0.25941E-03  2272   0.300E-02    0.485E-01
DAV:   9    -0.361298718899E+04   -0.17832E-03   -0.11518E-03  2432   0.258E-02    0.862E-01
DAV:  10    -0.361298710030E+04    0.88683E-04   -0.14076E-03  2368   0.265E-02    0.467E-01
DAV:  11    -0.361298695493E+04    0.14537E-03   -0.14898E-03  2208   0.257E-02    0.707E-01
DAV:  12    -0.361298674933E+04    0.20560E-03   -0.12350E-03  2048   0.235E-02    0.422E-01
DAV:  13    -0.361298669179E+04    0.57535E-04   -0.11235E-03  2048   0.224E-02    0.601E-01
DAV:  14    -0.361298647784E+04    0.21396E-03   -0.95630E-04  2048   0.206E-02    0.367E-01
DAV:  15    -0.361298649060E+04   -0.12764E-04   -0.84367E-04  2048   0.195E-02    0.518E-01
DAV:  16    -0.361298628939E+04    0.20121E-03   -0.72458E-04  2048   0.180E-02    0.317E-01
DAV:  17    -0.361298634180E+04   -0.52412E-04   -0.63551E-04  2048   0.170E-02    0.451E-01
DAV:  18    -0.361298616071E+04    0.18109E-03   -0.54838E-04  1952   0.157E-02    0.271E-01
DAV:  19    -0.361298623136E+04   -0.70651E-04   -0.48074E-04  1952   0.149E-02    0.394E-01
DAV:  20    -0.361298607191E+04    0.15945E-03   -0.41531E-04  1888   0.137E-02    0.231E-01
DAV:  21    -0.361298614827E+04   -0.76356E-04   -0.36409E-04  1888   0.130E-02    0.346E-01
DAV:  22    -0.361298600964E+04    0.13862E-03   -0.31427E-04  1824   0.120E-02    0.196E-01
DAV:  23    -0.361298608504E+04   -0.75397E-04   -0.27538E-04  1824   0.113E-02    0.304E-01
DAV:  24    -0.361298596549E+04    0.11955E-03   -0.23707E-04  1792   0.104E-02    0.165E-01
DAV:  25    -0.361298603648E+04   -0.70986E-04   -0.20763E-04  1792   0.983E-03    0.268E-01
DAV:  26    -0.361298593473E+04    0.10175E-03   -0.17815E-04  1792   0.902E-03    0.138E-01
DAV:  27    -0.361298599936E+04   -0.64630E-04   -0.15576E-04  1792   0.852E-03    0.236E-01
DAV:  28    -0.361298591318E+04    0.86184E-04   -0.13319E-04  1760   0.782E-03    0.114E-01
DAV:  29    -0.361298597082E+04   -0.57640E-04   -0.11623E-04  1760   0.735E-03    0.208E-01
DAV:  30    -0.361298589814E+04    0.72676E-04   -0.98987E-05  1728   0.674E-03    0.930E-02
DAV:  31    -0.361298594866E+04   -0.50514E-04   -0.86189E-05  1696   0.633E-03    0.184E-01
DAV:  32    -0.361298588816E+04    0.60493E-04   -0.73063E-05  1664   0.578E-03    0.745E-02
DAV:  33    -0.361298593150E+04   -0.43338E-04   -0.63400E-05  1664   0.541E-03    0.162E-01
DAV:  34    -0.361298588131E+04    0.50190E-04   -0.53503E-05  1632   0.493E-03    0.584E-02
DAV:  35    -0.361298591826E+04   -0.36945E-04   -0.46284E-05  1600   0.462E-03    0.143E-01
DAV:  36    -0.361298587674E+04    0.41514E-04   -0.38885E-05  1504   0.420E-03    0.443E-02
DAV:  37    -0.361298590779E+04   -0.31047E-04   -0.33517E-05  1440   0.391E-03    0.126E-01
DAV:  38    -0.361298587367E+04    0.34123E-04   -0.27895E-05  1408   0.352E-03    0.319E-02
DAV:  39    -0.361298589973E+04   -0.26065E-04   -0.23871E-05  1408   0.327E-03    0.112E-01
DAV:  40    -0.361298587166E+04    0.28070E-04   -0.19744E-05  1376   0.296E-03    0.215E-02
DAV:  41    -0.361298589356E+04   -0.21896E-04   -0.16870E-05  1344   0.275E-03    0.989E-02
DAV:  42    -0.361298587064E+04    0.22915E-04   -0.13887E-05  1312   0.248E-03    0.127E-02
DAV:  43    -0.361298588883E+04   -0.18191E-04   -0.11813E-05  1280   0.230E-03    0.880E-02
DAV:  44    -0.361298587024E+04    0.18589E-04   -0.96851E-06  1280   0.207E-03    0.556E-03
DAV:  45    -0.361298588521E+04   -0.14967E-04   -0.82342E-06  1280   0.191E-03    0.786E-02
DAV:  46    -0.361298587028E+04    0.14937E-04   -0.66943E-06  1280   0.172E-03    0.290E-03
DAV:  47    -0.361298588268E+04   -0.12400E-04   -0.56138E-06  1248   0.159E-03    0.716E-02
DAV:  48    -0.361298587042E+04    0.12260E-04   -0.47234E-06  1248   0.144E-03    0.768E-03
DAV:  49    -0.361298588052E+04   -0.10107E-04   -0.39686E-06  1248   0.132E-03    0.648E-02
DAV:  50    -0.361298587067E+04    0.98543E-05   -0.31869E-06  1248   0.119E-03
  85 F= -.36129859E+04 E0= -.36129247E+04  d E =-.134577E-01
       N       E                     dE             d eps       ncg     rms          rms(c)
DAV:   1    -0.361299226760E+04   -0.63871E-02   -0.31530E+00  2048   0.106E+00    0.385E-01
DAV:   2    -0.361300240391E+04   -0.10136E-01   -0.59993E-02  2304   0.164E-01    0.126E+00
DAV:   3    -0.361299841390E+04    0.39900E-02   -0.83972E-03  2752   0.910E-02    0.143E+00
DAV:   4    -0.361300290204E+04   -0.44881E-02   -0.30752E-03  2432   0.708E-02    0.939E-01
DAV:   5    -0.361299697261E+04    0.59294E-02   -0.40672E-03  2304   0.786E-02    0.350E-01
DAV:   6    -0.361299729317E+04   -0.32056E-03   -0.35960E-03  2368   0.559E-02    0.549E-01
DAV:   7    -0.361299651072E+04    0.78244E-03   -0.11720E-03  2336   0.303E-02    0.346E-01
DAV:   8    -0.361299723000E+04   -0.71928E-03   -0.66303E-04  2528   0.229E-02    0.610E-01
DAV:   9    -0.361299643514E+04    0.79486E-03   -0.65899E-04  2528   0.229E-02    0.283E-01
DAV:  10    -0.361299665737E+04   -0.22223E-03   -0.68276E-04  2272   0.186E-02    0.435E-01
DAV:  11    -0.361299622870E+04    0.42867E-03   -0.49398E-04  1952   0.151E-02    0.174E-01
DAV:  12    -0.361299638541E+04   -0.15671E-03   -0.35394E-04  1856   0.124E-02    0.351E-01
DAV:  13    -0.361299612811E+04    0.25730E-03   -0.25147E-04  1824   0.109E-02    0.124E-01
DAV:  14    -0.361299624925E+04   -0.12115E-03   -0.20529E-04  1792   0.941E-03    0.282E-01
DAV:  15    -0.361299607672E+04    0.17254E-03   -0.15093E-04  1760   0.826E-03    0.826E-02
DAV:  16    -0.361299617080E+04   -0.94079E-04   -0.12150E-04  1728   0.721E-03    0.231E-01
DAV:  17    -0.361299605038E+04    0.12042E-03   -0.90314E-05  1664   0.633E-03    0.500E-02
DAV:  18    -0.361299612309E+04   -0.72716E-04   -0.72317E-05  1632   0.554E-03    0.191E-01
DAV:  19    -0.361299603700E+04    0.86092E-04   -0.53573E-05  1472   0.484E-03    0.257E-02
DAV:  20    -0.361299609284E+04   -0.55839E-04   -0.43061E-05  1408   0.425E-03    0.160E-01
DAV:  21    -0.361299603120E+04    0.61644E-04   -0.31723E-05  1376   0.368E-03    0.832E-03
DAV:  22    -0.361299607361E+04   -0.42411E-04   -0.25467E-05  1376   0.326E-03    0.135E-01
DAV:  23    -0.361299602956E+04    0.44042E-04   -0.18620E-05  1312   0.281E-03    0.823E-03
DAV:  24    -0.361299606132E+04   -0.31751E-04   -0.15046E-05  1376   0.251E-03    0.115E-01
DAV:  25    -0.361299602963E+04    0.31686E-04   -0.10937E-05  1280   0.216E-03    0.172E-02
DAV:  26    -0.361299605341E+04   -0.23783E-04   -0.88977E-06  1344   0.194E-03    0.995E-02
DAV:  27    -0.361299603046E+04    0.22956E-04   -0.64135E-06  1344   0.166E-03    0.239E-02
DAV:  28    -0.361299604828E+04   -0.17820E-04   -0.52826E-06  1312   0.150E-03    0.870E-02
DAV:  29    -0.361299603158E+04    0.16697E-04   -0.37653E-06  1312   0.129E-03    0.285E-02
DAV:  30    -0.361299604491E+04   -0.13326E-04   -0.31465E-06  1312   0.117E-03    0.768E-02
DAV:  31    -0.361299603274E+04    0.12168E-04   -0.22103E-06  1312   0.999E-04    0.316E-02
DAV:  32    -0.361299604267E+04   -0.99319E-05   -0.18797E-06  1312   0.916E-04
  86 F= -.36129960E+04 E0= -.36129351E+04  d E =-.101720E-01
       N       E                     dE             d eps       ncg     rms          rms(c)
DAV:   1    -0.361299518279E+04    0.84995E-03   -0.27742E+00  2048   0.992E-01    0.352E-01
DAV:   2    -0.361299861245E+04   -0.34297E-02   -0.47925E-02  2240   0.120E-01    0.298E-01
DAV:   3    -0.361300358699E+04   -0.49745E-02   -0.62995E-03  2912   0.748E-02    0.120E+00
DAV:   4    -0.361299953103E+04    0.40560E-02   -0.45665E-03  2624   0.702E-02    0.911E-01
DAV:   5    -0.361300490571E+04   -0.53747E-02   -0.24392E-03  2432   0.774E-02    0.965E-01
DAV:   6    -0.361299961132E+04    0.52944E-02   -0.28853E-03  2432   0.655E-02    0.434E-01
DAV:   7    -0.361299851206E+04    0.10993E-02   -0.13007E-03  2624   0.295E-02    0.213E-01
DAV:   8    -0.361299845276E+04    0.59290E-04   -0.17545E-04  2752   0.153E-02    0.134E-01
DAV:   9    -0.361299846638E+04   -0.13612E-04   -0.10149E-04  2464   0.980E-03    0.980E-02
DAV:  10    -0.361299847509E+04   -0.87096E-05   -0.18072E-05  2336   0.397E-03
  87 F= -.36129985E+04 E0= -.36129375E+04  d E =-.126044E-01
       N       E                     dE             d eps       ncg     rms          rms(c)
DAV:   1    -0.361300404049E+04   -0.55741E-02   -0.28168E+00  2048   0.996E-01    0.363E-01
DAV:   2    -0.361301872564E+04   -0.14685E-01   -0.58407E-02  2272   0.154E-01    0.369E+00
DAV:   3    -0.361302491362E+04   -0.61880E-02   -0.15543E-02  2560   0.908E-02    0.830E-01
DAV:   4    -0.361301093835E+04    0.13975E-01   -0.15670E-02  2464   0.872E-02    0.913E-01
DAV:   5    -0.361301188188E+04   -0.94353E-03   -0.43820E-03  2432   0.717E-02    0.895E-01
DAV:   6    -0.361300989068E+04    0.19912E-02   -0.37097E-03  2400   0.722E-02    0.105E+00
DAV:   7    -0.361301056899E+04   -0.67832E-03   -0.25380E-03  2560   0.483E-02    0.672E-01
DAV:   8    -0.361300926966E+04    0.12993E-02   -0.24244E-03  2496   0.350E-02    0.737E-01
DAV:   9    -0.361300941315E+04   -0.14348E-03   -0.17064E-03  2400   0.304E-02    0.600E-01
DAV:  10    -0.361300875192E+04    0.66123E-03   -0.14251E-03  2368   0.279E-02    0.560E-01
DAV:  11    -0.361300868688E+04    0.65032E-04   -0.12141E-03  2048   0.235E-02    0.469E-01
DAV:  12    -0.361300842865E+04    0.25823E-03   -0.91971E-04  2048   0.212E-02    0.472E-01
DAV:  13    -0.361300836913E+04    0.59517E-04   -0.79640E-04  2048   0.191E-02    0.390E-01
DAV:  14    -0.361300823396E+04    0.13517E-03   -0.66026E-04  2048   0.177E-02    0.390E-01
DAV:  15    -0.361300818005E+04    0.53913E-04   -0.55462E-04  1952   0.160E-02    0.329E-01
DAV:  16    -0.361300809985E+04    0.80198E-04   -0.46666E-04  1920   0.149E-02    0.321E-01
DAV:  17    -0.361300805959E+04    0.40258E-04   -0.38874E-04  1824   0.134E-02    0.277E-01
DAV:  18    -0.361300800734E+04    0.52250E-04   -0.32733E-04  1824   0.124E-02    0.264E-01
DAV:  19    -0.361300798006E+04    0.27287E-04   -0.27123E-04  1792   0.111E-02    0.234E-01
DAV:  20    -0.361300794325E+04    0.36810E-04   -0.22796E-04  1792   0.103E-02    0.216E-01
DAV:  21    -0.361300792755E+04    0.15697E-04   -0.18813E-04  1792   0.923E-03    0.197E-01
DAV:  22    -0.361300789958E+04    0.27969E-04   -0.15758E-04  1760   0.854E-03    0.177E-01
DAV:  23    -0.361300789169E+04    0.78910E-05   -0.12977E-04  1760   0.765E-03    0.165E-01
DAV:  24    -0.361300787005E+04    0.21637E-04   -0.10830E-04  1760   0.704E-03    0.144E-01
DAV:  25    -0.361300786649E+04    0.35627E-05   -0.89008E-05  1728   0.632E-03
  88 F= -.36130079E+04 E0= -.36129472E+04  d E =-.939140E-02
       N       E                     dE             d eps       ncg     rms          rms(c)
DAV:   1    -0.361300803220E+04   -0.16215E-03   -0.77495E-01  2048   0.523E-01    0.225E-01
DAV:   2    -0.361301952488E+04   -0.11493E-01   -0.24123E-02  2432   0.132E-01    0.137E+00
DAV:   3    -0.361300944384E+04    0.10081E-01   -0.92766E-03  2720   0.990E-02    0.356E-01
DAV:   4    -0.361301104575E+04   -0.16019E-02   -0.93031E-04  2432   0.331E-02    0.775E-01
DAV:   5    -0.361301000640E+04    0.10394E-02   -0.92149E-04  2432   0.453E-02    0.775E-01
DAV:   6    -0.361301263342E+04   -0.26270E-02   -0.17606E-03  2336   0.458E-02    0.859E-01
DAV:   7    -0.361300965453E+04    0.29789E-02   -0.16599E-03  2464   0.331E-02    0.852E-02
DAV:   8    -0.361300943709E+04    0.21744E-03   -0.12159E-03  2144   0.204E-02    0.386E-01
DAV:   9    -0.361300904140E+04    0.39570E-03   -0.37397E-04  2272   0.127E-02    0.754E-02
DAV:  10    -0.361300921833E+04   -0.17693E-03   -0.21783E-04  2208   0.103E-02    0.322E-01
DAV:  11    -0.361300899441E+04    0.22392E-03   -0.13474E-04  1824   0.851E-03    0.760E-02
DAV:  12    -0.361300914601E+04   -0.15161E-03   -0.12688E-04  1792   0.792E-03    0.274E-01
DAV:  13    -0.361300897637E+04    0.16964E-03   -0.10389E-04  1728   0.702E-03    0.487E-02
DAV:  14    -0.361300908271E+04   -0.10634E-03   -0.90287E-05  1696   0.637E-03    0.227E-01
DAV:  15    -0.361300896154E+04    0.12117E-03   -0.67542E-05  1600   0.556E-03    0.260E-02
DAV:  16    -0.361300904071E+04   -0.79176E-04   -0.56560E-05  1472   0.496E-03    0.188E-01
DAV:  17    -0.361300895457E+04    0.86145E-04   -0.41810E-05  1408   0.430E-03    0.787E-03
DAV:  18    -0.361300901304E+04   -0.58467E-04   -0.34008E-05  1376   0.380E-03    0.158E-01
DAV:  19    -0.361300895217E+04    0.60865E-04   -0.24600E-05  1376   0.327E-03    0.112E-02
DAV:  20    -0.361300899570E+04   -0.43529E-04   -0.19948E-05  1376   0.291E-03    0.133E-01
DAV:  21    -0.361300895261E+04    0.43090E-04   -0.14285E-05  1312   0.250E-03    0.207E-02
DAV:  22    -0.361300898474E+04   -0.32135E-04   -0.11726E-05  1344   0.224E-03    0.114E-01
DAV:  23    -0.361300895414E+04    0.30602E-04   -0.83263E-06  1312   0.192E-03    0.277E-02
DAV:  24    -0.361300897776E+04   -0.23617E-04   -0.68987E-06  1344   0.173E-03    0.988E-02
DAV:  25    -0.361300895578E+04    0.21984E-04   -0.48384E-06  1312   0.148E-03    0.322E-02
DAV:  26    -0.361300897327E+04   -0.17495E-04   -0.40869E-06  1312   0.135E-03    0.863E-02
DAV:  27    -0.361300895749E+04    0.15777E-04   -0.28172E-06  1312   0.115E-03    0.348E-02
DAV:  28    -0.361300897038E+04   -0.12885E-04   -0.24363E-06  1312   0.106E-03    0.760E-02
DAV:  29    -0.361300895909E+04    0.11287E-04   -0.16406E-06  1312   0.894E-04    0.361E-02
DAV:  30    -0.361300896851E+04   -0.94238E-05   -0.14612E-06  1312   0.843E-04
  89 F= -.36130090E+04 E0= -.36129480E+04  d E =-.104934E-01
       N       E                     dE             d eps       ncg     rms          rms(c)
DAV:   1    -0.361301496663E+04   -0.60075E-02   -0.30343E+00  2048   0.104E+00    0.364E-01
DAV:   2    -0.361301896114E+04   -0.39945E-02   -0.54201E-02  2240   0.131E-01    0.449E-01
DAV:   3    -0.361302319265E+04   -0.42315E-02   -0.55096E-03  2752   0.704E-02    0.114E+00
DAV:   4    -0.361301896596E+04    0.42267E-02   -0.26148E-03  2656   0.531E-02    0.384E-01
DAV:   5    -0.361302208993E+04   -0.31240E-02   -0.24055E-03  2272   0.623E-02    0.864E-01
DAV:   6    -0.361301926430E+04    0.28256E-02   -0.18353E-03  2304   0.618E-02    0.305E-01
DAV:   7    -0.361302030016E+04   -0.10359E-02   -0.96567E-04  2592   0.347E-02    0.684E-01
DAV:   8    -0.361301901431E+04    0.12859E-02   -0.79484E-04  2432   0.252E-02    0.205E-01
DAV:   9    -0.361301941318E+04   -0.39888E-03   -0.72432E-04  2496   0.214E-02    0.511E-01
DAV:  10    -0.361301882133E+04    0.59185E-03   -0.44550E-04  2368   0.165E-02    0.142E-01
DAV:  11    -0.361301906593E+04   -0.24460E-03   -0.38219E-04  1888   0.135E-02    0.396E-01
DAV:  12    -0.361301872042E+04    0.34551E-03   -0.26158E-04  1824   0.114E-02    0.950E-02
DAV:  13    -0.361301889121E+04   -0.17079E-03   -0.21854E-04  1824   0.978E-03    0.317E-01
DAV:  14    -0.361301866833E+04    0.22288E-03   -0.15456E-04  1760   0.850E-03    0.594E-02
DAV:  15    -0.361301879277E+04   -0.12444E-03   -0.12798E-04  1760   0.739E-03    0.257E-01
DAV:  16    -0.361301864208E+04    0.15069E-03   -0.91889E-05  1664   0.645E-03    0.316E-02
DAV:  17    -0.361301873508E+04   -0.92999E-04   -0.75322E-05  1664   0.564E-03    0.212E-01
DAV:  18    -0.361301863030E+04    0.10478E-03   -0.54224E-05  1408   0.493E-03    0.118E-02
DAV:  19    -0.361301869953E+04   -0.69230E-04   -0.44769E-05  1408   0.434E-03    0.176E-01
DAV:  20    -0.361301862609E+04    0.73445E-04   -0.32104E-05  1440   0.374E-03    0.823E-03
DAV:  21    -0.361301867757E+04   -0.51482E-04   -0.26513E-05  1408   0.334E-03    0.148E-01
DAV:  22    -0.361301862566E+04    0.51908E-04   -0.18897E-05  1376   0.288E-03    0.174E-02
DAV:  23    -0.361301866379E+04   -0.38127E-04   -0.15808E-05  1376   0.259E-03    0.126E-01
DAV:  24    -0.361301862674E+04    0.37042E-04   -0.11206E-05  1344   0.223E-03    0.244E-02
DAV:  25    -0.361301865505E+04   -0.28305E-04   -0.95049E-06  1344   0.203E-03    0.108E-01
DAV:  26    -0.361301862840E+04    0.26653E-04   -0.66784E-06  1344   0.174E-03    0.290E-02
DAV:  27    -0.361301864943E+04   -0.21038E-04   -0.57784E-06  1344   0.160E-03    0.938E-02
DAV:  28    -0.361301863014E+04    0.19298E-04   -0.40082E-06  1312   0.137E-03    0.316E-02
DAV:  29    -0.361301864578E+04   -0.15643E-04   -0.35499E-06  1312   0.127E-03    0.819E-02
DAV:  30    -0.361301863179E+04    0.13991E-04   -0.24182E-06  1312   0.108E-03    0.329E-02
DAV:  31    -0.361301864339E+04   -0.11605E-04   -0.22021E-06  1312   0.102E-03    0.718E-02
DAV:  32    -0.361301863334E+04    0.10050E-04   -0.14635E-06  1312   0.859E-04    0.330E-02
DAV:  33    -0.361301864183E+04   -0.84836E-05   -0.13793E-06  1312   0.825E-04
  90 F= -.36130186E+04 E0= -.36129577E+04  d E =-.967331E-02
       N       E                     dE             d eps       ncg     rms          rms(c)
DAV:   1    -0.361301861421E+04    0.19129E-04   -0.88046E-01  2048   0.559E-01    0.197E-01
DAV:   2    -0.361302018718E+04   -0.15730E-02   -0.16083E-02  2240   0.749E-02    0.623E-01
DAV:   3    -0.361302060133E+04   -0.41415E-03   -0.10214E-03  2400   0.316E-02    0.600E-01
DAV:   4    -0.361302030632E+04    0.29501E-03   -0.83239E-04  2336   0.268E-02    0.534E-01
DAV:   5    -0.361302128800E+04   -0.98168E-03   -0.11843E-03  2368   0.410E-02    0.670E-01
DAV:   6    -0.361302035957E+04    0.92843E-03   -0.14097E-03  2336   0.412E-02    0.401E-01
DAV:   7    -0.361302057730E+04   -0.21773E-03   -0.10545E-03  2464   0.263E-02    0.489E-01
DAV:   8    -0.361302002865E+04    0.54866E-03   -0.81969E-04  2176   0.194E-02    0.241E-01
DAV:   9    -0.361302012770E+04   -0.99051E-04   -0.55896E-04  2176   0.165E-02    0.376E-01
DAV:  10    -0.361301985039E+04    0.27731E-03   -0.37017E-04  1984   0.134E-02    0.182E-01
DAV:  11    -0.361301994396E+04   -0.93568E-04   -0.29668E-04  1856   0.114E-02    0.294E-01
DAV:  12    -0.361301977128E+04    0.17268E-03   -0.21570E-04  1824   0.982E-03    0.134E-01
DAV:  13    -0.361301985134E+04   -0.80062E-04   -0.17288E-04  1760   0.859E-03    0.241E-01
DAV:  14    -0.361301973028E+04    0.12106E-03   -0.13201E-04  1760   0.760E-03    0.938E-02
DAV:  15    -0.361301979567E+04   -0.65386E-04   -0.10545E-04  1696   0.667E-03    0.199E-01
DAV:  16    -0.361301970815E+04    0.87514E-04   -0.80513E-05  1664   0.590E-03    0.634E-02
DAV:  17    -0.361301976107E+04   -0.52916E-04   -0.64432E-05  1600   0.519E-03    0.165E-01
DAV:  18    -0.361301969664E+04    0.64434E-04   -0.49072E-05  1408   0.458E-03    0.401E-02
DAV:  19    -0.361301973883E+04   -0.42191E-04   -0.39422E-05  1408   0.404E-03    0.138E-01
DAV:  20    -0.361301969125E+04    0.47576E-04   -0.29859E-05  1376   0.354E-03    0.223E-02
DAV:  21    -0.361301972431E+04   -0.33056E-04   -0.24001E-05  1376   0.314E-03    0.117E-01
DAV:  22    -0.361301968894E+04    0.35370E-04   -0.18174E-05  1344   0.275E-03    0.899E-03
DAV:  23    -0.361301971471E+04   -0.25775E-04   -0.14615E-05  1312   0.246E-03    0.100E-01
DAV:  24    -0.361301968844E+04    0.26271E-04   -0.11037E-05  1344   0.215E-03    0.394E-03
DAV:  25    -0.361301970829E+04   -0.19852E-04   -0.89250E-06  1312   0.192E-03    0.864E-02
DAV:  26    -0.361301968880E+04    0.19492E-04   -0.66846E-06  1344   0.168E-03    0.104E-02
DAV:  27    -0.361301970399E+04   -0.15191E-04   -0.54435E-06  1312   0.150E-03    0.755E-02
DAV:  28    -0.361301968959E+04    0.14408E-04   -0.40513E-06  1312   0.131E-03    0.159E-02
DAV:  29    -0.361301970109E+04   -0.11501E-04   -0.33235E-06  1312   0.118E-03    0.667E-02
DAV:  30    -0.361301969038E+04    0.10701E-04   -0.24532E-06  1312   0.103E-03    0.200E-02
DAV:  31    -0.361301969913E+04   -0.87410E-05   -0.20306E-06  1312   0.930E-04
  91 F= -.36130197E+04 E0= -.36129587E+04  d E =-.107306E-01
       N       E                     dE             d eps       ncg     rms          rms(c)
DAV:   1    -0.361302558550E+04   -0.58951E-02   -0.21201E+00  2048   0.867E-01    0.304E-01
DAV:   2    -0.361302842309E+04   -0.28376E-02   -0.35629E-02  2176   0.105E-01    0.489E-01
DAV:   3    -0.361303221418E+04   -0.37911E-02   -0.30807E-03  2816   0.515E-02    0.215E+00
DAV:   4    -0.361303499451E+04   -0.27803E-02   -0.36291E-03  2464   0.588E-02    0.801E-01
DAV:   5    -0.361303111608E+04    0.38784E-02   -0.71724E-03  2432   0.699E-02    0.117E+00
DAV:   6    -0.361303232170E+04   -0.12056E-02   -0.42761E-03  2368   0.630E-02    0.824E-01
DAV:   7    -0.361303013733E+04    0.21844E-02   -0.27841E-03  2528   0.444E-02    0.871E-01
DAV:   8    -0.361302996216E+04    0.17517E-03   -0.28199E-03  2272   0.334E-02    0.558E-01
DAV:   9    -0.361302950404E+04    0.45813E-03   -0.18712E-03  2496   0.311E-02    0.817E-01
DAV:  10    -0.361302952213E+04   -0.18097E-04   -0.16253E-03  2336   0.278E-02    0.518E-01
DAV:  11    -0.361302908605E+04    0.43608E-03   -0.15716E-03  2176   0.261E-02    0.617E-01
DAV:  12    -0.361302896502E+04    0.12104E-03   -0.12179E-03  2048   0.229E-02    0.438E-01
DAV:  13    -0.361302877857E+04    0.18645E-03   -0.10185E-03  2048   0.213E-02    0.512E-01
DAV:  14    -0.361302865985E+04    0.11872E-03   -0.84790E-04  2048   0.192E-02    0.369E-01
DAV:  15    -0.361302858332E+04    0.76522E-04   -0.71858E-04  2048   0.180E-02    0.432E-01
DAV:  16    -0.361302847473E+04    0.10860E-03   -0.60557E-04  1984   0.164E-02    0.314E-01
DAV:  17    -0.361302845128E+04    0.23452E-04   -0.51889E-04  1952   0.154E-02    0.368E-01
DAV:  18    -0.361302835672E+04    0.94558E-04   -0.43940E-04  1888   0.140E-02    0.266E-01
DAV:  19    -0.361302835879E+04   -0.20695E-05   -0.37789E-04  1888   0.131E-02    0.315E-01
DAV:  20    -0.361302827851E+04    0.80278E-04   -0.32085E-04  1824   0.120E-02    0.226E-01
DAV:  21    -0.361302829305E+04   -0.14540E-04   -0.27640E-04  1824   0.113E-02    0.270E-01
DAV:  22    -0.361302822677E+04    0.66282E-04   -0.23465E-04  1792   0.103E-02    0.192E-01
DAV:  23    -0.361302824555E+04   -0.18779E-04   -0.20232E-04  1792   0.963E-03    0.232E-01
DAV:  24    -0.361302819195E+04    0.53593E-04   -0.17155E-04  1792   0.878E-03    0.162E-01
DAV:  25    -0.361302821083E+04   -0.18874E-04   -0.14782E-04  1760   0.823E-03    0.200E-01
DAV:  26    -0.361302816767E+04    0.43158E-04   -0.12515E-04  1760   0.751E-03    0.136E-01
DAV:  27    -0.361302818545E+04   -0.17782E-04   -0.10771E-04  1760   0.702E-03    0.173E-01
DAV:  28    -0.361302815063E+04    0.34820E-04   -0.90980E-05  1760   0.640E-03    0.113E-01
DAV:  29    -0.361302816699E+04   -0.16359E-04   -0.78167E-05  1760   0.598E-03    0.149E-01
DAV:  30    -0.361302813849E+04    0.28502E-04   -0.65827E-05  1664   0.545E-03    0.942E-02
DAV:  31    -0.361302815324E+04   -0.14749E-04   -0.56437E-05  1632   0.507E-03    0.128E-01
DAV:  32    -0.361302812969E+04    0.23542E-04   -0.47321E-05  1568   0.460E-03    0.775E-02
DAV:  33    -0.361302814296E+04   -0.13267E-04   -0.40459E-05  1504   0.428E-03    0.110E-01
DAV:  34    -0.361302812358E+04    0.19384E-04   -0.33751E-05  1408   0.386E-03    0.629E-02
DAV:  35    -0.361302813537E+04   -0.11790E-04   -0.28655E-05  1408   0.357E-03    0.946E-02
DAV:  36    -0.361302811948E+04    0.15890E-04   -0.23801E-05  1408   0.322E-03    0.503E-02
DAV:  37    -0.361302812988E+04   -0.10407E-04   -0.20117E-05  1408   0.298E-03    0.815E-02
DAV:  38    -0.361302811696E+04    0.12924E-04   -0.16664E-05  1344   0.270E-03    0.397E-02
DAV:  39    -0.361302812589E+04   -0.89280E-05   -0.14069E-05  1312   0.249E-03
  92 F= -.36130281E+04 E0= -.36129666E+04  d E =-.842676E-02
       N       E                     dE             d eps       ncg     rms          rms(c)
DAV:   1    -0.361302066674E+04    0.74502E-02   -0.92693E+00  2048   0.181E+00    0.637E-01
DAV:   2    -0.361303437816E+04   -0.13711E-01   -0.15753E-01  2208   0.226E-01    0.106E+00
DAV:   3    -0.361305257625E+04   -0.18198E-01   -0.99201E-02  2880   0.115E-01    0.536E+00
DAV:   4    -0.361307060861E+04   -0.18032E-01   -0.66127E-01  2496   0.141E-01    0.846E-01
DAV:   5    -0.361303445155E+04    0.36157E-01   -0.37779E-02  2464   0.149E-01    0.423E-01
DAV:   6    -0.361303462726E+04   -0.17571E-03   -0.62133E-03  2432   0.861E-02    0.971E-01
DAV:   7    -0.361303235684E+04    0.22704E-02   -0.15732E-03  2496   0.515E-02    0.147E-01
DAV:   8    -0.361303207897E+04    0.27787E-03   -0.17124E-03  2528   0.319E-02    0.287E-01
DAV:   9    -0.361303204975E+04    0.29219E-04   -0.41352E-04  2496   0.176E-02    0.394E-01
DAV:  10    -0.361303231149E+04   -0.26174E-03   -0.32622E-04  2304   0.175E-02    0.444E-01
DAV:  11    -0.361303209681E+04    0.21468E-03   -0.50197E-04  2336   0.170E-02    0.304E-01
DAV:  12    -0.361303217377E+04   -0.76960E-04   -0.49407E-04  2080   0.156E-02    0.369E-01
DAV:  13    -0.361303200199E+04    0.17179E-03   -0.39445E-04  1920   0.140E-02    0.269E-01
DAV:  14    -0.361303206727E+04   -0.65281E-04   -0.36036E-04  1856   0.128E-02    0.321E-01
DAV:  15    -0.361303193012E+04    0.13714E-03   -0.30978E-04  1824   0.121E-02    0.224E-01
DAV:  16    -0.361303198119E+04   -0.51062E-04   -0.26773E-04  1824   0.109E-02    0.275E-01
DAV:  17    -0.361303187472E+04    0.10646E-03   -0.22509E-04  1824   0.102E-02    0.185E-01
DAV:  18    -0.361303191804E+04   -0.43322E-04   -0.19300E-04  1792   0.921E-03    0.235E-01
DAV:  19    -0.361303183558E+04    0.82466E-04   -0.16073E-04  1760   0.852E-03    0.152E-01
DAV:  20    -0.361303187342E+04   -0.37840E-04   -0.13676E-04  1760   0.772E-03    0.200E-01
DAV:  21    -0.361303180881E+04    0.64611E-04   -0.11366E-04  1760   0.711E-03    0.123E-01
DAV:  22    -0.361303184207E+04   -0.33261E-04   -0.96074E-05  1760   0.646E-03    0.171E-01
DAV:  23    -0.361303179117E+04    0.50900E-04   -0.79637E-05  1728   0.594E-03    0.987E-02
DAV:  24    -0.361303181991E+04   -0.28743E-04   -0.67090E-05  1664   0.539E-03    0.146E-01
DAV:  25    -0.361303177970E+04    0.40214E-04   -0.55274E-05  1504   0.493E-03    0.783E-02
DAV:  26    -0.361303180397E+04   -0.24268E-04   -0.46560E-05  1408   0.446E-03    0.124E-01
DAV:  27    -0.361303177251E+04    0.31459E-04   -0.38037E-05  1408   0.403E-03    0.611E-02
DAV:  28    -0.361303179294E+04   -0.20435E-04   -0.31712E-05  1440   0.365E-03    0.106E-01
DAV:  29    -0.361303176812E+04    0.24821E-04   -0.25865E-05  1376   0.331E-03    0.467E-02
DAV:  30    -0.361303178518E+04   -0.17059E-04   -0.21546E-05  1376   0.300E-03    0.904E-02
DAV:  31    -0.361303176553E+04    0.19649E-04   -0.17485E-05  1344   0.272E-03    0.351E-02
DAV:  32    -0.361303177966E+04   -0.14124E-04   -0.14554E-05  1312   0.247E-03    0.775E-02
DAV:  33    -0.361303176408E+04    0.15574E-04   -0.11779E-05  1280   0.223E-03    0.254E-02
DAV:  34    -0.361303177572E+04   -0.11637E-04   -0.97992E-06  1280   0.202E-03    0.666E-02
DAV:  35    -0.361303176339E+04    0.12328E-04   -0.78805E-06  1280   0.183E-03    0.177E-02
DAV:  36    -0.361303177291E+04   -0.95206E-05   -0.65713E-06  1280   0.166E-03
  93 F= -.36130318E+04 E0= -.36129707E+04  d E =-.120738E-01
       N       E                     dE             d eps       ncg     rms          rms(c)
DAV:   1    -0.361303166281E+04    0.10058E-03   -0.83060E-01  2048   0.541E-01    0.190E-01
DAV:   2    -0.361303281607E+04   -0.11533E-02   -0.14173E-02  2176   0.666E-02    0.369E-01
DAV:   3    -0.361303356762E+04   -0.75155E-03   -0.10565E-03  2656   0.308E-02    0.670E-01
DAV:   4    -0.361303319331E+04    0.37431E-03   -0.60080E-04  2400   0.273E-02    0.526E-01
DAV:   5    -0.361303451677E+04   -0.13235E-02   -0.10261E-03  2432   0.404E-02    0.714E-01
DAV:   6    -0.361303323454E+04    0.12822E-02   -0.13981E-03  2432   0.387E-02    0.235E-01
DAV:   7    -0.361303338021E+04   -0.14568E-03   -0.93966E-04  2464   0.214E-02    0.464E-01
DAV:   8    -0.361303288055E+04    0.49967E-03   -0.53656E-04  2112   0.165E-02    0.162E-01
DAV:   9    -0.361303302447E+04   -0.14393E-03   -0.39160E-04  2336   0.144E-02    0.355E-01
DAV:  10    -0.361303275662E+04    0.26785E-03   -0.25758E-04  1920   0.113E-02    0.108E-01
DAV:  11    -0.361303287920E+04   -0.12258E-03   -0.20129E-04  1824   0.944E-03    0.283E-01
DAV:  12    -0.361303270277E+04    0.17643E-03   -0.14421E-04  1792   0.802E-03    0.701E-02
DAV:  13    -0.361303280414E+04   -0.10137E-03   -0.11585E-04  1760   0.706E-03    0.234E-01
DAV:  14    -0.361303267784E+04    0.12631E-03   -0.86354E-05  1664   0.617E-03    0.391E-02
DAV:  15    -0.361303275746E+04   -0.79626E-04   -0.69333E-05  1632   0.540E-03    0.196E-01
DAV:  16    -0.361303266580E+04    0.91665E-04   -0.51301E-05  1440   0.471E-03    0.163E-02
DAV:  17    -0.361303272760E+04   -0.61807E-04   -0.41331E-05  1408   0.414E-03    0.165E-01
DAV:  18    -0.361303266091E+04    0.66693E-04   -0.30410E-05  1376   0.358E-03    0.584E-03
DAV:  19    -0.361303270851E+04   -0.47597E-04   -0.24543E-05  1376   0.317E-03    0.141E-01
DAV:  20    -0.361303265977E+04    0.48737E-04   -0.17999E-05  1312   0.275E-03    0.159E-02
DAV:  21    -0.361303269615E+04   -0.36384E-04   -0.14599E-05  1312   0.245E-03    0.122E-01
DAV:  22    -0.361303266052E+04    0.35631E-04   -0.10662E-05  1280   0.211E-03    0.250E-02
DAV:  23    -0.361303268808E+04   -0.27553E-04   -0.86996E-06  1280   0.190E-03    0.107E-01
DAV:  24    -0.361303266194E+04    0.26134E-04   -0.63129E-06  1280   0.164E-03    0.316E-02
DAV:  25    -0.361303268276E+04   -0.20819E-04   -0.52122E-06  1248   0.148E-03    0.944E-02
DAV:  26    -0.361303266350E+04    0.19264E-04   -0.37436E-06  1248   0.127E-03    0.362E-02
DAV:  27    -0.361303267920E+04   -0.15707E-04   -0.31326E-06  1248   0.116E-03    0.845E-02
DAV:  28    -0.361303266506E+04    0.14140E-04   -0.22198E-06  1248   0.990E-04    0.393E-02
DAV:  29    -0.361303267681E+04   -0.11742E-04   -0.18875E-06  1248   0.909E-04    0.765E-02
DAV:  30    -0.361303266635E+04    0.10455E-04   -0.13144E-06  1248   0.774E-04    0.413E-02
DAV:  31    -0.361303267519E+04   -0.88363E-05   -0.11396E-06  1312   0.719E-04
  94 F= -.36130327E+04 E0= -.36129717E+04  d E =-.129761E-01
       N       E                     dE             d eps       ncg     rms          rms(c)
DAV:   1    -0.361303866627E+04   -0.59999E-02   -0.22978E+00  2048   0.902E-01    0.313E-01
DAV:   2    -0.361304162232E+04   -0.29561E-02   -0.40435E-02  2144   0.112E-01    0.358E-01
DAV:   3    -0.361304578490E+04   -0.41626E-02   -0.50277E-03  3008   0.670E-02    0.114E+00
DAV:   4    -0.361304203341E+04    0.37515E-02   -0.24888E-03  2592   0.537E-02    0.472E-01
DAV:   5    -0.361304552666E+04   -0.34933E-02   -0.17990E-03  2304   0.613E-02    0.914E-01
DAV:   6    -0.361304213197E+04    0.33947E-02   -0.18815E-03  2432   0.592E-02    0.636E-02
DAV:   7    -0.361304228417E+04   -0.15220E-03   -0.89247E-04  2496   0.269E-02    0.509E-01
DAV:   8    -0.361304168566E+04    0.59851E-03   -0.42004E-04  2464   0.181E-02    0.143E-01
DAV:   9    -0.361304211838E+04   -0.43272E-03   -0.36609E-04  2592   0.172E-02    0.474E-01
DAV:  10    -0.361304167484E+04    0.44353E-03   -0.27830E-04  2464   0.138E-02    0.134E-01
DAV:  11    -0.361304189891E+04   -0.22407E-03   -0.30383E-04  1856   0.120E-02    0.367E-01
DAV:  12    -0.361304160887E+04    0.29004E-03   -0.23129E-04  1856   0.103E-02    0.787E-02
DAV:  13    -0.361304175097E+04   -0.14210E-03   -0.18760E-04  1760   0.891E-03    0.294E-01
DAV:  14    -0.361304156334E+04    0.18763E-03   -0.13013E-04  1760   0.771E-03    0.505E-02
DAV:  15    -0.361304167090E+04   -0.10756E-03   -0.10855E-04  1696   0.677E-03    0.239E-01
DAV:  16    -0.361304154087E+04    0.13003E-03   -0.78135E-05  1664   0.594E-03    0.274E-02
DAV:  17    -0.361304162407E+04   -0.83201E-04   -0.64785E-05  1568   0.523E-03    0.199E-01
DAV:  18    -0.361304153092E+04    0.93154E-04   -0.47388E-05  1440   0.460E-03    0.102E-02
DAV:  19    -0.361304159452E+04   -0.63602E-04   -0.39428E-05  1440   0.406E-03    0.167E-01
DAV:  20    -0.361304152705E+04    0.67467E-04   -0.28675E-05  1376   0.355E-03    0.785E-03
DAV:  21    -0.361304157574E+04   -0.48686E-04   -0.23984E-05  1376   0.317E-03    0.142E-01
DAV:  22    -0.361304152664E+04    0.49095E-04   -0.17395E-05  1312   0.277E-03    0.161E-02
DAV:  23    -0.361304156365E+04   -0.37008E-04   -0.14681E-05  1312   0.249E-03    0.122E-01
DAV:  24    -0.361304152767E+04    0.35977E-04   -0.10617E-05  1280   0.217E-03    0.227E-02
DAV:  25    -0.361304155581E+04   -0.28132E-04   -0.90464E-06  1280   0.197E-03    0.105E-01
DAV:  26    -0.361304152944E+04    0.26362E-04   -0.65040E-06  1280   0.172E-03    0.273E-02
DAV:  27    -0.361304155067E+04   -0.21229E-04   -0.56242E-06  1248   0.157E-03    0.922E-02
DAV:  28    -0.361304153129E+04    0.19387E-04   -0.40095E-06  1312   0.136E-03    0.303E-02
DAV:  29    -0.361304154726E+04   -0.15977E-04   -0.35246E-06  1280   0.126E-03    0.813E-02
DAV:  30    -0.361304153284E+04    0.14426E-04   -0.24821E-06  1248   0.109E-03    0.321E-02
DAV:  31    -0.361304154499E+04   -0.12152E-04   -0.22242E-06  1248   0.102E-03    0.722E-02
DAV:  32    -0.361304153422E+04    0.10765E-04   -0.15401E-06  1248   0.875E-04    0.330E-02
DAV:  33    -0.361304154347E+04   -0.92480E-05   -0.14116E-06  1248   0.826E-04
  95 F= -.36130415E+04 E0= -.36129805E+04  d E =-.886829E-02
       N       E                     dE             d eps       ncg     rms          rms(c)
DAV:   1    -0.361304028632E+04    0.12479E-02   -0.29418E+00  2048   0.102E+00    0.354E-01
DAV:   2    -0.361304400408E+04   -0.37178E-02   -0.51544E-02  2144   0.125E-01    0.331E-01
DAV:   3    -0.361306105556E+04   -0.17051E-01   -0.39788E-02  3008   0.813E-02    0.486E+00
DAV:   4    -0.361307215850E+04   -0.11103E-01   -0.33644E-01  2592   0.105E-01    0.754E-01
DAV:   5    -0.361304817308E+04    0.23985E-01   -0.30582E-02  2368   0.990E-02    0.110E+00
DAV:   6    -0.361305032405E+04   -0.21510E-02   -0.49192E-03  2496   0.752E-02    0.102E+00
DAV:   7    -0.361304539221E+04    0.49318E-02   -0.28334E-03  2624   0.562E-02    0.260E-01
DAV:   8    -0.361304442052E+04    0.97169E-03   -0.22761E-03  2496   0.294E-02    0.393E-01
DAV:   9    -0.361304500395E+04   -0.58343E-03   -0.46673E-04  2592   0.201E-02    0.832E-01
DAV:  10    -0.361304501451E+04   -0.10555E-04   -0.96541E-04  2496   0.237E-02    0.458E-01
DAV:  11    -0.361304503479E+04   -0.20278E-04   -0.13039E-03  2304   0.246E-02    0.719E-01
DAV:  12    -0.361304489508E+04    0.13971E-03   -0.12032E-03  2144   0.233E-02    0.438E-01
DAV:  13    -0.361304487574E+04    0.19336E-04   -0.11466E-03  2112   0.227E-02    0.652E-01
DAV:  14    -0.361304472678E+04    0.14896E-03   -0.10473E-03  2048   0.215E-02    0.407E-01
DAV:  15    -0.361304470945E+04    0.17334E-04   -0.97894E-04  2048   0.209E-02    0.579E-01
DAV:  16    -0.361304455371E+04    0.15574E-03   -0.87388E-04  2048   0.196E-02    0.370E-01
DAV:  17    -0.361304456075E+04   -0.70386E-05   -0.79914E-04  2048   0.189E-02    0.513E-01
DAV:  18    -0.361304440755E+04    0.15320E-03   -0.71039E-04  2048   0.178E-02    0.332E-01
DAV:  19    -0.361304443739E+04   -0.29842E-04   -0.64224E-04  2048   0.170E-02    0.456E-01
DAV:  20    -0.361304429143E+04    0.14596E-03   -0.57046E-04  1952   0.160E-02    0.295E-01
DAV:  21    -0.361304433740E+04   -0.45967E-04   -0.51318E-04  1952   0.153E-02    0.405E-01
DAV:  22    -0.361304420212E+04    0.13528E-03   -0.45507E-04  1920   0.143E-02    0.261E-01
DAV:  23    -0.361304425762E+04   -0.55498E-04   -0.40816E-04  1920   0.137E-02    0.361E-01
DAV:  24    -0.361304413478E+04    0.12283E-03   -0.36124E-04  1920   0.128E-02    0.230E-01
DAV:  25    -0.361304419427E+04   -0.59486E-04   -0.32344E-04  1888   0.122E-02    0.321E-01
DAV:  26    -0.361304408485E+04    0.10942E-03   -0.28546E-04  1824   0.114E-02    0.202E-01
DAV:  27    -0.361304414399E+04   -0.59136E-04   -0.25517E-04  1824   0.109E-02    0.286E-01
DAV:  28    -0.361304404775E+04    0.96234E-04   -0.22443E-04  1792   0.101E-02    0.176E-01
DAV:  29    -0.361304410429E+04   -0.56533E-04   -0.20013E-04  1792   0.965E-03    0.254E-01
DAV:  30    -0.361304402092E+04    0.83364E-04   -0.17545E-04  1792   0.898E-03    0.152E-01
DAV:  31    -0.361304407257E+04   -0.51646E-04   -0.15615E-04  1792   0.854E-03    0.226E-01
DAV:  32    -0.361304400170E+04    0.70868E-04   -0.13644E-04  1760   0.794E-03    0.131E-01
DAV:  33    -0.361304404750E+04   -0.45801E-04   -0.12118E-04  1760   0.754E-03    0.201E-01
DAV:  34    -0.361304398773E+04    0.59773E-04   -0.10550E-04  1760   0.698E-03    0.112E-01
DAV:  35    -0.361304402790E+04   -0.40170E-04   -0.93507E-05  1760   0.663E-03    0.179E-01
DAV:  36    -0.361304397720E+04    0.50703E-04   -0.81132E-05  1760   0.614E-03    0.954E-02
DAV:  37    -0.361304401251E+04   -0.35313E-04   -0.71750E-05  1760   0.581E-03    0.159E-01
DAV:  38    -0.361304396942E+04    0.43088E-04   -0.62028E-05  1728   0.538E-03    0.804E-02
DAV:  39    -0.361304400042E+04   -0.31000E-04   -0.54718E-05  1696   0.508E-03    0.141E-01
DAV:  40    -0.361304396365E+04    0.36771E-04   -0.47112E-05  1632   0.468E-03    0.670E-02
DAV:  41    -0.361304399095E+04   -0.27302E-04   -0.41417E-05  1600   0.441E-03    0.125E-01
DAV:  42    -0.361304395937E+04    0.31584E-04   -0.35491E-05  1472   0.405E-03    0.549E-02
DAV:  43    -0.361304398332E+04   -0.23946E-04   -0.31130E-05  1440   0.379E-03    0.111E-01
DAV:  44    -0.361304395629E+04    0.27028E-04   -0.26416E-05  1408   0.346E-03    0.441E-02
DAV:  45    -0.361304397739E+04   -0.21099E-04   -0.22998E-05  1408   0.325E-03    0.979E-02
DAV:  46    -0.361304395445E+04    0.22940E-04   -0.19475E-05  1408   0.297E-03    0.348E-02
DAV:  47    -0.361304397358E+04   -0.19134E-04   -0.16588E-05  1408   0.279E-03    0.900E-02
DAV:  48    -0.361304395311E+04    0.20476E-04   -0.14950E-05  1408   0.260E-03    0.240E-02
DAV:  49    -0.361304396982E+04   -0.16716E-04   -0.12678E-05  1344   0.240E-03    0.803E-02
DAV:  50    -0.361304395230E+04    0.17525E-04   -0.10593E-05  1280   0.219E-03    0.162E-02
DAV:  51    -0.361304396678E+04   -0.14484E-04   -0.90603E-06  1280   0.202E-03    0.716E-02
DAV:  52    -0.361304395207E+04    0.14715E-04   -0.75172E-06  1280   0.184E-03    0.970E-03
DAV:  53    -0.361304396442E+04   -0.12357E-04   -0.64060E-06  1280   0.170E-03    0.645E-02
DAV:  54    -0.361304395214E+04    0.12283E-04   -0.53208E-06  1248   0.155E-03    0.458E-03
DAV:  55    -0.361304396256E+04   -0.10418E-04   -0.45662E-06  1248   0.144E-03    0.582E-02
DAV:  56    -0.361304395236E+04    0.10192E-04   -0.37749E-06  1248   0.131E-03    0.192E-03
DAV:  57    -0.361304396111E+04   -0.87415E-05   -0.32352E-06  1248   0.121E-03
  96 F= -.36130440E+04 E0= -.36129825E+04  d E =-.112859E-01
       N       E                     dE             d eps       ncg     rms          rms(c)
DAV:   1    -0.361304816240E+04   -0.42100E-02   -0.16846E+00  2048   0.765E-01    0.267E-01
DAV:   2    -0.361305025205E+04   -0.20897E-02   -0.29130E-02  2144   0.913E-02    0.253E-01
DAV:   3    -0.361305967635E+04   -0.94243E-02   -0.54390E-03  2816   0.628E-02    0.346E+00
DAV:   4    -0.361306495533E+04   -0.52790E-02   -0.89062E-03  2496   0.759E-02    0.775E-01
DAV:   5    -0.361305438291E+04    0.10572E-01   -0.13678E-02  2368   0.781E-02    0.135E+00
DAV:   6    -0.361305627408E+04   -0.18912E-02   -0.45805E-03  2464   0.638E-02    0.919E-01
DAV:   7    -0.361305208461E+04    0.41895E-02   -0.33512E-03  2528   0.487E-02    0.582E-01
DAV:   8    -0.361305140753E+04    0.67708E-03   -0.25599E-03  2240   0.293E-02    0.498E-01
DAV:   9    -0.361305156531E+04   -0.15778E-03   -0.10453E-03  2368   0.250E-02    0.841E-01
DAV:  10    -0.361305156102E+04    0.42848E-05   -0.13545E-03  2304   0.260E-02    0.483E-01
DAV:  11    -0.361305139091E+04    0.17011E-03   -0.14542E-03  2176   0.255E-02    0.709E-01
DAV:  12    -0.361305126731E+04    0.12360E-03   -0.12447E-03  2048   0.235E-02    0.445E-01
DAV:  13    -0.361305115871E+04    0.10860E-03   -0.11515E-03  2048   0.226E-02    0.616E-01
DAV:  14    -0.361305101121E+04    0.14750E-03   -0.10069E-03  2048   0.210E-02    0.396E-01
DAV:  15    -0.361305096804E+04    0.43166E-04   -0.90282E-04  2048   0.201E-02    0.540E-01
DAV:  16    -0.361305081770E+04    0.15034E-03   -0.79341E-04  2048   0.187E-02    0.349E-01
DAV:  17    -0.361305082045E+04   -0.27521E-05   -0.70721E-04  2048   0.179E-02    0.477E-01
DAV:  18    -0.361305067501E+04    0.14544E-03   -0.62373E-04  2048   0.167E-02    0.307E-01
DAV:  19    -0.361305070670E+04   -0.31690E-04   -0.55531E-04  1952   0.159E-02    0.423E-01
DAV:  20    -0.361305056909E+04    0.13761E-03   -0.49083E-04  1920   0.149E-02    0.268E-01
DAV:  21    -0.361305061803E+04   -0.48940E-04   -0.43720E-04  1920   0.142E-02    0.376E-01
DAV:  22    -0.361305049159E+04    0.12644E-03   -0.38609E-04  1920   0.132E-02    0.234E-01
DAV:  23    -0.361305054931E+04   -0.57721E-04   -0.34422E-04  1920   0.126E-02    0.335E-01
DAV:  24    -0.361305043467E+04    0.11464E-03   -0.30351E-04  1824   0.118E-02    0.204E-01
DAV:  25    -0.361305049565E+04   -0.60984E-04   -0.27067E-04  1824   0.112E-02    0.299E-01
DAV:  26    -0.361305039291E+04    0.10274E-03   -0.23794E-04  1792   0.105E-02    0.177E-01
DAV:  27    -0.361305045340E+04   -0.60480E-04   -0.21191E-04  1792   0.994E-03    0.266E-01
DAV:  28    -0.361305036265E+04    0.90744E-04   -0.18572E-04  1792   0.925E-03    0.152E-01
DAV:  29    -0.361305041980E+04   -0.57149E-04   -0.16519E-04  1792   0.880E-03    0.237E-01
DAV:  30    -0.361305034111E+04    0.78694E-04   -0.14431E-04  1760   0.818E-03    0.130E-01
DAV:  31    -0.361305039334E+04   -0.52231E-04   -0.12815E-04  1760   0.776E-03    0.212E-01
DAV:  32    -0.361305032534E+04    0.67994E-04   -0.11157E-04  1760   0.720E-03    0.111E-01
DAV:  33    -0.361305037252E+04   -0.47173E-04   -0.98894E-05  1760   0.683E-03    0.189E-01
DAV:  34    -0.361305031393E+04    0.58587E-04   -0.85799E-05  1760   0.633E-03    0.931E-02
DAV:  35    -0.361305035613E+04   -0.42199E-04   -0.75898E-05  1760   0.599E-03    0.168E-01
DAV:  36    -0.361305030588E+04    0.50251E-04   -0.65611E-05  1728   0.554E-03    0.775E-02
DAV:  37    -0.361305034328E+04   -0.37406E-04   -0.57937E-05  1728   0.524E-03    0.150E-01
DAV:  38    -0.361305030016E+04    0.43121E-04   -0.49860E-05  1632   0.484E-03    0.637E-02
DAV:  39    -0.361305033311E+04   -0.32949E-04   -0.43922E-05  1632   0.455E-03    0.134E-01
DAV:  40    -0.361305029608E+04    0.37030E-04   -0.37528E-05  1472   0.418E-03    0.515E-02
DAV:  41    -0.361305032478E+04   -0.28702E-04   -0.33067E-05  1472   0.392E-03    0.119E-01
DAV:  42    -0.361305029327E+04    0.31514E-04   -0.28018E-05  1440   0.357E-03    0.403E-02
DAV:  43    -0.361305031833E+04   -0.25061E-04   -0.24354E-05  1408   0.335E-03    0.106E-01
DAV:  44    -0.361305029131E+04    0.27018E-04   -0.20642E-05  1408   0.306E-03    0.305E-02
DAV:  45    -0.361305031331E+04   -0.21993E-04   -0.17897E-05  1408   0.287E-03    0.944E-02
DAV:  46    -0.361305029017E+04    0.23140E-04   -0.15105E-05  1408   0.262E-03    0.221E-02
DAV:  47    -0.361305030960E+04   -0.19429E-04   -0.12955E-05  1344   0.246E-03    0.856E-02
DAV:  48    -0.361305028959E+04    0.20002E-04   -0.11211E-05  1280   0.226E-03    0.138E-02
DAV:  49    -0.361305030624E+04   -0.16648E-04   -0.96015E-06  1280   0.210E-03    0.769E-02
DAV:  50    -0.361305028930E+04    0.16938E-04   -0.79964E-06  1280   0.190E-03    0.745E-03
DAV:  51    -0.361305030356E+04   -0.14253E-04   -0.68648E-06  1280   0.177E-03    0.693E-02
DAV:  52    -0.361305028935E+04    0.14203E-04   -0.57123E-06  1248   0.161E-03    0.264E-03
DAV:  53    -0.361305030149E+04   -0.12133E-04   -0.48778E-06  1248   0.150E-03    0.630E-02
DAV:  54    -0.361305028959E+04    0.11894E-04   -0.40510E-06  1248   0.136E-03    0.378E-03
DAV:  55    -0.361305029985E+04   -0.10256E-04   -0.34840E-06  1248   0.126E-03    0.575E-02
DAV:  56    -0.361305028996E+04    0.98922E-05   -0.28773E-06  1248   0.115E-03
  97 F= -.36130503E+04 E0= -.36129890E+04  d E =-.632885E-02
       N       E                     dE             d eps       ncg     rms          rms(c)
DAV:   1    -0.361304875573E+04    0.15441E-02   -0.43151E+00  2048   0.122E+00    0.431E-01
DAV:   2    -0.361305705085E+04   -0.82951E-02   -0.76623E-02  2208   0.159E-01    0.106E+00
DAV:   3    -0.361305963007E+04   -0.25792E-02   -0.72315E-03  2784   0.833E-02    0.246E+00
DAV:   4    -0.361306545183E+04   -0.58218E-02   -0.60781E-03  2432   0.813E-02    0.889E-01
DAV:   5    -0.361305599441E+04    0.94574E-02   -0.92523E-03  2272   0.911E-02    0.559E-01
DAV:   6    -0.361305655685E+04   -0.56245E-03   -0.45044E-03  2336   0.668E-02    0.750E-01
DAV:   7    -0.361305536463E+04    0.11922E-02   -0.15496E-03  2400   0.388E-02    0.615E-01
DAV:   8    -0.361305593530E+04   -0.57067E-03   -0.14383E-03  2464   0.292E-02    0.645E-01
DAV:   9    -0.361305496566E+04    0.96965E-03   -0.12578E-03  2464   0.284E-02    0.429E-01
DAV:  10    -0.361305512406E+04   -0.15840E-03   -0.10017E-03  2272   0.227E-02    0.504E-01
DAV:  11    -0.361305464019E+04    0.48386E-03   -0.76522E-04  2048   0.195E-02    0.315E-01
DAV:  12    -0.361305476724E+04   -0.12704E-03   -0.59447E-04  2048   0.166E-02    0.419E-01
DAV:  13    -0.361305446379E+04    0.30345E-03   -0.47524E-04  1920   0.151E-02    0.232E-01
DAV:  14    -0.361305455955E+04   -0.95765E-04   -0.38184E-04  1856   0.131E-02    0.344E-01
DAV:  15    -0.361305435493E+04    0.20462E-03   -0.29826E-04  1824   0.118E-02    0.171E-01
DAV:  16    -0.361305443745E+04   -0.82518E-04   -0.24057E-04  1824   0.104E-02    0.285E-01
DAV:  17    -0.361305428969E+04    0.14776E-03   -0.18867E-04  1824   0.931E-03    0.124E-01
DAV:  18    -0.361305436274E+04   -0.73045E-04   -0.15243E-04  1760   0.824E-03    0.238E-01
DAV:  19    -0.361305425147E+04    0.11127E-03   -0.11964E-04  1760   0.739E-03    0.885E-02
DAV:  20    -0.361305431536E+04   -0.63891E-04   -0.97066E-05  1728   0.657E-03    0.200E-01
DAV:  21    -0.361305422939E+04    0.85976E-04   -0.76010E-05  1696   0.588E-03    0.608E-02
DAV:  22    -0.361305428446E+04   -0.55074E-04   -0.61937E-05  1600   0.526E-03    0.169E-01
DAV:  23    -0.361305421710E+04    0.67359E-04   -0.48265E-05  1504   0.468E-03    0.393E-02
DAV:  24    -0.361305426338E+04   -0.46277E-04   -0.39504E-05  1408   0.420E-03    0.143E-01
DAV:  25    -0.361305421117E+04    0.52205E-04   -0.30549E-05  1376   0.371E-03    0.227E-02
DAV:  26    -0.361305424879E+04   -0.37615E-04   -0.25019E-05  1376   0.332E-03    0.122E-01
DAV:  27    -0.361305420850E+04    0.40293E-04   -0.19263E-05  1344   0.294E-03    0.102E-02
DAV:  28    -0.361305423867E+04   -0.30172E-04   -0.15799E-05  1312   0.265E-03    0.105E-01
DAV:  29    -0.361305420773E+04    0.30937E-04   -0.12122E-05  1280   0.234E-03    0.340E-03
DAV:  30    -0.361305423164E+04   -0.23912E-04   -0.10005E-05  1280   0.211E-03    0.907E-02
DAV:  31    -0.361305420802E+04    0.23625E-04   -0.76104E-06  1280   0.186E-03    0.826E-03
DAV:  32    -0.361305422682E+04   -0.18800E-04   -0.63355E-06  1344   0.169E-03    0.792E-02
DAV:  33    -0.361305420876E+04    0.18056E-04   -0.47855E-06  1280   0.149E-03    0.134E-02
DAV:  34    -0.361305422350E+04   -0.14742E-04   -0.40191E-06  1280   0.135E-03    0.698E-02
DAV:  35    -0.361305420973E+04    0.13771E-04   -0.30074E-06  1248   0.119E-03    0.173E-02
DAV:  36    -0.361305422122E+04   -0.11486E-04   -0.25524E-06  1248   0.109E-03    0.619E-02
DAV:  37    -0.361305421066E+04    0.10562E-04   -0.18896E-06  1248   0.951E-04    0.200E-02
DAV:  38    -0.361305421964E+04   -0.89886E-05   -0.16231E-06  1248   0.878E-04
  98 F= -.36130542E+04 E0= -.36129932E+04  d E =-.102585E-01
       N       E                     dE             d eps       ncg     rms          rms(c)
DAV:   1    -0.361306093469E+04   -0.67240E-02   -0.14597E+00  2048   0.710E-01    0.263E-01
DAV:   2    -0.361307379395E+04   -0.12859E-01   -0.32389E-02  2240   0.127E-01    0.373E+00
DAV:   3    -0.361307992300E+04   -0.61291E-02   -0.18665E-02  2592   0.855E-02    0.787E-01
DAV:   4    -0.361306666308E+04    0.13260E-01   -0.15023E-02  2528   0.865E-02    0.121E+00
DAV:   5    -0.361306754794E+04   -0.88487E-03   -0.45718E-03  2464   0.610E-02    0.843E-01
DAV:   6    -0.361306597068E+04    0.15773E-02   -0.34509E-03  2528   0.590E-02    0.138E+00
DAV:   7    -0.361306704027E+04   -0.10696E-02   -0.32532E-03  2496   0.456E-02    0.723E-01
DAV:   8    -0.361306482471E+04    0.22156E-02   -0.34311E-03  2496   0.387E-02    0.828E-01
DAV:   9    -0.361306480897E+04    0.15736E-04   -0.21842E-03  2368   0.317E-02    0.606E-01
DAV:  10    -0.361306412883E+04    0.68014E-03   -0.16579E-03  2336   0.288E-02    0.677E-01
DAV:  11    -0.361306404158E+04    0.87249E-04   -0.14286E-03  2048   0.250E-02    0.491E-01
DAV:  12    -0.361306376771E+04    0.27387E-03   -0.11518E-03  2048   0.233E-02    0.576E-01
DAV:  13    -0.361306366970E+04    0.98015E-04   -0.99550E-04  2048   0.211E-02    0.418E-01
DAV:  14    -0.361306353470E+04    0.13500E-03   -0.85072E-04  2048   0.199E-02    0.487E-01
DAV:  15    -0.361306343428E+04    0.10042E-03   -0.73006E-04  2048   0.182E-02    0.360E-01
DAV:  16    -0.361306336765E+04    0.66624E-04   -0.62936E-04  2048   0.172E-02    0.413E-01
DAV:  17    -0.361306327549E+04    0.92161E-04   -0.53949E-04  1952   0.158E-02    0.309E-01
DAV:  18    -0.361306324552E+04    0.29971E-04   -0.46635E-04  1920   0.148E-02    0.351E-01
DAV:  19    -0.361306316623E+04    0.79291E-04   -0.39835E-04  1920   0.136E-02    0.266E-01
DAV:  20    -0.361306315588E+04    0.10355E-04   -0.34420E-04  1920   0.128E-02    0.298E-01
DAV:  21    -0.361306309096E+04    0.64914E-04   -0.29294E-04  1824   0.117E-02    0.227E-01
DAV:  22    -0.361306309061E+04    0.35510E-06   -0.25282E-04  1792   0.110E-02    0.252E-01
DAV:  23    -0.361306304035E+04    0.50256E-04   -0.21425E-04  1792   0.100E-02    0.194E-01
DAV:  24    -0.361306304338E+04   -0.30260E-05   -0.18434E-04  1792   0.936E-03    0.214E-01
DAV:  25    -0.361306300445E+04    0.38925E-04   -0.15550E-04  1760   0.854E-03    0.164E-01
DAV:  26    -0.361306300913E+04   -0.46781E-05   -0.13345E-04  1760   0.797E-03    0.181E-01
DAV:  27    -0.361306297899E+04    0.30138E-04   -0.11213E-04  1760   0.725E-03    0.139E-01
DAV:  28    -0.361306298459E+04   -0.55977E-05   -0.95930E-05  1760   0.676E-03
  99 F= -.36130630E+04 E0= -.36130011E+04  d E =-.876494E-02
       N       E                     dE             d eps       ncg     rms          rms(c)
DAV:   1    -0.361306212760E+04    0.85139E-03   -0.39447E+00  2048   0.116E+00    0.459E-01
DAV:   2    -0.361316436453E+04   -0.10224E+00   -0.66940E-01  2304   0.254E-01    0.112E+01
DAV:   3    -0.361320614903E+04   -0.41784E-01   -0.37309E+00  2624   0.212E-01    0.962E-01
DAV:   4    -0.361307958572E+04    0.12656E+00   -0.32884E-01  2688   0.180E-01    0.197E+00
DAV:   5    -0.361308182744E+04   -0.22417E-02   -0.13532E-02  2528   0.113E-01    0.996E-01
DAV:   6    -0.361306872094E+04    0.13107E-01   -0.76504E-03  2464   0.128E-01    0.179E-01
DAV:   7    -0.361306809365E+04    0.62729E-03   -0.39944E-03  2528   0.791E-02    0.430E-01
DAV:   8    -0.361306809676E+04   -0.31026E-05   -0.65428E-04  2432   0.358E-02    0.535E-01
DAV:   9    -0.361306861926E+04   -0.52250E-03   -0.68408E-04  2560   0.267E-02    0.597E-01
DAV:  10    -0.361306816365E+04    0.45560E-03   -0.86636E-04  2496   0.235E-02    0.391E-01
DAV:  11    -0.361306821621E+04   -0.52552E-04   -0.80965E-04  2240   0.209E-02    0.485E-01
DAV:  12    -0.361306801250E+04    0.20371E-03   -0.60778E-04  2080   0.189E-02    0.386E-01
DAV:  13    -0.361306798257E+04    0.29923E-04   -0.62670E-04  2048   0.174E-02    0.398E-01
DAV:  14    -0.361306789354E+04    0.89036E-04   -0.51980E-04  1952   0.165E-02    0.349E-01
DAV:  15    -0.361306783301E+04    0.60525E-04   -0.47964E-04  1920   0.152E-02    0.340E-01
DAV:  16    -0.361306779537E+04    0.37646E-04   -0.41195E-04  1920   0.143E-02    0.302E-01
DAV:  17    -0.361306772568E+04    0.69687E-04   -0.36507E-04  1888   0.132E-02    0.291E-01
DAV:  18    -0.361306771700E+04    0.86783E-05   -0.31254E-04  1824   0.124E-02    0.259E-01
DAV:  19    -0.361306765012E+04    0.66884E-04   -0.27282E-04  1824   0.114E-02    0.249E-01
DAV:  20    -0.361306765794E+04   -0.78230E-05   -0.23238E-04  1856   0.107E-02    0.220E-01
DAV:  21    -0.361306759865E+04    0.59288E-04   -0.20074E-04  1824   0.979E-03    0.212E-01
DAV:  22    -0.361306761419E+04   -0.15542E-04   -0.17046E-04  1792   0.915E-03    0.186E-01
DAV:  23    -0.361306756244E+04    0.51757E-04   -0.14604E-04  1760   0.836E-03    0.180E-01
DAV:  24    -0.361306758215E+04   -0.19716E-04   -0.12351E-04  1760   0.778E-03    0.156E-01
DAV:  25    -0.361306753734E+04    0.44818E-04   -0.10517E-04  1760   0.709E-03    0.152E-01
DAV:  26    -0.361306755925E+04   -0.21912E-04   -0.88514E-05  1760   0.658E-03    0.131E-01
DAV:  27    -0.361306752078E+04    0.38471E-04   -0.75026E-05  1728   0.599E-03    0.128E-01
DAV:  28    -0.361306754296E+04   -0.22178E-04   -0.62862E-05  1696   0.555E-03    0.109E-01
DAV:  29    -0.361306750985E+04    0.33103E-04   -0.53064E-05  1696   0.504E-03    0.108E-01
DAV:  30    -0.361306753126E+04   -0.21405E-04   -0.44224E-05  1632   0.466E-03    0.911E-02
DAV:  31    -0.361306750290E+04    0.28358E-04   -0.37122E-05  1536   0.421E-03    0.902E-02
DAV:  32    -0.361306752274E+04   -0.19843E-04   -0.30823E-05  1472   0.388E-03    0.751E-02
DAV:  33    -0.361306749871E+04    0.24029E-04   -0.25691E-05  1408   0.347E-03    0.749E-02
DAV:  34    -0.361306751647E+04   -0.17753E-04   -0.21086E-05  1408   0.318E-03    0.618E-02
DAV:  35    -0.361306749645E+04    0.20013E-04   -0.17502E-05  1408   0.286E-03    0.621E-02
DAV:  36    -0.361306751195E+04   -0.15502E-04   -0.14311E-05  1344   0.263E-03    0.507E-02
DAV:  37    -0.361306749548E+04    0.16473E-04   -0.11824E-05  1280   0.236E-03    0.514E-02
DAV:  38    -0.361306750865E+04   -0.13170E-04   -0.96442E-06  1280   0.216E-03    0.414E-02
DAV:  39    -0.361306749524E+04    0.13413E-04   -0.79370E-06  1280   0.192E-03    0.425E-02
DAV:  40    -0.361306750621E+04   -0.10969E-04   -0.64256E-06  1280   0.176E-03    0.338E-02
DAV:  41    -0.361306749542E+04    0.10785E-04   -0.52884E-06  1248   0.157E-03    0.352E-02
DAV:  42    -0.361306750441E+04   -0.89822E-05   -0.42714E-06  1248   0.144E-03
 100 F= -.36130675E+04 E0= -.36130062E+04  d E =-.132848E-01
       N       E                     dE             d eps       ncg     rms          rms(c)
DAV:   1    -0.361307261493E+04   -0.51195E-02   -0.16950E+00  2048   0.764E-01    0.283E-01
DAV:   2    -0.361308856172E+04   -0.15947E-01   -0.39337E-02  2240   0.133E-01    0.424E+00
DAV:   3    -0.361309620677E+04   -0.76451E-02   -0.10396E-01  2592   0.967E-02    0.756E-01
DAV:   4    -0.361307923904E+04    0.16968E-01   -0.20945E-02  2528   0.876E-02    0.134E+00
DAV:   5    -0.361308010781E+04   -0.86878E-03   -0.52846E-03  2496   0.653E-02    0.855E-01
DAV:   6    -0.361307836573E+04    0.17421E-02   -0.39357E-03  2528   0.637E-02    0.150E+00
DAV:   7    -0.361307940227E+04   -0.10365E-02   -0.37381E-03  2560   0.489E-02    0.717E-01
DAV:   8    -0.361307715104E+04    0.22512E-02   -0.37898E-03  2496   0.406E-02    0.968E-01
DAV:   9    -0.361307714576E+04    0.52794E-05   -0.25201E-03  2400   0.339E-02    0.615E-01
DAV:  10    -0.361307640081E+04    0.74495E-03   -0.19906E-03  2432   0.313E-02    0.797E-01
DAV:  11    -0.361307627543E+04    0.12538E-03   -0.17213E-03  2272   0.273E-02    0.506E-01
DAV:  12    -0.361307598308E+04    0.29235E-03   -0.14124E-03  2176   0.255E-02    0.684E-01
DAV:  13    -0.361307583516E+04    0.14792E-03   -0.12310E-03  2048   0.233E-02    0.436E-01
DAV:  14    -0.361307570309E+04    0.13207E-03   -0.10637E-03  2048   0.220E-02    0.583E-01
DAV:  15    -0.361307554521E+04    0.15788E-03   -0.92006E-04  2048   0.202E-02    0.377E-01
DAV:  16    -0.361307549701E+04    0.48198E-04   -0.79911E-04  2048   0.191E-02    0.500E-01
DAV:  17    -0.361307534789E+04    0.14911E-03   -0.69135E-04  2048   0.177E-02    0.326E-01
DAV:  18    -0.361307534298E+04    0.49106E-05   -0.60176E-04  2048   0.167E-02    0.430E-01
DAV:  19    -0.361307520950E+04    0.13348E-03   -0.51908E-04  1952   0.155E-02    0.281E-01
DAV:  20    -0.361307522724E+04   -0.17735E-04   -0.45210E-04  1920   0.146E-02    0.369E-01
DAV:  21    -0.361307511100E+04    0.11623E-03   -0.38811E-04  1888   0.134E-02    0.241E-01
DAV:  22    -0.361307514099E+04   -0.29989E-04   -0.33740E-04  1888   0.126E-02    0.316E-01
DAV:  23    -0.361307504273E+04    0.98262E-04   -0.28817E-04  1824   0.116E-02    0.205E-01
DAV:  24    -0.361307507682E+04   -0.34086E-04   -0.24979E-04  1792   0.109E-02    0.271E-01
DAV:  25    -0.361307499622E+04    0.80593E-04   -0.21220E-04  1792   0.100E-02    0.173E-01
DAV:  26    -0.361307502923E+04   -0.33006E-04   -0.18336E-04  1792   0.937E-03    0.231E-01
DAV:  27    -0.361307496447E+04    0.64761E-04   -0.15486E-04  1760   0.857E-03    0.145E-01
DAV:  28    -0.361307499426E+04   -0.29789E-04   -0.13339E-04  1760   0.801E-03    0.198E-01
DAV:  29    -0.361307494124E+04    0.53017E-04   -0.11202E-04  1760   0.730E-03    0.121E-01
DAV:  30    -0.361307496888E+04   -0.27637E-04   -0.96108E-05  1760   0.681E-03    0.169E-01
DAV:  31    -0.361307492583E+04    0.43049E-04   -0.80297E-05  1728   0.620E-03    0.998E-02
DAV:  32    -0.361307495056E+04   -0.24736E-04   -0.68668E-05  1728   0.576E-03    0.144E-01
DAV:  33    -0.361307491546E+04    0.35103E-04   -0.57044E-05  1664   0.523E-03    0.816E-02
DAV:  34    -0.361307493736E+04   -0.21900E-04   -0.48579E-05  1632   0.484E-03    0.122E-01
DAV:  35    -0.361307490858E+04    0.28779E-04   -0.40153E-05  1632   0.437E-03    0.659E-02
DAV:  36    -0.361307492778E+04   -0.19199E-04   -0.33950E-05  1504   0.405E-03    0.104E-01
DAV:  37    -0.361307490426E+04    0.23524E-04   -0.27994E-05  1408   0.364E-03    0.519E-02
DAV:  38    -0.361307492087E+04   -0.16618E-04   -0.23521E-05  1408   0.333E-03    0.885E-02
DAV:  39    -0.361307490185E+04    0.19028E-04   -0.19109E-05  1408   0.299E-03    0.404E-02
DAV:  40    -0.361307491595E+04   -0.14103E-04   -0.16031E-05  1344   0.275E-03    0.752E-02
DAV:  41    -0.361307490081E+04    0.15143E-04   -0.12980E-05  1312   0.246E-03    0.308E-02
DAV:  42    -0.361307491245E+04   -0.11644E-04   -0.10837E-05  1280   0.226E-03    0.641E-02
DAV:  43    -0.361307490029E+04    0.12163E-04   -0.87410E-06  1280   0.203E-03    0.228E-02
DAV:  44    -0.361307490995E+04   -0.96664E-05   -0.72902E-06  1280   0.185E-03
 101 F= -.36130749E+04 E0= -.36130135E+04  d E =-.740555E-02
       N       E                     dE             d eps       ncg     rms          rms(c)
DAV:   1    -0.361307447734E+04    0.42295E-03   -0.31033E+00  2048   0.103E+00    0.376E-01
DAV:   2    -0.361309469956E+04   -0.20222E-01   -0.78545E-02  2240   0.165E-01    0.464E+00
DAV:   3    -0.361310424197E+04   -0.95424E-02   -0.24056E-01  2560   0.111E-01    0.781E-01
DAV:   4    -0.361308274599E+04    0.21496E-01   -0.26241E-02  2464   0.965E-02    0.118E+00
DAV:   5    -0.361308349615E+04   -0.75016E-03   -0.55489E-03  2368   0.751E-02    0.889E-01
DAV:   6    -0.361308200194E+04    0.14942E-02   -0.44833E-03  2304   0.767E-02    0.150E+00
DAV:   7    -0.361308327428E+04   -0.12723E-02   -0.36408E-03  2592   0.549E-02    0.727E-01
DAV:   8    -0.361308079265E+04    0.24816E-02   -0.38070E-03  2464   0.417E-02    0.906E-01
DAV:   9    -0.361308089334E+04   -0.10069E-03   -0.23586E-03  2432   0.340E-02    0.640E-01
DAV:  10    -0.361308000251E+04    0.89083E-03   -0.18397E-03  2464   0.314E-02    0.707E-01
DAV:  11    -0.361307990648E+04    0.96028E-04   -0.15741E-03  2208   0.262E-02    0.506E-01
DAV:  12    -0.361307957369E+04    0.33279E-03   -0.12213E-03  2112   0.242E-02    0.598E-01
DAV:  13    -0.361307947480E+04    0.98894E-04   -0.10618E-03  2048   0.219E-02    0.428E-01
DAV:  14    -0.361307930528E+04    0.16952E-03   -0.89472E-04  2048   0.205E-02    0.496E-01
DAV:  15    -0.361307920046E+04    0.10482E-03   -0.76058E-04  2048   0.187E-02    0.365E-01
DAV:  16    -0.361307911510E+04    0.85367E-04   -0.64612E-04  2048   0.175E-02    0.413E-01
DAV:  17    -0.361307901926E+04    0.95832E-04   -0.54713E-04  1984   0.160E-02    0.311E-01
DAV:  18    -0.361307897853E+04    0.40730E-04   -0.46507E-04  1920   0.149E-02    0.343E-01
DAV:  19    -0.361307890082E+04    0.77716E-04   -0.39159E-04  1888   0.136E-02    0.264E-01
DAV:  20    -0.361307888177E+04    0.19048E-04   -0.33244E-04  1856   0.126E-02    0.284E-01
DAV:  21    -0.361307882304E+04    0.58728E-04   -0.27802E-04  1792   0.115E-02    0.223E-01
DAV:  22    -0.361307881390E+04    0.91430E-05   -0.23536E-04  1792   0.106E-02    0.234E-01
DAV:  23    -0.361307877284E+04    0.41056E-04   -0.19562E-04  1792   0.964E-03    0.187E-01
DAV:  24    -0.361307876687E+04    0.59770E-05   -0.16491E-04  1760   0.893E-03    0.193E-01
DAV:  25    -0.361307873714E+04    0.29725E-04   -0.13636E-04  1760   0.806E-03    0.156E-01
DAV:  26    -0.361307873457E+04    0.25685E-05   -0.11447E-04  1760   0.744E-03    0.159E-01
DAV:  27    -0.361307871344E+04    0.21133E-04   -0.94184E-05  1728   0.671E-03    0.130E-01
DAV:  28    -0.361307871240E+04    0.10400E-05   -0.78762E-05  1728   0.618E-03
 102 F= -.36130787E+04 E0= -.36130170E+04  d E =-.112080E-01
       N       E                     dE             d eps       ncg     rms          rms(c)
DAV:   1    -0.361308491080E+04   -0.61974E-02   -0.22880E+00  2048   0.894E-01    0.329E-01
DAV:   2    -0.361310902846E+04   -0.24118E-01   -0.11888E-01  2304   0.150E-01    0.539E+00
DAV:   3    -0.361312218472E+04   -0.13156E-01   -0.57223E-01  2592   0.117E-01    0.728E-01
DAV:   4    -0.361309267023E+04    0.29514E-01   -0.38586E-02  2496   0.112E-01    0.115E+00
DAV:   5    -0.361309345718E+04   -0.78695E-03   -0.52540E-03  2464   0.692E-02    0.935E-01
DAV:   6    -0.361309093812E+04    0.25191E-02   -0.41937E-03  2336   0.755E-02    0.129E+00
DAV:   7    -0.361309157611E+04   -0.63799E-03   -0.33265E-03  2528   0.518E-02    0.666E-01
DAV:   8    -0.361309039998E+04    0.11761E-02   -0.29546E-03  2464   0.380E-02    0.109E+00
DAV:   9    -0.361309073291E+04   -0.33292E-03   -0.23562E-03  2432   0.347E-02    0.649E-01
DAV:  10    -0.361308970136E+04    0.10316E-02   -0.23053E-03  2496   0.336E-02    0.800E-01
DAV:  11    -0.361308961115E+04    0.90209E-04   -0.18191E-03  2304   0.283E-02    0.540E-01
DAV:  12    -0.361308921872E+04    0.39242E-03   -0.14551E-03  2176   0.263E-02    0.678E-01
DAV:  13    -0.361308909429E+04    0.12443E-03   -0.12806E-03  2048   0.238E-02    0.457E-01
DAV:  14    -0.361308891411E+04    0.18019E-03   -0.10763E-03  2048   0.223E-02    0.576E-01
DAV:  15    -0.361308877678E+04    0.13733E-03   -0.93551E-04  2048   0.205E-02    0.394E-01
DAV:  16    -0.361308869591E+04    0.80868E-04   -0.80458E-04  2048   0.193E-02    0.489E-01
DAV:  17    -0.361308856098E+04    0.13494E-03   -0.69366E-04  2048   0.178E-02    0.340E-01
DAV:  18    -0.361308853422E+04    0.26755E-04   -0.59920E-04  2048   0.168E-02    0.414E-01
DAV:  19    -0.361308841172E+04    0.12250E-03   -0.51384E-04  1920   0.154E-02    0.293E-01
DAV:  20    -0.361308841417E+04   -0.24500E-05   -0.44372E-04  1920   0.145E-02    0.350E-01
DAV:  21    -0.361308831011E+04    0.10406E-03   -0.37815E-04  1888   0.133E-02    0.251E-01
DAV:  22    -0.361308832574E+04   -0.15634E-04   -0.32554E-04  1824   0.125E-02    0.295E-01
DAV:  23    -0.361308824197E+04    0.83774E-04   -0.27580E-04  1792   0.114E-02    0.214E-01
DAV:  24    -0.361308826134E+04   -0.19374E-04   -0.23643E-04  1792   0.107E-02    0.247E-01
DAV:  25    -0.361308819752E+04    0.63820E-04   -0.19906E-04  1792   0.974E-03    0.181E-01
DAV:  26    -0.361308821457E+04   -0.17046E-04   -0.16991E-04  1760   0.909E-03    0.207E-01
DAV:  27    -0.361308816657E+04    0.47994E-04   -0.14221E-04  1760   0.826E-03    0.152E-01
DAV:  28    -0.361308818079E+04   -0.14218E-04   -0.12090E-04  1760   0.769E-03    0.173E-01
DAV:  29    -0.361308814442E+04    0.36369E-04   -0.10057E-04  1728   0.697E-03    0.128E-01
DAV:  30    -0.361308815699E+04   -0.12563E-04   -0.85127E-05  1728   0.646E-03    0.144E-01
DAV:  31    -0.361308812945E+04    0.27539E-04   -0.70410E-05  1728   0.584E-03    0.106E-01
DAV:  32    -0.361308814043E+04   -0.10986E-04   -0.59278E-05  1696   0.540E-03    0.119E-01
DAV:  33    -0.361308811967E+04    0.20761E-04   -0.48821E-05  1664   0.486E-03    0.880E-02
DAV:  34    -0.361308812904E+04   -0.93655E-05   -0.40891E-05  1632   0.447E-03
 103 F= -.36130881E+04 E0= -.36130265E+04  d E =-.941664E-02
       N       E                     dE             d eps       ncg     rms          rms(c)
DAV:   1    -0.361308706118E+04    0.10585E-02   -0.21683E+00  2048   0.871E-01    0.312E-01
DAV:   2    -0.361309781392E+04   -0.10753E-01   -0.43406E-02  2240   0.129E-01    0.305E+00
DAV:   3    -0.361310172600E+04   -0.39121E-02   -0.75643E-03  2592   0.762E-02    0.821E-01
DAV:   4    -0.361309331464E+04    0.84114E-02   -0.11084E-02  2464   0.711E-02    0.110E+00
DAV:   5    -0.361309434162E+04   -0.10270E-02   -0.42864E-03  2400   0.650E-02    0.853E-01
DAV:   6    -0.361309225021E+04    0.20914E-02   -0.35137E-03  2432   0.646E-02    0.103E+00
DAV:   7    -0.361309270264E+04   -0.45242E-03   -0.25608E-03  2528   0.428E-02    0.637E-01
DAV:   8    -0.361309158271E+04    0.11199E-02   -0.23143E-03  2432   0.329E-02    0.771E-01
DAV:   9    -0.361309161632E+04   -0.33615E-04   -0.17196E-03  2432   0.291E-02    0.551E-01
DAV:  10    -0.361309111517E+04    0.50115E-03   -0.14312E-03  2432   0.268E-02    0.634E-01
DAV:  11    -0.361309103659E+04    0.78584E-04   -0.12421E-03  2080   0.235E-02    0.451E-01
DAV:  12    -0.361309080711E+04    0.22948E-03   -0.10101E-03  2080   0.216E-02    0.536E-01
DAV:  13    -0.361309071244E+04    0.94671E-04   -0.87184E-04  2048   0.197E-02    0.382E-01
DAV:  14    -0.361309060010E+04    0.11234E-03   -0.73871E-04  2048   0.185E-02    0.451E-01
DAV:  15    -0.361309050048E+04    0.99625E-04   -0.63136E-04  2048   0.169E-02    0.325E-01
DAV:  16    -0.361309045374E+04    0.46732E-04   -0.53773E-04  1952   0.159E-02    0.381E-01
DAV:  17    -0.361309036175E+04    0.91993E-04   -0.45843E-04  1920   0.146E-02    0.275E-01
DAV:  18    -0.361309034984E+04    0.11916E-04   -0.39182E-04  1920   0.136E-02    0.323E-01
DAV:  19    -0.361309027134E+04    0.78497E-04   -0.33262E-04  1824   0.125E-02    0.233E-01
DAV:  20    -0.361309027579E+04   -0.44540E-05   -0.28466E-04  1792   0.116E-02    0.273E-01
DAV:  21    -0.361309021218E+04    0.63617E-04   -0.24068E-04  1792   0.107E-02    0.197E-01
DAV:  22    -0.361309022287E+04   -0.10692E-04   -0.20567E-04  1792   0.991E-03    0.231E-01
DAV:  23    -0.361309017204E+04    0.50830E-04   -0.17311E-04  1760   0.908E-03    0.165E-01
DAV:  24    -0.361309018463E+04   -0.12586E-04   -0.14769E-04  1760   0.844E-03    0.195E-01
DAV:  25    -0.361309014372E+04    0.40910E-04   -0.12375E-04  1760   0.770E-03    0.138E-01
DAV:  26    -0.361309015741E+04   -0.13691E-04   -0.10528E-04  1760   0.714E-03    0.165E-01
DAV:  27    -0.361309012472E+04    0.32684E-04   -0.87878E-05  1728   0.652E-03    0.114E-01
DAV:  28    -0.361309013818E+04   -0.13461E-04   -0.74526E-05  1728   0.603E-03    0.139E-01
DAV:  29    -0.361309011167E+04    0.26515E-04   -0.61909E-05  1696   0.548E-03    0.941E-02
DAV:  30    -0.361309012480E+04   -0.13126E-04   -0.52302E-05  1696   0.505E-03    0.117E-01
DAV:  31    -0.361309010349E+04    0.21301E-04   -0.43262E-05  1632   0.458E-03    0.770E-02
DAV:  32    -0.361309011568E+04   -0.12183E-04   -0.36347E-05  1600   0.420E-03    0.990E-02
DAV:  33    -0.361309009851E+04    0.17170E-04   -0.29902E-05  1408   0.378E-03    0.622E-02
DAV:  34    -0.361309010900E+04   -0.10492E-04   -0.25052E-05  1376   0.345E-03    0.828E-02
DAV:  35    -0.361309009564E+04    0.13354E-04   -0.20396E-05  1344   0.308E-03    0.497E-02
DAV:  36    -0.361309010436E+04   -0.87193E-05   -0.16950E-05  1344   0.282E-03
 104 F= -.36130901E+04 E0= -.36130286E+04  d E =-.113920E-01
       N       E                     dE             d eps       ncg     rms          rms(c)
DAV:   1    -0.361309372698E+04   -0.36313E-02   -0.26486E+00  2048   0.963E-01    0.341E-01
DAV:   2    -0.361309752498E+04   -0.37980E-02   -0.47084E-02  2176   0.118E-01    0.605E-01
DAV:   3    -0.361310011996E+04   -0.25950E-02   -0.34602E-03  2720   0.577E-02    0.101E+00
DAV:   4    -0.361309757192E+04    0.25480E-02   -0.14655E-03  2528   0.384E-02    0.300E-01
DAV:   5    -0.361309963369E+04   -0.20618E-02   -0.22949E-03  2240   0.552E-02    0.762E-01
DAV:   6    -0.361309780867E+04    0.18250E-02   -0.15322E-03  2336   0.537E-02    0.310E-01
DAV:   7    -0.361309870344E+04   -0.89477E-03   -0.81225E-04  2592   0.318E-02    0.641E-01
DAV:   8    -0.361309766208E+04    0.10414E-02   -0.72950E-04  2464   0.252E-02    0.264E-01
DAV:   9    -0.361309807356E+04   -0.41149E-03   -0.71161E-04  2464   0.205E-02    0.510E-01
DAV:  10    -0.361309750177E+04    0.57179E-03   -0.50369E-04  2272   0.173E-02    0.174E-01
DAV:  11    -0.361309773071E+04   -0.22893E-03   -0.42903E-04  1952   0.143E-02    0.401E-01
DAV:  12    -0.361309737531E+04    0.35540E-03   -0.30248E-04  1952   0.123E-02    0.102E-01
DAV:  13    -0.361309753285E+04   -0.15754E-03   -0.24258E-04  1824   0.105E-02    0.315E-01
DAV:  14    -0.361309730759E+04    0.22526E-03   -0.16514E-04  1824   0.906E-03    0.625E-02
DAV:  15    -0.361309742839E+04   -0.12080E-03   -0.13277E-04  1792   0.784E-03    0.252E-01
DAV:  16    -0.361309727731E+04    0.15108E-03   -0.93828E-05  1728   0.679E-03    0.322E-02
DAV:  17    -0.361309737053E+04   -0.93216E-04   -0.75186E-05  1728   0.592E-03    0.207E-01
DAV:  18    -0.361309726478E+04    0.10575E-03   -0.54029E-05  1600   0.513E-03    0.103E-02
DAV:  19    -0.361309733582E+04   -0.71037E-04   -0.43412E-05  1536   0.449E-03    0.173E-01
DAV:  20    -0.361309726098E+04    0.74833E-04   -0.31184E-05  1440   0.388E-03    0.110E-02
DAV:  21    -0.361309731384E+04   -0.52859E-04   -0.25275E-05  1440   0.341E-03    0.146E-01
DAV:  22    -0.361309726100E+04    0.52847E-04   -0.17904E-05  1440   0.292E-03    0.221E-02
DAV:  23    -0.361309730015E+04   -0.39151E-04   -0.14586E-05  1408   0.261E-03    0.124E-01
DAV:  24    -0.361309726243E+04    0.37714E-04   -0.10256E-05  1312   0.223E-03    0.301E-02
DAV:  25    -0.361309729146E+04   -0.29030E-04   -0.84984E-06  1312   0.200E-03    0.108E-01
DAV:  26    -0.361309726435E+04    0.27108E-04   -0.58803E-06  1280   0.170E-03    0.354E-02
DAV:  27    -0.361309728592E+04   -0.21561E-04   -0.49593E-06  1312   0.154E-03    0.940E-02
DAV:  28    -0.361309726642E+04    0.19500E-04   -0.33802E-06  1280   0.130E-03    0.387E-02
DAV:  29    -0.361309728239E+04   -0.15979E-04   -0.29175E-06  1280   0.120E-03    0.831E-02
DAV:  30    -0.361309726827E+04    0.14126E-04   -0.19487E-06  1248   0.101E-03    0.405E-02
DAV:  31    -0.361309728018E+04   -0.11907E-04   -0.17318E-06  1248   0.950E-04    0.741E-02
DAV:  32    -0.361309726987E+04    0.10309E-04   -0.11236E-06  1248   0.788E-04    0.412E-02
DAV:  33    -0.361309727881E+04   -0.89457E-05   -0.10368E-06  1248   0.758E-04
 105 F= -.36130973E+04 E0= -.36130363E+04  d E =-.717445E-02
       N       E                     dE             d eps       ncg     rms          rms(c)
DAV:   1    -0.361309686118E+04    0.40869E-03   -0.15377E+00  2048   0.735E-01    0.260E-01
DAV:   2    -0.361309943094E+04   -0.25698E-02   -0.27520E-02  2208   0.933E-02    0.734E-01
DAV:   3    -0.361310050475E+04   -0.10738E-02   -0.18426E-03  2624   0.426E-02    0.779E-01
DAV:   4    -0.361309951042E+04    0.99433E-03   -0.11030E-03  2336   0.315E-02    0.478E-01
DAV:   5    -0.361310102617E+04   -0.15158E-02   -0.14821E-03  2272   0.486E-02    0.752E-01
DAV:   6    -0.361309952560E+04    0.15006E-02   -0.15543E-03  2400   0.485E-02    0.308E-01
DAV:   7    -0.361309986302E+04   -0.33742E-03   -0.96471E-04  2496   0.275E-02    0.519E-01
DAV:   8    -0.361309919617E+04    0.66684E-03   -0.68444E-04  2176   0.193E-02    0.190E-01
DAV:   9    -0.361309937446E+04   -0.17829E-03   -0.49871E-04  2304   0.167E-02    0.397E-01
DAV:  10    -0.361309904606E+04    0.32840E-03   -0.32206E-04  2080   0.136E-02    0.150E-01
DAV:  11    -0.361309919298E+04   -0.14692E-03   -0.27542E-04  1952   0.116E-02    0.314E-01
DAV:  12    -0.361309897755E+04    0.21543E-03   -0.20140E-04  1856   0.100E-02    0.101E-01
DAV:  13    -0.361309909418E+04   -0.11662E-03   -0.16375E-04  1824   0.884E-03    0.258E-01
DAV:  14    -0.361309894104E+04    0.15314E-03   -0.12194E-04  1760   0.778E-03    0.649E-02
DAV:  15    -0.361309903220E+04   -0.91163E-04   -0.98986E-05  1728   0.683E-03    0.212E-01
DAV:  16    -0.361309892236E+04    0.10984E-03   -0.73272E-05  1728   0.599E-03    0.376E-02
DAV:  17    -0.361309899378E+04   -0.71425E-04   -0.59115E-05  1632   0.528E-03    0.176E-01
DAV:  18    -0.361309891446E+04    0.79328E-04   -0.43772E-05  1568   0.461E-03    0.172E-02
DAV:  19    -0.361309896936E+04   -0.54908E-04   -0.35301E-05  1472   0.406E-03    0.148E-01
DAV:  20    -0.361309891152E+04    0.57846E-04   -0.26091E-05  1440   0.353E-03    0.476E-03
DAV:  21    -0.361309895354E+04   -0.42019E-04   -0.21075E-05  1440   0.312E-03    0.125E-01
DAV:  22    -0.361309891143E+04    0.42111E-04   -0.15386E-05  1408   0.271E-03    0.120E-02
DAV:  23    -0.361309894330E+04   -0.31876E-04   -0.12534E-05  1344   0.242E-03    0.108E-01
DAV:  24    -0.361309891265E+04    0.30651E-04   -0.90897E-06  1312   0.209E-03    0.201E-02
DAV:  25    -0.361309893665E+04   -0.23996E-04   -0.74518E-06  1312   0.187E-03    0.936E-02
DAV:  26    -0.361309891424E+04    0.22408E-04   -0.53445E-06  1248   0.161E-03    0.259E-02
DAV:  27    -0.361309893227E+04   -0.18028E-04   -0.44361E-06  1248   0.146E-03    0.823E-02
DAV:  28    -0.361309891577E+04    0.16495E-04   -0.31424E-06  1248   0.125E-03    0.300E-02
DAV:  29    -0.361309892938E+04   -0.13606E-04   -0.26473E-06  1312   0.114E-03    0.731E-02
DAV:  30    -0.361309891722E+04    0.12157E-04   -0.18455E-06  1280   0.971E-04    0.326E-02
DAV:  31    -0.361309892747E+04   -0.10245E-04   -0.15833E-06  1248   0.896E-04    0.656E-02
DAV:  32    -0.361309891854E+04    0.89303E-05   -0.10797E-06  1248   0.754E-04
 106 F= -.36130989E+04 E0= -.36130378E+04  d E =-.881417E-02
       N       E                     dE             d eps       ncg     rms          rms(c)
DAV:   1    -0.361310594652E+04   -0.70191E-02   -0.19074E+00  2048   0.823E-01    0.309E-01
DAV:   2    -0.361312572511E+04   -0.19779E-01   -0.70214E-02  2304   0.145E-01    0.485E+00
DAV:   3    -0.361313614106E+04   -0.10416E-01   -0.33657E-01  2656   0.109E-01    0.741E-01
DAV:   4    -0.361311272542E+04    0.23416E-01   -0.30261E-02  2560   0.949E-02    0.121E+00
DAV:   5    -0.361311373713E+04   -0.10117E-02   -0.50388E-03  2592   0.679E-02    0.907E-01
DAV:   6    -0.361311111768E+04    0.26194E-02   -0.37758E-03  2656   0.693E-02    0.124E+00
DAV:   7    -0.361311184711E+04   -0.72943E-03   -0.31690E-03  2560   0.501E-02    0.689E-01
DAV:   8    -0.361311039121E+04    0.14559E-02   -0.28336E-03  2496   0.374E-02    0.960E-01
DAV:   9    -0.361311064382E+04   -0.25261E-03   -0.21552E-03  2496   0.328E-02    0.635E-01
DAV:  10    -0.361310972074E+04    0.92308E-03   -0.19546E-03  2464   0.313E-02    0.714E-01
DAV:  11    -0.361310964444E+04    0.76302E-04   -0.15755E-03  2176   0.264E-02    0.516E-01
DAV:  12    -0.361310929626E+04    0.34818E-03   -0.12367E-03  2112   0.243E-02    0.607E-01
DAV:  13    -0.361310919309E+04    0.10317E-03   -0.10889E-03  2048   0.221E-02    0.431E-01
DAV:  14    -0.361310903658E+04    0.15651E-03   -0.90713E-04  2048   0.207E-02    0.516E-01
DAV:  15    -0.361310892287E+04    0.11371E-03   -0.78740E-04  2048   0.190E-02    0.369E-01
DAV:  16    -0.361310885388E+04    0.68987E-04   -0.67364E-04  2048   0.178E-02    0.437E-01
DAV:  17    -0.361310874404E+04    0.10984E-03   -0.57966E-04  2016   0.164E-02    0.317E-01
DAV:  18    -0.361310872069E+04    0.23352E-04   -0.49843E-04  1920   0.154E-02    0.369E-01
DAV:  19    -0.361310862173E+04    0.98954E-04   -0.42662E-04  1920   0.142E-02    0.272E-01
DAV:  20    -0.361310862255E+04   -0.81516E-06   -0.36652E-04  1920   0.133E-02    0.311E-01
DAV:  21    -0.361310853951E+04    0.83043E-04   -0.31190E-04  1824   0.122E-02    0.232E-01
DAV:  22    -0.361310855085E+04   -0.11347E-04   -0.26741E-04  1792   0.114E-02    0.262E-01
DAV:  23    -0.361310848505E+04    0.65801E-04   -0.22625E-04  1792   0.104E-02    0.196E-01
DAV:  24    -0.361310849978E+04   -0.14723E-04   -0.19306E-04  1792   0.971E-03    0.219E-01
DAV:  25    -0.361310844853E+04    0.51247E-04   -0.16244E-04  1760   0.889E-03    0.166E-01
DAV:  26    -0.361310846308E+04   -0.14553E-04   -0.13810E-04  1760   0.826E-03    0.183E-01
DAV:  27    -0.361310842387E+04    0.39215E-04   -0.11554E-04  1760   0.752E-03    0.139E-01
DAV:  28    -0.361310843694E+04   -0.13067E-04   -0.97830E-05  1760   0.697E-03    0.153E-01
DAV:  29    -0.361310840795E+04    0.28982E-04   -0.81442E-05  1728   0.635E-03    0.116E-01
DAV:  30    -0.361310841854E+04   -0.10588E-04   -0.68662E-05  1696   0.586E-03    0.127E-01
DAV:  31    -0.361310839751E+04    0.21029E-04   -0.56877E-05  1696   0.531E-03    0.965E-02
DAV:  32    -0.361310840582E+04   -0.83089E-05   -0.47701E-05  1696   0.488E-03
 107 F= -.36131084E+04 E0= -.36130468E+04  d E =-.948728E-02
       N       E                     dE             d eps       ncg     rms          rms(c)
DAV:   1    -0.361310902927E+04   -0.63176E-03   -0.11448E+00  2048   0.638E-01    0.251E-01
DAV:   2    -0.361313560217E+04   -0.26573E-01   -0.13824E-01  2304   0.133E-01    0.596E+00
DAV:   3    -0.361315165510E+04   -0.16053E-01   -0.83000E-01  2656   0.120E-01    0.658E-01
DAV:   4    -0.361311609242E+04    0.35563E-01   -0.51367E-02  2528   0.108E-01    0.147E+00
DAV:   5    -0.361311736262E+04   -0.12702E-02   -0.58549E-03  2560   0.669E-02    0.913E-01
DAV:   6    -0.361311319822E+04    0.41644E-02   -0.40081E-03  2592   0.691E-02    0.115E+00
DAV:   7    -0.361311356092E+04   -0.36270E-03   -0.33333E-03  2560   0.495E-02    0.664E-01
DAV:   8    -0.361311256945E+04    0.99148E-03   -0.25125E-03  2496   0.370E-02    0.103E+00
DAV:   9    -0.361311287034E+04   -0.30090E-03   -0.21463E-03  2464   0.326E-02    0.634E-01
DAV:  10    -0.361311194049E+04    0.92985E-03   -0.21050E-03  2432   0.319E-02    0.753E-01
DAV:  11    -0.361311186907E+04    0.71429E-04   -0.16372E-03  2272   0.272E-02    0.533E-01
DAV:  12    -0.361311149779E+04    0.37128E-03   -0.13325E-03  2208   0.252E-02    0.631E-01
DAV:  13    -0.361311137002E+04    0.12777E-03   -0.11597E-03  2048   0.228E-02    0.446E-01
DAV:  14    -0.361311122576E+04    0.14426E-03   -0.96274E-04  2048   0.213E-02    0.543E-01
DAV:  15    -0.361311108238E+04    0.14338E-03   -0.84708E-04  2048   0.196E-02    0.381E-01
DAV:  16    -0.361311104009E+04    0.42291E-04   -0.72299E-04  2048   0.185E-02    0.469E-01
DAV:  17    -0.361311089629E+04    0.14381E-03   -0.63431E-04  2016   0.171E-02    0.328E-01
DAV:  18    -0.361311090455E+04   -0.82641E-05   -0.54744E-04  2016   0.161E-02    0.406E-01
DAV:  19    -0.361311076822E+04    0.13633E-03   -0.47905E-04  1920   0.150E-02    0.282E-01
DAV:  20    -0.361311080241E+04   -0.34189E-04   -0.41473E-04  1920   0.141E-02    0.351E-01
DAV:  21    -0.361311067802E+04    0.12439E-03   -0.36184E-04  1856   0.131E-02    0.242E-01
DAV:  22    -0.361311072617E+04   -0.48153E-04   -0.31307E-04  1824   0.123E-02    0.304E-01
DAV:  23    -0.361311061584E+04    0.11033E-03   -0.27215E-04  1792   0.114E-02    0.207E-01
DAV:  24    -0.361311066874E+04   -0.52902E-04   -0.23513E-04  1792   0.107E-02    0.262E-01
DAV:  25    -0.361311057364E+04    0.95107E-04   -0.20343E-04  1792   0.990E-03    0.176E-01
DAV:  26    -0.361311062530E+04   -0.51669E-04   -0.17528E-04  1760   0.928E-03    0.227E-01
DAV:  27    -0.361311054619E+04    0.79112E-04   -0.15093E-04  1760   0.857E-03    0.148E-01
DAV:  28    -0.361311059231E+04   -0.46123E-04   -0.12968E-04  1760   0.801E-03    0.195E-01
DAV:  29    -0.361311052668E+04    0.65637E-04   -0.11109E-04  1760   0.738E-03    0.124E-01
DAV:  30    -0.361311056782E+04   -0.41146E-04   -0.95141E-05  1728   0.689E-03    0.168E-01
DAV:  31    -0.361311051385E+04    0.53971E-04   -0.81091E-05  1728   0.632E-03    0.103E-01
DAV:  32    -0.361311054953E+04   -0.35674E-04   -0.69190E-05  1696   0.588E-03    0.145E-01
DAV:  33    -0.361311050584E+04    0.43686E-04   -0.58656E-05  1696   0.539E-03    0.849E-02
DAV:  34    -0.361311053586E+04   -0.30014E-04   -0.49902E-05  1696   0.500E-03    0.124E-01
DAV:  35    -0.361311050083E+04    0.35021E-04   -0.42033E-05  1632   0.457E-03    0.693E-02
DAV:  36    -0.361311052565E+04   -0.24816E-04   -0.35620E-05  1568   0.423E-03    0.107E-01
DAV:  37    -0.361311049783E+04    0.27823E-04   -0.29775E-05  1408   0.383E-03    0.556E-02
DAV:  38    -0.361311051787E+04   -0.20042E-04   -0.25176E-05  1408   0.351E-03    0.910E-02
DAV:  39    -0.361311049620E+04    0.21667E-04   -0.20748E-05  1344   0.315E-03    0.439E-02
DAV:  40    -0.361311051220E+04   -0.16000E-04   -0.17333E-05  1312   0.291E-03    0.778E-02
DAV:  41    -0.361311049532E+04    0.16887E-04   -0.14295E-05  1376   0.261E-03    0.338E-02
DAV:  42    -0.361311050807E+04   -0.12751E-04   -0.11879E-05  1280   0.240E-03    0.666E-02
DAV:  43    -0.361311049504E+04    0.13027E-04   -0.97286E-06  1344   0.215E-03    0.255E-02
DAV:  44    -0.361311050508E+04   -0.10043E-04   -0.80965E-06  1280   0.198E-03    0.571E-02
DAV:  45    -0.361311049505E+04    0.10033E-04   -0.65928E-06  1280   0.178E-03    0.187E-02
DAV:  46    -0.361311050292E+04   -0.78751E-05   -0.54862E-06  1248   0.163E-03
 108 F= -.36131105E+04 E0= -.36130491E+04  d E =-.115844E-01
       N       E                     dE             d eps       ncg     rms          rms(c)
DAV:   1    -0.361311621694E+04   -0.57219E-02   -0.24130E+00  2048   0.928E-01    0.334E-01
DAV:   2    -0.361312004596E+04   -0.38290E-02   -0.43488E-02  2304   0.119E-01    0.819E-01
DAV:   3    -0.361312165314E+04   -0.16072E-02   -0.26944E-03  2656   0.504E-02    0.880E-01
DAV:   4    -0.361311996185E+04    0.16913E-02   -0.14628E-03  2464   0.370E-02    0.486E-01
DAV:   5    -0.361312205961E+04   -0.20978E-02   -0.22643E-03  2368   0.583E-02    0.787E-01
DAV:   6    -0.361311995071E+04    0.21089E-02   -0.18881E-03  2432   0.564E-02    0.236E-01
DAV:   7    -0.361312036239E+04   -0.41168E-03   -0.90672E-04  2592   0.307E-02    0.547E-01
DAV:   8    -0.361311961754E+04    0.74484E-03   -0.64860E-04  2432   0.221E-02    0.206E-01
DAV:   9    -0.361311993529E+04   -0.31775E-03   -0.54447E-04  2496   0.180E-02    0.447E-01
DAV:  10    -0.361311950254E+04    0.43275E-03   -0.36520E-04  2208   0.149E-02    0.150E-01
DAV:  11    -0.361311969031E+04   -0.18777E-03   -0.32779E-04  1920   0.127E-02    0.344E-01
DAV:  12    -0.361311941821E+04    0.27210E-03   -0.23253E-04  1824   0.108E-02    0.958E-02
DAV:  13    -0.361311955542E+04   -0.13721E-03   -0.18500E-04  1824   0.939E-03    0.276E-01
DAV:  14    -0.361311937561E+04    0.17981E-03   -0.13229E-04  1760   0.818E-03    0.592E-02
DAV:  15    -0.361311947878E+04   -0.10318E-03   -0.10657E-04  1760   0.714E-03    0.222E-01
DAV:  16    -0.361311935599E+04    0.12280E-03   -0.76399E-05  1728   0.619E-03    0.314E-02
DAV:  17    -0.361311943454E+04   -0.78546E-04   -0.61310E-05  1664   0.544E-03    0.183E-01
DAV:  18    -0.361311934853E+04    0.86007E-04   -0.44218E-05  1600   0.471E-03    0.110E-02
DAV:  19    -0.361311940757E+04   -0.59044E-04   -0.35469E-05  1504   0.413E-03    0.152E-01
DAV:  20    -0.361311934721E+04    0.60364E-04   -0.25505E-05  1440   0.355E-03    0.826E-03
DAV:  21    -0.361311939055E+04   -0.43340E-04   -0.20563E-05  1440   0.313E-03    0.129E-01
DAV:  22    -0.361311934823E+04    0.42318E-04   -0.14550E-05  1376   0.267E-03    0.183E-02
DAV:  23    -0.361311937987E+04   -0.31634E-04   -0.11848E-05  1408   0.238E-03    0.110E-01
DAV:  24    -0.361311935003E+04    0.29840E-04   -0.83033E-06  1312   0.203E-03    0.258E-02
DAV:  25    -0.361311937312E+04   -0.23094E-04   -0.68325E-06  1344   0.182E-03    0.948E-02
DAV:  26    -0.361311935195E+04    0.21174E-04   -0.47290E-06  1280   0.154E-03    0.310E-02
DAV:  27    -0.361311936883E+04   -0.16883E-04   -0.39563E-06  1248   0.140E-03    0.830E-02
DAV:  28    -0.361311935374E+04    0.15087E-04   -0.26958E-06  1248   0.117E-03    0.342E-02
DAV:  29    -0.361311936606E+04   -0.12323E-04   -0.23049E-06  1248   0.108E-03    0.734E-02
DAV:  30    -0.361311935533E+04    0.10737E-04   -0.15337E-06  1248   0.899E-04    0.361E-02
DAV:  31    -0.361311936428E+04   -0.89532E-05   -0.13475E-06  1248   0.842E-04
 109 F= -.36131194E+04 E0= -.36130584E+04  d E =-.886136E-02
       N       E                     dE             d eps       ncg     rms          rms(c)
DAV:   1    -0.361311935507E+04    0.25700E-06   -0.17026E+00  2048   0.780E-01    0.285E-01
DAV:   2    -0.361312616066E+04   -0.68056E-02   -0.32517E-02  2304   0.116E-01    0.226E+00
DAV:   3    -0.361312837851E+04   -0.22178E-02   -0.43100E-03  2560   0.624E-02    0.804E-01
DAV:   4    -0.361312403517E+04    0.43433E-02   -0.63159E-03  2464   0.582E-02    0.100E+00
DAV:   5    -0.361312519945E+04   -0.11643E-02   -0.34061E-03  2432   0.605E-02    0.807E-01
DAV:   6    -0.361312313132E+04    0.20681E-02   -0.29159E-03  2464   0.566E-02    0.767E-01
DAV:   7    -0.361312332402E+04   -0.19271E-03   -0.20267E-03  2560   0.367E-02    0.579E-01
DAV:   8    -0.361312255025E+04    0.77377E-03   -0.15957E-03  2432   0.277E-02    0.594E-01
DAV:   9    -0.361312256116E+04   -0.10905E-04   -0.12397E-03  2368   0.249E-02    0.481E-01
DAV:  10    -0.361312219975E+04    0.36141E-03   -0.98550E-04  2272   0.223E-02    0.475E-01
DAV:  11    -0.361312214150E+04    0.58249E-04   -0.83615E-04  2048   0.195E-02    0.380E-01
DAV:  12    -0.361312197921E+04    0.16229E-03   -0.65348E-04  2048   0.176E-02    0.393E-01
DAV:  13    -0.361312192110E+04    0.58106E-04   -0.55101E-04  1952   0.160E-02    0.313E-01
DAV:  14    -0.361312184144E+04    0.79662E-04   -0.45296E-04  1920   0.147E-02    0.322E-01
DAV:  15    -0.361312178783E+04    0.53614E-04   -0.37723E-04  1888   0.133E-02    0.258E-01
DAV:  16    -0.361312174998E+04    0.37847E-04   -0.31114E-04  1824   0.122E-02    0.264E-01
DAV:  17    -0.361312170778E+04    0.42196E-04   -0.25827E-04  1792   0.111E-02    0.212E-01
DAV:  18    -0.361312168940E+04    0.18386E-04   -0.21313E-04  1792   0.102E-02    0.216E-01
DAV:  19    -0.361312165744E+04    0.31955E-04   -0.17615E-04  1760   0.922E-03    0.174E-01
DAV:  20    -0.361312164902E+04    0.84254E-05   -0.14526E-04  1760   0.842E-03    0.177E-01
DAV:  21    -0.361312162498E+04    0.24040E-04   -0.11953E-04  1760   0.762E-03    0.142E-01
DAV:  22    -0.361312162193E+04    0.30505E-05   -0.98416E-05  1760   0.695E-03
 110 F= -.36131216E+04 E0= -.36130598E+04  d E =-.111190E-01
       N       E                     dE             d eps       ncg     rms          rms(c)
DAV:   1    -0.361312701966E+04   -0.53947E-02   -0.20184E+00  2048   0.855E-01    0.324E-01
DAV:   2    -0.361315023884E+04   -0.23219E-01   -0.10818E-01  2272   0.143E-01    0.535E+00
DAV:   3    -0.361316290999E+04   -0.12671E-01   -0.57593E-01  2656   0.115E-01    0.713E-01
DAV:   4    -0.361313408430E+04    0.28826E-01   -0.40414E-02  2496   0.109E-01    0.115E+00
DAV:   5    -0.361313494247E+04   -0.85817E-03   -0.49652E-03  2432   0.692E-02    0.932E-01
DAV:   6    -0.361313202864E+04    0.29138E-02   -0.39318E-03  2400   0.751E-02    0.115E+00
DAV:   7    -0.361313243322E+04   -0.40458E-03   -0.30319E-03  2592   0.515E-02    0.644E-01
DAV:   8    -0.361313159626E+04    0.83696E-03   -0.24497E-03  2464   0.365E-02    0.104E+00
DAV:   9    -0.361313190415E+04   -0.30789E-03   -0.21218E-03  2432   0.332E-02    0.631E-01
DAV:  10    -0.361313097329E+04    0.93086E-03   -0.21159E-03  2464   0.324E-02    0.760E-01
DAV:  11    -0.361313087363E+04    0.99658E-04   -0.16696E-03  2240   0.272E-02    0.522E-01
DAV:  12    -0.361313051966E+04    0.35397E-03   -0.13273E-03  2144   0.251E-02    0.641E-01
DAV:  13    -0.361313038831E+04    0.13135E-03   -0.11637E-03  2048   0.227E-02    0.437E-01
DAV:  14    -0.361313023713E+04    0.15118E-03   -0.96882E-04  2048   0.212E-02    0.545E-01
DAV:  15    -0.361313009957E+04    0.13756E-03   -0.83954E-04  2048   0.195E-02    0.373E-01
DAV:  16    -0.361313003950E+04    0.60074E-04   -0.71699E-04  2048   0.183E-02    0.461E-01
DAV:  17    -0.361312990600E+04    0.13350E-03   -0.61662E-04  2016   0.168E-02    0.319E-01
DAV:  18    -0.361312989497E+04    0.11027E-04   -0.52862E-04  1984   0.158E-02    0.390E-01
DAV:  19    -0.361312977358E+04    0.12139E-03   -0.45272E-04  1920   0.145E-02    0.272E-01
DAV:  20    -0.361312978851E+04   -0.14930E-04   -0.38754E-04  1856   0.136E-02    0.329E-01
DAV:  21    -0.361312968381E+04    0.10470E-03   -0.33011E-04  1792   0.125E-02    0.231E-01
DAV:  22    -0.361312971070E+04   -0.26888E-04   -0.28187E-04  1792   0.116E-02    0.276E-01
DAV:  23    -0.361312962578E+04    0.84919E-04   -0.23863E-04  1792   0.107E-02    0.195E-01
DAV:  24    -0.361312965423E+04   -0.28446E-04   -0.20279E-04  1792   0.992E-03    0.232E-01
DAV:  25    -0.361312958883E+04    0.65394E-04   -0.17072E-04  1760   0.910E-03    0.163E-01
DAV:  26    -0.361312961337E+04   -0.24537E-04   -0.14451E-04  1760   0.842E-03    0.194E-01
DAV:  27    -0.361312956343E+04    0.49943E-04   -0.12086E-04  1760   0.769E-03    0.136E-01
DAV:  28    -0.361312958408E+04   -0.20656E-04   -0.10187E-04  1824   0.710E-03    0.162E-01
DAV:  29    -0.361312954660E+04    0.37482E-04   -0.84650E-05  1760   0.647E-03    0.112E-01
DAV:  30    -0.361312956334E+04   -0.16738E-04   -0.71059E-05  1728   0.595E-03    0.134E-01
DAV:  31    -0.361312953562E+04    0.27714E-04   -0.58638E-05  1696   0.539E-03    0.921E-02
DAV:  32    -0.361312954877E+04   -0.13143E-04   -0.49004E-05  1696   0.495E-03    0.111E-01
DAV:  33    -0.361312952837E+04    0.20394E-04   -0.40177E-05  1632   0.447E-03    0.750E-02
DAV:  34    -0.361312953863E+04   -0.10262E-04   -0.33380E-05  1568   0.408E-03    0.923E-02
DAV:  35    -0.361312952378E+04    0.14852E-04   -0.27170E-05  1440   0.365E-03    0.604E-02
DAV:  36    -0.361312953148E+04   -0.77007E-05   -0.22486E-05  1376   0.332E-03
 111 F= -.36131295E+04 E0= -.36130680E+04  d E =-.790955E-02
       N       E                     dE             d eps       ncg     rms          rms(c)
DAV:   1    -0.361312686721E+04    0.26566E-02   -0.32497E+00  2048   0.109E+00    0.392E-01
DAV:   2    -0.361313186601E+04   -0.49988E-02   -0.57221E-02  2208   0.136E-01    0.958E-01
DAV:   3    -0.361313398232E+04   -0.21163E-02   -0.36939E-03  2624   0.605E-02    0.956E-01
DAV:   4    -0.361313138060E+04    0.26017E-02   -0.18748E-03  2336   0.411E-02    0.355E-01
DAV:   5    -0.361313327204E+04   -0.18914E-02   -0.30316E-03  2272   0.642E-02    0.752E-01
DAV:   6    -0.361313149027E+04    0.17818E-02   -0.18430E-03  2336   0.610E-02    0.376E-01
DAV:   7    -0.361313237084E+04   -0.88056E-03   -0.94940E-04  2624   0.356E-02    0.643E-01
DAV:   8    -0.361313133865E+04    0.10322E-02   -0.83196E-04  2528   0.276E-02    0.337E-01
DAV:   9    -0.361313181161E+04   -0.47296E-03   -0.82541E-04  2496   0.222E-02    0.532E-01
DAV:  10    -0.361313118230E+04    0.62931E-03   -0.61510E-04  2336   0.194E-02    0.250E-01
DAV:  11    -0.361313143196E+04   -0.24967E-03   -0.55196E-04  2080   0.166E-02    0.422E-01
DAV:  12    -0.361313103174E+04    0.40022E-03   -0.41099E-04  1920   0.145E-02    0.165E-01
DAV:  13    -0.361313119694E+04   -0.16520E-03   -0.33012E-04  1920   0.125E-02    0.333E-01
DAV:  14    -0.361313094398E+04    0.25296E-03   -0.23659E-04  1856   0.110E-02    0.113E-01
DAV:  15    -0.361313106962E+04   -0.12564E-03   -0.18944E-04  1856   0.951E-03    0.265E-01
DAV:  16    -0.361313090268E+04    0.16694E-03   -0.13810E-04  1792   0.835E-03    0.733E-02
DAV:  17    -0.361313099850E+04   -0.95817E-04   -0.11008E-04  1792   0.729E-03    0.215E-01
DAV:  18    -0.361313088337E+04    0.11513E-03   -0.81060E-05  1792   0.639E-03    0.430E-02
DAV:  19    -0.361313095641E+04   -0.73036E-04   -0.64599E-05  1696   0.562E-03    0.178E-01
DAV:  20    -0.361313087547E+04    0.80939E-04   -0.47572E-05  1728   0.490E-03    0.205E-02
DAV:  21    -0.361313093018E+04   -0.54708E-04   -0.38056E-05  1632   0.432E-03    0.148E-01
DAV:  22    -0.361313087311E+04    0.57072E-04   -0.27740E-05  1536   0.374E-03    0.566E-03
DAV:  23    -0.361313091332E+04   -0.40211E-04   -0.22402E-05  1472   0.330E-03    0.124E-01
DAV:  24    -0.361313087349E+04    0.39828E-04   -0.16081E-05  1440   0.282E-03    0.101E-02
DAV:  25    -0.361313090268E+04   -0.29187E-04   -0.12969E-05  1408   0.251E-03    0.105E-01
DAV:  26    -0.361313087466E+04    0.28017E-04   -0.92059E-06  1344   0.214E-03    0.183E-02
DAV:  27    -0.361313089594E+04   -0.21277E-04   -0.75011E-06  1344   0.192E-03    0.906E-02
DAV:  28    -0.361313087609E+04    0.19849E-04   -0.52625E-06  1312   0.162E-03    0.243E-02
DAV:  29    -0.361313089163E+04   -0.15546E-04   -0.43354E-06  1312   0.147E-03    0.789E-02
DAV:  30    -0.361313087756E+04    0.14071E-04   -0.30001E-06  1312   0.123E-03    0.284E-02
DAV:  31    -0.361313088887E+04   -0.11304E-04   -0.25180E-06  1312   0.113E-03    0.695E-02
DAV:  32    -0.361313087887E+04    0.10000E-04   -0.17082E-06  1312   0.942E-04    0.309E-02
DAV:  33    -0.361313088707E+04   -0.82050E-05   -0.14665E-06  1312   0.874E-04
 112 F= -.36131309E+04 E0= -.36130699E+04  d E =-.926514E-02
       N       E                     dE             d eps       ncg     rms          rms(c)
DAV:   1    -0.361313099070E+04   -0.11184E-03   -0.41279E-01  2048   0.389E-01    0.145E-01
DAV:   2    -0.361313387780E+04   -0.28871E-02   -0.83656E-03  2240   0.647E-02    0.154E+00
DAV:   3    -0.361313464264E+04   -0.76484E-03   -0.16961E-03  2592   0.415E-02    0.664E-01
DAV:   4    -0.361313335574E+04    0.12869E-02   -0.31374E-03  2464   0.406E-02    0.941E-01
DAV:   5    -0.361313396760E+04   -0.61186E-03   -0.22245E-03  2464   0.405E-02    0.675E-01
DAV:   6    -0.361313282059E+04    0.11470E-02   -0.21350E-03  2464   0.361E-02    0.707E-01
DAV:   7    -0.361313276371E+04    0.56881E-04   -0.17882E-03  2464   0.272E-02    0.488E-01
DAV:   8    -0.361313229431E+04    0.46940E-03   -0.13203E-03  2208   0.244E-02    0.547E-01
DAV:   9    -0.361313218753E+04    0.10678E-03   -0.10216E-03  2048   0.212E-02    0.391E-01
DAV:  10    -0.361313200737E+04    0.18016E-03   -0.80237E-04  2048   0.192E-02    0.444E-01
DAV:  11    -0.361313190321E+04    0.10416E-03   -0.65706E-04  2048   0.171E-02    0.314E-01
DAV:  12    -0.361313184211E+04    0.61097E-04   -0.52939E-04  1952   0.156E-02    0.369E-01
DAV:  13    -0.361313174482E+04    0.97292E-04   -0.44073E-04  1920   0.142E-02    0.255E-01
DAV:  14    -0.361313173725E+04    0.75715E-05   -0.36277E-04  1856   0.130E-02    0.309E-01
DAV:  15    -0.361313165171E+04    0.85541E-04   -0.30271E-04  1792   0.119E-02    0.208E-01
DAV:  16    -0.361313166728E+04   -0.15570E-04   -0.25122E-04  1792   0.109E-02    0.259E-01
DAV:  17    -0.361313159588E+04    0.71399E-04   -0.20963E-04  1792   0.994E-03    0.169E-01
DAV:  18    -0.361313161920E+04   -0.23317E-04   -0.17441E-04  1760   0.912E-03    0.219E-01
DAV:  19    -0.361313156064E+04    0.58553E-04   -0.14530E-04  1760   0.833E-03    0.136E-01
DAV:  20    -0.361313158553E+04   -0.24890E-04   -0.12100E-04  1760   0.763E-03    0.185E-01
DAV:  21    -0.361313153765E+04    0.47881E-04   -0.10049E-04  1760   0.696E-03    0.109E-01
DAV:  22    -0.361313156202E+04   -0.24369E-04   -0.83619E-05  1728   0.638E-03    0.157E-01
DAV:  23    -0.361313152320E+04    0.38822E-04   -0.69184E-05  1728   0.580E-03    0.862E-02
DAV:  24    -0.361313154535E+04   -0.22147E-04   -0.57477E-05  1696   0.530E-03    0.133E-01
DAV:  25    -0.361313151413E+04    0.31219E-04   -0.47322E-05  1664   0.481E-03    0.672E-02
DAV:  26    -0.361313153353E+04   -0.19399E-04   -0.39220E-05  1600   0.438E-03    0.113E-01
DAV:  27    -0.361313150840E+04    0.25129E-04   -0.32066E-05  1504   0.395E-03    0.514E-02
DAV:  28    -0.361313152501E+04   -0.16614E-04   -0.26516E-05  1408   0.357E-03    0.964E-02
DAV:  29    -0.361313150509E+04    0.19920E-04   -0.21550E-05  1376   0.321E-03    0.380E-02
DAV:  30    -0.361313151899E+04   -0.13897E-04   -0.17708E-05  1344   0.289E-03    0.825E-02
DAV:  31    -0.361313150318E+04    0.15810E-04   -0.14312E-05  1344   0.260E-03    0.270E-02
DAV:  32    -0.361313151468E+04   -0.11505E-04   -0.11765E-05  1312   0.235E-03    0.709E-02
DAV:  33    -0.361313150221E+04    0.12474E-04   -0.94455E-06  1280   0.212E-03    0.181E-02
DAV:  34    -0.361313151158E+04   -0.93741E-05   -0.77665E-06  1280   0.191E-03
 113 F= -.36131315E+04 E0= -.36130701E+04  d E =-.988966E-02
       N       E                     dE             d eps       ncg     rms          rms(c)
DAV:   1    -0.361313745080E+04   -0.59486E-02   -0.24471E+00  2048   0.940E-01    0.344E-01
DAV:   2    -0.361314059230E+04   -0.31415E-02   -0.41144E-02  2240   0.113E-01    0.549E-01
DAV:   3    -0.361314335710E+04   -0.27648E-02   -0.35784E-03  2880   0.580E-02    0.102E+00
DAV:   4    -0.361314064903E+04    0.27081E-02   -0.17099E-03  2624   0.430E-02    0.328E-01
DAV:   5    -0.361314283588E+04   -0.21868E-02   -0.23543E-03  2272   0.544E-02    0.771E-01
DAV:   6    -0.361314082332E+04    0.20126E-02   -0.14130E-03  2368   0.530E-02    0.313E-01
DAV:   7    -0.361314173873E+04   -0.91541E-03   -0.81276E-04  2592   0.313E-02    0.645E-01
DAV:   8    -0.361314065136E+04    0.10874E-02   -0.75546E-04  2496   0.246E-02    0.262E-01
DAV:   9    -0.361314102589E+04   -0.37454E-03   -0.73734E-04  2496   0.209E-02    0.486E-01
DAV:  10    -0.361314046691E+04    0.55898E-03   -0.49025E-04  2208   0.169E-02    0.162E-01
DAV:  11    -0.361314068999E+04   -0.22308E-03   -0.39887E-04  1888   0.139E-02    0.376E-01
DAV:  12    -0.361314035329E+04    0.33670E-03   -0.27320E-04  1856   0.118E-02    0.959E-02
DAV:  13    -0.361314051004E+04   -0.15676E-03   -0.21591E-04  1824   0.101E-02    0.292E-01
DAV:  14    -0.361314030209E+04    0.20796E-03   -0.14650E-04  1760   0.867E-03    0.579E-02
DAV:  15    -0.361314041811E+04   -0.11603E-03   -0.11695E-04  1760   0.749E-03    0.233E-01
DAV:  16    -0.361314028228E+04    0.13584E-03   -0.82132E-05  1760   0.647E-03    0.289E-02
DAV:  17    -0.361314036769E+04   -0.85413E-04   -0.65462E-05  1728   0.564E-03    0.190E-01
DAV:  18    -0.361314027556E+04    0.92133E-04   -0.46518E-05  1632   0.488E-03    0.866E-03
DAV:  19    -0.361314033788E+04   -0.62326E-04   -0.37310E-05  1600   0.427E-03    0.158E-01
DAV:  20    -0.361314027445E+04    0.63434E-04   -0.26333E-05  1440   0.366E-03    0.107E-02
DAV:  21    -0.361314031939E+04   -0.44941E-04   -0.21403E-05  1440   0.322E-03    0.132E-01
DAV:  22    -0.361314027611E+04    0.43275E-04   -0.14870E-05  1440   0.272E-03    0.208E-02
DAV:  23    -0.361314030802E+04   -0.31904E-04   -0.12123E-05  1344   0.244E-03    0.112E-01
DAV:  24    -0.361314027840E+04    0.29618E-04   -0.82982E-06  1344   0.204E-03    0.280E-02
DAV:  25    -0.361314030098E+04   -0.22580E-04   -0.68786E-06  1344   0.185E-03    0.958E-02
DAV:  26    -0.361314028048E+04    0.20496E-04   -0.46382E-06  1312   0.154E-03    0.326E-02
DAV:  27    -0.361314029660E+04   -0.16117E-04   -0.39290E-06  1312   0.142E-03    0.832E-02
DAV:  28    -0.361314028235E+04    0.14254E-04   -0.25933E-06  1312   0.117E-03    0.352E-02
DAV:  29    -0.361314029385E+04   -0.11506E-04   -0.22640E-06  1312   0.109E-03    0.730E-02
DAV:  30    -0.361314028387E+04    0.99800E-05   -0.14507E-06  1312   0.891E-04
 114 F= -.36131403E+04 E0= -.36130792E+04  d E =-.877229E-02
       N       E                     dE             d eps       ncg     rms          rms(c)
DAV:   1    -0.361314033719E+04   -0.43334E-04   -0.17685E+00  2048   0.798E-01    0.300E-01
DAV:   2    -0.361314982850E+04   -0.94913E-02   -0.33191E-02  2368   0.119E-01    0.297E+00
DAV:   3    -0.361315352244E+04   -0.36939E-02   -0.67176E-03  2592   0.741E-02    0.810E-01
DAV:   4    -0.361314531504E+04    0.82074E-02   -0.10378E-02  2464   0.707E-02    0.984E-01
DAV:   5    -0.361314628950E+04   -0.97447E-03   -0.37947E-03  2496   0.628E-02    0.844E-01
DAV:   6    -0.361314438839E+04    0.19011E-02   -0.28931E-03  2624   0.597E-02    0.984E-01
DAV:   7    -0.361314482591E+04   -0.43752E-03   -0.23338E-03  2560   0.406E-02    0.631E-01
DAV:   8    -0.361314376524E+04    0.10607E-02   -0.20830E-03  2464   0.315E-02    0.741E-01
DAV:   9    -0.361314382779E+04   -0.62550E-04   -0.16090E-03  2432   0.284E-02    0.541E-01
DAV:  10    -0.361314329322E+04    0.53457E-03   -0.13336E-03  2368   0.258E-02    0.583E-01
DAV:  11    -0.361314322792E+04    0.65299E-04   -0.11235E-03  2048   0.223E-02    0.433E-01
DAV:  12    -0.361314299457E+04    0.23335E-03   -0.88741E-04  2048   0.204E-02    0.485E-01
DAV:  13    -0.361314292133E+04    0.73245E-04   -0.75477E-04  2048   0.185E-02    0.359E-01
DAV:  14    -0.361314280643E+04    0.11490E-03   -0.62642E-04  2016   0.171E-02    0.401E-01
DAV:  15    -0.361314273218E+04    0.74251E-04   -0.52665E-04  1920   0.156E-02    0.300E-01
DAV:  16    -0.361314267755E+04    0.54632E-04   -0.44072E-04  1920   0.144E-02    0.331E-01
DAV:  17    -0.361314261249E+04    0.65055E-04   -0.36917E-04  1824   0.132E-02    0.250E-01
DAV:  18    -0.361314258881E+04    0.23688E-04   -0.30914E-04  1792   0.121E-02    0.274E-01
DAV:  19    -0.361314253732E+04    0.51489E-04   -0.25801E-04  1792   0.111E-02    0.207E-01
DAV:  20    -0.361314252827E+04    0.90465E-05   -0.21560E-04  1792   0.102E-02    0.226E-01
DAV:  21    -0.361314248892E+04    0.39356E-04   -0.17908E-04  1792   0.931E-03    0.171E-01
DAV:  22    -0.361314248682E+04    0.20910E-05   -0.14934E-04  1760   0.854E-03    0.187E-01
DAV:  23    -0.361314245634E+04    0.30480E-04   -0.12340E-04  1760   0.777E-03    0.141E-01
DAV:  24    -0.361314245802E+04   -0.16748E-05   -0.10255E-04  1760   0.710E-03    0.154E-01
DAV:  25    -0.361314243510E+04    0.22921E-04   -0.84311E-05  1728   0.645E-03    0.115E-01
DAV:  26    -0.361314243817E+04   -0.30755E-05   -0.69817E-05  1728   0.588E-03
 115 F= -.36131424E+04 E0= -.36130807E+04  d E =-.109266E-01
       N       E                     dE             d eps       ncg     rms          rms(c)
DAV:   1    -0.361314798030E+04   -0.55452E-02   -0.29405E+00  2048   0.102E+00    0.399E-01
DAV:   2    -0.361318529035E+04   -0.37310E-01   -0.24261E-01  2336   0.179E-01    0.701E+00
DAV:   3    -0.361320731757E+04   -0.22027E-01   -0.13518E+00  2688   0.140E-01    0.659E-01
DAV:   4    -0.361315665273E+04    0.50665E-01   -0.78628E-02  2560   0.124E-01    0.117E+00
DAV:   5    -0.361315779364E+04   -0.11409E-02   -0.57971E-03  2464   0.810E-02    0.987E-01
DAV:   6    -0.361315289426E+04    0.48994E-02   -0.48937E-03  2464   0.902E-02    0.697E-01
DAV:   7    -0.361315268405E+04    0.21022E-03   -0.25567E-03  2560   0.553E-02    0.571E-01
DAV:   8    -0.361315293251E+04   -0.24846E-03   -0.12565E-03  2560   0.346E-02    0.104E+00
DAV:   9    -0.361315339453E+04   -0.46202E-03   -0.16620E-03  2496   0.316E-02    0.636E-01
DAV:  10    -0.361315254875E+04    0.84578E-03   -0.20163E-03  2464   0.322E-02    0.723E-01
DAV:  11    -0.361315243656E+04    0.11219E-03   -0.15726E-03  2336   0.267E-02    0.529E-01
DAV:  12    -0.361315214381E+04    0.29275E-03   -0.12311E-03  2176   0.246E-02    0.630E-01
DAV:  13    -0.361315198966E+04    0.15415E-03   -0.11339E-03  2048   0.224E-02    0.437E-01
DAV:  14    -0.361315187803E+04    0.11163E-03   -0.93859E-04  2048   0.210E-02    0.541E-01
DAV:  15    -0.361315171915E+04    0.15888E-03   -0.82286E-04  2048   0.193E-02    0.376E-01
DAV:  16    -0.361315167989E+04    0.39259E-04   -0.70722E-04  2048   0.181E-02    0.454E-01
DAV:  17    -0.361315152804E+04    0.15185E-03   -0.60621E-04  2048   0.167E-02    0.323E-01
DAV:  18    -0.361315153010E+04   -0.20666E-05   -0.51823E-04  1920   0.156E-02    0.380E-01
DAV:  19    -0.361315139674E+04    0.13336E-03   -0.44149E-04  1888   0.143E-02    0.274E-01
DAV:  20    -0.361315141920E+04   -0.22463E-04   -0.37468E-04  1856   0.133E-02    0.316E-01
DAV:  21    -0.361315130851E+04    0.11070E-03   -0.31679E-04  1792   0.122E-02    0.232E-01
DAV:  22    -0.361315133838E+04   -0.29871E-04   -0.26749E-04  1792   0.113E-02    0.261E-01
DAV:  23    -0.361315125140E+04    0.86979E-04   -0.22429E-04  1792   0.103E-02    0.195E-01
DAV:  24    -0.361315127984E+04   -0.28434E-04   -0.18814E-04  1792   0.952E-03    0.214E-01
DAV:  25    -0.361315121521E+04    0.64622E-04   -0.15651E-04  1760   0.867E-03    0.163E-01
DAV:  26    -0.361315123784E+04   -0.22626E-04   -0.13046E-04  1760   0.798E-03    0.174E-01
DAV:  27    -0.361315119094E+04    0.46902E-04   -0.10758E-04  1760   0.723E-03    0.135E-01
DAV:  28    -0.361315120846E+04   -0.17516E-04   -0.89100E-05  1728   0.664E-03    0.140E-01
DAV:  29    -0.361315117539E+04    0.33064E-04   -0.72867E-05  1728   0.597E-03    0.111E-01
DAV:  30    -0.361315118813E+04   -0.12738E-04   -0.59980E-05  1728   0.547E-03    0.113E-01
DAV:  31    -0.361315116553E+04    0.22595E-04   -0.48616E-05  1696   0.489E-03    0.918E-02
DAV:  32    -0.361315117441E+04   -0.88789E-05   -0.39791E-05  1632   0.447E-03
 116 F= -.36131512E+04 E0= -.36130896E+04  d E =-.873624E-02
       N       E                     dE             d eps       ncg     rms          rms(c)
DAV:   1    -0.361315046517E+04    0.70036E-03   -0.21063E+00  2048   0.861E-01    0.337E-01
DAV:   2    -0.361317471697E+04   -0.24252E-01   -0.11807E-01  2368   0.150E-01    0.552E+00
DAV:   3    -0.361318774512E+04   -0.13028E-01   -0.63026E-01  2592   0.116E-01    0.698E-01
DAV:   4    -0.361315750357E+04    0.30242E-01   -0.41626E-02  2464   0.109E-01    0.122E+00
DAV:   5    -0.361315845136E+04   -0.94780E-03   -0.51517E-03  2528   0.719E-02    0.926E-01
DAV:   6    -0.361315509782E+04    0.33535E-02   -0.40769E-03  2400   0.739E-02    0.104E+00
DAV:   7    -0.361315520010E+04   -0.10228E-03   -0.28587E-03  2592   0.488E-02    0.618E-01
DAV:   8    -0.361315481431E+04    0.38579E-03   -0.20528E-03  2496   0.350E-02    0.107E+00
DAV:   9    -0.361315507985E+04   -0.26555E-03   -0.20537E-03  2464   0.327E-02    0.615E-01
DAV:  10    -0.361315426326E+04    0.81659E-03   -0.21361E-03  2464   0.325E-02    0.794E-01
DAV:  11    -0.361315412490E+04    0.13836E-03   -0.16972E-03  2304   0.273E-02    0.514E-01
DAV:  12    -0.361315382118E+04    0.30373E-03   -0.13680E-03  2176   0.254E-02    0.677E-01
DAV:  13    -0.361315365287E+04    0.16831E-03   -0.12096E-03  2112   0.231E-02    0.431E-01
DAV:  14    -0.361315353266E+04    0.12021E-03   -0.10136E-03  2112   0.216E-02    0.578E-01
DAV:  15    -0.361315336141E+04    0.17124E-03   -0.88018E-04  2048   0.198E-02    0.370E-01
DAV:  16    -0.361315332207E+04    0.39344E-04   -0.75613E-04  2048   0.186E-02    0.489E-01
DAV:  17    -0.361315316037E+04    0.16170E-03   -0.64845E-04  2048   0.171E-02    0.316E-01
DAV:  18    -0.361315316527E+04   -0.49016E-05   -0.55657E-04  1984   0.161E-02    0.413E-01
DAV:  19    -0.361315302212E+04    0.14316E-03   -0.47504E-04  1888   0.148E-02    0.269E-01
DAV:  20    -0.361315304875E+04   -0.26631E-04   -0.40617E-04  1856   0.138E-02    0.348E-01
DAV:  21    -0.361315292769E+04    0.12106E-03   -0.34446E-04  1824   0.126E-02    0.227E-01
DAV:  22    -0.361315296317E+04   -0.35482E-04   -0.29323E-04  1824   0.117E-02    0.292E-01
DAV:  23    -0.361315286443E+04    0.98736E-04   -0.24709E-04  1792   0.107E-02    0.190E-01
DAV:  24    -0.361315290060E+04   -0.36172E-04   -0.20927E-04  1792   0.996E-03    0.244E-01
DAV:  25    -0.361315282336E+04    0.77242E-04   -0.17511E-04  1760   0.911E-03    0.157E-01
DAV:  26    -0.361315285514E+04   -0.31773E-04   -0.14741E-04  1760   0.840E-03    0.203E-01
DAV:  27    -0.361315279613E+04    0.59009E-04   -0.12246E-04  1760   0.766E-03    0.129E-01
DAV:  28    -0.361315282255E+04   -0.26422E-04   -0.10254E-04  1728   0.705E-03    0.169E-01
DAV:  29    -0.361315277808E+04    0.44470E-04   -0.84575E-05  1728   0.640E-03    0.105E-01
DAV:  30    -0.361315279952E+04   -0.21443E-04   -0.70455E-05  1728   0.587E-03    0.140E-01
DAV:  31    -0.361315276638E+04    0.33142E-04   -0.57616E-05  1696   0.530E-03    0.850E-02
DAV:  32    -0.361315278346E+04   -0.17082E-04   -0.47803E-05  1696   0.485E-03    0.115E-01
DAV:  33    -0.361315275900E+04    0.24458E-04   -0.38769E-05  1632   0.436E-03    0.679E-02
DAV:  34    -0.361315277234E+04   -0.13333E-04   -0.31922E-05  1504   0.397E-03    0.952E-02
DAV:  35    -0.361315275436E+04    0.17979E-04   -0.25765E-05  1408   0.352E-03    0.529E-02
DAV:  36    -0.361315276457E+04   -0.10217E-04   -0.20996E-05  1440   0.318E-03    0.781E-02
DAV:  37    -0.361315275162E+04    0.12950E-04   -0.16686E-05  1376   0.282E-03    0.410E-02
DAV:  38    -0.361315275935E+04   -0.77229E-05   -0.13588E-05  1312   0.254E-03
 117 F= -.36131528E+04 E0= -.36130913E+04  d E =-.103212E-01
       N       E                     dE             d eps       ncg     rms          rms(c)
DAV:   1    -0.361315898771E+04   -0.62361E-02   -0.25000E+00  2048   0.934E-01    0.355E-01
DAV:   2    -0.361316223812E+04   -0.32504E-02   -0.38434E-02  2304   0.115E-01    0.792E-01
DAV:   3    -0.361316370263E+04   -0.14645E-02   -0.25246E-03  2592   0.495E-02    0.870E-01
DAV:   4    -0.361316193572E+04    0.17669E-02   -0.16278E-03  2336   0.374E-02    0.324E-01
DAV:   5    -0.361316355720E+04   -0.16215E-02   -0.23669E-03  2336   0.544E-02    0.707E-01
DAV:   6    -0.361316210724E+04    0.14500E-02   -0.13791E-03  2336   0.517E-02    0.369E-01
DAV:   7    -0.361316278235E+04   -0.67511E-03   -0.84868E-04  2592   0.308E-02    0.588E-01
DAV:   8    -0.361316188628E+04    0.89606E-03   -0.79817E-04  2368   0.241E-02    0.239E-01
DAV:   9    -0.361316214737E+04   -0.26109E-03   -0.68462E-04  2432   0.195E-02    0.441E-01
DAV:  10    -0.361316170767E+04    0.43970E-03   -0.41633E-04  2176   0.158E-02    0.183E-01
DAV:  11    -0.361316191003E+04   -0.20236E-03   -0.35944E-04  1920   0.135E-02    0.354E-01
DAV:  12    -0.361316162253E+04    0.28750E-03   -0.26611E-04  1824   0.117E-02    0.123E-01
DAV:  13    -0.361316176285E+04   -0.14031E-03   -0.21750E-04  1824   0.103E-02    0.282E-01
DAV:  14    -0.361316157398E+04    0.18887E-03   -0.15753E-04  1760   0.896E-03    0.807E-02
DAV:  15    -0.361316167754E+04   -0.10356E-03   -0.12646E-04  1760   0.783E-03    0.226E-01
DAV:  16    -0.361316155076E+04    0.12678E-03   -0.91866E-05  1760   0.681E-03    0.481E-02
DAV:  17    -0.361316162826E+04   -0.77498E-04   -0.73054E-05  1728   0.598E-03    0.184E-01
DAV:  18    -0.361316154065E+04    0.87608E-04   -0.53146E-05  1696   0.518E-03    0.235E-02
DAV:  19    -0.361316159854E+04   -0.57897E-04   -0.42225E-05  1664   0.455E-03    0.153E-01
DAV:  20    -0.361316153769E+04    0.60854E-04   -0.30455E-05  1504   0.392E-03    0.666E-03
DAV:  21    -0.361316157989E+04   -0.42198E-04   -0.24328E-05  1440   0.343E-03    0.127E-01
DAV:  22    -0.361316153794E+04    0.41949E-04   -0.17318E-05  1408   0.290E-03    0.986E-03
DAV:  23    -0.361316156823E+04   -0.30288E-04   -0.13815E-05  1376   0.257E-03    0.107E-01
DAV:  24    -0.361316153935E+04    0.28876E-04   -0.96926E-06  1312   0.217E-03    0.188E-02
DAV:  25    -0.361316156091E+04   -0.21563E-04   -0.78166E-06  1280   0.193E-03    0.918E-02
DAV:  26    -0.361316154089E+04    0.20020E-04   -0.54020E-06  1248   0.162E-03    0.251E-02
DAV:  27    -0.361316155636E+04   -0.15461E-04   -0.44114E-06  1248   0.146E-03    0.796E-02
DAV:  28    -0.361316154235E+04    0.14006E-04   -0.30026E-06  1248   0.122E-03    0.294E-02
DAV:  29    -0.361316155347E+04   -0.11118E-04   -0.24991E-06  1248   0.111E-03    0.699E-02
DAV:  30    -0.361316154363E+04    0.98420E-05   -0.16640E-06  1248   0.921E-04
 118 F= -.36131615E+04 E0= -.36131005E+04  d E =-.878428E-02
       N       E                     dE             d eps       ncg     rms          rms(c)
DAV:   1    -0.361315975159E+04    0.18019E-02   -0.65376E+00  2048   0.151E+00    0.575E-01
DAV:   2    -0.361316954029E+04   -0.97887E-02   -0.10092E-01  2336   0.188E-01    0.175E+00
DAV:   3    -0.361317255444E+04   -0.30142E-02   -0.66001E-03  2528   0.788E-02    0.103E+00
DAV:   4    -0.361316694036E+04    0.56141E-02   -0.51219E-03  2368   0.579E-02    0.324E-01
DAV:   5    -0.361316821246E+04   -0.12721E-02   -0.55632E-03  2432   0.847E-02    0.694E-01
DAV:   6    -0.361316728963E+04    0.92283E-03   -0.21535E-03  2336   0.747E-02    0.641E-01
DAV:   7    -0.361316855465E+04   -0.12650E-02   -0.13204E-03  2592   0.434E-02    0.706E-01
DAV:   8    -0.361316708701E+04    0.14676E-02   -0.13510E-03  2528   0.324E-02    0.355E-01
DAV:   9    -0.361316743817E+04   -0.35116E-03   -0.11242E-03  2528   0.260E-02    0.546E-01
DAV:  10    -0.361316679782E+04    0.64035E-03   -0.65485E-04  2368   0.210E-02    0.305E-01
DAV:  11    -0.361316704506E+04   -0.24724E-03   -0.62520E-04  2080   0.179E-02    0.433E-01
DAV:  12    -0.361316664433E+04    0.40073E-03   -0.47519E-04  1984   0.158E-02    0.230E-01
DAV:  13    -0.361316679965E+04   -0.15532E-03   -0.40564E-04  1888   0.141E-02    0.346E-01
DAV:  14    -0.361316654657E+04    0.25309E-03   -0.30589E-04  1824   0.125E-02    0.173E-01
DAV:  15    -0.361316665587E+04   -0.10930E-03   -0.25276E-04  1824   0.111E-02    0.276E-01
DAV:  16    -0.361316648957E+04    0.16630E-03   -0.19192E-04  1792   0.982E-03    0.126E-01
DAV:  17    -0.361316657239E+04   -0.82817E-04   -0.15556E-04  1760   0.871E-03    0.224E-01
DAV:  18    -0.361316645803E+04    0.11436E-03   -0.11862E-04  1760   0.771E-03    0.892E-02
DAV:  19    -0.361316652200E+04   -0.63969E-04   -0.95593E-05  1760   0.684E-03    0.183E-01
DAV:  20    -0.361316644157E+04    0.80430E-04   -0.72550E-05  1728   0.603E-03    0.609E-02
DAV:  21    -0.361316649059E+04   -0.49018E-04   -0.58551E-05  1792   0.536E-03    0.151E-01
DAV:  22    -0.361316643401E+04    0.56580E-04   -0.44104E-05  1728   0.469E-03    0.395E-02
DAV:  23    -0.361316647077E+04   -0.36765E-04   -0.35655E-05  1632   0.419E-03    0.125E-01
DAV:  24    -0.361316643083E+04    0.39945E-04   -0.26571E-05  1408   0.364E-03    0.234E-02
DAV:  25    -0.361316645767E+04   -0.26841E-04   -0.21613E-05  1408   0.322E-03    0.103E-01
DAV:  26    -0.361316642993E+04    0.27735E-04   -0.15789E-05  1344   0.274E-03    0.112E-02
DAV:  27    -0.361316644936E+04   -0.19424E-04   -0.12735E-05  1312   0.246E-03    0.855E-02
DAV:  28    -0.361316642991E+04    0.19449E-04   -0.92550E-06  1280   0.210E-03    0.314E-03
DAV:  29    -0.361316644405E+04   -0.14139E-04   -0.75070E-06  1280   0.189E-03    0.719E-02
DAV:  30    -0.361316643032E+04    0.13733E-04   -0.54100E-06  1248   0.160E-03    0.569E-03
DAV:  31    -0.361316644066E+04   -0.10340E-04   -0.44144E-06  1248   0.145E-03    0.612E-02
DAV:  32    -0.361316643095E+04    0.97093E-05   -0.31509E-06  1312   0.123E-03
 119 F= -.36131664E+04 E0= -.36131053E+04  d E =-.136716E-01
       N       E                     dE             d eps       ncg     rms          rms(c)
DAV:   1    -0.361317275986E+04   -0.63192E-02   -0.37996E+00  2048   0.116E+00    0.444E-01
DAV:   2    -0.361317815515E+04   -0.53953E-02   -0.60177E-02  2304   0.152E-01    0.853E-01
DAV:   3    -0.361318271356E+04   -0.45584E-02   -0.57544E-03  2784   0.703E-02    0.261E+00
DAV:   4    -0.361318843804E+04   -0.57245E-02   -0.70309E-03  2496   0.868E-02    0.876E-01
DAV:   5    -0.361317822126E+04    0.10217E-01   -0.11272E-02  2368   0.955E-02    0.212E-01
DAV:   6    -0.361317834139E+04   -0.12013E-03   -0.34511E-03  2432   0.629E-02    0.746E-01
DAV:   7    -0.361317728945E+04    0.10519E-02   -0.86333E-04  2496   0.356E-02    0.517E-01
DAV:   8    -0.361317763428E+04   -0.34483E-03   -0.12361E-03  2432   0.262E-02    0.516E-01
DAV:   9    -0.361317705707E+04    0.57721E-03   -0.94201E-04  2528   0.242E-02    0.422E-01
DAV:  10    -0.361317729165E+04   -0.23458E-03   -0.71553E-04  2208   0.209E-02    0.460E-01
DAV:  11    -0.361317683803E+04    0.45362E-03   -0.66554E-04  2080   0.181E-02    0.274E-01
DAV:  12    -0.361317695700E+04   -0.11897E-03   -0.51005E-04  1952   0.156E-02    0.365E-01
DAV:  13    -0.361317668488E+04    0.27212E-03   -0.37666E-04  1824   0.138E-02    0.198E-01
DAV:  14    -0.361317678267E+04   -0.97792E-04   -0.30147E-04  1824   0.120E-02    0.291E-01
DAV:  15    -0.361317660430E+04    0.17837E-03   -0.22690E-04  1792   0.106E-02    0.137E-01
DAV:  16    -0.361317668323E+04   -0.78925E-04   -0.17798E-04  1760   0.928E-03    0.233E-01
DAV:  17    -0.361317656200E+04    0.12123E-03   -0.13344E-04  1760   0.814E-03    0.927E-02
DAV:  18    -0.361317662517E+04   -0.63173E-04   -0.10465E-04  1760   0.714E-03    0.189E-01
DAV:  19    -0.361317654081E+04    0.84360E-04   -0.77985E-05  1728   0.623E-03    0.600E-02
DAV:  20    -0.361317659040E+04   -0.49587E-04   -0.61270E-05  1696   0.548E-03    0.154E-01
DAV:  21    -0.361317653134E+04    0.59060E-04   -0.45432E-05  1696   0.475E-03    0.357E-02
DAV:  22    -0.361317656914E+04   -0.37801E-04   -0.35716E-05  1632   0.419E-03    0.127E-01
DAV:  23    -0.361317652755E+04    0.41591E-04   -0.26233E-05  1408   0.361E-03    0.178E-02
DAV:  24    -0.361317655557E+04   -0.28014E-04   -0.20739E-05  1472   0.315E-03    0.105E-01
DAV:  25    -0.361317652667E+04    0.28892E-04   -0.15003E-05  1376   0.267E-03    0.518E-03
DAV:  26    -0.361317654705E+04   -0.20373E-04   -0.11818E-05  1376   0.237E-03    0.880E-02
DAV:  27    -0.361317652683E+04    0.20213E-04   -0.85020E-06  1344   0.201E-03    0.646E-03
DAV:  28    -0.361317654164E+04   -0.14805E-04   -0.67401E-06  1344   0.179E-03    0.748E-02
DAV:  29    -0.361317652742E+04    0.14221E-04   -0.48029E-06  1312   0.151E-03    0.130E-02
DAV:  30    -0.361317653822E+04   -0.10798E-04   -0.38366E-06  1312   0.135E-03    0.646E-02
DAV:  31    -0.361317652818E+04    0.10032E-04   -0.27027E-06  1312   0.114E-03    0.178E-02
DAV:  32    -0.361317653602E+04   -0.78397E-05   -0.21874E-06  1312   0.103E-03
 120 F= -.36131765E+04 E0= -.36131156E+04  d E =-.101051E-01
       N       E                     dE             d eps       ncg     rms          rms(c)
DAV:   1    -0.361317679027E+04   -0.26209E-03   -0.88800E-01  2048   0.558E-01    0.215E-01
DAV:   2    -0.361317833526E+04   -0.15450E-02   -0.14135E-02  2304   0.753E-02    0.585E-01
DAV:   3    -0.361317863347E+04   -0.29821E-03   -0.11502E-03  2560   0.333E-02    0.880E-01
DAV:   4    -0.361317973574E+04   -0.11023E-02   -0.11409E-03  2368   0.374E-02    0.686E-01
DAV:   5    -0.361317893630E+04    0.79943E-03   -0.19931E-03  2368   0.474E-02    0.735E-01
DAV:   6    -0.361317951820E+04   -0.58190E-03   -0.19761E-03  2400   0.417E-02    0.617E-01
DAV:   7    -0.361317856714E+04    0.95106E-03   -0.14966E-03  2496   0.282E-02    0.533E-01
DAV:   8    -0.361317854254E+04    0.24601E-04   -0.13206E-03  2144   0.241E-02    0.434E-01
DAV:   9    -0.361317815325E+04    0.38928E-03   -0.91688E-04  2304   0.213E-02    0.410E-01
DAV:  10    -0.361317816961E+04   -0.16363E-04   -0.67906E-04  2112   0.177E-02    0.359E-01
DAV:  11    -0.361317794773E+04    0.22189E-03   -0.55294E-04  2016   0.158E-02    0.298E-01
DAV:  12    -0.361317795266E+04   -0.49366E-05   -0.42526E-04  1888   0.139E-02    0.283E-01
DAV:  13    -0.361317782929E+04    0.12338E-03   -0.32597E-04  1824   0.123E-02    0.228E-01
DAV:  14    -0.361317783735E+04   -0.80627E-05   -0.25826E-04  1792   0.109E-02    0.224E-01
DAV:  15    -0.361317776277E+04    0.74580E-04   -0.19984E-04  1792   0.969E-03    0.175E-01
DAV:  16    -0.361317777166E+04   -0.88897E-05   -0.15866E-04  1760   0.863E-03    0.179E-01
DAV:  17    -0.361317772486E+04    0.46805E-04   -0.12331E-04  1760   0.764E-03    0.134E-01
DAV:  18    -0.361317773320E+04   -0.83420E-05   -0.97925E-05  1760   0.680E-03
 121 F= -.36131777E+04 E0= -.36131172E+04  d E =-.113023E-01
       N       E                     dE             d eps       ncg     rms          rms(c)
DAV:   1    -0.361318336025E+04   -0.56354E-02   -0.30894E+00  2048   0.104E+00    0.417E-01
DAV:   2    -0.361319572750E+04   -0.12367E-01   -0.56826E-02  2368   0.175E-01    0.136E+00
DAV:   3    -0.361318791472E+04    0.78128E-02   -0.11398E-02  2816   0.106E-01    0.105E+00
DAV:   4    -0.361319253966E+04   -0.46249E-02   -0.25964E-03  2432   0.696E-02    0.973E-01
DAV:   5    -0.361318723457E+04    0.53051E-02   -0.30772E-03  2368   0.847E-02    0.534E-01
DAV:   6    -0.361318874604E+04   -0.15115E-02   -0.30508E-03  2368   0.608E-02    0.720E-01
DAV:   7    -0.361318690133E+04    0.18447E-02   -0.15705E-03  2432   0.356E-02    0.270E-01
DAV:   8    -0.361318730448E+04   -0.40315E-03   -0.10276E-03  2464   0.251E-02    0.540E-01
DAV:   9    -0.361318658204E+04    0.72244E-03   -0.63732E-04  2496   0.222E-02    0.238E-01
DAV:  10    -0.361318692683E+04   -0.34479E-03   -0.52388E-04  2208   0.175E-02    0.446E-01
DAV:  11    -0.361318646127E+04    0.46556E-03   -0.41290E-04  1920   0.149E-02    0.161E-01
DAV:  12    -0.361318667172E+04   -0.21045E-03   -0.34686E-04  1856   0.131E-02    0.353E-01
DAV:  13    -0.361318638034E+04    0.29138E-03   -0.25109E-04  1824   0.114E-02    0.109E-01
DAV:  14    -0.361318652902E+04   -0.14868E-03   -0.20522E-04  1792   0.999E-03    0.281E-01
DAV:  15    -0.361318633753E+04    0.19149E-03   -0.14884E-04  1760   0.872E-03    0.667E-02
DAV:  16    -0.361318644691E+04   -0.10939E-03   -0.11886E-04  1760   0.760E-03    0.227E-01
DAV:  17    -0.361318631764E+04    0.12927E-03   -0.85726E-05  1760   0.659E-03    0.353E-02
DAV:  18    -0.361318639866E+04   -0.81018E-04   -0.68237E-05  1696   0.579E-03    0.186E-01
DAV:  19    -0.361318630991E+04    0.88750E-04   -0.49019E-05  1696   0.499E-03    0.131E-02
DAV:  20    -0.361318636955E+04   -0.59643E-04   -0.39232E-05  1696   0.440E-03    0.155E-01
DAV:  21    -0.361318630811E+04    0.61442E-04   -0.27861E-05  1536   0.378E-03    0.683E-03
DAV:  22    -0.361318635155E+04   -0.43436E-04   -0.22528E-05  1440   0.332E-03    0.130E-01
DAV:  23    -0.361318630906E+04    0.42483E-04   -0.15798E-05  1408   0.279E-03    0.169E-02
DAV:  24    -0.361318634031E+04   -0.31246E-04   -0.12833E-05  1312   0.249E-03    0.110E-01
DAV:  25    -0.361318631105E+04    0.29261E-04   -0.88466E-06  1280   0.209E-03    0.246E-02
DAV:  26    -0.361318633331E+04   -0.22266E-04   -0.72978E-06  1280   0.189E-03    0.941E-02
DAV:  27    -0.361318631313E+04    0.20180E-04   -0.49558E-06  1248   0.157E-03    0.297E-02
DAV:  28    -0.361318632893E+04   -0.15792E-04   -0.41673E-06  1248   0.144E-03    0.817E-02
DAV:  29    -0.361318631497E+04    0.13959E-04   -0.27712E-06  1312   0.119E-03    0.328E-02
DAV:  30    -0.361318632615E+04   -0.11187E-04   -0.23962E-06  1312   0.111E-03    0.716E-02
DAV:  31    -0.361318631641E+04    0.97386E-05   -0.15490E-06  1312   0.903E-04
 122 F= -.36131863E+04 E0= -.36131252E+04  d E =-.858322E-02
       N       E                     dE             d eps       ncg     rms          rms(c)
DAV:   1    -0.361318647347E+04   -0.14731E-03   -0.42708E-01  2048   0.388E-01    0.160E-01
DAV:   2    -0.361319279220E+04   -0.63187E-02   -0.93570E-03  2464   0.744E-02    0.258E+00
DAV:   3    -0.361319524865E+04   -0.24564E-02   -0.42444E-03  2560   0.608E-02    0.751E-01
DAV:   4    -0.361318973790E+04    0.55107E-02   -0.76979E-03  2464   0.555E-02    0.106E+00
DAV:   5    -0.361319042964E+04   -0.69174E-03   -0.30724E-03  2432   0.469E-02    0.776E-01
DAV:   6    -0.361318861785E+04    0.18118E-02   -0.24830E-03  2560   0.425E-02    0.848E-01
DAV:   7    -0.361318861335E+04    0.45073E-05   -0.21823E-03  2560   0.315E-02    0.549E-01
DAV:   8    -0.361318804407E+04    0.56928E-03   -0.16202E-03  2304   0.274E-02    0.715E-01
DAV:   9    -0.361318798372E+04    0.60349E-04   -0.13607E-03  2176   0.250E-02    0.465E-01
DAV:  10    -0.361318770038E+04    0.28334E-03   -0.11616E-03  2208   0.231E-02    0.590E-01
DAV:  11    -0.361318758281E+04    0.11757E-03   -0.98171E-04  2048   0.208E-02    0.385E-01
DAV:  12    -0.361318746572E+04    0.11709E-03   -0.81702E-04  2048   0.192E-02    0.500E-01
DAV:  13    -0.361318734283E+04    0.12288E-03   -0.69946E-04  2016   0.176E-02    0.321E-01
DAV:  14    -0.361318730577E+04    0.37067E-04   -0.59094E-04  2016   0.164E-02    0.427E-01
DAV:  15    -0.361318718834E+04    0.11743E-03   -0.50589E-04  1920   0.151E-02    0.268E-01
DAV:  16    -0.361318719227E+04   -0.39334E-05   -0.42963E-04  1856   0.140E-02    0.366E-01
DAV:  17    -0.361318708492E+04    0.10735E-03   -0.36767E-04  1856   0.129E-02    0.223E-01
DAV:  18    -0.361318711041E+04   -0.25488E-04   -0.31255E-04  1824   0.119E-02    0.315E-01
DAV:  19    -0.361318701556E+04    0.94850E-04   -0.26717E-04  1824   0.110E-02    0.185E-01
DAV:  20    -0.361318705077E+04   -0.35214E-04   -0.22709E-04  1824   0.102E-02    0.272E-01
DAV:  21    -0.361318696822E+04    0.82552E-04   -0.19347E-04  1824   0.938E-03    0.152E-01
DAV:  22    -0.361318700687E+04   -0.38650E-04   -0.16428E-04  1760   0.866E-03    0.235E-01
DAV:  23    -0.361318693643E+04    0.70443E-04   -0.13942E-04  1760   0.798E-03    0.123E-01
DAV:  24    -0.361318697403E+04   -0.37602E-04   -0.11814E-04  1760   0.734E-03    0.203E-01
DAV:  25    -0.361318691471E+04    0.59321E-04   -0.99742E-05  1728   0.675E-03    0.986E-02
DAV:  26    -0.361318694960E+04   -0.34889E-04   -0.84342E-05  1696   0.621E-03    0.175E-01
DAV:  27    -0.361318690006E+04    0.49539E-04   -0.70846E-05  1696   0.569E-03    0.774E-02
DAV:  28    -0.361318693143E+04   -0.31373E-04   -0.59699E-05  1632   0.522E-03    0.152E-01
DAV:  29    -0.361318689031E+04    0.41124E-04   -0.49864E-05  1632   0.477E-03    0.595E-02
DAV:  30    -0.361318691795E+04   -0.27642E-04   -0.41859E-05  1536   0.436E-03    0.132E-01
DAV:  31    -0.361318688400E+04    0.33952E-04   -0.34775E-05  1440   0.398E-03    0.439E-02
DAV:  32    -0.361318690781E+04   -0.23815E-04   -0.29064E-05  1376   0.361E-03    0.115E-01
DAV:  33    -0.361318688030E+04    0.27513E-04   -0.23869E-05  1376   0.326E-03    0.308E-02
DAV:  34    -0.361318690030E+04   -0.19998E-04   -0.19901E-05  1376   0.296E-03    0.997E-02
DAV:  35    -0.361318687810E+04    0.22194E-04   -0.16225E-05  1344   0.268E-03    0.200E-02
DAV:  36    -0.361318689476E+04   -0.16656E-04   -0.13526E-05  1312   0.244E-03    0.872E-02
DAV:  37    -0.361318687699E+04    0.17774E-04   -0.10940E-05  1280   0.220E-03    0.112E-02
DAV:  38    -0.361318689065E+04   -0.13662E-04   -0.91172E-06  1280   0.200E-03    0.767E-02
DAV:  39    -0.361318687654E+04    0.14103E-04   -0.73326E-06  1280   0.180E-03    0.422E-03
DAV:  40    -0.361318688764E+04   -0.11092E-04   -0.60917E-06  1280   0.164E-03    0.679E-02
DAV:  41    -0.361318687649E+04    0.11151E-04   -0.48738E-06  1248   0.147E-03    0.337E-03
DAV:  42    -0.361318688543E+04   -0.89419E-05   -0.40529E-06  1248   0.134E-03
 123 F= -.36131869E+04 E0= -.36131255E+04  d E =-.915223E-02
       N       E                     dE             d eps       ncg     rms          rms(c)
DAV:   1    -0.361319258258E+04   -0.57061E-02   -0.34623E+00  2048   0.110E+00    0.425E-01
DAV:   2    -0.361320291769E+04   -0.10335E-01   -0.53105E-02  2368   0.150E-01    0.288E+00
DAV:   3    -0.361320619933E+04   -0.32816E-02   -0.69068E-03  2624   0.734E-02    0.845E-01
DAV:   4    -0.361319894190E+04    0.72574E-02   -0.10643E-02  2400   0.749E-02    0.116E+00
DAV:   5    -0.361320063683E+04   -0.16949E-02   -0.53496E-03  2368   0.860E-02    0.872E-01
DAV:   6    -0.361319738611E+04    0.32507E-02   -0.38928E-03  2560   0.739E-02    0.728E-01
DAV:   7    -0.361319730543E+04    0.80675E-04   -0.23630E-03  2624   0.421E-02    0.559E-01
DAV:   8    -0.361319682053E+04    0.48490E-03   -0.15786E-03  2624   0.304E-02    0.711E-01
DAV:   9    -0.361319693818E+04   -0.11764E-03   -0.13614E-03  2560   0.264E-02    0.519E-01
DAV:  10    -0.361319649334E+04    0.44484E-03   -0.12309E-03  2400   0.248E-02    0.556E-01
DAV:  11    -0.361319641356E+04    0.79784E-04   -0.10775E-03  2048   0.215E-02    0.403E-01
DAV:  12    -0.361319622492E+04    0.18864E-03   -0.82484E-04  2048   0.192E-02    0.473E-01
DAV:  13    -0.361319615475E+04    0.70173E-04   -0.70352E-04  2016   0.176E-02    0.335E-01
DAV:  14    -0.361319605510E+04    0.99644E-04   -0.58987E-04  2016   0.162E-02    0.391E-01
DAV:  15    -0.361319598422E+04    0.70879E-04   -0.49257E-04  1888   0.148E-02    0.278E-01
DAV:  16    -0.361319593718E+04    0.47046E-04   -0.41118E-04  1856   0.136E-02    0.325E-01
DAV:  17    -0.361319587418E+04    0.62994E-04   -0.34372E-04  1792   0.124E-02    0.230E-01
DAV:  18    -0.361319585587E+04    0.18308E-04   -0.28606E-04  1792   0.114E-02    0.271E-01
DAV:  19    -0.361319580278E+04    0.53090E-04   -0.23867E-04  1792   0.104E-02    0.188E-01
DAV:  20    -0.361319579968E+04    0.31071E-05   -0.19822E-04  1792   0.951E-03    0.226E-01
DAV:  21    -0.361319575605E+04    0.43631E-04   -0.16485E-04  1760   0.870E-03    0.153E-01
DAV:  22    -0.361319576106E+04   -0.50087E-05   -0.13664E-04  1760   0.791E-03    0.189E-01
DAV:  23    -0.361319572505E+04    0.36008E-04   -0.11312E-04  1760   0.721E-03    0.124E-01
DAV:  24    -0.361319573410E+04   -0.90551E-05   -0.93514E-05  1728   0.655E-03
 124 F= -.36131957E+04 E0= -.36131339E+04  d E =-.884868E-02
       N       E                     dE             d eps       ncg     rms          rms(c)
DAV:   1    -0.361319588184E+04   -0.15680E-03   -0.86808E-01  2048   0.549E-01    0.248E-01
DAV:   2    -0.361323719612E+04   -0.41314E-01   -0.25943E-01  2560   0.138E-01    0.766E+00
DAV:   3    -0.361326344701E+04   -0.26251E-01   -0.16748E+00  2592   0.146E-01    0.577E-01
DAV:   4    -0.361320406248E+04    0.59385E-01   -0.11007E-01  2528   0.128E-01    0.170E+00
DAV:   5    -0.361320595725E+04   -0.18948E-02   -0.74154E-03  2560   0.772E-02    0.924E-01
DAV:   6    -0.361319818799E+04    0.77693E-02   -0.48817E-03  2560   0.764E-02    0.398E-01
DAV:   7    -0.361319763622E+04    0.55178E-03   -0.24937E-03  2560   0.471E-02    0.526E-01
DAV:   8    -0.361319750064E+04    0.13557E-03   -0.77449E-04  2592   0.280E-02    0.632E-01
DAV:   9    -0.361319765069E+04   -0.15004E-03   -0.90094E-04  2464   0.228E-02    0.508E-01
DAV:  10    -0.361319737355E+04    0.27714E-03   -0.96618E-04  2400   0.229E-02    0.517E-01
DAV:  11    -0.361319733531E+04    0.38231E-04   -0.84820E-04  2112   0.208E-02    0.435E-01
DAV:  12    -0.361319718230E+04    0.15301E-03   -0.72456E-04  2016   0.190E-02    0.440E-01
DAV:  13    -0.361319709412E+04    0.88183E-04   -0.64985E-04  2016   0.174E-02    0.361E-01
DAV:  14    -0.361319703873E+04    0.55387E-04   -0.53599E-04  1984   0.161E-02    0.381E-01
DAV:  15    -0.361319693987E+04    0.98861E-04   -0.47684E-04  1856   0.149E-02    0.301E-01
DAV:  16    -0.361319693455E+04    0.53232E-05   -0.39887E-04  1856   0.138E-02    0.328E-01
DAV:  17    -0.361319683657E+04    0.97978E-04   -0.34982E-04  1824   0.127E-02    0.252E-01
DAV:  18    -0.361319685762E+04   -0.21044E-04   -0.29360E-04  1824   0.118E-02    0.283E-01
DAV:  19    -0.361319676640E+04    0.91214E-04   -0.25615E-04  1824   0.109E-02    0.210E-01
DAV:  20    -0.361319680080E+04   -0.34400E-04   -0.21458E-04  1824   0.101E-02    0.244E-01
DAV:  21    -0.361319671934E+04    0.81458E-04   -0.18650E-04  1792   0.931E-03    0.174E-01
DAV:  22    -0.361319675885E+04   -0.39509E-04   -0.15600E-04  1760   0.859E-03    0.211E-01
DAV:  23    -0.361319668737E+04    0.71486E-04   -0.13496E-04  1760   0.792E-03    0.143E-01
DAV:  24    -0.361319672740E+04   -0.40035E-04   -0.11259E-04  1728   0.728E-03    0.182E-01
DAV:  25    -0.361319666566E+04    0.61739E-04   -0.96996E-05  1728   0.670E-03    0.117E-01
DAV:  26    -0.361319670380E+04   -0.38142E-04   -0.80683E-05  1664   0.615E-03    0.158E-01
DAV:  27    -0.361319665115E+04    0.52650E-04   -0.69204E-05  1664   0.565E-03    0.939E-02
DAV:  28    -0.361319668603E+04   -0.34874E-04   -0.57380E-05  1600   0.517E-03    0.137E-01
DAV:  29    -0.361319664156E+04    0.44472E-04   -0.48970E-05  1664   0.473E-03    0.744E-02
DAV:  30    -0.361319667271E+04   -0.31156E-04   -0.40383E-05  1440   0.432E-03    0.118E-01
DAV:  31    -0.361319663544E+04    0.37268E-04   -0.34385E-05  1472   0.394E-03    0.572E-02
DAV:  32    -0.361319666257E+04   -0.27121E-04   -0.28133E-05  1440   0.357E-03    0.103E-01
DAV:  33    -0.361319663203E+04    0.30533E-04   -0.23694E-05  1440   0.325E-03    0.430E-02
DAV:  34    -0.361319665496E+04   -0.22928E-04   -0.19403E-05  1440   0.295E-03    0.894E-02
DAV:  35    -0.361319663025E+04    0.24715E-04   -0.16215E-05  1408   0.269E-03    0.313E-02
DAV:  36    -0.361319664932E+04   -0.19072E-04   -0.13277E-05  1376   0.244E-03    0.780E-02
DAV:  37    -0.361319662949E+04    0.19825E-04   -0.11016E-05  1344   0.221E-03    0.217E-02
DAV:  38    -0.361319664513E+04   -0.15640E-04   -0.90073E-06  1344   0.201E-03    0.683E-02
DAV:  39    -0.361319662936E+04    0.15776E-04   -0.74382E-06  1344   0.181E-03    0.139E-02
DAV:  40    -0.361319664207E+04   -0.12711E-04   -0.60490E-06  1344   0.165E-03    0.602E-02
DAV:  41    -0.361319662958E+04    0.12487E-04   -0.49802E-06  1312   0.148E-03    0.805E-03
DAV:  42    -0.361319663984E+04   -0.10258E-04   -0.40455E-06  1312   0.135E-03    0.534E-02
DAV:  43    -0.361319663002E+04    0.98236E-05   -0.33132E-06  1312   0.121E-03
 125 F= -.36131966E+04 E0= -.36131355E+04  d E =-.974459E-02
       N       E                     dE             d eps       ncg     rms          rms(c)
DAV:   1    -0.361320180262E+04   -0.51628E-02   -0.39844E+00  2048   0.118E+00    0.445E-01
DAV:   2    -0.361320575903E+04   -0.39564E-02   -0.58304E-02  2304   0.138E-01    0.414E-01
DAV:   3    -0.361321436599E+04   -0.86070E-02   -0.11701E-02  2976   0.100E-01    0.134E+00
DAV:   4    -0.361320560717E+04    0.87588E-02   -0.86336E-03  2688   0.907E-02    0.461E-01
DAV:   5    -0.361321066021E+04   -0.50530E-02   -0.30712E-03  2336   0.722E-02    0.937E-01
DAV:   6    -0.361320599857E+04    0.46616E-02   -0.18789E-03  2432   0.669E-02    0.977E-02
DAV:   7    -0.361320631878E+04   -0.32021E-03   -0.84597E-04  2560   0.300E-02    0.538E-01
DAV:   8    -0.361320570864E+04    0.61013E-03   -0.50283E-04  2560   0.246E-02    0.339E-01
DAV:   9    -0.361320646697E+04   -0.75832E-03   -0.60714E-04  2496   0.234E-02    0.567E-01
DAV:  10    -0.361320572799E+04    0.73898E-03   -0.58163E-04  2304   0.202E-02    0.239E-01
DAV:  11    -0.361320592008E+04   -0.19209E-03   -0.62261E-04  2016   0.171E-02    0.376E-01
DAV:  12    -0.361320553895E+04    0.38113E-03   -0.41178E-04  1888   0.137E-02    0.118E-01
DAV:  13    -0.361320566617E+04   -0.12722E-03   -0.27765E-04  1824   0.112E-02    0.279E-01
DAV:  14    -0.361320546713E+04    0.19904E-03   -0.17059E-04  1760   0.917E-03    0.724E-02
DAV:  15    -0.361320556848E+04   -0.10135E-03   -0.12752E-04  1760   0.788E-03    0.219E-01
DAV:  16    -0.361320544561E+04    0.12287E-03   -0.87075E-05  1824   0.669E-03    0.430E-02
DAV:  17    -0.361320552056E+04   -0.74945E-04   -0.69109E-05  1792   0.587E-03    0.177E-01
DAV:  18    -0.361320543834E+04    0.82217E-04   -0.49091E-05  1760   0.504E-03    0.204E-02
DAV:  19    -0.361320549287E+04   -0.54531E-04   -0.39288E-05  1760   0.445E-03    0.146E-01
DAV:  20    -0.361320543632E+04    0.56555E-04   -0.27938E-05  1568   0.380E-03    0.535E-03
DAV:  21    -0.361320547567E+04   -0.39352E-04   -0.22426E-05  1504   0.334E-03    0.121E-01
DAV:  22    -0.361320543671E+04    0.38955E-04   -0.15738E-05  1408   0.280E-03    0.110E-02
DAV:  23    -0.361320546488E+04   -0.28166E-04   -0.12606E-05  1376   0.248E-03    0.102E-01
DAV:  24    -0.361320543837E+04    0.26510E-04   -0.86397E-06  1344   0.206E-03    0.193E-02
DAV:  25    -0.361320545826E+04   -0.19896E-04   -0.69791E-06  1344   0.185E-03    0.867E-02
DAV:  26    -0.361320544021E+04    0.18058E-04   -0.47157E-06  1312   0.153E-03    0.252E-02
DAV:  27    -0.361320545419E+04   -0.13982E-04   -0.38631E-06  1312   0.138E-03    0.748E-02
DAV:  28    -0.361320544174E+04    0.12446E-04   -0.25650E-06  1312   0.114E-03    0.289E-02
DAV:  29    -0.361320545166E+04   -0.99164E-05   -0.21491E-06  1312   0.105E-03
 126 F= -.36132055E+04 E0= -.36131446E+04  d E =-.882164E-02
       N       E                     dE             d eps       ncg     rms          rms(c)
DAV:   1    -0.361320543007E+04    0.11673E-04   -0.88440E-01  2048   0.554E-01    0.217E-01
DAV:   2    -0.361321094395E+04   -0.55139E-02   -0.15271E-02  2432   0.888E-02    0.225E+00
DAV:   3    -0.361321272008E+04   -0.17761E-02   -0.35265E-03  2592   0.563E-02    0.743E-01
DAV:   4    -0.361320887014E+04    0.38499E-02   -0.61866E-03  2496   0.547E-02    0.107E+00
DAV:   5    -0.361320972476E+04   -0.85462E-03   -0.31449E-03  2496   0.540E-02    0.767E-01
DAV:   6    -0.361320796251E+04    0.17622E-02   -0.26501E-03  2528   0.474E-02    0.835E-01
DAV:   7    -0.361320793715E+04    0.25361E-04   -0.22022E-03  2592   0.332E-02    0.539E-01
DAV:   8    -0.361320734665E+04    0.59050E-03   -0.16276E-03  2368   0.275E-02    0.681E-01
DAV:   9    -0.361320725790E+04    0.88741E-04   -0.13266E-03  2336   0.249E-02    0.447E-01
DAV:  10    -0.361320698027E+04    0.27763E-03   -0.10929E-03  2208   0.225E-02    0.547E-01
DAV:  11    -0.361320684736E+04    0.13291E-03   -0.90411E-04  2048   0.198E-02    0.355E-01
DAV:  12    -0.361320674751E+04    0.99858E-04   -0.72177E-04  2048   0.180E-02    0.459E-01
DAV:  13    -0.361320662551E+04    0.12200E-03   -0.60861E-04  2016   0.164E-02    0.289E-01
DAV:  14    -0.361320659707E+04    0.28446E-04   -0.50272E-04  1888   0.150E-02    0.385E-01
DAV:  15    -0.361320648640E+04    0.11066E-03   -0.42120E-04  1856   0.137E-02    0.236E-01
DAV:  16    -0.361320649325E+04   -0.68432E-05   -0.35006E-04  1824   0.125E-02    0.324E-01
DAV:  17    -0.361320639717E+04    0.96078E-04   -0.29234E-04  1824   0.114E-02    0.191E-01
DAV:  18    -0.361320642051E+04   -0.23335E-04   -0.24314E-04  1888   0.104E-02    0.273E-01
DAV:  19    -0.361320634013E+04    0.80374E-04   -0.20227E-04  1856   0.953E-03    0.153E-01
DAV:  20    -0.361320636964E+04   -0.29512E-04   -0.16804E-04  1824   0.869E-03    0.230E-01
DAV:  21    -0.361320630290E+04    0.66744E-04   -0.13913E-04  1824   0.792E-03    0.121E-01
DAV:  22    -0.361320633336E+04   -0.30456E-04   -0.11528E-04  1728   0.719E-03    0.195E-01
DAV:  23    -0.361320627865E+04    0.54706E-04   -0.94884E-05  1728   0.654E-03    0.942E-02
DAV:  24    -0.361320630763E+04   -0.28980E-04   -0.78400E-05  1696   0.593E-03    0.165E-01
DAV:  25    -0.361320626303E+04    0.44601E-04   -0.64088E-05  1632   0.537E-03    0.717E-02
DAV:  26    -0.361320628927E+04   -0.26246E-04   -0.52801E-05  1600   0.485E-03    0.140E-01
DAV:  27    -0.361320625331E+04    0.35966E-04   -0.42760E-05  1472   0.437E-03    0.530E-02
DAV:  28    -0.361320627604E+04   -0.22731E-04   -0.35182E-05  1440   0.394E-03    0.119E-01
DAV:  29    -0.361320624766E+04    0.28376E-04   -0.28203E-05  1376   0.352E-03    0.373E-02
DAV:  30    -0.361320626669E+04   -0.19025E-04   -0.23047E-05  1376   0.317E-03    0.101E-01
DAV:  31    -0.361320624447E+04    0.22222E-04   -0.18363E-05  1408   0.282E-03    0.245E-02
DAV:  32    -0.361320626011E+04   -0.15645E-04   -0.14951E-05  1376   0.254E-03    0.865E-02
DAV:  33    -0.361320624285E+04    0.17260E-04   -0.11810E-05  1344   0.226E-03    0.142E-02
DAV:  34    -0.361320625544E+04   -0.12590E-04   -0.96191E-06  1344   0.204E-03    0.745E-02
DAV:  35    -0.361320624215E+04    0.13289E-04   -0.75440E-06  1344   0.181E-03    0.606E-03
DAV:  36    -0.361320625215E+04   -0.99981E-05   -0.61301E-06  1344   0.163E-03
 127 F= -.36132063E+04 E0= -.36131449E+04  d E =-.962213E-02
       N       E                     dE             d eps       ncg     rms          rms(c)
DAV:   1    -0.361321158971E+04   -0.53476E-02   -0.36596E+00  2048   0.114E+00    0.432E-01
DAV:   2    -0.361321579358E+04   -0.42039E-02   -0.54120E-02  2336   0.137E-01    0.691E-01
DAV:   3    -0.361322344097E+04   -0.76474E-02   -0.64057E-03  2784   0.725E-02    0.321E+00
DAV:   4    -0.361322982280E+04   -0.63818E-02   -0.15589E-02  2464   0.901E-02    0.819E-01
DAV:   5    -0.361321701297E+04    0.12810E-01   -0.14749E-02  2432   0.104E-01    0.406E-01
DAV:   6    -0.361321732571E+04   -0.31274E-03   -0.37156E-03  2496   0.641E-02    0.811E-01
DAV:   7    -0.361321579607E+04    0.15296E-02   -0.12209E-03  2592   0.393E-02    0.524E-01
DAV:   8    -0.361321584982E+04   -0.53750E-04   -0.15641E-03  2464   0.265E-02    0.475E-01
DAV:   9    -0.361321549900E+04    0.35082E-03   -0.93279E-04  2528   0.240E-02    0.547E-01
DAV:  10    -0.361321568167E+04   -0.18266E-03   -0.80119E-04  2368   0.222E-02    0.453E-01
DAV:  11    -0.361321525812E+04    0.42354E-03   -0.84794E-04  2112   0.199E-02    0.358E-01
DAV:  12    -0.361321531346E+04   -0.55338E-04   -0.62244E-04  1984   0.171E-02    0.368E-01
DAV:  13    -0.361321506728E+04    0.24618E-03   -0.48122E-04  1824   0.153E-02    0.267E-01
DAV:  14    -0.361321511418E+04   -0.46896E-04   -0.38584E-04  1824   0.134E-02    0.293E-01
DAV:  15    -0.361321496010E+04    0.15408E-03   -0.29485E-04  1792   0.119E-02    0.198E-01
DAV:  16    -0.361321499986E+04   -0.39762E-04   -0.23520E-04  1856   0.106E-02    0.234E-01
DAV:  17    -0.361321490025E+04    0.99607E-04   -0.17994E-04  1792   0.933E-03    0.146E-01
DAV:  18    -0.361321493350E+04   -0.33249E-04   -0.14289E-04  1760   0.827E-03    0.187E-01
DAV:  19    -0.361321486689E+04    0.66617E-04   -0.10901E-04  1760   0.727E-03    0.107E-01
DAV:  20    -0.361321489432E+04   -0.27431E-04   -0.86436E-05  1760   0.646E-03    0.150E-01
DAV:  21    -0.361321484831E+04    0.46013E-04   -0.65688E-05  1728   0.566E-03    0.774E-02
DAV:  22    -0.361321487065E+04   -0.22347E-04   -0.51999E-05  1696   0.502E-03    0.121E-01
DAV:  23    -0.361321483850E+04    0.32149E-04   -0.39338E-05  1632   0.437E-03    0.545E-02
DAV:  24    -0.361321485609E+04   -0.17588E-04   -0.31007E-05  1536   0.387E-03    0.984E-02
DAV:  25    -0.361321483348E+04    0.22606E-04   -0.23284E-05  1376   0.333E-03    0.368E-02
DAV:  26    -0.361321484689E+04   -0.13405E-04   -0.18340E-05  1440   0.293E-03    0.798E-02
DAV:  27    -0.361321483097E+04    0.15916E-04   -0.13606E-05  1376   0.251E-03    0.234E-02
DAV:  28    -0.361321484119E+04   -0.10220E-04   -0.10663E-05  1376   0.223E-03    0.655E-02
DAV:  29    -0.361321482989E+04    0.11299E-04   -0.78941E-06  1344   0.191E-03    0.133E-02
DAV:  30    -0.361321483759E+04   -0.76997E-05   -0.61905E-06  1344   0.170E-03
 128 F= -.36132148E+04 E0= -.36131539E+04  d E =-.858544E-02
       N       E                     dE             d eps       ncg     rms          rms(c)
DAV:   1    -0.361321450186E+04    0.32804E-03   -0.18602E+00  2048   0.804E-01    0.308E-01
DAV:   2    -0.361321694701E+04   -0.24452E-02   -0.27611E-02  2304   0.989E-02    0.636E-01
DAV:   3    -0.361321881984E+04   -0.18728E-02   -0.25396E-03  2720   0.488E-02    0.163E+00
DAV:   4    -0.361322114717E+04   -0.23273E-02   -0.27604E-03  2368   0.541E-02    0.791E-01
DAV:   5    -0.361321808295E+04    0.30642E-02   -0.48306E-03  2400   0.661E-02    0.819E-01
DAV:   6    -0.361321883921E+04   -0.75626E-03   -0.30489E-03  2368   0.546E-02    0.719E-01
DAV:   7    -0.361321740146E+04    0.14378E-02   -0.17509E-03  2528   0.351E-02    0.660E-01
DAV:   8    -0.361321743872E+04   -0.37264E-04   -0.17602E-03  2400   0.277E-02    0.502E-01
DAV:   9    -0.361321685711E+04    0.58162E-03   -0.12498E-03  2432   0.258E-02    0.514E-01
DAV:  10    -0.361321690823E+04   -0.51127E-04   -0.92848E-04  2208   0.212E-02    0.421E-01
DAV:  11    -0.361321655450E+04    0.35374E-03   -0.79148E-04  2080   0.189E-02    0.361E-01
DAV:  12    -0.361321656494E+04   -0.10440E-04   -0.59195E-04  1952   0.163E-02    0.333E-01
DAV:  13    -0.361321637805E+04    0.18689E-03   -0.45351E-04  1824   0.145E-02    0.274E-01
DAV:  14    -0.361321639038E+04   -0.12330E-04   -0.35836E-04  1824   0.128E-02    0.263E-01
DAV:  15    -0.361321628071E+04    0.10967E-03   -0.27628E-04  1792   0.114E-02    0.209E-01
DAV:  16    -0.361321629271E+04   -0.12003E-04   -0.21909E-04  1792   0.101E-02    0.209E-01
DAV:  17    -0.361321622518E+04    0.67530E-04   -0.16975E-04  1760   0.894E-03    0.159E-01
DAV:  18    -0.361321623582E+04   -0.10644E-04   -0.13446E-04  1760   0.795E-03    0.167E-01
DAV:  19    -0.361321619259E+04    0.43238E-04   -0.10406E-04  1760   0.700E-03    0.121E-01
DAV:  20    -0.361321620250E+04   -0.99143E-05   -0.82376E-05  1824   0.624E-03
 129 F= -.36132162E+04 E0= -.36131556E+04  d E =-.995035E-02
       N       E                     dE             d eps       ncg     rms          rms(c)
DAV:   1    -0.361322162202E+04   -0.54294E-02   -0.37696E+00  2048   0.115E+00    0.452E-01
DAV:   2    -0.361323510228E+04   -0.13480E-01   -0.63548E-02  2336   0.184E-01    0.138E+00
DAV:   3    -0.361322641088E+04    0.86914E-02   -0.13069E-02  2752   0.113E-01    0.108E+00
DAV:   4    -0.361323202146E+04   -0.56106E-02   -0.30903E-03  2432   0.774E-02    0.997E-01
DAV:   5    -0.361322559059E+04    0.64309E-02   -0.34406E-03  2368   0.917E-02    0.281E-01
DAV:   6    -0.361322662035E+04   -0.10298E-02   -0.26024E-03  2336   0.580E-02    0.625E-01
DAV:   7    -0.361322539866E+04    0.12217E-02   -0.10333E-03  2400   0.318E-02    0.270E-01
DAV:   8    -0.361322622886E+04   -0.83020E-03   -0.68877E-04  2432   0.245E-02    0.610E-01
DAV:   9    -0.361322532781E+04    0.90105E-03   -0.61985E-04  2496   0.232E-02    0.253E-01
DAV:  10    -0.361322564998E+04   -0.32217E-03   -0.66029E-04  2240   0.186E-02    0.436E-01
DAV:  11    -0.361322514664E+04    0.50334E-03   -0.48225E-04  1888   0.152E-02    0.122E-01
DAV:  12    -0.361322532790E+04   -0.18127E-03   -0.34207E-04  1856   0.125E-02    0.330E-01
DAV:  13    -0.361322505507E+04    0.27283E-03   -0.21400E-04  1792   0.104E-02    0.711E-02
DAV:  14    -0.361322519668E+04   -0.14160E-03   -0.16385E-04  1760   0.894E-03    0.261E-01
DAV:  15    -0.361322502439E+04    0.17229E-03   -0.11198E-04  1760   0.759E-03    0.347E-02
DAV:  16    -0.361322512835E+04   -0.10396E-03   -0.87967E-05  1760   0.660E-03    0.212E-01
DAV:  17    -0.361322501353E+04    0.11482E-03   -0.61614E-05  1728   0.564E-03    0.921E-03
DAV:  18    -0.361322508859E+04   -0.75059E-04   -0.48553E-05  1696   0.492E-03    0.175E-01
DAV:  19    -0.361322501145E+04    0.77148E-04   -0.33675E-05  1664   0.416E-03    0.146E-02
DAV:  20    -0.361322506480E+04   -0.53359E-04   -0.26629E-05  1536   0.363E-03    0.146E-01
DAV:  21    -0.361322501254E+04    0.52265E-04   -0.18157E-05  1440   0.302E-03    0.276E-02
DAV:  22    -0.361322505031E+04   -0.37766E-04   -0.14495E-05  1312   0.266E-03    0.124E-01
DAV:  23    -0.361322501477E+04    0.35539E-04   -0.97004E-06  1312   0.219E-03    0.367E-02
DAV:  24    -0.361322504150E+04   -0.26736E-04   -0.78335E-06  1312   0.196E-03    0.107E-01
DAV:  25    -0.361322501720E+04    0.24308E-04   -0.51270E-06  1248   0.161E-03    0.425E-02
DAV:  26    -0.361322503612E+04   -0.18925E-04   -0.42382E-06  1248   0.146E-03    0.931E-02
DAV:  27    -0.361322501957E+04    0.16548E-04   -0.27009E-06  1312   0.118E-03    0.458E-02
DAV:  28    -0.361322503280E+04   -0.13226E-04   -0.23009E-06  1312   0.109E-03    0.824E-02
DAV:  29    -0.361322502155E+04    0.11246E-04   -0.14124E-06  1312   0.869E-04    0.474E-02
DAV:  30    -0.361322503073E+04   -0.91816E-05   -0.12589E-06  1312   0.829E-04
 130 F= -.36132250E+04 E0= -.36131642E+04  d E =-.882823E-02
       N       E                     dE             d eps       ncg     rms          rms(c)
DAV:   1    -0.361321488798E+04    0.10134E-01   -0.13061E+01  2048   0.213E+00    0.810E-01
DAV:   2    -0.361322797263E+04   -0.13085E-01   -0.18760E-01  2240   0.243E-01    0.693E-01
DAV:   3    -0.361334015458E+04   -0.11218E+00   -0.69024E-01  2944   0.183E-01    0.119E+01
DAV:   4    -0.361337172593E+04   -0.31571E-01   -0.41061E+00  2624   0.224E-01    0.101E+00
DAV:   5    -0.361323510875E+04    0.13662E+00   -0.33920E-01  2592   0.183E-01    0.483E-01
DAV:   6    -0.361324047982E+04   -0.53711E-02   -0.96076E-03  2656   0.139E-01    0.125E+00
DAV:   7    -0.361323527578E+04    0.52040E-02   -0.38346E-03  2656   0.940E-02    0.120E+00
DAV:   8    -0.361323110736E+04    0.41684E-02   -0.16084E-03  2944   0.469E-02    0.988E-01
DAV:   9    -0.361322780733E+04    0.33000E-02   -0.85091E-04  2976   0.407E-02    0.550E-01
DAV:  10    -0.361322684571E+04    0.96162E-03   -0.44144E-04  2624   0.272E-02    0.182E-01
DAV:  11    -0.361322697618E+04   -0.13047E-03   -0.44728E-04  2720   0.289E-02    0.430E-01
DAV:  12    -0.361322681308E+04    0.16310E-03   -0.37438E-04  2400   0.160E-02    0.144E-01
DAV:  13    -0.361322701839E+04   -0.20532E-03   -0.26391E-04  2240   0.109E-02    0.383E-01
DAV:  14    -0.361322701091E+04    0.74800E-05   -0.21795E-04  2112   0.145E-02    0.346E-01
DAV:  15    -0.361322703876E+04   -0.27843E-04   -0.42514E-04  2176   0.140E-02    0.272E-01
DAV:  16    -0.361322690032E+04    0.13844E-03   -0.35886E-04  1856   0.125E-02    0.265E-01
DAV:  17    -0.361322698325E+04   -0.82934E-04   -0.26051E-04  1920   0.116E-02    0.294E-01
DAV:  18    -0.361322684369E+04    0.13956E-03   -0.27552E-04  1856   0.108E-02    0.210E-01
DAV:  19    -0.361322693418E+04   -0.90488E-04   -0.22897E-04  1824   0.102E-02    0.268E-01
DAV:  20    -0.361322680798E+04    0.12621E-03   -0.20653E-04  1824   0.949E-03    0.184E-01
DAV:  21    -0.361322689075E+04   -0.82777E-04   -0.18302E-04  1792   0.898E-03    0.235E-01
DAV:  22    -0.361322677903E+04    0.11173E-03   -0.16045E-04  1760   0.831E-03    0.155E-01
DAV:  23    -0.361322685452E+04   -0.75491E-04   -0.13730E-04  1760   0.779E-03    0.207E-01
DAV:  24    -0.361322675778E+04    0.96737E-04   -0.12094E-04  1728   0.718E-03    0.128E-01
DAV:  25    -0.361322682573E+04   -0.67954E-04   -0.10186E-04  1632   0.670E-03    0.184E-01
DAV:  26    -0.361322674273E+04    0.83002E-04   -0.89490E-05  1632   0.615E-03    0.104E-01
DAV:  27    -0.361322680296E+04   -0.60227E-04   -0.75003E-05  1600   0.572E-03    0.163E-01
DAV:  28    -0.361322673292E+04    0.70040E-04   -0.65334E-05  1600   0.524E-03    0.828E-02
DAV:  29    -0.361322678519E+04   -0.52274E-04   -0.54605E-05  1472   0.488E-03    0.144E-01
DAV:  30    -0.361322672656E+04    0.58628E-04   -0.47373E-05  1472   0.445E-03    0.641E-02
DAV:  31    -0.361322677116E+04   -0.44594E-04   -0.39337E-05  1440   0.411E-03    0.127E-01
DAV:  32    -0.361322672289E+04    0.48264E-04   -0.33632E-05  1376   0.374E-03    0.487E-02
DAV:  33    -0.361322676042E+04   -0.37523E-04   -0.27961E-05  1376   0.345E-03    0.112E-01
DAV:  34    -0.361322672102E+04    0.39395E-04   -0.23710E-05  1376   0.313E-03    0.357E-02
DAV:  35    -0.361322675235E+04   -0.31322E-04   -0.19646E-05  1440   0.289E-03    0.987E-02
DAV:  36    -0.361322672053E+04    0.31815E-04   -0.16566E-05  1376   0.262E-03    0.249E-02
DAV:  37    -0.361322674634E+04   -0.25807E-04   -0.13680E-05  1344   0.242E-03    0.875E-02
DAV:  38    -0.361322672087E+04    0.25471E-04   -0.11477E-05  1280   0.218E-03    0.161E-02
DAV:  39    -0.361322674186E+04   -0.20992E-04   -0.94552E-06  1280   0.201E-03    0.778E-02
DAV:  40    -0.361322672163E+04    0.20226E-04   -0.78678E-06  1280   0.180E-03    0.983E-03
DAV:  41    -0.361322673858E+04   -0.16949E-04   -0.64832E-06  1280   0.167E-03    0.695E-02
DAV:  42    -0.361322672260E+04    0.15981E-04   -0.53612E-06  1248   0.149E-03    0.719E-03
DAV:  43    -0.361322673620E+04   -0.13604E-04   -0.44126E-06  1248   0.138E-03    0.624E-02
DAV:  44    -0.361322672364E+04    0.12560E-04   -0.36263E-06  1248   0.123E-03    0.865E-03
DAV:  45    -0.361322673449E+04   -0.10849E-04   -0.29828E-06  1248   0.114E-03    0.564E-02
DAV:  46    -0.361322672467E+04    0.98234E-05   -0.24347E-06  1312   0.101E-03
 131 F= -.36132267E+04 E0= -.36131655E+04  d E =-.105222E-01
       N       E                     dE             d eps       ncg     rms          rms(c)
DAV:   1    -0.361322643372E+04    0.30077E-03   -0.19662E+00  2048   0.820E-01    0.328E-01
DAV:   2    -0.361323498446E+04   -0.85507E-02   -0.35378E-02  2304   0.134E-01    0.125E+00
DAV:   3    -0.361322991039E+04    0.50741E-02   -0.75771E-03  2752   0.881E-02    0.111E+00
DAV:   4    -0.361323350120E+04   -0.35908E-02   -0.21879E-03  2400   0.585E-02    0.892E-01
DAV:   5    -0.361322914463E+04    0.43566E-02   -0.28855E-03  2336   0.690E-02    0.391E-01
DAV:   6    -0.361322990300E+04   -0.75837E-03   -0.24238E-03  2400   0.477E-02    0.610E-01
DAV:   7    -0.361322865266E+04    0.12503E-02   -0.12070E-03  2432   0.280E-02    0.129E-01
DAV:   8    -0.361322895513E+04   -0.30248E-03   -0.62349E-04  2304   0.190E-02    0.468E-01
DAV:   9    -0.361322841923E+04    0.53590E-03   -0.36049E-04  2304   0.170E-02    0.124E-01
DAV:  10    -0.361322868085E+04   -0.26162E-03   -0.31570E-04  2016   0.135E-02    0.362E-01
DAV:  11    -0.361322835568E+04    0.32517E-03   -0.22403E-04  1792   0.110E-02    0.710E-02
DAV:  12    -0.361322853035E+04   -0.17467E-03   -0.18341E-04  1760   0.965E-03    0.288E-01
DAV:  13    -0.361322832499E+04    0.20536E-03   -0.12631E-04  1760   0.822E-03    0.389E-02
DAV:  14    -0.361322844735E+04   -0.12237E-03   -0.10475E-04  1760   0.724E-03    0.231E-01
DAV:  15    -0.361322831227E+04    0.13509E-03   -0.72899E-05  1760   0.618E-03    0.126E-02
DAV:  16    -0.361322839902E+04   -0.86754E-04   -0.58672E-05  1728   0.543E-03    0.188E-01
DAV:  17    -0.361322830940E+04    0.89619E-04   -0.40418E-05  1664   0.459E-03    0.117E-02
DAV:  18    -0.361322837042E+04   -0.61015E-04   -0.32439E-05  1568   0.403E-03    0.156E-01
DAV:  19    -0.361322831070E+04    0.59718E-04   -0.21916E-05  1440   0.335E-03    0.243E-02
DAV:  20    -0.361322835307E+04   -0.42370E-04   -0.17817E-05  1408   0.296E-03    0.130E-01
DAV:  21    -0.361322831322E+04    0.39852E-04   -0.11749E-05  1312   0.242E-03    0.332E-02
DAV:  22    -0.361322834276E+04   -0.29542E-04   -0.96726E-06  1312   0.219E-03    0.110E-01
DAV:  23    -0.361322831589E+04    0.26866E-04   -0.62347E-06  1280   0.178E-03    0.385E-02
DAV:  24    -0.361322833655E+04   -0.20660E-04   -0.52825E-06  1248   0.164E-03    0.945E-02
DAV:  25    -0.361322831854E+04    0.18014E-04   -0.33073E-06  1248   0.131E-03    0.414E-02
DAV:  26    -0.361322833279E+04   -0.14250E-04   -0.29063E-06  1312   0.124E-03    0.818E-02
DAV:  27    -0.361322832073E+04    0.12063E-04   -0.17441E-06  1280   0.977E-04    0.422E-02
DAV:  28    -0.361322833052E+04   -0.97894E-05   -0.16200E-06  1248   0.954E-04
 132 F= -.36132283E+04 E0= -.36131674E+04  d E =-.121280E-01
       N       E                     dE             d eps       ncg     rms          rms(c)
DAV:   1    -0.361323430223E+04   -0.59815E-02   -0.54410E+00  2048   0.137E+00    0.525E-01
DAV:   2    -0.361324484090E+04   -0.10539E-01   -0.81999E-02  2272   0.177E-01    0.242E+00
DAV:   3    -0.361324793884E+04   -0.30979E-02   -0.67509E-03  2560   0.762E-02    0.939E-01
DAV:   4    -0.361324071631E+04    0.72225E-02   -0.84203E-03  2368   0.698E-02    0.580E-01
DAV:   5    -0.361324240272E+04   -0.16864E-02   -0.50807E-03  2400   0.913E-02    0.835E-01
DAV:   6    -0.361324048130E+04    0.19214E-02   -0.28311E-03  2432   0.788E-02    0.651E-01
DAV:   7    -0.361324108721E+04   -0.60591E-03   -0.16450E-03  2624   0.433E-02    0.630E-01
DAV:   8    -0.361324006212E+04    0.10251E-02   -0.14254E-03  2560   0.313E-02    0.478E-01
DAV:   9    -0.361324037077E+04   -0.30865E-03   -0.11333E-03  2496   0.254E-02    0.540E-01
DAV:  10    -0.361323976266E+04    0.60811E-03   -0.83916E-04  2400   0.223E-02    0.367E-01
DAV:  11    -0.361323988045E+04   -0.11780E-03   -0.76167E-04  2048   0.189E-02    0.405E-01
DAV:  12    -0.361323955733E+04    0.32313E-03   -0.54905E-04  1984   0.165E-02    0.289E-01
DAV:  13    -0.361323964379E+04   -0.86460E-04   -0.45771E-04  1824   0.147E-02    0.326E-01
DAV:  14    -0.361323944257E+04    0.20122E-03   -0.35678E-04  1824   0.131E-02    0.219E-01
DAV:  15    -0.361323950320E+04   -0.60632E-04   -0.28862E-04  1792   0.117E-02    0.262E-01
DAV:  16    -0.361323937271E+04    0.13049E-03   -0.22368E-04  1792   0.104E-02    0.164E-01
DAV:  17    -0.361323941962E+04   -0.46914E-04   -0.18004E-04  1760   0.926E-03    0.212E-01
DAV:  18    -0.361323933291E+04    0.86707E-04   -0.13880E-04  1760   0.817E-03    0.122E-01
DAV:  19    -0.361323936963E+04   -0.36715E-04   -0.11125E-04  1760   0.729E-03    0.171E-01
DAV:  20    -0.361323931015E+04    0.59480E-04   -0.85448E-05  1824   0.641E-03    0.893E-02
DAV:  21    -0.361323933906E+04   -0.28912E-04   -0.68259E-05  1792   0.572E-03    0.139E-01
DAV:  22    -0.361323929719E+04    0.41873E-04   -0.52169E-05  1664   0.502E-03    0.639E-02
DAV:  23    -0.361323932000E+04   -0.22818E-04   -0.41586E-05  1664   0.446E-03    0.113E-01
DAV:  24    -0.361323929037E+04    0.29637E-04   -0.31504E-05  1504   0.389E-03    0.442E-02
DAV:  25    -0.361323930791E+04   -0.17546E-04   -0.25037E-05  1408   0.344E-03    0.924E-02
DAV:  26    -0.361323928686E+04    0.21057E-04   -0.18833E-05  1376   0.295E-03    0.287E-02
DAV:  27    -0.361323930025E+04   -0.13396E-04   -0.14835E-05  1344   0.262E-03    0.760E-02
DAV:  28    -0.361323928534E+04    0.14918E-04   -0.11071E-05  1312   0.225E-03    0.171E-02
DAV:  29    -0.361323929540E+04   -0.10069E-04   -0.87236E-06  1280   0.201E-03    0.631E-02
DAV:  30    -0.361323928472E+04    0.10688E-04   -0.64782E-06  1280   0.172E-03    0.836E-03
DAV:  31    -0.361323929228E+04   -0.75621E-05   -0.51157E-06  1248   0.153E-03
 133 F= -.36132393E+04 E0= -.36131783E+04  d E =-.109618E-01
       N       E                     dE             d eps       ncg     rms          rms(c)
DAV:   1    -0.361323887210E+04    0.41261E-03   -0.20796E+00  2048   0.846E-01    0.323E-01
DAV:   2    -0.361324087996E+04   -0.20079E-02   -0.30444E-02  2240   0.995E-02    0.351E-01
DAV:   3    -0.361324509035E+04   -0.42104E-02   -0.48789E-03  2880   0.640E-02    0.112E+00
DAV:   4    -0.361324107017E+04    0.40202E-02   -0.28821E-03  2560   0.548E-02    0.388E-01
DAV:   5    -0.361324405858E+04   -0.29884E-02   -0.17972E-03  2336   0.545E-02    0.842E-01
DAV:   6    -0.361324130894E+04    0.27496E-02   -0.13769E-03  2464   0.540E-02    0.243E-01
DAV:   7    -0.361324192895E+04   -0.62001E-03   -0.88958E-04  2528   0.283E-02    0.583E-01
DAV:   8    -0.361324100454E+04    0.92440E-03   -0.65060E-04  2368   0.216E-02    0.196E-01
DAV:   9    -0.361324134398E+04   -0.33943E-03   -0.57454E-04  2400   0.193E-02    0.444E-01
DAV:  10    -0.361324087186E+04    0.47212E-03   -0.37137E-04  2144   0.153E-02    0.142E-01
DAV:  11    -0.361324108827E+04   -0.21641E-03   -0.32905E-04  1856   0.130E-02    0.340E-01
DAV:  12    -0.361324080059E+04    0.28768E-03   -0.22961E-04  1792   0.109E-02    0.841E-02
DAV:  13    -0.361324094749E+04   -0.14691E-03   -0.18393E-04  1760   0.950E-03    0.267E-01
DAV:  14    -0.361324076768E+04    0.17981E-03   -0.12600E-04  1760   0.808E-03    0.469E-02
DAV:  15    -0.361324087044E+04   -0.10276E-03   -0.10078E-04  1760   0.705E-03    0.212E-01
DAV:  16    -0.361324075484E+04    0.11560E-03   -0.69200E-05  1760   0.598E-03    0.205E-02
DAV:  17    -0.361324082789E+04   -0.73053E-04   -0.55227E-05  1728   0.525E-03    0.172E-01
DAV:  18    -0.361324075204E+04    0.75847E-04   -0.38007E-05  1632   0.443E-03    0.553E-03
DAV:  19    -0.361324080334E+04   -0.51294E-04   -0.30399E-05  1536   0.390E-03    0.141E-01
DAV:  20    -0.361324075248E+04    0.50858E-04   -0.20748E-05  1440   0.324E-03    0.148E-02
DAV:  21    -0.361324078838E+04   -0.35898E-04   -0.16778E-05  1376   0.286E-03    0.118E-01
DAV:  22    -0.361324075424E+04    0.34138E-04   -0.11226E-05  1376   0.235E-03    0.239E-02
DAV:  23    -0.361324077943E+04   -0.25193E-04   -0.91427E-06  1344   0.211E-03    0.993E-02
DAV:  24    -0.361324075643E+04    0.23002E-04   -0.60061E-06  1312   0.173E-03    0.298E-02
DAV:  25    -0.361324077403E+04   -0.17599E-04   -0.50021E-06  1280   0.158E-03    0.850E-02
DAV:  26    -0.361324075849E+04    0.15536E-04   -0.32178E-06  1312   0.128E-03    0.334E-02
DAV:  27    -0.361324077075E+04   -0.12258E-04   -0.27524E-06  1280   0.119E-03    0.736E-02
DAV:  28    -0.361324076020E+04    0.10549E-04   -0.17182E-06  1312   0.951E-04    0.351E-02
DAV:  29    -0.361324076874E+04   -0.85360E-05   -0.15285E-06  1312   0.904E-04
 134 F= -.36132408E+04 E0= -.36131799E+04  d E =-.124382E-01
       N       E                     dE             d eps       ncg     rms          rms(c)
DAV:   1    -0.361324609584E+04   -0.53356E-02   -0.53591E+00  2048   0.135E+00    0.521E-01
DAV:   2    -0.361325675841E+04   -0.10663E-01   -0.82305E-02  2272   0.174E-01    0.244E+00
DAV:   3    -0.361325998835E+04   -0.32299E-02   -0.69774E-03  2592   0.780E-02    0.943E-01
DAV:   4    -0.361325249971E+04    0.74886E-02   -0.80248E-03  2336   0.699E-02    0.499E-01
DAV:   5    -0.361325406810E+04   -0.15684E-02   -0.47727E-03  2368   0.899E-02    0.822E-01
DAV:   6    -0.361325232714E+04    0.17410E-02   -0.27191E-03  2400   0.771E-02    0.633E-01
DAV:   7    -0.361325296584E+04   -0.63870E-03   -0.15002E-03  2592   0.416E-02    0.622E-01
DAV:   8    -0.361325197823E+04    0.98761E-03   -0.13410E-03  2560   0.307E-02    0.480E-01
DAV:   9    -0.361325229799E+04   -0.31976E-03   -0.10870E-03  2496   0.254E-02    0.537E-01
DAV:  10    -0.361325169911E+04    0.59888E-03   -0.82273E-04  2368   0.223E-02    0.366E-01
DAV:  11    -0.361325182530E+04   -0.12619E-03   -0.75180E-04  2048   0.189E-02    0.408E-01
DAV:  12    -0.361325149321E+04    0.33209E-03   -0.54349E-04  1920   0.164E-02    0.282E-01
DAV:  13    -0.361325158457E+04   -0.91358E-04   -0.45457E-04  1824   0.147E-02    0.327E-01
DAV:  14    -0.361325137715E+04    0.20742E-03   -0.34974E-04  1824   0.130E-02    0.212E-01
DAV:  15    -0.361325144171E+04   -0.64562E-04   -0.28257E-04  1792   0.116E-02    0.261E-01
DAV:  16    -0.361325130842E+04    0.13329E-03   -0.21691E-04  1792   0.103E-02    0.158E-01
DAV:  17    -0.361325135802E+04   -0.49605E-04   -0.17375E-04  1760   0.913E-03    0.210E-01
DAV:  18    -0.361325126990E+04    0.88121E-04   -0.13297E-04  1760   0.802E-03    0.116E-01
DAV:  19    -0.361325130850E+04   -0.38602E-04   -0.10595E-04  1760   0.713E-03    0.169E-01
DAV:  20    -0.361325124837E+04    0.60133E-04   -0.80740E-05  1760   0.625E-03    0.832E-02
DAV:  21    -0.361325127855E+04   -0.30175E-04   -0.64110E-05  1728   0.556E-03    0.137E-01
DAV:  22    -0.361325123638E+04    0.42163E-04   -0.48562E-05  1664   0.485E-03    0.582E-02
DAV:  23    -0.361325125999E+04   -0.23611E-04   -0.38452E-05  1600   0.429E-03    0.111E-01
DAV:  24    -0.361325123032E+04    0.29673E-04   -0.28837E-05  1504   0.372E-03    0.390E-02
DAV:  25    -0.361325124823E+04   -0.17914E-04   -0.22828E-05  1440   0.327E-03    0.904E-02
DAV:  26    -0.361325122740E+04    0.20833E-04   -0.16914E-05  1344   0.280E-03    0.242E-02
DAV:  27    -0.361325124090E+04   -0.13499E-04   -0.13278E-05  1312   0.248E-03    0.742E-02
DAV:  28    -0.361325122627E+04    0.14634E-04   -0.97701E-06  1280   0.212E-03    0.132E-02
DAV:  29    -0.361325123627E+04   -0.10006E-04   -0.76857E-06  1280   0.188E-03    0.615E-02
DAV:  30    -0.361325122594E+04    0.10330E-04   -0.56188E-06  1248   0.161E-03    0.512E-03
DAV:  31    -0.361325123334E+04   -0.73960E-05   -0.44228E-06  1248   0.143E-03
 135 F= -.36132512E+04 E0= -.36131903E+04  d E =-.104646E-01
       N       E                     dE             d eps       ncg     rms          rms(c)
DAV:   1    -0.361324573982E+04    0.54861E-02   -0.73201E+00  2048   0.158E+00    0.606E-01
DAV:   2    -0.361325431272E+04   -0.85729E-02   -0.10987E-01  2272   0.188E-01    0.108E+00
DAV:   3    -0.361325960071E+04   -0.52880E-02   -0.91556E-03  2816   0.904E-02    0.121E+00
DAV:   4    -0.361325297535E+04    0.66254E-02   -0.39401E-03  2368   0.578E-02    0.531E-01
DAV:   5    -0.361325355390E+04   -0.57855E-03   -0.98540E-03  2528   0.748E-02    0.783E-01
DAV:   6    -0.361325387606E+04   -0.32217E-03   -0.19161E-03  2624   0.423E-02    0.455E-01
DAV:   7    -0.361325347431E+04    0.40175E-03   -0.77046E-04  2560   0.225E-02    0.576E-01
DAV:   8    -0.361325402685E+04   -0.55253E-03   -0.87694E-04  2592   0.371E-02    0.575E-01
DAV:   9    -0.361325340211E+04    0.62474E-03   -0.10582E-03  2624   0.306E-02    0.463E-01
DAV:  10    -0.361325350180E+04   -0.99693E-04   -0.97759E-04  2560   0.230E-02    0.424E-01
DAV:  11    -0.361325312109E+04    0.38071E-03   -0.67601E-04  2176   0.185E-02    0.315E-01
DAV:  12    -0.361325310419E+04    0.16898E-04   -0.57197E-04  2016   0.163E-02    0.286E-01
DAV:  13    -0.361325294567E+04    0.15852E-03   -0.36392E-04  1824   0.131E-02    0.230E-01
DAV:  14    -0.361325294370E+04    0.19693E-05   -0.27315E-04  1824   0.113E-02    0.209E-01
DAV:  15    -0.361325286515E+04    0.78554E-04   -0.19563E-04  1792   0.942E-03    0.161E-01
DAV:  16    -0.361325286870E+04   -0.35496E-05   -0.14187E-04  1760   0.811E-03    0.159E-01
DAV:  17    -0.361325282459E+04    0.44110E-04   -0.10440E-04  1760   0.690E-03    0.112E-01
DAV:  18    -0.361325283116E+04   -0.65670E-05   -0.76144E-05  1824   0.594E-03
 136 F= -.36132528E+04 E0= -.36131922E+04  d E =-.120624E-01
       N       E                     dE             d eps       ncg     rms          rms(c)
DAV:   1    -0.361325279517E+04    0.29416E-04   -0.81214E-01  2048   0.528E-01    0.220E-01
DAV:   2    -0.361325955048E+04   -0.67553E-02   -0.16993E-02  2336   0.104E-01    0.118E+00
DAV:   3    -0.361325428985E+04    0.52606E-02   -0.49877E-03  2720   0.732E-02    0.623E-01
DAV:   4    -0.361325632158E+04   -0.20317E-02   -0.12273E-03  2400   0.400E-02    0.790E-01
DAV:   5    -0.361325425287E+04    0.20687E-02   -0.14113E-03  2336   0.484E-02    0.459E-01
DAV:   6    -0.361325528267E+04   -0.10298E-02   -0.15233E-03  2368   0.374E-02    0.645E-01
DAV:   7    -0.361325390587E+04    0.13768E-02   -0.11308E-03  2336   0.256E-02    0.958E-02
DAV:   8    -0.361325397463E+04   -0.68768E-04   -0.72732E-04  2112   0.174E-02    0.365E-01
DAV:   9    -0.361325359263E+04    0.38200E-03   -0.30348E-04  2048   0.134E-02    0.613E-02
DAV:  10    -0.361325379264E+04   -0.20001E-03   -0.18566E-04  2016   0.105E-02    0.306E-01
DAV:  11    -0.361325356004E+04    0.23260E-03   -0.12447E-04  1792   0.857E-03    0.327E-02
DAV:  12    -0.361325370298E+04   -0.14293E-03   -0.10803E-04  1760   0.757E-03    0.246E-01
DAV:  13    -0.361325354963E+04    0.15335E-03   -0.75318E-05  1760   0.643E-03    0.993E-03
DAV:  14    -0.361325364759E+04   -0.97964E-04   -0.62715E-05  1760   0.568E-03    0.198E-01
DAV:  15    -0.361325354701E+04    0.10058E-03   -0.42461E-05  1664   0.477E-03    0.152E-02
DAV:  16    -0.361325361518E+04   -0.68171E-04   -0.34515E-05  1632   0.419E-03    0.163E-01
DAV:  17    -0.361325354918E+04    0.65996E-04   -0.22887E-05  1408   0.346E-03    0.284E-02
DAV:  18    -0.361325359571E+04   -0.46530E-04   -0.18638E-05  1376   0.305E-03    0.135E-01
DAV:  19    -0.361325355270E+04    0.43009E-04   -0.12009E-05  1312   0.246E-03    0.374E-02
DAV:  20    -0.361325358425E+04   -0.31546E-04   -0.98580E-06  1312   0.222E-03    0.114E-01
DAV:  21    -0.361325355599E+04    0.28264E-04   -0.61488E-06  1312   0.178E-03    0.425E-02
DAV:  22    -0.361325357754E+04   -0.21551E-04   -0.52321E-06  1280   0.164E-03    0.967E-02
DAV:  23    -0.361325355900E+04    0.18537E-04   -0.31387E-06  1280   0.129E-03    0.446E-02
DAV:  24    -0.361325357362E+04   -0.14618E-04   -0.28101E-06  1248   0.124E-03    0.829E-02
DAV:  25    -0.361325356157E+04    0.12044E-04   -0.15911E-06  1312   0.950E-04    0.444E-02
DAV:  26    -0.361325357134E+04   -0.97673E-05   -0.15458E-06  1280   0.956E-04
 137 F= -.36132536E+04 E0= -.36131927E+04  d E =-.128026E-01
       N       E                     dE             d eps       ncg     rms          rms(c)
DAV:   1    -0.361325892388E+04   -0.53623E-02   -0.65840E+00  2048   0.150E+00    0.572E-01
DAV:   2    -0.361326628066E+04   -0.73568E-02   -0.99050E-02  2240   0.178E-01    0.821E-01
DAV:   3    -0.361327300706E+04   -0.67264E-02   -0.10811E-02  2816   0.998E-02    0.127E+00
DAV:   4    -0.361326557874E+04    0.74283E-02   -0.44677E-03  2432   0.614E-02    0.587E-01
DAV:   5    -0.361326849985E+04   -0.29211E-02   -0.10573E-02  2624   0.897E-02    0.181E+00
DAV:   6    -0.361327227645E+04   -0.37766E-02   -0.39404E-03  2560   0.721E-02    0.806E-01
DAV:   7    -0.361326709490E+04    0.51816E-02   -0.63683E-03  2528   0.443E-02    0.612E-01
DAV:   8    -0.361326533095E+04    0.17639E-02   -0.15268E-03  2624   0.270E-02    0.296E-01
DAV:   9    -0.361326529505E+04    0.35902E-04   -0.15733E-04  2368   0.118E-02    0.218E-01
DAV:  10    -0.361326530097E+04   -0.59237E-05   -0.44783E-05  2336   0.588E-03
 138 F= -.36132653E+04 E0= -.36132048E+04  d E =-.117296E-01
       N       E                     dE             d eps       ncg     rms          rms(c)
DAV:   1    -0.361326238433E+04    0.29107E-02   -0.38034E+00  2048   0.114E+00    0.433E-01
DAV:   2    -0.361326841665E+04   -0.60323E-02   -0.65096E-02  2240   0.146E-01    0.115E+00
DAV:   3    -0.361327089231E+04   -0.24757E-02   -0.45424E-03  2656   0.669E-02    0.980E-01
DAV:   4    -0.361326718582E+04    0.37065E-02   -0.24624E-03  2304   0.429E-02    0.261E-01
DAV:   5    -0.361326876511E+04   -0.15793E-02   -0.33738E-03  2336   0.692E-02    0.707E-01
DAV:   6    -0.361326754203E+04    0.12231E-02   -0.16168E-03  2336   0.621E-02    0.498E-01
DAV:   7    -0.361326872472E+04   -0.11827E-02   -0.10464E-03  2592   0.364E-02    0.681E-01
DAV:   8    -0.361326748237E+04    0.12423E-02   -0.97876E-04  2560   0.289E-02    0.393E-01
DAV:   9    -0.361326794544E+04   -0.46307E-03   -0.98019E-04  2496   0.247E-02    0.541E-01
DAV:  10    -0.361326723676E+04    0.70868E-03   -0.70890E-04  2304   0.208E-02    0.276E-01
DAV:  11    -0.361326749324E+04   -0.25649E-03   -0.61440E-04  1984   0.176E-02    0.426E-01
DAV:  12    -0.361326705801E+04    0.43523E-03   -0.45144E-04  1856   0.153E-02    0.177E-01
DAV:  13    -0.361326722003E+04   -0.16202E-03   -0.36119E-04  1824   0.131E-02    0.327E-01
DAV:  14    -0.361326696445E+04    0.25557E-03   -0.24977E-04  1792   0.113E-02    0.121E-01
DAV:  15    -0.361326708068E+04   -0.11623E-03   -0.19960E-04  1760   0.985E-03    0.253E-01
DAV:  16    -0.361326692310E+04    0.15759E-03   -0.14086E-04  1824   0.846E-03    0.782E-02
DAV:  17    -0.361326700720E+04   -0.84100E-04   -0.11073E-04  1792   0.737E-03    0.200E-01
DAV:  18    -0.361326690479E+04    0.10241E-03   -0.78954E-05  1792   0.630E-03    0.457E-02
DAV:  19    -0.361326696608E+04   -0.61293E-04   -0.61801E-05  1696   0.553E-03    0.161E-01
DAV:  20    -0.361326689768E+04    0.68402E-04   -0.43898E-05  1632   0.469E-03    0.219E-02
DAV:  21    -0.361326694162E+04   -0.43943E-04   -0.34416E-05  1568   0.410E-03    0.131E-01
DAV:  22    -0.361326689544E+04    0.46182E-04   -0.24051E-05  1408   0.345E-03    0.597E-03
DAV:  23    -0.361326692654E+04   -0.31100E-04   -0.19012E-05  1376   0.301E-03    0.107E-01
DAV:  24    -0.361326689562E+04    0.30921E-04   -0.12980E-05  1312   0.249E-03    0.852E-03
DAV:  25    -0.361326691759E+04   -0.21972E-04   -0.10245E-05  1376   0.220E-03    0.893E-02
DAV:  26    -0.361326689691E+04    0.20678E-04   -0.69096E-06  1312   0.182E-03    0.162E-02
DAV:  27    -0.361326691222E+04   -0.15312E-04   -0.55245E-06  1312   0.162E-03    0.753E-02
DAV:  28    -0.361326689828E+04    0.13943E-04   -0.36696E-06  1312   0.133E-03    0.216E-02
DAV:  29    -0.361326690899E+04   -0.10712E-04   -0.29767E-06  1312   0.120E-03    0.645E-02
DAV:  30    -0.361326689958E+04    0.94110E-05   -0.19386E-06  1312   0.979E-04
 139 F= -.36132669E+04 E0= -.36132059E+04  d E =-.133282E-01
       N       E                     dE             d eps       ncg     rms          rms(c)
DAV:   1    -0.361326931938E+04   -0.24104E-02   -0.75157E+00  2048   0.160E+00    0.610E-01
DAV:   2    -0.361327709195E+04   -0.77726E-02   -0.11128E-01  2176   0.185E-01    0.497E-01
DAV:   3    -0.361330334612E+04   -0.26254E-01   -0.13816E-01  2784   0.999E-02    0.621E+00
DAV:   4    -0.361332022359E+04   -0.16877E-01   -0.10004E+00  2560   0.131E-01    0.730E-01
DAV:   5    -0.361328036663E+04    0.39857E-01   -0.57307E-02  2432   0.136E-01    0.319E-01
DAV:   6    -0.361328176317E+04   -0.13965E-02   -0.47724E-03  2464   0.885E-02    0.110E+00
DAV:   7    -0.361327757462E+04    0.41886E-02   -0.20051E-03  2688   0.609E-02    0.253E-01
DAV:   8    -0.361327671148E+04    0.86314E-03   -0.19037E-03  2688   0.318E-02    0.132E-01
DAV:   9    -0.361327686962E+04   -0.15814E-03   -0.16748E-04  2560   0.147E-02    0.354E-01
DAV:  10    -0.361327678764E+04    0.81974E-04   -0.19415E-04  2432   0.146E-02    0.201E-01
DAV:  11    -0.361327696041E+04   -0.17276E-03   -0.21387E-04  2528   0.114E-02    0.382E-01
DAV:  12    -0.361327684304E+04    0.11736E-03   -0.26899E-04  1984   0.121E-02    0.201E-01
DAV:  13    -0.361327692849E+04   -0.85446E-04   -0.29428E-04  1888   0.116E-02    0.337E-01
DAV:  14    -0.361327682356E+04    0.10493E-03   -0.26269E-04  1856   0.109E-02    0.196E-01
DAV:  15    -0.361327687990E+04   -0.56342E-04   -0.25497E-04  1856   0.106E-02    0.296E-01
DAV:  16    -0.361327678874E+04    0.91159E-04   -0.22422E-04  1824   0.996E-03    0.174E-01
DAV:  17    -0.361327683534E+04   -0.46596E-04   -0.20131E-04  1824   0.945E-03    0.260E-01
DAV:  18    -0.361327675533E+04    0.80008E-04   -0.17666E-04  1792   0.879E-03    0.146E-01
DAV:  19    -0.361327679835E+04   -0.43022E-04   -0.15309E-04  1760   0.821E-03    0.229E-01
DAV:  20    -0.361327672847E+04    0.69874E-04   -0.13314E-04  1728   0.761E-03    0.121E-01
DAV:  21    -0.361327676853E+04   -0.40052E-04   -0.11403E-04  1696   0.706E-03    0.200E-01
DAV:  22    -0.361327670895E+04    0.59580E-04   -0.97879E-05  1696   0.652E-03    0.978E-02
DAV:  23    -0.361327674514E+04   -0.36191E-04   -0.83255E-05  1664   0.602E-03    0.174E-01
DAV:  24    -0.361327669509E+04    0.50052E-04   -0.70580E-05  1600   0.553E-03    0.777E-02
DAV:  25    -0.361327672711E+04   -0.32024E-04   -0.59735E-05  1568   0.507E-03    0.151E-01
DAV:  26    -0.361327668552E+04    0.41593E-04   -0.50061E-05  1504   0.463E-03    0.600E-02
DAV:  27    -0.361327671323E+04   -0.27715E-04   -0.42191E-05  1472   0.424E-03    0.131E-01
DAV:  28    -0.361327667918E+04    0.34047E-04   -0.35002E-05  1472   0.385E-03    0.445E-02
DAV:  29    -0.361327670287E+04   -0.23686E-04   -0.29147E-05  1376   0.352E-03    0.113E-01
DAV:  30    -0.361327667534E+04    0.27530E-04   -0.24013E-05  1376   0.318E-03    0.313E-02
DAV:  31    -0.361327669514E+04   -0.19799E-04   -0.19913E-05  1440   0.288E-03    0.984E-02
DAV:  32    -0.361327667311E+04    0.22028E-04   -0.16181E-05  1344   0.261E-03    0.205E-02
DAV:  33    -0.361327668940E+04   -0.16294E-04   -0.13437E-05  1344   0.237E-03    0.855E-02
DAV:  34    -0.361327667199E+04    0.17411E-04   -0.10816E-05  1344   0.213E-03    0.116E-02
DAV:  35    -0.361327668521E+04   -0.13217E-04   -0.89439E-06  1344   0.193E-03    0.747E-02
DAV:  36    -0.361327667157E+04    0.13636E-04   -0.71540E-06  1344   0.173E-03    0.462E-03
DAV:  37    -0.361327668216E+04   -0.10583E-04   -0.59147E-06  1312   0.158E-03    0.657E-02
DAV:  38    -0.361327667154E+04    0.10621E-04   -0.46917E-06  1312   0.141E-03    0.292E-03
DAV:  39    -0.361327667994E+04   -0.84049E-05   -0.38810E-06  1312   0.128E-03
 140 F= -.36132767E+04 E0= -.36132153E+04  d E =-.978036E-02
       N       E                     dE             d eps       ncg     rms          rms(c)
DAV:   1    -0.361327125845E+04    0.54131E-02   -0.67074E+00  2048   0.151E+00    0.581E-01
DAV:   2    -0.361328153242E+04   -0.10274E-01   -0.10178E-01  2272   0.192E-01    0.114E+00
DAV:   3    -0.361328926862E+04   -0.77362E-02   -0.13213E-02  2848   0.102E-01    0.378E+00
DAV:   4    -0.361330079180E+04   -0.11523E-01   -0.15329E-01  2496   0.127E-01    0.893E-01
DAV:   5    -0.361328045589E+04    0.20336E-01   -0.21442E-02  2400   0.125E-01    0.775E-01
DAV:   6    -0.361327927946E+04    0.11764E-02   -0.43330E-03  2496   0.719E-02    0.749E-01
DAV:   7    -0.361327787960E+04    0.13999E-02   -0.89506E-04  2592   0.359E-02    0.567E-02
DAV:   8    -0.361327795224E+04   -0.72638E-04   -0.70876E-04  2464   0.229E-02    0.259E-01
DAV:   9    -0.361327776687E+04    0.18537E-03   -0.22329E-04  2528   0.140E-02    0.905E-02
DAV:  10    -0.361327800970E+04   -0.24284E-03   -0.12378E-04  2400   0.110E-02    0.321E-01
DAV:  11    -0.361327780065E+04    0.20905E-03   -0.12820E-04  2208   0.985E-03    0.107E-01
DAV:  12    -0.361327794660E+04   -0.14595E-03   -0.16164E-04  1856   0.964E-03    0.256E-01
DAV:  13    -0.361327778835E+04    0.15825E-03   -0.12731E-04  1824   0.818E-03    0.742E-02
DAV:  14    -0.361327788954E+04   -0.10119E-03   -0.10739E-04  1824   0.739E-03    0.214E-01
DAV:  15    -0.361327777644E+04    0.11310E-03   -0.82552E-05  1824   0.653E-03    0.506E-02
DAV:  16    -0.361327784783E+04   -0.71386E-04   -0.70395E-05  1824   0.589E-03    0.174E-01
DAV:  17    -0.361327777036E+04    0.77472E-04   -0.51234E-05  1728   0.509E-03    0.308E-02
DAV:  18    -0.361327782170E+04   -0.51347E-04   -0.42506E-05  1728   0.455E-03    0.143E-01
DAV:  19    -0.361327776798E+04    0.53719E-04   -0.30775E-05  1568   0.390E-03    0.144E-02
DAV:  20    -0.361327780508E+04   -0.37097E-04   -0.25070E-05  1504   0.346E-03    0.119E-01
DAV:  21    -0.361327776748E+04    0.37597E-04   -0.17993E-05  1408   0.293E-03    0.387E-03
DAV:  22    -0.361327779438E+04   -0.26892E-04   -0.14535E-05  1376   0.261E-03    0.992E-02
DAV:  23    -0.361327776831E+04    0.26069E-04   -0.10267E-05  1376   0.220E-03    0.969E-03
DAV:  24    -0.361327778766E+04   -0.19355E-04   -0.83037E-06  1344   0.198E-03    0.841E-02
DAV:  25    -0.361327776952E+04    0.18138E-04   -0.58147E-06  1312   0.166E-03    0.163E-02
DAV:  26    -0.361327778340E+04   -0.13875E-04   -0.47325E-06  1312   0.149E-03    0.721E-02
DAV:  27    -0.361327777075E+04    0.12648E-04   -0.32584E-06  1312   0.125E-03    0.209E-02
DAV:  28    -0.361327778070E+04   -0.99517E-05   -0.26861E-06  1312   0.113E-03
 141 F= -.36132778E+04 E0= -.36132169E+04  d E =-.108811E-01
       N       E                     dE             d eps       ncg     rms          rms(c)
DAV:   1    -0.361328121689E+04   -0.34461E-02   -0.63398E+00  2048   0.146E+00    0.560E-01
DAV:   2    -0.361328811489E+04   -0.68980E-02   -0.92593E-02  2208   0.168E-01    0.693E-01
DAV:   3    -0.361331442046E+04   -0.26306E-01   -0.15370E-01  2976   0.103E-01    0.621E+00
DAV:   4    -0.361333387905E+04   -0.19459E-01   -0.10657E+00  2464   0.143E-01    0.729E-01
DAV:   5    -0.361329058478E+04    0.43294E-01   -0.53472E-02  2496   0.136E-01    0.283E-01
DAV:   6    -0.361329141120E+04   -0.82642E-03   -0.45197E-03  2496   0.778E-02    0.103E+00
DAV:   7    -0.361328804534E+04    0.33659E-02   -0.15429E-03  2592   0.515E-02    0.171E-01
DAV:   8    -0.361328738380E+04    0.66154E-03   -0.16584E-03  2624   0.281E-02    0.201E-01
DAV:   9    -0.361328746495E+04   -0.81156E-04   -0.15412E-04  2496   0.137E-02    0.330E-01
DAV:  10    -0.361328748927E+04   -0.24313E-04   -0.20742E-04  2560   0.143E-02    0.276E-01
DAV:  11    -0.361328755452E+04   -0.65254E-04   -0.25183E-04  2400   0.127E-02    0.353E-01
DAV:  12    -0.361328750858E+04    0.45946E-04   -0.32225E-04  2080   0.131E-02    0.247E-01
DAV:  13    -0.361328751893E+04   -0.10354E-04   -0.31110E-04  1824   0.122E-02    0.314E-01
DAV:  14    -0.361328747156E+04    0.47370E-04   -0.28284E-04  1824   0.115E-02    0.230E-01
DAV:  15    -0.361328746784E+04    0.37165E-05   -0.26615E-04  1824   0.110E-02    0.271E-01
DAV:  16    -0.361328742402E+04    0.43820E-04   -0.23281E-04  1824   0.103E-02    0.202E-01
DAV:  17    -0.361328742246E+04    0.15608E-05   -0.20506E-04  1824   0.967E-03    0.234E-01
DAV:  18    -0.361328738241E+04    0.40055E-04   -0.17872E-04  1760   0.896E-03    0.171E-01
DAV:  19    -0.361328738593E+04   -0.35266E-05   -0.15258E-04  1760   0.831E-03    0.201E-01
DAV:  20    -0.361328735088E+04    0.35053E-04   -0.13156E-04  1760   0.766E-03    0.143E-01
DAV:  21    -0.361328735800E+04   -0.71226E-05   -0.11109E-04  1728   0.706E-03    0.172E-01
DAV:  22    -0.361328732814E+04    0.29864E-04   -0.94585E-05  1696   0.649E-03    0.118E-01
DAV:  23    -0.361328733699E+04   -0.88478E-05   -0.79396E-05  1696   0.595E-03
 142 F= -.36132873E+04 E0= -.36132256E+04  d E =-.955628E-02
       N       E                     dE             d eps       ncg     rms          rms(c)
DAV:   1    -0.361328340810E+04    0.39200E-02   -0.70277E+00  2048   0.153E+00    0.591E-01
DAV:   2    -0.361329590106E+04   -0.12493E-01   -0.10488E-01  2208   0.188E-01    0.249E+00
DAV:   3    -0.361329924676E+04   -0.33457E-02   -0.73794E-03  2496   0.808E-02    0.988E-01
DAV:   4    -0.361329115579E+04    0.80910E-02   -0.96214E-03  2304   0.663E-02    0.352E-01
DAV:   5    -0.361329235816E+04   -0.12024E-02   -0.55752E-03  2464   0.936E-02    0.779E-01
DAV:   6    -0.361329129605E+04    0.10621E-02   -0.28216E-03  2368   0.837E-02    0.707E-01
DAV:   7    -0.361329211868E+04   -0.82264E-03   -0.15673E-03  2624   0.464E-02    0.641E-01
DAV:   8    -0.361329094894E+04    0.11697E-02   -0.15805E-03  2528   0.335E-02    0.438E-01
DAV:   9    -0.361329131593E+04   -0.36699E-03   -0.11560E-03  2464   0.262E-02    0.562E-01
DAV:  10    -0.361329064674E+04    0.66919E-03   -0.80387E-04  2464   0.226E-02    0.336E-01
DAV:  11    -0.361329081179E+04   -0.16506E-03   -0.75141E-04  2112   0.188E-02    0.422E-01
DAV:  12    -0.361329044471E+04    0.36709E-03   -0.52822E-04  1888   0.163E-02    0.261E-01
DAV:  13    -0.361329056305E+04   -0.11834E-03   -0.45127E-04  1856   0.146E-02    0.335E-01
DAV:  14    -0.361329033630E+04    0.22675E-03   -0.34087E-04  1792   0.128E-02    0.200E-01
DAV:  15    -0.361329041964E+04   -0.83348E-04   -0.27971E-04  1792   0.115E-02    0.267E-01
DAV:  16    -0.361329027433E+04    0.14532E-03   -0.21427E-04  1792   0.101E-02    0.150E-01
DAV:  17    -0.361329033646E+04   -0.62128E-04   -0.17273E-04  1760   0.901E-03    0.216E-01
DAV:  18    -0.361329023886E+04    0.97599E-04   -0.13274E-04  1760   0.793E-03    0.109E-01
DAV:  19    -0.361329028652E+04   -0.47663E-04   -0.10645E-04  1760   0.707E-03    0.176E-01
DAV:  20    -0.361329021880E+04    0.67720E-04   -0.81304E-05  1792   0.620E-03    0.779E-02
DAV:  21    -0.361329025569E+04   -0.36893E-04   -0.65176E-05  1728   0.554E-03    0.144E-01
DAV:  22    -0.361329020800E+04    0.47695E-04   -0.49443E-05  1760   0.483E-03    0.538E-02
DAV:  23    -0.361329023633E+04   -0.28333E-04   -0.39577E-05  1728   0.431E-03    0.118E-01
DAV:  24    -0.361329020234E+04    0.33991E-04   -0.29742E-05  1504   0.374E-03    0.355E-02
DAV:  25    -0.361329022381E+04   -0.21468E-04   -0.23866E-05  1472   0.330E-03    0.967E-02
DAV:  26    -0.361329019980E+04    0.24012E-04   -0.17704E-05  1408   0.283E-03    0.213E-02
DAV:  27    -0.361329021587E+04   -0.16075E-04   -0.14074E-05  1376   0.252E-03    0.801E-02
DAV:  28    -0.361329019878E+04    0.17091E-04   -0.10384E-05  1344   0.216E-03    0.107E-02
DAV:  29    -0.361329021078E+04   -0.12000E-04   -0.82746E-06  1344   0.193E-03    0.669E-02
DAV:  30    -0.361329019861E+04    0.12164E-04   -0.60655E-06  1312   0.165E-03    0.318E-03
DAV:  31    -0.361329020751E+04   -0.88966E-05   -0.48409E-06  1312   0.148E-03
 143 F= -.36132902E+04 E0= -.36132293E+04  d E =-.124268E-01
       N       E                     dE             d eps       ncg     rms          rms(c)
DAV:   1    -0.361329701943E+04   -0.68208E-02   -0.30283E+00  2048   0.102E+00    0.386E-01
DAV:   2    -0.361330068953E+04   -0.36701E-02   -0.48759E-02  2272   0.124E-01    0.510E-01
DAV:   3    -0.361330969507E+04   -0.90055E-02   -0.60602E-03  2784   0.695E-02    0.343E+00
DAV:   4    -0.361331548258E+04   -0.57875E-02   -0.15236E-02  2464   0.849E-02    0.785E-01
DAV:   5    -0.361330322316E+04    0.12259E-01   -0.15775E-02  2496   0.973E-02    0.859E-01
DAV:   6    -0.361330415413E+04   -0.93097E-03   -0.44234E-03  2368   0.700E-02    0.875E-01
DAV:   7    -0.361330165416E+04    0.25000E-02   -0.20758E-03  2560   0.468E-02    0.609E-01
DAV:   8    -0.361330132165E+04    0.33251E-03   -0.23038E-03  2496   0.293E-02    0.469E-01
DAV:   9    -0.361330125856E+04    0.63097E-04   -0.11117E-03  2560   0.255E-02    0.749E-01
DAV:  10    -0.361330133240E+04   -0.73848E-04   -0.11270E-03  2400   0.249E-02    0.470E-01
DAV:  11    -0.361330096547E+04    0.36693E-03   -0.12535E-03  2208   0.233E-02    0.537E-01
DAV:  12    -0.361330090060E+04    0.64865E-04   -0.95124E-04  2080   0.203E-02    0.397E-01
DAV:  13    -0.361330069985E+04    0.20075E-03   -0.78447E-04  2048   0.187E-02    0.429E-01
DAV:  14    -0.361330064210E+04    0.57746E-04   -0.64332E-04  1920   0.167E-02    0.326E-01
DAV:  15    -0.361330053016E+04    0.11194E-03   -0.52392E-04  1888   0.152E-02    0.344E-01
DAV:  16    -0.361330048149E+04    0.48669E-04   -0.42905E-04  1824   0.137E-02    0.266E-01
DAV:  17    -0.361330042036E+04    0.61125E-04   -0.34775E-04  1824   0.124E-02    0.277E-01
DAV:  18    -0.361330038006E+04    0.40308E-04   -0.28478E-04  1792   0.112E-02    0.215E-01
DAV:  19    -0.361330034892E+04    0.31138E-04   -0.22961E-04  1824   0.101E-02    0.224E-01
DAV:  20    -0.361330031645E+04    0.32465E-04   -0.18778E-04  1760   0.911E-03    0.173E-01
DAV:  21    -0.361330030234E+04    0.14112E-04   -0.15100E-04  1760   0.820E-03    0.182E-01
DAV:  22    -0.361330027681E+04    0.25535E-04   -0.12305E-04  1760   0.737E-03    0.138E-01
DAV:  23    -0.361330027173E+04    0.50733E-05   -0.98751E-05  1696   0.662E-03
[truncated: 151,401 more chars]
