# Supplementary material for: Redox-mediated domino electrosynthesis of N,N-dimethylformamide with industrial-relevant productivity and modularized cathodic integration
Source: Nat Commun. 2026 Apr 17;17:5349. doi: 10.1038/s41467-026-71637-z (PMC13272958; doi:10.1038/s41467-026-71637-z)
Supplement: Supplementary file 3 — Supplementary Data 1 [file 41467_2026_71637_MOESM3_ESM.zip › 5/OUTCAR]

 vasp.6.3.2 27Jun22 (build Nov 21 2024 20:51:28) complex                        
  
 executed on             LinuxIFC date 2025.06.16  22:28:46
 running on  128 total cores
 distrk:  each k-point on  128 cores,    1 groups
 distr:  one band on NCORE=   4 cores,   32 groups


--------------------------------------------------------------------------------------------------------


 INCAR:
   SYSTEM = XYC
   ISTART = 0
   LWAVE = .FALSE.
   LCHARG = .FALSE.
   ENCUT = 480
   ISMEAR = 0
   SIGMA = 0.05
   EDIFF = 1E-5
   LREAL = Auto
   ISYM = 2
   PREC = Normal
   IALGO = 38
   SYMPREC = 1E-8
   NELMIN = 5
   NELM = 100
   NCORE = 4
   AMIX = 0.2
   BMIX = 0.0001
   EDIFFG = -0.02
   IBRION = 2
   POTIM = 0.1
   NSW = 200

 POTCAR:   PAW_PBE C 08Apr2002                    
 POTCAR:   PAW_PBE N 08Apr2002                    
 POTCAR:   PAW_PBE Co 06Sep2000                   
 POTCAR:   PAW_PBE O 08Apr2002                    
 POTCAR:   PAW_PBE H 15Jun2001                    
 -----------------------------------------------------------------------------
|                                                                             |
|           W    W    AA    RRRRR   N    N  II  N    N   GGGG   !!!           |
|           W    W   A  A   R    R  NN   N  II  NN   N  G    G  !!!           |
|           W    W  A    A  R    R  N N  N  II  N N  N  G       !!!           |
|           W WW W  AAAAAA  RRRRR   N  N N  II  N  N N  G  GGG   !            |
|           WW  WW  A    A  R   R   N   NN  II  N   NN  G    G                |
|           W    W  A    A  R    R  N    N  II  N    N   GGGG   !!!           |
|                                                                             |
|     For optimal performance we recommend to set                             |
|       NCORE = 2 up to number-of-cores-per-socket                            |
|     NCORE specifies how many cores store one orbital (NPAR=cpu/NCORE).      |
|     This setting can greatly improve the performance of VASP for DFT.       |
|     The default, NCORE=1 might be grossly inefficient on modern             |
|     multi-core architectures or massively parallel machines. Do your        |
|     own testing! More info at https://www.vasp.at/wiki/index.php/NCORE      |
|     Unfortunately you need to use the default for GW and RPA                |
|     calculations (for HF NCORE is supported but not extensively tested      |
|     yet).                                                                   |
|                                                                             |
 -----------------------------------------------------------------------------

 POTCAR:   PAW_PBE C 08Apr2002                    
   VRHFIN =C: s2p2                                                                                  
   LEXCH  = PE                                                                                      
   EATOM  =   147.1560 eV,   10.8157 Ry                                                             
                                                                                                    
   TITEL  = PAW_PBE C 08Apr2002                                                                     
   LULTRA =        F    use ultrasoft PP ?                                                          
   IUNSCR =        0    unscreen: 0-lin 1-nonlin 2-no                                               
   RPACOR =     .000    partial core radius                                                         
   POMASS =   12.011; ZVAL   =    4.000    mass and valenz                                          
   RCORE  =    1.500    outmost cutoff radius                                                       
   RWIGS  =    1.630; RWIGS  =     .863    wigner-seitz radius (au A)                               
   ENMAX  =  400.000; ENMIN  =  300.000 eV                                                          
   ICORE  =        2    local potential                                                             
   LCOR   =        T    correct aug charges                                                         
   LPAW   =        T    paw PP                                                                      
   EAUG   =  644.873                                                                                
   DEXC   =     .000                                                                                
   RMAX   =    2.266    core radius for proj-oper                                                   
   RAUG   =    1.300    factor for augmentation sphere                                              
   RDEP   =    1.501    radius for radial grids                                                     
   RDEPT  =    1.300    core radius for aug-charge                                                  
   QCUT   =   -5.516; QGAM   =   11.032    optimization parameters                                  
                                                                                                    
   Description                                                                                      
     l     E      TYP  RCUT    TYP  RCUT                                                            
     0   .000     23  1.200                                                                         
     0   .000     23  1.200                                                                         
     1   .000     23  1.500                                                                         
     1  2.500     23  1.500                                                                         
     2   .000      7  1.500                                                                         
  local pseudopotential read in
  atomic valenz-charges read in
  non local Contribution for L=           0  read in
    real space projection operators read in
  non local Contribution for L=           0  read in
    real space projection operators read in
  non local Contribution for L=           1  read in
    real space projection operators read in
  non local Contribution for L=           1  read in
    real space projection operators read in
    PAW grid and wavefunctions read in
 
   number of l-projection  operators is LMAX  =           4
   number of lm-projection operators is LMMAX =           8
 
 POTCAR:   PAW_PBE N 08Apr2002                    
   VRHFIN =N: s2p3                                                                                  
   LEXCH  = PE                                                                                      
   EATOM  =   264.5486 eV,   19.4438 Ry                                                             
                                                                                                    
   TITEL  = PAW_PBE N 08Apr2002                                                                     
   LULTRA =        F    use ultrasoft PP ?                                                          
   IUNSCR =        0    unscreen: 0-lin 1-nonlin 2-no                                               
   RPACOR =     .000    partial core radius                                                         
   POMASS =   14.001; ZVAL   =    5.000    mass and valenz                                          
   RCORE  =    1.500    outmost cutoff radius                                                       
   RWIGS  =    1.400; RWIGS  =     .741    wigner-seitz radius (au A)                               
   ENMAX  =  400.000; ENMIN  =  300.000 eV                                                          
   ICORE  =        2    local potential                                                             
   LCOR   =        T    correct aug charges                                                         
   LPAW   =        T    paw PP                                                                      
   EAUG   =  627.112                                                                                
   DEXC   =     .000                                                                                
   RMAX   =    2.247    core radius for proj-oper                                                   
   RAUG   =    1.300    factor for augmentation sphere                                              
   RDEP   =    1.514    radius for radial grids                                                     
   QCUT   =   -5.562; QGAM   =   11.124    optimization parameters                                  
                                                                                                    
   Description                                                                                      
     l     E      TYP  RCUT    TYP  RCUT                                                            
     0   .000     23  1.200                                                                         
     0   .000     23  1.200                                                                         
     1   .000     23  1.500                                                                         
     1   .700     23  1.500                                                                         
     2   .000      7  1.500                                                                         
  local pseudopotential read in
  atomic valenz-charges read in
  non local Contribution for L=           0  read in
    real space projection operators read in
  non local Contribution for L=           0  read in
    real space projection operators read in
  non local Contribution for L=           1  read in
    real space projection operators read in
  non local Contribution for L=           1  read in
    real space projection operators read in
    PAW grid and wavefunctions read in
 
   number of l-projection  operators is LMAX  =           4
   number of lm-projection operators is LMMAX =           8
 
 POTCAR:   PAW_PBE Co 06Sep2000                   
   VRHFIN =Co: d8 s1                                                                                
   LEXCH  = PE                                                                                      
   EATOM  =   813.5563 eV,   59.7947 Ry                                                             
                                                                                                    
   TITEL  = PAW_PBE Co 06Sep2000                                                                    
   LULTRA =        F    use ultrasoft PP ?                                                          
   IUNSCR =        1    unscreen: 0-lin 1-nonlin 2-no                                               
   RPACOR =    2.000    partial core radius                                                         
   POMASS =   58.933; ZVAL   =    9.000    mass and valenz                                          
   RCORE  =    2.300    outmost cutoff radius                                                       
   RWIGS  =    2.460; RWIGS  =    1.302    wigner-seitz radius (au A)                               
   ENMAX  =  267.969; ENMIN  =  200.977 eV                                                          
   RCLOC  =    1.697    cutoff for local pot                                                        
   LCOR   =        T    correct aug charges                                                         
   LPAW   =        T    paw PP                                                                      
   EAUG   =  477.818                                                                                
   DEXC   =    -.016                                                                                
   RMAX   =    2.817    core radius for proj-oper                                                   
   RAUG   =    1.300    factor for augmentation sphere                                              
   RDEP   =    2.393    radius for radial grids                                                     
   QCUT   =   -4.438; QGAM   =    8.876    optimization parameters                                  
                                                                                                    
   Description                                                                                      
     l     E      TYP  RCUT    TYP  RCUT                                                            
     2   .000     23  2.300                                                                         
     2   .000     23  2.300                                                                         
     0   .000     23  2.300                                                                         
     0   .000     23  2.300                                                                         
     1  -.200     23  2.300                                                                         
     1   .000     23  2.300                                                                         
     3   .000      7   .000                                                                         
  local pseudopotential read in
  partial core-charges read in
  atomic valenz-charges read in
  non local Contribution for L=           2  read in
    real space projection operators read in
  non local Contribution for L=           2  read in
    real space projection operators read in
  non local Contribution for L=           0  read in
    real space projection operators read in
  non local Contribution for L=           0  read in
    real space projection operators read in
  non local Contribution for L=           1  read in
    real space projection operators read in
  non local Contribution for L=           1  read in
    real space projection operators read in
    PAW grid and wavefunctions read in
 
   number of l-projection  operators is LMAX  =           6
   number of lm-projection operators is LMMAX =          18
 
 POTCAR:   PAW_PBE O 08Apr2002                    
   VRHFIN =O: s2p4                                                                                  
   LEXCH  = PE                                                                                      
   EATOM  =   432.3788 eV,   31.7789 Ry                                                             
                                                                                                    
   TITEL  = PAW_PBE O 08Apr2002                                                                     
   LULTRA =        F    use ultrasoft PP ?                                                          
   IUNSCR =        0    unscreen: 0-lin 1-nonlin 2-no                                               
   RPACOR =     .000    partial core radius                                                         
   POMASS =   16.000; ZVAL   =    6.000    mass and valenz                                          
   RCORE  =    1.520    outmost cutoff radius                                                       
   RWIGS  =    1.550; RWIGS  =     .820    wigner-seitz radius (au A)                               
   ENMAX  =  400.000; ENMIN  =  300.000 eV                                                          
   ICORE  =        2    local potential                                                             
   LCOR   =        T    correct aug charges                                                         
   LPAW   =        T    paw PP                                                                      
   EAUG   =  605.392                                                                                
   DEXC   =     .000                                                                                
   RMAX   =    2.264    core radius for proj-oper                                                   
   RAUG   =    1.300    factor for augmentation sphere                                              
   RDEP   =    1.550    radius for radial grids                                                     
   QCUT   =   -5.520; QGAM   =   11.041    optimization parameters                                  
                                                                                                    
   Description                                                                                      
     l     E      TYP  RCUT    TYP  RCUT                                                            
     0   .000     23  1.200                                                                         
     0  -.700     23  1.200                                                                         
     1   .000     23  1.520                                                                         
     1   .600     23  1.520                                                                         
     2   .000      7  1.500                                                                         
  local pseudopotential read in
  atomic valenz-charges read in
  non local Contribution for L=           0  read in
    real space projection operators read in
  non local Contribution for L=           0  read in
    real space projection operators read in
  non local Contribution for L=           1  read in
    real space projection operators read in
  non local Contribution for L=           1  read in
    real space projection operators read in
    PAW grid and wavefunctions read in
 
   number of l-projection  operators is LMAX  =           4
   number of lm-projection operators is LMMAX =           8
 
 POTCAR:   PAW_PBE H 15Jun2001                    
   VRHFIN =H: ultrasoft test                                                                        
   LEXCH  = PE                                                                                      
   EATOM  =    12.4884 eV,     .9179 Ry                                                             
                                                                                                    
   TITEL  = PAW_PBE H 15Jun2001                                                                     
   LULTRA =        F    use ultrasoft PP ?                                                          
   IUNSCR =        0    unscreen: 0-lin 1-nonlin 2-no                                               
   RPACOR =     .000    partial core radius                                                         
   POMASS =    1.000; ZVAL   =    1.000    mass and valenz                                          
   RCORE  =    1.100    outmost cutoff radius                                                       
   RWIGS  =     .700; RWIGS  =     .370    wigner-seitz radius (au A)                               
   ENMAX  =  250.000; ENMIN  =  200.000 eV                                                          
   RCLOC  =     .701    cutoff for local pot                                                        
   LCOR   =        T    correct aug charges                                                         
   LPAW   =        T    paw PP                                                                      
   EAUG   =  400.000                                                                                
   RMAX   =    2.174    core radius for proj-oper                                                   
   RAUG   =    1.200    factor for augmentation sphere                                              
   RDEP   =    1.112    radius for radial grids                                                     
   QCUT   =   -5.749; QGAM   =   11.498    optimization parameters                                  
                                                                                                    
   Description                                                                                      
     l     E      TYP  RCUT    TYP  RCUT                                                            
     0   .000     23  1.100                                                                         
     0   .500     23  1.100                                                                         
     1  -.300     23  1.100                                                                         
  local pseudopotential read in
  atomic valenz-charges read in
  non local Contribution for L=           0  read in
    real space projection operators read in
  non local Contribution for L=           0  read in
    real space projection operators read in
  non local Contribution for L=           1  read in
    real space projection operators read in
    PAW grid and wavefunctions read in
 
   number of l-projection  operators is LMAX  =           3
   number of lm-projection operators is LMMAX =           5
 
 Optimization of the real space projectors (new method)

 maximal supplied QI-value         = 25.13
 optimisation between [QCUT,QGAM] = [ 11.06, 22.37] = [ 34.25,140.11] Ry 
 Optimized for a Real-space Cutoff    1.02 Angstroem

   l    n(q)    QCUT    max X(q) W(low)/X(q) W(high)/X(q)  e(spline) 
   0      7    11.059     5.582    0.94E-04    0.22E-03    0.17E-07
   0      7    11.059    69.432    0.49E-03    0.16E-02    0.17E-06
   1      6    11.059     2.780    0.67E-04    0.15E-03    0.39E-07
   1      6    11.059     4.549    0.17E-03    0.68E-03    0.76E-07
 Optimization of the real space projectors (new method)

 maximal supplied QI-value         = 25.13
 optimisation between [QCUT,QGAM] = [ 11.06, 22.37] = [ 34.25,140.11] Ry 
 Optimized for a Real-space Cutoff    1.26 Angstroem

   l    n(q)    QCUT    max X(q) W(low)/X(q) W(high)/X(q)  e(spline) 
   0      8    11.059     4.511    0.29E-04    0.41E-04    0.53E-07
   0      8    11.059    37.799    0.76E-04    0.29E-03    0.30E-06
   1      8    11.059     2.478    0.43E-04    0.64E-04    0.64E-07
   1      8    11.059     9.610    0.44E-03    0.12E-03    0.11E-05
 Optimization of the real space projectors (new method)

 maximal supplied QI-value         = 16.25
 optimisation between [QCUT,QGAM] = [ 11.21, 22.43] = [ 35.21,140.85] Ry 
 Optimized for a Real-space Cutoff    1.42 Angstroem

   l    n(q)    QCUT    max X(q) W(low)/X(q) W(high)/X(q)  e(spline) 
   2      9    11.214     4.599    0.27E-04    0.25E-04    0.40E-07
   2      9    11.214    18.158    0.32E-03    0.15E-04    0.21E-06
   0     10    11.214    15.740    0.14E-04    0.12E-04    0.12E-07
   0     10    11.214    47.662    0.43E-04    0.15E-03    0.15E-06
   1      9    11.214     5.777    0.63E-04    0.39E-05    0.30E-07
   1      9    11.214     8.007    0.30E-03    0.59E-04    0.12E-06
 Optimization of the real space projectors (new method)

 maximal supplied QI-value         = 24.76
 optimisation between [QCUT,QGAM] = [ 11.14, 22.28] = [ 34.75,139.00] Ry 
 Optimized for a Real-space Cutoff    1.09 Angstroem

   l    n(q)    QCUT    max X(q) W(low)/X(q) W(high)/X(q)  e(spline) 
   0      7    11.140     4.192    0.10E-03    0.11E-03    0.31E-07
   0      7    11.140     8.473    0.37E-03    0.68E-03    0.16E-06
   1      7    11.140     2.474    0.16E-03    0.26E-03    0.22E-07
   1      7    11.140     3.912    0.45E-03    0.93E-03    0.18E-06
 Optimization of the real space projectors (new method)

 maximal supplied QI-value         = 34.20
 optimisation between [QCUT,QGAM] = [ 10.95, 22.23] = [ 33.55,138.42] Ry 
 Optimized for a Real-space Cutoff    1.19 Angstroem

   l    n(q)    QCUT    max X(q) W(low)/X(q) W(high)/X(q)  e(spline) 
   0      8    10.945     4.436    0.39E-04    0.71E-04    0.35E-07
   0      8    10.945    16.131    0.36E-03    0.62E-03    0.18E-06
   1      7    10.945     4.654    0.15E-03    0.12E-03    0.25E-06
 PAW_PBE C 08Apr2002                    :
 energy of atom  1       EATOM= -147.1560
 kinetic energy error for atom=    0.0085 (will be added to EATOM!!)
 PAW_PBE N 08Apr2002                    :
 energy of atom  2       EATOM= -264.5486
 kinetic energy error for atom=    0.0162 (will be added to EATOM!!)
 PAW_PBE Co 06Sep2000                   :
 energy of atom  3       EATOM= -813.5563
 kinetic energy error for atom=    0.0029 (will be added to EATOM!!)
 PAW_PBE O 08Apr2002                    :
 energy of atom  4       EATOM= -432.3788
 kinetic energy error for atom=    0.0258 (will be added to EATOM!!)
 PAW_PBE H 15Jun2001                    :
 energy of atom  5       EATOM=  -12.4884
 kinetic energy error for atom=    0.0028 (will be added to EATOM!!)
 
 
 POSCAR: Generated by VASPKIT code
  positions in cartesian coordinates
  No initial velocities read in
 exchange correlation table for  LEXCH =        8
   RHO(1)=    0.500       N(1)  =     2000
   RHO(2)=  100.500       N(2)  =     4000
 


--------------------------------------------------------------------------------------------------------


 ion  position               nearest neighbor table
   1  0.000  0.000  0.136-   3 1.43 267 1.43  24 1.43
   2  0.083  0.042  0.136-  28 1.43   3 1.43   4 1.43
   3  0.028  0.042  0.138-  25 1.43   2 1.43   1 1.43
   4  0.111  0.000  0.138-   2 1.43   5 1.43 266 1.43
   5  0.167  0.000  0.136-   7 1.43 271 1.43   4 1.43
   6  0.250  0.042  0.136-  32 1.43   8 1.43   7 1.43
   7  0.194  0.042  0.138-  29 1.43   5 1.43   6 1.43
   8  0.278  0.000  0.138-   9 1.43   6 1.43 270 1.43
   9  0.333  0.000  0.136-   8 1.43  11 1.43 275 1.43
  10  0.417  0.042  0.136-  36 1.43  12 1.43  11 1.43
  11  0.361  0.042  0.138-  33 1.43  10 1.43   9 1.43
  12  0.444  0.000  0.138-  10 1.43 274 1.43  13 1.43
  13  0.500  0.000  0.136-  12 1.43  15 1.43 279 1.43
  14  0.583  0.042  0.136-  15 1.43  40 1.43  16 1.43
  15  0.528  0.042  0.138-  14 1.43  37 1.43  13 1.43
  16  0.611  0.000  0.138-  14 1.43  17 1.43 278 1.43
  17  0.667  0.000  0.136-  19 1.43 283 1.43  16 1.43
  18  0.750  0.042  0.136-  44 1.43  20 1.43  19 1.43
  19  0.694  0.042  0.138-  41 1.43  17 1.43  18 1.43
  20  0.778  0.000  0.138-  21 1.43  18 1.43 282 1.43
  21  0.833  0.000  0.136-  20 1.43  23 1.43 287 1.43
  22  0.917  0.042  0.136-  48 1.43  24 1.43  23 1.43
  23  0.861  0.042  0.138-  45 1.43  21 1.43  22 1.43
  24  0.944  0.000  0.138-  22 1.43 286 1.43   1 1.43
  25  0.000  0.083  0.136-   3 1.43  27 1.43  48 1.43
  26  0.083  0.125  0.136-  27 1.43  28 1.43  52 1.43
  27  0.028  0.125  0.138-  26 1.43  25 1.43  49 1.43
  28  0.111  0.083  0.138-   2 1.43  29 1.43  26 1.43
  29  0.167  0.083  0.136-   7 1.43  31 1.43  28 1.43
  30  0.250  0.125  0.136-  32 1.43  56 1.43  31 1.43
  31  0.194  0.125  0.138-  29 1.43  53 1.43  30 1.43
  32  0.278  0.083  0.138-   6 1.43  33 1.43  30 1.43
  33  0.333  0.083  0.136-  11 1.43  32 1.43  35 1.43
  34  0.417  0.125  0.136-  36 1.43  60 1.43  35 1.43
  35  0.361  0.125  0.138-  34 1.43  33 1.43  57 1.43
  36  0.444  0.083  0.138-  10 1.43  34 1.43  37 1.43
  37  0.500  0.083  0.136-  15 1.43  36 1.43  39 1.43
  38  0.583  0.125  0.136-  39 1.43  40 1.43  64 1.43
  39  0.528  0.125  0.138-  38 1.43  37 1.43  61 1.43
  40  0.611  0.083  0.138-  14 1.43  38 1.43  41 1.43
  41  0.667  0.083  0.136-  19 1.43  43 1.43  40 1.43
  42  0.750  0.125  0.136-  44 1.43  68 1.43  43 1.43
  43  0.694  0.125  0.138-  41 1.43  65 1.43  42 1.43
  44  0.778  0.083  0.138-  45 1.43  18 1.43  42 1.43
  45  0.833  0.083  0.136-  44 1.43  23 1.43  47 1.43
  46  0.917  0.125  0.136-  48 1.43  72 1.43  47 1.43
  47  0.861  0.125  0.138-  45 1.43  69 1.43  46 1.43
  48  0.944  0.083  0.138-  22 1.43  46 1.43  25 1.43
  49  0.000  0.167  0.136-  51 1.43  27 1.43  72 1.43
  50  0.083  0.208  0.136-  52 1.43  51 1.43  76 1.43
  51  0.028  0.208  0.138-  49 1.43  50 1.43  73 1.43
  52  0.111  0.167  0.138-  50 1.43  53 1.43  26 1.43
  53  0.167  0.167  0.136-  55 1.43  31 1.43  52 1.43
  54  0.250  0.208  0.136-  56 1.43  80 1.43  55 1.43
  55  0.194  0.208  0.138-  53 1.43  77 1.43  54 1.43
  56  0.278  0.167  0.138-  54 1.43  57 1.43  30 1.43
  57  0.333  0.167  0.136-  59 1.43  56 1.43  35 1.43
  58  0.417  0.208  0.136-  60 1.43  84 1.43  59 1.43
  59  0.361  0.208  0.138-  57 1.43  58 1.43  81 1.43
  60  0.444  0.167  0.138-  58 1.43  34 1.43  61 1.43
  61  0.500  0.167  0.136-  63 1.43  60 1.43  39 1.43
  62  0.583  0.208  0.136-  63 1.43  64 1.43  88 1.43
  63  0.528  0.208  0.138-  62 1.43  61 1.43  85 1.43
  64  0.611  0.167  0.138-  62 1.43  38 1.43  65 1.43
  65  0.667  0.167  0.136-  67 1.43  43 1.43  64 1.43
  66  0.750  0.208  0.136-  68 1.43  92 1.43  67 1.43
  67  0.694  0.208  0.138-  65 1.43  89 1.43  66 1.43
  68  0.778  0.167  0.138-  69 1.43  66 1.43  42 1.43
  69  0.833  0.167  0.136-  68 1.43  71 1.43  47 1.43
  70  0.917  0.208  0.136-  72 1.43  96 1.43  71 1.43
  71  0.861  0.208  0.138-  69 1.43  93 1.43  70 1.43
  72  0.944  0.167  0.138-  70 1.43  46 1.43  49 1.43
  73  0.000  0.250  0.136-  51 1.43  75 1.43  96 1.43
  74  0.083  0.292  0.136- 100 1.43  75 1.43  76 1.43
  75  0.028  0.292  0.138-  97 1.43  74 1.43  73 1.43
  76  0.111  0.250  0.138-  77 1.43  50 1.43  74 1.43
  77  0.167  0.250  0.136-  55 1.43  79 1.43  76 1.43
  78  0.250  0.292  0.136- 104 1.43  80 1.43  79 1.43
  79  0.194  0.292  0.138- 101 1.43  77 1.43  78 1.43
  80  0.278  0.250  0.138-  81 1.43  54 1.43  78 1.43
  81  0.333  0.250  0.136-  80 1.43  59 1.43  83 1.43
  82  0.417  0.292  0.136- 108 1.43  84 1.43  83 1.43
  83  0.361  0.292  0.138- 105 1.43  82 1.43  81 1.43
  84  0.444  0.250  0.138-  58 1.43  82 1.43  85 1.43
  85  0.500  0.250  0.136-  84 1.43  63 1.43  87 1.43
  86  0.583  0.292  0.136-  87 1.43 112 1.43  88 1.43
  87  0.528  0.292  0.138-  86 1.43 109 1.43  85 1.43
  88  0.611  0.250  0.138-  62 1.43  86 1.43  89 1.43
  89  0.667  0.250  0.136-  67 1.43  91 1.43  88 1.43
  90  0.750  0.292  0.136- 116 1.43  92 1.43  91 1.43
  91  0.694  0.292  0.138- 113 1.43  89 1.43  90 1.43
  92  0.778  0.250  0.138-  93 1.43  66 1.43  90 1.43
  93  0.833  0.250  0.136-  92 1.43  71 1.43  95 1.43
  94  0.917  0.292  0.136- 120 1.43  96 1.43  95 1.43
  95  0.861  0.292  0.138- 117 1.43  93 1.43  94 1.43
  96  0.944  0.250  0.138-  70 1.43  94 1.43  73 1.43
  97  0.000  0.333  0.136-  75 1.43  99 1.43 120 1.43
  98  0.083  0.375  0.136-  99 1.43 100 1.43 124 1.43
  99  0.028  0.375  0.138-  98 1.43  97 1.43 121 1.43
 100  0.111  0.333  0.138-  74 1.43 101 1.43  98 1.43
 101  0.167  0.333  0.136-  79 1.43 103 1.43 100 1.43
 102  0.250  0.375  0.136- 104 1.43 128 1.43 103 1.43
 103  0.194  0.375  0.138- 101 1.43 125 1.43 102 1.43
 104  0.278  0.333  0.138-  78 1.43 105 1.43 102 1.43
 105  0.333  0.333  0.136-  83 1.43 104 1.43 107 1.43
 106  0.417  0.375  0.136- 108 1.43 132 1.43 107 1.43
 107  0.361  0.375  0.138- 106 1.43 105 1.43 129 1.43
 108  0.444  0.333  0.138-  82 1.43 106 1.43 109 1.43
 109  0.500  0.333  0.136-  87 1.43 108 1.43 111 1.43
 110  0.583  0.375  0.136- 111 1.43 112 1.43 136 1.43
 111  0.528  0.375  0.138- 110 1.43 109 1.43 133 1.43
 112  0.611  0.333  0.138-  86 1.43 110 1.43 113 1.43
 113  0.667  0.333  0.136-  91 1.43 115 1.43 112 1.43
 114  0.750  0.375  0.136- 116 1.43 140 1.43 115 1.43
 115  0.694  0.375  0.138- 113 1.43 137 1.43 114 1.43
 116  0.778  0.333  0.138- 117 1.43  90 1.43 114 1.43
 117  0.833  0.333  0.136- 116 1.43  95 1.43 119 1.43
 118  0.917  0.375  0.136- 120 1.43 144 1.43 119 1.43
 119  0.861  0.375  0.138- 117 1.43 141 1.43 118 1.43
 120  0.944  0.333  0.138-  94 1.43 118 1.43  97 1.43
 121  0.000  0.417  0.136- 123 1.43  99 1.43 144 1.43
 122  0.083  0.458  0.136- 124 1.43 123 1.43 148 1.43
 123  0.028  0.458  0.138- 121 1.43 122 1.43 145 1.43
 124  0.111  0.417  0.138- 122 1.43 125 1.43  98 1.43
 125  0.167  0.417  0.136- 127 1.43 103 1.43 124 1.43
 126  0.250  0.458  0.136- 128 1.43 152 1.43 127 1.43
 127  0.194  0.458  0.138- 125 1.43 149 1.43 126 1.43
 128  0.278  0.417  0.138- 126 1.43 129 1.43 102 1.43
 129  0.333  0.417  0.136- 131 1.43 128 1.43 107 1.43
 130  0.417  0.458  0.136- 132 1.43 156 1.43 131 1.43
 131  0.361  0.458  0.138- 129 1.43 130 1.43 153 1.43
 132  0.444  0.417  0.138- 130 1.43 106 1.43 133 1.43
 133  0.500  0.417  0.136- 135 1.43 132 1.43 111 1.43
 134  0.583  0.458  0.136- 135 1.43 136 1.43 160 1.43
 135  0.528  0.458  0.138- 134 1.43 133 1.43 157 1.43
 136  0.611  0.417  0.138- 134 1.43 110 1.43 137 1.43
 137  0.667  0.417  0.136- 139 1.43 115 1.43 136 1.43
 138  0.750  0.458  0.136- 140 1.43 164 1.43 139 1.43
 139  0.694  0.458  0.138- 137 1.43 161 1.43 138 1.43
 140  0.778  0.417  0.138- 141 1.43 138 1.43 114 1.43
 141  0.833  0.417  0.136- 140 1.43 143 1.43 119 1.43
 142  0.917  0.458  0.136- 144 1.43 168 1.43 143 1.43
 143  0.861  0.458  0.138- 141 1.43 165 1.43 142 1.43
 144  0.944  0.417  0.138- 142 1.43 118 1.43 121 1.43
 145  0.000  0.500  0.136- 123 1.43 147 1.43 168 1.43
 146  0.083  0.542  0.136- 172 1.43 147 1.43 148 1.43
 147  0.028  0.542  0.138- 169 1.43 146 1.43 145 1.43
 148  0.111  0.500  0.138- 149 1.43 122 1.43 146 1.43
 149  0.167  0.500  0.136- 127 1.43 151 1.43 148 1.43
 150  0.250  0.542  0.136- 176 1.43 151 1.43 152 1.43
 151  0.194  0.542  0.138- 173 1.43 149 1.43 150 1.43
 152  0.278  0.500  0.138- 153 1.43 126 1.43 150 1.43
 153  0.333  0.500  0.136- 152 1.43 131 1.43 155 1.43
 154  0.417  0.542  0.136- 180 1.43 156 1.43 155 1.43
 155  0.361  0.542  0.138- 177 1.43 154 1.43 153 1.43
 156  0.444  0.500  0.138- 130 1.43 154 1.43 157 1.43
 157  0.500  0.500  0.136- 156 1.43 135 1.43 159 1.43
 158  0.583  0.542  0.136- 184 1.43 159 1.43 160 1.43
 159  0.528  0.542  0.138- 181 1.43 158 1.43 157 1.43
 160  0.611  0.500  0.138- 134 1.43 161 1.43 158 1.43
 161  0.667  0.500  0.136- 139 1.43 163 1.43 160 1.43
 162  0.750  0.542  0.136- 188 1.43 163 1.43 164 1.43
 163  0.694  0.542  0.138- 185 1.43 161 1.43 162 1.43
 164  0.778  0.500  0.138- 165 1.43 138 1.43 162 1.43
 165  0.833  0.500  0.136- 164 1.43 143 1.43 167 1.43
 166  0.917  0.542  0.136- 192 1.43 168 1.43 167 1.43
 167  0.861  0.542  0.138- 189 1.43 166 1.43 165 1.43
 168  0.944  0.500  0.138- 142 1.43 166 1.43 145 1.43
 169  0.000  0.583  0.136- 147 1.43 171 1.43 192 1.43
 170  0.083  0.625  0.136- 171 1.43 196 1.43 172 1.43
 171  0.028  0.625  0.138- 170 1.43 193 1.43 169 1.43
 172  0.111  0.583  0.138- 146 1.43 173 1.43 170 1.43
 173  0.167  0.583  0.136- 151 1.43 175 1.43 172 1.43
 174  0.250  0.625  0.136- 175 1.43 200 1.43 176 1.43
 175  0.194  0.625  0.138- 197 1.43 173 1.43 174 1.43
 176  0.278  0.583  0.138- 150 1.43 177 1.43 174 1.43
 177  0.333  0.583  0.136- 155 1.43 176 1.43 179 1.43
 178  0.417  0.625  0.136- 204 1.43 180 1.43 179 1.43
 179  0.361  0.625  0.138- 178 1.43 201 1.43 177 1.43
 180  0.444  0.583  0.138- 154 1.43 178 1.43 181 1.43
 181  0.500  0.583  0.136- 159 1.43 180 1.43 183 1.43
 182  0.583  0.625  0.136- 183 1.43 208 1.43 184 1.43
 183  0.528  0.625  0.138- 182 1.43 205 1.43 181 1.43
 184  0.611  0.583  0.138- 158 1.43 185 1.43 182 1.43
 185  0.667  0.583  0.136- 163 1.43 187 1.43 184 1.43
 186  0.750  0.625  0.136- 187 1.43 212 1.43 188 1.43
 187  0.694  0.625  0.138- 209 1.43 185 1.43 186 1.43
 188  0.778  0.583  0.138- 189 1.43 162 1.43 186 1.43
 189  0.833  0.583  0.136- 188 1.43 167 1.43 191 1.43
 190  0.917  0.625  0.136- 216 1.43 192 1.43 191 1.43
 191  0.861  0.625  0.138- 190 1.43 213 1.43 189 1.43
 192  0.944  0.583  0.138- 166 1.43 190 1.43 169 1.43
 193  0.000  0.667  0.136- 195 1.43 171 1.43 216 1.43
 194  0.083  0.708  0.136- 196 1.43 195 1.43 220 1.43
 195  0.028  0.708  0.138- 193 1.43 194 1.43 217 1.43
 196  0.111  0.667  0.138- 194 1.43 197 1.43 170 1.43
 197  0.167  0.667  0.136- 199 1.43 175 1.43 196 1.43
 198  0.250  0.708  0.136- 200 1.43 199 1.43 224 1.43
 199  0.194  0.708  0.138- 197 1.43 221 1.43 198 1.43
 200  0.278  0.667  0.138- 198 1.43 201 1.43 174 1.43
 201  0.333  0.667  0.136- 203 1.43 200 1.43 179 1.43
 202  0.417  0.708  0.136- 204 1.43 228 1.43 203 1.43
 203  0.361  0.708  0.138- 201 1.43 202 1.43 225 1.43
 204  0.444  0.667  0.138- 202 1.43 178 1.43 205 1.43
 205  0.500  0.667  0.136- 207 1.43 204 1.43 183 1.43
 206  0.583  0.708  0.136- 208 1.43 207 1.43 232 1.43
 207  0.528  0.708  0.138- 205 1.43 206 1.43 229 1.43
 208  0.611  0.667  0.138- 206 1.43 209 1.43 182 1.43
 209  0.667  0.667  0.136- 211 1.43 187 1.43 208 1.43
 210  0.750  0.708  0.136- 212 1.43 211 1.43 236 1.43
 211  0.694  0.708  0.138- 209 1.43 233 1.43 210 1.43
 212  0.778  0.667  0.138- 213 1.43 210 1.43 186 1.43
 213  0.833  0.667  0.136- 212 1.43 215 1.43 191 1.43
 214  0.917  0.708  0.136- 216 1.43 240 1.43 215 1.43
 215  0.861  0.708  0.138- 213 1.43 214 1.43 237 1.43
 216  0.944  0.667  0.138- 214 1.43 190 1.43 193 1.43
 217  0.000  0.750  0.136- 195 1.43 219 1.43 240 1.43
 218  0.083  0.792  0.136- 244 1.43 219 1.43 220 1.43
 219  0.028  0.792  0.138- 241 1.43 218 1.43 217 1.43
 220  0.111  0.750  0.138- 221 1.43 194 1.43 218 1.43
 221  0.167  0.750  0.136- 199 1.43 223 1.43 220 1.43
 222  0.250  0.792  0.136- 248 1.43 223 1.43 224 1.43
 223  0.194  0.792  0.138- 245 1.43 221 1.43 222 1.43
 224  0.278  0.750  0.138- 225 1.43 198 1.43 222 1.43
 225  0.333  0.750  0.136- 224 1.43 203 1.43 227 1.43
 226  0.417  0.792  0.136- 252 1.43 228 1.43 227 1.43
 227  0.361  0.792  0.138- 249 1.43 226 1.43 225 1.43
 228  0.444  0.750  0.138- 202 1.43 226 1.43 229 1.43
 229  0.500  0.750  0.136- 228 1.43 207 1.43 231 1.43
 230  0.583  0.792  0.136- 256 1.43 231 1.43 232 1.43
 231  0.528  0.792  0.138- 253 1.43 230 1.43 229 1.43
 232  0.611  0.750  0.138- 233 1.43 206 1.43 230 1.43
 233  0.667  0.750  0.136- 211 1.43 235 1.43 232 1.43
 234  0.750  0.792  0.136- 260 1.43 235 1.43 236 1.43
 235  0.694  0.792  0.138- 257 1.43 233 1.43 234 1.43
 236  0.778  0.750  0.138- 237 1.43 210 1.43 234 1.43
 237  0.833  0.750  0.136- 236 1.43 215 1.43 239 1.43
 238  0.917  0.792  0.136- 264 1.43 240 1.43 239 1.43
 239  0.861  0.792  0.138- 261 1.43 238 1.43 237 1.43
 240  0.944  0.750  0.138- 214 1.43 238 1.43 217 1.43
 241  0.000  0.833  0.136- 219 1.43 243 1.43 264 1.43
 242  0.083  0.875  0.136- 243 1.43 268 1.43 244 1.43
 243  0.028  0.875  0.138- 242 1.43 265 1.43 241 1.43
 244  0.111  0.833  0.138- 218 1.43 245 1.43 242 1.43
 245  0.167  0.833  0.136- 223 1.43 247 1.43 244 1.43
 246  0.250  0.875  0.136- 247 1.43 272 1.43 248 1.43
 247  0.194  0.875  0.138- 269 1.43 245 1.43 246 1.43
 248  0.278  0.833  0.138- 222 1.43 249 1.43 246 1.43
 249  0.333  0.833  0.136- 227 1.43 248 1.43 251 1.43
 250  0.417  0.875  0.136- 276 1.43 252 1.43 251 1.43
 251  0.361  0.875  0.138- 250 1.43 273 1.43 249 1.43
 252  0.444  0.833  0.138- 226 1.43 250 1.43 253 1.43
 253  0.500  0.833  0.136- 231 1.43 252 1.43 255 1.43
 254  0.583  0.875  0.136- 255 1.43 280 1.43 256 1.43
 255  0.528  0.875  0.138- 254 1.43 277 1.43 253 1.43
 256  0.611  0.833  0.138- 230 1.43 257 1.43 254 1.43
 257  0.667  0.833  0.136- 235 1.43 259 1.43 256 1.43
 258  0.750  0.875  0.136- 259 1.43 284 1.43 260 1.43
 259  0.694  0.875  0.138- 281 1.43 257 1.43 258 1.43
 260  0.778  0.833  0.138- 261 1.43 234 1.43 258 1.43
 261  0.833  0.833  0.136- 260 1.43 239 1.43 263 1.43
 262  0.917  0.875  0.136- 288 1.43 264 1.43 263 1.43
 263  0.861  0.875  0.138- 262 1.43 285 1.43 261 1.43
 264  0.944  0.833  0.138- 238 1.43 262 1.43 241 1.43
 265  0.000  0.917  0.136- 267 1.43 243 1.43 288 1.43
 266  0.083  0.958  0.136- 268 1.43 267 1.43   4 1.43
 267  0.028  0.958  0.138- 265 1.43 266 1.43   1 1.43
 268  0.111  0.917  0.138- 266 1.43 269 1.43 242 1.43
 269  0.167  0.917  0.136- 271 1.43 247 1.43 268 1.43
 270  0.250  0.958  0.136- 272 1.43 271 1.43   8 1.43
 271  0.194  0.958  0.138- 269 1.43   5 1.43 270 1.43
 272  0.278  0.917  0.138- 270 1.43 273 1.43 246 1.43
 273  0.333  0.917  0.136- 275 1.43 272 1.43 251 1.43
 274  0.417  0.958  0.136- 276 1.43  12 1.43 275 1.43
 275  0.361  0.958  0.138- 273 1.43 274 1.43   9 1.43
 276  0.444  0.917  0.138- 274 1.43 250 1.43 277 1.43
 277  0.500  0.917  0.136- 279 1.43 276 1.43 255 1.43
 278  0.583  0.958  0.136- 280 1.43 279 1.43  16 1.43
 279  0.528  0.958  0.138- 277 1.43 278 1.43  13 1.43
 280  0.611  0.917  0.138- 278 1.43 281 1.43 254 1.43
 281  0.667  0.917  0.136- 283 1.43 259 1.43 280 1.43
 282  0.750  0.958  0.136- 284 1.43 283 1.43  20 1.43
 283  0.694  0.958  0.138- 281 1.43  17 1.43 282 1.43
 284  0.778  0.917  0.138- 285 1.43 282 1.43 258 1.43
 285  0.833  0.917  0.136- 284 1.43 287 1.43 263 1.43
 286  0.917  0.958  0.136- 288 1.43  24 1.43 287 1.43
 287  0.861  0.958  0.138- 285 1.43 286 1.43  21 1.43
 288  0.944  0.917  0.138- 286 1.43 262 1.43 265 1.43
 289  0.430  0.537  0.348- 351 1.50 350 1.52 296 1.54
 290  0.357  0.603  0.325- 373 1.14 296 1.53 291 1.55
 291  0.347  0.655  0.332- 365 1.51 290 1.55 292 1.56
 292  0.391  0.686  0.358- 374 1.14 293 1.55 291 1.56
 293  0.444  0.666  0.377- 375 1.14 294 1.53 292 1.55
 294  0.453  0.616  0.367- 296 1.50 293 1.53 295 1.53
 295  0.499  0.586  0.387- 357 1.50 350 1.53 294 1.53
 296  0.411  0.585  0.342- 294 1.50 290 1.53 289 1.54
 297  0.411  0.458  0.394- 351 1.50 352 1.53 298 1.53
 298  0.377  0.417  0.408- 299 1.50 309 1.53 297 1.53
 299  0.412  0.380  0.430- 298 1.50 312 1.53 300 1.54
 300  0.468  0.397  0.427- 353 1.50 352 1.52 299 1.54
 301  0.559  0.383  0.380- 353 1.50 354 1.53 302 1.53
 302  0.606  0.354  0.362- 303 1.50 313 1.53 301 1.53
 303  0.650  0.386  0.344- 302 1.50 316 1.53 304 1.54
 304  0.630  0.434  0.352- 355 1.50 354 1.52 303 1.54
 305  0.646  0.510  0.407- 355 1.50 356 1.52 306 1.53
 306  0.679  0.550  0.428- 307 1.50 317 1.53 305 1.53
 307  0.643  0.587  0.449- 306 1.50 320 1.53 308 1.54
 308  0.587  0.570  0.440- 357 1.50 356 1.52 307 1.54
 309  0.319  0.410  0.397- 376 1.14 298 1.53 310 1.55
 310  0.296  0.363  0.409- 377 1.14 309 1.55 311 1.56
 311  0.332  0.324  0.431- 366 1.51 312 1.55 310 1.56
 312  0.391  0.332  0.440- 378 1.14 299 1.53 311 1.55
 313  0.614  0.303  0.368- 379 1.14 302 1.53 314 1.55
 314  0.670  0.285  0.355- 380 1.14 313 1.55 315 1.56
 315  0.715  0.317  0.337- 367 1.51 316 1.55 314 1.56
 316  0.705  0.369  0.333- 381 1.14 303 1.53 315 1.55
 317  0.738  0.557  0.422- 382 1.14 306 1.53 318 1.55
 318  0.760  0.604  0.441- 383 1.14 317 1.55 319 1.56
 319  0.723  0.642  0.463- 368 1.51 320 1.55 318 1.56
 320  0.663  0.634  0.466- 384 1.14 307 1.53 319 1.55
 321  0.280  0.711  0.358- 385 1.14 386 1.14 365 1.51 322 1.54
 322  0.230  0.734  0.336- 387 1.14 388 1.14 358 1.51 321 1.54
 323  0.168  0.768  0.421- 390 1.14 389 1.14 358 1.50 324 1.56
 324  0.154  0.819  0.417- 391 1.14 392 1.14 325 1.56 323 1.56
 325  0.204  0.849  0.419- 394 1.14 393 1.14 326 1.53 324 1.56
 326  0.236  0.817  0.378- 358 1.48 369 1.51 325 1.53
 327  0.352  0.242  0.433- 395 1.14 396 1.14 366 1.51 328 1.54
 328  0.329  0.195  0.446- 398 1.14 397 1.14 359 1.51 327 1.54
 329  0.229  0.201  0.418- 359 1.48 370 1.51 330 1.53
 330  0.190  0.179  0.374- 400 1.14 399 1.14 329 1.53 331 1.56
 331  0.227  0.139  0.358- 402 1.14 401 1.14 330 1.56 332 1.56
 332  0.284  0.155  0.352- 404 1.14 403 1.14 359 1.50 331 1.56
 333  0.768  0.249  0.344- 405 1.14 406 1.14 367 1.51 334 1.54
 334  0.824  0.230  0.340- 407 1.14 408 1.14 360 1.51 333 1.54
 335  0.777  0.155  0.377- 360 1.49 371 1.51 336 1.53
 336  0.789  0.104  0.379- 409 1.14 410 1.14 335 1.53 337 1.56
 337  0.834  0.106  0.332- 411 1.14 412 1.14 336 1.56 338 1.56
 338  0.868  0.149  0.343- 413 1.14 414 1.14 360 1.50 337 1.56
 339  0.706  0.725  0.475- 415 1.14 416 1.14 368 1.51 340 1.54
 340  0.687  0.728  0.409- 418 1.14 417 1.14 361 1.51 339 1.54
 341  0.593  0.766  0.394- 419 1.14 420 1.14 361 1.50 342 1.56
 342  0.580  0.811  0.428- 421 1.14 422 1.14 343 1.56 341 1.56
 343  0.621  0.848  0.414- 423 1.14 424 1.14 344 1.53 342 1.56
 344  0.668  0.816  0.415- 361 1.48 372 1.51 343 1.53
 345  0.573  0.438  0.485- 425 1.14 363 1.44 362 1.48
 346  0.621  0.442  0.584- 427 1.10 428 1.10 426 1.11 362 1.46
 347  0.557  0.384  0.569- 429 1.10 431 1.10 430 1.11 362 1.45
 348  0.487  0.472  0.500- 434 1.10 432 1.10 433 1.11 363 1.44
 349  0.564  0.520  0.510- 437 1.10 436 1.10 435 1.11 363 1.45
 350  0.487  0.537  0.370- 289 1.52 295 1.53 364 1.97
 351  0.394  0.498  0.356- 289 1.50 297 1.50
 352  0.468  0.447  0.410- 300 1.52 297 1.53 364 1.97
 353  0.514  0.366  0.416- 300 1.50 301 1.50
 354  0.572  0.433  0.368- 304 1.52 301 1.53 364 1.97
 355  0.666  0.473  0.367- 304 1.50 305 1.50
 356  0.589  0.521  0.419- 308 1.52 305 1.52 364 1.97
 357  0.542  0.602  0.428- 308 1.50 295 1.50
 358  0.215  0.771  0.380- 326 1.48 323 1.50 322 1.51
 359  0.283  0.187  0.404- 329 1.48 332 1.50 328 1.51
 360  0.824  0.180  0.356- 335 1.49 338 1.50 334 1.51
 361  0.651  0.768  0.404- 344 1.48 341 1.50 340 1.51
 362  0.593  0.415  0.540- 347 1.45 346 1.46 345 1.48
 363  0.542  0.478  0.488- 345 1.44 348 1.44 349 1.45 364 2.15
 364  0.529  0.484  0.392- 350 1.97 352 1.97 354 1.97 356 1.97 363 2.15
 365  0.296  0.674  0.314- 291 1.51 321 1.51
 366  0.310  0.277  0.442- 327 1.51 311 1.51
 367  0.769  0.299  0.327- 315 1.51 333 1.51
 368  0.745  0.687  0.481- 339 1.51 319 1.51
 369  0.278  0.832  0.334- 326 1.51
 370  0.213  0.228  0.474- 329 1.51
 371  0.724  0.175  0.385- 335 1.51
 372  0.722  0.829  0.434- 344 1.51
 373  0.325  0.580  0.308- 290 1.14
 374  0.382  0.724  0.364- 292 1.14
 375  0.476  0.689  0.397- 293 1.14
 376  0.293  0.439  0.379- 309 1.14
 377  0.253  0.356  0.402- 310 1.14
 378  0.418  0.303  0.454- 312 1.14
 379  0.581  0.280  0.382- 313 1.14
 380  0.677  0.247  0.358- 314 1.14
 381  0.738  0.393  0.322- 316 1.14
 382  0.765  0.530  0.405- 317 1.14
 383  0.803  0.611  0.439- 318 1.14
 384  0.635  0.662  0.479- 320 1.14
 385  0.313  0.737  0.360- 321 1.14
 386  0.274  0.696  0.405- 321 1.14
 387  0.197  0.708  0.333- 322 1.14
 388  0.237  0.749  0.289- 322 1.14
 389  0.181  0.758  0.469- 323 1.14
 390  0.135  0.746  0.404- 323 1.14
 391  0.123  0.830  0.452- 324 1.14
 392  0.137  0.824  0.370- 324 1.14
 393  0.222  0.849  0.466- 325 1.14
 394  0.198  0.884  0.400- 325 1.14
 395  0.386  0.249  0.464- 327 1.14
 396  0.366  0.244  0.383- 327 1.14
 397  0.315  0.195  0.495- 328 1.14
 398  0.360  0.168  0.439- 328 1.14
 399  0.184  0.202  0.333- 330 1.14
 400  0.152  0.168  0.395- 330 1.14
 401  0.212  0.118  0.318- 331 1.14
 402  0.226  0.117  0.400- 331 1.14
 403  0.290  0.175  0.308- 332 1.14
 404  0.313  0.126  0.356- 332 1.14
 405  0.742  0.230  0.311- 333 1.14
 406  0.753  0.245  0.392- 333 1.14
 407  0.850  0.249  0.373- 334 1.14
 408  0.840  0.234  0.292- 334 1.14
 409  0.755  0.082  0.364- 336 1.14
 410  0.803  0.095  0.426- 336 1.14
 411  0.815  0.112  0.286- 337 1.14
 412  0.858  0.074  0.330- 337 1.14
 413  0.893  0.158  0.301- 338 1.14
 414  0.893  0.145  0.385- 338 1.14
 415  0.726  0.758  0.488- 339 1.14
 416  0.671  0.719  0.507- 339 1.14
 417  0.665  0.696  0.396- 340 1.14
 418  0.721  0.733  0.377- 340 1.14
 419  0.573  0.735  0.415- 341 1.14
 420  0.584  0.769  0.343- 341 1.14
 421  0.586  0.802  0.478- 342 1.14
 422  0.538  0.822  0.421- 342 1.14
 423  0.622  0.876  0.449- 343 1.14
 424  0.616  0.862  0.366- 343 1.14
 425  0.551  0.412  0.458- 345 1.14
 426  0.595  0.462  0.614- 346 1.11
 427  0.647  0.466  0.561- 346 1.10
 428  0.645  0.420  0.613- 346 1.10
 429  0.536  0.364  0.534- 347 1.10
 430  0.527  0.401  0.598- 347 1.11
 431  0.578  0.360  0.598- 347 1.10
 432  0.465  0.500  0.479- 348 1.10
 433  0.476  0.472  0.549- 348 1.11
 434  0.473  0.441  0.480- 348 1.10
 435  0.558  0.525  0.560- 349 1.11
 436  0.545  0.549  0.487- 349 1.10
 437  0.605  0.521  0.500- 349 1.10
 
  LATTYP: Found a simple orthorhombic cell.
 ALAT       =    22.0000000000
 B/A-ratio  =     1.1667727557
 C/A-ratio  =     1.3472726995
  
  Lattice vectors:
  
 A1 = (   0.0000000000,   0.0000000000,  22.0000000000)
 A2 = (  25.6690006256,   0.0000000000,   0.0000000000)
 A3 = (   0.0000000000,  29.6399993896,   0.0000000000)


Analysis of symmetry for initial positions (statically):
=====================================================================
 Subroutine PRICEL returns:
 Original cell was already a primitive cell.
 

 Routine SETGRP: Setting up the symmetry group for a 
 simple orthorhombic supercell.


 Subroutine GETGRP returns: Found  1 space group operations
 (whereof  1 operations were pure point group operations)
 out of a pool of  8 trial point group operations.


The static configuration has the point symmetry C_1 .


Analysis of symmetry for dynamics (positions and initial velocities):
=====================================================================
 Subroutine PRICEL returns:
 Original cell was already a primitive cell.
 

 Routine SETGRP: Setting up the symmetry group for a 
 simple orthorhombic supercell.


 Subroutine GETGRP returns: Found  1 space group operations
 (whereof  1 operations were pure point group operations)
 out of a pool of  8 trial point group operations.


The dynamic configuration has the point symmetry C_1 .


Analysis of constrained symmetry for selective dynamics:
=====================================================================
 Subroutine PRICEL returns:
 Original cell was already a primitive cell.
 

 Routine SETGRP: Setting up the symmetry group for a 
 simple orthorhombic supercell.


 Subroutine GETGRP returns: Found  1 space group operations
 (whereof  1 operations were pure point group operations)
 out of a pool of  8 trial point group operations.


The constrained configuration has the point symmetry C_1 .


 Subroutine INISYM returns: Found  1 space group operations
 (whereof  1 operations are pure point group operations),
 and found     1 'primitive' translations


----------------------------------------------------------------------------------------

                                     Primitive cell                                     

  volume of cell :   16738.2416

  direct lattice vectors                    reciprocal lattice vectors
    25.669000626  0.000000000  0.000000000     0.038957496  0.000000000  0.000000000
     0.000000000 29.639999390  0.000000000     0.000000000  0.033738192  0.000000000
     0.000000000  0.000000000 22.000000000     0.000000000  0.000000000  0.045454545

  length of vectors
    25.669000626 29.639999390 22.000000000     0.038957496  0.033738192  0.045454545

  position of ions in fractional coordinates (direct lattice)
     0.000000000  0.000000000  0.136360006
     0.083329999  0.041669998  0.136360006
     0.027779999  0.041669998  0.137909998
     0.111110003  0.000000000  0.137909998
     0.166669992  0.000000000  0.136360006
     0.250000000  0.041669998  0.136360006
     0.194440011  0.041669998  0.137909998
     0.277779995  0.000000000  0.137909998
     0.333329990  0.000000000  0.136360006
     0.416669992  0.041669998  0.136360006
     0.361110003  0.041669998  0.137909998
     0.444440011  0.000000000  0.137909998
     0.500000000  0.000000000  0.136360006
     0.583329971  0.041669998  0.136360006
     0.527780013  0.041669998  0.137909998
     0.611109984  0.000000000  0.137909998
     0.666670010  0.000000000  0.136360006
     0.750000019  0.041669998  0.136360006
     0.694439992  0.041669998  0.137909998
     0.777780032  0.000000000  0.137909998
     0.833329952  0.000000000  0.136360006
     0.916669992  0.041669998  0.136360006
     0.861109966  0.041669998  0.137909998
     0.944439974  0.000000000  0.137909998
     0.000000000  0.083329998  0.136360006
     0.083329999  0.125000000  0.136360006
     0.027779999  0.125000000  0.137909998
     0.111110003  0.083329998  0.137909998
     0.166669992  0.083329998  0.136360006
     0.250000000  0.125000000  0.136360006
     0.194440011  0.125000000  0.137909998
     0.277779995  0.083329998  0.137909998
     0.333329990  0.083329998  0.136360006
     0.416669992  0.125000000  0.136360006
     0.361110003  0.125000000  0.137909998
     0.444440011  0.083329998  0.137909998
     0.500000000  0.083329998  0.136360006
     0.583329971  0.125000000  0.136360006
     0.527780013  0.125000000  0.137909998
     0.611109984  0.083329998  0.137909998
     0.666670010  0.083329998  0.136360006
     0.750000019  0.125000000  0.136360006
     0.694439992  0.125000000  0.137909998
     0.777780032  0.083329998  0.137909998
     0.833329952  0.083329998  0.136360006
     0.916669992  0.125000000  0.136360006
     0.861109966  0.125000000  0.137909998
     0.944439974  0.083329998  0.137909998
     0.000000000  0.166670002  0.136360006
     0.083329999  0.208329998  0.136360006
     0.027779999  0.208329998  0.137909998
     0.111110003  0.166670002  0.137909998
     0.166669992  0.166670002  0.136360006
     0.250000000  0.208329998  0.136360006
     0.194440011  0.208329998  0.137909998
     0.277779995  0.166670002  0.137909998
     0.333329990  0.166670002  0.136360006
     0.416669992  0.208329998  0.136360006
     0.361110003  0.208329998  0.137909998
     0.444440011  0.166670002  0.137909998
     0.500000000  0.166670002  0.136360006
     0.583329971  0.208329998  0.136360006
     0.527780013  0.208329998  0.137909998
     0.611109984  0.166670002  0.137909998
     0.666670010  0.166670002  0.136360006
     0.750000019  0.208329998  0.136360006
     0.694439992  0.208329998  0.137909998
     0.777780032  0.166670002  0.137909998
     0.833329952  0.166670002  0.136360006
     0.916669992  0.208329998  0.136360006
     0.861109966  0.208329998  0.137909998
     0.944439974  0.166670002  0.137909998
     0.000000000  0.250000000  0.136360006
     0.083329999  0.291670002  0.136360006
     0.027779999  0.291670002  0.137909998
     0.111110003  0.250000000  0.137909998
     0.166669992  0.250000000  0.136360006
     0.250000000  0.291670002  0.136360006
     0.194440011  0.291670002  0.137909998
     0.277779995  0.250000000  0.137909998
     0.333329990  0.250000000  0.136360006
     0.416669992  0.291670002  0.136360006
     0.361110003  0.291670002  0.137909998
     0.444440011  0.250000000  0.137909998
     0.500000000  0.250000000  0.136360006
     0.583329971  0.291670002  0.136360006
     0.527780013  0.291670002  0.137909998
     0.611109984  0.250000000  0.137909998
     0.666670010  0.250000000  0.136360006
     0.750000019  0.291670002  0.136360006
     0.694439992  0.291670002  0.137909998
     0.777780032  0.250000000  0.137909998
     0.833329952  0.250000000  0.136360006
     0.916669992  0.291670002  0.136360006
     0.861109966  0.291670002  0.137909998
     0.944439974  0.250000000  0.137909998
     0.000000000  0.333329998  0.136360006
     0.083329999  0.375000000  0.136360006
     0.027779999  0.375000000  0.137909998
     0.111110003  0.333329998  0.137909998
     0.166669992  0.333329998  0.136360006
     0.250000000  0.375000000  0.136360006
     0.194440011  0.375000000  0.137909998
     0.277779995  0.333329998  0.137909998
     0.333329990  0.333329998  0.136360006
     0.416669992  0.375000000  0.136360006
     0.361110003  0.375000000  0.137909998
     0.444440011  0.333329998  0.137909998
     0.500000000  0.333329998  0.136360006
     0.583329971  0.375000000  0.136360006
     0.527780013  0.375000000  0.137909998
     0.611109984  0.333329998  0.137909998
     0.666670010  0.333329998  0.136360006
     0.750000019  0.375000000  0.136360006
     0.694439992  0.375000000  0.137909998
     0.777780032  0.333329998  0.137909998
     0.833329952  0.333329998  0.136360006
     0.916669992  0.375000000  0.136360006
     0.861109966  0.375000000  0.137909998
     0.944439974  0.333329998  0.137909998
     0.000000000  0.416670002  0.136360006
     0.083329999  0.458329998  0.136360006
     0.027779999  0.458329998  0.137909998
     0.111110003  0.416670002  0.137909998
     0.166669992  0.416670002  0.136360006
     0.250000000  0.458329998  0.136360006
     0.194440011  0.458329998  0.137909998
     0.277779995  0.416670002  0.137909998
     0.333329990  0.416670002  0.136360006
     0.416669992  0.458329998  0.136360006
     0.361110003  0.458329998  0.137909998
     0.444440011  0.416670002  0.137909998
     0.500000000  0.416670002  0.136360006
     0.583329971  0.458329998  0.136360006
     0.527780013  0.458329998  0.137909998
     0.611109984  0.416670002  0.137909998
     0.666670010  0.416670002  0.136360006
     0.750000019  0.458329998  0.136360006
     0.694439992  0.458329998  0.137909998
     0.777780032  0.416670002  0.137909998
     0.833329952  0.416670002  0.136360006
     0.916669992  0.458329998  0.136360006
     0.861109966  0.458329998  0.137909998
     0.944439974  0.416670002  0.137909998
     0.000000000  0.500000000  0.136360006
     0.083329999  0.541670034  0.136360006
     0.027779999  0.541670034  0.137909998
     0.111110003  0.500000000  0.137909998
     0.166669992  0.500000000  0.136360006
     0.250000000  0.541670034  0.136360006
     0.194440011  0.541670034  0.137909998
     0.277779995  0.500000000  0.137909998
     0.333329990  0.500000000  0.136360006
     0.416669992  0.541670034  0.136360006
     0.361110003  0.541670034  0.137909998
     0.444440011  0.500000000  0.137909998
     0.500000000  0.500000000  0.136360006
     0.583329971  0.541670034  0.136360006
     0.527780013  0.541670034  0.137909998
     0.611109984  0.500000000  0.137909998
     0.666670010  0.500000000  0.136360006
     0.750000019  0.541670034  0.136360006
     0.694439992  0.541670034  0.137909998
     0.777780032  0.500000000  0.137909998
     0.833329952  0.500000000  0.136360006
     0.916669992  0.541670034  0.136360006
     0.861109966  0.541670034  0.137909998
     0.944439974  0.500000000  0.137909998
     0.000000000  0.583329966  0.136360006
     0.083329999  0.625000000  0.136360006
     0.027779999  0.625000000  0.137909998
     0.111110003  0.583329966  0.137909998
     0.166669992  0.583329966  0.136360006
     0.250000000  0.625000000  0.136360006
     0.194440011  0.625000000  0.137909998
     0.277779995  0.583329966  0.137909998
     0.333329990  0.583329966  0.136360006
     0.416669992  0.625000000  0.136360006
     0.361110003  0.625000000  0.137909998
     0.444440011  0.583329966  0.137909998
     0.500000000  0.583329966  0.136360006
     0.583329971  0.625000000  0.136360006
     0.527780013  0.625000000  0.137909998
     0.611109984  0.583329966  0.137909998
     0.666670010  0.583329966  0.136360006
     0.750000019  0.625000000  0.136360006
     0.694439992  0.625000000  0.137909998
     0.777780032  0.583329966  0.137909998
     0.833329952  0.583329966  0.136360006
     0.916669992  0.625000000  0.136360006
     0.861109966  0.625000000  0.137909998
     0.944439974  0.583329966  0.137909998
     0.000000000  0.666670034  0.136360006
     0.083329999  0.708329966  0.136360006
     0.027779999  0.708329966  0.137909998
     0.111110003  0.666670034  0.137909998
     0.166669992  0.666670034  0.136360006
     0.250000000  0.708329966  0.136360006
     0.194440011  0.708329966  0.137909998
     0.277779995  0.666670034  0.137909998
     0.333329990  0.666670034  0.136360006
     0.416669992  0.708329966  0.136360006
     0.361110003  0.708329966  0.137909998
     0.444440011  0.666670034  0.137909998
     0.500000000  0.666670034  0.136360006
     0.583329971  0.708329966  0.136360006
     0.527780013  0.708329966  0.137909998
     0.611109984  0.666670034  0.137909998
     0.666670010  0.666670034  0.136360006
     0.750000019  0.708329966  0.136360006
     0.694439992  0.708329966  0.137909998
     0.777780032  0.666670034  0.137909998
     0.833329952  0.666670034  0.136360006
     0.916669992  0.708329966  0.136360006
     0.861109966  0.708329966  0.137909998
     0.944439974  0.666670034  0.137909998
     0.000000000  0.750000000  0.136360006
     0.083329999  0.791670034  0.136360006
     0.027779999  0.791670034  0.137909998
     0.111110003  0.750000000  0.137909998
     0.166669992  0.750000000  0.136360006
     0.250000000  0.791670034  0.136360006
     0.194440011  0.791670034  0.137909998
     0.277779995  0.750000000  0.137909998
     0.333329990  0.750000000  0.136360006
     0.416669992  0.791670034  0.136360006
     0.361110003  0.791670034  0.137909998
     0.444440011  0.750000000  0.137909998
     0.500000000  0.750000000  0.136360006
     0.583329971  0.791670034  0.136360006
     0.527780013  0.791670034  0.137909998
     0.611109984  0.750000000  0.137909998
     0.666670010  0.750000000  0.136360006
     0.750000019  0.791670034  0.136360006
     0.694439992  0.791670034  0.137909998
     0.777780032  0.750000000  0.137909998
     0.833329952  0.750000000  0.136360006
     0.916669992  0.791670034  0.136360006
     0.861109966  0.791670034  0.137909998
     0.944439974  0.750000000  0.137909998
     0.000000000  0.833329966  0.136360006
     0.083329999  0.875000000  0.136360006
     0.027779999  0.875000000  0.137909998
     0.111110003  0.833329966  0.137909998
     0.166669992  0.833329966  0.136360006
     0.250000000  0.875000000  0.136360006
     0.194440011  0.875000000  0.137909998
     0.277779995  0.833329966  0.137909998
     0.333329990  0.833329966  0.136360006
     0.416669992  0.875000000  0.136360006
     0.361110003  0.875000000  0.137909998
     0.444440011  0.833329966  0.137909998
     0.500000000  0.833329966  0.136360006
     0.583329971  0.875000000  0.136360006
     0.527780013  0.875000000  0.137909998
     0.611109984  0.833329966  0.137909998
     0.666670010  0.833329966  0.136360006
     0.750000019  0.875000000  0.136360006
     0.694439992  0.875000000  0.137909998
     0.777780032  0.833329966  0.137909998
     0.833329952  0.833329966  0.136360006
     0.916669992  0.875000000  0.136360006
     0.861109966  0.875000000  0.137909998
     0.944439974  0.833329966  0.137909998
     0.000000000  0.916670034  0.136360006
     0.083329999  0.958329966  0.136360006
     0.027779999  0.958329966  0.137909998
     0.111110003  0.916670034  0.137909998
     0.166669992  0.916670034  0.136360006
     0.250000000  0.958329966  0.136360006
     0.194440011  0.958329966  0.137909998
     0.277779995  0.916670034  0.137909998
     0.333329990  0.916670034  0.136360006
     0.416669992  0.958329966  0.136360006
     0.361110003  0.958329966  0.137909998
     0.444440011  0.916670034  0.137909998
     0.500000000  0.916670034  0.136360006
     0.583329971  0.958329966  0.136360006
     0.527780013  0.958329966  0.137909998
     0.611109984  0.916670034  0.137909998
     0.666670010  0.916670034  0.136360006
     0.750000019  0.958329966  0.136360006
     0.694439992  0.958329966  0.137909998
     0.777780032  0.916670034  0.137909998
     0.833329952  0.916670034  0.136360006
     0.916669992  0.958329966  0.136360006
     0.861109966  0.958329966  0.137909998
     0.944439974  0.916670034  0.137909998
     0.430499960  0.536599988  0.347699989
     0.357279999  0.603379971  0.325040015
     0.347490022  0.654679993  0.331700000
     0.390540007  0.686040048  0.357949994
     0.444109983  0.666489982  0.376670014
     0.453059972  0.615890029  0.367130019
     0.498920006  0.586210036  0.386899991
     0.411319957  0.585479980  0.342149995
     0.411419972  0.458190036  0.393539992
     0.377020005  0.417410001  0.408379988
     0.411949993  0.379840026  0.429659974
     0.468400014  0.396819998  0.426869999
     0.559020026  0.383180010  0.379670013
     0.606129991  0.354359997  0.361660004
     0.649610056  0.385800008  0.344099998
     0.629979947  0.434360018  0.352169991
     0.645730044  0.510320018  0.406570001
     0.679019961  0.550159988  0.427909981
     0.642840005  0.586889964  0.449049993
     0.586689993  0.570250020  0.439819986
     0.318780001  0.410179965  0.396770000
     0.296180012  0.362659988  0.409220002
     0.332279978  0.323790005  0.431160017
     0.391309961  0.331989995  0.440269990
     0.614439949  0.303390029  0.367809989
     0.669579964  0.284690033  0.354519996
     0.714760028  0.317250000  0.337399981
     0.705060036  0.368690016  0.332679987
     0.737879970  0.557420011  0.422479976
     0.759779963  0.603979975  0.441300002
     0.722559953  0.642009959  0.463319995
     0.662960010  0.634009970  0.465809996
     0.280470022  0.710999996  0.357870015
     0.229910015  0.733720033  0.335940014
     0.167869989  0.768079979  0.420970006
     0.153919999  0.819270026  0.417089982
     0.204299983  0.848720030  0.418590025
     0.235830010  0.817049998  0.377829985
     0.351639986  0.242380017  0.432549997
     0.328689981  0.195469970  0.446310000
     0.228929999  0.201309986  0.418199973
     0.190309998  0.179459985  0.374150016
     0.226570018  0.138899980  0.358189995
     0.284280001  0.154850007  0.351780003
     0.768330003  0.249109984  0.343530005
     0.823960025  0.229910017  0.339810025
     0.777360057  0.154999976  0.376920007
     0.788579969  0.104319987  0.379200025
     0.834140031  0.106169999  0.332319997
     0.868450014  0.148930019  0.342979995
     0.705879997  0.724889986  0.475129995
     0.686589985  0.728109956  0.409040018
     0.593240025  0.765849977  0.393849980
     0.580149992  0.810559993  0.428189971
     0.621270002  0.847859986  0.413690004
     0.667829994  0.815670002  0.415179990
     0.573390009  0.437850002  0.485439994
     0.621029958  0.442229987  0.584089973
     0.556829982  0.383789988  0.568929976
     0.486600001  0.472340001  0.500360012
     0.563610027  0.519909979  0.510360024
     0.486729962  0.537490019  0.369710012
     0.394240014  0.497520028  0.355549986
     0.467520014  0.446730017  0.410409971
     0.513589961  0.366039998  0.415840019
     0.572339998  0.432629987  0.368400010
     0.665510027  0.472800011  0.367020000
     0.588690037  0.521180032  0.419199987
     0.542080000  0.601529959  0.428030014
     0.214500014  0.770529996  0.379839984
     0.283100010  0.187070010  0.404459997
     0.824020064  0.180400017  0.356209993
     0.651010046  0.768490021  0.403959968
     0.593220000  0.414559982  0.540040016
     0.541560010  0.477919994  0.488369985
     0.528849976  0.484489986  0.392410018
     0.295530025  0.674360047  0.313529990
     0.309819999  0.277450023  0.442270019
     0.768810017  0.298629991  0.327459986
     0.745020062  0.687150030  0.481379986
     0.277800020  0.832369985  0.334390012
     0.213419965  0.228110021  0.473700003
     0.723919967  0.175440009  0.385239991
     0.722309989  0.829080002  0.433789990
     0.325399992  0.579750019  0.308070009
     0.382489969  0.723630004  0.363670002
     0.475640010  0.688890003  0.397190007
     0.293079967  0.438690002  0.379150000
     0.252899996  0.356029989  0.401839993
     0.418499988  0.303359977  0.454100002
     0.581339958  0.280130028  0.382329984
     0.677340061  0.246909970  0.358130000
     0.738180015  0.393039986  0.321900021
     0.764569995  0.529610044  0.404820009
     0.803489967  0.610540058  0.438720010
     0.635069950  0.662170004  0.479480006
     0.312889988  0.737230030  0.360119993
     0.274270006  0.695709997  0.404869990
     0.197350020  0.707659948  0.332980004
     0.236829995  0.749060032  0.289110010
     0.180930021  0.758470005  0.468779997
     0.134949984  0.745510009  0.404089971
     0.123430017  0.830150022  0.451789986
     0.137220027  0.824110020  0.369520014
     0.222060026  0.849390047  0.466080015
     0.197939987  0.884090022  0.399680008
     0.385750013  0.249340005  0.464370034
     0.365640002  0.243679993  0.383410020
     0.314710028  0.194549983  0.495480017
     0.359629985  0.168410007  0.439070008
     0.184279975  0.202400035  0.333149997
     0.151799979  0.168290026  0.395110000
     0.212279969  0.118350028  0.317680012
     0.226069979  0.116519988  0.400330023
     0.290220022  0.174510000  0.307790019
     0.313350013  0.125980018  0.356400013
     0.741719931  0.230170009  0.310829986
     0.753139947  0.244859988  0.391879992
     0.849869991  0.249040003  0.373079993
     0.839779969  0.234319988  0.291750019
     0.755250001  0.081629994  0.363779978
     0.803439960  0.094759997  0.426310019
     0.814579993  0.111930012  0.286449996
     0.857619984  0.073560000  0.330069997
     0.892850017  0.158140006  0.301499995
     0.893459992  0.145079977  0.385489984
     0.725510031  0.758020002  0.488100009
     0.671319976  0.718609957  0.506569992
     0.664880065  0.695889985  0.396400018
     0.721250021  0.732930002  0.377310016
     0.573369984  0.735149965  0.414739999
     0.584450015  0.769170012  0.343250015
     0.586050036  0.802349964  0.478340019
     0.538259990  0.822229956  0.421200015
     0.621950046  0.875859980  0.449200023
     0.616070027  0.861629962  0.365689971
     0.550849985  0.411839983  0.457780014
     0.594760019  0.461719982  0.614350015
     0.647019988  0.465880016  0.560540026
     0.645129953  0.420359988  0.613200014
     0.536329979  0.363820002  0.534229972
     0.527310031  0.400850012  0.597819979
     0.578459987  0.360210004  0.598269983
     0.464610023  0.500119981  0.478989991
     0.476130018  0.472240001  0.549379999
     0.472730020  0.440539982  0.480289979
     0.558080024  0.525290002  0.559870026
     0.545210009  0.548569952  0.486609979
     0.605400013  0.520759985  0.500199968

  ion indices of the primitive-cell ions
   primitive index   ion index
                 1           1
                 2           2
                 3           3
                 4           4
                 5           5
                 6           6
                 7           7
                 8           8
                 9           9
                10          10
                11          11
                12          12
                13          13
                14          14
                15          15
                16          16
                17          17
                18          18
                19          19
                20          20
                21          21
                22          22
                23          23
                24          24
                25          25
                26          26
                27          27
                28          28
                29          29
                30          30
                31          31
                32          32
                33          33
                34          34
                35          35
                36          36
                37          37
                38          38
                39          39
                40          40
                41          41
                42          42
                43          43
                44          44
                45          45
                46          46
                47          47
                48          48
                49          49
                50          50
                51          51
                52          52
                53          53
                54          54
                55          55
                56          56
                57          57
                58          58
                59          59
                60          60
                61          61
                62          62
                63          63
                64          64
                65          65
                66          66
                67          67
                68          68
                69          69
                70          70
                71          71
                72          72
                73          73
                74          74
                75          75
                76          76
                77          77
                78          78
                79          79
                80          80
                81          81
                82          82
                83          83
                84          84
                85          85
                86          86
                87          87
                88          88
                89          89
                90          90
                91          91
                92          92
                93          93
                94          94
                95          95
                96          96
                97          97
                98          98
                99          99
               100         100
               101         101
               102         102
               103         103
               104         104
               105         105
               106         106
               107         107
               108         108
               109         109
               110         110
               111         111
               112         112
               113         113
               114         114
               115         115
               116         116
               117         117
               118         118
               119         119
               120         120
               121         121
               122         122
               123         123
               124         124
               125         125
               126         126
               127         127
               128         128
               129         129
               130         130
               131         131
               132         132
               133         133
               134         134
               135         135
               136         136
               137         137
               138         138
               139         139
               140         140
               141         141
               142         142
               143         143
               144         144
               145         145
               146         146
               147         147
               148         148
               149         149
               150         150
               151         151
               152         152
               153         153
               154         154
               155         155
               156         156
               157         157
               158         158
               159         159
               160         160
               161         161
               162         162
               163         163
               164         164
               165         165
               166         166
               167         167
               168         168
               169         169
               170         170
               171         171
               172         172
               173         173
               174         174
               175         175
               176         176
               177         177
               178         178
               179         179
               180         180
               181         181
               182         182
               183         183
               184         184
               185         185
               186         186
               187         187
               188         188
               189         189
               190         190
               191         191
               192         192
               193         193
               194         194
               195         195
               196         196
               197         197
               198         198
               199         199
               200         200
               201         201
               202         202
               203         203
               204         204
               205         205
               206         206
               207         207
               208         208
               209         209
               210         210
               211         211
               212         212
               213         213
               214         214
               215         215
               216         216
               217         217
               218         218
               219         219
               220         220
               221         221
               222         222
               223         223
               224         224
               225         225
               226         226
               227         227
               228         228
               229         229
               230         230
               231         231
               232         232
               233         233
               234         234
               235         235
               236         236
               237         237
               238         238
               239         239
               240         240
               241         241
               242         242
               243         243
               244         244
               245         245
               246         246
               247         247
               248         248
               249         249
               250         250
               251         251
               252         252
               253         253
               254         254
               255         255
               256         256
               257         257
               258         258
               259         259
               260         260
               261         261
               262         262
               263         263
               264         264
               265         265
               266         266
               267         267
               268         268
               269         269
               270         270
               271         271
               272         272
               273         273
               274         274
               275         275
               276         276
               277         277
               278         278
               279         279
               280         280
               281         281
               282         282
               283         283
               284         284
               285         285
               286         286
               287         287
               288         288
               289         289
               290         290
               291         291
               292         292
               293         293
               294         294
               295         295
               296         296
               297         297
               298         298
               299         299
               300         300
               301         301
               302         302
               303         303
               304         304
               305         305
               306         306
               307         307
               308         308
               309         309
               310         310
               311         311
               312         312
               313         313
               314         314
               315         315
               316         316
               317         317
               318         318
               319         319
               320         320
               321         321
               322         322
               323         323
               324         324
               325         325
               326         326
               327         327
               328         328
               329         329
               330         330
               331         331
               332         332
               333         333
               334         334
               335         335
               336         336
               337         337
               338         338
               339         339
               340         340
               341         341
               342         342
               343         343
               344         344
               345         345
               346         346
               347         347
               348         348
               349         349
               350         350
               351         351
               352         352
               353         353
               354         354
               355         355
               356         356
               357         357
               358         358
               359         359
               360         360
               361         361
               362         362
               363         363
               364         364
               365         365
               366         366
               367         367
               368         368
               369         369
               370         370
               371         371
               372         372
               373         373
               374         374
               375         375
               376         376
               377         377
               378         378
               379         379
               380         380
               381         381
               382         382
               383         383
               384         384
               385         385
               386         386
               387         387
               388         388
               389         389
               390         390
               391         391
               392         392
               393         393
               394         394
               395         395
               396         396
               397         397
               398         398
               399         399
               400         400
               401         401
               402         402
               403         403
               404         404
               405         405
               406         406
               407         407
               408         408
               409         409
               410         410
               411         411
               412         412
               413         413
               414         414
               415         415
               416         416
               417         417
               418         418
               419         419
               420         420
               421         421
               422         422
               423         423
               424         424
               425         425
               426         426
               427         427
               428         428
               429         429
               430         430
               431         431
               432         432
               433         433
               434         434
               435         435
               436         436
               437         437

----------------------------------------------------------------------------------------

 
 
 KPOINTS: K-Spacing Value to Generate K-Mesh: 0.05

Automatic generation of k-mesh.
 Grid dimensions read from file:
 generate k-points for:    1    1    1

 Generating k-lattice:

  Cartesian coordinates                     Fractional coordinates (reciprocal lattice)
     0.038957496  0.000000000  0.000000000     1.000000000  0.000000000  0.000000000
     0.000000000  0.033738192  0.000000000     0.000000000  1.000000000  0.000000000
     0.000000000  0.000000000  0.045454545     0.000000000  0.000000000  1.000000000

  Length of vectors
     0.038957496  0.033738192  0.045454545

  Shift w.r.t. Gamma in fractional coordinates (k-lattice)
     0.000000000  0.000000000  0.000000000

 
 Subroutine IBZKPT returns following result:
 ===========================================
 
 Found      1 irreducible k-points:
 
 Following reciprocal coordinates:
            Coordinates               Weight
  0.000000  0.000000  0.000000      1.000000
 
 Following cartesian coordinates:
            Coordinates               Weight
  0.000000  0.000000  0.000000      1.000000
 


--------------------------------------------------------------------------------------------------------


 Dimension of arrays:
   k-points           NKPTS =      1   k-points in BZ     NKDIM =      1   number of bands    NBANDS=   1024
   number of dos      NEDOS =    301   number of ions     NIONS =    437
   non local maximal  LDIM  =      6   non local SUM 2l+1 LMDIM =     18
   total plane-waves  NPLWV = ******
   max r-space proj   IRMAX =   1969   max aug-charges    IRDMAX=   6532
   dimension x,y,z NGX =   140 NGY =  160 NGZ =  120
   dimension x,y,z NGXF=   280 NGYF=  320 NGZF=  240
   support grid    NGXF=   280 NGYF=  320 NGZF=  240
   ions per type =             349  14   1   8  65
   NGX,Y,Z   is equivalent  to a cutoff of   9.07,  8.97,  9.07 a.u.
   NGXF,Y,Z  is equivalent  to a cutoff of  18.13, 17.95, 18.14 a.u.

 SYSTEM =  XYC                                     
 POSCAR =  Generated by VASPKIT code               

 Startparameter for this run:
   NWRITE =      2    write-flag & timer
   PREC   = normal    normal or accurate (medium, high low for compatibility)
   ISTART =      0    job   : 0-new  1-cont  2-samecut
   ICHARG =      2    charge: 1-file 2-atom 10-const
   ISPIN  =      1    spin polarized calculation?
   LNONCOLLINEAR =      F non collinear calculations
   LSORBIT =      F    spin-orbit coupling
   INIWAV =      1    electr: 0-lowe 1-rand  2-diag
   LASPH  =      F    aspherical Exc in radial PAW
 Electronic Relaxation 1
   ENCUT  =  480.0 eV  35.28 Ry    5.94 a.u.  45.85 52.95 39.30*2*pi/ulx,y,z
   ENINI  =  480.0     initial cutoff
   ENAUG  =  644.9 eV  augmentation charge cutoff
   NELM   =    100;   NELMIN=  5; NELMDL= -5     # of ELM steps 
   EDIFF  = 0.1E-04   stopping-criterion for ELM
   LREAL  =      T    real-space projection
   NLSPLINE    = F    spline interpolate recip. space projectors
   LCOMPAT=      F    compatible to vasp.4.4
   GGA_COMPAT  = T    GGA compatible to vasp.4.4-vasp.4.6
   LMAXPAW     = -100 max onsite density
   LMAXMIX     =    2 max onsite mixed and CHGCAR
   VOSKOWN=      0    Vosko Wilk Nusair interpolation
   ROPT   =   -0.00050  -0.00050  -0.00050  -0.00050
   ROPT   =   -0.00050
 Ionic relaxation
   EDIFFG = -.5E-01   stopping-criterion for IOM
   NSW    =    200    number of steps for IOM
   NBLOCK =      1;   KBLOCK =    200    inner block; outer block 
   IBRION =      2    ionic relax: 0-MD 1-quasi-New 2-CG
   NFREE  =      1    steps in history (QN), initial steepest desc. (CG)
   ISIF   =      2    stress and relaxation
   IWAVPR =     11    prediction:  0-non 1-charg 2-wave 3-comb
   ISYM   =      2    0-nonsym 1-usesym 2-fastsym
   LCORR  =      T    Harris-Foulkes like correction to forces

   POTIM  = 0.1000    time-step for ionic-motion
   TEIN   =    0.0    initial temperature
   TEBEG  =    0.0;   TEEND  =   0.0 temperature during run
   SMASS  =  -3.00    Nose mass-parameter (am)
   estimated Nose-frequenzy (Omega)   =  0.10E-29 period in steps = 0.63E+47 mass=  -0.151E-25a.u.
   SCALEE = 1.0000    scale energy and forces
   NPACO  =    256;   APACO  = 10.0  distance and # of slots for P.C.
   PSTRESS=    0.0 pullay stress

  Mass of Ions in am
   POMASS =  12.01 14.00 58.93 16.00  1.00
  Ionic Valenz
   ZVAL   =   4.00  5.00  9.00  6.00  1.00
  Atomic Wigner-Seitz radii
   RWIGS  =  -1.00 -1.00 -1.00 -1.00 -1.00
  virtual crystal weights 
   VCA    =   1.00  1.00  1.00  1.00  1.00
   NELECT =    1588.0000    total number of electrons
   NUPDOWN=      -1.0000    fix difference up-down

 DOS related values:
   EMIN   =  10.00;   EMAX   =-10.00  energy-range for DOS
   EFERMI =   0.00
   ISMEAR =     0;   SIGMA  =   0.05  broadening in eV -4-tet -1-fermi 0-gaus

 Electronic relaxation 2 (details)
   IALGO  =     38    algorithm
   LDIAG  =      T    sub-space diagonalisation (order eigenvalues)
   LSUBROT=      F    optimize rotation matrix (better conditioning)
   TURBO    =      0    0=normal 1=particle mesh
   IRESTART =      0    0=no restart 2=restart with 2 vectors
   NREBOOT  =      0    no. of reboots
   NMIN     =      0    reboot dimension
   EREF     =   0.00    reference energy to select bands
   IMIX   =      4    mixing-type and parameters
     AMIX     =   0.20;   BMIX     =  0.00
     AMIX_MAG =   0.80;   BMIX_MAG =  0.00
     AMIN     =   0.10
     WC   =   100.;   INIMIX=   1;  MIXPRE=   1;  MAXMIX= -45

 Intra band minimization:
   WEIMIN = 0.0010     energy-eigenvalue tresh-hold
   EBREAK =  0.24E-08  absolut break condition
   DEPER  =   0.30     relativ break condition  

   TIME   =   0.40     timestep for ELM

  volume/ion in A,a.u.               =      38.30       258.48
  Fermi-wavevector in a.u.,A,eV,Ry     =   0.746658  1.410979  7.585223  0.557498
  Thomas-Fermi vector in A             =   1.842531
 
 Write flags
   LWAVE        =      F    write WAVECAR
   LDOWNSAMPLE  =      F    k-point downsampling of WAVECAR
   LCHARG       =      F    write CHGCAR
   LVTOT        =      F    write LOCPOT, total local potential
   LVHAR        =      F    write LOCPOT, Hartree potential only
   LELF         =      F    write electronic localiz. function (ELF)
   LORBIT       =      0    0 simple, 1 ext, 2 COOP (PROOUT), +10 PAW based schemes


 Dipole corrections
   LMONO  =      F    monopole corrections only (constant potential shift)
   LDIPOL =      F    correct potential (dipole corrections)
   IDIPOL =      0    1-x, 2-y, 3-z, 4-all directions 
   EPSILON=  1.0000000 bulk dielectric constant

 Exchange correlation treatment:
   GGA     =    --    GGA type
   LEXCH   =     8    internal setting for exchange type
   LIBXC   =     F    Libxc                    
   VOSKOWN =     0    Vosko Wilk Nusair interpolation
   LHFCALC =     F    Hartree Fock is set to
   LHFONE  =     F    Hartree Fock one center treatment
   AEXX    =    0.0000 exact exchange contribution

 Linear response parameters
   LEPSILON=     F    determine dielectric tensor
   LRPA    =     F    only Hartree local field effects (RPA)
   LNABLA  =     F    use nabla operator in PAW spheres
   LVEL    =     F    velocity operator in full k-point grid
   CSHIFT  =0.1000    complex shift for real part using Kramers Kronig
   OMEGAMAX=  -1.0    maximum frequency
   DEG_THRESHOLD= 0.2000000E-02 threshold for treating states as degnerate
   RTIME   =   -0.100 relaxation time in fs
  (WPLASMAI=    0.000 imaginary part of plasma frequency in eV, 0.658/RTIME)
   DFIELD  = 0.0000000 0.0000000 0.0000000 field for delta impulse in time
 
  Optional k-point grid parameters
   LKPOINTS_OPT  =     F    use optional k-point grid
   KPOINTS_OPT_MODE=     1    mode for optional k-point grid
 
 Orbital magnetization related:
   ORBITALMAG=     F  switch on orbital magnetization
   LCHIMAG   =     F  perturbation theory with respect to B field
   DQ        =  0.001000  dq finite difference perturbation B field
   LLRAUG    =     F  two centre corrections for induced B field


--------------------------------------------------------------------------------------------------------


 conjugate gradient relaxation of ions
   using selective dynamics as specified on POSCAR
   WARNING: If single coordinates had been selected the selection of coordinates
            is made according to the corresponding   d i r e c t   coordinates!
            Don't support selection of single cartesian coordinates -- sorry ...
  !
 charge density and potential will be updated during run
 non-spin polarized calculation
 Variant of blocked Davidson
 Davidson routine will perform the subspace rotation
 perform sub-space diagonalisation
    after iterative eigenvector-optimisation
 modified Broyden-mixing scheme, WC =      100.0
 initial mixing is a Kerker type mixing with AMIX =  0.2000 and BMIX =      0.0001
 Hartree-type preconditioning will be used
 using additional bands          230
 real space projection scheme for non local part
 use partial core corrections
 calculate Harris-corrections to forces 
   (improved forces if not selfconsistent)
 use gradient corrections 
 use of overlap-Matrix (Vanderbilt PP)
 Gauss-broadening in eV      SIGMA  =   0.05


--------------------------------------------------------------------------------------------------------


  energy-cutoff  :      480.00
  volume of cell :    16738.24
      direct lattice vectors                 reciprocal lattice vectors
    25.669000626  0.000000000  0.000000000     0.038957496  0.000000000  0.000000000
     0.000000000 29.639999390  0.000000000     0.000000000  0.033738192  0.000000000
     0.000000000  0.000000000 22.000000000     0.000000000  0.000000000  0.045454545

  length of vectors
    25.669000626 29.639999390 22.000000000     0.038957496  0.033738192  0.045454545


 
 k-points in units of 2pi/SCALE and weight: K-Spacing Value to Generate K-Mesh: 0.05
   0.00000000  0.00000000  0.00000000       1.000
 
 k-points in reciprocal lattice and weights: K-Spacing Value to Generate K-Mesh: 0.05
   0.00000000  0.00000000  0.00000000       1.000
 
 position of ions in fractional coordinates (direct lattice) 
   0.00000000  0.00000000  0.13636001
   0.08333000  0.04167000  0.13636001
   0.02778000  0.04167000  0.13791000
   0.11111000  0.00000000  0.13791000
   0.16666999  0.00000000  0.13636001
   0.25000000  0.04167000  0.13636001
   0.19444001  0.04167000  0.13791000
   0.27777999  0.00000000  0.13791000
   0.33332999  0.00000000  0.13636001
   0.41666999  0.04167000  0.13636001
   0.36111000  0.04167000  0.13791000
   0.44444001  0.00000000  0.13791000
   0.50000000  0.00000000  0.13636001
   0.58332997  0.04167000  0.13636001
   0.52778001  0.04167000  0.13791000
   0.61110998  0.00000000  0.13791000
   0.66667001  0.00000000  0.13636001
   0.75000002  0.04167000  0.13636001
   0.69443999  0.04167000  0.13791000
   0.77778003  0.00000000  0.13791000
   0.83332995  0.00000000  0.13636001
   0.91666999  0.04167000  0.13636001
   0.86110997  0.04167000  0.13791000
   0.94443997  0.00000000  0.13791000
   0.00000000  0.08333000  0.13636001
   0.08333000  0.12500000  0.13636001
   0.02778000  0.12500000  0.13791000
   0.11111000  0.08333000  0.13791000
   0.16666999  0.08333000  0.13636001
   0.25000000  0.12500000  0.13636001
   0.19444001  0.12500000  0.13791000
   0.27777999  0.08333000  0.13791000
   0.33332999  0.08333000  0.13636001
   0.41666999  0.12500000  0.13636001
   0.36111000  0.12500000  0.13791000
   0.44444001  0.08333000  0.13791000
   0.50000000  0.08333000  0.13636001
   0.58332997  0.12500000  0.13636001
   0.52778001  0.12500000  0.13791000
   0.61110998  0.08333000  0.13791000
   0.66667001  0.08333000  0.13636001
   0.75000002  0.12500000  0.13636001
   0.69443999  0.12500000  0.13791000
   0.77778003  0.08333000  0.13791000
   0.83332995  0.08333000  0.13636001
   0.91666999  0.12500000  0.13636001
   0.86110997  0.12500000  0.13791000
   0.94443997  0.08333000  0.13791000
   0.00000000  0.16667000  0.13636001
   0.08333000  0.20833000  0.13636001
   0.02778000  0.20833000  0.13791000
   0.11111000  0.16667000  0.13791000
   0.16666999  0.16667000  0.13636001
   0.25000000  0.20833000  0.13636001
   0.19444001  0.20833000  0.13791000
   0.27777999  0.16667000  0.13791000
   0.33332999  0.16667000  0.13636001
   0.41666999  0.20833000  0.13636001
   0.36111000  0.20833000  0.13791000
   0.44444001  0.16667000  0.13791000
   0.50000000  0.16667000  0.13636001
   0.58332997  0.20833000  0.13636001
   0.52778001  0.20833000  0.13791000
   0.61110998  0.16667000  0.13791000
   0.66667001  0.16667000  0.13636001
   0.75000002  0.20833000  0.13636001
   0.69443999  0.20833000  0.13791000
   0.77778003  0.16667000  0.13791000
   0.83332995  0.16667000  0.13636001
   0.91666999  0.20833000  0.13636001
   0.86110997  0.20833000  0.13791000
   0.94443997  0.16667000  0.13791000
   0.00000000  0.25000000  0.13636001
   0.08333000  0.29167000  0.13636001
   0.02778000  0.29167000  0.13791000
   0.11111000  0.25000000  0.13791000
   0.16666999  0.25000000  0.13636001
   0.25000000  0.29167000  0.13636001
   0.19444001  0.29167000  0.13791000
   0.27777999  0.25000000  0.13791000
   0.33332999  0.25000000  0.13636001
   0.41666999  0.29167000  0.13636001
   0.36111000  0.29167000  0.13791000
   0.44444001  0.25000000  0.13791000
   0.50000000  0.25000000  0.13636001
   0.58332997  0.29167000  0.13636001
   0.52778001  0.29167000  0.13791000
   0.61110998  0.25000000  0.13791000
   0.66667001  0.25000000  0.13636001
   0.75000002  0.29167000  0.13636001
   0.69443999  0.29167000  0.13791000
   0.77778003  0.25000000  0.13791000
   0.83332995  0.25000000  0.13636001
   0.91666999  0.29167000  0.13636001
   0.86110997  0.29167000  0.13791000
   0.94443997  0.25000000  0.13791000
   0.00000000  0.33333000  0.13636001
   0.08333000  0.37500000  0.13636001
   0.02778000  0.37500000  0.13791000
   0.11111000  0.33333000  0.13791000
   0.16666999  0.33333000  0.13636001
   0.25000000  0.37500000  0.13636001
   0.19444001  0.37500000  0.13791000
   0.27777999  0.33333000  0.13791000
   0.33332999  0.33333000  0.13636001
   0.41666999  0.37500000  0.13636001
   0.36111000  0.37500000  0.13791000
   0.44444001  0.33333000  0.13791000
   0.50000000  0.33333000  0.13636001
   0.58332997  0.37500000  0.13636001
   0.52778001  0.37500000  0.13791000
   0.61110998  0.33333000  0.13791000
   0.66667001  0.33333000  0.13636001
   0.75000002  0.37500000  0.13636001
   0.69443999  0.37500000  0.13791000
   0.77778003  0.33333000  0.13791000
   0.83332995  0.33333000  0.13636001
   0.91666999  0.37500000  0.13636001
   0.86110997  0.37500000  0.13791000
   0.94443997  0.33333000  0.13791000
   0.00000000  0.41667000  0.13636001
   0.08333000  0.45833000  0.13636001
   0.02778000  0.45833000  0.13791000
   0.11111000  0.41667000  0.13791000
   0.16666999  0.41667000  0.13636001
   0.25000000  0.45833000  0.13636001
   0.19444001  0.45833000  0.13791000
   0.27777999  0.41667000  0.13791000
   0.33332999  0.41667000  0.13636001
   0.41666999  0.45833000  0.13636001
   0.36111000  0.45833000  0.13791000
   0.44444001  0.41667000  0.13791000
   0.50000000  0.41667000  0.13636001
   0.58332997  0.45833000  0.13636001
   0.52778001  0.45833000  0.13791000
   0.61110998  0.41667000  0.13791000
   0.66667001  0.41667000  0.13636001
   0.75000002  0.45833000  0.13636001
   0.69443999  0.45833000  0.13791000
   0.77778003  0.41667000  0.13791000
   0.83332995  0.41667000  0.13636001
   0.91666999  0.45833000  0.13636001
   0.86110997  0.45833000  0.13791000
   0.94443997  0.41667000  0.13791000
   0.00000000  0.50000000  0.13636001
   0.08333000  0.54167003  0.13636001
   0.02778000  0.54167003  0.13791000
   0.11111000  0.50000000  0.13791000
   0.16666999  0.50000000  0.13636001
   0.25000000  0.54167003  0.13636001
   0.19444001  0.54167003  0.13791000
   0.27777999  0.50000000  0.13791000
   0.33332999  0.50000000  0.13636001
   0.41666999  0.54167003  0.13636001
   0.36111000  0.54167003  0.13791000
   0.44444001  0.50000000  0.13791000
   0.50000000  0.50000000  0.13636001
   0.58332997  0.54167003  0.13636001
   0.52778001  0.54167003  0.13791000
   0.61110998  0.50000000  0.13791000
   0.66667001  0.50000000  0.13636001
   0.75000002  0.54167003  0.13636001
   0.69443999  0.54167003  0.13791000
   0.77778003  0.50000000  0.13791000
   0.83332995  0.50000000  0.13636001
   0.91666999  0.54167003  0.13636001
   0.86110997  0.54167003  0.13791000
   0.94443997  0.50000000  0.13791000
   0.00000000  0.58332997  0.13636001
   0.08333000  0.62500000  0.13636001
   0.02778000  0.62500000  0.13791000
   0.11111000  0.58332997  0.13791000
   0.16666999  0.58332997  0.13636001
   0.25000000  0.62500000  0.13636001
   0.19444001  0.62500000  0.13791000
   0.27777999  0.58332997  0.13791000
   0.33332999  0.58332997  0.13636001
   0.41666999  0.62500000  0.13636001
   0.36111000  0.62500000  0.13791000
   0.44444001  0.58332997  0.13791000
   0.50000000  0.58332997  0.13636001
   0.58332997  0.62500000  0.13636001
   0.52778001  0.62500000  0.13791000
   0.61110998  0.58332997  0.13791000
   0.66667001  0.58332997  0.13636001
   0.75000002  0.62500000  0.13636001
   0.69443999  0.62500000  0.13791000
   0.77778003  0.58332997  0.13791000
   0.83332995  0.58332997  0.13636001
   0.91666999  0.62500000  0.13636001
   0.86110997  0.62500000  0.13791000
   0.94443997  0.58332997  0.13791000
   0.00000000  0.66667003  0.13636001
   0.08333000  0.70832997  0.13636001
   0.02778000  0.70832997  0.13791000
   0.11111000  0.66667003  0.13791000
   0.16666999  0.66667003  0.13636001
   0.25000000  0.70832997  0.13636001
   0.19444001  0.70832997  0.13791000
   0.27777999  0.66667003  0.13791000
   0.33332999  0.66667003  0.13636001
   0.41666999  0.70832997  0.13636001
   0.36111000  0.70832997  0.13791000
   0.44444001  0.66667003  0.13791000
   0.50000000  0.66667003  0.13636001
   0.58332997  0.70832997  0.13636001
   0.52778001  0.70832997  0.13791000
   0.61110998  0.66667003  0.13791000
   0.66667001  0.66667003  0.13636001
   0.75000002  0.70832997  0.13636001
   0.69443999  0.70832997  0.13791000
   0.77778003  0.66667003  0.13791000
   0.83332995  0.66667003  0.13636001
   0.91666999  0.70832997  0.13636001
   0.86110997  0.70832997  0.13791000
   0.94443997  0.66667003  0.13791000
   0.00000000  0.75000000  0.13636001
   0.08333000  0.79167003  0.13636001
   0.02778000  0.79167003  0.13791000
   0.11111000  0.75000000  0.13791000
   0.16666999  0.75000000  0.13636001
   0.25000000  0.79167003  0.13636001
   0.19444001  0.79167003  0.13791000
   0.27777999  0.75000000  0.13791000
   0.33332999  0.75000000  0.13636001
   0.41666999  0.79167003  0.13636001
   0.36111000  0.79167003  0.13791000
   0.44444001  0.75000000  0.13791000
   0.50000000  0.75000000  0.13636001
   0.58332997  0.79167003  0.13636001
   0.52778001  0.79167003  0.13791000
   0.61110998  0.75000000  0.13791000
   0.66667001  0.75000000  0.13636001
   0.75000002  0.79167003  0.13636001
   0.69443999  0.79167003  0.13791000
   0.77778003  0.75000000  0.13791000
   0.83332995  0.75000000  0.13636001
   0.91666999  0.79167003  0.13636001
   0.86110997  0.79167003  0.13791000
   0.94443997  0.75000000  0.13791000
   0.00000000  0.83332997  0.13636001
   0.08333000  0.87500000  0.13636001
   0.02778000  0.87500000  0.13791000
   0.11111000  0.83332997  0.13791000
   0.16666999  0.83332997  0.13636001
   0.25000000  0.87500000  0.13636001
   0.19444001  0.87500000  0.13791000
   0.27777999  0.83332997  0.13791000
   0.33332999  0.83332997  0.13636001
   0.41666999  0.87500000  0.13636001
   0.36111000  0.87500000  0.13791000
   0.44444001  0.83332997  0.13791000
   0.50000000  0.83332997  0.13636001
   0.58332997  0.87500000  0.13636001
   0.52778001  0.87500000  0.13791000
   0.61110998  0.83332997  0.13791000
   0.66667001  0.83332997  0.13636001
   0.75000002  0.87500000  0.13636001
   0.69443999  0.87500000  0.13791000
   0.77778003  0.83332997  0.13791000
   0.83332995  0.83332997  0.13636001
   0.91666999  0.87500000  0.13636001
   0.86110997  0.87500000  0.13791000
   0.94443997  0.83332997  0.13791000
   0.00000000  0.91667003  0.13636001
   0.08333000  0.95832997  0.13636001
   0.02778000  0.95832997  0.13791000
   0.11111000  0.91667003  0.13791000
   0.16666999  0.91667003  0.13636001
   0.25000000  0.95832997  0.13636001
   0.19444001  0.95832997  0.13791000
   0.27777999  0.91667003  0.13791000
   0.33332999  0.91667003  0.13636001
   0.41666999  0.95832997  0.13636001
   0.36111000  0.95832997  0.13791000
   0.44444001  0.91667003  0.13791000
   0.50000000  0.91667003  0.13636001
   0.58332997  0.95832997  0.13636001
   0.52778001  0.95832997  0.13791000
   0.61110998  0.91667003  0.13791000
   0.66667001  0.91667003  0.13636001
   0.75000002  0.95832997  0.13636001
   0.69443999  0.95832997  0.13791000
   0.77778003  0.91667003  0.13791000
   0.83332995  0.91667003  0.13636001
   0.91666999  0.95832997  0.13636001
   0.86110997  0.95832997  0.13791000
   0.94443997  0.91667003  0.13791000
   0.43049996  0.53659999  0.34769999
   0.35728000  0.60337997  0.32504002
   0.34749002  0.65467999  0.33170000
   0.39054001  0.68604005  0.35794999
   0.44410998  0.66648998  0.37667001
   0.45305997  0.61589003  0.36713002
   0.49892001  0.58621004  0.38689999
   0.41131996  0.58547998  0.34214999
   0.41141997  0.45819004  0.39353999
   0.37702001  0.41741000  0.40837999
   0.41194999  0.37984003  0.42965997
   0.46840001  0.39682000  0.42687000
   0.55902003  0.38318001  0.37967001
   0.60612999  0.35436000  0.36166000
   0.64961006  0.38580001  0.34410000
   0.62997995  0.43436002  0.35216999
   0.64573004  0.51032002  0.40657000
   0.67901996  0.55015999  0.42790998
   0.64284000  0.58688996  0.44904999
   0.58668999  0.57025002  0.43981999
   0.31878000  0.41017997  0.39677000
   0.29618001  0.36265999  0.40922000
   0.33227998  0.32379000  0.43116002
   0.39130996  0.33199000  0.44026999
   0.61443995  0.30339003  0.36780999
   0.66957996  0.28469003  0.35452000
   0.71476003  0.31725000  0.33739998
   0.70506004  0.36869002  0.33267999
   0.73787997  0.55742001  0.42247998
   0.75977996  0.60397998  0.44130000
   0.72255995  0.64200996  0.46332000
   0.66296001  0.63400997  0.46581000
   0.28047002  0.71100000  0.35787002
   0.22991001  0.73372003  0.33594001
   0.16786999  0.76807998  0.42097001
   0.15392000  0.81927003  0.41708998
   0.20429998  0.84872003  0.41859003
   0.23583001  0.81705000  0.37782999
   0.35163999  0.24238002  0.43255000
   0.32868998  0.19546997  0.44631000
   0.22893000  0.20130999  0.41819997
   0.19031000  0.17945998  0.37415002
   0.22657002  0.13889998  0.35818999
   0.28428000  0.15485001  0.35178000
   0.76833000  0.24910998  0.34353000
   0.82396003  0.22991002  0.33981002
   0.77736006  0.15499998  0.37692001
   0.78857997  0.10431999  0.37920003
   0.83414003  0.10617000  0.33232000
   0.86845001  0.14893002  0.34297999
   0.70588000  0.72488999  0.47512999
   0.68658998  0.72810996  0.40904002
   0.59324002  0.76584998  0.39384998
   0.58014999  0.81055999  0.42818997
   0.62127000  0.84785999  0.41369000
   0.66782999  0.81567000  0.41517999
   0.57339001  0.43785000  0.48543999
   0.62102996  0.44222999  0.58408997
   0.55682998  0.38378999  0.56892998
   0.48660000  0.47234000  0.50036001
   0.56361003  0.51990998  0.51036002
   0.48672996  0.53749002  0.36971001
   0.39424001  0.49752003  0.35554999
   0.46752001  0.44673002  0.41040997
   0.51358996  0.36604000  0.41584002
   0.57234000  0.43262999  0.36840001
   0.66551003  0.47280001  0.36702000
   0.58869004  0.52118003  0.41919999
   0.54208000  0.60152996  0.42803001
   0.21450001  0.77053000  0.37983998
   0.28310001  0.18707001  0.40446000
   0.82402006  0.18040002  0.35620999
   0.65101005  0.76849002  0.40395997
   0.59322000  0.41455998  0.54004002
   0.54156001  0.47791999  0.48836999
   0.52884998  0.48448999  0.39241002
   0.29553002  0.67436005  0.31352999
   0.30982000  0.27745002  0.44227002
   0.76881002  0.29862999  0.32745999
   0.74502006  0.68715003  0.48137999
   0.27780002  0.83236998  0.33439001
   0.21341996  0.22811002  0.47370000
   0.72391997  0.17544001  0.38523999
   0.72230999  0.82908000  0.43378999
   0.32539999  0.57975002  0.30807001
   0.38248997  0.72363000  0.36367000
   0.47564001  0.68889000  0.39719001
   0.29307997  0.43869000  0.37915000
   0.25290000  0.35602999  0.40183999
   0.41849999  0.30335998  0.45410000
   0.58133996  0.28013003  0.38232998
   0.67734006  0.24690997  0.35813000
   0.73818002  0.39303999  0.32190002
   0.76457000  0.52961004  0.40482001
   0.80348997  0.61054006  0.43872001
   0.63506995  0.66217000  0.47948001
   0.31288999  0.73723003  0.36011999
   0.27427001  0.69571000  0.40486999
   0.19735002  0.70765995  0.33298000
   0.23683000  0.74906003  0.28911001
   0.18093002  0.75847001  0.46878000
   0.13494998  0.74551001  0.40408997
   0.12343002  0.83015002  0.45178999
   0.13722003  0.82411002  0.36952001
   0.22206003  0.84939005  0.46608002
   0.19793999  0.88409002  0.39968001
   0.38575001  0.24934001  0.46437003
   0.36564000  0.24367999  0.38341002
   0.31471003  0.19454998  0.49548002
   0.35962999  0.16841001  0.43907001
   0.18427997  0.20240004  0.33315000
   0.15179998  0.16829003  0.39511000
   0.21227997  0.11835003  0.31768001
   0.22606998  0.11651999  0.40033002
   0.29022002  0.17451000  0.30779002
   0.31335001  0.12598002  0.35640001
   0.74171993  0.23017001  0.31082999
   0.75313995  0.24485999  0.39187999
   0.84986999  0.24904000  0.37307999
   0.83977997  0.23431999  0.29175002
   0.75525000  0.08162999  0.36377998
   0.80343996  0.09476000  0.42631002
   0.81457999  0.11193001  0.28645000
   0.85761998  0.07356000  0.33007000
   0.89285002  0.15814001  0.30150000
   0.89345999  0.14507998  0.38548998
   0.72551003  0.75802000  0.48810001
   0.67131998  0.71860996  0.50656999
   0.66488006  0.69588999  0.39640002
   0.72125002  0.73293000  0.37731002
   0.57336998  0.73514996  0.41474000
   0.58445002  0.76917001  0.34325001
   0.58605004  0.80234996  0.47834002
   0.53825999  0.82222996  0.42120002
   0.62195005  0.87585998  0.44920002
   0.61607003  0.86162996  0.36568997
   0.55084998  0.41183998  0.45778001
   0.59476002  0.46171998  0.61435002
   0.64701999  0.46588002  0.56054003
   0.64512995  0.42035999  0.61320001
   0.53632998  0.36382000  0.53422997
   0.52731003  0.40085001  0.59781998
   0.57845999  0.36021000  0.59826998
   0.46461002  0.50011998  0.47898999
   0.47613002  0.47224000  0.54938000
   0.47273002  0.44053998  0.48028998
   0.55808002  0.52529000  0.55987003
   0.54521001  0.54856995  0.48660998
   0.60540001  0.52075998  0.50019997
 
 position of ions in cartesian coordinates  (Angst):
   0.00000000  0.00000000  2.99992013
   2.13899779  1.23509872  2.99992013
   0.71308482  1.23509872  3.03401995
   2.85208273  0.00000000  3.03401995
   4.27825213  0.00000000  2.99992013
   6.41725016  1.23509872  2.99992013
   4.99108076  1.23509872  3.03401995
   7.13033485  0.00000000  3.03401995
   8.55624771  0.00000000  2.99992013
  10.69550228  1.23509872  2.99992013
   9.26933289  1.23509872  3.03401995
  11.40833092  0.00000000  3.03401995
  12.83450031  0.00000000  2.99992013
  14.97349739  1.23509872  2.99992013
  13.54758549  1.23509872  3.03401995
  15.68658256  0.00000000  3.03401995
  17.11275291  0.00000000  2.99992013
  19.25175095  1.23509872  2.99992013
  17.82558060  1.23509872  3.03401995
  19.96483612  0.00000000  3.03401995
  21.39074707  0.00000000  2.99992013
  23.53000259  1.23509872  2.99992013
  22.10383225  1.23509872  3.03401995
  24.24283028  0.00000000  3.03401995
   0.00000000  2.46990108  2.99992013
   2.13899779  3.70499992  2.99992013
   0.71308482  3.70499992  3.03401995
   2.85208273  2.46990108  3.03401995
   4.27825213  2.46990108  2.99992013
   6.41725016  3.70499992  2.99992013
   4.99108076  3.70499992  3.03401995
   7.13033485  2.46990108  3.03401995
   8.55624771  2.46990108  2.99992013
  10.69550228  3.70499992  2.99992013
   9.26933289  3.70499992  3.03401995
  11.40833092  2.46990108  3.03401995
  12.83450031  2.46990108  2.99992013
  14.97349739  3.70499992  2.99992013
  13.54758549  3.70499992  3.03401995
  15.68658256  2.46990108  3.03401995
  17.11275291  2.46990108  2.99992013
  19.25175095  3.70499992  2.99992013
  17.82558060  3.70499992  3.03401995
  19.96483612  2.46990108  3.03401995
  21.39074707  2.46990108  2.99992013
  23.53000259  3.70499992  2.99992013
  22.10383225  3.70499992  3.03401995
  24.24283028  2.46990108  3.03401995
   0.00000000  4.94009876  2.99992013
   2.13899779  6.17490101  2.99992013
   0.71308482  6.17490101  3.03401995
   2.85208273  4.94009876  3.03401995
   4.27825213  4.94009876  2.99992013
   6.41725016  6.17490101  2.99992013
   4.99108076  6.17490101  3.03401995
   7.13033485  4.94009876  3.03401995
   8.55624771  4.94009876  2.99992013
  10.69550228  6.17490101  2.99992013
   9.26933289  6.17490101  3.03401995
  11.40833092  4.94009876  3.03401995
  12.83450031  4.94009876  2.99992013
  14.97349739  6.17490101  2.99992013
  13.54758549  6.17490101  3.03401995
  15.68658256  4.94009876  3.03401995
  17.11275291  4.94009876  2.99992013
  19.25175095  6.17490101  2.99992013
  17.82558060  6.17490101  3.03401995
  19.96483612  4.94009876  3.03401995
  21.39074707  4.94009876  2.99992013
  23.53000259  6.17490101  2.99992013
  22.10383225  6.17490101  3.03401995
  24.24283028  4.94009876  3.03401995
   0.00000000  7.40999985  2.99992013
   2.13899779  8.64509869  2.99992013
   0.71308482  8.64509869  3.03401995
   2.85208273  7.40999985  3.03401995
   4.27825213  7.40999985  2.99992013
   6.41725016  8.64509869  2.99992013
   4.99108076  8.64509869  3.03401995
   7.13033485  7.40999985  3.03401995
   8.55624771  7.40999985  2.99992013
  10.69550228  8.64509869  2.99992013
   9.26933289  8.64509869  3.03401995
  11.40833092  7.40999985  3.03401995
  12.83450031  7.40999985  2.99992013
  14.97349739  8.64509869  2.99992013
  13.54758549  8.64509869  3.03401995
  15.68658256  7.40999985  3.03401995
  17.11275291  7.40999985  2.99992013
  19.25175095  8.64509869  2.99992013
  17.82558060  8.64509869  3.03401995
  19.96483612  7.40999985  3.03401995
  21.39074707  7.40999985  2.99992013
  23.53000259  8.64509869  2.99992013
  22.10383225  8.64509869  3.03401995
  24.24283028  7.40999985  3.03401995
   0.00000000  9.87990093  2.99992013
   2.13899779 11.11499977  2.99992013
   0.71308482 11.11499977  3.03401995
   2.85208273  9.87990093  3.03401995
   4.27825213  9.87990093  2.99992013
   6.41725016 11.11499977  2.99992013
   4.99108076 11.11499977  3.03401995
   7.13033485  9.87990093  3.03401995
   8.55624771  9.87990093  2.99992013
  10.69550228 11.11499977  2.99992013
   9.26933289 11.11499977  3.03401995
  11.40833092  9.87990093  3.03401995
  12.83450031  9.87990093  2.99992013
  14.97349739 11.11499977  2.99992013
  13.54758549 11.11499977  3.03401995
  15.68658256  9.87990093  3.03401995
  17.11275291  9.87990093  2.99992013
  19.25175095 11.11499977  2.99992013
  17.82558060 11.11499977  3.03401995
  19.96483612  9.87990093  3.03401995
  21.39074707  9.87990093  2.99992013
  23.53000259 11.11499977  2.99992013
  22.10383225 11.11499977  3.03401995
  24.24283028  9.87990093  3.03401995
   0.00000000 12.35009861  2.99992013
   2.13899779 13.58490086  2.99992013
   0.71308482 13.58490086  3.03401995
   2.85208273 12.35009861  3.03401995
   4.27825213 12.35009861  2.99992013
   6.41725016 13.58490086  2.99992013
   4.99108076 13.58490086  3.03401995
   7.13033485 12.35009861  3.03401995
   8.55624771 12.35009861  2.99992013
  10.69550228 13.58490086  2.99992013
   9.26933289 13.58490086  3.03401995
  11.40833092 12.35009861  3.03401995
  12.83450031 12.35009861  2.99992013
  14.97349739 13.58490086  2.99992013
  13.54758549 13.58490086  3.03401995
  15.68658256 12.35009861  3.03401995
  17.11275291 12.35009861  2.99992013
  19.25175095 13.58490086  2.99992013
  17.82558060 13.58490086  3.03401995
  19.96483612 12.35009861  3.03401995
  21.39074707 12.35009861  2.99992013
  23.53000259 13.58490086  2.99992013
  22.10383225 13.58490086  3.03401995
  24.24283028 12.35009861  3.03401995
   0.00000000 14.81999970  2.99992013
   2.13899779 16.05509949  2.99992013
   0.71308482 16.05509949  3.03401995
   2.85208273 14.81999970  3.03401995
   4.27825213 14.81999970  2.99992013
   6.41725016 16.05509949  2.99992013
   4.99108076 16.05509949  3.03401995
   7.13033485 14.81999970  3.03401995
   8.55624771 14.81999970  2.99992013
  10.69550228 16.05509949  2.99992013
   9.26933289 16.05509949  3.03401995
  11.40833092 14.81999970  3.03401995
  12.83450031 14.81999970  2.99992013
  14.97349739 16.05509949  2.99992013
  13.54758549 16.05509949  3.03401995
  15.68658256 14.81999970  3.03401995
  17.11275291 14.81999970  2.99992013
  19.25175095 16.05509949  2.99992013
  17.82558060 16.05509949  3.03401995
  19.96483612 14.81999970  3.03401995
  21.39074707 14.81999970  2.99992013
  23.53000259 16.05509949  2.99992013
  22.10383225 16.05509949  3.03401995
  24.24283028 14.81999970  3.03401995
   0.00000000 17.28989983  2.99992013
   2.13899779 18.52499962  2.99992013
   0.71308482 18.52499962  3.03401995
   2.85208273 17.28989983  3.03401995
   4.27825213 17.28989983  2.99992013
   6.41725016 18.52499962  2.99992013
   4.99108076 18.52499962  3.03401995
   7.13033485 17.28989983  3.03401995
   8.55624771 17.28989983  2.99992013
  10.69550228 18.52499962  2.99992013
   9.26933289 18.52499962  3.03401995
  11.40833092 17.28989983  3.03401995
  12.83450031 17.28989983  2.99992013
  14.97349739 18.52499962  2.99992013
  13.54758549 18.52499962  3.03401995
  15.68658256 17.28989983  3.03401995
  17.11275291 17.28989983  2.99992013
  19.25175095 18.52499962  2.99992013
  17.82558060 18.52499962  3.03401995
  19.96483612 17.28989983  3.03401995
  21.39074707 17.28989983  2.99992013
  23.53000259 18.52499962  2.99992013
  22.10383225 18.52499962  3.03401995
  24.24283028 17.28989983  3.03401995
   0.00000000 19.76009941  2.99992013
   2.13899779 20.99489975  2.99992013
   0.71308482 20.99489975  3.03401995
   2.85208273 19.76009941  3.03401995
   4.27825213 19.76009941  2.99992013
   6.41725016 20.99489975  2.99992013
   4.99108076 20.99489975  3.03401995
   7.13033485 19.76009941  3.03401995
   8.55624771 19.76009941  2.99992013
  10.69550228 20.99489975  2.99992013
   9.26933289 20.99489975  3.03401995
  11.40833092 19.76009941  3.03401995
  12.83450031 19.76009941  2.99992013
  14.97349739 20.99489975  2.99992013
  13.54758549 20.99489975  3.03401995
  15.68658256 19.76009941  3.03401995
  17.11275291 19.76009941  2.99992013
  19.25175095 20.99489975  2.99992013
  17.82558060 20.99489975  3.03401995
  19.96483612 19.76009941  3.03401995
  21.39074707 19.76009941  2.99992013
  23.53000259 20.99489975  2.99992013
  22.10383225 20.99489975  3.03401995
  24.24283028 19.76009941  3.03401995
   0.00000000 22.22999954  2.99992013
   2.13899779 23.46509934  2.99992013
   0.71308482 23.46509934  3.03401995
   2.85208273 22.22999954  3.03401995
   4.27825213 22.22999954  2.99992013
   6.41725016 23.46509934  2.99992013
   4.99108076 23.46509934  3.03401995
   7.13033485 22.22999954  3.03401995
   8.55624771 22.22999954  2.99992013
  10.69550228 23.46509934  2.99992013
   9.26933289 23.46509934  3.03401995
  11.40833092 22.22999954  3.03401995
  12.83450031 22.22999954  2.99992013
  14.97349739 23.46509934  2.99992013
  13.54758549 23.46509934  3.03401995
  15.68658256 22.22999954  3.03401995
  17.11275291 22.22999954  2.99992013
  19.25175095 23.46509934  2.99992013
  17.82558060 23.46509934  3.03401995
  19.96483612 22.22999954  3.03401995
  21.39074707 22.22999954  2.99992013
  23.53000259 23.46509934  2.99992013
  22.10383225 23.46509934  3.03401995
  24.24283028 22.22999954  3.03401995
   0.00000000 24.69989967  2.99992013
   2.13899779 25.93499947  2.99992013
   0.71308482 25.93499947  3.03401995
   2.85208273 24.69989967  3.03401995
   4.27825213 24.69989967  2.99992013
   6.41725016 25.93499947  2.99992013
   4.99108076 25.93499947  3.03401995
   7.13033485 24.69989967  3.03401995
   8.55624771 24.69989967  2.99992013
  10.69550228 25.93499947  2.99992013
   9.26933289 25.93499947  3.03401995
  11.40833092 24.69989967  3.03401995
  12.83450031 24.69989967  2.99992013
  14.97349739 25.93499947  2.99992013
  13.54758549 25.93499947  3.03401995
  15.68658256 24.69989967  3.03401995
  17.11275291 24.69989967  2.99992013
  19.25175095 25.93499947  2.99992013
  17.82558060 25.93499947  3.03401995
  19.96483612 24.69989967  3.03401995
  21.39074707 24.69989967  2.99992013
  23.53000259 25.93499947  2.99992013
  22.10383225 25.93499947  3.03401995
  24.24283028 24.69989967  3.03401995
   0.00000000 27.17009926  2.99992013
   2.13899779 28.40489960  2.99992013
   0.71308482 28.40489960  3.03401995
   2.85208273 27.17009926  3.03401995
   4.27825213 27.17009926  2.99992013
   6.41725016 28.40489960  2.99992013
   4.99108076 28.40489960  3.03401995
   7.13033485 27.17009926  3.03401995
   8.55624771 27.17009926  2.99992013
  10.69550228 28.40489960  2.99992013
   9.26933289 28.40489960  3.03401995
  11.40833092 27.17009926  3.03401995
  12.83450031 27.17009926  2.99992013
  14.97349739 28.40489960  2.99992013
  13.54758549 28.40489960  3.03401995
  15.68658256 27.17009926  3.03401995
  17.11275291 27.17009926  2.99992013
  19.25175095 28.40489960  2.99992013
  17.82558060 28.40489960  3.03401995
  19.96483612 27.17009926  3.03401995
  21.39074707 27.17009926  2.99992013
  23.53000259 28.40489960  2.99992013
  22.10383225 28.40489960  3.03401995
  24.24283028 27.17009926  3.03401995
  11.05050373 15.90482330  7.64939976
   9.17102051 17.88418198  7.15088034
   8.91972160 19.40471458  7.29740000
  10.02477169 20.33422661  7.87489986
  11.39985943 19.75476265  8.28674030
  11.62959671 18.25498009  8.07686043
  12.80677795 17.37526512  8.51179981
  10.55817223 17.35362625  7.52729988
  10.56073952 13.58075237  8.65787983
   9.67772675 12.37203217  8.98435974
  10.57434464 11.25845814  9.45251942
  12.02336025 11.76174450  9.39113998
  14.34948540 11.35745525  8.35274029
  15.55875111 10.50323010  7.95652008
  16.67484093 11.43511200  7.57019997
  16.17095566 12.87443066  7.74773979
  16.57524490 15.12588501  8.94454002
  17.42976379 16.30674171  9.41401959
  16.50106049 17.39541817  9.87909985
  15.05974579 16.90221024  9.67603970
   8.18276405 12.15773392  8.72894001
   7.60264492 10.74924183  9.00284004
   8.52929497  9.59713554  9.48552036
  10.04453564  9.84018326  9.68593979
  15.77205944  8.99248028  8.09181976
  17.18744850  8.43821239  7.79943991
  18.34717560  9.40328980  7.42279959
  18.09818649 10.92797184  7.31895971
  18.94064140 16.52192879  9.29455948
  19.50279236 17.90196609  9.70860004
  18.54739189 19.02917480 10.19303989
  17.01752090 18.79205513 10.24781990
   7.19938517 21.07403946  7.87314033
   5.90156031 21.74746132  7.39068031
   4.30905485 22.76589012  9.26134014
   3.95097256 24.28316307  9.17597961
   5.24417639 25.15606117  9.20898056
   6.05352068 24.21736145  8.31225967
   9.02624702  7.18414354  9.51609993
   8.43714333  5.79372978  9.81882000
   5.87640429  5.96682787  9.20039940
   4.88506746  5.31919384  8.23130035
   5.81582594  4.11699534  7.88017988
   7.29718351  4.58975410  7.73916006
  19.72226334  7.38361978  7.55766010
  21.15023041  6.81453276  7.47582054
  19.95405579  4.59419918  8.29224014
  20.24205971  3.09204435  8.34240055
  21.41154098  3.14687872  7.31103993
  22.29224396  4.41428566  7.54555988
  18.11923408 21.48573875 10.45285988
  17.62407875 21.58117866  8.99888039
  15.22787857 22.69979286  8.66469955
  14.89187050 24.02499771  9.42017937
  15.94738007 25.13056946  9.10118008
  17.14252853 24.17645836  9.13395977
  14.71834850 12.97787380 10.67967987
  15.94121838 13.10769653 12.84997940
  14.29326916 11.37553501 12.51645947
  12.49053574 14.00015736 11.00792027
  14.46730614 15.41013145 11.22792053
  12.49387169 15.93120384  8.13362026
  10.11974716 14.74649334  7.82209969
  12.00077152 13.24107742  9.02901936
  13.18334103 10.84942532  9.14848041
  14.69139576 12.82315254  8.10480022
  17.08297729 14.01379204  8.07444000
  15.11108494 15.44777584  9.22239971
  13.91465187 17.82934761  9.41666031
   5.50600100 22.83850861  8.35647964
   7.26689434  5.54475498  8.89811993
  21.15177154  5.34705639  7.83661985
  16.71077728 22.77804375  8.88711929
  15.22736454 12.28755760 11.88088036
  13.90130425 14.16554832 10.74413967
  13.57505035 14.36028290  8.63302040
   7.58596039 19.98803139  6.89765978
   7.95276976  8.22361851  9.72994041
  19.73458481  8.85139275  7.20411968
  19.12392044 20.36712647 10.59035969
   7.13084889 24.67144585  7.35658026
   5.47827721  6.76118088 10.42140007
  18.58230209  5.20004177  8.47527981
  18.54097557 24.57393074  9.54337978
   8.35269260 17.18379021  6.77754021
   9.81813526 21.44839287  8.00074005
  12.20920372 20.41869926  8.73818016
   7.52306986 13.00277138  8.34130001
   6.49169016 10.55272865  8.84047985
  10.74247646  8.99158955  9.99020004
  14.92241573  8.30305386  8.41125965
  17.38664246  7.31841135  7.87886000
  18.94834328 11.64970493  7.08180046
  19.62574768 15.69764137  8.90604019
  20.62478447 18.09640694  9.65184021
  16.30161095 19.62671852 10.54856014
   8.03157330 21.85149765  7.92263985
   7.04023695 20.62084389  8.90713978
   5.06577778 20.97504044  7.32556009
   6.07918930 22.20213890  6.36042023
   4.64429283 22.48105049 10.31315994
   3.46403122 22.09691620  8.88997936
   3.16832519 24.60564613  9.93937969
   3.52230096 24.42662048  8.12944031
   5.70005894 25.17592049 10.25376034
   5.08092165 26.20442772  8.79296017
   9.90181732  7.39043760 10.21614075
   9.38561344  7.22267485  8.43502045
   8.07829189  5.76646137 10.90056038
   9.23134232  4.99167252  9.65954018
   4.73028278  5.99913692  7.32929993
   3.89655375  4.98811626  8.69242001
   5.44901466  3.50789475  6.98896027
   5.80299044  3.45365238  8.80726051
   7.44965792  5.17247629  6.77138042
   8.04338169  3.73404765  7.84080028
  19.03920937  6.82223892  6.83825970
  19.33234978  7.25764990  8.62135982
  21.81531334  7.38154554  8.20775986
  21.55631256  6.94524431  6.41850042
  19.38651276  2.41951299  8.00315952
  20.62350082  2.80868626  9.37882042
  20.90945435  3.31760549  6.30189991
  22.01424789  2.18031836  7.26153994
  22.91856766  4.68726969  6.63299990
  22.93422508  4.30017042  8.48077965
  18.62311745 22.46771240 10.73820019
  17.23211289 21.29959869 11.14453983
  17.06680679 20.62617874  8.72080040
  18.51376724 21.72404480  8.30082035
  14.71783447 21.78984451  9.12427998
  15.00224781 22.79819870  7.55150032
  15.04331875 23.78165245 10.52348041
  13.81659603 24.37089539  9.26640034
  15.96483612 25.96048927  9.88240051
  15.81390190 25.53871155  8.04517937
  14.13976860 12.20693684 10.07116032
  15.26689529 13.68537998 13.51570034
  16.60835648 13.80868339 12.33188057
  16.55984116 12.45946980 13.49040031
  13.76705456 10.78362465 11.75305939
  13.53552151 11.88119412 13.15203953
  14.84848976 10.67662430 13.16193962
  11.92607498 14.82355595 10.53777981
  12.22178173 13.99719334 12.08635998
  12.13450718 13.05760479 10.56637955
  14.32535648 15.56959534 12.31714058
  13.99499607 16.25961304 10.70541954
  15.54001331 15.43532562 11.00439930
 


--------------------------------------------------------------------------------------------------------


 k-point   1 :   0.0000 0.0000 0.0000  plane waves:  399585

 maximum and minimum number of plane-waves per node :     99902    99888

 maximum number of plane-waves:    399585
 maximum index in each direction: 
   IXMAX=   45   IYMAX=   52   IZMAX=   39
   IXMIN=  -45   IYMIN=  -52   IZMIN=  -39


 real space projection operators:
  total allocation   :      19898.76 KBytes
  max/ min on nodes  :       4980.49       4969.13


 parallel 3D FFT for wavefunctions:
    minimum data exchange during FFTs selected (reduces bandwidth)
 parallel 3D FFT for charge:
    minimum data exchange during FFTs selected (reduces bandwidth)


 total amount of memory used by VASP MPI-rank0   177319. kBytes
=======================================================================

   base      :      30000. kBytes
   nonlr-proj:      20425. kBytes
   fftplans  :      28067. kBytes
   grid      :      45524. kBytes
   one-center:       1710. kBytes
   wavefun   :      51593. kBytes
 
     INWAV:  cpu time      0.0001: real time      0.0007
 Broyden mixing: mesh for mixing (old mesh)
   NGX = 91   NGY =105   NGZ = 79
  (NGX  =280   NGY  =320   NGZ  =240)
  gives a total of 754845 points

 initial charge density was supplied:
 charge density of overlapping atoms calculated
 number of electron    1588.0000000 magnetization 
 keeping initial charge density in first step


--------------------------------------------------------------------------------------------------------


 Maximum index for non-local projection operator          482
 Maximum index for augmentation-charges          181 (set IRDMAX)


--------------------------------------------------------------------------------------------------------


 First call to EWALD:  gamma=   0.069
 Maximum number of real-space cells 3x 2x 3
 Maximum number of reciprocal cells 3x 3x 2

    FEWALD:  cpu time      0.0889: real time      0.0897


--------------------------------------- Iteration      1(   1)  ---------------------------------------


    POTLOK:  cpu time      0.3546: real time      0.4079
    SETDIJ:  cpu time      0.0300: real time      0.0773
     EDDAV:  cpu time     22.5255: real time     23.3015
       DOS:  cpu time      0.0293: real time      0.0459
    --------------------------------------------
      LOOP:  cpu time     22.9395: real time     23.8327

 eigenvalue-minimisations  :  2240
 total energy-change (2. order) : 0.1386023E+05  (-0.5748806E+05)
 number of electron    1588.0000000 magnetization 
 augmentation part     1588.0000000 magnetization 

 Free energy of the ion-electron system (eV)
  ---------------------------------------------------
  alpha Z        PSCENC =       745.09248110
  Ewald energy   TEWEN  =    235880.95393645
  -Hartree energ DENC   =   -281373.17650963
  -exchange      EXHF   =         0.00000000
  -V(xc)+E(xc)   XCENC  =      5447.07885661
  PAW double counting   =     17424.84808996   -17914.05492280
  entropy T*S    EENTRO =        -0.16671754
  eigenvalues    EBANDS =     -6492.23268480
  atomic energy  EATOM  =     60141.88960884
  Solvation  Ediel_sol  =         0.00000000
  ---------------------------------------------------
  free energy    TOTEN  =     13860.23213820 eV

  energy without entropy =    13860.39885574  energy(sigma->0) =    13860.31549697


--------------------------------------------------------------------------------------------------------


--------------------------------------- Iteration      1(   2)  ---------------------------------------


     EDDAV:  cpu time     26.1909: real time     26.4185
       DOS:  cpu time      0.0845: real time      0.0850
    --------------------------------------------
      LOOP:  cpu time     26.2754: real time     26.5035

 eigenvalue-minimisations  :  2976
 total energy-change (2. order) :-0.1482770E+05  (-0.1410040E+05)
 number of electron    1588.0000000 magnetization 
 augmentation part     1588.0000000 magnetization 

 Free energy of the ion-electron system (eV)
  ---------------------------------------------------
  alpha Z        PSCENC =       745.09248110
  Ewald energy   TEWEN  =    235880.95393645
  -Hartree energ DENC   =   -281373.17650963
  -exchange      EXHF   =         0.00000000
  -V(xc)+E(xc)   XCENC  =      5447.07885661
  PAW double counting   =     17424.84808996   -17914.05492280
  entropy T*S    EENTRO =        -0.01383432
  eigenvalues    EBANDS =    -21320.08060771
  atomic energy  EATOM  =     60141.88960884
  Solvation  Ediel_sol  =         0.00000000
  ---------------------------------------------------
  free energy    TOTEN  =      -967.46290149 eV

  energy without entropy =     -967.44906717  energy(sigma->0) =     -967.45598433


--------------------------------------------------------------------------------------------------------


--------------------------------------- Iteration      1(   3)  ---------------------------------------


     EDDAV:  cpu time     23.3446: real time     23.5584
       DOS:  cpu time      0.0349: real time      0.0351
    --------------------------------------------
      LOOP:  cpu time     23.3795: real time     23.5935

 eigenvalue-minimisations  :  2528
 total energy-change (2. order) :-0.2759749E+04  (-0.2743635E+04)
 number of electron    1588.0000000 magnetization 
 augmentation part     1588.0000000 magnetization 

 Free energy of the ion-electron system (eV)
  ---------------------------------------------------
  alpha Z        PSCENC =       745.09248110
  Ewald energy   TEWEN  =    235880.95393645
  -Hartree energ DENC   =   -281373.17650963
  -exchange      EXHF   =         0.00000000
  -V(xc)+E(xc)   XCENC  =      5447.07885661
  PAW double counting   =     17424.84808996   -17914.05492280
  entropy T*S    EENTRO =        -0.05546557
  eigenvalues    EBANDS =    -24079.78824834
  atomic energy  EATOM  =     60141.88960884
  Solvation  Ediel_sol  =         0.00000000
  ---------------------------------------------------
  free energy    TOTEN  =     -3727.21217337 eV

  energy without entropy =    -3727.15670781  energy(sigma->0) =    -3727.18444059


--------------------------------------------------------------------------------------------------------


--------------------------------------- Iteration      1(   4)  ---------------------------------------


     EDDAV:  cpu time     23.7565: real time     24.0972
       DOS:  cpu time      0.0101: real time      0.0101
    --------------------------------------------
      LOOP:  cpu time     23.7666: real time     24.1073

 eigenvalue-minimisations  :  2656
 total energy-change (2. order) :-0.1104194E+03  (-0.1097380E+03)
 number of electron    1588.0000000 magnetization 
 augmentation part     1588.0000000 magnetization 

 Free energy of the ion-electron system (eV)
  ---------------------------------------------------
  alpha Z        PSCENC =       745.09248110
  Ewald energy   TEWEN  =    235880.95393645
  -Hartree energ DENC   =   -281373.17650963
  -exchange      EXHF   =         0.00000000
  -V(xc)+E(xc)   XCENC  =      5447.07885661
  PAW double counting   =     17424.84808996   -17914.05492280
  entropy T*S    EENTRO =        -0.05641486
  eigenvalues    EBANDS =    -24190.20666108
  atomic energy  EATOM  =     60141.88960884
  Solvation  Ediel_sol  =         0.00000000
  ---------------------------------------------------
  free energy    TOTEN  =     -3837.63153540 eV

  energy without entropy =    -3837.57512054  energy(sigma->0) =    -3837.60332797


--------------------------------------------------------------------------------------------------------


--------------------------------------- Iteration      1(   5)  ---------------------------------------


     EDDAV:  cpu time     25.9661: real time     26.2615
       DOS:  cpu time      0.0444: real time      0.0446
    CHARGE:  cpu time      1.0258: real time      1.0647
    MIXING:  cpu time      0.0084: real time      0.0266
    --------------------------------------------
      LOOP:  cpu time     27.0448: real time     27.3975

 eigenvalue-minimisations  :  2976
 total energy-change (2. order) :-0.3015711E+01  (-0.3008255E+01)
 number of electron    1587.9999883 magnetization 
 augmentation part       46.9186861 magnetization 

 Broyden mixing:
  rms(total) = 0.91886E+01    rms(broyden)= 0.91864E+01
  rms(prec ) = 0.97065E+01
  weight for this iteration     100.00

 Free energy of the ion-electron system (eV)
  ---------------------------------------------------
  alpha Z        PSCENC =       745.09248110
  Ewald energy   TEWEN  =    235880.95393645
  -Hartree energ DENC   =   -281373.17650963
  -exchange      EXHF   =         0.00000000
  -V(xc)+E(xc)   XCENC  =      5447.07885661
  PAW double counting   =     17424.84808996   -17914.05492280
  entropy T*S    EENTRO =        -0.05641886
  eigenvalues    EBANDS =    -24193.22236785
  atomic energy  EATOM  =     60141.88960884
  Solvation  Ediel_sol  =         0.00000000
  ---------------------------------------------------
  free energy    TOTEN  =     -3840.64724617 eV

  energy without entropy =    -3840.59082731  energy(sigma->0) =    -3840.61903674


--------------------------------------------------------------------------------------------------------


--------------------------------------- Iteration      1(   6)  ---------------------------------------


    POTLOK:  cpu time      0.1427: real time      0.1450
    SETDIJ:  cpu time      0.0267: real time      0.0269
     EDDAV:  cpu time     27.4514: real time     27.7382
       DOS:  cpu time      0.0143: real time      0.0144
    CHARGE:  cpu time      1.0255: real time      1.0343
    MIXING:  cpu time      0.0060: real time      0.0131
    --------------------------------------------
      LOOP:  cpu time     28.6665: real time     28.9718

 eigenvalue-minimisations  :  3136
 total energy-change (2. order) : 0.2997189E+02  (-0.2347353E+02)
 number of electron    1588.0000001 magnetization 
 augmentation part       52.0006118 magnetization 

 Broyden mixing:
  rms(total) = 0.71855E+01    rms(broyden)= 0.71834E+01
  rms(prec ) = 0.79136E+01
  weight for this iteration     100.00

 eigenvalues of (default mixing * dielectric matrix)
  average eigenvalue GAMMA=   0.6852
  0.6852

 Free energy of the ion-electron system (eV)
  ---------------------------------------------------
  alpha Z        PSCENC =       745.09248110
  Ewald energy   TEWEN  =    235880.95393645
  -Hartree energ DENC   =   -283047.11014339
  -exchange      EXHF   =         0.00000000
  -V(xc)+E(xc)   XCENC  =      5514.96956024
  PAW double counting   =     19724.97960319   -20209.86745259
  entropy T*S    EENTRO =        -0.10103625
  eigenvalues    EBANDS =    -22561.48191430
  atomic energy  EATOM  =     60141.88960884
  Solvation  Ediel_sol  =         0.00000000
  ---------------------------------------------------
  free energy    TOTEN  =     -3810.67535670 eV

  energy without entropy =    -3810.57432045  energy(sigma->0) =    -3810.62483857


--------------------------------------------------------------------------------------------------------


--------------------------------------- Iteration      1(   7)  ---------------------------------------


    POTLOK:  cpu time      0.1416: real time      0.1436
    SETDIJ:  cpu time      0.0269: real time      0.0272
     EDDAV:  cpu time     25.4561: real time     25.7444
       DOS:  cpu time      0.0118: real time      0.0119
    CHARGE:  cpu time      1.0194: real time      1.0288
    MIXING:  cpu time      0.0041: real time      0.0041
    --------------------------------------------
      LOOP:  cpu time     26.6599: real time     26.9601

 eigenvalue-minimisations  :  2944
 total energy-change (2. order) : 0.1277209E+03  (-0.5414194E+02)
 number of electron    1587.9999890 magnetization 
 augmentation part       51.0395042 magnetization 

 Broyden mixing:
  rms(total) = 0.59141E+01    rms(broyden)= 0.59110E+01
  rms(prec ) = 0.66103E+01
  weight for this iteration     100.00

 eigenvalues of (default mixing * dielectric matrix)
  average eigenvalue GAMMA=   0.6638
  0.6638  0.6638

 Free energy of the ion-electron system (eV)
  ---------------------------------------------------
  alpha Z        PSCENC =       745.09248110
  Ewald energy   TEWEN  =    235880.95393645
  -Hartree energ DENC   =   -284322.00862362
  -exchange      EXHF   =         0.00000000
  -V(xc)+E(xc)   XCENC  =      5547.51029894
  PAW double counting   =     21027.05708840   -21534.80739476
  entropy T*S    EENTRO =        -0.09763900
  eigenvalues    EBANDS =    -21168.54421098
  atomic energy  EATOM  =     60141.88960884
  Solvation  Ediel_sol  =         0.00000000
  ---------------------------------------------------
  free energy    TOTEN  =     -3682.95445463 eV

  energy without entropy =    -3682.85681563  energy(sigma->0) =    -3682.90563513


--------------------------------------------------------------------------------------------------------


--------------------------------------- Iteration      1(   8)  ---------------------------------------


    POTLOK:  cpu time      0.2532: real time      0.2559
    SETDIJ:  cpu time      0.1906: real time      0.1917
     EDDAV:  cpu time     23.9248: real time     24.2243
       DOS:  cpu time      0.0009: real time      0.0009
    CHARGE:  cpu time      0.9777: real time      0.9888
    MIXING:  cpu time      0.0034: real time      0.0035
    --------------------------------------------
      LOOP:  cpu time     25.3507: real time     25.6651

 eigenvalue-minimisations  :  2624
 total energy-change (2. order) : 0.3266014E+02  (-0.4357326E+02)
 number of electron    1588.0000013 magnetization 
 augmentation part       51.0375425 magnetization 

 Broyden mixing:
  rms(total) = 0.48101E+01    rms(broyden)= 0.48080E+01
  rms(prec ) = 0.53829E+01
  weight for this iteration     100.00

 eigenvalues of (default mixing * dielectric matrix)
  average eigenvalue GAMMA=   0.9979
  1.7786  0.8673  0.3478

 Free energy of the ion-electron system (eV)
  ---------------------------------------------------
  alpha Z        PSCENC =       745.09248110
  Ewald energy   TEWEN  =    235880.95393645
  -Hartree energ DENC   =   -284799.77200706
  -exchange      EXHF   =         0.00000000
  -V(xc)+E(xc)   XCENC  =      5570.13335181
  PAW double counting   =     21982.65466564   -22503.18774466
  entropy T*S    EENTRO =        -0.11082218
  eigenvalues    EBANDS =    -20667.94778328
  atomic energy  EATOM  =     60141.88960884
  Solvation  Ediel_sol  =         0.00000000
  ---------------------------------------------------
  free energy    TOTEN  =     -3650.29431335 eV

  energy without entropy =    -3650.18349117  energy(sigma->0) =    -3650.23890226


--------------------------------------------------------------------------------------------------------


--------------------------------------- Iteration      1(   9)  ---------------------------------------


    POTLOK:  cpu time      0.1506: real time      0.1522
    SETDIJ:  cpu time      0.0263: real time      0.0266
     EDDAV:  cpu time     28.4253: real time     28.7254
       DOS:  cpu time      0.0806: real time      0.0810
    CHARGE:  cpu time      0.9850: real time      0.9934
    MIXING:  cpu time      0.0042: real time      0.0043
    --------------------------------------------
      LOOP:  cpu time     29.6720: real time     29.9829

 eigenvalue-minimisations  :  3232
 total energy-change (2. order) :-0.6563318E+02  (-0.6581319E+02)
 number of electron    1587.9999889 magnetization 
 augmentation part       42.1113340 magnetization 

 Broyden mixing:
  rms(total) = 0.68460E+01    rms(broyden)= 0.68442E+01
  rms(prec ) = 0.76500E+01
  weight for this iteration     100.00

 eigenvalues of (default mixing * dielectric matrix)
  average eigenvalue GAMMA=   1.1619
  3.3057  0.5265  0.5265  0.2887

 Free energy of the ion-electron system (eV)
  ---------------------------------------------------
  alpha Z        PSCENC =       745.09248110
  Ewald energy   TEWEN  =    235880.95393645
  -Hartree energ DENC   =   -286426.53383654
  -exchange      EXHF   =         0.00000000
  -V(xc)+E(xc)   XCENC  =      5631.84901865
  PAW double counting   =     24656.79214909   -25206.88094649
  entropy T*S    EENTRO =        -0.00179714
  eigenvalues    EBANDS =    -19139.08810881
  atomic energy  EATOM  =     60141.88960884
  Solvation  Ediel_sol  =         0.00000000
  ---------------------------------------------------
  free energy    TOTEN  =     -3715.92749484 eV

  energy without entropy =    -3715.92569770  energy(sigma->0) =    -3715.92659627


--------------------------------------------------------------------------------------------------------


--------------------------------------- Iteration      1(  10)  ---------------------------------------


    POTLOK:  cpu time      0.1403: real time      0.1423
    SETDIJ:  cpu time      0.0263: real time      0.0265
     EDDAV:  cpu time     23.4243: real time     23.6264
       DOS:  cpu time      0.0425: real time      0.0427
    CHARGE:  cpu time      0.9978: real time      1.0092
    MIXING:  cpu time      0.0105: real time      0.0106
    --------------------------------------------
      LOOP:  cpu time     24.6417: real time     24.8577

 eigenvalue-minimisations  :  2560
 total energy-change (2. order) : 0.4516848E+02  (-0.2027368E+02)
 number of electron    1587.9999936 magnetization 
 augmentation part       42.0315047 magnetization 

 Broyden mixing:
  rms(total) = 0.56465E+01    rms(broyden)= 0.56455E+01
  rms(prec ) = 0.61363E+01
  weight for this iteration     100.00

 eigenvalues of (default mixing * dielectric matrix)
  average eigenvalue GAMMA=   1.1056
  3.4818  0.6663  0.6663  0.3100  0.4038

 Free energy of the ion-electron system (eV)
  ---------------------------------------------------
  alpha Z        PSCENC =       745.09248110
  Ewald energy   TEWEN  =    235880.95393645
  -Hartree energ DENC   =   -288046.39691686
  -exchange      EXHF   =         0.00000000
  -V(xc)+E(xc)   XCENC  =      5691.15884530
  PAW double counting   =     27233.27431884   -27797.46841997
  entropy T*S    EENTRO =        -0.00021735
  eigenvalues    EBANDS =    -17519.26265156
  atomic energy  EATOM  =     60141.88960884
  Solvation  Ediel_sol  =         0.00000000
  ---------------------------------------------------
  free energy    TOTEN  =     -3670.75901521 eV

  energy without entropy =    -3670.75879786  energy(sigma->0) =    -3670.75890654


--------------------------------------------------------------------------------------------------------


--------------------------------------- Iteration      1(  11)  ---------------------------------------


    POTLOK:  cpu time      0.2170: real time      0.2190
    SETDIJ:  cpu time      0.0322: real time      0.0324
     EDDAV:  cpu time     26.2172: real time     26.4453
       DOS:  cpu time      0.0424: real time      0.0427
    CHARGE:  cpu time      1.0111: real time      1.0194
    MIXING:  cpu time      0.0043: real time      0.0044
    --------------------------------------------
      LOOP:  cpu time     27.5242: real time     27.7632

 eigenvalue-minimisations  :  2912
 total energy-change (2. order) : 0.8428211E+02  (-0.8638442E+01)
 number of electron    1587.9999955 magnetization 
 augmentation part       42.9121762 magnetization 

 Broyden mixing:
  rms(total) = 0.39483E+01    rms(broyden)= 0.39481E+01
  rms(prec ) = 0.42532E+01
  weight for this iteration     100.00

 eigenvalues of (default mixing * dielectric matrix)
  average eigenvalue GAMMA=   1.0810
  3.3818  0.9082  0.9082  0.4933  0.4933  0.3012

 Free energy of the ion-electron system (eV)
  ---------------------------------------------------
  alpha Z        PSCENC =       745.09248110
  Ewald energy   TEWEN  =    235880.95393645
  -Hartree energ DENC   =   -288064.40246257
  -exchange      EXHF   =         0.00000000
  -V(xc)+E(xc)   XCENC  =      5695.18479440
  PAW double counting   =     27540.63422025   -28094.91823262
  entropy T*S    EENTRO =        -0.09164186
  eigenvalues    EBANDS =    -17430.81960894
  atomic energy  EATOM  =     60141.88960884
  Solvation  Ediel_sol  =         0.00000000
  ---------------------------------------------------
  free energy    TOTEN  =     -3586.47690494 eV

  energy without entropy =    -3586.38526309  energy(sigma->0) =    -3586.43108402


--------------------------------------------------------------------------------------------------------


--------------------------------------- Iteration      1(  12)  ---------------------------------------


    POTLOK:  cpu time      0.1404: real time      0.1425
    SETDIJ:  cpu time      0.0264: real time      0.0266
     EDDAV:  cpu time     26.5813: real time     26.8337
       DOS:  cpu time      0.2119: real time      0.2130
    CHARGE:  cpu time      0.9849: real time      0.9936
    MIXING:  cpu time      0.0047: real time      0.0047
    --------------------------------------------
      LOOP:  cpu time     27.9496: real time     28.2142

 eigenvalue-minimisations  :  3040
 total energy-change (2. order) :-0.2482184E+02  (-0.5627096E+02)
 number of electron    1588.0000020 magnetization 
 augmentation part       49.1052317 magnetization 

 Broyden mixing:
  rms(total) = 0.31139E+01    rms(broyden)= 0.31136E+01
  rms(prec ) = 0.33832E+01
  weight for this iteration     100.00

 eigenvalues of (default mixing * dielectric matrix)
  average eigenvalue GAMMA=   1.0195
  3.3866  1.1235  0.7348  0.7348  0.4319  0.4319  0.2932

 Free energy of the ion-electron system (eV)
  ---------------------------------------------------
  alpha Z        PSCENC =       745.09248110
  Ewald energy   TEWEN  =    235880.95393645
  -Hartree energ DENC   =   -287774.61613861
  -exchange      EXHF   =         0.00000000
  -V(xc)+E(xc)   XCENC  =      5688.15091333
  PAW double counting   =     27494.61383711   -28035.49187596
  entropy T*S    EENTRO =        -0.04115384
  eigenvalues    EBANDS =    -17751.85035668
  atomic energy  EATOM  =     60141.88960884
  Solvation  Ediel_sol  =         0.00000000
  ---------------------------------------------------
  free energy    TOTEN  =     -3611.29874825 eV

  energy without entropy =    -3611.25759441  energy(sigma->0) =    -3611.27817133


--------------------------------------------------------------------------------------------------------


--------------------------------------- Iteration      1(  13)  ---------------------------------------


    POTLOK:  cpu time      0.1684: real time      0.1708
    SETDIJ:  cpu time      0.0270: real time      0.0272
     EDDAV:  cpu time     22.7235: real time     22.9430
       DOS:  cpu time      0.0570: real time      0.0574
    CHARGE:  cpu time      1.0130: real time      1.0215
    MIXING:  cpu time      0.0055: real time      0.0056
    --------------------------------------------
      LOOP:  cpu time     23.9944: real time     24.2255

 eigenvalue-minimisations  :  2496
 total energy-change (2. order) : 0.1570710E+01  (-0.2002233E+01)
 number of electron    1588.0000016 magnetization 
 augmentation part       48.9013965 magnetization 

 Broyden mixing:
  rms(total) = 0.29045E+01    rms(broyden)= 0.29045E+01
  rms(prec ) = 0.31867E+01
  weight for this iteration     100.00

 eigenvalues of (default mixing * dielectric matrix)
  average eigenvalue GAMMA=   1.1056
  3.5405  1.7869  0.7086  0.7086  0.8351  0.4832  0.4832  0.2988

 Free energy of the ion-electron system (eV)
  ---------------------------------------------------
  alpha Z        PSCENC =       745.09248110
  Ewald energy   TEWEN  =    235880.95393645
  -Hartree energ DENC   =   -287682.01276372
  -exchange      EXHF   =         0.00000000
  -V(xc)+E(xc)   XCENC  =      5687.12063493
  PAW double counting   =     27712.27348205   -28253.51131313
  entropy T*S    EENTRO =        -0.02775051
  eigenvalues    EBANDS =    -17841.50635464
  atomic energy  EATOM  =     60141.88960884
  Solvation  Ediel_sol  =         0.00000000
  ---------------------------------------------------
  free energy    TOTEN  =     -3609.72803862 eV

  energy without entropy =    -3609.70028811  energy(sigma->0) =    -3609.71416336


--------------------------------------------------------------------------------------------------------


--------------------------------------- Iteration      1(  14)  ---------------------------------------


    POTLOK:  cpu time      0.2605: real time      0.2634
    SETDIJ:  cpu time      0.1298: real time      0.1305
     EDDAV:  cpu time     25.9392: real time     26.1747
       DOS:  cpu time      0.1997: real time      0.2007
    CHARGE:  cpu time      1.0071: real time      1.0157
    MIXING:  cpu time      0.0058: real time      0.0058
    --------------------------------------------
      LOOP:  cpu time     27.5420: real time     27.7908

 eigenvalue-minimisations  :  2976
 total energy-change (2. order) : 0.1895620E+02  (-0.1067672E+01)
 number of electron    1588.0000002 magnetization 
 augmentation part       48.5951401 magnetization 

 Broyden mixing:
  rms(total) = 0.24351E+01    rms(broyden)= 0.24350E+01
  rms(prec ) = 0.26398E+01
  weight for this iteration     100.00

 eigenvalues of (default mixing * dielectric matrix)
  average eigenvalue GAMMA=   1.1888
  3.6822  2.6289  0.7944  0.7944  0.7882  0.7882  0.2984  0.4622  0.4622

 Free energy of the ion-electron system (eV)
  ---------------------------------------------------
  alpha Z        PSCENC =       745.09248110
  Ewald energy   TEWEN  =    235880.95393645
  -Hartree energ DENC   =   -287659.17571349
  -exchange      EXHF   =         0.00000000
  -V(xc)+E(xc)   XCENC  =      5687.59596359
  PAW double counting   =     28104.21743881   -28648.78833207
  entropy T*S    EENTRO =        -0.08986570
  eigenvalues    EBANDS =    -17842.46736016
  atomic energy  EATOM  =     60141.88960884
  Solvation  Ediel_sol  =         0.00000000
  ---------------------------------------------------
  free energy    TOTEN  =     -3590.77184262 eV

  energy without entropy =    -3590.68197692  energy(sigma->0) =    -3590.72690977


--------------------------------------------------------------------------------------------------------


--------------------------------------- Iteration      1(  15)  ---------------------------------------


    POTLOK:  cpu time      0.1435: real time      0.1459
    SETDIJ:  cpu time      0.0263: real time      0.0266
     EDDAV:  cpu time     27.0063: real time     27.2497
       DOS:  cpu time      0.0392: real time      0.0395
    CHARGE:  cpu time      0.9514: real time      0.9761
    MIXING:  cpu time      0.0054: real time      0.0054
    --------------------------------------------
      LOOP:  cpu time     28.1721: real time     28.4431

 eigenvalue-minimisations  :  3104
 total energy-change (2. order) : 0.8895527E+01  (-0.2185434E+01)
 number of electron    1588.0000001 magnetization 
 augmentation part       47.2887106 magnetization 

 Broyden mixing:
  rms(total) = 0.11559E+01    rms(broyden)= 0.11556E+01
  rms(prec ) = 0.12649E+01
  weight for this iteration     100.00

 eigenvalues of (default mixing * dielectric matrix)
  average eigenvalue GAMMA=   1.1222
  3.7460  2.7932  0.8078  0.8078  0.7467  0.7467  0.4682  0.4682  0.2986  0.3384

 Free energy of the ion-electron system (eV)
  ---------------------------------------------------
  alpha Z        PSCENC =       745.09248110
  Ewald energy   TEWEN  =    235880.95393645
  -Hartree energ DENC   =   -287603.55814991
  -exchange      EXHF   =         0.00000000
  -V(xc)+E(xc)   XCENC  =      5686.19385758
  PAW double counting   =     28379.15373436   -28925.06445708
  entropy T*S    EENTRO =        -0.08984747
  eigenvalues    EBANDS =    -17886.44747939
  atomic energy  EATOM  =     60141.88960884
  Solvation  Ediel_sol  =         0.00000000
  ---------------------------------------------------
  free energy    TOTEN  =     -3581.87631553 eV

  energy without entropy =    -3581.78646806  energy(sigma->0) =    -3581.83139179


--------------------------------------------------------------------------------------------------------


--------------------------------------- Iteration      1(  16)  ---------------------------------------


    POTLOK:  cpu time      0.1865: real time      0.1890
    SETDIJ:  cpu time      0.0264: real time      0.0266
     EDDAV:  cpu time     26.7037: real time     26.9946
       DOS:  cpu time      0.1723: real time      0.1732
    CHARGE:  cpu time      0.9452: real time      0.9534
    MIXING:  cpu time      0.0051: real time      0.0051
    --------------------------------------------
      LOOP:  cpu time     28.0393: real time     28.3418

 eigenvalue-minimisations  :  3008
 total energy-change (2. order) : 0.6875446E+00  (-0.1059806E+01)
 number of electron    1587.9999979 magnetization 
 augmentation part       46.1584645 magnetization 

 Broyden mixing:
  rms(total) = 0.76112E+00    rms(broyden)= 0.76046E+00
  rms(prec ) = 0.85219E+00
  weight for this iteration     100.00

 eigenvalues of (default mixing * dielectric matrix)
  average eigenvalue GAMMA=   1.0581
  3.7953  2.7974  0.8184  0.8184  0.6914  0.6914  0.6081  0.4576  0.4576  0.2981
  0.2054

 Free energy of the ion-electron system (eV)
  ---------------------------------------------------
  alpha Z        PSCENC =       745.09248110
  Ewald energy   TEWEN  =    235880.95393645
  -Hartree energ DENC   =   -287576.76552501
  -exchange      EXHF   =         0.00000000
  -V(xc)+E(xc)   XCENC  =      5685.95039867
  PAW double counting   =     28448.81285413   -28995.18626839
  entropy T*S    EENTRO =        -0.09220481
  eigenvalues    EBANDS =    -17911.84405196
  atomic energy  EATOM  =     60141.88960884
  Solvation  Ediel_sol  =         0.00000000
  ---------------------------------------------------
  free energy    TOTEN  =     -3581.18877097 eV

  energy without entropy =    -3581.09656616  energy(sigma->0) =    -3581.14266857


--------------------------------------------------------------------------------------------------------


--------------------------------------- Iteration      1(  17)  ---------------------------------------


    POTLOK:  cpu time      0.1411: real time      0.1433
    SETDIJ:  cpu time      0.0264: real time      0.0266
     EDDAV:  cpu time     26.4313: real time     26.7004
       DOS:  cpu time      0.0032: real time      0.0032
    CHARGE:  cpu time      0.9849: real time      0.9932
    MIXING:  cpu time      0.0053: real time      0.0054
    --------------------------------------------
      LOOP:  cpu time     27.5922: real time     27.8721

 eigenvalue-minimisations  :  2976
 total energy-change (2. order) : 0.1488451E-01  (-0.5695096E+00)
 number of electron    1587.9999994 magnetization 
 augmentation part       47.1777472 magnetization 

 Broyden mixing:
  rms(total) = 0.87826E+00    rms(broyden)= 0.87804E+00
  rms(prec ) = 0.94239E+00
  weight for this iteration     100.00

 eigenvalues of (default mixing * dielectric matrix)
  average eigenvalue GAMMA=   1.0293
  3.8508  2.7087  0.8770  0.8770  0.6935  0.6935  0.6277  0.6277  0.2983  0.4579
  0.4579  0.1815

 Free energy of the ion-electron system (eV)
  ---------------------------------------------------
  alpha Z        PSCENC =       745.09248110
  Ewald energy   TEWEN  =    235880.95393645
  -Hartree energ DENC   =   -287570.50017949
  -exchange      EXHF   =         0.00000000
  -V(xc)+E(xc)   XCENC  =      5685.78487227
  PAW double counting   =     28472.63992713   -29018.14155058
  entropy T*S    EENTRO =        -0.13447944
  eigenvalues    EBANDS =    -17918.75850275
  atomic energy  EATOM  =     60141.88960884
  Solvation  Ediel_sol  =         0.00000000
  ---------------------------------------------------
  free energy    TOTEN  =     -3581.17388647 eV

  energy without entropy =    -3581.03940703  energy(sigma->0) =    -3581.10664675


--------------------------------------------------------------------------------------------------------


--------------------------------------- Iteration      1(  18)  ---------------------------------------


    POTLOK:  cpu time      0.1692: real time      0.1716
    SETDIJ:  cpu time      0.0270: real time      0.0273
     EDDAV:  cpu time     26.1125: real time     26.3550
       DOS:  cpu time      0.0358: real time      0.0360
    CHARGE:  cpu time      0.9857: real time      0.9941
    MIXING:  cpu time      0.0056: real time      0.0057
    --------------------------------------------
      LOOP:  cpu time     27.3359: real time     27.5897

 eigenvalue-minimisations  :  2944
 total energy-change (2. order) : 0.3767375E+00  (-0.1114121E+00)
 number of electron    1587.9999990 magnetization 
 augmentation part       46.7012273 magnetization 

 Broyden mixing:
  rms(total) = 0.51696E+00    rms(broyden)= 0.51677E+00
  rms(prec ) = 0.54355E+00
  weight for this iteration     100.00

 eigenvalues of (default mixing * dielectric matrix)
  average eigenvalue GAMMA=   1.0625
  4.0692  2.3717  1.2265  1.2265  0.7942  0.7942  0.9084  0.7351  0.4644  0.4644
  0.2986  0.2637  0.1959

 Free energy of the ion-electron system (eV)
  ---------------------------------------------------
  alpha Z        PSCENC =       745.09248110
  Ewald energy   TEWEN  =    235880.95393645
  -Hartree energ DENC   =   -287581.62458322
  -exchange      EXHF   =         0.00000000
  -V(xc)+E(xc)   XCENC  =      5686.19641664
  PAW double counting   =     28509.87846364   -29055.02842120
  entropy T*S    EENTRO =        -0.12248039
  eigenvalues    EBANDS =    -17908.03257083
  atomic energy  EATOM  =     60141.88960884
  Solvation  Ediel_sol  =         0.00000000
  ---------------------------------------------------
  free energy    TOTEN  =     -3580.79714897 eV

  energy without entropy =    -3580.67466857  energy(sigma->0) =    -3580.73590877


--------------------------------------------------------------------------------------------------------


--------------------------------------- Iteration      1(  19)  ---------------------------------------


    POTLOK:  cpu time      0.1424: real time      0.1446
    SETDIJ:  cpu time      0.0349: real time      0.0352
     EDDAV:  cpu time     27.2552: real time     27.4879
       DOS:  cpu time      0.0285: real time      0.0287
    CHARGE:  cpu time      0.9795: real time      0.9877
    MIXING:  cpu time      0.0059: real time      0.0059
    --------------------------------------------
      LOOP:  cpu time     28.4464: real time     28.6899

 eigenvalue-minimisations  :  3040
 total energy-change (2. order) :-0.6637748E+00  (-0.5920328E+00)
 number of electron    1587.9999979 magnetization 
 augmentation part       44.7242138 magnetization 

 Broyden mixing:
  rms(total) = 0.18561E+01    rms(broyden)= 0.18560E+01
  rms(prec ) = 0.20160E+01
  weight for this iteration     100.00

 eigenvalues of (default mixing * dielectric matrix)
  average eigenvalue GAMMA=   1.0389
  4.1797  2.5650  1.1627  1.1627  1.1246  0.7977  0.7977  0.7039  0.4720  0.4720
  0.2980  0.3019  0.3019  0.2046

 Free energy of the ion-electron system (eV)
  ---------------------------------------------------
  alpha Z        PSCENC =       745.09248110
  Ewald energy   TEWEN  =    235880.95393645
  -Hartree energ DENC   =   -287612.36967386
  -exchange      EXHF   =         0.00000000
  -V(xc)+E(xc)   XCENC  =      5687.47243903
  PAW double counting   =     28628.02651933   -29173.24269917
  entropy T*S    EENTRO =        -0.10468631
  eigenvalues    EBANDS =    -17879.17884922
  atomic energy  EATOM  =     60141.88960884
  Solvation  Ediel_sol  =         0.00000000
  ---------------------------------------------------
  free energy    TOTEN  =     -3581.46092380 eV

  energy without entropy =    -3581.35623749  energy(sigma->0) =    -3581.40858065


--------------------------------------------------------------------------------------------------------


--------------------------------------- Iteration      1(  20)  ---------------------------------------


    POTLOK:  cpu time      0.1690: real time      0.1713
    SETDIJ:  cpu time      0.0262: real time      0.0264
     EDDAV:  cpu time     26.7721: real time     27.0051
       DOS:  cpu time      0.0245: real time      0.0247
    CHARGE:  cpu time      0.9906: real time      0.9991
    MIXING:  cpu time      0.0059: real time      0.0060
    --------------------------------------------
      LOOP:  cpu time     27.9884: real time     28.2326

 eigenvalue-minimisations  :  3040
 total energy-change (2. order) : 0.9360407E+00  (-0.1371599E+01)
 number of electron    1587.9999986 magnetization 
 augmentation part       46.4441590 magnetization 

 Broyden mixing:
  rms(total) = 0.28780E+00    rms(broyden)= 0.28740E+00
  rms(prec ) = 0.29948E+00
  weight for this iteration     100.00

 eigenvalues of (default mixing * dielectric matrix)
  average eigenvalue GAMMA=   1.0963
  4.4373  2.9727  1.8515  1.0208  1.0208  0.8153  0.8153  0.8424  0.5164  0.5164
  0.4484  0.4484  0.2983  0.2200  0.2200

 Free energy of the ion-electron system (eV)
  ---------------------------------------------------
  alpha Z        PSCENC =       745.09248110
  Ewald energy   TEWEN  =    235880.95393645
  -Hartree energ DENC   =   -287576.34402608
  -exchange      EXHF   =         0.00000000
  -V(xc)+E(xc)   XCENC  =      5686.73030678
  PAW double counting   =     28666.57781122   -29209.93763009
  entropy T*S    EENTRO =        -0.13004520
  eigenvalues    EBANDS =    -17915.35732614
  atomic energy  EATOM  =     60141.88960884
  Solvation  Ediel_sol  =         0.00000000
  ---------------------------------------------------
  free energy    TOTEN  =     -3580.52488311 eV

  energy without entropy =    -3580.39483791  energy(sigma->0) =    -3580.45986051


--------------------------------------------------------------------------------------------------------


--------------------------------------- Iteration      1(  21)  ---------------------------------------


    POTLOK:  cpu time      0.2058: real time      0.2085
    SETDIJ:  cpu time      0.0268: real time      0.0270
     EDDAV:  cpu time     26.9468: real time     27.1972
       DOS:  cpu time      0.0253: real time      0.0254
    CHARGE:  cpu time      0.9840: real time      0.9936
    MIXING:  cpu time      0.0065: real time      0.0065
    --------------------------------------------
      LOOP:  cpu time     28.1951: real time     28.4582

 eigenvalue-minimisations  :  3072
 total energy-change (2. order) :-0.1601177E+00  (-0.1703668E+00)
 number of electron    1587.9999984 magnetization 
 augmentation part       45.8162624 magnetization 

 Broyden mixing:
  rms(total) = 0.75605E+00    rms(broyden)= 0.75601E+00
  rms(prec ) = 0.81243E+00
  weight for this iteration     100.00

 eigenvalues of (default mixing * dielectric matrix)
  average eigenvalue GAMMA=   1.0882
  4.5301  2.8581  2.1011  0.9804  0.9804  0.7956  0.7956  0.7942  0.7942  0.7674
  0.4685  0.4685  0.2984  0.3224  0.2424  0.2133

 Free energy of the ion-electron system (eV)
  ---------------------------------------------------
  alpha Z        PSCENC =       745.09248110
  Ewald energy   TEWEN  =    235880.95393645
  -Hartree energ DENC   =   -287555.84511207
  -exchange      EXHF   =         0.00000000
  -V(xc)+E(xc)   XCENC  =      5686.13257546
  PAW double counting   =     28739.72962822   -29281.81399945
  entropy T*S    EENTRO =        -0.13531906
  eigenvalues    EBANDS =    -17936.68880028
  atomic energy  EATOM  =     60141.88960884
  Solvation  Ediel_sol  =         0.00000000
  ---------------------------------------------------
  free energy    TOTEN  =     -3580.68500079 eV

  energy without entropy =    -3580.54968173  energy(sigma->0) =    -3580.61734126


--------------------------------------------------------------------------------------------------------


--------------------------------------- Iteration      1(  22)  ---------------------------------------


    POTLOK:  cpu time      0.1660: real time      0.1683
    SETDIJ:  cpu time      0.0269: real time      0.0272
     EDDAV:  cpu time     23.1306: real time     23.3314
       DOS:  cpu time      0.0952: real time      0.0958
    CHARGE:  cpu time      0.9885: real time      1.0342
    MIXING:  cpu time      0.0099: real time      0.0100
    --------------------------------------------
      LOOP:  cpu time     24.4171: real time     24.6670

 eigenvalue-minimisations  :  2592
 total energy-change (2. order) :-0.1021169E+00  (-0.2968347E-01)
 number of electron    1587.9999979 magnetization 
 augmentation part       45.6044832 magnetization 

 Broyden mixing:
  rms(total) = 0.97481E+00    rms(broyden)= 0.97476E+00
  rms(prec ) = 0.10755E+01
  weight for this iteration     100.00

 eigenvalues of (default mixing * dielectric matrix)
  average eigenvalue GAMMA=   1.1121
  4.5407  3.2681  1.8796  1.1888  1.1888  0.7981  0.7981  0.9299  0.9299  0.8107
  0.5515  0.4698  0.4698  0.2985  0.3191  0.2540  0.2102

 Free energy of the ion-electron system (eV)
  ---------------------------------------------------
  alpha Z        PSCENC =       745.09248110
  Ewald energy   TEWEN  =    235880.95393645
  -Hartree energ DENC   =   -287553.64574397
  -exchange      EXHF   =         0.00000000
  -V(xc)+E(xc)   XCENC  =      5686.14921219
  PAW double counting   =     28755.35967358   -29297.17511765
  entropy T*S    EENTRO =        -0.11277562
  eigenvalues    EBANDS =    -17939.29839259
  atomic energy  EATOM  =     60141.88960884
  Solvation  Ediel_sol  =         0.00000000
  ---------------------------------------------------
  free energy    TOTEN  =     -3580.78711765 eV

  energy without entropy =    -3580.67434204  energy(sigma->0) =    -3580.73072985


--------------------------------------------------------------------------------------------------------


--------------------------------------- Iteration      1(  23)  ---------------------------------------


    POTLOK:  cpu time      0.2528: real time      0.2567
    SETDIJ:  cpu time      0.0268: real time      0.0271
     EDDAV:  cpu time     26.9484: real time     27.1934
       DOS:  cpu time      0.1837: real time      0.1847
    CHARGE:  cpu time      0.9992: real time      1.0146
    MIXING:  cpu time      0.0093: real time      0.0095
    --------------------------------------------
      LOOP:  cpu time     28.4203: real time     28.6860

 eigenvalue-minimisations  :  3200
 total energy-change (2. order) : 0.1940423E+00  (-0.2133364E+00)
 number of electron    1587.9999986 magnetization 
 augmentation part       46.1237264 magnetization 

 Broyden mixing:
  rms(total) = 0.54883E+00    rms(broyden)= 0.54861E+00
  rms(prec ) = 0.58958E+00
  weight for this iteration     100.00

 eigenvalues of (default mixing * dielectric matrix)
  average eigenvalue GAMMA=   1.1434
  4.6477  2.9122  2.9122  1.1621  1.1621  1.1641  1.1641  0.8030  0.8030  0.6655
  0.6003  0.6003  0.4632  0.4632  0.2980  0.2754  0.2754  0.2094

 Free energy of the ion-electron system (eV)
  ---------------------------------------------------
  alpha Z        PSCENC =       745.09248110
  Ewald energy   TEWEN  =    235880.95393645
  -Hartree energ DENC   =   -287536.55682270
  -exchange      EXHF   =         0.00000000
  -V(xc)+E(xc)   XCENC  =      5685.61536547
  PAW double counting   =     28757.44895279   -29298.34253355
  entropy T*S    EENTRO =        -0.11288476
  eigenvalues    EBANDS =    -17956.58117897
  atomic energy  EATOM  =     60141.88960884
  Solvation  Ediel_sol  =         0.00000000
  ---------------------------------------------------
  free energy    TOTEN  =     -3580.59307532 eV

  energy without entropy =    -3580.48019056  energy(sigma->0) =    -3580.53663294


--------------------------------------------------------------------------------------------------------


--------------------------------------- Iteration      1(  24)  ---------------------------------------


    POTLOK:  cpu time      0.3108: real time      0.3142
    SETDIJ:  cpu time      0.0547: real time      0.0553
     EDDAV:  cpu time     25.6488: real time     25.9094
       DOS:  cpu time      0.0327: real time      0.0329
    CHARGE:  cpu time      0.9771: real time      0.9858
    MIXING:  cpu time      0.0068: real time      0.0068
    --------------------------------------------
      LOOP:  cpu time     27.0309: real time     27.3046

 eigenvalue-minimisations  :  2944
 total energy-change (2. order) : 0.6506803E-01  (-0.2269154E+00)
 number of electron    1587.9999995 magnetization 
 augmentation part       47.0110565 magnetization 

 Broyden mixing:
  rms(total) = 0.55600E+00    rms(broyden)= 0.55566E+00
  rms(prec ) = 0.60904E+00
  weight for this iteration     100.00

 eigenvalues of (default mixing * dielectric matrix)
  average eigenvalue GAMMA=   1.1049
  4.6967  2.9187  2.9187  1.1600  1.1600  1.1176  1.1176  0.8016  0.8016  0.6237
  0.6237  0.6570  0.4675  0.4675  0.4052  0.2981  0.2738  0.2738  0.2095

 Free energy of the ion-electron system (eV)
  ---------------------------------------------------
  alpha Z        PSCENC =       745.09248110
  Ewald energy   TEWEN  =    235880.95393645
  -Hartree energ DENC   =   -287533.15227579
  -exchange      EXHF   =         0.00000000
  -V(xc)+E(xc)   XCENC  =      5685.70548811
  PAW double counting   =     28768.64531818   -29308.72203646
  entropy T*S    EENTRO =        -0.13633118
  eigenvalues    EBANDS =    -17960.80419655
  atomic energy  EATOM  =     60141.88960884
  Solvation  Ediel_sol  =         0.00000000
  ---------------------------------------------------
  free energy    TOTEN  =     -3580.52800729 eV

  energy without entropy =    -3580.39167610  energy(sigma->0) =    -3580.45984170


--------------------------------------------------------------------------------------------------------


--------------------------------------- Iteration      1(  25)  ---------------------------------------


    POTLOK:  cpu time      0.1416: real time      0.1439
    SETDIJ:  cpu time      0.0544: real time      0.0547
     EDDAV:  cpu time     25.5022: real time     25.7439
       DOS:  cpu time      0.0730: real time      0.0734
    CHARGE:  cpu time      1.0733: real time      1.0819
    MIXING:  cpu time      0.0070: real time      0.0071
    --------------------------------------------
      LOOP:  cpu time     26.8514: real time     27.1048

 eigenvalue-minimisations  :  2848
 total energy-change (2. order) : 0.6749300E-01  (-0.2600263E-01)
 number of electron    1587.9999989 magnetization 
 augmentation part       46.6220427 magnetization 

 Broyden mixing:
  rms(total) = 0.22696E+00    rms(broyden)= 0.22678E+00
  rms(prec ) = 0.23991E+00
  weight for this iteration     100.00

 eigenvalues of (default mixing * dielectric matrix)
  average eigenvalue GAMMA=   1.0810
  4.7019  3.3946  2.5089  1.0718  1.0718  1.1674  1.1674  0.7985  0.7985  0.7091
  0.7091  0.5899  0.4779  0.4779  0.4611  0.4611  0.2980  0.2732  0.2732  0.2094

 Free energy of the ion-electron system (eV)
  ---------------------------------------------------
  alpha Z        PSCENC =       745.09248110
  Ewald energy   TEWEN  =    235880.95393645
  -Hartree energ DENC   =   -287532.88306327
  -exchange      EXHF   =         0.00000000
  -V(xc)+E(xc)   XCENC  =      5685.66579112
  PAW double counting   =     28771.66203960   -29311.57721263
  entropy T*S    EENTRO =        -0.11713057
  eigenvalues    EBANDS =    -17961.14696494
  atomic energy  EATOM  =     60141.88960884
  Solvation  Ediel_sol  =         0.00000000
  ---------------------------------------------------
  free energy    TOTEN  =     -3580.46051429 eV

  energy without entropy =    -3580.34338373  energy(sigma->0) =    -3580.40194901


--------------------------------------------------------------------------------------------------------


--------------------------------------- Iteration      1(  26)  ---------------------------------------


    POTLOK:  cpu time      0.1415: real time      0.1437
    SETDIJ:  cpu time      0.0264: real time      0.0266
     EDDAV:  cpu time     26.7225: real time     26.9782
       DOS:  cpu time      0.0236: real time      0.0237
    CHARGE:  cpu time      0.9796: real time      0.9879
    MIXING:  cpu time      0.0070: real time      0.0071
    --------------------------------------------
      LOOP:  cpu time     27.9005: real time     28.1672

 eigenvalue-minimisations  :  3008
 total energy-change (2. order) :-0.9697044E-01  (-0.9176755E-01)
 number of electron    1587.9999997 magnetization 
 augmentation part       47.1409427 magnetization 

 Broyden mixing:
  rms(total) = 0.68331E+00    rms(broyden)= 0.68316E+00
  rms(prec ) = 0.75217E+00
  weight for this iteration     100.00

 eigenvalues of (default mixing * dielectric matrix)
  average eigenvalue GAMMA=   1.0820
  4.7162  3.3277  2.5145  1.0929  1.0929  1.1762  1.1762  0.9593  0.9593  0.8040
  0.8040  0.7334  0.5723  0.5723  0.4630  0.4630  0.2980  0.2812  0.2685  0.2094
  0.2387

 Free energy of the ion-electron system (eV)
  ---------------------------------------------------
  alpha Z        PSCENC =       745.09248110
  Ewald energy   TEWEN  =    235880.95393645
  -Hartree energ DENC   =   -287527.88514701
  -exchange      EXHF   =         0.00000000
  -V(xc)+E(xc)   XCENC  =      5685.53334454
  PAW double counting   =     28770.39722658   -29310.15200982
  entropy T*S    EENTRO =        -0.13220256
  eigenvalues    EBANDS =    -17966.25472284
  atomic energy  EATOM  =     60141.88960884
  Solvation  Ediel_sol  =         0.00000000
  ---------------------------------------------------
  free energy    TOTEN  =     -3580.55748473 eV

  energy without entropy =    -3580.42528216  energy(sigma->0) =    -3580.49138345


--------------------------------------------------------------------------------------------------------


--------------------------------------- Iteration      1(  27)  ---------------------------------------


    POTLOK:  cpu time      0.1424: real time      0.1447
    SETDIJ:  cpu time      0.0274: real time      0.0276
     EDDAV:  cpu time     26.4154: real time     26.6599
       DOS:  cpu time      0.0067: real time      0.0067
    CHARGE:  cpu time      0.9812: real time      0.9897
    MIXING:  cpu time      0.0071: real time      0.0072
    --------------------------------------------
      LOOP:  cpu time     27.5803: real time     27.8359

 eigenvalue-minimisations  :  2944
 total energy-change (2. order) : 0.1058584E+00  (-0.3869223E-01)
 number of electron    1587.9999990 magnetization 
 augmentation part       46.7544948 magnetization 

 Broyden mixing:
  rms(total) = 0.27586E+00    rms(broyden)= 0.27571E+00
  rms(prec ) = 0.29502E+00
  weight for this iteration     100.00

 eigenvalues of (default mixing * dielectric matrix)
  average eigenvalue GAMMA=   1.0745
  4.7065  3.5313  2.1296  1.8184  1.2116  1.2116  1.0004  1.0004  0.8054  0.8054
  0.8219  0.8219  0.5997  0.5997  0.4664  0.4664  0.3797  0.2981  0.2723  0.2723
  0.2091  0.2104

 Free energy of the ion-electron system (eV)
  ---------------------------------------------------
  alpha Z        PSCENC =       745.09248110
  Ewald energy   TEWEN  =    235880.95393645
  -Hartree energ DENC   =   -287529.68062667
  -exchange      EXHF   =         0.00000000
  -V(xc)+E(xc)   XCENC  =      5685.59378523
  PAW double counting   =     28773.34371950   -29313.10766903
  entropy T*S    EENTRO =        -0.12307729
  eigenvalues    EBANDS =    -17964.41378446
  atomic energy  EATOM  =     60141.88960884
  Solvation  Ediel_sol  =         0.00000000
  ---------------------------------------------------
  free energy    TOTEN  =     -3580.45162633 eV

  energy without entropy =    -3580.32854904  energy(sigma->0) =    -3580.39008768


--------------------------------------------------------------------------------------------------------


--------------------------------------- Iteration      1(  28)  ---------------------------------------


    POTLOK:  cpu time      0.1415: real time      0.1438
    SETDIJ:  cpu time      0.0261: real time      0.0263
     EDDAV:  cpu time     25.5235: real time     25.7781
       DOS:  cpu time      0.0122: real time      0.0123
    CHARGE:  cpu time      1.0846: real time      1.0937
    MIXING:  cpu time      0.0081: real time      0.0082
    --------------------------------------------
      LOOP:  cpu time     26.7961: real time     27.0624

 eigenvalue-minimisations  :  2816
 total energy-change (2. order) :-0.3302182E-02  (-0.1430120E-01)
 number of electron    1587.9999993 magnetization 
 augmentation part       46.9630629 magnetization 

 Broyden mixing:
  rms(total) = 0.47985E+00    rms(broyden)= 0.47981E+00
  rms(prec ) = 0.52006E+00
  weight for this iteration     100.00

 eigenvalues of (default mixing * dielectric matrix)
  average eigenvalue GAMMA=   1.0784
  4.7191  3.6445  2.3372  1.3200  1.3200  1.4848  0.9826  0.9826  0.8095  0.8095
  0.7279  0.7279  0.7908  0.7908  0.5793  0.5793  0.4623  0.4623  0.2980  0.2748
  0.2748  0.2093  0.2159

 Free energy of the ion-electron system (eV)
  ---------------------------------------------------
  alpha Z        PSCENC =       745.09248110
  Ewald energy   TEWEN  =    235880.95393645
  -Hartree energ DENC   =   -287527.64122317
  -exchange      EXHF   =         0.00000000
  -V(xc)+E(xc)   XCENC  =      5685.53595192
  PAW double counting   =     28773.12987487   -29312.85931893
  entropy T*S    EENTRO =        -0.13403936
  eigenvalues    EBANDS =    -17966.42220024
  atomic energy  EATOM  =     60141.88960884
  Solvation  Ediel_sol  =         0.00000000
  ---------------------------------------------------
  free energy    TOTEN  =     -3580.45492851 eV

  energy without entropy =    -3580.32088915  energy(sigma->0) =    -3580.38790883


--------------------------------------------------------------------------------------------------------


--------------------------------------- Iteration      1(  29)  ---------------------------------------


    POTLOK:  cpu time      0.1405: real time      0.1428
    SETDIJ:  cpu time      0.0272: real time      0.0274
     EDDAV:  cpu time     26.1540: real time     26.3972
       DOS:  cpu time      0.0009: real time      0.0009
    CHARGE:  cpu time      1.0092: real time      1.0175
    MIXING:  cpu time      0.0081: real time      0.0082
    --------------------------------------------
      LOOP:  cpu time     27.3399: real time     27.5940

 eigenvalue-minimisations  :  2944
 total energy-change (2. order) : 0.2367031E-01  (-0.5608047E-02)
 number of electron    1587.9999991 magnetization 
 augmentation part       46.8241465 magnetization 

 Broyden mixing:
  rms(total) = 0.33239E+00    rms(broyden)= 0.33238E+00
  rms(prec ) = 0.35955E+00
  weight for this iteration     100.00

 eigenvalues of (default mixing * dielectric matrix)
  average eigenvalue GAMMA=   1.1552
  4.5826  3.7679  2.6458  1.8095  1.8095  1.8367  1.2232  1.2232  0.8029  0.8029
  0.9011  0.9011  0.7880  0.7880  0.5435  0.5435  0.5585  0.4627  0.4627  0.2980
  0.2746  0.2746  0.2093  0.2142

 Free energy of the ion-electron system (eV)
  ---------------------------------------------------
  alpha Z        PSCENC =       745.09248110
  Ewald energy   TEWEN  =    235880.95393645
  -Hartree energ DENC   =   -287527.93086166
  -exchange      EXHF   =         0.00000000
  -V(xc)+E(xc)   XCENC  =      5685.54239793
  PAW double counting   =     28774.55975007   -29314.18829921
  entropy T*S    EENTRO =        -0.12983880
  eigenvalues    EBANDS =    -17966.22043292
  atomic energy  EATOM  =     60141.88960884
  Solvation  Ediel_sol  =         0.00000000
  ---------------------------------------------------
  free energy    TOTEN  =     -3580.43125820 eV

  energy without entropy =    -3580.30141940  energy(sigma->0) =    -3580.36633880


--------------------------------------------------------------------------------------------------------


--------------------------------------- Iteration      1(  30)  ---------------------------------------


    POTLOK:  cpu time      0.1412: real time      0.1437
    SETDIJ:  cpu time      0.0270: real time      0.0272
     EDDAV:  cpu time     27.5958: real time     27.8876
       DOS:  cpu time      0.0009: real time      0.0009
    CHARGE:  cpu time      1.0267: real time      1.0355
    MIXING:  cpu time      0.0726: real time      0.0730
    --------------------------------------------
      LOOP:  cpu time     28.8642: real time     29.1679

 eigenvalue-minimisations  :  3136
 total energy-change (2. order) : 0.5190711E-01  (-0.1308863E-01)
 number of electron    1587.9999988 magnetization 
 augmentation part       46.5345139 magnetization 

 Broyden mixing:
  rms(total) = 0.10024E+00    rms(broyden)= 0.99932E-01
  rms(prec ) = 0.10273E+00
  weight for this iteration     100.00

 eigenvalues of (default mixing * dielectric matrix)
  average eigenvalue GAMMA=   1.1572
  4.6244  4.0157  2.9697  2.0689  1.6873  1.6873  1.2660  1.2660  0.8033  0.8033
  0.8533  0.8533  0.7941  0.7941  0.5535  0.5535  0.5697  0.5697  0.4632  0.4632
  0.2980  0.2746  0.2746  0.2093  0.2145

 Free energy of the ion-electron system (eV)
  ---------------------------------------------------
  alpha Z        PSCENC =       745.09248110
  Ewald energy   TEWEN  =    235880.95393645
  -Hartree energ DENC   =   -287529.82651752
  -exchange      EXHF   =         0.00000000
  -V(xc)+E(xc)   XCENC  =      5685.63334564
  PAW double counting   =     28778.06928386   -29317.68789183
  entropy T*S    EENTRO =        -0.11948262
  eigenvalues    EBANDS =    -17964.38411502
  atomic energy  EATOM  =     60141.88960884
  Solvation  Ediel_sol  =         0.00000000
  ---------------------------------------------------
  free energy    TOTEN  =     -3580.37935109 eV

  energy without entropy =    -3580.25986847  energy(sigma->0) =    -3580.31960978


--------------------------------------------------------------------------------------------------------


--------------------------------------- Iteration      1(  31)  ---------------------------------------


    POTLOK:  cpu time      0.1691: real time      0.1716
    SETDIJ:  cpu time      0.0272: real time      0.0274
     EDDAV:  cpu time     24.7741: real time     25.0098
       DOS:  cpu time      0.0225: real time      0.0226
    CHARGE:  cpu time      1.0153: real time      1.0241
    MIXING:  cpu time      0.0085: real time      0.0086
    --------------------------------------------
      LOOP:  cpu time     26.0166: real time     26.2641

 eigenvalue-minimisations  :  2784
 total energy-change (2. order) : 0.2274838E-02  (-0.4723116E-02)
 number of electron    1587.9999986 magnetization 
 augmentation part       46.3818912 magnetization 

 Broyden mixing:
  rms(total) = 0.17597E+00    rms(broyden)= 0.17592E+00
  rms(prec ) = 0.18939E+00
  weight for this iteration     100.00

 eigenvalues of (default mixing * dielectric matrix)
  average eigenvalue GAMMA=   1.1713
  4.5575  4.5575  3.1151  1.7607  1.7607  1.9754  1.2193  1.2193  0.8050  0.8050
  0.7718  0.7718  0.8764  0.8764  0.7582  0.7582  0.5494  0.5494  0.5707  0.4626
  0.4626  0.2980  0.2746  0.2746  0.2093  0.2144

 Free energy of the ion-electron system (eV)
  ---------------------------------------------------
  alpha Z        PSCENC =       745.09248110
  Ewald energy   TEWEN  =    235880.95393645
  -Hartree energ DENC   =   -287530.27563303
  -exchange      EXHF   =         0.00000000
  -V(xc)+E(xc)   XCENC  =      5685.67768088
  PAW double counting   =     28780.88094138   -29320.55532734
  entropy T*S    EENTRO =        -0.12803581
  eigenvalues    EBANDS =    -17963.91272873
  atomic energy  EATOM  =     60141.88960884
  Solvation  Ediel_sol  =         0.00000000
  ---------------------------------------------------
  free energy    TOTEN  =     -3580.37707625 eV

  energy without entropy =    -3580.24904044  energy(sigma->0) =    -3580.31305835


--------------------------------------------------------------------------------------------------------


--------------------------------------- Iteration      1(  32)  ---------------------------------------


    POTLOK:  cpu time      0.1622: real time      0.1648
    SETDIJ:  cpu time      0.0263: real time      0.0265
     EDDAV:  cpu time     25.4777: real time     25.7147
       DOS:  cpu time      0.2010: real time      0.2020
    CHARGE:  cpu time      1.0039: real time      1.0124
    MIXING:  cpu time      0.0088: real time      0.0089
    --------------------------------------------
      LOOP:  cpu time     26.8798: real time     27.1294

 eigenvalue-minimisations  :  2880
 total energy-change (2. order) : 0.4895093E-02  (-0.2635255E-02)
 number of electron    1587.9999987 magnetization 
 augmentation part       46.4967787 magnetization 

 Broyden mixing:
  rms(total) = 0.83995E-01    rms(broyden)= 0.83962E-01
  rms(prec ) = 0.87379E-01
  weight for this iteration     100.00

 eigenvalues of (default mixing * dielectric matrix)
  average eigenvalue GAMMA=   1.1621
  4.7172  4.3632  2.9154  1.9245  1.9245  2.0222  1.2500  1.2500  0.8057  0.8057
  0.8366  0.8366  0.9432  0.9432  0.7852  0.7852  0.5393  0.5393  0.5527  0.4627
  0.4627  0.4407  0.2980  0.2746  0.2746  0.2093  0.2145

 Free energy of the ion-electron system (eV)
  ---------------------------------------------------
  alpha Z        PSCENC =       745.09248110
  Ewald energy   TEWEN  =    235880.95393645
  -Hartree energ DENC   =   -287529.26189825
  -exchange      EXHF   =         0.00000000
  -V(xc)+E(xc)   XCENC  =      5685.66753599
  PAW double counting   =     28781.18431095   -29320.78960796
  entropy T*S    EENTRO =        -0.12151316
  eigenvalues    EBANDS =    -17964.98703512
  atomic energy  EATOM  =     60141.88960884
  Solvation  Ediel_sol  =         0.00000000
  ---------------------------------------------------
  free energy    TOTEN  =     -3580.37218116 eV

  energy without entropy =    -3580.25066800  energy(sigma->0) =    -3580.31142458


--------------------------------------------------------------------------------------------------------


--------------------------------------- Iteration      1(  33)  ---------------------------------------


    POTLOK:  cpu time      0.1411: real time      0.1434
    SETDIJ:  cpu time      0.0263: real time      0.0265
     EDDAV:  cpu time     25.4214: real time     25.6510
       DOS:  cpu time      0.0683: real time      0.0697
    CHARGE:  cpu time      0.9890: real time      0.9986
    MIXING:  cpu time      0.0093: real time      0.0094
    --------------------------------------------
      LOOP:  cpu time     26.6554: real time     26.8986

 eigenvalue-minimisations  :  2784
 total energy-change (2. order) :-0.6255507E-02  (-0.2738411E-02)
 number of electron    1587.9999986 magnetization 
 augmentation part       46.4030898 magnetization 

 Broyden mixing:
  rms(total) = 0.15952E+00    rms(broyden)= 0.15950E+00
  rms(prec ) = 0.17110E+00
  weight for this iteration     100.00

 eigenvalues of (default mixing * dielectric matrix)
  average eigenvalue GAMMA=   1.1867
  5.1263  4.4664  3.0284  2.2579  1.8680  1.8680  1.1288  1.1288  1.0739  1.0739
  1.0175  1.0175  0.8036  0.8036  0.8839  0.7380  0.7380  0.5676  0.5676  0.5885
  0.4629  0.4629  0.2980  0.2747  0.2747  0.2093  0.2145  0.2859

 Free energy of the ion-electron system (eV)
  ---------------------------------------------------
  alpha Z        PSCENC =       745.09248110
  Ewald energy   TEWEN  =    235880.95393645
  -Hartree energ DENC   =   -287528.50867921
  -exchange      EXHF   =         0.00000000
  -V(xc)+E(xc)   XCENC  =      5685.65700054
  PAW double counting   =     28781.47594866   -29321.05669945
  entropy T*S    EENTRO =        -0.12615285
  eigenvalues    EBANDS =    -17965.75588076
  atomic energy  EATOM  =     60141.88960884
  Solvation  Ediel_sol  =         0.00000000
  ---------------------------------------------------
  free energy    TOTEN  =     -3580.37843666 eV

  energy without entropy =    -3580.25228382  energy(sigma->0) =    -3580.31536024


--------------------------------------------------------------------------------------------------------


--------------------------------------- Iteration      1(  34)  ---------------------------------------


    POTLOK:  cpu time      0.1413: real time      0.1433
    SETDIJ:  cpu time      0.0272: real time      0.0275
     EDDAV:  cpu time     27.0607: real time     27.3931
       DOS:  cpu time      0.0046: real time      0.0047
    CHARGE:  cpu time      1.0480: real time      1.0619
    MIXING:  cpu time      0.0093: real time      0.0094
    --------------------------------------------
      LOOP:  cpu time     28.2912: real time     28.6400

 eigenvalue-minimisations  :  3008
 total energy-change (2. order) :-0.8908481E-02  (-0.9866563E-03)
 number of electron    1587.9999985 magnetization 
 augmentation part       46.3386683 magnetization 

 Broyden mixing:
  rms(total) = 0.21263E+00    rms(broyden)= 0.21262E+00
  rms(prec ) = 0.23274E+00
  weight for this iteration     100.00

 eigenvalues of (default mixing * dielectric matrix)
  average eigenvalue GAMMA=   1.1733
  5.2187  4.4347  3.0599  2.0042  2.0042  2.0754  1.1838  1.1838  1.1105  1.1105
  0.8037  0.8037  0.9399  0.9399  0.9672  0.6714  0.6714  0.6691  0.5985  0.5985
  0.4627  0.4627  0.4254  0.3553  0.2980  0.2746  0.2746  0.2093  0.2145

 Free energy of the ion-electron system (eV)
  ---------------------------------------------------
  alpha Z        PSCENC =       745.09248110
  Ewald energy   TEWEN  =    235880.95393645
  -Hartree energ DENC   =   -287527.91620891
  -exchange      EXHF   =         0.00000000
  -V(xc)+E(xc)   XCENC  =      5685.66845931
  PAW double counting   =     28782.67007705   -29322.25642400
  entropy T*S    EENTRO =        -0.13147609
  eigenvalues    EBANDS =    -17966.35779891
  atomic energy  EATOM  =     60141.88960884
  Solvation  Ediel_sol  =         0.00000000
  ---------------------------------------------------
  free energy    TOTEN  =     -3580.38734514 eV

  energy without entropy =    -3580.25586906  energy(sigma->0) =    -3580.32160710


--------------------------------------------------------------------------------------------------------


--------------------------------------- Iteration      1(  35)  ---------------------------------------


    POTLOK:  cpu time      0.1406: real time      0.1430
    SETDIJ:  cpu time      0.0668: real time      0.0673
     EDDAV:  cpu time     23.8906: real time     24.1034
       DOS:  cpu time      0.0103: real time      0.0103
    CHARGE:  cpu time      0.9642: real time      0.9726
    MIXING:  cpu time      0.0097: real time      0.0098
    --------------------------------------------
      LOOP:  cpu time     25.0821: real time     25.3064

 eigenvalue-minimisations  :  2624
 total energy-change (2. order) : 0.3226848E-02  (-0.1254824E-03)
 number of electron    1587.9999986 magnetization 
 augmentation part       46.3691454 magnetization 

 Broyden mixing:
  rms(total) = 0.18440E+00    rms(broyden)= 0.18440E+00
  rms(prec ) = 0.19968E+00
  weight for this iteration     100.00

 eigenvalues of (default mixing * dielectric matrix)
  average eigenvalue GAMMA=   1.2026
  4.8970  4.6273  3.1175  2.1604  2.1604  2.3748  1.5171  1.5171  1.2059  1.2059
  0.8041  0.8041  0.7981  0.7981  0.8415  0.8415  0.7634  0.7634  0.6822  0.5523
  0.5523  0.5736  0.4630  0.4630  0.2980  0.2746  0.2746  0.3227  0.2093  0.2145

 Free energy of the ion-electron system (eV)
  ---------------------------------------------------
  alpha Z        PSCENC =       745.09248110
  Ewald energy   TEWEN  =    235880.95393645
  -Hartree energ DENC   =   -287527.75988929
  -exchange      EXHF   =         0.00000000
  -V(xc)+E(xc)   XCENC  =      5685.66294287
  PAW double counting   =     28782.66473418   -29322.24043762
  entropy T*S    EENTRO =        -0.12766547
  eigenvalues    EBANDS =    -17966.51982936
  atomic energy  EATOM  =     60141.88960884
  Solvation  Ediel_sol  =         0.00000000
  ---------------------------------------------------
  free energy    TOTEN  =     -3580.38411830 eV

  energy without entropy =    -3580.25645283  energy(sigma->0) =    -3580.32028556


--------------------------------------------------------------------------------------------------------


--------------------------------------- Iteration      1(  36)  ---------------------------------------


    POTLOK:  cpu time      0.1705: real time      0.1728
    SETDIJ:  cpu time      0.1950: real time      0.1961
     EDDAV:  cpu time     25.9583: real time     26.2085
       DOS:  cpu time      0.1794: real time      0.1804
    CHARGE:  cpu time      1.0058: real time      1.0146
    MIXING:  cpu time      0.0102: real time      0.0103
    --------------------------------------------
      LOOP:  cpu time     27.5192: real time     27.7826

 eigenvalue-minimisations  :  2912
 total energy-change (2. order) : 0.2341312E-02  (-0.7710614E-03)
 number of electron    1587.9999986 magnetization 
 augmentation part       46.4129996 magnetization 

 Broyden mixing:
  rms(total) = 0.13997E+00    rms(broyden)= 0.13997E+00
  rms(prec ) = 0.15304E+00
  weight for this iteration     100.00

 eigenvalues of (default mixing * dielectric matrix)
  average eigenvalue GAMMA=   1.2393
  5.4251  4.6928  3.1389  2.1692  2.1692  2.3018  2.3018  1.4370  1.2129  1.2129
  1.1336  0.8041  0.8041  0.8471  0.8471  0.8802  0.8802  0.6593  0.6593  0.6472
  0.5618  0.5618  0.5469  0.4630  0.4630  0.2980  0.2746  0.2746  0.3258  0.2093
  0.2145

 Free energy of the ion-electron system (eV)
  ---------------------------------------------------
  alpha Z        PSCENC =       745.09248110
  Ewald energy   TEWEN  =    235880.95393645
  -Hartree energ DENC   =   -287526.82741425
  -exchange      EXHF   =         0.00000000
  -V(xc)+E(xc)   XCENC  =      5685.65400904
  PAW double counting   =     28781.85034409   -29321.39973217
  entropy T*S    EENTRO =        -0.12789365
  eigenvalues    EBANDS =    -17967.46711645
  atomic energy  EATOM  =     60141.88960884
  Solvation  Ediel_sol  =         0.00000000
  ---------------------------------------------------
  free energy    TOTEN  =     -3580.38177698 eV

  energy without entropy =    -3580.25388334  energy(sigma->0) =    -3580.31783016


--------------------------------------------------------------------------------------------------------


--------------------------------------- Iteration      1(  37)  ---------------------------------------


    POTLOK:  cpu time      0.1770: real time      0.1794
    SETDIJ:  cpu time      0.0258: real time      0.0260
     EDDAV:  cpu time     22.8541: real time     23.0851
       DOS:  cpu time      0.0366: real time      0.0369
    CHARGE:  cpu time      1.1426: real time      1.1521
    MIXING:  cpu time      0.0105: real time      0.0106
    --------------------------------------------
      LOOP:  cpu time     24.2467: real time     24.4902

 eigenvalue-minimisations  :  2496
 total energy-change (2. order) : 0.1575939E-02  (-0.6965229E-04)
 number of electron    1587.9999986 magnetization 
 augmentation part       46.4237026 magnetization 

 Broyden mixing:
  rms(total) = 0.12793E+00    rms(broyden)= 0.12793E+00
  rms(prec ) = 0.13997E+00
  weight for this iteration     100.00

 eigenvalues of (default mixing * dielectric matrix)
  average eigenvalue GAMMA=   1.2414
  5.5136  4.6962  3.1819  2.5984  2.5984  2.1875  2.1875  1.2101  1.2101  1.2925
  1.2925  0.8041  0.8041  0.8589  0.8589  0.8890  0.8890  0.6134  0.6134  0.6047
  0.6047  0.5943  0.5496  0.5496  0.4630  0.4630  0.2980  0.2746  0.2746  0.3246
  0.2093  0.2145

 Free energy of the ion-electron system (eV)
  ---------------------------------------------------
  alpha Z        PSCENC =       745.09248110
  Ewald energy   TEWEN  =    235880.95393645
  -Hartree energ DENC   =   -287526.44664109
  -exchange      EXHF   =         0.00000000
  -V(xc)+E(xc)   XCENC  =      5685.64711898
  PAW double counting   =     28781.84672569   -29321.35995101
  entropy T*S    EENTRO =        -0.12730832
  eigenvalues    EBANDS =    -17967.87617169
  atomic energy  EATOM  =     60141.88960884
  Solvation  Ediel_sol  =         0.00000000
  ---------------------------------------------------
  free energy    TOTEN  =     -3580.38020105 eV

  energy without entropy =    -3580.25289273  energy(sigma->0) =    -3580.31654689


--------------------------------------------------------------------------------------------------------


--------------------------------------- Iteration      1(  38)  ---------------------------------------


    POTLOK:  cpu time      0.1983: real time      0.2008
    SETDIJ:  cpu time      0.0263: real time      0.0265
     EDDAV:  cpu time     24.1630: real time     24.3695
       DOS:  cpu time      0.0384: real time      0.0387
    CHARGE:  cpu time      0.9879: real time      0.9965
    MIXING:  cpu time      0.0107: real time      0.0108
    --------------------------------------------
      LOOP:  cpu time     25.4245: real time     25.6427

 eigenvalue-minimisations  :  2720
 total energy-change (2. order) : 0.1130704E-02  (-0.2095770E-04)
 number of electron    1587.9999986 magnetization 
 augmentation part       46.4282582 magnetization 

 Broyden mixing:
  rms(total) = 0.12188E+00    rms(broyden)= 0.12188E+00
  rms(prec ) = 0.13326E+00
  weight for this iteration     100.00

 eigenvalues of (default mixing * dielectric matrix)
  average eigenvalue GAMMA=   1.2056
  5.5184  4.7006  3.1917  2.6003  2.6003  2.1859  2.1859  1.2100  1.2100  1.2905
  1.2905  0.8041  0.8041  0.8597  0.8597  0.8899  0.8899  0.6052  0.6052  0.6031
  0.5875  0.5875  0.5459  0.5459  0.4630  0.4630  0.2980  0.2746  0.2746  0.3242
  0.2093  0.2145  0.0929

 Free energy of the ion-electron system (eV)
  ---------------------------------------------------
  alpha Z        PSCENC =       745.09248110
  Ewald energy   TEWEN  =    235880.95393645
  -Hartree energ DENC   =   -287526.58475738
  -exchange      EXHF   =         0.00000000
  -V(xc)+E(xc)   XCENC  =      5685.64731477
  PAW double counting   =     28781.83886653   -29321.34781978
  entropy T*S    EENTRO =        -0.12681638
  eigenvalues    EBANDS =    -17967.74188449
  atomic energy  EATOM  =     60141.88960884
  Solvation  Ediel_sol  =         0.00000000
  ---------------------------------------------------
  free energy    TOTEN  =     -3580.37907034 eV

  energy without entropy =    -3580.25225396  energy(sigma->0) =    -3580.31566215


--------------------------------------------------------------------------------------------------------


--------------------------------------- Iteration      1(  39)  ---------------------------------------


    POTLOK:  cpu time      0.3821: real time      0.3858
    SETDIJ:  cpu time      0.0264: real time      0.0266
     EDDAV:  cpu time     25.4510: real time     25.7014
       DOS:  cpu time      0.1401: real time      0.1409
    CHARGE:  cpu time      0.9812: real time      0.9898
    MIXING:  cpu time      0.0109: real time      0.0110
    --------------------------------------------
      LOOP:  cpu time     26.9917: real time     27.2555

 eigenvalue-minimisations  :  2816
 total energy-change (2. order) : 0.4278840E-03  (-0.9960332E-05)
 number of electron    1587.9999986 magnetization 
 augmentation part       46.4344012 magnetization 

 Broyden mixing:
  rms(total) = 0.11631E+00    rms(broyden)= 0.11631E+00
  rms(prec ) = 0.12705E+00
  weight for this iteration     100.00

 eigenvalues of (default mixing * dielectric matrix)
  average eigenvalue GAMMA=   1.2289
  5.4654  4.7823  2.9624  2.6910  2.6910  2.1695  2.1695  1.2155  1.2155  0.9799
  0.9799  1.2566  1.2566  0.8041  0.8041  0.8437  0.8437  0.8875  0.8875  0.6613
  0.6613  0.6756  0.6756  0.5576  0.5576  0.5656  0.4630  0.4630  0.2980  0.2746
  0.2746  0.3252  0.2093  0.2145

 Free energy of the ion-electron system (eV)
  ---------------------------------------------------
  alpha Z        PSCENC =       745.09248110
  Ewald energy   TEWEN  =    235880.95393645
  -Hartree energ DENC   =   -287526.58263267
  -exchange      EXHF   =         0.00000000
  -V(xc)+E(xc)   XCENC  =      5685.64699354
  PAW double counting   =     28781.80296706   -29321.30739444
  entropy T*S    EENTRO =        -0.12642146
  eigenvalues    EBANDS =    -17967.74818088
  atomic energy  EATOM  =     60141.88960884
  Solvation  Ediel_sol  =         0.00000000
  ---------------------------------------------------
  free energy    TOTEN  =     -3580.37864246 eV

  energy without entropy =    -3580.25222100  energy(sigma->0) =    -3580.31543173


--------------------------------------------------------------------------------------------------------


--------------------------------------- Iteration      1(  40)  ---------------------------------------


    POTLOK:  cpu time      0.1415: real time      0.1437
    SETDIJ:  cpu time      0.0265: real time      0.0267
     EDDAV:  cpu time     21.5289: real time     21.7325
       DOS:  cpu time      0.0010: real time      0.0010
    CHARGE:  cpu time      0.9772: real time      0.9863
    MIXING:  cpu time      0.0110: real time      0.0111
    --------------------------------------------
      LOOP:  cpu time     22.6860: real time     22.9013

 eigenvalue-minimisations  :  2208
 total energy-change (2. order) :-0.2150486E-04  (-0.1076586E-04)
 number of electron    1587.9999986 magnetization 
 augmentation part       46.4277594 magnetization 

 Broyden mixing:
  rms(total) = 0.12141E+00    rms(broyden)= 0.12141E+00
  rms(prec ) = 0.13269E+00
  weight for this iteration     100.00

 eigenvalues of (default mixing * dielectric matrix)
  average eigenvalue GAMMA=   1.3096
  5.7040  4.9075  3.3891  2.4490  2.4490  2.5071  2.5071  2.1998  2.1998  1.2041
  1.2041  1.1917  1.1917  0.8041  0.8041  0.8498  0.8498  0.8471  0.8471  0.7147
  0.7147  0.7247  0.7247  0.6526  0.5581  0.5581  0.5590  0.4630  0.4630  0.2980
  0.2746  0.2746  0.3252  0.2093  0.2145

 Free energy of the ion-electron system (eV)
  ---------------------------------------------------
  alpha Z        PSCENC =       745.09248110
  Ewald energy   TEWEN  =    235880.95393645
  -Hartree energ DENC   =   -287526.66118402
  -exchange      EXHF   =         0.00000000
  -V(xc)+E(xc)   XCENC  =      5685.64767379
  PAW double counting   =     28781.77272856   -29321.27920672
  entropy T*S    EENTRO =        -0.12668084
  eigenvalues    EBANDS =    -17967.66802112
  atomic energy  EATOM  =     60141.88960884
  Solvation  Ediel_sol  =         0.00000000
  ---------------------------------------------------
  free energy    TOTEN  =     -3580.37866396 eV

  energy without entropy =    -3580.25198312  energy(sigma->0) =    -3580.31532354


--------------------------------------------------------------------------------------------------------


--------------------------------------- Iteration      1(  41)  ---------------------------------------


    POTLOK:  cpu time      0.1418: real time      0.1442
    SETDIJ:  cpu time      0.0272: real time      0.0274
     EDDAV:  cpu time     25.5431: real time     25.7765
       DOS:  cpu time      0.0056: real time      0.0056
    CHARGE:  cpu time      0.9975: real time      1.0123
    MIXING:  cpu time      0.0477: real time      0.0481
    --------------------------------------------
      LOOP:  cpu time     26.7629: real time     27.0141

 eigenvalue-minimisations  :  2784
 total energy-change (2. order) : 0.3409033E-02  (-0.1364628E-03)
 number of electron    1587.9999987 magnetization 
 augmentation part       46.4488158 magnetization 

 Broyden mixing:
  rms(total) = 0.97582E-01    rms(broyden)= 0.97580E-01
  rms(prec ) = 0.10614E+00
  weight for this iteration     100.00

 eigenvalues of (default mixing * dielectric matrix)
  average eigenvalue GAMMA=   1.2911
  5.7624  4.9263  3.2536  2.4267  2.4267  2.5677  2.5677  2.2907  2.2907  1.2031
  1.2031  1.2087  1.2087  0.8041  0.8041  0.8540  0.8540  0.8637  0.8637  0.6723
  0.6723  0.6675  0.6675  0.6599  0.5594  0.5594  0.5599  0.5599  0.4630  0.4630
  0.2980  0.2746  0.2746  0.3252  0.2093  0.2145

 Free energy of the ion-electron system (eV)
  ---------------------------------------------------
  alpha Z        PSCENC =       745.09248110
  Ewald energy   TEWEN  =    235880.95393645
  -Hartree energ DENC   =   -287527.32136097
  -exchange      EXHF   =         0.00000000
  -V(xc)+E(xc)   XCENC  =      5685.65591736
  PAW double counting   =     28781.79201225   -29321.29717359
  entropy T*S    EENTRO =        -0.12458195
  eigenvalues    EBANDS =    -17967.01609441
  atomic energy  EATOM  =     60141.88960884
  Solvation  Ediel_sol  =         0.00000000
  ---------------------------------------------------
  free energy    TOTEN  =     -3580.37525493 eV

  energy without entropy =    -3580.25067297  energy(sigma->0) =    -3580.31296395


--------------------------------------------------------------------------------------------------------


--------------------------------------- Iteration      1(  42)  ---------------------------------------


    POTLOK:  cpu time      0.2217: real time      0.2251
    SETDIJ:  cpu time      0.0266: real time      0.0268
     EDDAV:  cpu time     24.3789: real time     24.6106
       DOS:  cpu time      0.0009: real time      0.0009
    CHARGE:  cpu time      1.0113: real time      1.0202
    MIXING:  cpu time      0.0148: real time      0.0149
    --------------------------------------------
      LOOP:  cpu time     25.6542: real time     25.8986

 eigenvalue-minimisations  :  2752
 total energy-change (2. order) : 0.1091182E-02  (-0.4901114E-04)
 number of electron    1587.9999987 magnetization 
 augmentation part       46.4525571 magnetization 

 Broyden mixing:
  rms(total) = 0.92185E-01    rms(broyden)= 0.92185E-01
  rms(prec ) = 0.10038E+00
  weight for this iteration     100.00

 eigenvalues of (default mixing * dielectric matrix)
  average eigenvalue GAMMA=   1.2832
  5.7049  4.9075  3.3212  2.7793  2.7793  2.4318  2.4318  2.2903  2.2903  1.2035
  1.2035  1.1658  1.1658  0.8041  0.8041  0.8478  0.8478  0.8441  0.8441  0.6019
  0.6019  0.6842  0.6842  0.6988  0.6988  0.6485  0.5576  0.5576  0.5576  0.4630
  0.4630  0.2980  0.2746  0.2746  0.3252  0.2093  0.2145

 Free energy of the ion-electron system (eV)
  ---------------------------------------------------
  alpha Z        PSCENC =       745.09248110
  Ewald energy   TEWEN  =    235880.95393645
  -Hartree energ DENC   =   -287527.46281136
  -exchange      EXHF   =         0.00000000
  -V(xc)+E(xc)   XCENC  =      5685.65647019
  PAW double counting   =     28781.75926970   -29321.25541162
  entropy T*S    EENTRO =        -0.12454954
  eigenvalues    EBANDS =    -17966.88315751
  atomic energy  EATOM  =     60141.88960884
  Solvation  Ediel_sol  =         0.00000000
  ---------------------------------------------------
  free energy    TOTEN  =     -3580.37416375 eV

  energy without entropy =    -3580.24961421  energy(sigma->0) =    -3580.31188898


--------------------------------------------------------------------------------------------------------


--------------------------------------- Iteration      1(  43)  ---------------------------------------


    POTLOK:  cpu time      0.3386: real time      0.3485
    SETDIJ:  cpu time      0.0407: real time      0.0415
     EDDAV:  cpu time     24.1412: real time     24.3709
       DOS:  cpu time      0.0079: real time      0.0080
    --------------------------------------------
      LOOP:  cpu time     24.5284: real time     24.7687

 eigenvalue-minimisations  :  2688
 total energy-change (2. order) :-0.2570487E-05  (-0.6660618E-05)
 number of electron    1587.9999987 magnetization 
 augmentation part       46.4525571 magnetization 

 Free energy of the ion-electron system (eV)
  ---------------------------------------------------
  alpha Z        PSCENC =       745.09248110
  Ewald energy   TEWEN  =    235880.95393645
  -Hartree energ DENC   =   -287527.55828399
  -exchange      EXHF   =         0.00000000
  -V(xc)+E(xc)   XCENC  =      5685.65770049
  PAW double counting   =     28781.79302332   -29321.28925341
  entropy T*S    EENTRO =        -0.12437104
  eigenvalues    EBANDS =    -17966.78900808
  atomic energy  EATOM  =     60141.88960884
  Solvation  Ediel_sol  =         0.00000000
  ---------------------------------------------------
  free energy    TOTEN  =     -3580.37416632 eV

  energy without entropy =    -3580.24979527  energy(sigma->0) =    -3580.31198080


--------------------------------------------------------------------------------------------------------


 average (electrostatic) potential at core
  the test charge radii are     0.6991  0.7089  1.0452  0.7215  0.5201
  (the norm of the test charge is              1.0000)
       1 -57.9001       2 -57.9011       3 -57.9038       4 -57.8925       5 -57.8883
       6 -57.8915       7 -57.8944       8 -57.8755       9 -57.8731      10 -57.8797
      11 -57.8830      12 -57.8739      13 -57.8751      14 -57.8757      15 -57.8752
      16 -57.8785      17 -57.8822      18 -57.8958      19 -57.8860      20 -57.8929
      21 -57.8975      22 -57.9114      23 -57.9096      24 -57.9011      25 -57.9126
      26 -57.9082      27 -57.9116      28 -57.9040      29 -57.9043      30 -57.9069
      31 -57.9072      32 -57.8981      33 -57.8938      34 -57.8849      35 -57.8935
      36 -57.8808      37 -57.8752      38 -57.8664      39 -57.8694      40 -57.8725
      41 -57.8792      42 -57.8985      43 -57.8797      44 -57.9064      45 -57.9175
      46 -57.9288      47 -57.9262      48 -57.9178      49 -57.9154      50 -57.9017
      51 -57.9048      52 -57.9056      53 -57.9076      54 -57.8995      55 -57.9006
      56 -57.9034      57 -57.8973      58 -57.8734      59 -57.8839      60 -57.8762
      61 -57.8667      62 -57.8487      63 -57.8542      64 -57.8587      65 -57.8652
      66 -57.8801      67 -57.8612      68 -57.9024      69 -57.9221      70 -57.9205
      71 -57.9167      72 -57.9240      73 -57.8991      74 -57.8846      75 -57.8862
      76 -57.8924      77 -57.8920      78 -57.8726      79 -57.8785      80 -57.8830
      81 -57.8762      82 -57.8473      83 -57.8563      84 -57.8567      85 -57.8466
      86 -57.8231      87 -57.8305      88 -57.8361      89 -57.8397      90 -57.8412
      91 -57.8301      92 -57.8727      93 -57.8932      94 -57.8883      95 -57.8785
      96 -57.9026      97 -57.8793      98 -57.8715      99 -57.8722     100 -57.8754
     101 -57.8715     102 -57.8526     103 -57.8621     104 -57.8562     105 -57.8467
     106 -57.8225     107 -57.8313     108 -57.8307     109 -57.8220     110 -57.8069
     111 -57.8120     112 -57.8132     113 -57.8125     114 -57.8260     115 -57.8152
     116 -57.8387     117 -57.8548     118 -57.8669     119 -57.8563     120 -57.8762
     121 -57.8692     122 -57.8667     123 -57.8677     124 -57.8666     125 -57.8616
     126 -57.8451     127 -57.8562     128 -57.8415     129 -57.8278     130 -57.8085
     131 -57.8183     132 -57.8125     133 -57.8075     134 -57.8052     135 -57.8059
     136 -57.8063     137 -57.8094     138 -57.8303     139 -57.8181     140 -57.8367
     141 -57.8489     142 -57.8623     143 -57.8549     144 -57.8658     145 -57.8679
     146 -57.8684     147 -57.8696     148 -57.8652     149 -57.8602     150 -57.8456
     151 -57.8558     152 -57.8384     153 -57.8231     154 -57.8084     155 -57.8185
     156 -57.8073     157 -57.8051     158 -57.8142     159 -57.8114     160 -57.8110
     161 -57.8162     162 -57.8376     163 -57.8279     164 -57.8400     165 -57.8513
     166 -57.8645     167 -57.8581     168 -57.8654     169 -57.8713     170 -57.8741
     171 -57.8750     172 -57.8685     173 -57.8614     174 -57.8377     175 -57.8554
     176 -57.8355     177 -57.8218     178 -57.8123     179 -57.8151     180 -57.8120
     181 -57.8135     182 -57.8338     183 -57.8266     184 -57.8263     185 -57.8323
     186 -57.8509     187 -57.8456     188 -57.8484     189 -57.8567     190 -57.8688
     191 -57.8635     192 -57.8689     193 -57.8768     194 -57.8814     195 -57.8806
     196 -57.8759     197 -57.8666     198 -57.8410     199 -57.8620     200 -57.8274
     201 -57.8147     202 -57.8262     203 -57.8210     204 -57.8233     205 -57.8319
     206 -57.8581     207 -57.8492     208 -57.8488     209 -57.8537     210 -57.8626
     211 -57.8627     212 -57.8593     213 -57.8631     214 -57.8723     215 -57.8679
     216 -57.8735     217 -57.8811     218 -57.8829     219 -57.8834     220 -57.8805
     221 -57.8728     222 -57.8372     223 -57.8583     224 -57.8341     225 -57.8241
     226 -57.8395     227 -57.8270     228 -57.8414     229 -57.8542     230 -57.8756
     231 -57.8674     232 -57.8700     233 -57.8700     234 -57.8672     235 -57.8717
     236 -57.8658     237 -57.8667     238 -57.8748     239 -57.8703     240 -57.8766
     241 -57.8829     242 -57.8825     243 -57.8857     244 -57.8783     245 -57.8633
     246 -57.8341     247 -57.8540     248 -57.8238     249 -57.8215     250 -57.8490
     251 -57.8344     252 -57.8514     253 -57.8663     254 -57.8799     255 -57.8733
     256 -57.8790     257 -57.8761     258 -57.8718     259 -57.8759     260 -57.8688
     261 -57.8693     262 -57.8802     263 -57.8761     264 -57.8796     265 -57.8887
     266 -57.8896     267 -57.8926     268 -57.8816     269 -57.8699     270 -57.8636
     271 -57.8729     272 -57.8433     273 -57.8427     274 -57.8649     275 -57.8600
     276 -57.8618     277 -57.8713     278 -57.8787     279 -57.8752     280 -57.8800
     281 -57.8793     282 -57.8827     283 -57.8815     284 -57.8777     285 -57.8795
     286 -57.8927     287 -57.8899     288 -57.8873     289 -59.0781     290 -57.9830
     291 -59.2182     292 -57.9776     293 -58.0941     294 -58.0869     295 -59.2298
     296 -58.2101     297 -59.0174     298 -57.9300     299 -58.0907     300 -59.0275
     301 -59.0748     302 -57.8675     303 -58.0283     304 -59.0863     305 -59.1045
     306 -58.1749     307 -58.3562     308 -59.4891     309 -57.8589     310 -57.7563
     311 -58.9990     312 -57.7792     313 -57.7915     314 -57.6009     315 -58.9878
     316 -57.7966     317 -58.1251     318 -58.0558     319 -59.3119     320 -58.1136
     321 -58.5508     322 -58.4595     323 -58.6646     324 -57.7963     325 -57.9791
     326 -59.7648     327 -58.4869     328 -58.3623     329 -59.3389     330 -57.6589
     331 -57.5279     332 -58.3821     333 -58.1329     334 -58.4157     335 -59.8037
     336 -57.9061     337 -57.7145     338 -58.5995     339 -58.3980     340 -58.2279
     341 -58.5231     342 -57.6788     343 -57.8368     344 -59.6131     345 -58.2098
     346 -57.5122     347 -57.5519     348 -57.3376     349 -57.6698     350 -72.3478
     351 -71.9606     352 -72.5430     353 -72.1225     354 -72.3811     355 -71.9522
     356 -72.2882     357 -72.0181     358 -73.3011     359 -72.8926     360 -73.3139
     361 -73.1535     362 -72.3934     363 -73.6104     364 -49.1542     365 -79.5329
     366 -79.2691     367 -79.3460     368 -79.5488     369 -77.3914     370 -76.9142
     371 -77.3700     372 -77.2265     373 -40.4816     374 -40.6948     375 -40.6785
     376 -40.3892     377 -40.2529     378 -40.5499     379 -40.3360     380 -40.0927
     381 -40.3079     382 -40.6111     383 -40.5746     384 -40.8701     385 -40.3688
     386 -40.4093     387 -40.7354     388 -40.3701     389 -40.7253     390 -41.0362
     391 -40.3703     392 -40.3988     393 -40.7588     394 -40.7214     395 -40.4993
     396 -40.3483     397 -40.2897     398 -40.8715     399 -40.4269     400 -40.4211
     401 -40.1001     402 -40.1511     403 -40.4264     404 -40.8009     405 -39.8935
     406 -39.7503     407 -40.4103     408 -40.5274     409 -40.6302     410 -40.6733
     411 -40.2958     412 -40.2838     413 -40.9385     414 -40.6600     415 -40.0670
     416 -40.4049     417 -40.5596     418 -40.2417     419 -40.9039     420 -40.5657
     421 -40.2996     422 -40.2481     423 -40.5795     424 -40.6113     425 -40.1502
     426 -40.2968     427 -40.4112     428 -40.3342     429 -40.3000     430 -40.2547
     431 -40.3045     432 -40.3071     433 -40.1169     434 -40.9690     435 -40.3549
     436 -41.2763     437 -40.8152
 
 
 
 E-fermi :  -2.4294     XC(G=0):  -2.8856     alpha+bet : -2.3172

 Fermi energy:        -2.4293757971

 k-point     1 :       0.0000    0.0000    0.0000
  band No.  band energies     occupation 
      1     -23.8316      2.00000
      2     -23.8111      2.00000
      3     -23.6219      2.00000
      4     -23.5995      2.00000
      5     -22.9754      2.00000
      6     -22.4250      2.00000
      7     -22.4123      2.00000
      8     -22.2834      2.00000
      9     -22.0489      2.00000
     10     -21.9063      2.00000
     11     -21.7848      2.00000
     12     -21.7749      2.00000
     13     -21.7405      2.00000
     14     -21.7379      2.00000
     15     -21.6665      2.00000
     16     -21.6193      2.00000
     17     -21.6167      2.00000
     18     -21.6074      2.00000
     19     -21.6056      2.00000
     20     -21.5499      2.00000
     21     -21.4129      2.00000
     22     -21.4109      2.00000
     23     -21.2989      2.00000
     24     -21.2517      2.00000
     25     -21.2511      2.00000
     26     -21.2480      2.00000
     27     -21.2469      2.00000
     28     -21.2463      2.00000
     29     -21.2442      2.00000
     30     -21.1298      2.00000
     31     -21.1293      2.00000
     32     -21.1221      2.00000
     33     -21.1183      2.00000
     34     -21.1182      2.00000
     35     -20.8044      2.00000
     36     -20.8037      2.00000
     37     -20.7618      2.00000
     38     -20.7612      2.00000
     39     -20.7599      2.00000
     40     -20.7593      2.00000
     41     -20.7059      2.00000
     42     -20.6400      2.00000
     43     -20.6395      2.00000
     44     -20.6387      2.00000
     45     -20.6374      2.00000
     46     -20.4905      2.00000
     47     -20.4421      2.00000
     48     -20.4420      2.00000
     49     -20.4271      2.00000
     50     -20.3224      2.00000
     51     -20.3222      2.00000
     52     -20.3111      2.00000
     53     -20.3110      2.00000
     54     -20.2799      2.00000
     55     -20.1580      2.00000
     56     -20.1577      2.00000
     57     -20.1573      2.00000
     58     -20.1567      2.00000
     59     -19.9701      2.00000
     60     -19.9676      2.00000
     61     -19.9608      2.00000
     62     -19.9594      2.00000
     63     -19.9584      2.00000
     64     -19.9583      2.00000
     65     -19.9566      2.00000
     66     -19.9563      2.00000
     67     -19.7990      2.00000
     68     -19.7974      2.00000
     69     -19.7973      2.00000
     70     -19.7958      2.00000
     71     -19.3634      2.00000
     72     -19.3633      2.00000
     73     -19.3625      2.00000
     74     -19.3623      2.00000
     75     -19.3266      2.00000
     76     -19.3251      2.00000
     77     -19.3223      2.00000
     78     -19.3219      2.00000
     79     -19.3205      2.00000
     80     -19.3202      2.00000
     81     -19.2576      2.00000
     82     -19.2093      2.00000
     83     -19.2078      2.00000
     84     -19.1982      2.00000
     85     -19.1967      2.00000
     86     -19.1236      2.00000
     87     -18.8938      2.00000
     88     -18.8938      2.00000
     89     -18.8539      2.00000
     90     -18.8524      2.00000
     91     -18.8520      2.00000
     92     -18.8504      2.00000
     93     -18.7354      2.00000
     94     -18.7353      2.00000
     95     -18.7339      2.00000
     96     -18.7338      2.00000
     97     -18.6451      2.00000
     98     -18.5742      2.00000
     99     -18.5419      2.00000
    100     -18.5415      2.00000
    101     -18.5401      2.00000
    102     -18.5399      2.00000
    103     -18.5064      2.00000
    104     -18.4750      2.00000
    105     -18.4061      2.00000
    106     -18.3686      2.00000
    107     -18.2743      2.00000
    108     -18.2738      2.00000
    109     -18.2731      2.00000
    110     -18.2729      2.00000
    111     -18.2707      2.00000
    112     -18.2698      2.00000
    113     -18.2694      2.00000
    114     -18.2693      2.00000
    115     -18.1923      2.00000
    116     -18.1144      2.00000
    117     -17.9949      2.00000
    118     -17.9347      2.00000
    119     -17.9338      2.00000
    120     -17.8221      2.00000
    121     -17.8211      2.00000
    122     -17.8113      2.00000
    123     -17.8099      2.00000
    124     -17.6298      2.00000
    125     -17.6298      2.00000
    126     -17.5281      2.00000
    127     -17.5275      2.00000
    128     -17.5237      2.00000
    129     -17.5229      2.00000
    130     -17.4827      2.00000
    131     -17.4821      2.00000
    132     -17.4813      2.00000
    133     -17.4810      2.00000
    134     -17.4808      2.00000
    135     -17.4804      2.00000
    136     -17.4801      2.00000
    137     -17.4797      2.00000
    138     -17.4792      2.00000
    139     -17.4790      2.00000
    140     -17.4781      2.00000
    141     -17.4775      2.00000
    142     -17.0697      2.00000
    143     -17.0693      2.00000
    144     -17.0675      2.00000
    145     -17.0672      2.00000
    146     -16.9377      2.00000
    147     -16.9302      2.00000
    148     -16.9295      2.00000
    149     -16.9292      2.00000
    150     -16.9284      2.00000
    151     -16.8883      2.00000
    152     -16.7482      2.00000
    153     -16.7419      2.00000
    154     -16.6879      2.00000
    155     -16.6831      2.00000
    156     -16.6801      2.00000
    157     -16.6793      2.00000
    158     -16.6041      2.00000
    159     -16.6025      2.00000
    160     -16.6015      2.00000
    161     -16.6001      2.00000
    162     -16.5775      2.00000
    163     -16.5666      2.00000
    164     -16.5543      2.00000
    165     -16.3855      2.00000
    166     -16.3272      2.00000
    167     -16.2934      2.00000
    168     -16.2795      2.00000
    169     -16.2578      2.00000
    170     -16.2559      2.00000
    171     -16.2367      2.00000
    172     -16.2366      2.00000
    173     -16.2209      2.00000
    174     -16.2146      2.00000
    175     -16.2137      2.00000
    176     -16.2129      2.00000
    177     -16.2121      2.00000
    178     -16.1753      2.00000
    179     -16.1751      2.00000
    180     -16.1720      2.00000
    181     -16.1719      2.00000
    182     -16.1715      2.00000
    183     -16.1054      2.00000
    184     -16.0122      2.00000
    185     -16.0088      2.00000
    186     -15.9978      2.00000
    187     -15.9279      2.00000
    188     -15.8597      2.00000
    189     -15.7957      2.00000
    190     -15.7317      2.00000
    191     -15.7309      2.00000
    192     -15.6240      2.00000
    193     -15.6191      2.00000
    194     -15.6190      2.00000
    195     -15.5210      2.00000
    196     -15.5100      2.00000
    197     -15.2254      2.00000
    198     -15.2235      2.00000
    199     -15.2189      2.00000
    200     -15.2186      2.00000
    201     -15.2160      2.00000
    202     -15.2156      2.00000
    203     -15.1899      2.00000
    204     -15.0010      2.00000
    205     -15.0006      2.00000
    206     -15.0001      2.00000
    207     -14.9979      2.00000
    208     -14.9641      2.00000
    209     -14.9627      2.00000
    210     -14.9624      2.00000
    211     -14.9610      2.00000
    212     -14.8617      2.00000
    213     -14.8615      2.00000
    214     -14.8602      2.00000
    215     -14.8601      2.00000
    216     -14.8435      2.00000
    217     -14.8428      2.00000
    218     -14.6733      2.00000
    219     -14.5880      2.00000
    220     -14.5880      2.00000
    221     -14.5837      2.00000
    222     -14.5836      2.00000
    223     -14.5644      2.00000
    224     -14.3506      2.00000
    225     -14.3501      2.00000
    226     -14.3490      2.00000
    227     -14.3486      2.00000
    228     -14.2436      2.00000
    229     -14.1638      2.00000
    230     -14.1317      2.00000
    231     -14.1310      2.00000
    232     -14.0722      2.00000
    233     -14.0635      2.00000
    234     -14.0632      2.00000
    235     -14.0632      2.00000
    236     -14.0434      2.00000
    237     -14.0424      2.00000
    238     -14.0326      2.00000
    239     -14.0318      2.00000
    240     -13.9063      2.00000
    241     -13.8029      2.00000
    242     -13.8026      2.00000
    243     -13.8021      2.00000
    244     -13.8019      2.00000
    245     -13.8016      2.00000
    246     -13.8014      2.00000
    247     -13.8012      2.00000
    248     -13.8007      2.00000
    249     -13.8004      2.00000
    250     -13.8001      2.00000
    251     -13.7998      2.00000
    252     -13.7996      2.00000
    253     -13.6083      2.00000
    254     -13.6078      2.00000
    255     -13.6072      2.00000
    256     -13.6066      2.00000
    257     -13.6024      2.00000
    258     -13.6016      2.00000
    259     -13.6006      2.00000
    260     -13.5998      2.00000
    261     -13.5266      2.00000
    262     -13.4673      2.00000
    263     -13.3205      2.00000
    264     -13.2992      2.00000
    265     -13.2723      2.00000
    266     -13.2041      2.00000
    267     -13.1901      2.00000
    268     -13.1499      2.00000
    269     -13.0303      2.00000
    270     -13.0300      2.00000
    271     -13.0291      2.00000
    272     -13.0290      2.00000
    273     -12.9936      2.00000
    274     -12.9340      2.00000
    275     -12.9339      2.00000
    276     -12.9302      2.00000
    277     -12.9299      2.00000
    278     -12.7691      2.00000
    279     -12.5962      2.00000
    280     -12.4394      2.00000
    281     -12.4393      2.00000
    282     -12.4377      2.00000
    283     -12.4377      2.00000
    284     -12.3828      2.00000
    285     -12.3827      2.00000
    286     -12.3825      2.00000
    287     -12.3824      2.00000
    288     -12.3801      2.00000
    289     -12.3800      2.00000
    290     -12.3100      2.00000
    291     -12.1647      2.00000
    292     -12.1225      2.00000
    293     -12.1223      2.00000
    294     -12.0857      2.00000
    295     -12.0477      2.00000
    296     -12.0467      2.00000
    297     -12.0463      2.00000
    298     -12.0454      2.00000
    299     -12.0404      2.00000
    300     -12.0399      2.00000
    301     -12.0333      2.00000
    302     -12.0322      2.00000
    303     -12.0315      2.00000
    304     -12.0302      2.00000
    305     -11.9835      2.00000
    306     -11.9830      2.00000
    307     -11.9731      2.00000
    308     -11.9726      2.00000
    309     -11.9204      2.00000
    310     -11.8956      2.00000
    311     -11.8950      2.00000
    312     -11.8939      2.00000
    313     -11.8933      2.00000
    314     -11.8672      2.00000
    315     -11.8000      2.00000
    316     -11.8000      2.00000
    317     -11.7982      2.00000
    318     -11.7979      2.00000
    319     -11.7454      2.00000
    320     -11.6785      2.00000
    321     -11.6373      2.00000
    322     -11.6269      2.00000
    323     -11.6269      2.00000
    324     -11.5124      2.00000
    325     -11.4165      2.00000
    326     -11.4165      2.00000
    327     -11.4164      2.00000
    328     -11.4163      2.00000
    329     -11.3719      2.00000
    330     -11.3717      2.00000
    331     -11.3701      2.00000
    332     -11.3699      2.00000
    333     -11.3389      2.00000
    334     -11.3389      2.00000
    335     -11.3118      2.00000
    336     -11.2952      2.00000
    337     -11.0659      2.00000
    338     -11.0086      2.00000
    339     -10.9714      2.00000
    340     -10.9137      2.00000
    341     -10.9124      2.00000
    342     -10.9119      2.00000
    343     -10.9106      2.00000
    344     -10.8732      2.00000
    345     -10.8485      2.00000
    346     -10.8105      2.00000
    347     -10.6686      2.00000
    348     -10.6638      2.00000
    349     -10.6635      2.00000
    350     -10.6634      2.00000
    351     -10.6631      2.00000
    352     -10.6387      2.00000
    353     -10.6331      2.00000
    354     -10.6254      2.00000
    355     -10.6245      2.00000
    356     -10.5803      2.00000
    357     -10.5033      2.00000
    358     -10.4407      2.00000
    359     -10.4404      2.00000
    360     -10.4399      2.00000
    361     -10.4397      2.00000
    362     -10.4395      2.00000
    363     -10.4393      2.00000
    364     -10.4387      2.00000
    365     -10.4385      2.00000
    366     -10.4381      2.00000
    367     -10.4380      2.00000
    368     -10.4372      2.00000
    369     -10.4367      2.00000
    370     -10.4286      2.00000
    371     -10.4048      2.00000
    372     -10.3821      2.00000
    373     -10.3819      2.00000
    374     -10.3800      2.00000
    375     -10.3799      2.00000
    376     -10.3228      2.00000
    377     -10.2905      2.00000
    378     -10.2027      2.00000
    379     -10.1751      2.00000
    380     -10.1750      2.00000
    381     -10.1742      2.00000
    382     -10.1740      2.00000
    383     -10.1737      2.00000
    384     -10.1723      2.00000
    385     -10.1575      2.00000
    386     -10.1132      2.00000
    387     -10.1132      2.00000
    388     -10.0498      2.00000
    389     -10.0280      2.00000
    390     -10.0120      2.00000
    391      -9.9502      2.00000
    392      -9.9098      2.00000
    393      -9.9092      2.00000
    394      -9.9072      2.00000
    395      -9.9065      2.00000
    396      -9.9019      2.00000
    397      -9.8707      2.00000
    398      -9.8698      2.00000
    399      -9.8697      2.00000
    400      -9.8647      2.00000
    401      -9.8640      2.00000
    402      -9.8636      2.00000
    403      -9.8628      2.00000
    404      -9.8575      2.00000
    405      -9.8530      2.00000
    406      -9.8529      2.00000
    407      -9.8238      2.00000
    408      -9.8223      2.00000
    409      -9.8223      2.00000
    410      -9.8179      2.00000
    411      -9.8138      2.00000
    412      -9.7419      2.00000
    413      -9.7014      2.00000
    414      -9.6753      2.00000
    415      -9.6723      2.00000
    416      -9.6602      2.00000
    417      -9.6561      2.00000
    418      -9.6396      2.00000
    419      -9.5468      2.00000
    420      -9.4921      2.00000
    421      -9.4567      2.00000
    422      -9.4302      2.00000
    423      -9.4274      2.00000
    424      -9.3985      2.00000
    425      -9.3983      2.00000
    426      -9.3974      2.00000
    427      -9.3971      2.00000
    428      -9.3772      2.00000
    429      -9.3445      2.00000
    430      -9.3341      2.00000
    431      -9.3172      2.00000
    432      -9.3014      2.00000
    433      -9.3014      2.00000
    434      -9.2999      2.00000
    435      -9.2996      2.00000
    436      -9.2982      2.00000
    437      -9.2973      2.00000
    438      -9.2951      2.00000
    439      -9.2940      2.00000
    440      -9.2420      2.00000
    441      -9.2401      2.00000
    442      -9.2383      2.00000
    443      -9.2360      2.00000
    444      -9.2344      2.00000
    445      -9.2331      2.00000
    446      -9.2301      2.00000
    447      -9.1781      2.00000
    448      -9.1764      2.00000
    449      -9.1694      2.00000
    450      -9.1690      2.00000
    451      -9.1651      2.00000
    452      -9.1092      2.00000
    453      -9.1011      2.00000
    454      -9.0977      2.00000
    455      -9.0909      2.00000
    456      -9.0824      2.00000
    457      -9.0821      2.00000
    458      -9.0615      2.00000
    459      -9.0614      2.00000
    460      -9.0611      2.00000
    461      -9.0610      2.00000
    462      -9.0554      2.00000
    463      -9.0530      2.00000
    464      -9.0384      2.00000
    465      -8.9841      2.00000
    466      -8.9697      2.00000
    467      -8.9694      2.00000
    468      -8.9689      2.00000
    469      -8.9686      2.00000
    470      -8.8721      2.00000
    471      -8.8667      2.00000
    472      -8.8661      2.00000
    473      -8.8533      2.00000
    474      -8.8530      2.00000
    475      -8.8529      2.00000
    476      -8.8528      2.00000
    477      -8.8510      2.00000
    478      -8.8509      2.00000
    479      -8.8133      2.00000
    480      -8.8118      2.00000
    481      -8.8110      2.00000
    482      -8.8103      2.00000
    483      -8.8102      2.00000
    484      -8.8094      2.00000
    485      -8.8092      2.00000
    486      -8.8046      2.00000
    487      -8.8032      2.00000
    488      -8.8027      2.00000
    489      -8.7592      2.00000
    490      -8.7310      2.00000
    491      -8.7292      2.00000
    492      -8.7044      2.00000
    493      -8.6972      2.00000
    494      -8.6961      2.00000
    495      -8.6943      2.00000
    496      -8.6941      2.00000
    497      -8.6930      2.00000
    498      -8.6929      2.00000
    499      -8.6854      2.00000
    500      -8.6839      2.00000
    501      -8.6554      2.00000
    502      -8.6549      2.00000
    503      -8.6534      2.00000
    504      -8.6525      2.00000
    505      -8.6481      2.00000
    506      -8.6463      2.00000
    507      -8.6373      2.00000
    508      -8.6188      2.00000
    509      -8.6149      2.00000
    510      -8.6133      2.00000
    511      -8.5971      2.00000
    512      -8.5351      2.00000
    513      -8.5221      2.00000
    514      -8.5208      2.00000
    515      -8.5196      2.00000
    516      -8.5151      2.00000
    517      -8.5072      2.00000
    518      -8.4431      2.00000
    519      -8.4197      2.00000
    520      -8.3385      2.00000
    521      -8.3382      2.00000
    522      -8.3376      2.00000
    523      -8.3372      2.00000
    524      -8.3341      2.00000
    525      -8.3217      2.00000
    526      -8.2930      2.00000
    527      -8.2924      2.00000
    528      -8.2575      2.00000
    529      -8.2492      2.00000
    530      -8.2177      2.00000
    531      -8.1799      2.00000
    532      -8.1798      2.00000
    533      -8.1795      2.00000
    534      -8.1779      2.00000
    535      -8.1776      2.00000
    536      -8.1775      2.00000
    537      -8.1545      2.00000
    538      -8.1533      2.00000
    539      -8.1397      2.00000
    540      -8.1385      2.00000
    541      -8.0415      2.00000
    542      -8.0354      2.00000
    543      -8.0245      2.00000
    544      -7.9880      2.00000
    545      -7.9680      2.00000
    546      -7.9655      2.00000
    547      -7.9641      2.00000
    548      -7.9632      2.00000
    549      -7.9507      2.00000
    550      -7.9271      2.00000
    551      -7.9269      2.00000
    552      -7.9259      2.00000
    553      -7.9238      2.00000
    554      -7.9159      2.00000
    555      -7.9156      2.00000
    556      -7.9153      2.00000
    557      -7.9134      2.00000
    558      -7.9026      2.00000
    559      -7.8849      2.00000
    560      -7.8713      2.00000
    561      -7.8232      2.00000
    562      -7.7819      2.00000
    563      -7.7813      2.00000
    564      -7.7798      2.00000
    565      -7.7797      2.00000
    566      -7.7372      2.00000
    567      -7.7370      2.00000
    568      -7.7363      2.00000
    569      -7.7359      2.00000
    570      -7.7350      2.00000
    571      -7.7337      2.00000
    572      -7.7336      2.00000
    573      -7.7325      2.00000
    574      -7.7319      2.00000
    575      -7.7315      2.00000
    576      -7.7290      2.00000
    577      -7.7282      2.00000
    578      -7.7232      2.00000
    579      -7.7127      2.00000
    580      -7.6676      2.00000
    581      -7.5944      2.00000
    582      -7.5548      2.00000
    583      -7.5540      2.00000
    584      -7.5525      2.00000
    585      -7.5518      2.00000
    586      -7.5493      2.00000
    587      -7.5477      2.00000
    588      -7.5475      2.00000
    589      -7.4882      2.00000
    590      -7.4555      2.00000
    591      -7.4548      2.00000
    592      -7.4532      2.00000
    593      -7.4526      2.00000
    594      -7.4490      2.00000
    595      -7.4489      2.00000
    596      -7.4436      2.00000
    597      -7.3954      2.00000
    598      -7.3785      2.00000
    599      -7.3604      2.00000
    600      -7.3603      2.00000
    601      -7.3602      2.00000
    602      -7.3598      2.00000
    603      -7.3594      2.00000
    604      -7.3240      2.00000
    605      -7.2404      2.00000
    606      -7.2272      2.00000
    607      -7.1793      2.00000
    608      -7.1694      2.00000
    609      -7.1453      2.00000
    610      -7.1338      2.00000
    611      -7.1329      2.00000
    612      -7.1102      2.00000
    613      -7.1026      2.00000
    614      -7.0602      2.00000
    615      -7.0600      2.00000
    616      -7.0589      2.00000
    617      -7.0569      2.00000
    618      -7.0500      2.00000
    619      -7.0332      2.00000
    620      -7.0307      2.00000
    621      -7.0288      2.00000
    622      -7.0279      2.00000
    623      -7.0260      2.00000
    624      -7.0244      2.00000
    625      -6.9977      2.00000
    626      -6.9755      2.00000
    627      -6.9598      2.00000
    628      -6.9570      2.00000
    629      -6.9525      2.00000
    630      -6.9496      2.00000
    631      -6.9491      2.00000
    632      -6.9315      2.00000
    633      -6.9002      2.00000
    634      -6.8957      2.00000
    635      -6.8861      2.00000
    636      -6.8829      2.00000
    637      -6.8820      2.00000
    638      -6.8532      2.00000
    639      -6.8186      2.00000
    640      -6.8017      2.00000
    641      -6.7323      2.00000
    642      -6.6099      2.00000
    643      -6.5893      2.00000
    644      -6.5776      2.00000
    645      -6.5772      2.00000
    646      -6.5756      2.00000
    647      -6.5750      2.00000
    648      -6.5743      2.00000
    649      -6.5724      2.00000
    650      -6.5616      2.00000
    651      -6.5275      2.00000
    652      -6.5273      2.00000
    653      -6.5214      2.00000
    654      -6.5206      2.00000
    655      -6.5188      2.00000
    656      -6.5183      2.00000
    657      -6.4891      2.00000
    658      -6.4870      2.00000
    659      -6.4848      2.00000
    660      -6.4839      2.00000
    661      -6.4739      2.00000
    662      -6.4591      2.00000
    663      -6.4581      2.00000
    664      -6.4359      2.00000
    665      -6.3714      2.00000
    666      -6.3713      2.00000
    667      -6.3699      2.00000
    668      -6.3690      2.00000
    669      -6.3165      2.00000
    670      -6.2582      2.00000
    671      -6.2016      2.00000
    672      -6.1842      2.00000
    673      -6.1833      2.00000
    674      -6.1825      2.00000
    675      -6.1816      2.00000
    676      -6.1044      2.00000
    677      -6.1020      2.00000
    678      -6.0563      2.00000
    679      -6.0439      2.00000
    680      -6.0425      2.00000
    681      -6.0408      2.00000
    682      -6.0380      2.00000
    683      -6.0267      2.00000
    684      -5.9379      2.00000
    685      -5.9298      2.00000
    686      -5.9294      2.00000
    687      -5.9289      2.00000
    688      -5.9275      2.00000
    689      -5.9266      2.00000
    690      -5.8638      2.00000
    691      -5.8468      2.00000
    692      -5.8463      2.00000
    693      -5.8447      2.00000
    694      -5.8427      2.00000
    695      -5.8328      2.00000
    696      -5.8055      2.00000
    697      -5.7866      2.00000
    698      -5.7831      2.00000
    699      -5.7210      2.00000
    700      -5.7104      2.00000
    701      -5.6979      2.00000
    702      -5.6364      2.00000
    703      -5.6216      2.00000
    704      -5.6193      2.00000
    705      -5.5890      2.00000
    706      -5.5475      2.00000
    707      -5.4842      2.00000
    708      -5.4818      2.00000
    709      -5.4706      2.00000
    710      -5.4667      2.00000
    711      -5.4475      2.00000
    712      -5.4475      2.00000
    713      -5.3901      2.00000
    714      -5.3483      2.00000
    715      -5.2724      2.00000
    716      -5.2670      2.00000
    717      -5.2626      2.00000
    718      -5.2558      2.00000
    719      -5.2550      2.00000
    720      -5.1577      2.00000
    721      -5.1576      2.00000
    722      -5.0726      2.00000
    723      -5.0722      2.00000
    724      -5.0713      2.00000
    725      -5.0708      2.00000
    726      -5.0700      2.00000
    727      -5.0697      2.00000
    728      -5.0695      2.00000
    729      -5.0684      2.00000
    730      -5.0677      2.00000
    731      -5.0668      2.00000
    732      -5.0660      2.00000
    733      -5.0653      2.00000
    734      -5.0580      2.00000
    735      -5.0109      2.00000
    736      -4.9503      2.00000
    737      -4.8884      2.00000
    738      -4.8876      2.00000
    739      -4.8814      2.00000
    740      -4.8803      2.00000
    741      -4.8664      2.00000
    742      -4.8139      2.00000
    743      -4.7813      2.00000
    744      -4.7742      2.00000
    745      -4.7734      2.00000
    746      -4.6947      2.00000
    747      -4.6344      2.00000
    748      -4.6202      2.00000
    749      -4.5143      2.00000
    750      -4.5133      2.00000
    751      -4.5098      2.00000
    752      -4.5091      2.00000
    753      -4.4658      2.00000
    754      -4.4382      2.00000
    755      -4.4375      2.00000
    756      -4.4366      2.00000
    757      -4.4346      2.00000
    758      -4.4223      2.00000
    759      -4.2251      2.00000
    760      -4.1844      2.00000
    761      -4.1817      2.00000
    762      -4.1518      2.00000
    763      -4.1211      2.00000
    764      -4.1088      2.00000
    765      -4.1013      2.00000
    766      -4.0224      2.00000
    767      -3.9659      2.00000
    768      -3.9351      2.00000
    769      -3.9349      2.00000
    770      -3.9310      2.00000
    771      -3.9300      2.00000
    772      -3.8940      2.00000
    773      -3.8625      2.00000
    774      -3.7767      2.00000
    775      -3.7760      2.00000
    776      -3.7756      2.00000
    777      -3.7751      2.00000
    778      -3.7461      2.00000
    779      -3.7242      2.00000
    780      -3.7237      2.00000
    781      -3.6841      2.00000
    782      -3.6716      2.00000
    783      -3.5652      2.00000
    784      -3.5152      2.00000
    785      -3.4958      2.00000
    786      -3.4480      2.00000
    787      -3.4463      2.00000
    788      -3.1535      2.00000
    789      -3.0047      2.00000
    790      -2.9560      2.00000
    791      -2.8880      2.00000
    792      -2.4771      1.82336
    793      -2.4320      1.05876
    794      -2.4319      1.05706
    795      -2.4308      1.03197
    796      -2.4305      1.02536
    797      -2.3261      0.00349
    798      -2.0991      0.00000
    799      -1.8631      0.00000
    800      -1.4900      0.00000
    801      -1.4890      0.00000
    802      -1.4136      0.00000
    803      -1.2192      0.00000
    804      -1.1593      0.00000
    805      -1.1591      0.00000
    806      -1.1479      0.00000
    807      -1.1476      0.00000
    808      -1.1452      0.00000
    809      -1.1451      0.00000
    810      -1.0958      0.00000
    811      -1.0955      0.00000
    812      -1.0917      0.00000
    813      -1.0912      0.00000
    814      -0.9900      0.00000
    815      -0.9887      0.00000
    816      -0.9673      0.00000
    817      -0.8194      0.00000
    818      -0.8147      0.00000
    819      -0.7951      0.00000
    820      -0.7900      0.00000
    821      -0.7877      0.00000
    822      -0.7831      0.00000
    823      -0.7823      0.00000
    824      -0.7606      0.00000
    825      -0.7602      0.00000
    826      -0.7495      0.00000
    827      -0.6649      0.00000
    828      -0.6222      0.00000
    829      -0.6182      0.00000
    830      -0.5567      0.00000
    831      -0.4887      0.00000
    832      -0.4873      0.00000
    833      -0.4860      0.00000
    834      -0.4846      0.00000
    835      -0.4555      0.00000
    836      -0.4353      0.00000
    837      -0.4347      0.00000
    838      -0.4339      0.00000
    839      -0.4328      0.00000
    840      -0.2158      0.00000
    841      -0.1174      0.00000
    842      -0.1170      0.00000
    843      -0.1046      0.00000
    844      -0.1043      0.00000
    845       0.0672      0.00000
    846       0.0677      0.00000
    847       0.0681      0.00000
    848       0.0689      0.00000
    849       0.0692      0.00000
    850       0.0697      0.00000
    851       0.0701      0.00000
    852       0.0710      0.00000
    853       0.0713      0.00000
    854       0.0722      0.00000
    855       0.0726      0.00000
    856       0.0734      0.00000
    857       0.1463      0.00000
    858       0.1708      0.00000
    859       0.2636      0.00000
    860       0.2685      0.00000
    861       0.2798      0.00000
    862       0.2887      0.00000
    863       0.3348      0.00000
    864       0.3380      0.00000
    865       0.3557      0.00000
    866       0.3651      0.00000
    867       0.3653      0.00000
    868       0.4550      0.00000
    869       0.5624      0.00000
    870       0.6348      0.00000
    871       0.6850      0.00000
    872       0.7395      0.00000
    873       0.7930      0.00000
    874       0.7941      0.00000
    875       0.7976      0.00000
    876       0.7979      0.00000
    877       0.8038      0.00000
    878       0.8562      0.00000
    879       0.8795      0.00000
    880       0.9326      0.00000
    881       0.9922      0.00000
    882       1.0440      0.00000
    883       1.0480      0.00000
    884       1.1006      0.00000
    885       1.1167      0.00000
    886       1.1411      0.00000
    887       1.1463      0.00000
    888       1.1699      0.00000
    889       1.1705      0.00000
    890       1.1710      0.00000
    891       1.1720      0.00000
    892       1.1831      0.00000
    893       1.1991      0.00000
    894       1.2245      0.00000
    895       1.2383      0.00000
    896       1.2604      0.00000
    897       1.2617      0.00000
    898       1.2626      0.00000
    899       1.2639      0.00000
    900       1.3026      0.00000
    901       1.3484      0.00000
    902       1.3739      0.00000
    903       1.3839      0.00000
    904       1.4034      0.00000
    905       1.4152      0.00000
    906       1.4340      0.00000
    907       1.4409      0.00000
    908       1.4532      0.00000
    909       1.4802      0.00000
    910       1.5019      0.00000
    911       1.5165      0.00000
    912       1.5629      0.00000
    913       1.5775      0.00000
    914       1.6048      0.00000
    915       1.6180      0.00000
    916       1.6546      0.00000
    917       1.6560      0.00000
    918       1.6687      0.00000
    919       1.6697      0.00000
    920       1.6725      0.00000
    921       1.6735      0.00000
    922       1.6790      0.00000
    923       1.7174      0.00000
    924       1.7287      0.00000
    925       1.7717      0.00000
    926       1.7812      0.00000
    927       1.7920      0.00000
    928       1.8151      0.00000
    929       1.8410      0.00000
    930       1.8508      0.00000
    931       1.8857      0.00000
    932       1.8923      0.00000
    933       1.8955      0.00000
    934       1.9242      0.00000
    935       1.9441      0.00000
    936       1.9565      0.00000
    937       1.9575      0.00000
    938       1.9590      0.00000
    939       1.9592      0.00000
    940       1.9609      0.00000
    941       1.9827      0.00000
    942       2.0050      0.00000
    943       2.0127      0.00000
    944       2.0573      0.00000
    945       2.0656      0.00000
    946       2.0656      0.00000
    947       2.0913      0.00000
    948       2.0974      0.00000
    949       2.1165      0.00000
    950       2.1221      0.00000
    951       2.1399      0.00000
    952       2.1682      0.00000
    953       2.1907      0.00000
    954       2.1921      0.00000
    955       2.2113      0.00000
    956       2.2258      0.00000
    957       2.2469      0.00000
    958       2.2634      0.00000
    959       2.2739      0.00000
    960       2.2948      0.00000
    961       2.3024      0.00000
    962       2.3147      0.00000
    963       2.3215      0.00000
    964       2.3241      0.00000
    965       2.3300      0.00000
    966       2.3344      0.00000
    967       2.3397      0.00000
    968       2.3409      0.00000
    969       2.3446      0.00000
    970       2.3696      0.00000
    971       2.3754      0.00000
    972       2.3840      0.00000
    973       2.4050      0.00000
    974       2.4175      0.00000
    975       2.4274      0.00000
    976       2.4282      0.00000
    977       2.4305      0.00000
    978       2.4310      0.00000
    979       2.4338      0.00000
    980       2.4350      0.00000
    981       2.4371      0.00000
    982       2.4505      0.00000
    983       2.4682      0.00000
    984       2.4719      0.00000
    985       2.4846      0.00000
    986       2.5008      0.00000
    987       2.5123      0.00000
    988       2.5311      0.00000
    989       2.5375      0.00000
    990       2.5647      0.00000
    991       2.5807      0.00000
    992       2.5870      0.00000
    993       2.6044      0.00000
    994       2.6141      0.00000
    995       2.6296      0.00000
    996       2.6449      0.00000
    997       2.6551      0.00000
    998       2.6610      0.00000
    999       2.6805      0.00000
   1000       2.6950      0.00000
   1001       2.7068      0.00000
   1002       2.7099      0.00000
   1003       2.7110      0.00000
   1004       2.7118      0.00000
   1005       2.7133      0.00000
   1006       2.7215      0.00000
   1007       2.7353      0.00000
   1008       2.7512      0.00000
   1009       2.7654      0.00000
   1010       2.7733      0.00000
   1011       2.7843      0.00000
   1012       2.7865      0.00000
   1013       2.8188      0.00000
   1014       2.8283      0.00000
   1015       2.8342      0.00000
   1016       2.8415      0.00000
   1017       2.8562      0.00000
   1018       2.8747      0.00000
   1019       2.8786      0.00000
   1020       2.8997      0.00000
   1021       2.9136      0.00000
   1022       2.9244      0.00000
   1023       2.9358      0.00000
   1024       2.9413      0.00000


--------------------------------------------------------------------------------------------------------


 soft charge-density along one line, spin component           1
         0         1         2         3         4         5         6         7         8         9
 total charge-density along one line
 
 pseudopotential strength for first ion, spin component:           1
 10.211   0.019   0.000   0.000  -0.000  -0.000  -0.000   0.000
  0.019  -0.002  -0.000  -0.000   0.000  -0.000  -0.000   0.000
  0.000  -0.000  -4.328  -0.000  -0.000  -0.018  -0.000   0.000
  0.000  -0.000  -0.000  -4.322  -0.000  -0.000  -0.014   0.000
 -0.000   0.000  -0.000  -0.000  -4.328   0.000   0.000  -0.018
 -0.000  -0.000  -0.018  -0.000   0.000  -0.772  -0.000  -0.000
 -0.000  -0.000  -0.000  -0.014   0.000  -0.000  -0.772  -0.000
  0.000   0.000   0.000   0.000  -0.018  -0.000  -0.000  -0.772
 total augmentation occupancy for first ion, spin component:           1
  1.468  -1.128  -0.000  -0.007   0.000   0.000   0.004  -0.000
 -1.128   1.067  -0.000  -0.028   0.000  -0.000  -0.007   0.000
 -0.000  -0.000   1.221  -0.000  -0.000   0.221   0.000   0.000
 -0.007  -0.028  -0.000   0.932  -0.000   0.000   0.102  -0.000
  0.000   0.000  -0.000  -0.000   1.221   0.000  -0.000   0.221
  0.000  -0.000   0.221   0.000   0.000   0.046   0.000   0.000
  0.004  -0.007   0.000   0.102  -0.000   0.000   0.013  -0.000
 -0.000   0.000   0.000  -0.000   0.221   0.000  -0.000   0.046


------------------------ aborting loop because EDIFF is reached ----------------------------------------


    CHARGE:  cpu time      0.9455: real time      0.9564
    FORLOC:  cpu time      0.2128: real time      0.2150
    FORNL :  cpu time      3.1354: real time      3.1715
    STRESS:  cpu time      9.2150: real time      9.5845
    FORCOR:  cpu time      0.1488: real time      0.1580
    FORHAR:  cpu time      0.2081: real time      0.2140
    MIXING:  cpu time      0.0133: real time      0.0135
    OFIELD:  cpu time      0.0004: real time      0.0071

  FORCE on cell =-STRESS in cart. coord.  units (eV):
  Direction    XX          YY          ZZ          XY          YZ          ZX
  --------------------------------------------------------------------------------------
  Alpha Z   745.09248   745.09248   745.09248
  Ewald  249531.39029259543.22150************  -850.57221   684.36362  1796.42607
  Hartree249511.98170258889.95267************  -679.25355   405.62129  1650.91566
  E(xc)   -5833.78911 -5833.03911 -6022.10539    -0.14124     1.33430     0.26384
  Local  ************************474186.12700  1514.06028 -1069.34827 -3445.69283
  n-local -1730.90502 -1730.54787 -1665.99136    -4.60421     2.20104    -1.80484
  augment   -13.50284   -11.64098     3.06614     1.63876    -0.69784     0.15804
  Kinetic 23809.38120 23809.83820 26776.88379    18.49126   -29.89309    -2.01342
  Fock        0.00000     0.00000     0.00000     0.00000     0.00000     0.00000
  -------------------------------------------------------------------------------------
  Total    -245.24529  -242.13818   -66.00865    -0.38092    -6.41896    -1.74749
  in kB     -23.47477   -23.17736    -6.31832    -0.03646    -0.61442    -0.16727
  external pressure =      -17.66 kB  Pullay stress =        0.00 kB


 VOLUME and BASIS-vectors are now :
 -----------------------------------------------------------------------------
  energy-cutoff  :      480.00
  volume of cell :    16738.24
      direct lattice vectors                 reciprocal lattice vectors
    25.669000626  0.000000000  0.000000000     0.038957496  0.000000000  0.000000000
     0.000000000 29.639999390  0.000000000     0.000000000  0.033738192  0.000000000
     0.000000000  0.000000000 22.000000000     0.000000000  0.000000000  0.045454545

  length of vectors
    25.669000626 29.639999390 22.000000000     0.038957496  0.033738192  0.045454545


 FORCES acting on ions
    electron-ion (+dipol)            ewald-force                    non-local-force                 convergence-correction
 -----------------------------------------------------------------------------------------------
   -.477E+01 0.141E+02 0.603E+02   0.479E+01 -.141E+02 -.607E+02   0.802E-02 0.175E-01 0.926E+00   -.247E-03 0.135E-04 0.411E-02
   0.892E+01 0.172E+02 0.651E+02   -.889E+01 -.173E+02 -.654E+02   0.363E-02 0.347E-01 0.936E+00   0.457E-02 0.505E-02 0.450E-02
   -.302E+01 0.198E+02 0.424E+02   0.301E+01 -.199E+02 -.421E+02   -.179E-01 0.215E-02 -.899E+00   0.121E-02 0.530E-02 0.594E-02
   0.144E+02 0.661E+01 0.425E+02   -.144E+02 -.663E+01 -.422E+02   -.986E-02 0.177E-01 -.900E+00   0.624E-02 -.603E-03 0.626E-02
   0.178E+02 0.501E+01 0.691E+02   -.178E+02 -.505E+01 -.694E+02   -.125E-01 0.298E-01 0.947E+00   0.837E-02 -.743E-03 0.530E-02
   0.142E+02 0.207E+02 0.791E+02   -.141E+02 -.207E+02 -.795E+02   -.507E-02 0.321E-01 0.944E+00   0.114E-01 0.772E-02 0.687E-02
   0.181E+02 0.193E+02 0.545E+02   -.181E+02 -.193E+02 -.542E+02   -.132E-01 0.552E-01 -.898E+00   0.977E-02 0.624E-02 0.753E-02
   0.112E+02 0.398E+01 0.525E+02   -.112E+02 -.403E+01 -.521E+02   -.531E-01 0.421E-01 -.919E+00   0.107E-01 -.547E-03 0.887E-02
   0.617E+01 0.354E+01 0.720E+02   -.615E+01 -.358E+01 -.723E+02   -.819E-02 0.358E-01 0.933E+00   0.105E-01 -.174E-03 0.812E-02
   0.233E+01 0.201E+02 0.701E+02   -.231E+01 -.201E+02 -.705E+02   -.185E-01 0.298E-01 0.930E+00   0.823E-02 0.129E-01 0.100E-01
   0.373E+01 0.209E+02 0.529E+02   -.375E+01 -.209E+02 -.526E+02   -.839E-02 0.632E-01 -.893E+00   0.106E-01 0.111E-01 0.109E-01
   0.234E+01 0.285E+01 0.448E+02   -.236E+01 -.288E+01 -.445E+02   -.128E-01 0.199E-01 -.910E+00   0.563E-02 0.797E-03 0.113E-01
   0.241E+01 0.320E+01 0.658E+02   -.240E+01 -.320E+01 -.662E+02   0.157E-01 0.163E-02 0.915E+00   0.170E-02 0.135E-02 0.978E-02
   0.417E+01 0.236E+02 0.705E+02   -.414E+01 -.236E+02 -.709E+02   0.142E-01 0.959E-02 0.918E+00   -.474E-02 0.151E-01 0.107E-01
   0.372E+01 0.212E+02 0.461E+02   -.374E+01 -.212E+02 -.458E+02   -.917E-02 -.168E-01 -.914E+00   -.130E-03 0.150E-01 0.127E-01
   0.246E+00 0.806E+01 0.485E+02   -.262E+00 -.806E+01 -.482E+02   0.983E-02 -.418E-02 -.910E+00   -.681E-02 0.206E-02 0.111E-01
   -.305E+01 0.133E+02 0.735E+02   0.306E+01 -.133E+02 -.738E+02   0.123E-01 0.501E-02 0.940E+00   -.981E-02 0.211E-02 0.851E-02
   -.619E+01 0.383E+02 0.889E+02   0.619E+01 -.384E+02 -.893E+02   0.311E-01 0.165E-01 0.946E+00   -.127E-01 0.119E-01 0.780E-02
   0.149E+00 0.335E+02 0.610E+02   -.180E+00 -.335E+02 -.607E+02   0.201E-01 0.273E-01 -.911E+00   -.116E-01 0.135E-01 0.108E-01
   -.135E+02 0.254E+02 0.564E+02   0.135E+02 -.254E+02 -.561E+02   -.301E-01 0.212E-01 -.907E+00   -.119E-01 0.175E-02 0.831E-02
   -.186E+02 0.271E+02 0.757E+02   0.186E+02 -.272E+02 -.761E+02   0.919E-02 0.292E-01 0.950E+00   -.102E-01 0.133E-02 0.557E-02
   -.232E+02 0.321E+02 0.773E+02   0.232E+02 -.321E+02 -.777E+02   -.104E-01 0.434E-01 0.950E+00   -.653E-02 0.704E-02 0.479E-02
   -.231E+02 0.389E+02 0.659E+02   0.231E+02 -.390E+02 -.656E+02   0.626E-02 0.634E-01 -.876E+00   -.101E-01 0.854E-02 0.731E-02
   -.146E+02 0.199E+02 0.425E+02   0.146E+02 -.199E+02 -.422E+02   -.195E-01 0.266E-01 -.897E+00   -.419E-02 0.403E-03 0.601E-02
   -.138E+02 0.261E+02 0.718E+02   0.138E+02 -.261E+02 -.722E+02   -.911E-02 0.141E-01 0.952E+00   -.142E-02 0.110E-01 0.480E-02
   0.960E+01 0.241E+02 0.759E+02   -.957E+01 -.241E+02 -.762E+02   -.119E-01 0.195E-02 0.958E+00   0.548E-02 0.160E-01 0.590E-02
   -.817E+01 0.244E+02 0.531E+02   0.816E+01 -.244E+02 -.528E+02   -.565E-01 0.360E-02 -.893E+00   0.205E-03 0.159E-01 0.731E-02
   0.146E+02 0.238E+02 0.517E+02   -.147E+02 -.238E+02 -.514E+02   -.271E-02 -.226E-01 -.885E+00   0.677E-02 0.110E-01 0.695E-02
   0.207E+02 0.267E+02 0.814E+02   -.207E+02 -.267E+02 -.817E+02   -.137E-01 0.277E-03 0.952E+00   0.996E-02 0.125E-01 0.610E-02
   0.191E+02 0.362E+02 0.103E+03   -.191E+02 -.363E+02 -.103E+03   0.314E-02 0.735E-02 0.962E+00   0.165E-01 0.243E-01 0.999E-02
   0.248E+02 0.315E+02 0.751E+02   -.249E+02 -.316E+02 -.748E+02   -.157E-01 0.469E-02 -.869E+00   0.137E-01 0.204E-01 0.984E-02
   0.121E+02 0.337E+02 0.691E+02   -.121E+02 -.338E+02 -.688E+02   -.187E-01 0.390E-01 -.881E+00   0.136E-01 0.176E-01 0.105E-01
   0.560E+01 0.344E+02 0.863E+02   -.557E+01 -.345E+02 -.867E+02   -.378E-02 -.114E-02 0.951E+00   0.135E-01 0.209E-01 0.103E-01
   0.300E+01 0.454E+02 0.869E+02   -.297E+01 -.454E+02 -.873E+02   -.218E-01 -.557E-02 0.959E+00   0.130E-01 0.385E-01 0.167E-01
   0.421E+01 0.435E+02 0.735E+02   -.422E+01 -.436E+02 -.732E+02   -.177E-01 0.416E-02 -.878E+00   0.162E-01 0.340E-01 0.163E-01
   0.230E+01 0.350E+02 0.533E+02   -.231E+01 -.350E+02 -.530E+02   -.183E-01 -.236E-01 -.906E+00   0.801E-02 0.268E-01 0.147E-01
   0.429E+01 0.357E+02 0.728E+02   -.426E+01 -.358E+02 -.731E+02   -.618E-02 -.593E-02 0.927E+00   0.312E-02 0.285E-01 0.137E-01
   0.929E+01 0.522E+02 0.870E+02   -.926E+01 -.522E+02 -.874E+02   -.766E-02 -.200E-01 0.921E+00   -.597E-02 0.433E-01 0.190E-01
   0.728E+01 0.501E+02 0.608E+02   -.729E+01 -.501E+02 -.605E+02   -.540E-01 -.132E-01 -.921E+00   0.799E-03 0.438E-01 0.210E-01
   0.741E+01 0.410E+02 0.586E+02   -.743E+01 -.411E+02 -.582E+02   0.105E-01 -.482E-01 -.915E+00   -.775E-02 0.285E-01 0.151E-01
   0.610E+01 0.445E+02 0.890E+02   -.609E+01 -.445E+02 -.894E+02   0.107E-01 -.283E-01 0.916E+00   -.118E-01 0.264E-01 0.122E-01
   -.411E+01 0.534E+02 0.122E+03   0.408E+01 -.535E+02 -.122E+03   0.600E-01 -.914E-02 0.946E+00   -.181E-01 0.323E-01 0.131E-01
   0.587E+01 0.555E+02 0.880E+02   -.592E+01 -.555E+02 -.877E+02   0.257E-01 -.209E-01 -.919E+00   -.165E-01 0.372E-01 0.174E-01
   -.922E+01 0.498E+02 0.878E+02   0.917E+01 -.499E+02 -.875E+02   0.277E-01 0.249E-01 -.868E+00   -.149E-01 0.207E-01 0.106E-01
   -.227E+02 0.470E+02 0.109E+03   0.227E+02 -.470E+02 -.109E+03   0.301E-01 0.736E-02 0.976E+00   -.132E-01 0.174E-01 0.726E-02
   -.369E+02 0.343E+02 0.101E+03   0.369E+02 -.343E+02 -.101E+03   -.707E-02 0.119E-01 0.101E+01   -.102E-01 0.194E-01 0.679E-02
   -.345E+02 0.423E+02 0.991E+02   0.345E+02 -.423E+02 -.988E+02   0.161E-01 0.100E-01 -.832E+00   -.150E-01 0.231E-01 0.101E-01
   -.270E+02 0.327E+02 0.611E+02   0.271E+02 -.328E+02 -.608E+02   -.170E-01 -.523E-02 -.878E+00   -.609E-02 0.125E-01 0.689E-02
   -.198E+02 0.213E+02 0.812E+02   0.198E+02 -.213E+02 -.816E+02   -.172E-01 -.119E-01 0.961E+00   -.347E-02 0.207E-01 0.695E-02
   0.120E+02 0.156E+02 0.803E+02   -.120E+02 -.156E+02 -.806E+02   0.466E-02 -.381E-01 0.940E+00   0.770E-02 0.243E-01 0.883E-02
   -.952E+01 0.149E+02 0.568E+02   0.951E+01 -.149E+02 -.565E+02   -.204E-01 -.798E-02 -.895E+00   -.575E-03 0.237E-01 0.101E-01
   0.191E+02 0.221E+02 0.627E+02   -.192E+02 -.221E+02 -.624E+02   0.161E-02 0.241E-01 -.881E+00   0.940E-02 0.216E-01 0.939E-02
   0.283E+02 0.253E+02 0.967E+02   -.283E+02 -.253E+02 -.971E+02   -.107E-01 0.806E-02 0.961E+00   0.150E-01 0.246E-01 0.924E-02
   0.301E+02 0.278E+02 0.115E+03   -.301E+02 -.278E+02 -.116E+03   -.347E-02 -.289E-01 0.970E+00   0.267E-01 0.387E-01 0.171E-01
   0.336E+02 0.213E+02 0.837E+02   -.336E+02 -.213E+02 -.834E+02   -.602E-02 -.539E-01 -.879E+00   0.219E-01 0.320E-01 0.150E-01
   0.194E+02 0.369E+02 0.928E+02   -.195E+02 -.369E+02 -.925E+02   -.193E-01 -.261E-01 -.860E+00   0.219E-01 0.352E-01 0.164E-01
   0.108E+02 0.434E+02 0.110E+03   -.108E+02 -.434E+02 -.110E+03   -.121E-01 0.464E-02 0.968E+00   0.222E-01 0.419E-01 0.181E-01
   0.117E+02 0.554E+02 0.110E+03   -.117E+02 -.554E+02 -.111E+03   -.380E-01 -.469E-01 0.936E+00   0.233E-01 0.651E-01 0.335E-01
   0.147E+02 0.468E+02 0.943E+02   -.148E+02 -.468E+02 -.941E+02   -.255E-01 -.652E-01 -.876E+00   0.284E-01 0.565E-01 0.296E-01
   0.617E+01 0.548E+02 0.743E+02   -.618E+01 -.548E+02 -.740E+02   -.277E-01 0.126E-01 -.904E+00   0.142E-01 0.548E-01 0.268E-01
   0.836E+01 0.584E+02 0.937E+02   -.833E+01 -.584E+02 -.940E+02   -.160E-01 -.231E-01 0.925E+00   0.616E-02 0.583E-01 0.271E-01
   0.113E+02 0.680E+02 0.118E+03   -.113E+02 -.680E+02 -.118E+03   0.234E-02 -.515E-01 0.896E+00   -.100E-01 0.742E-01 0.405E-01
   0.121E+02 0.670E+02 0.889E+02   -.121E+02 -.671E+02 -.886E+02   -.246E-01 -.142E-01 -.925E+00   0.245E-02 0.758E-01 0.427E-01
   0.109E+02 0.628E+02 0.843E+02   -.109E+02 -.628E+02 -.840E+02   0.852E-02 0.763E-02 -.928E+00   -.120E-01 0.573E-01 0.285E-01
   0.739E+01 0.611E+02 0.118E+03   -.738E+01 -.612E+02 -.119E+03   0.131E-01 -.976E-02 0.898E+00   -.187E-01 0.522E-01 0.240E-01
   -.178E+02 0.484E+02 0.151E+03   0.178E+02 -.484E+02 -.151E+03   0.563E-01 -.406E-01 0.942E+00   -.305E-01 0.514E-01 0.260E-01
   -.199E+01 0.596E+02 0.121E+03   0.195E+01 -.596E+02 -.121E+03   0.403E-01 -.664E-01 -.932E+00   -.279E-01 0.610E-01 0.339E-01
   -.174E+02 0.490E+02 0.120E+03   0.173E+02 -.490E+02 -.120E+03   0.486E-01 -.430E-01 -.869E+00   -.235E-01 0.389E-01 0.181E-01
   -.349E+02 0.389E+02 0.136E+03   0.349E+02 -.390E+02 -.137E+03   0.463E-01 0.177E-02 0.101E+01   -.210E-01 0.322E-01 0.126E-01
   -.470E+02 0.179E+02 0.107E+03   0.471E+02 -.179E+02 -.108E+03   -.170E-01 -.516E-01 0.994E+00   -.170E-01 0.287E-01 0.112E-01
   -.494E+02 0.245E+02 0.111E+03   0.494E+02 -.245E+02 -.111E+03   0.209E-01 -.748E-01 -.818E+00   -.243E-01 0.346E-01 0.166E-01
   -.382E+02 0.245E+02 0.751E+02   0.382E+02 -.245E+02 -.749E+02   -.247E-01 0.170E-01 -.848E+00   -.103E-01 0.230E-01 0.961E-02
   -.206E+02 0.881E+01 0.788E+02   0.207E+02 -.880E+01 -.792E+02   0.127E-02 -.292E-01 0.930E+00   -.599E-02 0.259E-01 0.105E-01
   0.145E+02 0.622E+01 0.747E+02   -.145E+02 -.622E+01 -.750E+02   0.796E-02 -.704E-02 0.923E+00   0.112E-01 0.265E-01 0.128E-01
   -.791E+01 0.450E+01 0.510E+02   0.790E+01 -.449E+01 -.506E+02   -.161E-01 -.446E-01 -.911E+00   -.949E-03 0.254E-01 0.138E-01
   0.226E+02 0.110E+02 0.611E+02   -.226E+02 -.110E+02 -.608E+02   -.320E-03 -.264E-01 -.899E+00   0.142E-01 0.278E-01 0.134E-01
   0.349E+02 0.139E+02 0.949E+02   -.349E+02 -.139E+02 -.953E+02   -.176E-02 -.325E-01 0.959E+00   0.233E-01 0.322E-01 0.147E-01
   0.453E+02 0.206E+02 0.112E+03   -.453E+02 -.206E+02 -.112E+03   -.893E-02 -.405E-01 0.924E+00   0.429E-01 0.461E-01 0.289E-01
   0.430E+02 0.128E+02 0.765E+02   -.431E+02 -.128E+02 -.762E+02   -.192E-01 -.181E-02 -.913E+00   0.340E-01 0.368E-01 0.228E-01
   0.349E+02 0.282E+02 0.976E+02   -.350E+02 -.282E+02 -.973E+02   -.608E-01 -.418E-01 -.898E+00   0.366E-01 0.488E-01 0.278E-01
   0.276E+02 0.395E+02 0.123E+03   -.276E+02 -.396E+02 -.123E+03   -.243E-01 -.422E-01 0.950E+00   0.384E-01 0.598E-01 0.341E-01
   0.281E+02 0.548E+02 0.136E+03   -.281E+02 -.549E+02 -.136E+03   -.312E-01 -.224E-01 0.905E+00   0.424E-01 0.879E-01 0.679E-01
   0.348E+02 0.438E+02 0.110E+03   -.349E+02 -.438E+02 -.110E+03   -.242E-01 -.105E-01 -.916E+00   0.498E-01 0.734E-01 0.552E-01
   0.178E+02 0.613E+02 0.102E+03   -.178E+02 -.613E+02 -.101E+03   -.412E-01 -.387E-01 -.914E+00   0.265E-01 0.833E-01 0.541E-01
   0.157E+02 0.673E+02 0.125E+03   -.157E+02 -.674E+02 -.126E+03   -.108E-01 -.357E-01 0.898E+00   0.120E-01 0.899E-01 0.585E-01
   0.720E+01 0.651E+02 0.158E+03   -.714E+01 -.652E+02 -.158E+03   0.127E-02 -.168E-01 0.867E+00   -.192E-01 0.102E+00 0.864E-01
   0.164E+02 0.675E+02 0.127E+03   -.164E+02 -.675E+02 -.127E+03   -.286E-01 -.526E-01 -.948E+00   0.465E-02 0.106E+00 0.900E-01
   0.697E+01 0.681E+02 0.122E+03   -.696E+01 -.682E+02 -.122E+03   0.528E-02 -.398E-01 -.953E+00   -.216E-01 0.867E-01 0.594E-01
   -.411E+01 0.598E+02 0.154E+03   0.413E+01 -.598E+02 -.154E+03   0.224E-01 -.469E-01 0.896E+00   -.332E-01 0.763E-01 0.504E-01
   -.438E+02 0.274E+02 0.166E+03   0.438E+02 -.274E+02 -.166E+03   0.479E-01 -.538E-01 0.862E+00   -.516E-01 0.610E-01 0.491E-01
   -.241E+02 0.440E+02 0.151E+03   0.241E+02 -.440E+02 -.151E+03   0.213E-01 -.137E-01 -.979E+00   -.492E-01 0.770E-01 0.661E-01
   -.397E+02 0.320E+02 0.137E+03   0.397E+02 -.320E+02 -.137E+03   0.107E-01 -.635E-01 -.914E+00   -.395E-01 0.524E-01 0.334E-01
   -.537E+02 0.187E+02 0.141E+03   0.537E+02 -.186E+02 -.141E+03   0.415E-01 -.613E-01 0.982E+00   -.344E-01 0.417E-01 0.230E-01
   -.510E+02 0.244E+01 0.960E+02   0.510E+02 -.243E+01 -.964E+02   0.632E-02 -.247E-01 0.936E+00   -.260E-01 0.306E-01 0.175E-01
   -.624E+02 0.459E+01 0.997E+02   0.624E+02 -.455E+01 -.994E+02   0.289E-01 -.251E-01 -.900E+00   -.380E-01 0.376E-01 0.264E-01
   -.424E+02 0.850E+01 0.711E+02   0.425E+02 -.847E+01 -.708E+02   -.260E-01 -.461E-01 -.880E+00   -.165E-01 0.286E-01 0.142E-01
   -.181E+02 0.149E+00 0.703E+02   0.181E+02 -.148E+00 -.707E+02   0.106E-01 -.202E-01 0.924E+00   -.828E-02 0.236E-01 0.144E-01
   0.183E+02 0.123E+01 0.676E+02   -.183E+02 -.123E+01 -.680E+02   -.579E-02 -.129E-01 0.931E+00   0.156E-01 0.208E-01 0.169E-01
   -.445E+01 -.119E+01 0.433E+02   0.443E+01 0.118E+01 -.430E+02   -.475E-01 -.144E-01 -.921E+00   -.682E-03 0.194E-01 0.174E-01
   0.265E+02 0.433E+01 0.532E+02   -.265E+02 -.434E+01 -.529E+02   -.111E-01 -.535E-01 -.907E+00   0.207E-01 0.264E-01 0.182E-01
   0.424E+02 0.798E+01 0.866E+02   -.424E+02 -.798E+01 -.870E+02   -.196E-01 -.413E-01 0.918E+00   0.342E-01 0.316E-01 0.217E-01
   0.607E+02 0.153E+02 0.110E+03   -.607E+02 -.153E+02 -.111E+03   -.113E-01 -.207E-01 0.896E+00   0.629E-01 0.405E-01 0.443E-01
   0.533E+02 0.851E+01 0.704E+02   -.533E+02 -.852E+01 -.700E+02   -.395E-01 -.147E-01 -.918E+00   0.483E-01 0.310E-01 0.321E-01
   0.536E+02 0.230E+02 0.980E+02   -.537E+02 -.230E+02 -.976E+02   -.351E-01 -.150E-01 -.931E+00   0.581E-01 0.520E-01 0.454E-01
   0.487E+02 0.341E+02 0.133E+03   -.487E+02 -.342E+02 -.134E+03   -.926E-02 -.552E-01 0.894E+00   0.635E-01 0.669E-01 0.611E-01
   0.433E+02 0.426E+02 0.163E+03   -.433E+02 -.426E+02 -.163E+03   -.138E-01 -.279E-01 0.892E+00   0.716E-01 0.896E-01 0.126E+00
   0.545E+02 0.344E+02 0.127E+03   -.546E+02 -.345E+02 -.127E+03   -.228E-01 -.287E-01 -.951E+00   0.803E-01 0.715E-01 0.952E-01
   0.320E+02 0.548E+02 0.133E+03   -.320E+02 -.548E+02 -.133E+03   -.259E-01 -.663E-01 -.950E+00   0.481E-01 0.102E+00 0.107E+00
   0.221E+02 0.589E+02 0.163E+03   -.220E+02 -.589E+02 -.164E+03   -.974E-02 -.276E-01 0.882E+00   0.214E-01 0.112E+00 0.121E+00
   -.539E+01 0.397E+02 0.192E+03   0.546E+01 -.398E+02 -.193E+03   -.753E-02 -.106E-01 0.871E+00   -.374E-01 0.104E+00 0.165E+00
   0.144E+02 0.466E+02 0.165E+03   -.144E+02 -.467E+02 -.165E+03   -.574E-01 -.204E-01 -.968E+00   0.553E-02 0.113E+00 0.175E+00
   -.688E+01 0.508E+02 0.160E+03   0.692E+01 -.509E+02 -.160E+03   -.559E-02 -.573E-01 -.973E+00   -.410E-01 0.104E+00 0.118E+00
   -.271E+02 0.375E+02 0.182E+03   0.272E+02 -.376E+02 -.182E+03   0.530E-02 -.401E-01 0.837E+00   -.592E-01 0.855E-01 0.964E-01
   -.676E+02 0.274E+01 0.158E+03   0.676E+02 -.280E+01 -.158E+03   0.524E-01 0.219E-03 0.861E+00   -.787E-01 0.492E-01 0.754E-01
   -.512E+02 0.147E+02 0.160E+03   0.513E+02 -.148E+02 -.160E+03   0.970E-02 -.175E-02 -.982E+00   -.815E-01 0.671E-01 0.109E+00
   -.644E+02 0.764E+01 0.132E+03   0.644E+02 -.767E+01 -.131E+03   0.299E-01 -.316E-02 -.979E+00   -.626E-01 0.511E-01 0.546E-01
   -.678E+02 -.276E+00 0.125E+03   0.678E+02 0.272E+00 -.125E+03   0.605E-01 -.479E-01 0.882E+00   -.517E-01 0.389E-01 0.359E-01
   -.494E+02 -.550E+01 0.818E+02   0.495E+02 0.549E+01 -.822E+02   0.260E-01 -.152E-01 0.929E+00   -.344E-01 0.228E-01 0.232E-01
   -.664E+02 -.671E+01 0.808E+02   0.664E+02 0.669E+01 -.805E+02   0.298E-01 -.895E-02 -.929E+00   -.518E-01 0.282E-01 0.355E-01
   -.412E+02 -.193E+01 0.587E+02   0.412E+02 0.194E+01 -.584E+02   0.919E-03 -.600E-01 -.919E+00   -.231E-01 0.259E-01 0.194E-01
   -.142E+02 -.386E+01 0.631E+02   0.142E+02 0.385E+01 -.635E+02   0.135E-01 -.800E-02 0.920E+00   -.943E-02 0.136E-01 0.175E-01
   0.228E+02 -.125E+01 0.637E+02   -.228E+02 0.124E+01 -.641E+02   0.857E-02 -.200E-01 0.918E+00   0.192E-01 0.805E-02 0.197E-01
   -.236E+00 -.392E+01 0.387E+02   0.216E+00 0.392E+01 -.384E+02   -.108E-01 0.143E-01 -.917E+00   0.283E-03 0.705E-02 0.196E-01
   0.314E+02 0.113E+01 0.475E+02   -.314E+02 -.114E+01 -.472E+02   -.126E-01 0.270E-01 -.908E+00   0.270E-01 0.164E-01 0.226E-01
   0.499E+02 0.445E+01 0.816E+02   -.499E+02 -.447E+01 -.819E+02   -.233E-01 0.930E-02 0.917E+00   0.450E-01 0.204E-01 0.286E-01
   0.717E+02 0.881E+01 0.111E+03   -.717E+02 -.882E+01 -.112E+03   -.225E-01 -.304E-02 0.911E+00   0.785E-01 0.177E-01 0.574E-01
   0.612E+02 0.479E+01 0.680E+02   -.613E+02 -.480E+01 -.677E+02   -.300E-01 -.321E-01 -.921E+00   0.592E-01 0.131E-01 0.396E-01
   0.693E+02 0.154E+02 0.101E+03   -.694E+02 -.155E+02 -.101E+03   -.446E-01 -.272E-01 -.938E+00   0.808E-01 0.364E-01 0.656E-01
   0.658E+02 0.229E+02 0.145E+03   -.659E+02 -.229E+02 -.146E+03   -.170E-01 -.539E-03 0.875E+00   0.921E-01 0.488E-01 0.948E-01
   0.492E+02 0.191E+02 0.185E+03   -.493E+02 -.191E+02 -.185E+03   -.225E-01 -.268E-01 0.855E+00   0.967E-01 0.395E-01 0.185E+00
   0.663E+02 0.177E+02 0.143E+03   -.664E+02 -.178E+02 -.143E+03   -.309E-01 -.427E-01 -.963E+00   0.106E+00 0.321E-01 0.134E+00
   0.397E+02 0.335E+02 0.162E+03   -.398E+02 -.335E+02 -.162E+03   -.176E-01 0.961E-02 -.969E+00   0.754E-01 0.806E-01 0.185E+00
   0.205E+02 0.318E+02 0.195E+03   -.205E+02 -.318E+02 -.195E+03   0.524E-03 -.115E-01 0.870E+00   0.315E-01 0.887E-01 0.215E+00
   -.214E+02 0.184E+01 0.203E+03   0.215E+02 -.189E+01 -.204E+03   0.167E-01 -.116E-01 0.862E+00   -.603E-01 0.357E-01 0.238E+00
   0.387E+01 0.102E+02 0.185E+03   -.389E+01 -.103E+02 -.185E+03   -.105E-01 0.139E-01 -.966E+00   0.781E-03 0.438E-01 0.263E+00
   -.263E+02 0.163E+02 0.179E+03   0.264E+02 -.164E+02 -.179E+03   0.347E-02 0.327E-01 -.966E+00   -.710E-01 0.732E-01 0.195E+00
   -.504E+02 0.561E+01 0.187E+03   0.505E+02 -.567E+01 -.187E+03   0.101E-01 0.225E-01 0.855E+00   -.932E-01 0.547E-01 0.147E+00
   -.766E+02 -.141E+02 0.142E+03   0.767E+02 0.141E+02 -.142E+03   0.433E-01 0.559E-02 0.894E+00   -.966E-01 0.129E-01 0.896E-01
   -.671E+02 -.119E+02 0.149E+03   0.672E+02 0.118E+02 -.149E+03   0.252E-01 -.217E-01 -.968E+00   -.107E+00 0.180E-01 0.137E+00
   -.769E+02 -.881E+01 0.114E+03   0.770E+02 0.877E+01 -.113E+03   0.265E-01 -.100E-01 -.933E+00   -.839E-01 0.286E-01 0.711E-01
   -.715E+02 -.981E+01 0.107E+03   0.715E+02 0.978E+01 -.107E+03   0.441E-01 0.173E-01 0.908E+00   -.659E-01 0.215E-01 0.452E-01
   -.455E+02 -.930E+01 0.730E+02   0.455E+02 0.930E+01 -.734E+02   0.757E-02 -.179E-01 0.917E+00   -.387E-01 0.713E-02 0.262E-01
   -.642E+02 -.120E+02 0.683E+02   0.642E+02 0.120E+02 -.680E+02   0.202E-01 -.306E-01 -.911E+00   -.592E-01 0.813E-02 0.401E-01
   -.374E+02 -.643E+01 0.487E+02   0.374E+02 0.642E+01 -.484E+02   0.427E-02 0.233E-01 -.922E+00   -.279E-01 0.146E-01 0.233E-01
   -.950E+01 -.632E+01 0.600E+02   0.952E+01 0.632E+01 -.604E+02   0.179E-01 0.273E-02 0.911E+00   -.893E-02 -.694E-03 0.186E-01
   0.278E+02 -.238E+01 0.645E+02   -.278E+02 0.238E+01 -.649E+02   0.707E-02 0.233E-01 0.922E+00   0.201E-01 -.768E-02 0.200E-01
   0.501E+01 -.574E+01 0.382E+02   -.504E+01 0.574E+01 -.379E+02   -.103E-01 -.104E-01 -.913E+00   0.134E-02 -.776E-02 0.196E-01
   0.363E+02 -.414E+00 0.461E+02   -.363E+02 0.410E+00 -.458E+02   -.983E-02 0.245E-02 -.912E+00   0.302E-01 0.464E-03 0.247E-01
   0.555E+02 0.241E+01 0.811E+02   -.556E+02 -.241E+01 -.815E+02   -.134E-01 0.176E-04 0.936E+00   0.503E-01 0.102E-02 0.322E-01
   0.758E+02 0.439E+01 0.118E+03   -.758E+02 -.438E+01 -.119E+03   -.233E-01 -.472E-02 0.923E+00   0.790E-01 -.144E-01 0.595E-01
   0.661E+02 0.332E+01 0.722E+02   -.662E+02 -.331E+01 -.719E+02   -.304E-01 0.310E-01 -.918E+00   0.601E-01 -.108E-01 0.409E-01
   0.775E+02 0.764E+01 0.106E+03   -.775E+02 -.765E+01 -.106E+03   -.820E-01 0.209E-02 -.932E+00   0.914E-01 0.181E-02 0.768E-01
   0.728E+02 0.855E+01 0.156E+03   -.728E+02 -.856E+01 -.156E+03   -.391E-01 0.230E-02 0.891E+00   0.105E+00 0.128E-02 0.114E+00
   0.409E+02 -.101E+02 0.195E+03   -.410E+02 0.101E+02 -.195E+03   -.224E-01 0.242E-01 0.860E+00   0.879E-01 -.451E-01 0.184E+00
   0.634E+02 -.179E+01 0.155E+03   -.635E+02 0.181E+01 -.155E+03   -.302E-01 0.346E-01 -.945E+00   0.102E+00 -.311E-01 0.137E+00
   0.352E+02 0.224E+01 0.179E+03   -.353E+02 -.224E+01 -.179E+03   -.214E-01 0.592E-03 -.971E+00   0.831E-01 -.660E-02 0.226E+00
   0.965E+01 -.510E+01 0.206E+03   -.967E+01 0.510E+01 -.206E+03   0.157E-01 0.695E-02 0.857E+00   0.294E-01 -.137E-01 0.260E+00
   -.319E+02 -.317E+02 0.190E+03   0.319E+02 0.317E+02 -.190E+03   0.247E-01 0.401E-01 0.872E+00   -.611E-01 -.661E-01 0.213E+00
   -.951E+01 -.271E+02 0.180E+03   0.949E+01 0.271E+02 -.179E+03   0.292E-04 -.235E-02 -.962E+00   -.742E-02 -.698E-01 0.241E+00
   -.400E+02 -.192E+02 0.173E+03   0.401E+02 0.192E+02 -.173E+03   0.120E-01 0.141E-01 -.965E+00   -.873E-01 -.192E-01 0.219E+00
   -.603E+02 -.219E+02 0.174E+03   0.604E+02 0.219E+02 -.174E+03   0.232E-01 0.153E-01 0.879E+00   -.106E+00 -.158E-01 0.159E+00
   -.727E+02 -.264E+02 0.128E+03   0.728E+02 0.265E+02 -.129E+03   0.361E-01 0.129E-01 0.895E+00   -.903E-01 -.295E-01 0.816E-01
   -.669E+02 -.309E+02 0.132E+03   0.670E+02 0.310E+02 -.132E+03   0.183E-01 0.540E-01 -.959E+00   -.999E-01 -.416E-01 0.123E+00
   -.764E+02 -.194E+02 0.100E+03   0.765E+02 0.194E+02 -.997E+02   -.125E-01 0.993E-02 -.940E+00   -.889E-01 -.761E-02 0.736E-01
   -.682E+02 -.160E+02 0.965E+02   0.682E+02 0.160E+02 -.969E+02   0.249E-01 0.488E-02 0.926E+00   -.688E-01 -.470E-02 0.468E-01
   -.398E+02 -.131E+02 0.695E+02   0.398E+02 0.131E+02 -.699E+02   0.512E-02 0.227E-01 0.920E+00   -.366E-01 -.111E-01 0.253E-01
   -.583E+02 -.172E+02 0.626E+02   0.583E+02 0.172E+02 -.623E+02   0.175E-01 0.415E-01 -.909E+00   -.560E-01 -.150E-01 0.382E-01
   -.325E+02 -.948E+01 0.440E+02   0.325E+02 0.947E+01 -.437E+02   -.880E-02 0.331E-02 -.913E+00   -.286E-01 -.155E-02 0.243E-01
   -.331E+01 -.905E+01 0.605E+02   0.333E+01 0.906E+01 -.609E+02   0.127E-01 0.900E-02 0.927E+00   -.715E-02 -.148E-01 0.171E-01
   0.339E+02 -.480E+01 0.708E+02   -.339E+02 0.481E+01 -.712E+02   -.789E-02 0.108E-01 0.946E+00   0.180E-01 -.206E-01 0.176E-01
   0.119E+02 -.861E+01 0.413E+02   -.119E+02 0.862E+01 -.410E+02   -.433E-01 0.873E-02 -.911E+00   0.202E-02 -.198E-01 0.173E-01
   0.417E+02 -.143E+01 0.510E+02   -.417E+02 0.144E+01 -.507E+02   -.168E-01 -.253E-01 -.900E+00   0.286E-01 -.157E-01 0.235E-01
   0.599E+02 0.119E+01 0.890E+02   -.599E+02 -.117E+01 -.893E+02   -.328E-01 -.166E-01 0.922E+00   0.467E-01 -.189E-01 0.303E-01
   0.709E+02 -.462E+01 0.136E+03   -.709E+02 0.469E+01 -.137E+03   -.298E-01 -.133E-01 0.871E+00   0.643E-01 -.391E-01 0.497E-01
   0.676E+02 -.863E+00 0.873E+02   -.676E+02 0.885E+00 -.870E+02   -.614E-01 0.516E-02 -.918E+00   0.505E-01 -.299E-01 0.354E-01
   0.751E+02 -.450E+00 0.120E+03   -.752E+02 0.506E+00 -.120E+03   -.418E-01 0.925E-03 -.927E+00   0.811E-01 -.337E-01 0.707E-01
   0.641E+02 -.841E+01 0.169E+03   -.641E+02 0.848E+01 -.169E+03   -.213E-01 -.275E-01 0.885E+00   0.884E-01 -.467E-01 0.101E+00
   0.217E+02 -.411E+02 0.186E+03   -.218E+02 0.412E+02 -.186E+03   0.884E-02 0.148E-01 0.870E+00   0.557E-01 -.891E-01 0.125E+00
   0.435E+02 -.280E+02 0.160E+03   -.436E+02 0.281E+02 -.160E+03   -.101E-01 -.783E-02 -.977E+00   0.720E-01 -.706E-01 0.102E+00
   0.197E+02 -.315E+02 0.175E+03   -.198E+02 0.315E+02 -.175E+03   0.749E-03 -.225E-01 -.972E+00   0.579E-01 -.849E-01 0.177E+00
   -.330E+01 -.394E+02 0.193E+03   0.329E+01 0.395E+02 -.193E+03   0.201E-01 0.227E-01 0.875E+00   0.149E-01 -.972E-01 0.191E+00
   -.317E+02 -.517E+02 0.164E+03   0.318E+02 0.518E+02 -.164E+03   0.161E-01 0.336E-01 0.909E+00   -.417E-01 -.103E+00 0.130E+00
   -.161E+02 -.534E+02 0.154E+03   0.161E+02 0.535E+02 -.154E+03   -.245E-01 0.282E-01 -.951E+00   -.919E-02 -.111E+00 0.147E+00
   -.422E+02 -.435E+02 0.150E+03   0.423E+02 0.436E+02 -.150E+03   0.135E-01 -.404E-02 -.940E+00   -.684E-01 -.876E-01 0.159E+00
   -.567E+02 -.398E+02 0.154E+03   0.568E+02 0.399E+02 -.154E+03   0.826E-02 0.100E-01 0.887E+00   -.839E-01 -.691E-01 0.119E+00
   -.626E+02 -.351E+02 0.117E+03   0.627E+02 0.351E+02 -.117E+03   0.277E-01 0.177E-01 0.898E+00   -.671E-01 -.537E-01 0.586E-01
   -.577E+02 -.418E+02 0.115E+03   0.577E+02 0.418E+02 -.114E+03   -.356E-02 0.307E-01 -.928E+00   -.707E-01 -.706E-01 0.834E-01
   -.682E+02 -.286E+02 0.903E+02   0.683E+02 0.287E+02 -.900E+02   0.132E-01 0.341E-01 -.930E+00   -.743E-01 -.384E-01 0.608E-01
   -.604E+02 -.228E+02 0.908E+02   0.605E+02 0.229E+02 -.912E+02   0.333E-01 -.962E-02 0.914E+00   -.590E-01 -.281E-01 0.399E-01
   -.320E+02 -.177E+02 0.679E+02   0.320E+02 0.178E+02 -.682E+02   0.157E-01 0.652E-02 0.938E+00   -.293E-01 -.248E-01 0.209E-01
   -.496E+02 -.231E+02 0.586E+02   0.496E+02 0.231E+02 -.583E+02   0.172E-01 0.887E-02 -.915E+00   -.445E-01 -.313E-01 0.307E-01
   -.260E+02 -.133E+02 0.427E+02   0.260E+02 0.133E+02 -.424E+02   0.360E-02 -.233E-01 -.916E+00   -.247E-01 -.170E-01 0.222E-01
   0.405E+01 -.129E+02 0.629E+02   -.404E+01 0.129E+02 -.633E+02   0.151E-01 0.676E-02 0.932E+00   -.481E-02 -.238E-01 0.139E-01
   0.383E+02 -.121E+02 0.792E+02   -.382E+02 0.121E+02 -.796E+02   0.842E-02 -.110E-01 0.945E+00   0.140E-01 -.264E-01 0.136E-01
   0.181E+02 -.138E+02 0.455E+02   -.182E+02 0.138E+02 -.451E+02   -.380E-02 0.224E-01 -.901E+00   0.223E-02 -.252E-01 0.138E-01
   0.467E+02 -.636E+01 0.619E+02   -.467E+02 0.637E+01 -.616E+02   -.180E-01 0.455E-01 -.886E+00   0.232E-01 -.262E-01 0.195E-01
   0.610E+02 -.615E+01 0.105E+03   -.610E+02 0.616E+01 -.105E+03   -.420E-01 0.282E-01 0.935E+00   0.366E-01 -.313E-01 0.243E-01
   0.532E+02 -.275E+02 0.147E+03   -.532E+02 0.275E+02 -.148E+03   -.506E-01 0.182E-01 0.897E+00   0.437E-01 -.470E-01 0.341E-01
   0.605E+02 -.171E+02 0.104E+03   -.605E+02 0.172E+02 -.103E+03   -.517E-01 -.170E-01 -.896E+00   0.360E-01 -.372E-01 0.261E-01
   0.586E+02 -.206E+02 0.136E+03   -.586E+02 0.206E+02 -.136E+03   -.532E-01 -.139E-01 -.996E+00   0.582E-01 -.521E-01 0.526E-01
   0.406E+02 -.354E+02 0.171E+03   -.406E+02 0.354E+02 -.172E+03   0.798E-03 0.234E-01 0.831E+00   0.589E-01 -.672E-01 0.693E-01
   0.697E+01 -.628E+02 0.154E+03   -.701E+01 0.629E+02 -.155E+03   0.115E-01 0.997E-02 0.880E+00   0.304E-01 -.863E-01 0.693E-01
   0.199E+02 -.552E+02 0.140E+03   -.200E+02 0.552E+02 -.139E+03   0.108E-01 -.168E-01 -.964E+00   0.428E-01 -.743E-01 0.616E-01
   0.489E+01 -.581E+02 0.149E+03   -.496E+01 0.582E+02 -.149E+03   0.173E-01 0.521E-01 -.964E+00   0.311E-01 -.991E-01 0.103E+00
   -.877E+01 -.604E+02 0.162E+03   0.875E+01 0.605E+02 -.163E+03   0.330E-01 0.319E-01 0.895E+00   0.536E-02 -.106E+00 0.105E+00
   -.232E+02 -.579E+02 0.139E+03   0.233E+02 0.579E+02 -.139E+03   0.295E-01 0.143E-01 0.930E+00   -.244E-01 -.913E-01 0.670E-01
   -.126E+02 -.635E+02 0.122E+03   0.126E+02 0.635E+02 -.122E+03   0.179E-01 0.500E-01 -.917E+00   -.665E-02 -.971E-01 0.754E-01
   -.348E+02 -.537E+02 0.126E+03   0.348E+02 0.537E+02 -.125E+03   0.125E-01 0.698E-01 -.911E+00   -.419E-01 -.955E-01 0.897E-01
   -.466E+02 -.471E+02 0.135E+03   0.467E+02 0.472E+02 -.135E+03   -.607E-03 0.446E-01 0.916E+00   -.533E-01 -.799E-01 0.707E-01
   -.515E+02 -.388E+02 0.106E+03   0.515E+02 0.388E+02 -.106E+03   0.776E-02 0.119E-01 0.921E+00   -.433E-01 -.558E-01 0.355E-01
   -.464E+02 -.454E+02 0.100E+03   0.464E+02 0.454E+02 -.998E+02   -.431E-02 -.707E-02 -.914E+00   -.434E-01 -.688E-01 0.481E-01
   -.573E+02 -.344E+02 0.810E+02   0.573E+02 0.344E+02 -.807E+02   0.129E-02 0.298E-03 -.922E+00   -.520E-01 -.507E-01 0.415E-01
   -.504E+02 -.281E+02 0.850E+02   0.505E+02 0.281E+02 -.854E+02   0.239E-01 0.251E-01 0.915E+00   -.429E-01 -.395E-01 0.285E-01
   -.233E+02 -.213E+02 0.656E+02   0.233E+02 0.213E+02 -.660E+02   0.314E-02 -.132E-01 0.919E+00   -.206E-01 -.300E-01 0.150E-01
   -.397E+02 -.266E+02 0.536E+02   0.397E+02 0.267E+02 -.532E+02   0.109E-01 -.289E-01 -.912E+00   -.308E-01 -.362E-01 0.215E-01
   -.179E+02 -.173E+02 0.423E+02   0.178E+02 0.173E+02 -.420E+02   0.609E-02 0.351E-01 -.915E+00   -.184E-01 -.264E-01 0.178E-01
   0.936E+01 -.171E+02 0.640E+02   -.935E+01 0.172E+02 -.644E+02   0.227E-01 0.392E-02 0.922E+00   -.263E-02 -.252E-01 0.101E-01
   0.350E+02 -.212E+02 0.799E+02   -.350E+02 0.212E+02 -.803E+02   0.479E-02 0.153E-01 0.943E+00   0.981E-02 -.241E-01 0.954E-02
   0.192E+02 -.183E+02 0.454E+02   -.193E+02 0.183E+02 -.451E+02   -.605E-02 -.134E-01 -.902E+00   0.215E-02 -.231E-01 0.102E-01
   0.457E+02 -.184E+02 0.692E+02   -.457E+02 0.184E+02 -.689E+02   -.141E-01 0.130E-02 -.884E+00   0.165E-01 -.277E-01 0.146E-01
   0.533E+02 -.237E+02 0.113E+03   -.533E+02 0.238E+02 -.114E+03   -.302E-01 -.522E-02 0.972E+00   0.251E-01 -.326E-01 0.168E-01
   0.329E+02 -.455E+02 0.131E+03   -.328E+02 0.456E+02 -.132E+03   -.456E-01 -.267E-01 0.873E+00   0.264E-01 -.401E-01 0.199E-01
   0.448E+02 -.361E+02 0.977E+02   -.448E+02 0.362E+02 -.974E+02   -.573E-01 0.885E-02 -.918E+00   0.228E-01 -.328E-01 0.172E-01
   0.341E+02 -.451E+02 0.126E+03   -.341E+02 0.452E+02 -.126E+03   -.828E-01 -.596E-02 -.944E+00   0.358E-01 -.505E-01 0.323E-01
   0.182E+02 -.561E+02 0.145E+03   -.182E+02 0.561E+02 -.146E+03   -.125E-01 0.673E-02 0.878E+00   0.346E-01 -.616E-01 0.389E-01
   0.200E+01 -.629E+02 0.116E+03   -.204E+01 0.629E+02 -.117E+03   0.261E-01 0.304E-01 0.896E+00   0.167E-01 -.641E-01 0.339E-01
   0.666E+01 -.605E+02 0.103E+03   -.675E+01 0.606E+02 -.102E+03   0.287E-01 0.297E-01 -.964E+00   0.240E-01 -.575E-01 0.322E-01
   0.364E+00 -.668E+02 0.111E+03   -.435E+00 0.669E+02 -.111E+03   0.187E-01 0.215E-01 -.926E+00   0.162E-01 -.805E-01 0.528E-01
   -.525E+01 -.649E+02 0.129E+03   0.523E+01 0.649E+02 -.129E+03   0.438E-01 0.271E-01 0.918E+00   0.211E-02 -.832E-01 0.515E-01
   -.135E+02 -.558E+02 0.115E+03   0.135E+02 0.559E+02 -.116E+03   0.238E-01 0.318E-01 0.952E+00   -.136E-01 -.654E-01 0.323E-01
   -.527E+01 -.604E+02 0.926E+02   0.522E+01 0.605E+02 -.923E+02   0.180E-01 0.137E-02 -.893E+00   -.370E-02 -.688E-01 0.367E-01
   -.240E+02 -.552E+02 0.105E+03   0.240E+02 0.552E+02 -.105E+03   0.663E-02 0.250E-01 -.888E+00   -.237E-01 -.759E-01 0.459E-01
   -.355E+02 -.487E+02 0.119E+03   0.356E+02 0.487E+02 -.120E+03   -.208E-02 0.144E-01 0.949E+00   -.311E-01 -.664E-01 0.371E-01
   -.400E+02 -.372E+02 0.929E+02   0.401E+02 0.372E+02 -.933E+02   0.340E-03 0.251E-02 0.910E+00   -.263E-01 -.445E-01 0.195E-01
   -.351E+02 -.444E+02 0.842E+02   0.351E+02 0.444E+02 -.839E+02   -.162E-01 0.377E-01 -.917E+00   -.254E-01 -.524E-01 0.260E-01
   -.463E+02 -.358E+02 0.710E+02   0.463E+02 0.359E+02 -.706E+02   -.426E-01 0.572E-02 -.928E+00   -.329E-01 -.466E-01 0.252E-01
   -.401E+02 -.294E+02 0.777E+02   0.401E+02 0.294E+02 -.781E+02   0.408E-02 0.307E-02 0.923E+00   -.280E-01 -.381E-01 0.178E-01
   -.161E+02 -.202E+02 0.617E+02   0.161E+02 0.203E+02 -.621E+02   0.426E-02 0.218E-01 0.915E+00   -.131E-01 -.267E-01 0.982E-02
   -.302E+02 -.246E+02 0.469E+02   0.302E+02 0.246E+02 -.465E+02   0.105E-01 0.376E-01 -.919E+00   -.196E-01 -.313E-01 0.140E-01
   -.104E+02 -.197E+02 0.406E+02   0.104E+02 0.198E+02 -.403E+02   -.384E-02 0.368E-02 -.911E+00   -.122E-01 -.274E-01 0.130E-01
   0.912E+01 -.165E+02 0.611E+02   -.912E+01 0.165E+02 -.615E+02   0.155E-01 0.510E-02 0.932E+00   -.101E-02 -.197E-01 0.687E-02
   0.246E+02 -.197E+02 0.703E+02   -.246E+02 0.198E+02 -.707E+02   -.141E-01 0.499E-02 0.948E+00   0.681E-02 -.161E-01 0.638E-02
   0.136E+02 -.141E+02 0.400E+02   -.136E+02 0.141E+02 -.397E+02   -.478E-01 0.778E-02 -.909E+00   0.205E-02 -.155E-01 0.748E-02
   0.354E+02 -.262E+02 0.620E+02   -.354E+02 0.262E+02 -.617E+02   -.311E-01 -.350E-01 -.890E+00   0.110E-01 -.216E-01 0.103E-01
   0.384E+02 -.344E+02 0.996E+02   -.384E+02 0.344E+02 -.999E+02   -.539E-01 -.234E-01 0.910E+00   0.157E-01 -.251E-01 0.106E-01
   0.207E+02 -.421E+02 0.997E+02   -.207E+02 0.421E+02 -.100E+03   -.249E-01 0.310E-01 0.819E+00   0.158E-01 -.254E-01 0.113E-01
   0.293E+02 -.359E+02 0.722E+02   -.293E+02 0.359E+02 -.718E+02   -.743E-01 0.136E-01 -.950E+00   0.139E-01 -.212E-01 0.110E-01
   0.190E+02 -.506E+02 0.962E+02   -.190E+02 0.506E+02 -.958E+02   -.338E-01 0.130E-01 -.103E+01   0.206E-01 -.363E-01 0.184E-01
   0.761E+01 -.542E+02 0.111E+03   -.763E+01 0.542E+02 -.112E+03   0.298E-01 -.806E-02 0.818E+00   0.196E-01 -.427E-01 0.198E-01
   0.168E+01 -.456E+02 0.865E+02   -.173E+01 0.456E+02 -.868E+02   0.410E-01 0.172E-01 0.910E+00   0.983E-02 -.372E-01 0.165E-01
   0.350E+01 -.464E+02 0.706E+02   -.357E+01 0.464E+02 -.702E+02   0.344E-01 0.314E-01 -.976E+00   0.138E-01 -.341E-01 0.170E-01
   0.775E+00 -.564E+02 0.771E+02   -.843E+00 0.565E+02 -.768E+02   0.346E-01 -.166E-01 -.930E+00   0.919E-02 -.525E-01 0.260E-01
   -.810E+00 -.549E+02 0.984E+02   0.787E+00 0.550E+02 -.988E+02   0.395E-01 0.104E-01 0.936E+00   0.133E-02 -.537E-01 0.243E-01
   -.678E+01 -.416E+02 0.893E+02   0.680E+01 0.416E+02 -.897E+02   0.685E-02 0.113E-02 0.957E+00   -.780E-02 -.376E-01 0.160E-01
   -.107E+01 -.442E+02 0.654E+02   0.102E+01 0.442E+02 -.651E+02   -.242E-01 0.609E-02 -.904E+00   -.189E-02 -.393E-01 0.188E-01
   -.146E+02 -.491E+02 0.813E+02   0.146E+02 0.491E+02 -.810E+02   -.343E-02 -.278E-01 -.881E+00   -.134E-01 -.497E-01 0.233E-01
   -.245E+02 -.431E+02 0.990E+02   0.246E+02 0.432E+02 -.993E+02   -.201E-01 -.116E-01 0.929E+00   -.182E-01 -.447E-01 0.188E-01
   -.275E+02 -.238E+02 0.780E+02   0.275E+02 0.238E+02 -.783E+02   0.866E-02 0.128E-01 0.894E+00   -.164E-01 -.272E-01 0.108E-01
   -.230E+02 -.314E+02 0.641E+02   0.230E+02 0.314E+02 -.637E+02   -.282E-01 0.563E-02 -.917E+00   -.155E-01 -.312E-01 0.146E-01
   -.344E+02 -.292E+02 0.583E+02   0.344E+02 0.292E+02 -.580E+02   -.940E-02 0.227E-01 -.937E+00   -.202E-01 -.335E-01 0.148E-01
   -.299E+02 -.226E+02 0.691E+02   0.299E+02 0.226E+02 -.695E+02   0.207E-01 -.982E-02 0.900E+00   -.175E-01 -.283E-01 0.105E-01
   -.125E+02 -.101E+02 0.579E+02   0.125E+02 0.101E+02 -.582E+02   0.152E-01 0.120E-01 0.932E+00   -.798E-02 -.174E-01 0.632E-02
   -.223E+02 -.123E+02 0.408E+02   0.223E+02 0.123E+02 -.404E+02   0.126E-01 0.151E-01 -.925E+00   -.124E-01 -.201E-01 0.922E-02
   -.663E+01 -.160E+02 0.371E+02   0.661E+01 0.160E+02 -.367E+02   0.581E-02 -.220E-01 -.920E+00   -.739E-02 -.213E-01 0.909E-02
   0.355E+01 -.477E+01 0.574E+02   -.354E+01 0.476E+01 -.577E+02   0.101E-01 0.991E-02 0.931E+00   -.164E-03 -.106E-01 0.484E-02
   0.140E+02 -.298E+01 0.620E+02   -.140E+02 0.297E+01 -.623E+02   0.200E-02 -.219E-02 0.931E+00   0.499E-02 -.586E-02 0.466E-02
   0.489E+01 0.197E+01 0.367E+02   -.491E+01 -.198E+01 -.364E+02   -.156E-01 0.321E-01 -.906E+00   0.186E-02 -.551E-02 0.601E-02
   0.224E+02 -.162E+02 0.476E+02   -.223E+02 0.162E+02 -.473E+02   -.269E-01 0.451E-01 -.898E+00   0.767E-02 -.118E-01 0.739E-02
   0.245E+02 -.226E+02 0.774E+02   -.244E+02 0.226E+02 -.777E+02   -.431E-01 0.433E-01 0.913E+00   0.102E-01 -.136E-01 0.675E-02
   0.148E+02 -.140E+02 0.759E+02   -.148E+02 0.140E+02 -.762E+02   -.146E-01 0.486E-01 0.904E+00   0.111E-01 -.899E-02 0.725E-02
   0.193E+02 -.116E+02 0.516E+02   -.193E+02 0.115E+02 -.512E+02   -.318E-01 0.461E-03 -.924E+00   0.975E-02 -.769E-02 0.788E-02
   0.130E+02 -.321E+02 0.638E+02   -.130E+02 0.320E+02 -.634E+02   -.220E-01 0.328E-01 -.975E+00   0.128E-01 -.186E-01 0.112E-01
   0.626E+01 -.325E+02 0.820E+02   -.626E+01 0.324E+02 -.823E+02   0.222E-01 0.605E-01 0.865E+00   0.122E-01 -.212E-01 0.108E-01
   0.271E+01 -.149E+02 0.694E+02   -.272E+01 0.149E+02 -.697E+02   0.448E-02 0.323E-02 0.912E+00   0.731E-02 -.117E-01 0.996E-02
   0.440E+01 -.153E+02 0.507E+02   -.444E+01 0.153E+02 -.503E+02   0.102E-01 0.986E-02 -.924E+00   0.977E-02 -.111E-01 0.111E-01
   0.188E+01 -.315E+02 0.535E+02   -.193E+01 0.315E+02 -.531E+02   0.207E-01 0.515E-01 -.926E+00   0.606E-02 -.250E-01 0.144E-01
   0.114E+01 -.306E+02 0.753E+02   -.114E+01 0.306E+02 -.756E+02   0.285E-01 0.297E-02 0.929E+00   0.117E-02 -.254E-01 0.127E-01
   -.154E+01 -.117E+02 0.712E+02   0.156E+01 0.118E+02 -.715E+02   0.190E-01 -.203E-01 0.927E+00   -.529E-02 -.110E-01 0.994E-02
   0.111E+01 -.140E+02 0.476E+02   -.115E+01 0.140E+02 -.473E+02   0.941E-03 0.203E-01 -.910E+00   -.868E-03 -.117E-01 0.121E-01
   -.711E+01 -.266E+02 0.578E+02   0.710E+01 0.267E+02 -.574E+02   -.734E-03 0.321E-01 -.894E+00   -.836E-02 -.235E-01 0.134E-01
   -.137E+02 -.212E+02 0.786E+02   0.137E+02 0.212E+02 -.790E+02   -.128E-01 0.243E-01 0.923E+00   -.117E-01 -.214E-01 0.105E-01
   -.157E+02 0.518E+01 0.723E+02   0.157E+02 -.519E+01 -.727E+02   0.137E-01 0.228E-01 0.922E+00   -.122E-01 -.798E-02 0.727E-02
   -.110E+02 -.150E+01 0.520E+02   0.110E+02 0.151E+01 -.517E+02   -.170E-02 -.232E-01 -.918E+00   -.113E-01 -.908E-02 0.101E-01
   -.226E+02 -.768E+01 0.488E+02   0.226E+02 0.767E+01 -.485E+02   -.507E-02 0.169E-02 -.928E+00   -.135E-01 -.166E-01 0.961E-02
   -.217E+02 -.269E+01 0.645E+02   0.217E+02 0.268E+01 -.649E+02   0.217E-01 0.392E-01 0.910E+00   -.117E-01 -.143E-01 0.658E-02
   -.141E+02 0.106E+02 0.605E+02   0.142E+02 -.106E+02 -.609E+02   -.272E-02 0.425E-02 0.927E+00   -.579E-02 -.560E-02 0.468E-02
   -.189E+02 0.123E+02 0.435E+02   0.189E+02 -.123E+02 -.431E+02   0.684E-02 -.697E-02 -.903E+00   -.927E-02 -.627E-02 0.711E-02
   -.777E+01 -.151E+01 0.352E+02   0.775E+01 0.150E+01 -.348E+02   0.249E-03 0.476E-01 -.916E+00   -.460E-02 -.113E-01 0.676E-02
   0.177E+03 -.473E+02 -.999E+02   -.178E+03 0.480E+02 0.992E+02   0.126E+01 -.172E+01 0.281E+01   0.673E+00 -.307E+00 0.290E+00
   0.202E+03 0.234E+02 -.206E+03   -.204E+03 -.238E+02 0.207E+03   0.264E+01 0.271E+01 0.361E+00   0.261E+00 -.156E+00 0.158E+00
   0.687E+02 -.369E+02 -.253E+03   -.634E+02 0.343E+02 0.255E+03   -.424E+01 0.200E+01 -.120E+01   0.178E+00 -.151E+00 0.117E+00
   0.183E+02 -.206E+03 -.293E+03   -.172E+02 0.206E+03 0.294E+03   -.604E-01 -.273E+01 -.369E+00   0.966E-01 -.215E+00 0.720E-01
   -.169E+02 -.224E+03 -.300E+03   0.161E+02 0.225E+03 0.300E+03   -.204E+01 -.192E+01 -.129E+01   0.654E-01 -.306E+00 0.537E-01
   0.380E+02 -.193E+03 -.232E+03   -.390E+02 0.195E+03 0.232E+03   0.305E+00 -.906E+00 0.310E+00   0.171E+00 -.435E+00 0.110E+00
   0.234E+02 -.216E+03 -.197E+03   -.241E+02 0.218E+03 0.197E+03   0.106E+01 -.250E+01 0.162E+01   0.128E+00 -.756E+00 0.962E-01
   0.162E+03 -.696E+02 -.172E+03   -.163E+03 0.711E+02 0.172E+03   0.348E+00 -.325E+00 0.184E+00   0.347E+00 -.343E+00 0.192E+00
   0.264E+03 -.105E+02 -.212E+03   -.267E+03 0.953E+01 0.211E+03   0.326E+01 0.102E+01 -.119E+01   0.726E+00 0.281E+00 0.341E-01
   0.252E+03 0.109E+02 -.238E+03   -.254E+03 -.120E+02 0.238E+03   0.110E+01 0.350E+00 0.183E-01   0.393E+00 0.242E+00 0.111E-01
   0.131E+03 0.157E+03 -.289E+03   -.133E+03 -.159E+03 0.289E+03   0.720E+00 0.612E+00 0.135E+00   0.310E+00 0.333E+00 -.359E-01
   0.119E+03 0.214E+03 -.279E+03   -.121E+03 -.217E+03 0.279E+03   0.193E+01 0.158E+01 -.341E+01   0.432E+00 0.632E+00 -.139E+00
   0.685E+01 0.237E+03 -.125E+03   -.599E+01 -.240E+03 0.124E+03   -.138E+01 0.259E+01 0.192E+01   -.162E+00 0.774E+00 0.776E-01
   -.267E+02 0.214E+03 -.184E+03   0.279E+02 -.217E+03 0.184E+03   -.361E+00 0.118E+01 0.401E+00   -.232E+00 0.457E+00 0.105E+00
   -.174E+03 0.691E+02 -.143E+03   0.176E+03 -.712E+02 0.143E+03   -.285E+00 0.535E+00 0.357E+00   -.351E+00 0.358E+00 0.132E+00
   -.194E+03 0.287E+02 -.639E+02   0.196E+03 -.295E+02 0.633E+02   -.157E+01 0.182E+01 0.279E+01   -.686E+00 0.293E+00 0.242E+00
   -.270E+03 -.196E+02 -.187E+03   0.272E+03 0.200E+02 0.187E+03   -.260E+01 -.701E+00 -.144E+01   -.737E+00 -.141E+00 0.283E-01
   -.264E+03 -.320E+02 -.226E+03   0.266E+03 0.328E+02 0.225E+03   -.990E+00 -.170E+00 0.168E+00   -.428E+00 -.185E+00 -.960E-02
   -.121E+03 -.163E+03 -.290E+03   0.123E+03 0.164E+03 0.290E+03   -.882E+00 -.484E+00 0.361E-01   -.352E+00 -.322E+00 -.548E-01
   -.669E+02 -.231E+03 -.284E+03   0.692E+02 0.234E+03 0.282E+03   -.210E+01 -.120E+01 -.218E+01   -.442E+00 -.650E+00 -.769E-01
   0.278E+03 -.576E+02 -.205E+03   -.278E+03 0.569E+02 0.205E+03   0.223E+01 -.229E+01 0.124E+01   0.249E+00 0.128E+00 0.406E-01
   0.268E+03 -.151E+01 -.218E+03   -.268E+03 0.229E+01 0.217E+03   0.313E+01 -.127E+00 0.972E+00   0.153E+00 0.109E+00 0.330E-01
   0.122E+03 0.131E+02 -.250E+03   -.120E+03 -.788E+01 0.249E+03   -.130E+01 -.438E+01 0.805E+00   0.127E+00 0.137E+00 0.149E-01
   0.172E+02 0.162E+03 -.289E+03   -.173E+02 -.163E+03 0.289E+03   -.213E+01 0.244E+01 -.560E+00   0.166E+00 0.219E+00 -.953E-02
   0.497E+02 0.252E+03 -.266E+03   -.489E+02 -.253E+03 0.266E+03   0.209E+01 0.236E+01 -.995E+00   -.971E-01 0.273E+00 0.559E-01
   0.450E+01 0.196E+03 -.275E+03   -.539E+01 -.198E+03 0.275E+03   -.227E-01 0.381E+01 -.516E+00   -.104E+00 0.195E+00 0.582E-01
   -.839E+02 0.229E+02 -.250E+03   0.782E+02 -.210E+02 0.251E+03   0.461E+01 -.174E+01 -.777E+00   -.128E+00 0.172E+00 0.757E-01
   -.221E+03 -.260E+02 -.202E+03   0.222E+03 0.265E+02 0.202E+03   -.252E+01 -.267E+01 0.149E+00   -.231E+00 0.152E+00 0.989E-01
   -.303E+03 0.365E+02 -.194E+03   0.304E+03 -.361E+02 0.194E+03   -.224E+01 0.243E+01 0.129E+01   -.270E+00 -.778E-01 0.278E-01
   -.303E+03 -.256E+02 -.215E+03   0.304E+03 0.247E+02 0.215E+03   -.311E+01 0.224E+00 0.731E+00   -.191E+00 -.959E-01 0.158E-01
   -.176E+03 -.238E+02 -.253E+03   0.174E+03 0.187E+02 0.251E+03   0.127E+01 0.435E+01 0.115E+01   -.156E+00 -.144E+00 -.478E-02
   -.308E+02 -.136E+03 -.302E+03   0.310E+02 0.137E+03 0.302E+03   0.214E+01 -.226E+01 -.585E+00   -.171E+00 -.235E+00 -.357E-01
   0.554E+02 -.578E+02 -.369E+03   -.558E+02 0.619E+02 0.373E+03   0.882E+00 -.426E+01 -.397E+01   0.992E-01 -.102E+00 0.538E-01
   0.142E+03 0.273E+02 -.187E+03   -.142E+03 -.304E+02 0.182E+03   -.108E+01 0.352E+01 0.434E+01   0.647E-01 -.636E-01 0.670E-01
   0.200E+03 0.782E+02 -.371E+03   -.204E+03 -.781E+02 0.374E+03   0.461E+01 0.114E+01 -.321E+01   0.396E-01 -.443E-01 0.325E-01
   0.219E+03 -.114E+03 -.309E+03   -.221E+03 0.115E+03 0.309E+03   -.280E-01 -.120E+00 -.212E+00   0.263E-01 -.372E-01 0.357E-01
   0.339E+02 -.227E+03 -.345E+03   -.344E+02 0.229E+03 0.346E+03   0.475E+00 -.353E+01 -.958E+00   0.299E-01 -.406E-01 0.329E-01
   -.177E+02 -.145E+03 -.292E+03   0.208E+02 0.149E+03 0.290E+03   0.114E+01 -.474E+01 -.256E+01   0.357E-01 -.526E-01 0.463E-01
   -.120E+03 0.131E+03 -.230E+03   0.124E+03 -.134E+03 0.229E+03   -.403E+01 0.349E+01 0.127E+01   0.612E-01 0.102E+00 0.240E-01
   -.936E+02 0.194E+03 -.344E+03   0.962E+02 -.193E+03 0.347E+03   -.351E+01 -.445E+00 -.399E+01   0.375E-01 0.710E-01 0.232E-01
   0.163E+03 0.228E+02 -.258E+03   -.167E+03 -.204E+02 0.262E+03   0.485E+01 0.680E+00 0.221E+01   0.360E-01 0.499E-01 0.375E-01
   0.245E+03 0.410E+02 -.203E+03   -.247E+03 -.413E+02 0.202E+03   0.347E+01 0.330E+00 0.617E+00   0.292E-01 0.418E-01 0.523E-01
   0.112E+03 0.218E+03 -.198E+03   -.113E+03 -.220E+03 0.196E+03   0.131E+00 -.200E+00 0.211E+00   0.240E-01 0.355E-01 0.539E-01
   -.757E+02 0.180E+03 -.126E+03   0.754E+02 -.183E+03 0.122E+03   -.927E+00 0.350E+01 0.428E+01   0.295E-01 0.493E-01 0.573E-01
   -.536E+02 0.712E+02 -.291E+03   0.500E+02 -.767E+02 0.293E+03   0.303E+01 0.585E+01 -.237E+01   -.688E-01 0.103E+00 0.556E-01
   -.203E+03 -.516E+02 -.265E+03   0.204E+03 0.571E+02 0.263E+03   -.202E+00 -.549E+01 0.149E+01   -.517E-01 0.648E-01 0.573E-01
   0.232E+02 0.128E+03 -.361E+03   -.289E+02 -.129E+03 0.362E+03   0.101E+01 0.546E+01 -.129E+01   -.332E-01 0.529E-01 0.462E-01
   0.377E+02 0.237E+03 -.362E+03   -.383E+02 -.239E+03 0.362E+03   0.150E+01 0.349E+01 -.472E+00   -.228E-01 0.324E-01 0.470E-01
   -.998E+02 0.218E+03 -.228E+03   0.101E+03 -.220E+03 0.227E+03   -.385E-01 0.287E+00 -.870E-01   -.190E-01 0.267E-01 0.562E-01
   -.258E+03 0.759E+02 -.278E+03   0.261E+03 -.794E+02 0.278E+03   -.494E+01 0.297E+01 0.142E+01   -.205E-01 0.346E-01 0.550E-01
   -.939E+02 -.162E+03 -.343E+03   0.913E+02 0.167E+03 0.343E+03   0.292E+01 -.574E+01 -.136E+00   -.666E-01 -.130E+00 0.581E-02
   -.119E+03 -.349E+02 -.117E+03   0.123E+03 0.310E+02 0.116E+03   -.361E+01 0.474E+01 0.104E+00   -.696E-01 -.138E+00 0.471E-01
   0.144E+03 -.336E+02 -.163E+03   -.149E+03 0.339E+02 0.162E+03   0.553E+01 0.123E+01 0.110E+01   -.325E-01 -.140E+00 0.487E-01
   0.170E+03 -.166E+03 -.297E+03   -.172E+03 0.167E+03 0.297E+03   0.313E-01 -.178E+00 0.251E+00   -.178E-01 -.101E+00 0.323E-01
   0.320E+02 -.284E+03 -.227E+03   -.330E+02 0.287E+03 0.227E+03   0.103E+01 -.350E+01 -.589E+00   -.183E-01 -.692E-01 0.388E-01
   -.848E+02 -.197E+03 -.210E+03   0.888E+02 0.202E+03 0.211E+03   0.240E+01 -.500E+01 0.184E+00   -.299E-01 -.809E-01 0.391E-01
   -.169E+03 0.137E+03 -.304E+03   0.173E+03 -.143E+03 0.299E+03   -.458E+01 0.297E+01 0.866E+01   -.102E+01 0.111E+01 -.666E+00
   -.209E+03 -.523E+01 -.410E+03   0.211E+03 0.696E+01 0.412E+03   -.175E+01 -.217E+01 -.226E+01   -.179E+00 0.341E+00 -.168E+00
   0.442E+02 0.243E+03 -.391E+03   -.470E+02 -.246E+03 0.393E+03   0.278E+01 0.240E+01 -.174E+01   -.230E+00 0.155E+00 -.190E+00
   0.258E+03 -.339E+02 -.496E+03   -.267E+03 0.315E+02 0.499E+03   0.655E+01 0.299E+01 0.151E+01   0.101E+01 0.328E+00 -.801E+00
   -.389E+02 -.184E+03 -.517E+03   0.421E+02 0.189E+03 0.521E+03   -.289E+01 -.565E+01 0.642E+00   -.617E+00 -.663E+00 -.818E+00
   0.753E+02 -.122E+03 -.133E+03   -.666E+02 0.112E+03 0.133E+03   -.117E+02 0.147E+02 0.531E+00   0.845E+00 -.147E+01 0.567E+00
   0.380E+03 -.184E+02 -.166E+03   -.407E+03 0.196E+02 0.156E+03   0.307E+02 -.865E+00 0.119E+02   0.816E+00 0.286E-01 0.249E+00
   0.206E+03 0.666E+02 -.226E+03   -.197E+03 -.582E+02 0.223E+03   -.147E+02 -.125E+02 -.209E+01   0.145E+01 0.111E+01 -.206E+00
   0.581E+02 0.426E+03 -.306E+03   -.597E+02 -.455E+03 0.313E+03   0.142E+01 0.313E+02 -.902E+01   0.132E+00 0.781E+00 -.960E-01
   -.598E+02 0.933E+02 -.522E+02   0.512E+02 -.824E+02 0.522E+02   0.119E+02 -.149E+02 -.495E+00   -.102E+01 0.142E+01 0.545E+00
   -.406E+03 -.116E+02 -.143E+03   0.435E+03 0.105E+02 0.135E+03   -.315E+02 0.534E+00 0.925E+01   -.813E+00 0.310E-01 0.183E+00
   -.158E+03 -.119E+03 -.201E+03   0.149E+03 0.110E+03 0.198E+03   0.157E+02 0.132E+02 -.301E+01   -.155E+01 -.992E+00 -.131E+00
   0.270E+02 -.381E+03 -.375E+03   -.268E+02 0.409E+03 0.384E+03   -.510E-01 -.302E+02 -.117E+02   -.843E-01 -.825E+00 -.565E-01
   0.860E+02 0.989E+01 -.361E+03   -.832E+02 -.107E+02 0.362E+03   -.161E+01 0.277E+01 -.158E+01   0.612E-01 -.648E-01 0.582E-01
   -.166E+02 0.130E+03 -.296E+03   0.171E+02 -.126E+03 0.296E+03   -.255E+01 -.310E+01 0.159E+01   0.410E-01 0.744E-01 0.519E-01
   -.164E+03 0.192E+02 -.397E+03   0.163E+03 -.179E+02 0.399E+03   -.223E+01 -.201E+01 -.151E+01   -.447E-01 0.628E-01 0.659E-01
   -.573E+02 -.896E+02 -.211E+03   0.591E+02 0.896E+02 0.210E+03   -.530E+00 0.208E+01 0.148E+01   -.551E-01 -.149E+00 0.564E-01
   -.217E+03 0.217E+03 -.419E+03   0.230E+03 -.227E+03 0.411E+03   -.123E+02 0.122E+02 0.647E+01   -.624E+00 0.648E+00 -.303E+00
   0.209E+02 -.304E+02 -.531E+03   -.201E+02 0.300E+02 0.530E+03   0.328E+00 -.490E+00 0.341E+01   -.466E+00 0.764E+00 -.193E+01
   0.617E+02 -.707E+02 -.148E+03   -.610E+02 0.709E+02 0.148E+03   -.125E+00 -.183E+00 0.156E+00   -.588E-01 0.112E+00 0.238E+00
   0.231E+03 0.303E+02 -.259E+03   -.252E+03 -.419E+02 0.229E+03   0.236E+02 0.114E+02 0.320E+02   0.206E+00 -.159E+00 0.154E+00
   0.241E+03 0.443E+02 -.435E+03   -.280E+03 -.518E+02 0.445E+03   0.410E+02 0.967E+01 -.110E+02   0.117E+00 0.144E+00 0.284E-01
   -.315E+03 -.956E+02 -.345E+03   0.345E+03 0.116E+03 0.333E+03   -.333E+02 -.201E+02 0.128E+02   -.169E+00 0.161E+00 0.113E+00
   -.415E+03 -.135E+03 -.460E+03   0.451E+03 0.141E+03 0.472E+03   -.388E+02 -.739E+01 -.130E+02   -.155E+00 -.185E+00 -.389E-02
   -.151E+03 -.257E+03 -.296E+03   0.172E+03 0.267E+03 0.278E+03   -.268E+02 -.132E+02 0.236E+02   0.381E-01 -.859E-01 0.100E+00
   0.284E+03 -.456E+02 -.562E+03   -.292E+03 0.616E+02 0.586E+03   0.108E+02 -.205E+02 -.304E+02   0.592E-01 0.674E-01 0.209E-01
   0.231E+03 0.164E+03 -.516E+03   -.258E+03 -.154E+03 0.520E+03   0.346E+02 -.130E+02 -.479E+01   -.541E-01 0.108E+00 0.622E-01
   -.334E+03 -.277E+03 -.395E+03   0.361E+03 0.286E+03 0.402E+03   -.345E+02 -.119E+02 -.104E+02   -.464E-01 -.932E-01 0.500E-01
   0.819E+02 0.340E+02 -.420E+02   -.846E+02 -.362E+02 0.408E+02   0.370E+01 0.320E+01 0.167E+01   0.658E-01 -.188E-01 0.407E-01
   -.311E+00 -.872E+02 -.795E+02   -.140E+00 0.907E+02 0.799E+02   0.873E+00 -.501E+01 -.561E+00   0.191E-01 -.528E-01 0.135E-01
   -.259E+02 -.748E+02 -.884E+02   0.284E+02 0.769E+02 0.898E+02   -.366E+01 -.295E+01 -.205E+01   0.395E-02 -.728E-01 0.675E-02
   0.886E+02 -.420E+02 -.417E+02   -.907E+02 0.447E+02 0.404E+02   0.296E+01 -.386E+01 0.176E+01   0.589E-01 0.192E-01 0.147E-01
   0.994E+02 0.883E+00 -.495E+02   -.103E+03 -.163E+01 0.490E+02   0.503E+01 0.901E+00 0.717E+00   0.280E-01 0.191E-01 0.989E-02
   -.334E+02 0.727E+02 -.837E+02   0.357E+02 -.751E+02 0.846E+02   -.319E+01 0.377E+01 -.134E+01   0.289E-01 0.530E-01 -.485E-02
   0.420E+02 0.874E+02 -.774E+02   -.447E+02 -.896E+02 0.785E+02   0.386E+01 0.310E+01 -.145E+01   -.760E-02 0.668E-01 0.814E-02
   0.142E+02 0.781E+02 -.740E+02   -.137E+02 -.817E+02 0.743E+02   -.908E+00 0.515E+01 -.396E+00   -.170E-01 0.365E-01 0.132E-01
   -.885E+02 -.361E+02 -.462E+02   0.912E+02 0.383E+02 0.454E+02   -.383E+01 -.329E+01 0.105E+01   -.609E-01 0.194E-01 0.282E-01
   -.952E+02 0.363E+02 -.381E+02   0.974E+02 -.390E+02 0.368E+02   -.308E+01 0.378E+01 0.178E+01   -.628E-01 -.536E-02 0.118E-01
   -.107E+03 -.116E+02 -.514E+02   0.111E+03 0.123E+02 0.512E+02   -.506E+01 -.874E+00 0.252E+00   -.380E-01 -.173E-01 0.609E-02
   0.333E+02 -.583E+02 -.918E+02   -.356E+02 0.607E+02 0.928E+02   0.326E+01 -.371E+01 -.135E+01   -.273E-01 -.621E-01 -.112E-01
   -.358E+02 -.620E+02 -.827E+02   0.384E+02 0.649E+02 0.828E+02   -.374E+01 -.360E+01 -.219E+00   0.204E-01 -.297E-01 0.139E-01
   0.285E+02 0.196E+02 -.142E+03   -.289E+02 -.212E+02 0.145E+03   0.687E+00 0.202E+01 -.466E+01   0.265E-01 -.231E-01 0.591E-02
   0.787E+02 0.474E+02 -.562E+02   -.817E+02 -.500E+02 0.558E+02   0.368E+01 0.354E+01 0.416E+00   0.163E-01 -.130E-01 0.164E-01
   0.184E+02 -.265E+02 -.112E+01   -.178E+02 0.283E+02 -.251E+01   -.857E+00 -.207E+01 0.469E+01   0.136E-01 -.155E-01 0.210E-01
   0.135E+02 0.214E+02 -.134E+03   -.124E+02 -.226E+02 0.137E+03   -.152E+01 0.123E+01 -.470E+01   0.997E-02 -.113E-01 0.430E-02
   0.807E+02 0.407E+02 -.597E+02   -.835E+02 -.431E+02 0.584E+02   0.386E+01 0.298E+01 0.159E+01   0.855E-02 -.974E-02 0.985E-02
   0.688E+02 -.326E+02 -.103E+03   -.715E+02 0.337E+02 0.106E+03   0.346E+01 -.145E+01 -.333E+01   0.400E-02 -.751E-02 0.758E-02
   0.671E+02 -.311E+02 -.166E+02   -.688E+02 0.317E+02 0.131E+02   0.190E+01 -.651E+00 0.463E+01   0.543E-02 -.832E-02 0.115E-01
   -.176E+02 -.363E+02 -.127E+03   0.192E+02 0.366E+02 0.131E+03   -.201E+01 -.108E+00 -.458E+01   0.666E-02 -.995E-02 0.546E-02
   0.191E+02 -.862E+02 -.545E+02   -.194E+02 0.896E+02 0.531E+02   0.720E+00 -.472E+01 0.186E+01   0.526E-02 -.739E-02 0.100E-01
   -.562E+02 0.339E+02 -.102E+03   0.592E+02 -.334E+02 0.104E+03   -.390E+01 -.925E+00 -.314E+01   0.156E-01 0.306E-01 0.116E-02
   -.342E+02 0.284E+02 0.601E+01   0.355E+02 -.280E+02 -.986E+01   -.161E+01 -.186E+00 0.487E+01   0.159E-01 0.283E-01 0.118E-01
   0.743E+01 0.408E+02 -.135E+03   -.893E+01 -.410E+02 0.139E+03   0.168E+01 0.580E-01 -.492E+01   0.896E-02 0.158E-01 0.198E-02
   -.584E+02 0.791E+02 -.660E+02   0.610E+02 -.819E+02 0.654E+02   -.357E+01 0.359E+01 0.599E+00   0.728E-02 0.171E-01 0.685E-02
   0.481E+02 -.285E+02 -.127E+02   -.488E+02 0.309E+02 0.959E+01   0.692E+00 -.300E+01 0.394E+01   0.741E-02 0.103E-01 0.152E-01
   0.857E+02 0.296E+02 -.820E+02   -.889E+02 -.304E+02 0.837E+02   0.444E+01 0.146E+01 -.206E+01   0.501E-02 0.812E-02 0.111E-01
   0.347E+02 0.600E+02 -.222E+02   -.360E+02 -.621E+02 0.192E+02   0.163E+01 0.269E+01 0.389E+01   0.464E-02 0.642E-02 0.148E-01
   0.222E+02 0.815E+02 -.107E+03   -.224E+02 -.840E+02 0.110E+03   0.737E-01 0.292E+01 -.409E+01   0.525E-02 0.726E-02 0.111E-01
   -.130E+02 -.177E+01 0.194E+01   0.137E+02 0.368E+01 -.548E+01   -.634E+00 -.263E+01 0.431E+01   0.814E-02 0.134E-01 0.172E-01
   -.463E+02 0.797E+02 -.572E+02   0.489E+02 -.825E+02 0.576E+02   -.330E+01 0.388E+01 -.357E+00   0.611E-02 0.105E-01 0.135E-01
   0.287E+02 0.448E+02 -.162E+02   -.311E+02 -.468E+02 0.138E+02   0.316E+01 0.268E+01 0.317E+01   -.138E-01 0.244E-01 0.187E-01
   -.291E+00 0.121E+02 -.142E+03   -.122E+01 -.127E+02 0.146E+03   0.188E+01 0.776E+00 -.489E+01   -.163E-01 0.247E-01 0.734E-02
   -.779E+02 -.352E+02 -.114E+03   0.804E+02 0.373E+02 0.116E+03   -.293E+01 -.260E+01 -.328E+01   -.129E-01 0.145E-01 0.114E-01
   -.577E+02 -.109E+02 -.125E+02   0.592E+02 0.113E+02 0.875E+01   -.177E+01 -.703E+00 0.474E+01   -.117E-01 0.143E-01 0.181E-01
   0.473E+02 0.720E+02 -.618E+02   -.503E+02 -.740E+02 0.608E+02   0.385E+01 0.304E+01 0.150E+01   -.528E-02 0.672E-02 0.123E-01
   -.207E+02 0.518E+02 -.133E+03   0.218E+02 -.529E+02 0.137E+03   -.165E+01 0.126E+01 -.456E+01   -.478E-02 0.668E-02 0.909E-02
   0.113E+02 0.326E+02 -.918E+01   -.129E+02 -.323E+02 0.552E+01   0.223E+01 -.736E+00 0.448E+01   -.550E-02 0.765E-02 0.162E-01
   -.462E+02 0.787E+02 -.678E+02   0.483E+02 -.820E+02 0.675E+02   -.262E+01 0.427E+01 0.252E+00   -.327E-02 0.376E-02 0.141E-01
   -.699E+02 0.190E+01 -.289E+02   0.720E+02 -.831E+00 0.258E+02   -.288E+01 -.114E+01 0.410E+01   -.462E-02 0.814E-02 0.157E-01
   -.739E+02 0.207E+02 -.122E+03   0.764E+02 -.210E+02 0.125E+03   -.284E+01 0.533E+00 -.419E+01   -.434E-02 0.753E-02 0.114E-01
   -.590E+02 -.689E+02 -.955E+02   0.610E+02 0.724E+02 0.965E+02   -.226E+01 -.468E+01 -.124E+01   -.130E-01 -.238E-01 0.203E-02
   0.303E+02 -.254E+02 -.121E+03   -.332E+02 0.249E+02 0.124E+03   0.391E+01 0.750E+00 -.314E+01   -.160E-01 -.354E-01 -.493E-02
   0.823E+01 0.197E+02 -.151E+02   -.101E+02 -.228E+02 0.139E+02   0.238E+01 0.441E+01 0.126E+01   -.233E-01 -.454E-01 0.154E-01
   -.792E+02 -.216E+02 0.123E+01   0.824E+02 0.221E+02 -.369E+01   -.404E+01 -.662E+00 0.314E+01   -.171E-01 -.276E-01 0.155E-01
   0.452E+02 0.159E+02 -.768E+02   -.468E+02 -.190E+02 0.783E+02   0.238E+01 0.407E+01 -.202E+01   -.886E-02 -.463E-01 0.879E-02
   0.263E+02 -.241E+02 0.984E+01   -.272E+02 0.242E+02 -.138E+02   0.994E+00 -.480E+00 0.497E+01   -.729E-02 -.330E-01 0.184E-01
   0.216E+02 -.242E+02 -.132E+03   -.214E+02 0.235E+02 0.136E+03   -.665E+00 0.106E+01 -.487E+01   -.461E-02 -.257E-01 0.326E-02
   0.742E+02 -.511E+02 -.597E+02   -.779E+02 0.523E+02 0.592E+02   0.472E+01 -.154E+01 0.640E+00   -.221E-02 -.239E-01 0.851E-02
   0.414E+01 -.851E+02 -.975E+02   -.379E+01 0.879E+02 0.100E+03   -.866E-01 -.374E+01 -.349E+01   -.370E-02 -.130E-01 0.747E-02
   0.987E+01 -.674E+02 -.562E+01   -.103E+02 0.690E+02 0.202E+01   0.570E+00 -.181E+01 0.464E+01   -.412E-02 -.151E-01 0.129E-01
   -.361E+00 0.738E+02 -.709E+02   -.839E+00 -.764E+02 0.699E+02   0.251E+01 0.356E+01 0.288E+01   -.111E+00 0.219E+00 -.157E+00
   0.578E+01 -.309E+02 -.125E+03   -.893E+01 0.336E+02 0.128E+03   0.320E+01 -.282E+01 -.326E+01   -.563E-01 0.614E-01 -.774E-01
   -.902E+02 -.300E+02 -.697E+02   0.937E+02 0.335E+02 0.671E+02   -.350E+01 -.361E+01 0.263E+01   -.640E-01 0.644E-01 -.629E-01
   -.722E+02 0.414E+02 -.104E+03   0.754E+02 -.447E+02 0.107E+03   -.318E+01 0.323E+01 -.323E+01   -.165E-01 0.345E-01 -.173E-01
   0.293E+02 0.904E+02 -.613E+02   -.319E+02 -.936E+02 0.575E+02   0.271E+01 0.311E+01 0.392E+01   -.357E-01 0.622E-01 -.694E-01
   0.522E+02 0.131E+02 -.120E+03   -.557E+02 -.107E+02 0.123E+03   0.370E+01 -.234E+01 -.309E+01   -.314E-01 0.674E-01 -.626E-01
   -.312E+02 0.817E+02 -.104E+03   0.340E+02 -.853E+02 0.107E+03   -.275E+01 0.359E+01 -.324E+01   -.240E-01 0.170E-01 -.206E-01
   0.886E+02 -.646E+02 -.969E+02   -.918E+02 0.686E+02 0.950E+02   0.295E+01 -.416E+01 0.240E+01   0.243E+00 -.515E-01 -.148E+00
   0.625E+02 -.764E+01 -.155E+03   -.635E+02 0.770E+01 0.160E+03   0.154E+01 0.922E-01 -.504E+01   0.115E+00 0.438E-01 -.170E+00
   0.646E+02 0.485E+02 -.116E+03   -.664E+02 -.525E+02 0.117E+03   0.196E+01 0.476E+01 0.218E+01   0.167E+00 0.168E+00 -.128E+00
   0.575E+01 -.455E+02 -.158E+03   -.664E+01 0.461E+02 0.163E+03   0.551E+00 -.933E+00 -.522E+01   -.511E-01 -.737E-01 -.193E+00
   0.412E+02 -.789E+02 -.108E+03   -.445E+02 0.829E+02 0.107E+03   0.265E+01 -.423E+01 0.245E+01   -.258E-01 -.230E+00 -.117E+00
   -.855E+02 -.230E+02 -.116E+03   0.910E+02 0.229E+02 0.117E+03   -.575E+01 -.158E+00 0.132E+01   -.206E+00 -.608E-01 -.112E+00
 -----------------------------------------------------------------------------------------------
   0.157E+02 0.318E+02 -.169E+02   0.341E-12 -.353E-11 -.603E-11   -.140E+02 -.345E+02 0.568E+01   -.270E+01 0.280E+01 0.117E+02
 
 
 POSITION                                       TOTAL-FORCE (eV/Angst)
 -----------------------------------------------------------------------------------
      0.00000      0.00000      2.99992         0.028717     -0.000446      0.559850
      2.13900      1.23510      2.99992         0.039058      0.014016      0.566699
      0.71308      1.23510      3.03402        -0.029816     -0.020046     -0.572197
      2.85208      0.00000      3.03402        -0.009441      0.000524     -0.569291
      4.27825      0.00000      2.99992         0.016480     -0.005333      0.584702
      6.41725      1.23510      2.99992         0.027203     -0.009205      0.571987
      4.99108      1.23510      3.03402        -0.017110      0.025306     -0.574121
      7.13033      0.00000      3.03402        -0.065010     -0.004920     -0.575842
      8.55625      0.00000      2.99992         0.023283     -0.003144      0.582337
     10.69550      1.23510      2.99992         0.008233      0.016521      0.567646
      9.26933      1.23510      3.03402        -0.015838      0.026043     -0.563236
     11.40833      0.00000      3.03402        -0.027250     -0.004815     -0.569381
     12.83450      0.00000      2.99992         0.030338      0.002357      0.560217
     14.97350      1.23510      2.99992         0.041309      0.017138      0.566981
     13.54759      1.23510      3.03402        -0.030987     -0.019590     -0.572762
     15.68658      0.00000      3.03402        -0.010914      0.001443     -0.569554
     17.11275      0.00000      2.99992         0.016709     -0.003005      0.584895
     19.25175      1.23510      2.99992         0.022410     -0.012429      0.573039
     17.82558      1.23510      3.03402        -0.020542      0.029098     -0.574944
     19.96484      0.00000      3.03402        -0.065533     -0.001878     -0.575817
     21.39075      0.00000      2.99992         0.020764     -0.004711      0.582279
     23.53000      1.23510      2.99992         0.005129      0.012397      0.567810
     22.10383      1.23510      3.03402        -0.013798      0.026529     -0.562241
     24.24283      0.00000      3.03402        -0.024483     -0.003845     -0.568869
      0.00000      2.46990      2.99992         0.028745      0.002705      0.571012
      2.13900      3.70500      2.99992         0.023462     -0.000595      0.581790
      0.71308      3.70500      3.03402        -0.063663     -0.000607     -0.575707
      2.85208      2.46990      3.03402        -0.018221     -0.032175     -0.563050
      4.27825      2.46990      2.99992         0.004566     -0.020032      0.568618
      6.41725      3.70500      2.99992         0.030052     -0.003585      0.561566
      4.99108      3.70500      3.03402        -0.029469     -0.000973     -0.565783
      7.13033      2.46990      3.03402        -0.031399      0.014154     -0.571001
      8.55625      2.46990      2.99992         0.042211     -0.017693      0.567577
     10.69550      3.70500      2.99992         0.020931      0.000753      0.585153
      9.26933      3.70500      3.03402        -0.008496     -0.003595     -0.567988
     11.40833      2.46990      3.03402        -0.015838     -0.030425     -0.574837
     12.83450      2.46990      2.99992         0.029407      0.005432      0.571830
     14.97350      3.70500      2.99992         0.026727      0.001776      0.582258
     13.54759      3.70500      3.03402        -0.063758     -0.000962     -0.576257
     15.68658      2.46990      3.03402        -0.017463     -0.030287     -0.563670
     17.11275      2.46990      2.99992         0.006252     -0.014571      0.567456
     19.25175      3.70500      2.99992         0.022080     -0.001092      0.561448
     17.82558      3.70500      3.03402        -0.036686      0.003724     -0.569611
     19.96484      2.46990      3.03402        -0.034877      0.017594     -0.570478
     21.39075      2.46990      2.99992         0.037864     -0.025405      0.564990
     23.53000      3.70500      2.99992         0.020977     -0.005612      0.587280
     22.10383      3.70500      3.03402        -0.011129     -0.003862     -0.567081
     24.24283      2.46990      3.03402        -0.011414     -0.033796     -0.573113
      0.00000      4.94010      2.99992         0.035609     -0.003171      0.571760
      2.13900      6.17490      2.99992         0.040175     -0.014056      0.567007
      0.71308      6.17490      3.03402        -0.029931      0.020777     -0.572573
      2.85208      4.94010      3.03402        -0.019725      0.032660     -0.562988
      4.27825      4.94010      2.99992         0.003833      0.016819      0.568927
      6.41725      6.17490      2.99992         0.026349      0.009728      0.573257
      4.99108      6.17490      3.03402        -0.020182     -0.024907     -0.571857
      7.13033      4.94010      3.03402        -0.031924     -0.018055     -0.568711
      8.55625      4.94010      2.99992         0.044352      0.016632      0.569017
     10.69550      6.17490      2.99992         0.010890     -0.013595      0.568325
      9.26933      6.17490      3.03402        -0.013619     -0.028051     -0.562209
     11.40833      4.94010      3.03402        -0.015363      0.026717     -0.574968
     12.83450      4.94010      2.99992         0.031021     -0.002281      0.572074
     14.97350      6.17490      2.99992         0.045090     -0.012640      0.567791
     13.54759      6.17490      3.03402        -0.029929      0.019389     -0.572794
     15.68658      4.94010      3.03402        -0.016578      0.032298     -0.564177
     17.11275      4.94010      2.99992         0.006981      0.015131      0.568014
     19.25175      6.17490      2.99992         0.020554      0.008661      0.573509
     17.82558      6.17490      3.03402        -0.026727     -0.024507     -0.574081
     19.96484      4.94010      3.03402        -0.041413     -0.016010     -0.569574
     21.39075      4.94010      2.99992         0.032176      0.011807      0.567898
     23.53000      6.17490      2.99992         0.012151     -0.011087      0.569035
     22.10383      6.17490      3.03402        -0.014272     -0.025446     -0.558456
     24.24283      4.94010      3.03402        -0.009673      0.027901     -0.570207
      0.00000      7.41000      2.99992         0.032686      0.001235      0.559791
      2.13900      8.64510      2.99992         0.038252      0.017329      0.567082
      0.71308      8.64510      3.03402        -0.028601     -0.015671     -0.572726
      2.85208      7.41000      3.03402        -0.012328      0.002010     -0.569427
      4.27825      7.41000      2.99992         0.014331      0.005655      0.585991
      6.41725      8.64510      2.99992         0.025280      0.002369      0.572047
      4.99108      8.64510      3.03402        -0.014582      0.029392     -0.575352
      7.13033      7.41000      3.03402        -0.063632      0.005861     -0.575276
      8.55625      7.41000      2.99992         0.023507      0.006093      0.582639
     10.69550      8.64510      2.99992         0.006753      0.019535      0.568514
      9.26933      8.64510      3.03402        -0.014123      0.037167     -0.563827
     11.40833      7.41000      3.03402        -0.025289      0.003884     -0.569560
     12.83450      7.41000      2.99992         0.033894      0.002972      0.561036
     14.97350      8.64510      2.99992         0.043764      0.018462      0.569200
     13.54759      8.64510      3.03402        -0.027311     -0.014539     -0.573177
     15.68658      7.41000      3.03402        -0.011317      0.003545     -0.569252
     17.11275      7.41000      2.99992         0.017173      0.006424      0.586215
     19.25175      8.64510      2.99992         0.020671      0.006586      0.572864
     17.82558      8.64510      3.03402        -0.016213      0.032767     -0.575599
     19.96484      7.41000      3.03402        -0.076419      0.012806     -0.575054
     21.39075      7.41000      2.99992         0.014160      0.011850      0.584946
     23.53000      8.64510      2.99992         0.001701      0.018925      0.567298
     22.10383      8.64510      3.03402        -0.014436      0.045198     -0.562034
     24.24283      7.41000      3.03402        -0.019780      0.008948     -0.568315
      0.00000      9.87990      2.99992         0.023308      0.003466      0.571616
      2.13900     11.11500      2.99992         0.019920     -0.000391      0.582282
      0.71308     11.11500      3.03402        -0.061718      0.000217     -0.576175
      2.85208      9.87990      3.03402        -0.013455     -0.031971     -0.563918
      4.27825      9.87990      2.99992         0.003827     -0.014391      0.568094
      6.41725     11.11500      2.99992         0.029884      0.001290      0.561219
      4.99108     11.11500      3.03402        -0.022827     -0.001216     -0.569762
      7.13033      9.87990      3.03402        -0.026989      0.018687     -0.573045
      8.55625      9.87990      2.99992         0.039154     -0.011398      0.567764
     10.69550     11.11500      2.99992         0.015222      0.001859      0.586602
      9.26933     11.11500      3.03402        -0.008207      0.001724     -0.570167
     11.40833      9.87990      3.03402        -0.014742     -0.022922     -0.575940
     12.83450      9.87990      2.99992         0.026795      0.004726      0.573506
     14.97350     11.11500      2.99992         0.024239     -0.002327      0.584837
     13.54759     11.11500      3.03402        -0.061524      0.002248     -0.576620
     15.68658      9.87990      3.03402        -0.010374     -0.030505     -0.563584
     17.11275      9.87990      2.99992         0.005913     -0.014585      0.568990
     19.25175     11.11500      2.99992         0.023980     -0.008031      0.561946
     17.82558     11.11500      3.03402        -0.030673     -0.003761     -0.571128
     19.96484      9.87990      3.03402        -0.031416      0.014815     -0.573469
     21.39075      9.87990      2.99992         0.025645     -0.013364      0.567554
     23.53000     11.11500      2.99992         0.010931     -0.000058      0.585189
     22.10383     11.11500      3.03402        -0.009600     -0.004316     -0.570278
     24.24283      9.87990      3.03402        -0.012680     -0.023213     -0.574635
      0.00000     12.35010      2.99992         0.023453     -0.004538      0.572066
      2.13900     13.58490      2.99992         0.036972     -0.016596      0.567327
      0.71308     13.58490      3.03402        -0.028451      0.017189     -0.572838
      2.85208     12.35010      3.03402        -0.013406      0.030805     -0.563804
      4.27825     12.35010      2.99992         0.003968      0.015219      0.568202
      6.41725     13.58490      2.99992         0.026518      0.002076      0.573168
      4.99108     13.58490      3.03402        -0.013220     -0.028613     -0.575348
      7.13033     12.35010      3.03402        -0.025092     -0.019508     -0.572733
      8.55625     12.35010      2.99992         0.042484      0.018702      0.568444
     10.69550     13.58490      2.99992         0.004444     -0.015626      0.570418
      9.26933     13.58490      3.03402        -0.011635     -0.032495     -0.563817
     11.40833     12.35010      3.03402        -0.017095      0.030221     -0.575860
     12.83450     12.35010      2.99992         0.025046     -0.005423      0.574088
     14.97350     13.58490      2.99992         0.039889     -0.018178      0.569686
     13.54759     13.58490      3.03402        -0.029916      0.019013     -0.572493
     15.68658     12.35010      3.03402        -0.014262      0.031195     -0.562395
     17.11275     12.35010      2.99992         0.006049      0.011553      0.568785
     19.25175     13.58490      2.99992         0.019941      0.005052      0.573920
     17.82558     13.58490      3.03402        -0.021030     -0.027855     -0.575375
     19.96484     12.35010      3.03402        -0.032924     -0.021666     -0.571648
     21.39075     12.35010      2.99992         0.036567      0.014195      0.568489
     23.53000     13.58490      2.99992         0.003158     -0.016437      0.568030
     22.10383     13.58490      3.03402        -0.013792     -0.033335     -0.563862
     24.24283     12.35010      3.03402        -0.014026      0.025941     -0.575214
      0.00000     14.82000      2.99992         0.027807     -0.000853      0.560479
      2.13900     16.05510      2.99992         0.036989      0.014394      0.567341
      0.71308     16.05510      3.03402        -0.029217     -0.019043     -0.572799
      2.85208     14.82000      3.03402        -0.008549     -0.001144     -0.569794
      4.27825     14.82000      2.99992         0.014569     -0.000150      0.585181
      6.41725     16.05510      2.99992         0.026909     -0.004717      0.573029
      4.99108     16.05510      3.03402        -0.015983      0.025396     -0.574768
      7.13033     14.82000      3.03402        -0.058101     -0.002946     -0.576311
      8.55625     14.82000      2.99992         0.027725     -0.003749      0.583399
     10.69550     16.05510      2.99992         0.009614      0.013129      0.570539
      9.26933     16.05510      3.03402        -0.012385      0.030916     -0.563361
     11.40833     14.82000      3.03402        -0.028996      0.000388     -0.569387
     12.83450     14.82000      2.99992         0.027739     -0.001916      0.562690
     14.97350     16.05510      2.99992         0.038425      0.012071      0.568715
     13.54759     16.05510      3.03402        -0.031177     -0.017691     -0.572799
     15.68658     14.82000      3.03402        -0.008557     -0.000931     -0.570079
     17.11275     14.82000      2.99992         0.015236     -0.001305      0.587118
     19.25175     16.05510      2.99992         0.021753     -0.003783      0.573226
     17.82558     16.05510      3.03402        -0.018724      0.022422     -0.575665
     19.96484     14.82000      3.03402        -0.066687     -0.000799     -0.576438
     21.39075     14.82000      2.99992         0.018132      0.000417      0.582527
     23.53000     16.05510      2.99992         0.003993      0.015518      0.567941
     22.10383     16.05510      3.03402        -0.014987      0.031011     -0.563629
     24.24283     14.82000      3.03402        -0.024673     -0.000846     -0.569536
      0.00000     17.28990      2.99992         0.023844      0.002547      0.571956
      2.13900     18.52500      2.99992         0.018834     -0.002735      0.582205
      0.71308     18.52500      3.03402        -0.063800     -0.000835     -0.575992
      2.85208     17.28990      3.03402        -0.013123     -0.033993     -0.563575
      4.27825     17.28990      2.99992         0.004852     -0.014668      0.567707
      6.41725     18.52500      2.99992         0.036923      0.013061      0.560607
      4.99108     18.52500      3.03402        -0.018070     -0.002138     -0.569228
      7.13033     17.28990      3.03402        -0.028205      0.023373     -0.571091
      8.55625     17.28990      2.99992         0.046460     -0.013330      0.566865
     10.69550     18.52500      2.99992         0.014795     -0.003480      0.585234
      9.26933     18.52500      3.03402        -0.010768      0.010475     -0.572064
     11.40833     17.28990      3.03402        -0.019974     -0.023931     -0.575171
     12.83450     17.28990      2.99992         0.023716     -0.000035      0.573986
     14.97350     18.52500      2.99992         0.019670     -0.004431      0.583022
     13.54759     18.52500      3.03402        -0.066686     -0.001856     -0.576086
     15.68658     17.28990      3.03402        -0.015202     -0.034993     -0.564209
     17.11275     17.28990      2.99992         0.004777     -0.018803      0.568732
     19.25175     18.52500      2.99992         0.029156      0.000326      0.561170
     17.82558     18.52500      3.03402        -0.026686     -0.005204     -0.569941
     19.96484     17.28990      3.03402        -0.032432      0.014796     -0.573121
     21.39075     17.28990      2.99992         0.036866     -0.014838      0.567791
     23.53000     18.52500      2.99992         0.014674     -0.000075      0.585102
     22.10383     18.52500      3.03402        -0.010727     -0.000739     -0.569824
     24.24283     17.28990      3.03402        -0.015639     -0.027243     -0.575066
      0.00000     19.76010      2.99992         0.023236     -0.005302      0.571809
      2.13900     20.99490      2.99992         0.034852     -0.016507      0.567342
      0.71308     20.99490      3.03402        -0.031940      0.017481     -0.572340
      2.85208     19.76010      3.03402        -0.012923      0.028924     -0.563333
      4.27825     19.76010      2.99992         0.006014      0.010528      0.570045
      6.41725     20.99490      2.99992         0.039766     -0.007864      0.570252
      4.99108     20.99490      3.03402        -0.007700     -0.030924     -0.572997
      7.13033     19.76010      3.03402        -0.023091     -0.021271     -0.576499
      8.55625     19.76010      2.99992         0.036156      0.011594      0.565454
     10.69550     20.99490      2.99992         0.003124     -0.022134      0.569979
      9.26933     20.99490      3.03402        -0.023287     -0.034409     -0.563817
     11.40833     19.76010      3.03402        -0.021842      0.024258     -0.574596
     12.83450     19.76010      2.99992         0.021080     -0.009713      0.573223
     14.97350     20.99490      2.99992         0.037034     -0.019680      0.568108
     13.54759     20.99490      3.03402        -0.034136      0.013375     -0.572455
     15.68658     19.76010      3.03402        -0.015439      0.026231     -0.563734
     17.11275     19.76010      2.99992         0.006331      0.014031      0.568364
     19.25175     20.99490      2.99992         0.028624      0.005350      0.572626
     17.82558     20.99490      3.03402        -0.015174     -0.030322     -0.574508
     19.96484     19.76010      3.03402        -0.031401     -0.020963     -0.573140
     21.39075     19.76010      2.99992         0.039290      0.016735      0.567644
     23.53000     20.99490      2.99992         0.004146     -0.015667      0.567832
     22.10383     20.99490      3.03402        -0.016393     -0.031529     -0.563954
     24.24283     19.76010      3.03402        -0.017185      0.026972     -0.575033
      0.00000     22.23000      2.99992         0.026035     -0.000200      0.560192
      2.13900     23.46510      2.99992         0.034693      0.016589      0.567767
      0.71308     23.46510      3.03402        -0.031466     -0.018431     -0.572431
      2.85208     22.23000      3.03402        -0.011879     -0.000238     -0.567982
      4.27825     22.23000      2.99992         0.016786      0.003200      0.586227
      6.41725     23.46510      2.99992         0.039429      0.010349      0.572453
      4.99108     23.46510      3.03402        -0.005703      0.034001     -0.573264
      7.13033     22.23000      3.03402        -0.062589      0.004163     -0.573835
      8.55625     22.23000      2.99992         0.031536     -0.002058      0.586358
     10.69550     23.46510      2.99992        -0.000081      0.014162      0.568732
      9.26933     23.46510      3.03402        -0.027124      0.038637     -0.564294
     11.40833     22.23000      3.03402        -0.033194     -0.001613     -0.569166
     12.83450     22.23000      2.99992         0.026258     -0.004057      0.561493
     14.97350     23.46510      2.99992         0.038550      0.015935      0.569076
     13.54759     23.46510      3.03402        -0.034323     -0.019422     -0.571481
     15.68658     22.23000      3.03402        -0.008282     -0.003862     -0.567580
     17.11275     22.23000      2.99992         0.020599      0.001562      0.585713
     19.25175     23.46510      2.99992         0.029433     -0.001443      0.572325
     17.82558     23.46510      3.03402        -0.012364      0.027054     -0.575198
     19.96484     22.23000      3.03402        -0.064250      0.000923     -0.576403
     21.39075     22.23000      2.99992         0.022649      0.001515      0.582534
     23.53000     23.46510      2.99992         0.002823      0.016058      0.567713
     22.10383     23.46510      3.03402        -0.017016      0.032635     -0.563980
     24.24283     22.23000      3.03402        -0.028064      0.000270     -0.569364
      0.00000     24.69990      2.99992         0.021066      0.004620      0.571744
      2.13900     25.93500      2.99992         0.018058      0.001388      0.582792
      0.71308     25.93500      3.03402        -0.063290     -0.000189     -0.575912
      2.85208     24.69990      3.03402        -0.007430     -0.030400     -0.563377
      4.27825     24.69990      2.99992         0.009072     -0.009986      0.569906
      6.41725     25.93500      2.99992         0.039449     -0.011580      0.562017
      4.99108     25.93500      3.03402        -0.011416     -0.000129     -0.569536
      7.13033     24.69990      3.03402        -0.025890      0.026553     -0.573369
      8.55625     24.69990      2.99992         0.028821     -0.014989      0.569110
     10.69550     25.93500      2.99992         0.007413      0.000773      0.585350
      9.26933     25.93500      3.03402        -0.020297     -0.007079     -0.570116
     11.40833     24.69990      3.03402        -0.022436     -0.026647     -0.574794
     12.83450     24.69990      2.99992         0.020111      0.005643      0.572198
     14.97350     25.93500      2.99992         0.020699      0.002377      0.582912
     13.54759     25.93500      3.03402        -0.065946      0.000424     -0.575700
     15.68658     24.69990      3.03402        -0.011015     -0.030449     -0.562182
     17.11275     24.69990      2.99992         0.010590     -0.014895      0.568195
     19.25175     25.93500      2.99992         0.032141     -0.002075      0.560527
     17.82558     25.93500      3.03402        -0.021828      0.001250     -0.569665
     19.96484     24.69990      3.03402        -0.030089      0.018895     -0.573601
     21.39075     24.69990      2.99992         0.037339     -0.015725      0.567364
     23.53000     25.93500      2.99992         0.012261     -0.000282      0.584893
     22.10383     25.93500      3.03402        -0.011365     -0.001528     -0.569882
     24.24283     24.69990      3.03402        -0.017313     -0.027465     -0.575111
      0.00000     27.17010      2.99992         0.022210     -0.003602      0.571652
      2.13900     28.40490      2.99992         0.036761     -0.016468      0.567022
      0.71308     28.40490      3.03402        -0.029154      0.017264     -0.572390
      2.85208     27.17010      3.03402        -0.010700      0.033184     -0.563358
      4.27825     27.17010      2.99992         0.008763      0.009301      0.568253
      6.41725     28.40490      2.99992         0.030564     -0.006008      0.572045
      4.99108     28.40490      3.03402        -0.012655     -0.027248     -0.574485
      7.13033     27.17010      3.03402        -0.031042     -0.028269     -0.573151
      8.55625     27.17010      2.99992         0.036641      0.009124      0.568909
     10.69550     28.40490      2.99992         0.004263     -0.014946      0.568126
      9.26933     28.40490      3.03402        -0.019399     -0.040873     -0.564269
     11.40833     27.17010      3.03402        -0.019882      0.022656     -0.575075
     12.83450     27.17010      2.99992         0.022702     -0.000738      0.571928
     14.97350     28.40490      2.99992         0.038805     -0.013869      0.567148
     13.54759     28.40490      3.03402        -0.030853      0.017283     -0.572731
     15.68658     27.17010      3.03402        -0.012852      0.034281     -0.563153
     17.11275     27.17010      2.99992         0.008443      0.013948      0.567948
     19.25175     28.40490      2.99992         0.025806     -0.001435      0.571810
     17.82558     28.40490      3.03402        -0.015395     -0.025610     -0.575055
     19.96484     27.17010      3.03402        -0.030528     -0.019977     -0.573286
     21.39075     27.17010      2.99992         0.037213      0.012621      0.567195
     23.53000     28.40490      2.99992         0.003005     -0.017370      0.567433
     22.10383     28.40490      3.03402        -0.014781     -0.035445     -0.563500
     24.24283     27.17010      3.03402        -0.016308      0.024634     -0.574897
     11.05050     15.90482      7.64940         0.049948     -1.319246      2.403845
      9.17102     17.88418      7.15088         1.674784      2.190015      0.727426
      8.91972     19.40471      7.29740         1.293625     -0.725987      0.475919
     10.02477     20.33423      7.87490         1.130052     -2.812420     -0.115766
     11.39986     19.75476      8.28674        -2.747001     -1.551239     -1.427788
     11.62960     18.25498      8.07686        -0.459833      0.702535      0.481123
     12.80678     17.37527      8.51180         0.477746     -1.234874      1.450220
     10.55817     17.35363      7.52730        -0.915979      0.834478      0.153678
     10.56074     13.58075      8.65788         1.485825      0.295071     -1.765431
      9.67773     12.37203      8.98436        -0.710957     -0.489654     -0.427020
     10.57434     11.25846      9.45252        -0.717085     -0.846203     -0.417455
     12.02336     11.76174      9.39114         0.491603     -0.746196     -3.477730
     14.34949     11.35746      8.35274        -0.686936      0.587673      0.683131
     15.55875     10.50323      7.95652         0.592836     -0.811842      0.545734
     16.67484     11.43511      7.57020         1.102563     -1.158611      0.361932
     16.17096     12.87443      7.74774        -0.252872      1.331794      2.433666
     16.57524     15.12589      8.94454        -1.600236     -0.462285     -1.999796
     17.42976     16.30674      9.41402         0.728063      0.467717     -0.362777
     16.50106     17.39542      9.87910         0.797604      0.878650     -0.144768
     15.05975     16.90221      9.67604        -0.242580      1.036434     -4.799560
      8.18276     12.15773      8.72894         1.618854     -2.844753      1.283497
      7.60264     10.74924      9.00284         2.606599      0.762731      0.327562
      8.52929      9.59714      9.48552         1.157134      1.001740     -0.181829
     10.04454      9.84018      9.68594        -2.051333      2.120915     -0.718155
     15.77206      8.99248      8.09182         2.793404      1.822839     -1.005737
     17.18745      8.43821      7.79944        -1.014868      2.753494     -0.045662
     18.34718      9.40329      7.42280        -1.237361      0.396350      0.369949
     18.09819     10.92797      7.31896        -1.785795     -2.008911      0.502028
     18.94064     16.52193      9.29456        -1.601617      2.805003      1.329568
     19.50279     17.90197      9.70860        -2.626590     -0.762719      0.063362
     18.54739     19.02917     10.19304        -1.069715     -0.935598     -0.247196
     17.01752     18.79206     10.24782         2.080142     -2.143665     -0.562161
      7.19939     21.07404      7.87314         0.657415     -0.249658      0.095606
      5.90156     21.74746      7.39068        -0.099402      0.379756     -0.246150
      4.30905     22.76589      9.26134         0.851877      1.136859      0.018087
      3.95097     24.28316      9.17598        -2.109138      0.685228      0.400501
      5.24418     25.15606      9.20898        -0.071861     -1.346111      0.059365
      6.05352     24.21736      8.31226         4.349581     -0.033972     -5.184935
      9.02625      7.18414      9.51610         0.104344      0.465624      0.135730
      8.43714      5.79373      9.81882        -0.964517      0.367848     -0.054526
      5.87640      5.96683      9.20040         0.300049      3.171305      6.255904
      4.88507      5.31919      8.23130         1.332416      0.054004     -0.226685
      5.81583      4.11700      7.88018        -0.650937     -1.988612     -0.827192
      7.29718      4.58975      7.73916        -1.194800      0.788001      0.354868
     19.72226      7.38362      7.55766        -0.553778      0.383045      0.146401
     21.15023      6.81453      7.47582         0.442677      0.025276      0.206567
     19.95406      4.59420      8.29224        -4.717875      4.289127     -0.322852
     20.24206      3.09204      8.34240         0.910176      0.995004     -0.051260
     21.41154      3.14688      7.31104         0.743803     -1.631905     -1.260203
     22.29224      4.41429      7.54556        -1.133119     -0.399496      0.726032
     18.11923     21.48574     10.45286         0.195899     -0.342159      0.498170
     17.62408     21.58118      8.99888        -0.004079      0.688611     -0.655440
     15.22788     22.69979      8.66470         0.710118      1.345496      0.026830
     14.89187     24.02500      9.42018        -2.104731      0.315267      0.894023
     15.94738     25.13057      9.10118        -0.001809     -1.282786     -0.458828
     17.14253     24.17646      9.13396         6.321140     -0.544769      1.946377
     14.71835     12.97787     10.67968        -1.743040     -2.200274      2.372855
     15.94122     13.10770     12.84998         0.254816     -0.100228      0.041823
     14.29327     11.37554     12.51646        -0.155509     -0.659564     -0.152147
     12.49054     14.00016     11.00792        -0.956970      0.901887      2.876217
     14.46731     15.41013     11.22792        -0.277778     -1.003082      3.773254
     12.49387     15.93120      8.13362        -2.097092      2.730858      0.885090
     10.11975     14.74649      7.82210         3.730623      0.340553      2.255139
     12.00077     13.24108      9.02902        -3.650104     -2.987634     -5.848489
     13.18334     10.84943      9.14848        -0.086554      3.626412     -2.448837
     14.69140     12.82315      8.10480         2.165482     -2.590452      0.077022
     17.08298     14.01379      8.07444        -3.836619     -0.530951      1.803474
     15.11108     15.44778      9.22240         4.572735      2.909955     -5.518517
     13.91465     17.82935      9.41666         0.146182     -3.077059     -2.699432
      5.50600     22.83851      8.35648         1.195955      1.937382     -0.744898
      7.26689      5.54475      8.89812        -2.006614      0.515609      1.184817
     21.15177      5.34706      7.83662        -2.706414     -0.662353      0.645510
     16.71078     22.77804      8.88712         1.272692      1.939666      0.367999
     15.22736     12.28756     11.88088         0.019605      2.241890     -1.303630
     13.90130     14.16555     10.74414         0.637937     -0.165647      0.483095
     13.57505     14.36028      8.63302         0.518950      0.151758      0.412636
      7.58596     19.98803      6.89766         2.509894     -0.408222      2.016555
      7.95277      8.22362      9.72994         2.602071      2.231789     -1.078078
     19.73458      8.85139      7.20412        -3.071961      0.093112      0.761570
     19.12392     20.36713     10.59036        -2.071454     -2.020361     -1.200390
      7.13085     24.67145      7.35658        -5.737436     -2.905702      5.245940
      5.47828      6.76118     10.42140         2.441983     -4.414796     -6.775440
     18.58230      5.20004      8.47528         7.302865     -3.538846     -0.658967
     18.54098     24.57393      9.54338        -7.469648     -2.477685     -2.418252
      8.35269     17.18379      6.77754         1.101793      0.991145      0.496337
      9.81814     21.44839      8.00074         0.443513     -1.563912     -0.173242
     12.20920     20.41870      8.73818        -1.118466     -0.903868     -0.620524
      7.52307     13.00277      8.34130         0.903007     -1.181399      0.522225
      6.49169     10.55273      8.84048         1.508727      0.169277      0.241075
     10.74248      8.99159      9.99020        -0.887034      1.423230     -0.458637
     14.92242      8.30305      8.41126         1.184650      0.929014     -0.431053
     17.38664      7.31841      7.87886        -0.423859      1.529419     -0.016749
     18.94834     11.64970      7.08180        -1.149501     -1.008201      0.322963
     19.62575     15.69764      8.90604        -0.939905      1.147528      0.526557
     20.62478     18.09641      9.65184        -1.524666     -0.173659      0.080455
     16.30161     19.62672     10.54856         0.943870     -1.326597     -0.362195
      8.03157     21.85150      7.92264        -1.095493     -0.748970     -0.058919
      7.04024     20.62084      8.90714         0.277037      0.325895     -1.008153
      5.06578     20.97504      7.32556         0.741777      0.952291      0.124033
      6.07919     22.20214      6.36042        -0.257864     -0.346068      1.073384
      4.64429     22.48105     10.31316        -0.493441      0.025537     -0.965616
      3.46403     22.09692      8.88998         1.120552      0.646010      0.269363
      3.16833     24.60565      9.93938         0.737807     -0.335519     -0.741612
      3.52230     24.42662      8.12944         0.132955     -0.067469      1.105324
      5.70006     25.17592     10.25376        -0.394246      0.181090     -0.994200
      5.08092     26.20443      8.79296         0.475498     -1.304048      0.406507
      9.90182      7.39044     10.21614        -0.915014     -0.354504     -0.666537
      9.38561      7.22267      8.43502        -0.320579      0.160260      1.033925
      8.07829      5.76646     10.90056         0.188528     -0.044604     -1.141374
      9.23134      4.99167      9.65954        -0.886954      0.818111      0.055836
      4.73028      5.99914      7.32930        -0.045447     -0.634096      0.871953
      3.89655      4.98812      8.69242         1.239531      0.661081     -0.397877
      5.44901      3.50789      6.98896         0.383918      0.559865      0.839674
      5.80299      3.45365      8.80726        -0.043830      0.379903     -1.043638
      7.44966      5.17248      6.77138         0.111817     -0.705522      0.794980
      8.04338      3.73405      7.84080        -0.726142      1.068021      0.039038
     19.03921      6.82224      6.83826         0.736472      0.735613      0.788569
     19.33235      7.25765      8.62136         0.355325      0.251013     -1.327572
     21.81531      7.38155      8.20776        -0.461901     -0.554365     -0.779775
     21.55631      6.94524      6.41850        -0.224340     -0.246757      1.029514
     19.38651      2.41951      8.00316         0.874070      1.021298      0.551581
     20.62350      2.80869      9.37882        -0.520590      0.149467     -0.943291
     20.90945      3.31761      6.30190         0.640115     -0.404651      0.822183
     22.01425      2.18032      7.26154        -0.561409      0.961551      0.024587
     22.91857      4.68727      6.63300        -0.803693     -0.064375      1.026476
     22.93423      4.30017      8.48078        -0.345335      0.218528     -0.999903
     18.62312     22.46771     10.73820        -0.229564     -1.259619     -0.232992
     17.23211     21.29960     11.14454         0.958597      0.205236     -0.498997
     17.06681     20.62618      8.72080         0.467187      1.290173      0.029960
     18.51377     21.72404      8.30082        -0.891996     -0.176253      0.689542
     14.71783     21.78984      9.12428         0.779327      0.907949     -0.516355
     15.00225     22.79820      7.55150         0.082764     -0.381943      1.005378
     15.04332     23.78165     10.52348        -0.446439      0.273953     -0.982477
     13.81660     24.37090      9.26640         1.027733     -0.359564      0.148196
     15.96484     25.96049      9.88240         0.259715     -1.000306     -1.012906
     15.81390     25.53871      8.04518         0.147781     -0.206372      1.053253
     14.13977     12.20694     10.07116         1.201426      1.253932      1.675657
     15.26690     13.68538     13.51570        -0.005366     -0.050222     -0.073803
     16.60836     13.80868     12.33188        -0.002174     -0.052544     -0.001236
     16.55984     12.45947     13.49040        -0.020447      0.000734      0.007059
     13.76705     10.78362     11.75306         0.028101      0.035424      0.056611
     13.53552     11.88119     13.15204         0.100112      0.123620     -0.126848
     14.84849     10.67662     13.16194         0.047614      0.011790     -0.025591
     11.92607     14.82356     10.53778         0.005882     -0.158589      0.348796
     12.22178     13.99719     12.08636         0.650711      0.197122      0.267391
     12.13451     13.05760     10.56638         0.347796      0.922323      2.367010
     14.32536     15.56960     12.31714        -0.381843     -0.378850      0.141862
     13.99500     16.25961     10.70542        -0.629114     -0.457832      1.383564
     15.54001     15.43533     11.00440        -0.369179     -0.291737      1.465996
 -----------------------------------------------------------------------------------
    total drift:                               -0.910024      0.099249      0.420510


--------------------------------------------------------------------------------------------------------


  FREE ENERGIE OF THE ION-ELECTRON SYSTEM (eV)
  ---------------------------------------------------
  free  energy   TOTEN  =     -3580.37416632 eV

  energy  without entropy=    -3580.24979527  energy(sigma->0) =    -3580.31198080
 


--------------------------------------------------------------------------------------------------------


    POTLOK:  cpu time      0.1793: real time      0.1853


--------------------------------------------------------------------------------------------------------


--------------------------------------------------------------------------------------------------------


    WAVPRE:  cpu time      0.2166: real time      0.2703
    FEWALD:  cpu time      0.0734: real time      0.0741

 real space projection operators:
  total allocation   :      19896.70 KBytes
  max/ min on nodes  :       4977.98       4968.91

    ORTHCH:  cpu time      2.4631: real time      2.4845
     LOOP+:  cpu time   1160.0195: real time   1172.5282


--------------------------------------- Iteration      2(   1)  ---------------------------------------


    POTLOK:  cpu time      0.1405: real time      0.1429
    SETDIJ:  cpu time      0.0266: real time      0.0268
     EDDAV:  cpu time     20.6345: real time     20.8161
       DOS:  cpu time      0.0476: real time      0.0479
    CHARGE:  cpu time      1.0146: real time      1.0436
    MIXING:  cpu time      0.0035: real time      0.0036
    --------------------------------------------
      LOOP:  cpu time     21.8675: real time     22.0809

 eigenvalue-minimisations  :  2080
 total energy-change (2. order) :-0.7399022E+01  (-0.2966095E+02)
 number of electron    1587.9999938 magnetization 
 augmentation part       46.5829042 magnetization 

 Broyden mixing:
  rms(total) = 0.43235E+00    rms(broyden)= 0.43030E+00
  rms(prec ) = 0.47300E+00
  weight for this iteration     100.00

 Free energy of the ion-electron system (eV)
  ---------------------------------------------------
  alpha Z        PSCENC =       745.09248110
  Ewald energy   TEWEN  =    236162.16844843
  -Hartree energ DENC   =   -287770.85227104
  -exchange      EXHF   =         0.00000000
  -V(xc)+E(xc)   XCENC  =      5687.87736874
  PAW double counting   =     28781.79367920   -29321.28410080
  entropy T*S    EENTRO =        -0.13474752
  eigenvalues    EBANDS =    -18014.32365231
  atomic energy  EATOM  =     60141.88960884
  Solvation  Ediel_sol  =         0.00000000
  ---------------------------------------------------
  free energy    TOTEN  =     -3587.77318534 eV

  energy without entropy =    -3587.63843782  energy(sigma->0) =    -3587.70581158


--------------------------------------------------------------------------------------------------------


--------------------------------------- Iteration      2(   2)  ---------------------------------------


    POTLOK:  cpu time      0.1652: real time      0.1668
    SETDIJ:  cpu time      0.0265: real time      0.0267
     EDDAV:  cpu time     24.1783: real time     24.3827
       DOS:  cpu time      0.0009: real time      0.0009
    CHARGE:  cpu time      1.0611: real time      1.0726
    MIXING:  cpu time      0.0067: real time      0.0081
    --------------------------------------------
      LOOP:  cpu time     25.4386: real time     25.6578

 eigenvalue-minimisations  :  2720
 total energy-change (2. order) :-0.3757773E+01  (-0.3457420E+01)
 number of electron    1587.9999957 magnetization 
 augmentation part       47.8937743 magnetization 

 Broyden mixing:
  rms(total) = 0.13049E+01    rms(broyden)= 0.13045E+01
  rms(prec ) = 0.15213E+01
  weight for this iteration     100.00

 eigenvalues of (default mixing * dielectric matrix)
  average eigenvalue GAMMA=   0.1665
  0.1665

 Free energy of the ion-electron system (eV)
  ---------------------------------------------------
  alpha Z        PSCENC =       745.09248110
  Ewald energy   TEWEN  =    236162.16844843
  -Hartree energ DENC   =   -287787.89720658
  -exchange      EXHF   =         0.00000000
  -V(xc)+E(xc)   XCENC  =      5688.32967084
  PAW double counting   =     28797.12378847   -29335.95679208
  entropy T*S    EENTRO =        -0.01677963
  eigenvalues    EBANDS =    -18002.26417752
  atomic energy  EATOM  =     60141.88960884
  Solvation  Ediel_sol  =         0.00000000
  ---------------------------------------------------
  free energy    TOTEN  =     -3591.53095813 eV

  energy without entropy =    -3591.51417849  energy(sigma->0) =    -3591.52256831


--------------------------------------------------------------------------------------------------------


--------------------------------------- Iteration      2(   3)  ---------------------------------------


    POTLOK:  cpu time      0.2922: real time      0.3103
    SETDIJ:  cpu time      0.0787: real time      0.0792
     EDDAV:  cpu time     25.1802: real time     25.4299
       DOS:  cpu time      0.1911: real time      0.1921
    CHARGE:  cpu time      1.0391: real time      1.0480
    MIXING:  cpu time      0.0038: real time      0.0038
    --------------------------------------------
      LOOP:  cpu time     26.7850: real time     27.0633

 eigenvalue-minimisations  :  2848
 total energy-change (2. order) : 0.2671730E+01  (-0.1341980E+01)
 number of electron    1587.9999940 magnetization 
 augmentation part       46.1861340 magnetization 

 Broyden mixing:
  rms(total) = 0.81125E+00    rms(broyden)= 0.81071E+00
  rms(prec ) = 0.87381E+00
  weight for this iteration     100.00

 eigenvalues of (default mixing * dielectric matrix)
  average eigenvalue GAMMA=   0.2083
  0.2956  0.1209

 Free energy of the ion-electron system (eV)
  ---------------------------------------------------
  alpha Z        PSCENC =       745.09248110
  Ewald energy   TEWEN  =    236162.16844843
  -Hartree energ DENC   =   -287801.40857382
  -exchange      EXHF   =         0.00000000
  -V(xc)+E(xc)   XCENC  =      5688.57958276
  PAW double counting   =     28808.56766156   -29348.28253278
  entropy T*S    EENTRO =        -0.11281818
  eigenvalues    EBANDS =    -17985.35308583
  atomic energy  EATOM  =     60141.88960884
  Solvation  Ediel_sol  =         0.00000000
  ---------------------------------------------------
  free energy    TOTEN  =     -3588.85922792 eV

  energy without entropy =    -3588.74640974  energy(sigma->0) =    -3588.80281883


--------------------------------------------------------------------------------------------------------


--------------------------------------- Iteration      2(   4)  ---------------------------------------


    POTLOK:  cpu time      0.1398: real time      0.1419
    SETDIJ:  cpu time      0.0259: real time      0.0261
     EDDAV:  cpu time     25.9033: real time     26.1336
       DOS:  cpu time      0.0446: real time      0.0449
    CHARGE:  cpu time      0.9717: real time      0.9802
    MIXING:  cpu time      0.0037: real time      0.0037
    --------------------------------------------
      LOOP:  cpu time     27.0889: real time     27.3304

 eigenvalue-minimisations  :  2848
 total energy-change (2. order) : 0.5231907E+00  (-0.3621358E+00)
 number of electron    1587.9999948 magnetization 
 augmentation part       47.1948258 magnetization 

 Broyden mixing:
  rms(total) = 0.53478E+00    rms(broyden)= 0.53429E+00
  rms(prec ) = 0.58131E+00
  weight for this iteration     100.00

 eigenvalues of (default mixing * dielectric matrix)
  average eigenvalue GAMMA=   0.3533
  0.4803  0.4803  0.0994

 Free energy of the ion-electron system (eV)
  ---------------------------------------------------
  alpha Z        PSCENC =       745.09248110
  Ewald energy   TEWEN  =    236162.16844843
  -Hartree energ DENC   =   -287797.74366497
  -exchange      EXHF   =         0.00000000
  -V(xc)+E(xc)   XCENC  =      5688.66055300
  PAW double counting   =     28809.88210766   -29349.43391721
  entropy T*S    EENTRO =        -0.13623967
  eigenvalues    EBANDS =    -17988.71541438
  atomic energy  EATOM  =     60141.88960884
  Solvation  Ediel_sol  =         0.00000000
  ---------------------------------------------------
  free energy    TOTEN  =     -3588.33603719 eV

  energy without entropy =    -3588.19979752  energy(sigma->0) =    -3588.26791736


--------------------------------------------------------------------------------------------------------


--------------------------------------- Iteration      2(   5)  ---------------------------------------


    POTLOK:  cpu time      0.1396: real time      0.1421
    SETDIJ:  cpu time      0.0270: real time      0.0272
     EDDAV:  cpu time     24.1942: real time     24.4175
       DOS:  cpu time      0.0763: real time      0.0768
    CHARGE:  cpu time      0.9777: real time      0.9861
    MIXING:  cpu time      0.0038: real time      0.0039
    --------------------------------------------
      LOOP:  cpu time     25.4186: real time     25.6534

 eigenvalue-minimisations  :  2624
 total energy-change (2. order) : 0.7220970E-01  (-0.8886097E-01)
 number of electron    1587.9999940 magnetization 
 augmentation part       46.6298583 magnetization 

 Broyden mixing:
  rms(total) = 0.26285E+00    rms(broyden)= 0.26245E+00
  rms(prec ) = 0.27416E+00
  weight for this iteration     100.00

 eigenvalues of (default mixing * dielectric matrix)
  average eigenvalue GAMMA=   0.5520
  1.2771  0.4163  0.4163  0.0984

 Free energy of the ion-electron system (eV)
  ---------------------------------------------------
  alpha Z        PSCENC =       745.09248110
  Ewald energy   TEWEN  =    236162.16844843
  -Hartree energ DENC   =   -287802.13250269
  -exchange      EXHF   =         0.00000000
  -V(xc)+E(xc)   XCENC  =      5688.88947198
  PAW double counting   =     28820.37598619   -29359.91641853
  entropy T*S    EENTRO =        -0.12294151
  eigenvalues    EBANDS =    -17984.50796131
  atomic energy  EATOM  =     60141.88960884
  Solvation  Ediel_sol  =         0.00000000
  ---------------------------------------------------
  free energy    TOTEN  =     -3588.26382749 eV

  energy without entropy =    -3588.14088599  energy(sigma->0) =    -3588.20235674


--------------------------------------------------------------------------------------------------------


--------------------------------------- Iteration      2(   6)  ---------------------------------------


    POTLOK:  cpu time      0.1689: real time      0.1713
    SETDIJ:  cpu time      0.0265: real time      0.0267
     EDDAV:  cpu time     24.6829: real time     24.9247
       DOS:  cpu time      0.0698: real time      0.0702
    CHARGE:  cpu time      0.9901: real time      0.9988
    MIXING:  cpu time      0.0040: real time      0.0040
    --------------------------------------------
      LOOP:  cpu time     25.9423: real time     26.1957

 eigenvalue-minimisations  :  2656
 total energy-change (2. order) : 0.3240787E-01  (-0.7351721E-01)
 number of electron    1587.9999943 magnetization 
 augmentation part       47.0103518 magnetization 

 Broyden mixing:
  rms(total) = 0.35462E+00    rms(broyden)= 0.35436E+00
  rms(prec ) = 0.37787E+00
  weight for this iteration     100.00

 eigenvalues of (default mixing * dielectric matrix)
  average eigenvalue GAMMA=   0.8981
  2.8877  0.5813  0.5813  0.3419  0.0981

 Free energy of the ion-electron system (eV)
  ---------------------------------------------------
  alpha Z        PSCENC =       745.09248110
  Ewald energy   TEWEN  =    236162.16844843
  -Hartree energ DENC   =   -287812.47562453
  -exchange      EXHF   =         0.00000000
  -V(xc)+E(xc)   XCENC  =      5689.25150034
  PAW double counting   =     28835.61171418   -29375.31469400
  entropy T*S    EENTRO =        -0.11868130
  eigenvalues    EBANDS =    -17974.33617270
  atomic energy  EATOM  =     60141.88960884
  Solvation  Ediel_sol  =         0.00000000
  ---------------------------------------------------
  free energy    TOTEN  =     -3588.23141962 eV

  energy without entropy =    -3588.11273832  energy(sigma->0) =    -3588.17207897


--------------------------------------------------------------------------------------------------------


--------------------------------------- Iteration      2(   7)  ---------------------------------------


    POTLOK:  cpu time      0.1619: real time      0.1643
    SETDIJ:  cpu time      0.0273: real time      0.0275
     EDDAV:  cpu time     24.4475: real time     24.6807
       DOS:  cpu time      0.0369: real time      0.0371
    CHARGE:  cpu time      0.9809: real time      0.9895
    MIXING:  cpu time      0.0045: real time      0.0046
    --------------------------------------------
      LOOP:  cpu time     25.6590: real time     25.9036

 eigenvalue-minimisations  :  2688
 total energy-change (2. order) :-0.6299156E-01  (-0.2202630E+00)
 number of electron    1587.9999941 magnetization 
 augmentation part       46.4307668 magnetization 

 Broyden mixing:
  rms(total) = 0.42918E+00    rms(broyden)= 0.42869E+00
  rms(prec ) = 0.46264E+00
  weight for this iteration     100.00

 eigenvalues of (default mixing * dielectric matrix)
  average eigenvalue GAMMA=   0.9570
  3.4334  0.9196  0.4897  0.4897  0.3116  0.0981

 Free energy of the ion-electron system (eV)
  ---------------------------------------------------
  alpha Z        PSCENC =       745.09248110
  Ewald energy   TEWEN  =    236162.16844843
  -Hartree energ DENC   =   -287836.02069668
  -exchange      EXHF   =         0.00000000
  -V(xc)+E(xc)   XCENC  =      5689.79749296
  PAW double counting   =     28860.55493082   -29400.38820087
  entropy T*S    EENTRO =        -0.11304352
  eigenvalues    EBANDS =    -17951.27543227
  atomic energy  EATOM  =     60141.88960884
  Solvation  Ediel_sol  =         0.00000000
  ---------------------------------------------------
  free energy    TOTEN  =     -3588.29441119 eV

  energy without entropy =    -3588.18136767  energy(sigma->0) =    -3588.23788943


--------------------------------------------------------------------------------------------------------


--------------------------------------- Iteration      2(   8)  ---------------------------------------


    POTLOK:  cpu time      0.1693: real time      0.1718
    SETDIJ:  cpu time      0.0261: real time      0.0263
     EDDAV:  cpu time     23.1555: real time     23.3859
       DOS:  cpu time      0.1583: real time      0.1591
    CHARGE:  cpu time      1.0028: real time      1.0117
    MIXING:  cpu time      0.0048: real time      0.0048
    --------------------------------------------
      LOOP:  cpu time     24.5169: real time     24.7596

 eigenvalue-minimisations  :  2528
 total energy-change (2. order) : 0.6733512E-01  (-0.1095943E+00)
 number of electron    1587.9999944 magnetization 
 augmentation part       46.9013001 magnetization 

 Broyden mixing:
  rms(total) = 0.19606E+00    rms(broyden)= 0.19544E+00
  rms(prec ) = 0.21174E+00
  weight for this iteration     100.00

 eigenvalues of (default mixing * dielectric matrix)
  average eigenvalue GAMMA=   0.9527
  3.5742  1.0847  0.6167  0.4953  0.4953  0.0981  0.3049

 Free energy of the ion-electron system (eV)
  ---------------------------------------------------
  alpha Z        PSCENC =       745.09248110
  Ewald energy   TEWEN  =    236162.16844843
  -Hartree energ DENC   =   -287832.56600062
  -exchange      EXHF   =         0.00000000
  -V(xc)+E(xc)   XCENC  =      5689.83543542
  PAW double counting   =     28866.63821375   -29406.59378257
  entropy T*S    EENTRO =        -0.12488746
  eigenvalues    EBANDS =    -17954.56659297
  atomic energy  EATOM  =     60141.88960884
  Solvation  Ediel_sol  =         0.00000000
  ---------------------------------------------------
  free energy    TOTEN  =     -3588.22707607 eV

  energy without entropy =    -3588.10218861  energy(sigma->0) =    -3588.16463234


--------------------------------------------------------------------------------------------------------


--------------------------------------- Iteration      2(   9)  ---------------------------------------


    POTLOK:  cpu time      0.1409: real time      0.1430
    SETDIJ:  cpu time      0.0263: real time      0.0265
     EDDAV:  cpu time     24.0636: real time     24.3086
       DOS:  cpu time      0.0157: real time      0.0878
    CHARGE:  cpu time      0.9667: real time      1.0079
    MIXING:  cpu time      0.0047: real time      0.0047
    --------------------------------------------
      LOOP:  cpu time     25.2179: real time     25.5786

 eigenvalue-minimisations  :  2688
 total energy-change (2. order) : 0.5198257E-02  (-0.3959414E-01)
 number of electron    1587.9999940 magnetization 
 augmentation part       46.5363528 magnetization 

 Broyden mixing:
  rms(total) = 0.23098E+00    rms(broyden)= 0.23073E+00
  rms(prec ) = 0.24998E+00
  weight for this iteration     100.00

 eigenvalues of (default mixing * dielectric matrix)
  average eigenvalue GAMMA=   1.0231
  4.0001  1.2058  1.2058  0.4940  0.4940  0.0981  0.3918  0.2955

 Free energy of the ion-electron system (eV)
  ---------------------------------------------------
  alpha Z        PSCENC =       745.09248110
  Ewald energy   TEWEN  =    236162.16844843
  -Hartree energ DENC   =   -287831.60638148
  -exchange      EXHF   =         0.00000000
  -V(xc)+E(xc)   XCENC  =      5689.78726272
  PAW double counting   =     28868.29266298   -29408.11237560
  entropy T*S    EENTRO =        -0.13047485
  eigenvalues    EBANDS =    -17955.60310996
  atomic energy  EATOM  =     60141.88960884
  Solvation  Ediel_sol  =         0.00000000
  ---------------------------------------------------
  free energy    TOTEN  =     -3588.22187781 eV

  energy without entropy =    -3588.09140296  energy(sigma->0) =    -3588.15664039


--------------------------------------------------------------------------------------------------------


--------------------------------------- Iteration      2(  10)  ---------------------------------------


    POTLOK:  cpu time      0.2431: real time      0.2464
    SETDIJ:  cpu time      0.0262: real time      0.0264
     EDDAV:  cpu time     24.7462: real time     25.6671
       DOS:  cpu time      0.0126: real time      0.0127
    CHARGE:  cpu time      0.9850: real time      0.9934
    MIXING:  cpu time      0.0051: real time      0.0051
    --------------------------------------------
      LOOP:  cpu time     26.0183: real time     26.9510

 eigenvalue-minimisations  :  2848
 total energy-change (2. order) : 0.1332080E-01  (-0.1969455E-01)
 number of electron    1587.9999942 magnetization 
 augmentation part       46.7853341 magnetization 

 Broyden mixing:
  rms(total) = 0.70135E-01    rms(broyden)= 0.69740E-01
  rms(prec ) = 0.74036E-01
  weight for this iteration     100.00

 eigenvalues of (default mixing * dielectric matrix)
  average eigenvalue GAMMA=   1.0683
  4.2885  1.8202  1.1491  0.6279  0.4987  0.4987  0.0981  0.3464  0.2874

 Free energy of the ion-electron system (eV)
  ---------------------------------------------------
  alpha Z        PSCENC =       745.09248110
  Ewald energy   TEWEN  =    236162.16844843
  -Hartree energ DENC   =   -287830.31164753
  -exchange      EXHF   =         0.00000000
  -V(xc)+E(xc)   XCENC  =      5689.75527940
  PAW double counting   =     28870.95429738   -29410.83488938
  entropy T*S    EENTRO =        -0.11899643
  eigenvalues    EBANDS =    -17956.80313883
  atomic energy  EATOM  =     60141.88960884
  Solvation  Ediel_sol  =         0.00000000
  ---------------------------------------------------
  free energy    TOTEN  =     -3588.20855701 eV

  energy without entropy =    -3588.08956058  energy(sigma->0) =    -3588.14905880


--------------------------------------------------------------------------------------------------------


--------------------------------------- Iteration      2(  11)  ---------------------------------------


    POTLOK:  cpu time      0.1410: real time      0.1434
    SETDIJ:  cpu time      0.0268: real time      0.0270
     EDDAV:  cpu time     23.8062: real time     24.0943
       DOS:  cpu time      0.2170: real time      0.2182
    CHARGE:  cpu time      0.9703: real time      0.9786
    MIXING:  cpu time      0.0049: real time      0.0050
    --------------------------------------------
      LOOP:  cpu time     25.1663: real time     25.4665

 eigenvalue-minimisations  :  2560
 total energy-change (2. order) : 0.4246486E-02  (-0.1212815E-01)
 number of electron    1587.9999941 magnetization 
 augmentation part       46.6612802 magnetization 

 Broyden mixing:
  rms(total) = 0.11642E+00    rms(broyden)= 0.11631E+00
  rms(prec ) = 0.12487E+00
  weight for this iteration     100.00

 eigenvalues of (default mixing * dielectric matrix)
  average eigenvalue GAMMA=   1.0453
  4.3442  1.8216  1.1516  0.7066  0.7066  0.4895  0.4895  0.0981  0.3588  0.2866

 Free energy of the ion-electron system (eV)
  ---------------------------------------------------
  alpha Z        PSCENC =       745.09248110
  Ewald energy   TEWEN  =    236162.16844843
  -Hartree energ DENC   =   -287827.72931761
  -exchange      EXHF   =         0.00000000
  -V(xc)+E(xc)   XCENC  =      5689.69578439
  PAW double counting   =     28871.96510994   -29411.75735365
  entropy T*S    EENTRO =        -0.11940586
  eigenvalues    EBANDS =    -17959.40966611
  atomic energy  EATOM  =     60141.88960884
  Solvation  Ediel_sol  =         0.00000000
  ---------------------------------------------------
  free energy    TOTEN  =     -3588.20431053 eV

  energy without entropy =    -3588.08490467  energy(sigma->0) =    -3588.14460760


--------------------------------------------------------------------------------------------------------


--------------------------------------- Iteration      2(  12)  ---------------------------------------


    POTLOK:  cpu time      0.1410: real time      0.1431
    SETDIJ:  cpu time      0.0272: real time      0.0275
     EDDAV:  cpu time     23.8037: real time     24.0624
       DOS:  cpu time      0.1881: real time      0.1892
    CHARGE:  cpu time      0.9845: real time      0.9930
    MIXING:  cpu time      0.0055: real time      0.0055
    --------------------------------------------
      LOOP:  cpu time     25.1501: real time     25.4206

 eigenvalue-minimisations  :  2560
 total energy-change (2. order) : 0.4102829E-02  (-0.6238781E-02)
 number of electron    1587.9999942 magnetization 
 augmentation part       46.7618506 magnetization 

 Broyden mixing:
  rms(total) = 0.31019E-01    rms(broyden)= 0.30777E-01
  rms(prec ) = 0.32415E-01
  weight for this iteration     100.00

 eigenvalues of (default mixing * dielectric matrix)
  average eigenvalue GAMMA=   1.1413
  4.6520  2.1411  1.4600  0.9278  0.9278  0.7309  0.4928  0.4928  0.0981  0.3470
  0.2842

 Free energy of the ion-electron system (eV)
  ---------------------------------------------------
  alpha Z        PSCENC =       745.09248110
  Ewald energy   TEWEN  =    236162.16844843
  -Hartree energ DENC   =   -287827.14965354
  -exchange      EXHF   =         0.00000000
  -V(xc)+E(xc)   XCENC  =      5689.68249926
  PAW double counting   =     28872.36326848   -29412.19547495
  entropy T*S    EENTRO =        -0.11957790
  eigenvalues    EBANDS =    -17959.93180744
  atomic energy  EATOM  =     60141.88960884
  Solvation  Ediel_sol  =         0.00000000
  ---------------------------------------------------
  free energy    TOTEN  =     -3588.20020770 eV

  energy without entropy =    -3588.08062980  energy(sigma->0) =    -3588.14041875


--------------------------------------------------------------------------------------------------------


--------------------------------------- Iteration      2(  13)  ---------------------------------------


    POTLOK:  cpu time      0.1700: real time      0.1726
    SETDIJ:  cpu time      0.0263: real time      0.0266
     EDDAV:  cpu time     24.1146: real time     24.3539
       DOS:  cpu time      0.0009: real time      0.0009
    CHARGE:  cpu time      1.0454: real time      1.0540
    MIXING:  cpu time      0.0056: real time      0.0056
    --------------------------------------------
      LOOP:  cpu time     25.3628: real time     25.6135

 eigenvalue-minimisations  :  2656
 total energy-change (2. order) : 0.1426947E-02  (-0.1288128E-02)
 number of electron    1587.9999942 magnetization 
 augmentation part       46.7188605 magnetization 

 Broyden mixing:
  rms(total) = 0.30144E-01    rms(broyden)= 0.30111E-01
  rms(prec ) = 0.32257E-01
  weight for this iteration     100.00

 eigenvalues of (default mixing * dielectric matrix)
  average eigenvalue GAMMA=   1.1760
  4.8174  2.6188  1.5958  0.9352  0.9352  0.7475  0.7475  0.4927  0.4927  0.0981
  0.3472  0.2842

 Free energy of the ion-electron system (eV)
  ---------------------------------------------------
  alpha Z        PSCENC =       745.09248110
  Ewald energy   TEWEN  =    236162.16844843
  -Hartree energ DENC   =   -287825.80104170
  -exchange      EXHF   =         0.00000000
  -V(xc)+E(xc)   XCENC  =      5689.65580202
  PAW double counting   =     28873.19671336   -29412.97935119
  entropy T*S    EENTRO =        -0.12199113
  eigenvalues    EBANDS =    -17961.29945049
  atomic energy  EATOM  =     60141.88960884
  Solvation  Ediel_sol  =         0.00000000
  ---------------------------------------------------
  free energy    TOTEN  =     -3588.19878075 eV

  energy without entropy =    -3588.07678962  energy(sigma->0) =    -3588.13778518


--------------------------------------------------------------------------------------------------------


--------------------------------------- Iteration      2(  14)  ---------------------------------------


    POTLOK:  cpu time      0.2104: real time      0.2130
    SETDIJ:  cpu time      0.0261: real time      0.0263
     EDDAV:  cpu time     23.7970: real time     24.0042
       DOS:  cpu time      0.0673: real time      0.0678
    CHARGE:  cpu time      1.1245: real time      1.1337
    MIXING:  cpu time      0.0057: real time      0.0058
    --------------------------------------------
      LOOP:  cpu time     25.2311: real time     25.4508

 eigenvalue-minimisations  :  2624
 total energy-change (2. order) :-0.1788670E-03  (-0.1248439E-02)
 number of electron    1587.9999942 magnetization 
 augmentation part       46.7800868 magnetization 

 Broyden mixing:
  rms(total) = 0.45757E-01    rms(broyden)= 0.45707E-01
  rms(prec ) = 0.49028E-01
  weight for this iteration     100.00

 eigenvalues of (default mixing * dielectric matrix)
  average eigenvalue GAMMA=   1.2403
  4.9606  2.9922  1.4794  1.4794  1.1680  0.8378  0.8378  0.6537  0.4928  0.4928
  0.0981  0.3467  0.2841

 Free energy of the ion-electron system (eV)
  ---------------------------------------------------
  alpha Z        PSCENC =       745.09248110
  Ewald energy   TEWEN  =    236162.16844843
  -Hartree energ DENC   =   -287825.31788969
  -exchange      EXHF   =         0.00000000
  -V(xc)+E(xc)   XCENC  =      5689.64580566
  PAW double counting   =     28873.49154745   -29413.27487639
  entropy T*S    EENTRO =        -0.12120803
  eigenvalues    EBANDS =    -17961.77287698
  atomic energy  EATOM  =     60141.88960884
  Solvation  Ediel_sol  =         0.00000000
  ---------------------------------------------------
  free energy    TOTEN  =     -3588.19895962 eV

  energy without entropy =    -3588.07775158  energy(sigma->0) =    -3588.13835560


--------------------------------------------------------------------------------------------------------


--------------------------------------- Iteration      2(  15)  ---------------------------------------


    POTLOK:  cpu time      0.2297: real time      0.2324
    SETDIJ:  cpu time      0.0258: real time      0.0260
     EDDAV:  cpu time     24.1170: real time     24.3240
       DOS:  cpu time      0.0477: real time      0.0479
    CHARGE:  cpu time      0.9833: real time      0.9917
    MIXING:  cpu time      0.0057: real time      0.0058
    --------------------------------------------
      LOOP:  cpu time     25.4093: real time     25.6280

 eigenvalue-minimisations  :  2656
 total energy-change (2. order) : 0.2188440E-03  (-0.1111164E-02)
 number of electron    1587.9999942 magnetization 
 augmentation part       46.7311386 magnetization 

 Broyden mixing:
  rms(total) = 0.19063E-01    rms(broyden)= 0.18983E-01
  rms(prec ) = 0.20427E-01
  weight for this iteration     100.00

 eigenvalues of (default mixing * dielectric matrix)
  average eigenvalue GAMMA=   1.3017
  5.0347  3.6545  1.7078  1.7078  1.0604  1.0604  0.8308  0.8308  0.0981  0.4930
  0.4930  0.6217  0.3467  0.2841

 Free energy of the ion-electron system (eV)
  ---------------------------------------------------
  alpha Z        PSCENC =       745.09248110
  Ewald energy   TEWEN  =    236162.16844843
  -Hartree energ DENC   =   -287825.36031728
  -exchange      EXHF   =         0.00000000
  -V(xc)+E(xc)   XCENC  =      5689.64323865
  PAW double counting   =     28873.66087978   -29413.42781631
  entropy T*S    EENTRO =        -0.12121294
  eigenvalues    EBANDS =    -17961.74405105
  atomic energy  EATOM  =     60141.88960884
  Solvation  Ediel_sol  =         0.00000000
  ---------------------------------------------------
  free energy    TOTEN  =     -3588.19874077 eV

  energy without entropy =    -3588.07752783  energy(sigma->0) =    -3588.13813430


--------------------------------------------------------------------------------------------------------


--------------------------------------- Iteration      2(  16)  ---------------------------------------


    POTLOK:  cpu time      0.3054: real time      0.3084
    SETDIJ:  cpu time      0.0263: real time      0.0265
     EDDAV:  cpu time     22.6030: real time     22.8134
       DOS:  cpu time      0.0680: real time      0.0712
    CHARGE:  cpu time      0.9674: real time      0.9947
    MIXING:  cpu time      0.0077: real time      0.0078
    --------------------------------------------
      LOOP:  cpu time     23.9779: real time     24.2221

 eigenvalue-minimisations  :  2400
 total energy-change (2. order) :-0.1302802E-03  (-0.9348960E-03)
 number of electron    1587.9999942 magnetization 
 augmentation part       46.7781436 magnetization 

 Broyden mixing:
  rms(total) = 0.42204E-01    rms(broyden)= 0.42171E-01
  rms(prec ) = 0.45297E-01
  weight for this iteration     100.00

 eigenvalues of (default mixing * dielectric matrix)
  average eigenvalue GAMMA=   1.3058
  4.9810  3.5162  2.4739  1.5714  1.0460  1.0460  1.0147  0.8121  0.8121  0.0981
  0.4930  0.4930  0.5988  0.3467  0.2841

 Free energy of the ion-electron system (eV)
  ---------------------------------------------------
  alpha Z        PSCENC =       745.09248110
  Ewald energy   TEWEN  =    236162.16844843
  -Hartree energ DENC   =   -287825.26583763
  -exchange      EXHF   =         0.00000000
  -V(xc)+E(xc)   XCENC  =      5689.64380581
  PAW double counting   =     28873.74569557   -29413.52312478
  entropy T*S    EENTRO =        -0.12130073
  eigenvalues    EBANDS =    -17961.82864767
  atomic energy  EATOM  =     60141.88960884
  Solvation  Ediel_sol  =         0.00000000
  ---------------------------------------------------
  free energy    TOTEN  =     -3588.19887105 eV

  energy without entropy =    -3588.07757032  energy(sigma->0) =    -3588.13822069


--------------------------------------------------------------------------------------------------------


--------------------------------------- Iteration      2(  17)  ---------------------------------------


    POTLOK:  cpu time      0.1694: real time      0.1719
    SETDIJ:  cpu time      0.0372: real time      0.0375
     EDDAV:  cpu time     23.2754: real time     23.4759
       DOS:  cpu time      0.0587: real time      0.0590
    CHARGE:  cpu time      0.9881: real time      0.9966
    MIXING:  cpu time      0.0062: real time      0.0063
    --------------------------------------------
      LOOP:  cpu time     24.5351: real time     24.7472

 eigenvalue-minimisations  :  2464
 total energy-change (2. order) : 0.2586829E-03  (-0.7463219E-03)
 number of electron    1587.9999942 magnetization 
 augmentation part       46.7345569 magnetization 

 Broyden mixing:
  rms(total) = 0.13091E-01    rms(broyden)= 0.13004E-01
  rms(prec ) = 0.13999E-01
  weight for this iteration     100.00

 eigenvalues of (default mixing * dielectric matrix)
  average eigenvalue GAMMA=   1.3198
  5.0825  3.9644  2.6524  1.5573  1.2092  1.2092  0.9101  0.8453  0.8453  0.0981
  0.4930  0.4930  0.6240  0.2841  0.3467  0.5028

 Free energy of the ion-electron system (eV)
  ---------------------------------------------------
  alpha Z        PSCENC =       745.09248110
  Ewald energy   TEWEN  =    236162.16844843
  -Hartree energ DENC   =   -287825.57718763
  -exchange      EXHF   =         0.00000000
  -V(xc)+E(xc)   XCENC  =      5689.64896894
  PAW double counting   =     28873.81661858   -29413.58439390
  entropy T*S    EENTRO =        -0.12141067
  eigenvalues    EBANDS =    -17961.53174606
  atomic energy  EATOM  =     60141.88960884
  Solvation  Ediel_sol  =         0.00000000
  ---------------------------------------------------
  free energy    TOTEN  =     -3588.19861237 eV

  energy without entropy =    -3588.07720169  energy(sigma->0) =    -3588.13790703


--------------------------------------------------------------------------------------------------------


--------------------------------------- Iteration      2(  18)  ---------------------------------------


    POTLOK:  cpu time      0.1642: real time      0.1665
    SETDIJ:  cpu time      0.0265: real time      0.0266
     EDDAV:  cpu time     21.5008: real time     21.7047
       DOS:  cpu time      0.0010: real time      0.0010
    CHARGE:  cpu time      0.9860: real time      0.9944
    MIXING:  cpu time      0.0064: real time      0.0065
    --------------------------------------------
      LOOP:  cpu time     22.6850: real time     22.8998

 eigenvalue-minimisations  :  2272
 total energy-change (2. order) :-0.3869103E-04  (-0.4539573E-03)
 number of electron    1587.9999942 magnetization 
 augmentation part       46.7681160 magnetization 

 Broyden mixing:
  rms(total) = 0.29552E-01    rms(broyden)= 0.29530E-01
  rms(prec ) = 0.31733E-01
  weight for this iteration     100.00

 eigenvalues of (default mixing * dielectric matrix)
  average eigenvalue GAMMA=   1.3441
  5.1286  3.8903  2.8713  2.1499  1.1982  1.1982  1.0536  0.0981  0.8737  0.8737
  0.4930  0.4930  0.6895  0.6895  0.2841  0.3467  0.5182

 Free energy of the ion-electron system (eV)
  ---------------------------------------------------
  alpha Z        PSCENC =       745.09248110
  Ewald energy   TEWEN  =    236162.16844843
  -Hartree energ DENC   =   -287825.53797464
  -exchange      EXHF   =         0.00000000
  -V(xc)+E(xc)   XCENC  =      5689.64949949
  PAW double counting   =     28873.85355107   -29413.63138829
  entropy T*S    EENTRO =        -0.12130811
  eigenvalues    EBANDS =    -17961.56156896
  atomic energy  EATOM  =     60141.88960884
  Solvation  Ediel_sol  =         0.00000000
  ---------------------------------------------------
  free energy    TOTEN  =     -3588.19865106 eV

  energy without entropy =    -3588.07734295  energy(sigma->0) =    -3588.13799701


--------------------------------------------------------------------------------------------------------


--------------------------------------- Iteration      2(  19)  ---------------------------------------


    POTLOK:  cpu time      0.2165: real time      0.2190
    SETDIJ:  cpu time      0.0897: real time      0.0903
     EDDAV:  cpu time     19.1600: real time     19.3502
       DOS:  cpu time      0.0096: real time      0.0096
    CHARGE:  cpu time      0.9837: real time      0.9924
    MIXING:  cpu time      0.0068: real time      0.0068
    --------------------------------------------
      LOOP:  cpu time     20.4663: real time     20.6683

 eigenvalue-minimisations  :  1952
 total energy-change (2. order) : 0.1682377E-03  (-0.2799774E-03)
 number of electron    1587.9999942 magnetization 
 augmentation part       46.7399072 magnetization 

 Broyden mixing:
  rms(total) = 0.51957E-02    rms(broyden)= 0.51109E-02
  rms(prec ) = 0.54906E-02
  weight for this iteration     100.00

 eigenvalues of (default mixing * dielectric matrix)
  average eigenvalue GAMMA=   1.3488
  5.1598  4.0360  2.9027  2.3667  1.2622  1.2622  1.1588  0.0981  0.8963  0.8963
  0.7961  0.7961  0.4930  0.4930  0.6040  0.2841  0.3467  0.4262

 Free energy of the ion-electron system (eV)
  ---------------------------------------------------
  alpha Z        PSCENC =       745.09248110
  Ewald energy   TEWEN  =    236162.16844843
  -Hartree energ DENC   =   -287825.54104076
  -exchange      EXHF   =         0.00000000
  -V(xc)+E(xc)   XCENC  =      5689.64955137
  PAW double counting   =     28873.85072809   -29413.61994286
  entropy T*S    EENTRO =        -0.12158297
  eigenvalues    EBANDS =    -17961.56673407
  atomic energy  EATOM  =     60141.88960884
  Solvation  Ediel_sol  =         0.00000000
  ---------------------------------------------------
  free energy    TOTEN  =     -3588.19848282 eV

  energy without entropy =    -3588.07689985  energy(sigma->0) =    -3588.13769134


--------------------------------------------------------------------------------------------------------


--------------------------------------- Iteration      2(  20)  ---------------------------------------


    POTLOK:  cpu time      0.2063: real time      0.2093
    SETDIJ:  cpu time      0.0262: real time      0.0265
     EDDAV:  cpu time     18.0909: real time     18.2406
       DOS:  cpu time      0.0387: real time      0.0389
    CHARGE:  cpu time      1.0141: real time      1.0228
    MIXING:  cpu time      0.0071: real time      0.0071
    --------------------------------------------
      LOOP:  cpu time     19.3833: real time     19.5453

 eigenvalue-minimisations  :  1728
 total energy-change (2. order) :-0.3234380E-04  (-0.1631876E-03)
 number of electron    1587.9999942 magnetization 
 augmentation part       46.7607727 magnetization 

 Broyden mixing:
  rms(total) = 0.20658E-01    rms(broyden)= 0.20647E-01
  rms(prec ) = 0.22185E-01
  weight for this iteration     100.00

 eigenvalues of (default mixing * dielectric matrix)
  average eigenvalue GAMMA=   1.3897
  5.0870  4.1081  3.5237  2.0122  1.6078  1.4224  1.4224  1.0725  1.0725  0.0981
  0.8332  0.8332  0.4930  0.4930  0.6298  0.6298  0.2841  0.3466  0.4343

 Free energy of the ion-electron system (eV)
  ---------------------------------------------------
  alpha Z        PSCENC =       745.09248110
  Ewald energy   TEWEN  =    236162.16844843
  -Hartree energ DENC   =   -287825.50310265
  -exchange      EXHF   =         0.00000000
  -V(xc)+E(xc)   XCENC  =      5689.64912389
  PAW double counting   =     28873.84652304   -29413.62210672
  entropy T*S    EENTRO =        -0.12137468
  eigenvalues    EBANDS =    -17961.59811642
  atomic energy  EATOM  =     60141.88960884
  Solvation  Ediel_sol  =         0.00000000
  ---------------------------------------------------
  free energy    TOTEN  =     -3588.19851517 eV

  energy without entropy =    -3588.07714049  energy(sigma->0) =    -3588.13782783


--------------------------------------------------------------------------------------------------------


--------------------------------------- Iteration      2(  21)  ---------------------------------------


    POTLOK:  cpu time      0.1412: real time      0.1435
    SETDIJ:  cpu time      0.0657: real time      0.0661
     EDDAV:  cpu time     16.5968: real time     16.7537
       DOS:  cpu time      0.0490: real time      0.0493
    CHARGE:  cpu time      1.0717: real time      1.0808
    MIXING:  cpu time      0.0075: real time      0.0075
    --------------------------------------------
      LOOP:  cpu time     17.9318: real time     18.1009

 eigenvalue-minimisations  :  1632
 total energy-change (2. order) : 0.8514793E-04  (-0.1034919E-03)
 number of electron    1587.9999942 magnetization 
 augmentation part       46.7436629 magnetization 

 Broyden mixing:
  rms(total) = 0.14295E-02    rms(broyden)= 0.13111E-02
  rms(prec ) = 0.14130E-02
  weight for this iteration     100.00

 eigenvalues of (default mixing * dielectric matrix)
  average eigenvalue GAMMA=   1.4438
  5.2310  4.4587  3.4856  2.5574  2.5574  1.2583  1.2583  1.1107  1.1107  0.0981
  0.8617  0.8617  0.4930  0.4930  0.6936  0.6936  0.6055  0.2841  0.3466  0.4169

 Free energy of the ion-electron system (eV)
  ---------------------------------------------------
  alpha Z        PSCENC =       745.09248110
  Ewald energy   TEWEN  =    236162.16844843
  -Hartree energ DENC   =   -287825.49564943
  -exchange      EXHF   =         0.00000000
  -V(xc)+E(xc)   XCENC  =      5689.64909737
  PAW double counting   =     28873.84012181   -29413.61021213
  entropy T*S    EENTRO =        -0.12156364
  eigenvalues    EBANDS =    -17961.61076238
  atomic energy  EATOM  =     60141.88960884
  Solvation  Ediel_sol  =         0.00000000
  ---------------------------------------------------
  free energy    TOTEN  =     -3588.19843002 eV

  energy without entropy =    -3588.07686638  energy(sigma->0) =    -3588.13764820


--------------------------------------------------------------------------------------------------------


--------------------------------------- Iteration      2(  22)  ---------------------------------------


    POTLOK:  cpu time      0.1415: real time      0.1438
    SETDIJ:  cpu time      0.0264: real time      0.0266
     EDDAV:  cpu time     16.9605: real time     17.1223
       DOS:  cpu time      0.0122: real time      0.0122
    CHARGE:  cpu time      0.9808: real time      0.9892
    MIXING:  cpu time      0.0071: real time      0.0072
    --------------------------------------------
      LOOP:  cpu time     18.1285: real time     18.3014

 eigenvalue-minimisations  :  1536
 total energy-change (2. order) :-0.2079402E-04  (-0.5359226E-04)
 number of electron    1587.9999942 magnetization 
 augmentation part       46.7555227 magnetization 

 Broyden mixing:
  rms(total) = 0.14216E-01    rms(broyden)= 0.14211E-01
  rms(prec ) = 0.15276E-01
  weight for this iteration     100.00

 eigenvalues of (default mixing * dielectric matrix)
  average eigenvalue GAMMA=   1.4456
  5.2313  4.3146  4.3146  2.9682  2.1289  1.2797  1.2797  1.1714  1.1714  0.0981
  0.8664  0.8664  0.4930  0.4930  0.7360  0.7360  0.2841  0.3466  0.6001  0.5644
  0.4139

 Free energy of the ion-electron system (eV)
  ---------------------------------------------------
  alpha Z        PSCENC =       745.09248110
  Ewald energy   TEWEN  =    236162.16844843
  -Hartree energ DENC   =   -287825.47856860
  -exchange      EXHF   =         0.00000000
  -V(xc)+E(xc)   XCENC  =      5689.64894632
  PAW double counting   =     28873.83916063   -29413.61317310
  entropy T*S    EENTRO =        -0.12141122
  eigenvalues    EBANDS =    -17961.62394322
  atomic energy  EATOM  =     60141.88960884
  Solvation  Ediel_sol  =         0.00000000
  ---------------------------------------------------
  free energy    TOTEN  =     -3588.19845081 eV

  energy without entropy =    -3588.07703959  energy(sigma->0) =    -3588.13774520


--------------------------------------------------------------------------------------------------------


--------------------------------------- Iteration      2(  23)  ---------------------------------------


    POTLOK:  cpu time      0.1410: real time      0.1432
    SETDIJ:  cpu time      0.0265: real time      0.0267
     EDDAV:  cpu time     15.5171: real time     15.6483
       DOS:  cpu time      0.0632: real time      0.0636
    CHARGE:  cpu time      0.9791: real time      0.9874
    MIXING:  cpu time      0.0074: real time      0.0075
    --------------------------------------------
      LOOP:  cpu time     16.7343: real time     16.8767

 eigenvalue-minimisations  :  1440
 total energy-change (2. order) : 0.3839539E-04  (-0.3353066E-04)
 number of electron    1587.9999942 magnetization 
 augmentation part       46.7455962 magnetization 

 Broyden mixing:
  rms(total) = 0.23992E-02    rms(broyden)= 0.23766E-02
  rms(prec ) = 0.25616E-02
  weight for this iteration     100.00

 eigenvalues of (default mixing * dielectric matrix)
  average eigenvalue GAMMA=   1.5071
  5.1171  5.1171  4.9436  3.0724  2.0372  1.4257  1.2616  1.2616  1.2557  0.0981
  0.9379  0.9379  0.8547  0.8547  0.4930  0.4930  0.7362  0.6343  0.5808  0.2841
  0.3466  0.4129

 Free energy of the ion-electron system (eV)
  ---------------------------------------------------
  alpha Z        PSCENC =       745.09248110
  Ewald energy   TEWEN  =    236162.16844843
  -Hartree energ DENC   =   -287825.46283131
  -exchange      EXHF   =         0.00000000
  -V(xc)+E(xc)   XCENC  =      5689.64885351
  PAW double counting   =     28873.83540891   -29413.60619000
  entropy T*S    EENTRO =        -0.12154907
  eigenvalues    EBANDS =    -17961.64264283
  atomic energy  EATOM  =     60141.88960884
  Solvation  Ediel_sol  =         0.00000000
  ---------------------------------------------------
  free energy    TOTEN  =     -3588.19841242 eV

  energy without entropy =    -3588.07686334  energy(sigma->0) =    -3588.13763788


--------------------------------------------------------------------------------------------------------


--------------------------------------- Iteration      2(  24)  ---------------------------------------


    POTLOK:  cpu time      0.1760: real time      0.1786
    SETDIJ:  cpu time      0.0268: real time      0.0270
     EDDAV:  cpu time     15.5946: real time     15.7484
       DOS:  cpu time      0.0009: real time      0.0009
    CHARGE:  cpu time      1.0479: real time      1.0569
    MIXING:  cpu time      0.0079: real time      0.0079
    --------------------------------------------
      LOOP:  cpu time     16.8541: real time     17.0197

 eigenvalue-minimisations  :  1376
 total energy-change (2. order) :-0.1266912E-04  (-0.1693091E-04)
 number of electron    1587.9999942 magnetization 
 augmentation part       46.7520338 magnetization 

 Broyden mixing:
  rms(total) = 0.10022E-01    rms(broyden)= 0.10020E-01
  rms(prec ) = 0.10771E-01
  weight for this iteration     100.00

 eigenvalues of (default mixing * dielectric matrix)
  average eigenvalue GAMMA=   1.5604
  6.1208  5.3502  4.8625  3.0311  2.3036  1.8681  1.2938  1.2938  0.0981  1.1936
  1.0618  1.0618  0.4930  0.4930  0.8656  0.8656  0.2841  0.3466  0.7182  0.7182
  0.6191  0.5350  0.4112

 Free energy of the ion-electron system (eV)
  ---------------------------------------------------
  alpha Z        PSCENC =       745.09248110
  Ewald energy   TEWEN  =    236162.16844843
  -Hartree energ DENC   =   -287825.44908312
  -exchange      EXHF   =         0.00000000
  -V(xc)+E(xc)   XCENC  =      5689.64878506
  PAW double counting   =     28873.83546820   -29413.60854083
  entropy T*S    EENTRO =        -0.12146599
  eigenvalues    EBANDS =    -17961.65412679
  atomic energy  EATOM  =     60141.88960884
  Solvation  Ediel_sol  =         0.00000000
  ---------------------------------------------------
  free energy    TOTEN  =     -3588.19842509 eV

  energy without entropy =    -3588.07695909  energy(sigma->0) =    -3588.13769209


--------------------------------------------------------------------------------------------------------


--------------------------------------- Iteration      2(  25)  ---------------------------------------


    POTLOK:  cpu time      0.1784: real time      0.1810
[truncated: 39,203,652 more chars]
