# Supplementary material for: Redox-mediated domino electrosynthesis of N,N-dimethylformamide with industrial-relevant productivity and modularized cathodic integration
Source: Nat Commun. 2026 Apr 17;17:5349. doi: 10.1038/s41467-026-71637-z (PMC13272958; doi:10.1038/s41467-026-71637-z)
Supplement: Supplementary file 3 — Supplementary Data 1 [file 41467_2026_71637_MOESM3_ESM.zip › 5/PCDAT]

   1 437   1   0  0.3830261E+02  0.1000000E-03
  CAR 
 XYC                                     
   0   0   0
   1   1
 256 256 256
 256
  0.1000000E-09
  0.3906250E-11
   1
  0.1000000E-15  0.2566900E-08  0.2964000E-08  0.2200000E-08
