# Supplementary material for: Redox-mediated domino electrosynthesis of N,N-dimethylformamide with industrial-relevant productivity and modularized cathodic integration
Source: Nat Commun. 2026 Apr 17;17:5349. doi: 10.1038/s41467-026-71637-z (PMC13272958; doi:10.1038/s41467-026-71637-z)
Supplement: Supplementary file 3 — Supplementary Data 1 [file 41467_2026_71637_MOESM3_ESM.zip › 6/CONTCAR]

c\(0\0\1)                               
   1.00000000000000     
    25.6690006255999990    0.0000000000000000    0.0000000000000000
     0.0000000000000000   29.6399993895999998    0.0000000000000000
     0.0000000000000000    0.0000000000000000   22.0000000000000000
   C    H    N 
     5    14     2
Direct
  0.5758970598653426  0.4393986711203462  0.4852811368381916
  0.6225743605215953  0.4405184087632398  0.5843286571677327
  0.5537760608736078  0.3856292334666863  0.5682234913853779
  0.4870781889324015  0.4705123984198502  0.5018021078625717
  0.5612064549370145  0.5207128888297188  0.5079510552276524
  0.5578029621845892  0.4137420128506771  0.4557265372667822
  0.5998668447067318  0.4632484292752805  0.6144858147441659
  0.6518184270660806  0.4610658108105710  0.5605278749639460
  0.6434777554012873  0.4165519147637639  0.6138560878785975
  0.5340653681467956  0.3659332883415011  0.5326139335533601
  0.5234036183417548  0.4025951857292546  0.5959433581119120
  0.5742435458420132  0.3617387729682621  0.5982377592406740
  0.4627159763297731  0.4981985184619331  0.4841453753845010
  0.4801244522178295  0.4684971876207725  0.5515797928635647
  0.4732204855303085  0.4388992477881231  0.4812115701342833
  0.5591029260157007  0.5244073745996759  0.5581512354025500
  0.5388972603745992  0.5488832020478877  0.4880745437050835
  0.6020985638708405  0.5247236378842358  0.4941861741997700
  0.6121164656608594  0.4508506408124199  0.4632096867985481
  0.5914077287793124  0.4157931693593273  0.5406435162171178
  0.5409555492068233  0.4782898374229024  0.4852002053718129
 
  0.00000000E+00  0.00000000E+00  0.00000000E+00
  0.00000000E+00  0.00000000E+00  0.00000000E+00
  0.00000000E+00  0.00000000E+00  0.00000000E+00
  0.00000000E+00  0.00000000E+00  0.00000000E+00
  0.00000000E+00  0.00000000E+00  0.00000000E+00
  0.00000000E+00  0.00000000E+00  0.00000000E+00
  0.00000000E+00  0.00000000E+00  0.00000000E+00
  0.00000000E+00  0.00000000E+00  0.00000000E+00
  0.00000000E+00  0.00000000E+00  0.00000000E+00
  0.00000000E+00  0.00000000E+00  0.00000000E+00
  0.00000000E+00  0.00000000E+00  0.00000000E+00
  0.00000000E+00  0.00000000E+00  0.00000000E+00
  0.00000000E+00  0.00000000E+00  0.00000000E+00
  0.00000000E+00  0.00000000E+00  0.00000000E+00
  0.00000000E+00  0.00000000E+00  0.00000000E+00
  0.00000000E+00  0.00000000E+00  0.00000000E+00
  0.00000000E+00  0.00000000E+00  0.00000000E+00
  0.00000000E+00  0.00000000E+00  0.00000000E+00
  0.00000000E+00  0.00000000E+00  0.00000000E+00
  0.00000000E+00  0.00000000E+00  0.00000000E+00
  0.00000000E+00  0.00000000E+00  0.00000000E+00
