# Supplementary material for: Redox-mediated domino electrosynthesis of N,N-dimethylformamide with industrial-relevant productivity and modularized cathodic integration
Source: Nat Commun. 2026 Apr 17;17:5349. doi: 10.1038/s41467-026-71637-z (PMC13272958; doi:10.1038/s41467-026-71637-z)
Supplement: Supplementary file 3 — Supplementary Data 1 [file 41467_2026_71637_MOESM3_ESM.zip › 6/DOSCAR]

  21  21   0   0
  0.7970591E+03  0.2566900E-08  0.2964000E-08  0.2200000E-08  0.1000000E-15
  1.000000000000000E-004
  CAR 
 XYC                                     
      2.22023565    -24.50413974  301     -3.92080311      1.00000000
    -24.504  0.0000E+00  0.0000E+00
    -24.415  0.0000E+00  0.0000E+00
    -24.326  0.0000E+00  0.0000E+00
    -24.237  0.0000E+00  0.0000E+00
    -24.148  0.0000E+00  0.0000E+00
    -24.059  0.0000E+00  0.0000E+00
    -23.970  0.0000E+00  0.0000E+00
    -23.881  0.0000E+00  0.0000E+00
    -23.791  0.0000E+00  0.0000E+00
    -23.702  0.0000E+00  0.0000E+00
    -23.613  0.0000E+00  0.0000E+00
    -23.524  0.1730E-11  0.1541E-12
    -23.435  0.2099E-05  0.1870E-06
    -23.346  0.6108E-02  0.5443E-03
    -23.257  0.8597E-01  0.8202E-02
    -23.168  0.2015E-01  0.9997E-02
    -23.079  0.3316E-04  0.1000E-01
    -22.990  0.1456E-09  0.1000E-01
    -22.901  0.0000E+00  0.1000E-01
    -22.812  0.0000E+00  0.1000E-01
    -22.723  0.0000E+00  0.1000E-01
    -22.633  0.0000E+00  0.1000E-01
    -22.544  0.0000E+00  0.1000E-01
    -22.455  0.0000E+00  0.1000E-01
    -22.366  0.1651E-14  0.1000E-01
    -22.277  0.2104E-07  0.1000E-01
    -22.188  0.5846E-03  0.1005E-01
    -22.099  0.5366E-01  0.1483E-01
    -22.010  0.5727E-01  0.1993E-01
    -21.921  0.7426E-03  0.2000E-01
    -21.832  0.3267E-07  0.2000E-01
    -21.743  0.3153E-14  0.2000E-01
    -21.654  0.0000E+00  0.2000E-01
    -21.564  0.0000E+00  0.2000E-01
    -21.475  0.0000E+00  0.2000E-01
    -21.386  0.0000E+00  0.2000E-01
    -21.297  0.0000E+00  0.2000E-01
    -21.208  0.0000E+00  0.2000E-01
    -21.119  0.0000E+00  0.2000E-01
    -21.030  0.0000E+00  0.2000E-01
    -20.941  0.0000E+00  0.2000E-01
    -20.852  0.0000E+00  0.2000E-01
    -20.763  0.0000E+00  0.2000E-01
    -20.674  0.0000E+00  0.2000E-01
    -20.585  0.0000E+00  0.2000E-01
    -20.495  0.0000E+00  0.2000E-01
    -20.406  0.0000E+00  0.2000E-01
    -20.317  0.0000E+00  0.2000E-01
    -20.228  0.0000E+00  0.2000E-01
    -20.139  0.0000E+00  0.2000E-01
    -20.050  0.0000E+00  0.2000E-01
    -19.961  0.0000E+00  0.2000E-01
    -19.872  0.0000E+00  0.2000E-01
    -19.783  0.0000E+00  0.2000E-01
    -19.694  0.0000E+00  0.2000E-01
    -19.605  0.0000E+00  0.2000E-01
    -19.516  0.0000E+00  0.2000E-01
    -19.427  0.0000E+00  0.2000E-01
    -19.337  0.0000E+00  0.2000E-01
    -19.248  0.0000E+00  0.2000E-01
    -19.159  0.0000E+00  0.2000E-01
    -19.070  0.0000E+00  0.2000E-01
    -18.981  0.0000E+00  0.2000E-01
    -18.892  0.0000E+00  0.2000E-01
    -18.803  0.0000E+00  0.2000E-01
    -18.714  0.0000E+00  0.2000E-01
    -18.625  0.0000E+00  0.2000E-01
    -18.536  0.0000E+00  0.2000E-01
    -18.447  0.0000E+00  0.2000E-01
    -18.358  0.0000E+00  0.2000E-01
    -18.268  0.0000E+00  0.2000E-01
    -18.179  0.0000E+00  0.2000E-01
    -18.090  0.0000E+00  0.2000E-01
    -18.001  0.0000E+00  0.2000E-01
    -17.912  0.0000E+00  0.2000E-01
    -17.823  0.5787E-10  0.2000E-01
    -17.734  0.1892E-04  0.2000E-01
    -17.645  0.1608E-01  0.2143E-01
    -17.556  0.9098E-01  0.2954E-01
    -17.467  0.8621E-01  0.3722E-01
    -17.378  0.3112E-01  0.3999E-01
    -17.289  0.1103E-03  0.4000E-01
    -17.199  0.8694E-02  0.4077E-01
    -17.110  0.8827E-01  0.4864E-01
    -17.021  0.1528E-01  0.5000E-01
    -16.932  0.1673E-04  0.5000E-01
    -16.843  0.4732E-10  0.5000E-01
    -16.754  0.0000E+00  0.5000E-01
    -16.665  0.0000E+00  0.5000E-01
    -16.576  0.0000E+00  0.5000E-01
    -16.487  0.0000E+00  0.5000E-01
    -16.398  0.0000E+00  0.5000E-01
    -16.309  0.0000E+00  0.5000E-01
    -16.220  0.0000E+00  0.5000E-01
    -16.131  0.0000E+00  0.5000E-01
    -16.041  0.0000E+00  0.5000E-01
    -15.952  0.0000E+00  0.5000E-01
    -15.863  0.0000E+00  0.5000E-01
    -15.774  0.0000E+00  0.5000E-01
    -15.685  0.0000E+00  0.5000E-01
    -15.596  0.0000E+00  0.5000E-01
    -15.507  0.7229E-15  0.5000E-01
    -15.418  0.1194E-07  0.5000E-01
    -15.329  0.4280E-03  0.5004E-01
    -15.240  0.4907E-01  0.5441E-01
    -15.151  0.6176E-01  0.5991E-01
    -15.062  0.9957E-03  0.6000E-01
    -14.972  0.5643E-07  0.6000E-01
    -14.883  0.7079E-14  0.6000E-01
    -14.794  0.0000E+00  0.6000E-01
    -14.705  0.0000E+00  0.6000E-01
    -14.616  0.0000E+00  0.6000E-01
    -14.527  0.0000E+00  0.6000E-01
    -14.438  0.0000E+00  0.6000E-01
    -14.349  0.0000E+00  0.6000E-01
    -14.260  0.0000E+00  0.6000E-01
    -14.171  0.0000E+00  0.6000E-01
    -14.082  0.4011E-10  0.6000E-01
    -13.993  0.1511E-04  0.6000E-01
    -13.903  0.1464E-01  0.6131E-01
    -13.814  0.8846E-01  0.6919E-01
    -13.725  0.9128E-02  0.7000E-01
    -13.636  0.5062E-05  0.7000E-01
    -13.547  0.6923E-11  0.7000E-01
    -13.458  0.0000E+00  0.7000E-01
    -13.369  0.0000E+00  0.7000E-01
    -13.280  0.0000E+00  0.7000E-01
    -13.191  0.0000E+00  0.7000E-01
    -13.102  0.0000E+00  0.7000E-01
    -13.013  0.0000E+00  0.7000E-01
    -12.924  0.0000E+00  0.7000E-01
    -12.834  0.0000E+00  0.7000E-01
    -12.745  0.0000E+00  0.7000E-01
    -12.656  0.0000E+00  0.7000E-01
    -12.567  0.0000E+00  0.7000E-01
    -12.478  0.0000E+00  0.7000E-01
    -12.389  0.0000E+00  0.7000E-01
    -12.300  0.0000E+00  0.7000E-01
    -12.211  0.0000E+00  0.7000E-01
    -12.122  0.6352E-13  0.7000E-01
    -12.033  0.2443E-06  0.7000E-01
    -11.944  0.2158E-02  0.7019E-01
    -11.855  0.9060E-01  0.7826E-01
    -11.766  0.1241E+00  0.8932E-01
    -11.676  0.1138E-01  0.9033E-01
    -11.587  0.8084E-01  0.9753E-01
    -11.498  0.2761E-01  0.9999E-01
    -11.409  0.7587E-04  0.1000E+00
    -11.320  0.5828E-09  0.1000E+00
    -11.231  0.1246E-16  0.1000E+00
    -11.142  0.0000E+00  0.1000E+00
    -11.053  0.0000E+00  0.1000E+00
    -10.964  0.2493E-16  0.1000E+00
    -10.875  0.1171E-08  0.1000E+00
    -10.786  0.1142E-03  0.1000E+00
    -10.697  0.3198E-01  0.1029E+00
    -10.607  0.7732E-01  0.1097E+00
    -10.518  0.3215E-02  0.1100E+00
    -10.429  0.4744E-01  0.1143E+00
    -10.340  0.1133E+00  0.1243E+00
    -10.251  0.6246E-01  0.1299E+00
    -10.162  0.9679E-03  0.1300E+00
    -10.073  0.5350E-07  0.1300E+00
     -9.984  0.6543E-14  0.1300E+00
     -9.895  0.0000E+00  0.1300E+00
     -9.806  0.0000E+00  0.1300E+00
     -9.717  0.1853E-09  0.1300E+00
     -9.628  0.3834E-04  0.1300E+00
     -9.538  0.2133E-01  0.1319E+00
     -9.449  0.8526E-01  0.1395E+00
     -9.360  0.5634E-02  0.1400E+00
     -9.271  0.1767E-05  0.1400E+00
     -9.182  0.5010E-11  0.1400E+00
     -9.093  0.3976E-05  0.1400E+00
     -9.004  0.1127E-01  0.1410E+00
     -8.915  0.1738E+00  0.1565E+00
     -8.826  0.1491E+00  0.1698E+00
     -8.737  0.1089E+00  0.1795E+00
     -8.648  0.2312E-01  0.1815E+00
     -8.559  0.8759E-01  0.1893E+00
     -8.470  0.2979E-01  0.1920E+00
     -8.380  0.8470E-01  0.1995E+00
     -8.291  0.5309E-02  0.2000E+00
     -8.202  0.1558E-05  0.2000E+00
     -8.113  0.1087E-11  0.2000E+00
     -8.024  0.0000E+00  0.2000E+00
     -7.935  0.0000E+00  0.2000E+00
     -7.846  0.0000E+00  0.2000E+00
     -7.757  0.0000E+00  0.2000E+00
     -7.668  0.0000E+00  0.2000E+00
     -7.579  0.0000E+00  0.2000E+00
     -7.490  0.0000E+00  0.2000E+00
     -7.401  0.0000E+00  0.2000E+00
     -7.311  0.0000E+00  0.2000E+00
     -7.222  0.0000E+00  0.2000E+00
     -7.133  0.0000E+00  0.2000E+00
     -7.044  0.0000E+00  0.2000E+00
     -6.955  0.0000E+00  0.2000E+00
     -6.866  0.0000E+00  0.2000E+00
     -6.777  0.0000E+00  0.2000E+00
     -6.688  0.0000E+00  0.2000E+00
     -6.599  0.0000E+00  0.2000E+00
     -6.510  0.0000E+00  0.2000E+00
     -6.421  0.0000E+00  0.2000E+00
     -6.332  0.0000E+00  0.2000E+00
     -6.242  0.0000E+00  0.2000E+00
     -6.153  0.0000E+00  0.2000E+00
     -6.064  0.0000E+00  0.2000E+00
     -5.975  0.0000E+00  0.2000E+00
     -5.886  0.0000E+00  0.2000E+00
     -5.797  0.0000E+00  0.2000E+00
     -5.708  0.0000E+00  0.2000E+00
     -5.619  0.0000E+00  0.2000E+00
     -5.530  0.0000E+00  0.2000E+00
     -5.441  0.6232E-16  0.2000E+00
     -5.352  0.2212E-08  0.2000E+00
     -5.263  0.1651E-03  0.2000E+00
     -5.174  0.3630E-01  0.2032E+00
     -5.084  0.7361E-01  0.2098E+00
     -4.995  0.2183E-02  0.2100E+00
     -4.906  0.2549E-06  0.2100E+00
     -4.817  0.6775E-13  0.2100E+00
     -4.728  0.0000E+00  0.2100E+00
     -4.639  0.0000E+00  0.2100E+00
     -4.550  0.0000E+00  0.2100E+00
     -4.461  0.3763E-11  0.2100E+00
     -4.372  0.3444E-05  0.2100E+00
     -4.283  0.7673E-02  0.2107E+00
     -4.194  0.8762E-01  0.2185E+00
     -4.105  0.1694E-01  0.2200E+00
     -4.015  0.2152E-04  0.2200E+00
     -3.926  0.7141E-10  0.2200E+00
     -3.837  0.0000E+00  0.2200E+00
     -3.748  0.0000E+00  0.2200E+00
     -3.659  0.0000E+00  0.2200E+00
     -3.570  0.0000E+00  0.2200E+00
     -3.481  0.0000E+00  0.2200E+00
     -3.392  0.0000E+00  0.2200E+00
     -3.303  0.0000E+00  0.2200E+00
     -3.214  0.0000E+00  0.2200E+00
     -3.125  0.0000E+00  0.2200E+00
     -3.036  0.0000E+00  0.2200E+00
     -2.946  0.0000E+00  0.2200E+00
     -2.857  0.0000E+00  0.2200E+00
     -2.768  0.0000E+00  0.2200E+00
     -2.679  0.0000E+00  0.2200E+00
     -2.590  0.0000E+00  0.2200E+00
     -2.501  0.0000E+00  0.2200E+00
     -2.412  0.0000E+00  0.2200E+00
     -2.323  0.0000E+00  0.2200E+00
     -2.234  0.0000E+00  0.2200E+00
     -2.145  0.0000E+00  0.2200E+00
     -2.056  0.0000E+00  0.2200E+00
     -1.967  0.0000E+00  0.2200E+00
     -1.878  0.0000E+00  0.2200E+00
     -1.788  0.0000E+00  0.2200E+00
     -1.699  0.0000E+00  0.2200E+00
     -1.610  0.0000E+00  0.2200E+00
     -1.521  0.0000E+00  0.2200E+00
     -1.432  0.0000E+00  0.2200E+00
     -1.343  0.0000E+00  0.2200E+00
     -1.254  0.0000E+00  0.2200E+00
     -1.165  0.0000E+00  0.2200E+00
     -1.076  0.0000E+00  0.2200E+00
     -0.987  0.0000E+00  0.2200E+00
     -0.898  0.7458E-10  0.2200E+00
     -0.809  0.2210E-04  0.2200E+00
     -0.719  0.1713E-01  0.2215E+00
     -0.630  0.8754E-01  0.2293E+00
     -0.541  0.7570E-02  0.2300E+00
     -0.452  0.3343E-05  0.2300E+00
     -0.363  0.4850E-11  0.2300E+00
     -0.274  0.1734E-05  0.2300E+00
     -0.185  0.6163E-02  0.2305E+00
     -0.096  0.1396E+00  0.2430E+00
     -0.007  0.1033E+00  0.2522E+00
      0.082  0.1731E+00  0.2676E+00
      0.171  0.6572E-01  0.2735E+00
      0.260  0.2193E+00  0.2930E+00
      0.350  0.3972E+00  0.3284E+00
      0.439  0.4354E+00  0.3672E+00
      0.528  0.4921E+00  0.4110E+00
      0.617  0.4845E+00  0.4542E+00
      0.706  0.5645E+00  0.5044E+00
      0.795  0.3946E+00  0.5396E+00
      0.884  0.4060E+00  0.5758E+00
      0.973  0.4565E+00  0.6164E+00
      1.062  0.2567E+00  0.6393E+00
      1.151  0.7957E-02  0.6400E+00
      1.240  0.2192E-05  0.6400E+00
      1.329  0.1742E-11  0.6400E+00
      1.419  0.0000E+00  0.6400E+00
      1.508  0.0000E+00  0.6400E+00
      1.597  0.0000E+00  0.6400E+00
      1.686  0.0000E+00  0.6400E+00
      1.775  0.0000E+00  0.6400E+00
      1.864  0.0000E+00  0.6400E+00
      1.953  0.0000E+00  0.6400E+00
      2.042  0.0000E+00  0.6400E+00
      2.131  0.0000E+00  0.6400E+00
      2.220  0.0000E+00  0.6400E+00
