# Supplementary material for: Redox-mediated domino electrosynthesis of N,N-dimethylformamide with industrial-relevant productivity and modularized cathodic integration
Source: Nat Commun. 2026 Apr 17;17:5349. doi: 10.1038/s41467-026-71637-z (PMC13272958; doi:10.1038/s41467-026-71637-z)
Supplement: Supplementary file 3 — Supplementary Data 1 [file 41467_2026_71637_MOESM3_ESM.zip › 6/OSZICAR]

       N       E                     dE             d eps       ncg     rms          rms(c)
DAV:   1     0.165924163814E+03    0.16592E+03   -0.93366E+03   192   0.282E+02
DAV:   2    -0.893593601797E+02   -0.25528E+03   -0.25103E+03   224   0.720E+01
DAV:   3    -0.123186585932E+03   -0.33827E+02   -0.33788E+02   224   0.311E+01
DAV:   4    -0.123737169810E+03   -0.55058E+00   -0.55043E+00   224   0.422E+00
DAV:   5    -0.123739126768E+03   -0.19570E-02   -0.19569E-02   192   0.220E-01    0.165E+01
DAV:   6    -0.116661211933E+03    0.70779E+01   -0.89588E+00   224   0.556E+00    0.112E+01
DAV:   7    -0.112922568463E+03    0.37386E+01   -0.17721E+01   256   0.724E+00    0.529E+00
DAV:   8    -0.112495716864E+03    0.42685E+00   -0.25985E+00   192   0.419E+00    0.130E+00
DAV:   9    -0.112464662417E+03    0.31054E-01   -0.40132E-01   256   0.153E+00    0.633E-01
DAV:  10    -0.112448817257E+03    0.15845E-01   -0.87144E-02   192   0.792E-01    0.350E-01
DAV:  11    -0.112450846005E+03   -0.20287E-02   -0.19938E-02   224   0.353E-01    0.266E-01
DAV:  12    -0.112450301117E+03    0.54489E-03   -0.47139E-03   192   0.153E-01    0.120E-01
DAV:  13    -0.112449964081E+03    0.33704E-03   -0.47166E-03   192   0.148E-01    0.523E-02
DAV:  14    -0.112449927237E+03    0.36843E-04   -0.47501E-04   192   0.657E-02    0.216E-02
DAV:  15    -0.112449929322E+03   -0.20842E-05   -0.72607E-05   256   0.226E-02
   1 F= -.11244993E+03 E0= -.11244993E+03  d E =-.112450E+03
       N       E                     dE             d eps       ncg     rms          rms(c)
DAV:   1    -0.112483639488E+03   -0.33712E-01   -0.65976E-01   128   0.225E+00    0.203E-01
DAV:   2    -0.112484062609E+03   -0.42312E-03   -0.98114E-03   192   0.275E-01    0.174E-01
DAV:   3    -0.112483737521E+03    0.32509E-03   -0.17160E-03   160   0.107E-01    0.708E-02
DAV:   4    -0.112483827009E+03   -0.89488E-04   -0.46087E-04   192   0.561E-02    0.392E-02
DAV:   5    -0.112483797922E+03    0.29087E-04   -0.18170E-04   192   0.356E-02    0.132E-02
DAV:   6    -0.112483803812E+03   -0.58898E-05   -0.41927E-05   192   0.169E-02
   2 F= -.11248380E+03 E0= -.11248380E+03  d E =-.338745E-01
       N       E                     dE             d eps       ncg     rms          rms(c)
DAV:   1    -0.112497486277E+03   -0.13688E-01   -0.85447E-01   160   0.257E+00    0.238E-01
DAV:   2    -0.112497937903E+03   -0.45163E-03   -0.12175E-02   192   0.311E-01    0.202E-01
DAV:   3    -0.112497536771E+03    0.40113E-03   -0.27866E-03   160   0.137E-01    0.741E-02
DAV:   4    -0.112497632968E+03   -0.96197E-04   -0.49295E-04   192   0.599E-02    0.449E-02
DAV:   5    -0.112497607255E+03    0.25713E-04   -0.17740E-04   192   0.359E-02    0.156E-02
DAV:   6    -0.112497611848E+03   -0.45925E-05   -0.57684E-05   192   0.193E-02
   3 F= -.11249761E+03 E0= -.11249761E+03  d E =-.476825E-01
       N       E                     dE             d eps       ncg     rms          rms(c)
DAV:   1    -0.112506012344E+03   -0.84051E-02   -0.17043E-01   192   0.123E+00    0.994E-02
DAV:   2    -0.112506124529E+03   -0.11218E-03   -0.33762E-03   192   0.161E-01    0.863E-02
DAV:   3    -0.112506049751E+03    0.74778E-04   -0.29886E-04   192   0.496E-02    0.557E-02
DAV:   4    -0.112506084662E+03   -0.34911E-04   -0.18739E-04   192   0.374E-02    0.242E-02
DAV:   5    -0.112506102732E+03   -0.18071E-04   -0.41277E-05   192   0.183E-02    0.558E-03
DAV:   6    -0.112506104167E+03   -0.14351E-05   -0.53298E-06   192   0.592E-03
   4 F= -.11250610E+03 E0= -.11250610E+03  d E =-.849232E-02
       N       E                     dE             d eps       ncg     rms          rms(c)
DAV:   1    -0.112512400414E+03   -0.62977E-02   -0.66784E-01   192   0.244E+00    0.198E-01
DAV:   2    -0.112512886379E+03   -0.48596E-03   -0.13305E-02   192   0.319E-01    0.171E-01
DAV:   3    -0.112512570432E+03    0.31595E-03   -0.12269E-03   160   0.990E-02    0.109E-01
DAV:   4    -0.112512677156E+03   -0.10672E-03   -0.69900E-04   192   0.718E-02    0.478E-02
DAV:   5    -0.112512746232E+03   -0.69076E-04   -0.14797E-04   192   0.344E-02    0.108E-02
DAV:   6    -0.112512751230E+03   -0.49982E-05   -0.19808E-05   192   0.114E-02
   5 F= -.11251275E+03 E0= -.11251275E+03  d E =-.151394E-01
       N       E                     dE             d eps       ncg     rms          rms(c)
DAV:   1    -0.112519064267E+03   -0.63180E-02   -0.26239E-01   128   0.150E+00    0.109E-01
DAV:   2    -0.112519182688E+03   -0.11842E-03   -0.31726E-03   192   0.158E-01    0.936E-02
DAV:   3    -0.112519164910E+03    0.17778E-04   -0.25671E-04   160   0.458E-02    0.559E-02
DAV:   4    -0.112519239922E+03   -0.75012E-04   -0.16988E-04   192   0.346E-02    0.199E-02
DAV:   5    -0.112519240370E+03   -0.44767E-06   -0.52970E-05   192   0.232E-02
   6 F= -.11251924E+03 E0= -.11251924E+03  d E =-.648914E-02
       N       E                     dE             d eps       ncg     rms          rms(c)
DAV:   1    -0.112521423818E+03   -0.21839E-02   -0.28733E-01   128   0.157E+00    0.113E-01
DAV:   2    -0.112521558866E+03   -0.13505E-03   -0.35603E-03   192   0.167E-01    0.976E-02
DAV:   3    -0.112521537784E+03    0.21082E-04   -0.28700E-04   160   0.492E-02    0.592E-02
DAV:   4    -0.112521625179E+03   -0.87395E-04   -0.20379E-04   192   0.380E-02    0.218E-02
DAV:   5    -0.112521625661E+03   -0.48246E-06   -0.63200E-05   192   0.258E-02
   7 F= -.11252163E+03 E0= -.11252163E+03  d E =-.887443E-02
       N       E                     dE             d eps       ncg     rms          rms(c)
DAV:   1    -0.112525755358E+03   -0.41302E-02   -0.26874E-01   192   0.152E+00    0.118E-01
DAV:   2    -0.112526040547E+03   -0.28519E-03   -0.50115E-03   192   0.195E-01    0.106E-01
DAV:   3    -0.112525958084E+03    0.82463E-04   -0.25276E-04   192   0.479E-02    0.755E-02
DAV:   4    -0.112526039306E+03   -0.81222E-04   -0.52688E-04   192   0.651E-02    0.242E-02
DAV:   5    -0.112526030152E+03    0.91541E-05   -0.14683E-04   192   0.375E-02    0.106E-02
DAV:   6    -0.112526035939E+03   -0.57864E-05   -0.27788E-05   192   0.139E-02
   8 F= -.11252604E+03 E0= -.11252604E+03  d E =-.441028E-02
       N       E                     dE             d eps       ncg     rms          rms(c)
DAV:   1    -0.112526585626E+03   -0.55547E-03   -0.80161E-02   192   0.832E-01    0.636E-02
DAV:   2    -0.112526668441E+03   -0.82815E-04   -0.14754E-03   192   0.105E-01    0.568E-02
DAV:   3    -0.112526650759E+03    0.17682E-04   -0.69232E-05   224   0.248E-02    0.404E-02
DAV:   4    -0.112526684465E+03   -0.33705E-04   -0.14007E-04   192   0.333E-02    0.125E-02
DAV:   5    -0.112526681544E+03    0.29206E-05   -0.39360E-05   192   0.193E-02
   9 F= -.11252668E+03 E0= -.11252668E+03  d E =-.505588E-02
       N       E                     dE             d eps       ncg     rms          rms(c)
DAV:   1    -0.112529870943E+03   -0.31865E-02   -0.16623E-01   128   0.118E+00    0.104E-01
DAV:   2    -0.112529978230E+03   -0.10729E-03   -0.26298E-03   192   0.144E-01    0.898E-02
DAV:   3    -0.112529949237E+03    0.28993E-04   -0.17702E-04   192   0.411E-02    0.575E-02
DAV:   4    -0.112530008949E+03   -0.59711E-04   -0.20481E-04   192   0.408E-02    0.190E-02
DAV:   5    -0.112530001550E+03    0.73981E-05   -0.67710E-05   192   0.263E-02
  10 F= -.11253000E+03 E0= -.11253000E+03  d E =-.332001E-02
       N       E                     dE             d eps       ncg     rms          rms(c)
DAV:   1    -0.112531334034E+03   -0.13251E-02   -0.25439E-01   128   0.146E+00    0.128E-01
DAV:   2    -0.112531511909E+03   -0.17787E-03   -0.40380E-03   192   0.179E-01    0.111E-01
DAV:   3    -0.112531463847E+03    0.48061E-04   -0.26686E-04   192   0.507E-02    0.716E-02
DAV:   4    -0.112531560346E+03   -0.96499E-04   -0.32638E-04   192   0.516E-02    0.241E-02
DAV:   5    -0.112531547276E+03    0.13070E-04   -0.11258E-04   192   0.338E-02    0.993E-03
DAV:   6    -0.112531549996E+03   -0.27196E-05   -0.28510E-05   192   0.137E-02
  11 F= -.11253155E+03 E0= -.11253155E+03  d E =-.486845E-02
       N       E                     dE             d eps       ncg     rms          rms(c)
DAV:   1    -0.112534208826E+03   -0.26616E-02   -0.15180E-01   128   0.111E+00    0.108E-01
DAV:   2    -0.112534255767E+03   -0.46941E-04   -0.22170E-03   192   0.132E-01    0.912E-02
DAV:   3    -0.112534207982E+03    0.47786E-04   -0.38764E-04   160   0.497E-02    0.427E-02
DAV:   4    -0.112534249650E+03   -0.41668E-04   -0.13635E-04   192   0.292E-02    0.243E-02
DAV:   5    -0.112534237868E+03    0.11782E-04   -0.11127E-04   192   0.254E-02    0.541E-03
DAV:   6    -0.112534238977E+03   -0.11094E-05   -0.94017E-06   192   0.926E-03
  12 F= -.11253424E+03 E0= -.11253424E+03  d E =-.268898E-02
       N       E                     dE             d eps       ncg     rms          rms(c)
DAV:   1    -0.112534921368E+03   -0.68350E-03   -0.10152E-01   160   0.907E-01    0.885E-02
DAV:   2    -0.112534949718E+03   -0.28350E-04   -0.14791E-03   192   0.108E-01    0.745E-02
DAV:   3    -0.112534919775E+03    0.29944E-04   -0.26805E-04   160   0.410E-02    0.345E-02
DAV:   4    -0.112534946558E+03   -0.26783E-04   -0.86504E-05   192   0.234E-02    0.199E-02
DAV:   5    -0.112534938744E+03    0.78140E-05   -0.71606E-05   192   0.203E-02
  13 F= -.11253494E+03 E0= -.11253494E+03  d E =-.338875E-02
       N       E                     dE             d eps       ncg     rms          rms(c)
DAV:   1    -0.112536759352E+03   -0.18128E-02   -0.65596E-02   128   0.733E-01    0.720E-02
DAV:   2    -0.112536772054E+03   -0.12702E-04   -0.85270E-04   192   0.782E-02    0.586E-02
DAV:   3    -0.112536785304E+03   -0.13250E-04   -0.64071E-05   160   0.236E-02    0.297E-02
DAV:   4    -0.112536808254E+03   -0.22950E-04   -0.36096E-05   192   0.158E-02    0.849E-03
DAV:   5    -0.112536806042E+03    0.22122E-05   -0.14080E-05   192   0.108E-02
  14 F= -.11253681E+03 E0= -.11253681E+03  d E =-.186730E-02
       N       E                     dE             d eps       ncg     rms          rms(c)
DAV:   1    -0.112539438517E+03   -0.26303E-02   -0.59121E-01   128   0.220E+00    0.214E-01
DAV:   2    -0.112539724423E+03   -0.28591E-03   -0.75516E-03   192   0.233E-01    0.175E-01
DAV:   3    -0.112539691341E+03    0.33082E-04   -0.60731E-04   160   0.727E-02    0.863E-02
DAV:   4    -0.112539844015E+03   -0.15267E-03   -0.32688E-04   192   0.474E-02    0.262E-02
DAV:   5    -0.112539822533E+03    0.21482E-04   -0.14410E-04   224   0.346E-02    0.904E-03
DAV:   6    -0.112539826348E+03   -0.38144E-05   -0.15609E-05   192   0.108E-02
  15 F= -.11253983E+03 E0= -.11253983E+03  d E =-.488760E-02
       N       E                     dE             d eps       ncg     rms          rms(c)
DAV:   1    -0.112541248386E+03   -0.14259E-02   -0.34540E-02   192   0.529E-01    0.508E-02
DAV:   2    -0.112541250131E+03   -0.17448E-05   -0.43911E-04   192   0.563E-02    0.425E-02
DAV:   3    -0.112541262408E+03   -0.12277E-04   -0.54419E-05   160   0.201E-02    0.171E-02
DAV:   4    -0.112541272885E+03   -0.10477E-04   -0.15663E-05   192   0.102E-02    0.755E-03
DAV:   5    -0.112541271518E+03    0.13677E-05   -0.10928E-05   192   0.852E-03
  16 F= -.11254127E+03 E0= -.11254127E+03  d E =-.144517E-02
       N       E                     dE             d eps       ncg     rms          rms(c)
DAV:   1    -0.112543981955E+03   -0.27091E-02   -0.31020E-01   128   0.159E+00    0.149E-01
DAV:   2    -0.112544094837E+03   -0.11288E-03   -0.39067E-03   192   0.168E-01    0.125E-01
DAV:   3    -0.112544090213E+03    0.46247E-05   -0.47723E-04   160   0.588E-02    0.510E-02
DAV:   4    -0.112544162760E+03   -0.72548E-04   -0.13809E-04   192   0.300E-02    0.221E-02
DAV:   5    -0.112544151482E+03    0.11278E-04   -0.93438E-05   192   0.244E-02    0.634E-03
DAV:   6    -0.112544153660E+03   -0.21781E-05   -0.87609E-06   192   0.894E-03
  17 F= -.11254415E+03 E0= -.11254415E+03  d E =-.432731E-02
       N       E                     dE             d eps       ncg     rms          rms(c)
DAV:   1    -0.112542992301E+03    0.11592E-02   -0.12423E+00   128   0.317E+00    0.298E-01
DAV:   2    -0.112543645524E+03   -0.65322E-03   -0.15518E-02   192   0.336E-01    0.250E-01
DAV:   3    -0.112543466928E+03    0.17860E-03   -0.18967E-03   160   0.117E-01    0.101E-01
DAV:   4    -0.112543699307E+03   -0.23238E-03   -0.54052E-04   192   0.593E-02    0.433E-02
DAV:   5    -0.112543653720E+03    0.45587E-04   -0.35860E-04   192   0.479E-02    0.125E-02
DAV:   6    -0.112543661321E+03   -0.76019E-05   -0.33389E-05   192   0.173E-02
  18 F= -.11254366E+03 E0= -.11254366E+03  d E =-.383497E-02
       N       E                     dE             d eps       ncg     rms          rms(c)
DAV:   1    -0.112544824786E+03   -0.11711E-02   -0.40328E-01   128   0.181E+00    0.170E-01
DAV:   2    -0.112544961139E+03   -0.13635E-03   -0.49700E-03   192   0.191E-01    0.143E-01
DAV:   3    -0.112544908644E+03    0.52494E-04   -0.71516E-04   160   0.724E-02    0.551E-02
DAV:   4    -0.112544987983E+03   -0.79339E-04   -0.18593E-04   192   0.350E-02    0.264E-02
DAV:   5    -0.112544971856E+03    0.16127E-04   -0.12809E-04   192   0.293E-02    0.749E-03
DAV:   6    -0.112544974358E+03   -0.25017E-05   -0.12732E-05   192   0.107E-02
  19 F= -.11254497E+03 E0= -.11254497E+03  d E =-.514801E-02
       N       E                     dE             d eps       ncg     rms          rms(c)
DAV:   1    -0.112546473083E+03   -0.15012E-02   -0.81827E-02   128   0.810E-01    0.783E-02
DAV:   2    -0.112546484277E+03   -0.11194E-04   -0.97223E-04   192   0.836E-02    0.638E-02
DAV:   3    -0.112546496455E+03   -0.12178E-04   -0.12470E-04   160   0.320E-02    0.251E-02
DAV:   4    -0.112546514909E+03   -0.18455E-04   -0.36808E-05   192   0.158E-02    0.110E-02
DAV:   5    -0.112546511349E+03    0.35604E-05   -0.23212E-05   192   0.146E-02
  20 F= -.11254651E+03 E0= -.11254651E+03  d E =-.153699E-02
       N       E                     dE             d eps       ncg     rms          rms(c)
DAV:   1    -0.112549635699E+03   -0.31208E-02   -0.73840E-01   128   0.243E+00    0.237E-01
DAV:   2    -0.112549933858E+03   -0.29816E-03   -0.88019E-03   192   0.251E-01    0.192E-01
DAV:   3    -0.112549937014E+03   -0.31556E-05   -0.10053E-03   160   0.910E-02    0.769E-02
DAV:   4    -0.112550088083E+03   -0.15107E-03   -0.29861E-04   192   0.450E-02    0.308E-02
DAV:   5    -0.112550058979E+03    0.29103E-04   -0.18635E-04   192   0.410E-02    0.981E-03
DAV:   6    -0.112550064413E+03   -0.54342E-05   -0.31031E-05   192   0.163E-02
  21 F= -.11255006E+03 E0= -.11255006E+03  d E =-.509006E-02
       N       E                     dE             d eps       ncg     rms          rms(c)
DAV:   1    -0.112550718978E+03   -0.66000E-03   -0.29557E+00   128   0.486E+00    0.475E-01
DAV:   2    -0.112552474269E+03   -0.17553E-02   -0.36459E-02   224   0.502E-01    0.394E-01
DAV:   3    -0.112552039909E+03    0.43436E-03   -0.37169E-03   160   0.160E-01    0.154E-01
DAV:   4    -0.112552547533E+03   -0.50762E-03   -0.12876E-03   192   0.902E-02    0.606E-02
DAV:   5    -0.112552445302E+03    0.10223E-03   -0.74198E-04   192   0.809E-02    0.171E-02
DAV:   6    -0.112552455170E+03   -0.98685E-05   -0.11729E-04   224   0.322E-02    0.129E-02
DAV:   7    -0.112552452279E+03    0.28914E-05   -0.13988E-05   192   0.116E-02
  22 F= -.11255245E+03 E0= -.11255245E+03  d E =-.747792E-02
       N       E                     dE             d eps       ncg     rms          rms(c)
DAV:   1    -0.112555766524E+03   -0.33114E-02   -0.59447E-01   128   0.219E+00    0.212E-01
DAV:   2    -0.112556026484E+03   -0.25996E-03   -0.73916E-03   192   0.229E-01    0.173E-01
DAV:   3    -0.112556030664E+03   -0.41804E-05   -0.54235E-04   160   0.708E-02    0.814E-02
DAV:   4    -0.112556173492E+03   -0.14283E-03   -0.33995E-04   192   0.473E-02    0.255E-02
DAV:   5    -0.112556146589E+03    0.26903E-04   -0.15806E-04   192   0.354E-02    0.955E-03
DAV:   6    -0.112556150886E+03   -0.42968E-05   -0.20932E-05   192   0.126E-02
  23 F= -.11255615E+03 E0= -.11255615E+03  d E =-.369861E-02
       N       E                     dE             d eps       ncg     rms          rms(c)
DAV:   1    -0.112556839193E+03   -0.69260E-03   -0.35393E-01   128   0.169E+00    0.166E-01
DAV:   2    -0.112556964042E+03   -0.12485E-03   -0.43427E-03   192   0.175E-01    0.135E-01
DAV:   3    -0.112556989729E+03   -0.25687E-04   -0.33703E-04   160   0.553E-02    0.612E-02
DAV:   4    -0.112557075928E+03   -0.86199E-04   -0.18528E-04   192   0.349E-02    0.196E-02
DAV:   5    -0.112557060545E+03    0.15383E-04   -0.92217E-05   192   0.266E-02    0.712E-03
DAV:   6    -0.112557062928E+03   -0.23836E-05   -0.11595E-05   192   0.953E-03
  24 F= -.11255706E+03 E0= -.11255706E+03  d E =-.461065E-02
       N       E                     dE             d eps       ncg     rms          rms(c)
DAV:   1    -0.112560129900E+03   -0.30694E-02   -0.42739E-01   128   0.186E+00    0.170E-01
DAV:   2    -0.112560274405E+03   -0.14451E-03   -0.52195E-03   192   0.200E-01    0.140E-01
DAV:   3    -0.112560231383E+03    0.43022E-04   -0.60991E-04   192   0.730E-02    0.700E-02
DAV:   4    -0.112560345577E+03   -0.11419E-03   -0.32368E-04   192   0.475E-02    0.273E-02
DAV:   5    -0.112560325514E+03    0.20063E-04   -0.13247E-04   192   0.359E-02    0.943E-03
DAV:   6    -0.112560330205E+03   -0.46910E-05   -0.35945E-05   160   0.156E-02
  25 F= -.11256033E+03 E0= -.11256033E+03  d E =-.326728E-02
       N       E                     dE             d eps       ncg     rms          rms(c)
DAV:   1    -0.112561038464E+03   -0.71295E-03   -0.33569E-01   128   0.165E+00    0.150E-01
DAV:   2    -0.112561149136E+03   -0.11067E-03   -0.40940E-03   192   0.177E-01    0.124E-01
DAV:   3    -0.112561125338E+03    0.23797E-04   -0.47064E-04   192   0.642E-02    0.622E-02
DAV:   4    -0.112561218588E+03   -0.93249E-04   -0.24940E-04   192   0.417E-02    0.241E-02
DAV:   5    -0.112561202891E+03    0.15697E-04   -0.10244E-04   192   0.317E-02    0.839E-03
DAV:   6    -0.112561206567E+03   -0.36758E-05   -0.28686E-05   160   0.139E-02
  26 F= -.11256121E+03 E0= -.11256121E+03  d E =-.414364E-02
       N       E                     dE             d eps       ncg     rms          rms(c)
DAV:   1    -0.112563254677E+03   -0.20518E-02   -0.43106E-01   128   0.188E+00    0.166E-01
DAV:   2    -0.112563420921E+03   -0.16624E-03   -0.50761E-03   192   0.197E-01    0.138E-01
DAV:   3    -0.112563408437E+03    0.12483E-04   -0.46700E-04   160   0.728E-02    0.679E-02
DAV:   4    -0.112563529498E+03   -0.12106E-03   -0.34848E-04   192   0.511E-02    0.258E-02
DAV:   5    -0.112563503131E+03    0.26367E-04   -0.12509E-04   192   0.405E-02    0.110E-02
DAV:   6    -0.112563509750E+03   -0.66198E-05   -0.55919E-05   192   0.192E-02
  27 F= -.11256351E+03 E0= -.11256351E+03  d E =-.230318E-02
       N       E                     dE             d eps       ncg     rms          rms(c)
DAV:   1    -0.112563719208E+03   -0.21608E-03   -0.97029E-02   128   0.892E-01    0.788E-02
DAV:   2    -0.112563749185E+03   -0.29977E-04   -0.11318E-03   192   0.928E-02    0.654E-02
DAV:   3    -0.112563755733E+03   -0.65476E-05   -0.10824E-04   160   0.352E-02    0.315E-02
DAV:   4    -0.112563785082E+03   -0.29349E-04   -0.73872E-05   192   0.236E-02    0.123E-02
DAV:   5    -0.112563779178E+03    0.59043E-05   -0.26547E-05   192   0.189E-02
  28 F= -.11256378E+03 E0= -.11256378E+03  d E =-.257261E-02
       N       E                     dE             d eps       ncg     rms          rms(c)
DAV:   1    -0.112564867311E+03   -0.10822E-02   -0.15842E-01   128   0.116E+00    0.103E-01
DAV:   2    -0.112564976496E+03   -0.10919E-03   -0.25474E-03   192   0.138E-01    0.886E-02
DAV:   3    -0.112564944105E+03    0.32391E-04   -0.17270E-04   160   0.429E-02    0.551E-02
DAV:   4    -0.112565011624E+03   -0.67519E-04   -0.25274E-04   192   0.459E-02    0.192E-02
DAV:   5    -0.112564997376E+03    0.14248E-04   -0.11427E-04   192   0.339E-02    0.706E-03
DAV:   6    -0.112565000902E+03   -0.35257E-05   -0.19793E-05   192   0.121E-02
  29 F= -.11256500E+03 E0= -.11256500E+03  d E =-.122172E-02
       N       E                     dE             d eps       ncg     rms          rms(c)
DAV:   1    -0.112565024245E+03   -0.26869E-04   -0.43115E-03   160   0.191E-01    0.176E-02
DAV:   2    -0.112565026205E+03   -0.19605E-05   -0.66230E-05   160   0.224E-02    0.148E-02
DAV:   3    -0.112565027160E+03   -0.95484E-06   -0.54161E-06   192   0.766E-03    0.837E-03
DAV:   4    -0.112565029899E+03   -0.27389E-05   -0.49374E-06   192   0.639E-03    0.315E-03
DAV:   5    -0.112565029495E+03    0.40417E-06   -0.24876E-06   160   0.547E-03
  30 F= -.11256503E+03 E0= -.11256503E+03  d E =-.125032E-02
       N       E                     dE             d eps       ncg     rms          rms(c)
DAV:   1    -0.112566306908E+03   -0.12770E-02   -0.14611E-01   128   0.109E+00    0.943E-02
DAV:   2    -0.112566340118E+03   -0.33210E-04   -0.15758E-03   192   0.112E-01    0.790E-02
DAV:   3    -0.112566327008E+03    0.13110E-04   -0.19845E-04   160   0.385E-02    0.376E-02
DAV:   4    -0.112566367788E+03   -0.40780E-04   -0.10441E-04   192   0.257E-02    0.161E-02
DAV:   5    -0.112566360638E+03    0.71500E-05   -0.54637E-05   192   0.183E-02
  31 F= -.11256636E+03 E0= -.11256636E+03  d E =-.133114E-02
       N       E                     dE             d eps       ncg     rms          rms(c)
DAV:   1    -0.112566819825E+03   -0.45204E-03   -0.18151E-01   128   0.121E+00    0.106E-01
DAV:   2    -0.112566863439E+03   -0.43614E-04   -0.19603E-03   192   0.125E-01    0.884E-02
DAV:   3    -0.112566853763E+03    0.96763E-05   -0.24546E-04   160   0.428E-02    0.419E-02
DAV:   4    -0.112566905670E+03   -0.51908E-04   -0.12593E-04   192   0.282E-02    0.181E-02
DAV:   5    -0.112566896440E+03    0.92300E-05   -0.68035E-05   192   0.204E-02
  32 F= -.11256690E+03 E0= -.11256690E+03  d E =-.186695E-02
       N       E                     dE             d eps       ncg     rms          rms(c)
DAV:   1    -0.112567955456E+03   -0.10498E-02   -0.10524E-01   128   0.918E-01    0.838E-02
DAV:   2    -0.112567996549E+03   -0.41092E-04   -0.12858E-03   192   0.100E-01    0.706E-02
DAV:   3    -0.112568000641E+03   -0.40928E-05   -0.87662E-05   160   0.277E-02    0.338E-02
DAV:   4    -0.112568027554E+03   -0.26913E-04   -0.59173E-05   192   0.193E-02    0.891E-03
DAV:   5    -0.112568023890E+03    0.36637E-05   -0.20881E-05   192   0.129E-02
  33 F= -.11256802E+03 E0= -.11256802E+03  d E =-.112745E-02
       N       E                     dE             d eps       ncg     rms          rms(c)
DAV:   1    -0.112568523306E+03   -0.49575E-03   -0.19700E-01   128   0.126E+00    0.114E-01
DAV:   2    -0.112568607019E+03   -0.83713E-04   -0.24014E-03   192   0.137E-01    0.959E-02
DAV:   3    -0.112568605001E+03    0.20184E-05   -0.17095E-04   160   0.386E-02    0.461E-02
DAV:   4    -0.112568653197E+03   -0.48196E-04   -0.11531E-04   192   0.269E-02    0.128E-02
DAV:   5    -0.112568645879E+03    0.73174E-05   -0.43267E-05   192   0.188E-02
  34 F= -.11256865E+03 E0= -.11256865E+03  d E =-.174944E-02
       N       E                     dE             d eps       ncg     rms          rms(c)
DAV:   1    -0.112569752840E+03   -0.10996E-02   -0.10005E-01   128   0.898E-01    0.872E-02
DAV:   2    -0.112569771307E+03   -0.18467E-04   -0.11579E-03   192   0.938E-02    0.711E-02
DAV:   3    -0.112569784006E+03   -0.12699E-04   -0.15353E-04   160   0.360E-02    0.299E-02
DAV:   4    -0.112569807693E+03   -0.23687E-04   -0.50831E-05   192   0.184E-02    0.121E-02
DAV:   5    -0.112569802986E+03    0.47075E-05   -0.27813E-05   192   0.165E-02
  35 F= -.11256980E+03 E0= -.11256980E+03  d E =-.115711E-02
       N       E                     dE             d eps       ncg     rms          rms(c)
DAV:   1    -0.112570587351E+03   -0.77966E-03   -0.34150E-01   128   0.166E+00    0.161E-01
DAV:   2    -0.112570667729E+03   -0.80378E-04   -0.39018E-03   192   0.172E-01    0.131E-01
DAV:   3    -0.112570684835E+03   -0.17106E-04   -0.55426E-04   160   0.683E-02    0.537E-02
DAV:   4    -0.112570759589E+03   -0.74754E-04   -0.17376E-04   192   0.341E-02    0.226E-02
DAV:   5    -0.112570743032E+03    0.16557E-04   -0.92527E-05   192   0.306E-02    0.729E-03
DAV:   6    -0.112570746612E+03   -0.35802E-05   -0.24879E-05   192   0.131E-02
  36 F= -.11257075E+03 E0= -.11257075E+03  d E =-.210073E-02
       N       E                     dE             d eps       ncg     rms          rms(c)
DAV:   1    -0.112572181844E+03   -0.14388E-02   -0.17678E-01   128   0.118E+00    0.107E-01
DAV:   2    -0.112572222592E+03   -0.40748E-04   -0.18905E-03   192   0.121E-01    0.872E-02
DAV:   3    -0.112572227061E+03   -0.44687E-05   -0.14923E-04   160   0.349E-02    0.422E-02
DAV:   4    -0.112572269672E+03   -0.42611E-04   -0.89411E-05   192   0.238E-02    0.115E-02
DAV:   5    -0.112572265152E+03    0.45198E-05   -0.31616E-05   192   0.164E-02
  37 F= -.11257227E+03 E0= -.11257227E+03  d E =-.151854E-02
       N       E                     dE             d eps       ncg     rms          rms(c)
DAV:   1    -0.112573278837E+03   -0.10092E-02   -0.98597E-01   128   0.280E+00    0.251E-01
DAV:   2    -0.112573637918E+03   -0.35908E-03   -0.10526E-02   192   0.286E-01    0.205E-01
DAV:   3    -0.112573528367E+03    0.10955E-03   -0.87552E-04   160   0.840E-02    0.990E-02
DAV:   4    -0.112573729114E+03   -0.20075E-03   -0.51198E-04   192   0.569E-02    0.279E-02
DAV:   5    -0.112573703356E+03    0.25758E-04   -0.18752E-04   192   0.400E-02    0.103E-02
DAV:   6    -0.112573708036E+03   -0.46807E-05   -0.29509E-05   192   0.147E-02
  38 F= -.11257371E+03 E0= -.11257371E+03  d E =-.296142E-02
       N       E                     dE             d eps       ncg     rms          rms(c)
DAV:   1    -0.112574610945E+03   -0.90759E-03   -0.33183E-01   128   0.163E+00    0.150E-01
DAV:   2    -0.112574715542E+03   -0.10460E-03   -0.38131E-03   192   0.170E-01    0.123E-01
DAV:   3    -0.112574745435E+03   -0.29893E-04   -0.34574E-04   160   0.520E-02    0.519E-02
DAV:   4    -0.112574814794E+03   -0.69359E-04   -0.11851E-04   192   0.279E-02    0.157E-02
DAV:   5    -0.112574807208E+03    0.75856E-05   -0.59317E-05   192   0.212E-02
  39 F= -.11257481E+03 E0= -.11257481E+03  d E =-.109917E-02
       N       E                     dE             d eps       ncg     rms          rms(c)
DAV:   1    -0.112574913122E+03   -0.98328E-04   -0.79390E-02   128   0.799E-01    0.723E-02
DAV:   2    -0.112574935800E+03   -0.22678E-04   -0.93690E-04   192   0.839E-02    0.592E-02
DAV:   3    -0.112574948814E+03   -0.13014E-04   -0.73745E-05   160   0.244E-02    0.273E-02
DAV:   4    -0.112574968388E+03   -0.19575E-04   -0.29590E-05   192   0.140E-02    0.757E-03
DAV:   5    -0.112574966878E+03    0.15103E-05   -0.12462E-05   192   0.999E-03
  40 F= -.11257497E+03 E0= -.11257497E+03  d E =-.125884E-02
       N       E                     dE             d eps       ncg     rms          rms(c)
DAV:   1    -0.112576111685E+03   -0.11433E-02   -0.15503E-01   128   0.111E+00    0.108E-01
DAV:   2    -0.112576149074E+03   -0.37389E-04   -0.19315E-03   192   0.122E-01    0.891E-02
DAV:   3    -0.112576149917E+03   -0.84313E-06   -0.28341E-04   160   0.476E-02    0.408E-02
DAV:   4    -0.112576191571E+03   -0.41654E-04   -0.95119E-05   192   0.256E-02    0.173E-02
DAV:   5    -0.112576184424E+03    0.71461E-05   -0.56977E-05   192   0.230E-02
  41 F= -.11257618E+03 E0= -.11257618E+03  d E =-.121755E-02
       N       E                     dE             d eps       ncg     rms          rms(c)
DAV:   1    -0.112576573082E+03   -0.38151E-03   -0.22089E-01   128   0.133E+00    0.129E-01
DAV:   2    -0.112576628928E+03   -0.55846E-04   -0.27359E-03   192   0.146E-01    0.106E-01
DAV:   3    -0.112576632142E+03   -0.32146E-05   -0.40438E-04   160   0.570E-02    0.485E-02
DAV:   4    -0.112576691198E+03   -0.59056E-04   -0.13388E-04   192   0.304E-02    0.208E-02
DAV:   5    -0.112576680769E+03    0.10429E-04   -0.80308E-05   192   0.276E-02    0.585E-03
DAV:   6    -0.112576683287E+03   -0.25179E-05   -0.14906E-05   192   0.105E-02
  42 F= -.11257668E+03 E0= -.11257668E+03  d E =-.171641E-02
       N       E                     dE             d eps       ncg     rms          rms(c)
DAV:   1    -0.112577399225E+03   -0.71846E-03   -0.10652E-01   128   0.912E-01    0.846E-02
DAV:   2    -0.112577420795E+03   -0.21571E-04   -0.11781E-03   192   0.957E-02    0.702E-02
DAV:   3    -0.112577430232E+03   -0.94367E-05   -0.19014E-04   160   0.356E-02    0.274E-02
DAV:   4    -0.112577451246E+03   -0.21014E-04   -0.38491E-05   192   0.162E-02    0.122E-02
DAV:   5    -0.112577448236E+03    0.30096E-05   -0.29407E-05   192   0.149E-02
  43 F= -.11257745E+03 E0= -.11257745E+03  d E =-.764949E-03
       N       E                     dE             d eps       ncg     rms          rms(c)
DAV:   1    -0.112577696624E+03   -0.24538E-03   -0.15961E-01   128   0.112E+00    0.103E-01
DAV:   2    -0.112577735920E+03   -0.39295E-04   -0.17994E-03   192   0.118E-01    0.854E-02
DAV:   3    -0.112577744523E+03   -0.86034E-05   -0.28363E-04   160   0.437E-02    0.342E-02
DAV:   4    -0.112577775898E+03   -0.31375E-04   -0.61359E-05   192   0.204E-02    0.151E-02
DAV:   5    -0.112577771086E+03    0.48129E-05   -0.44901E-05   192   0.186E-02
  44 F= -.11257777E+03 E0= -.11257777E+03  d E =-.108780E-02
       N       E                     dE             d eps       ncg     rms          rms(c)
DAV:   1    -0.112578110284E+03   -0.33439E-03   -0.14536E-02   128   0.351E-01    0.288E-02
DAV:   2    -0.112578124401E+03   -0.14117E-04   -0.26716E-04   160   0.465E-02    0.263E-02
DAV:   3    -0.112578120367E+03    0.40345E-05   -0.10939E-05   224   0.102E-02    0.201E-02
DAV:   4    -0.112578125659E+03   -0.52928E-05   -0.32605E-05   192   0.164E-02    0.575E-03
DAV:   5    -0.112578125633E+03    0.26006E-07   -0.60864E-06   192   0.716E-03
  45 F= -.11257813E+03 E0= -.11257813E+03  d E =-.354548E-03
       N       E                     dE             d eps       ncg     rms          rms(c)
DAV:   1    -0.112578251229E+03   -0.12557E-03   -0.17876E-02   128   0.388E-01    0.321E-02
DAV:   2    -0.112578269091E+03   -0.17863E-04   -0.33216E-04   192   0.519E-02    0.295E-02
DAV:   3    -0.112578263319E+03    0.57725E-05   -0.12962E-05   224   0.112E-02    0.227E-02
DAV:   4    -0.112578269694E+03   -0.63756E-05   -0.50440E-05   192   0.204E-02    0.696E-03
DAV:   5    -0.112578269029E+03    0.66565E-06   -0.96499E-06   192   0.909E-03
  46 F= -.11257827E+03 E0= -.11257827E+03  d E =-.497943E-03
       N       E                     dE             d eps       ncg     rms          rms(c)
DAV:   1    -0.112578565653E+03   -0.29596E-03   -0.12371E-02   128   0.325E-01    0.291E-02
DAV:   2    -0.112578570728E+03   -0.50741E-05   -0.19732E-04   192   0.395E-02    0.250E-02
DAV:   3    -0.112578566760E+03    0.39678E-05   -0.23531E-05   160   0.137E-02    0.142E-02
DAV:   4    -0.112578570593E+03   -0.38336E-05   -0.15123E-05   192   0.104E-02    0.596E-03
DAV:   5    -0.112578570333E+03    0.26071E-06   -0.42302E-06   192   0.564E-03
  47 F= -.11257857E+03 E0= -.11257857E+03  d E =-.301304E-03
