# Supplementary material for: Redox-mediated domino electrosynthesis of N,N-dimethylformamide with industrial-relevant productivity and modularized cathodic integration
Source: Nat Commun. 2026 Apr 17;17:5349. doi: 10.1038/s41467-026-71637-z (PMC13272958; doi:10.1038/s41467-026-71637-z)
Supplement: Supplementary file 3 — Supplementary Data 1 [file 41467_2026_71637_MOESM3_ESM.zip › 6/OUTCAR]

 vasp.6.3.2 27Jun22 (build Nov 21 2024 20:51:28) complex                        
  
 executed on             LinuxIFC date 2025.06.16  22:28:59
 running on  128 total cores
 distrk:  each k-point on  128 cores,    1 groups
 distr:  one band on NCORE=   4 cores,   32 groups


--------------------------------------------------------------------------------------------------------


 INCAR:
   SYSTEM = XYC
   ISTART = 0
   LWAVE = .FALSE.
   LCHARG = .FALSE.
   ENCUT = 480
   ISMEAR = 0
   SIGMA = 0.05
   EDIFF = 1E-5
   LREAL = Auto
   ISYM = 2
   PREC = Normal
   IALGO = 38
   SYMPREC = 1E-8
   NELMIN = 5
   NELM = 100
   NCORE = 4
   AMIX = 0.2
   BMIX = 0.0001
   EDIFFG = -0.02
   IBRION = 2
   POTIM = 0.1
   NSW = 200

 POTCAR:   PAW_PBE C 08Apr2002                    
 POTCAR:   PAW_PBE H 15Jun2001                    
 POTCAR:   PAW_PBE N 08Apr2002                    
 -----------------------------------------------------------------------------
|                                                                             |
|           W    W    AA    RRRRR   N    N  II  N    N   GGGG   !!!           |
|           W    W   A  A   R    R  NN   N  II  NN   N  G    G  !!!           |
|           W    W  A    A  R    R  N N  N  II  N N  N  G       !!!           |
|           W WW W  AAAAAA  RRRRR   N  N N  II  N  N N  G  GGG   !            |
|           WW  WW  A    A  R   R   N   NN  II  N   NN  G    G                |
|           W    W  A    A  R    R  N    N  II  N    N   GGGG   !!!           |
|                                                                             |
|     For optimal performance we recommend to set                             |
|       NCORE = 2 up to number-of-cores-per-socket                            |
|     NCORE specifies how many cores store one orbital (NPAR=cpu/NCORE).      |
|     This setting can greatly improve the performance of VASP for DFT.       |
|     The default, NCORE=1 might be grossly inefficient on modern             |
|     multi-core architectures or massively parallel machines. Do your        |
|     own testing! More info at https://www.vasp.at/wiki/index.php/NCORE      |
|     Unfortunately you need to use the default for GW and RPA                |
|     calculations (for HF NCORE is supported but not extensively tested      |
|     yet).                                                                   |
|                                                                             |
 -----------------------------------------------------------------------------

 POTCAR:   PAW_PBE C 08Apr2002                    
   VRHFIN =C: s2p2                                                                                  
   LEXCH  = PE                                                                                      
   EATOM  =   147.1560 eV,   10.8157 Ry                                                             
                                                                                                    
   TITEL  = PAW_PBE C 08Apr2002                                                                     
   LULTRA =        F    use ultrasoft PP ?                                                          
   IUNSCR =        0    unscreen: 0-lin 1-nonlin 2-no                                               
   RPACOR =     .000    partial core radius                                                         
   POMASS =   12.011; ZVAL   =    4.000    mass and valenz                                          
   RCORE  =    1.500    outmost cutoff radius                                                       
   RWIGS  =    1.630; RWIGS  =     .863    wigner-seitz radius (au A)                               
   ENMAX  =  400.000; ENMIN  =  300.000 eV                                                          
   ICORE  =        2    local potential                                                             
   LCOR   =        T    correct aug charges                                                         
   LPAW   =        T    paw PP                                                                      
   EAUG   =  644.873                                                                                
   DEXC   =     .000                                                                                
   RMAX   =    2.266    core radius for proj-oper                                                   
   RAUG   =    1.300    factor for augmentation sphere                                              
   RDEP   =    1.501    radius for radial grids                                                     
   RDEPT  =    1.300    core radius for aug-charge                                                  
   QCUT   =   -5.516; QGAM   =   11.032    optimization parameters                                  
                                                                                                    
   Description                                                                                      
     l     E      TYP  RCUT    TYP  RCUT                                                            
     0   .000     23  1.200                                                                         
     0   .000     23  1.200                                                                         
     1   .000     23  1.500                                                                         
     1  2.500     23  1.500                                                                         
     2   .000      7  1.500                                                                         
  local pseudopotential read in
  atomic valenz-charges read in
  non local Contribution for L=           0  read in
    real space projection operators read in
  non local Contribution for L=           0  read in
    real space projection operators read in
  non local Contribution for L=           1  read in
    real space projection operators read in
  non local Contribution for L=           1  read in
    real space projection operators read in
    PAW grid and wavefunctions read in
 
   number of l-projection  operators is LMAX  =           4
   number of lm-projection operators is LMMAX =           8
 
 POTCAR:   PAW_PBE H 15Jun2001                    
   VRHFIN =H: ultrasoft test                                                                        
   LEXCH  = PE                                                                                      
   EATOM  =    12.4884 eV,     .9179 Ry                                                             
                                                                                                    
   TITEL  = PAW_PBE H 15Jun2001                                                                     
   LULTRA =        F    use ultrasoft PP ?                                                          
   IUNSCR =        0    unscreen: 0-lin 1-nonlin 2-no                                               
   RPACOR =     .000    partial core radius                                                         
   POMASS =    1.000; ZVAL   =    1.000    mass and valenz                                          
   RCORE  =    1.100    outmost cutoff radius                                                       
   RWIGS  =     .700; RWIGS  =     .370    wigner-seitz radius (au A)                               
   ENMAX  =  250.000; ENMIN  =  200.000 eV                                                          
   RCLOC  =     .701    cutoff for local pot                                                        
   LCOR   =        T    correct aug charges                                                         
   LPAW   =        T    paw PP                                                                      
   EAUG   =  400.000                                                                                
   RMAX   =    2.174    core radius for proj-oper                                                   
   RAUG   =    1.200    factor for augmentation sphere                                              
   RDEP   =    1.112    radius for radial grids                                                     
   QCUT   =   -5.749; QGAM   =   11.498    optimization parameters                                  
                                                                                                    
   Description                                                                                      
     l     E      TYP  RCUT    TYP  RCUT                                                            
     0   .000     23  1.100                                                                         
     0   .500     23  1.100                                                                         
     1  -.300     23  1.100                                                                         
  local pseudopotential read in
  atomic valenz-charges read in
  non local Contribution for L=           0  read in
    real space projection operators read in
  non local Contribution for L=           0  read in
    real space projection operators read in
  non local Contribution for L=           1  read in
    real space projection operators read in
    PAW grid and wavefunctions read in
 
   number of l-projection  operators is LMAX  =           3
   number of lm-projection operators is LMMAX =           5
 
 POTCAR:   PAW_PBE N 08Apr2002                    
   VRHFIN =N: s2p3                                                                                  
   LEXCH  = PE                                                                                      
   EATOM  =   264.5486 eV,   19.4438 Ry                                                             
                                                                                                    
   TITEL  = PAW_PBE N 08Apr2002                                                                     
   LULTRA =        F    use ultrasoft PP ?                                                          
   IUNSCR =        0    unscreen: 0-lin 1-nonlin 2-no                                               
   RPACOR =     .000    partial core radius                                                         
   POMASS =   14.001; ZVAL   =    5.000    mass and valenz                                          
   RCORE  =    1.500    outmost cutoff radius                                                       
   RWIGS  =    1.400; RWIGS  =     .741    wigner-seitz radius (au A)                               
   ENMAX  =  400.000; ENMIN  =  300.000 eV                                                          
   ICORE  =        2    local potential                                                             
   LCOR   =        T    correct aug charges                                                         
   LPAW   =        T    paw PP                                                                      
   EAUG   =  627.112                                                                                
   DEXC   =     .000                                                                                
   RMAX   =    2.247    core radius for proj-oper                                                   
   RAUG   =    1.300    factor for augmentation sphere                                              
   RDEP   =    1.514    radius for radial grids                                                     
   QCUT   =   -5.562; QGAM   =   11.124    optimization parameters                                  
                                                                                                    
   Description                                                                                      
     l     E      TYP  RCUT    TYP  RCUT                                                            
     0   .000     23  1.200                                                                         
     0   .000     23  1.200                                                                         
     1   .000     23  1.500                                                                         
     1   .700     23  1.500                                                                         
     2   .000      7  1.500                                                                         
  local pseudopotential read in
  atomic valenz-charges read in
  non local Contribution for L=           0  read in
    real space projection operators read in
  non local Contribution for L=           0  read in
    real space projection operators read in
  non local Contribution for L=           1  read in
    real space projection operators read in
  non local Contribution for L=           1  read in
    real space projection operators read in
    PAW grid and wavefunctions read in
 
   number of l-projection  operators is LMAX  =           4
   number of lm-projection operators is LMMAX =           8
 
 Optimization of the real space projectors (new method)

 maximal supplied QI-value         = 25.13
 optimisation between [QCUT,QGAM] = [ 11.06, 22.37] = [ 34.25,140.11] Ry 
 Optimized for a Real-space Cutoff    1.02 Angstroem

   l    n(q)    QCUT    max X(q) W(low)/X(q) W(high)/X(q)  e(spline) 
   0      7    11.059     5.582    0.94E-04    0.22E-03    0.17E-07
   0      7    11.059    69.432    0.49E-03    0.16E-02    0.17E-06
   1      6    11.059     2.780    0.67E-04    0.15E-03    0.39E-07
   1      6    11.059     4.549    0.17E-03    0.68E-03    0.76E-07
 Optimization of the real space projectors (new method)

 maximal supplied QI-value         = 34.20
 optimisation between [QCUT,QGAM] = [ 10.95, 22.23] = [ 33.55,138.42] Ry 
 Optimized for a Real-space Cutoff    1.19 Angstroem

   l    n(q)    QCUT    max X(q) W(low)/X(q) W(high)/X(q)  e(spline) 
   0      8    10.945     4.436    0.39E-04    0.71E-04    0.35E-07
   0      8    10.945    16.131    0.36E-03    0.62E-03    0.18E-06
   1      7    10.945     4.654    0.15E-03    0.12E-03    0.25E-06
 Optimization of the real space projectors (new method)

 maximal supplied QI-value         = 25.13
 optimisation between [QCUT,QGAM] = [ 11.06, 22.37] = [ 34.25,140.11] Ry 
 Optimized for a Real-space Cutoff    1.26 Angstroem

   l    n(q)    QCUT    max X(q) W(low)/X(q) W(high)/X(q)  e(spline) 
   0      8    11.059     4.511    0.29E-04    0.41E-04    0.53E-07
   0      8    11.059    37.799    0.76E-04    0.29E-03    0.30E-06
   1      8    11.059     2.478    0.43E-04    0.64E-04    0.64E-07
   1      8    11.059     9.610    0.44E-03    0.12E-03    0.11E-05
 PAW_PBE C 08Apr2002                    :
 energy of atom  1       EATOM= -147.1560
 kinetic energy error for atom=    0.0085 (will be added to EATOM!!)
 PAW_PBE H 15Jun2001                    :
 energy of atom  2       EATOM=  -12.4884
 kinetic energy error for atom=    0.0028 (will be added to EATOM!!)
 PAW_PBE N 08Apr2002                    :
 energy of atom  3       EATOM= -264.5486
 kinetic energy error for atom=    0.0162 (will be added to EATOM!!)
 
 
 POSCAR: c\(0\0\1)
  positions in cartesian coordinates
  No initial velocities read in
 exchange correlation table for  LEXCH =        8
   RHO(1)=    0.500       N(1)  =     2000
   RHO(2)=  100.500       N(2)  =     4000
 


--------------------------------------------------------------------------------------------------------


 ion  position               nearest neighbor table
   1  0.573  0.438  0.485-   6 1.14  19 1.14  21 1.44  20 1.48
   2  0.621  0.442  0.584-   8 1.10   9 1.10   7 1.11  20 1.46
   3  0.557  0.384  0.569-  10 1.10  12 1.10  11 1.11  20 1.45
   4  0.487  0.472  0.500-  15 1.10  13 1.10  14 1.11  21 1.44
   5  0.564  0.520  0.510-  18 1.10  17 1.10  16 1.11  21 1.45
   6  0.551  0.412  0.458-   1 1.14
   7  0.595  0.462  0.614-   2 1.11
   8  0.647  0.466  0.561-   2 1.10
   9  0.645  0.420  0.613-   2 1.10
  10  0.536  0.364  0.534-   3 1.10
  11  0.527  0.401  0.598-   3 1.11
  12  0.578  0.360  0.598-   3 1.10
  13  0.465  0.500  0.479-   4 1.10
  14  0.476  0.472  0.549-   4 1.11
  15  0.473  0.441  0.480-   4 1.10
  16  0.558  0.525  0.560-   5 1.11
  17  0.545  0.549  0.487-   5 1.10
  18  0.605  0.521  0.500-   5 1.10
  19  0.608  0.449  0.456-   1 1.14
  20  0.593  0.415  0.540-   3 1.45   2 1.46   1 1.48
  21  0.542  0.478  0.488-   1 1.44   4 1.44   5 1.45
 
  LATTYP: Found a simple orthorhombic cell.
 ALAT       =    22.0000000000
 B/A-ratio  =     1.1667727557
 C/A-ratio  =     1.3472726995
  
  Lattice vectors:
  
 A1 = (   0.0000000000,   0.0000000000,  22.0000000000)
 A2 = (  25.6690006256,   0.0000000000,   0.0000000000)
 A3 = (   0.0000000000,  29.6399993896,   0.0000000000)


Analysis of symmetry for initial positions (statically):
=====================================================================
 Subroutine PRICEL returns:
 Original cell was already a primitive cell.
 

 Routine SETGRP: Setting up the symmetry group for a 
 simple orthorhombic supercell.


 Subroutine GETGRP returns: Found  1 space group operations
 (whereof  1 operations were pure point group operations)
 out of a pool of  8 trial point group operations.


The static configuration has the point symmetry C_1 .


Analysis of symmetry for dynamics (positions and initial velocities):
=====================================================================
 Subroutine PRICEL returns:
 Original cell was already a primitive cell.
 

 Routine SETGRP: Setting up the symmetry group for a 
 simple orthorhombic supercell.


 Subroutine GETGRP returns: Found  1 space group operations
 (whereof  1 operations were pure point group operations)
 out of a pool of  8 trial point group operations.


The dynamic configuration has the point symmetry C_1 .


 Subroutine INISYM returns: Found  1 space group operations
 (whereof  1 operations are pure point group operations),
 and found     1 'primitive' translations


----------------------------------------------------------------------------------------

                                     Primitive cell                                     

  volume of cell :   16738.2416

  direct lattice vectors                    reciprocal lattice vectors
    25.669000626  0.000000000  0.000000000     0.038957496  0.000000000  0.000000000
     0.000000000 29.639999390  0.000000000     0.000000000  0.033738192  0.000000000
     0.000000000  0.000000000 22.000000000     0.000000000  0.000000000  0.045454545

  length of vectors
    25.669000626 29.639999390 22.000000000     0.038957496  0.033738192  0.045454545

  position of ions in fractional coordinates (direct lattice)
     0.573390009  0.437850002  0.485439994
     0.621029958  0.442229987  0.584089973
     0.556829982  0.383789988  0.568929976
     0.486600001  0.472340001  0.500360012
     0.563610027  0.519909979  0.510360024
     0.550849985  0.411839983  0.457780014
     0.594760019  0.461719982  0.614350015
     0.647019988  0.465880016  0.560540026
     0.645129953  0.420359988  0.613200014
     0.536329979  0.363820002  0.534229972
     0.527310031  0.400850012  0.597819979
     0.578459987  0.360210004  0.598269983
     0.464610023  0.500119981  0.478989991
     0.476130018  0.472240001  0.549379999
     0.472730020  0.440539982  0.480289979
     0.558080024  0.525290002  0.559870026
     0.545210009  0.548569952  0.486609979
     0.605400013  0.520759985  0.500199968
     0.607590020  0.449390009  0.456259988
     0.593220000  0.414559982  0.540040016
     0.541560010  0.477919994  0.488369985

  ion indices of the primitive-cell ions
   primitive index   ion index
                 1           1
                 2           2
                 3           3
                 4           4
                 5           5
                 6           6
                 7           7
                 8           8
                 9           9
                10          10
                11          11
                12          12
                13          13
                14          14
                15          15
                16          16
                17          17
                18          18
                19          19
                20          20
                21          21

----------------------------------------------------------------------------------------

 
 
 KPOINTS: K-Spacing Value to Generate K-Mesh: 0.05

Automatic generation of k-mesh.
 Grid dimensions read from file:
 generate k-points for:    1    1    1

 Generating k-lattice:

  Cartesian coordinates                     Fractional coordinates (reciprocal lattice)
     0.038957496  0.000000000  0.000000000     1.000000000  0.000000000  0.000000000
     0.000000000  0.033738192  0.000000000     0.000000000  1.000000000  0.000000000
     0.000000000  0.000000000  0.045454545     0.000000000  0.000000000  1.000000000

  Length of vectors
     0.038957496  0.033738192  0.045454545

  Shift w.r.t. Gamma in fractional coordinates (k-lattice)
     0.000000000  0.000000000  0.000000000

 
 Subroutine IBZKPT returns following result:
 ===========================================
 
 Found      1 irreducible k-points:
 
 Following reciprocal coordinates:
            Coordinates               Weight
  0.000000  0.000000  0.000000      1.000000
 
 Following cartesian coordinates:
            Coordinates               Weight
  0.000000  0.000000  0.000000      1.000000
 


--------------------------------------------------------------------------------------------------------


 Dimension of arrays:
   k-points           NKPTS =      1   k-points in BZ     NKDIM =      1   number of bands    NBANDS=     64
   number of dos      NEDOS =    301   number of ions     NIONS =     21
   non local maximal  LDIM  =      4   non local SUM 2l+1 LMDIM =      8
   total plane-waves  NPLWV = ******
   max r-space proj   IRMAX =   1396   max aug-charges    IRDMAX=   2175
   dimension x,y,z NGX =   140 NGY =  160 NGZ =  120
   dimension x,y,z NGXF=   280 NGYF=  320 NGZF=  240
   support grid    NGXF=   280 NGYF=  320 NGZF=  240
   ions per type =               5  14   2
   NGX,Y,Z   is equivalent  to a cutoff of   9.07,  8.97,  9.07 a.u.
   NGXF,Y,Z  is equivalent  to a cutoff of  18.13, 17.95, 18.14 a.u.

 SYSTEM =  XYC                                     
 POSCAR =  c\(0\0\1)                               

 Startparameter for this run:
   NWRITE =      2    write-flag & timer
   PREC   = normal    normal or accurate (medium, high low for compatibility)
   ISTART =      0    job   : 0-new  1-cont  2-samecut
   ICHARG =      2    charge: 1-file 2-atom 10-const
   ISPIN  =      1    spin polarized calculation?
   LNONCOLLINEAR =      F non collinear calculations
   LSORBIT =      F    spin-orbit coupling
   INIWAV =      1    electr: 0-lowe 1-rand  2-diag
   LASPH  =      F    aspherical Exc in radial PAW
 Electronic Relaxation 1
   ENCUT  =  480.0 eV  35.28 Ry    5.94 a.u.  45.85 52.95 39.30*2*pi/ulx,y,z
   ENINI  =  480.0     initial cutoff
   ENAUG  =  644.9 eV  augmentation charge cutoff
   NELM   =    100;   NELMIN=  5; NELMDL= -5     # of ELM steps 
   EDIFF  = 0.1E-04   stopping-criterion for ELM
   LREAL  =      T    real-space projection
   NLSPLINE    = F    spline interpolate recip. space projectors
   LCOMPAT=      F    compatible to vasp.4.4
   GGA_COMPAT  = T    GGA compatible to vasp.4.4-vasp.4.6
   LMAXPAW     = -100 max onsite density
   LMAXMIX     =    2 max onsite mixed and CHGCAR
   VOSKOWN=      0    Vosko Wilk Nusair interpolation
   ROPT   =   -0.00050  -0.00050  -0.00050
 Ionic relaxation
   EDIFFG = -.5E-01   stopping-criterion for IOM
   NSW    =    200    number of steps for IOM
   NBLOCK =      1;   KBLOCK =    200    inner block; outer block 
   IBRION =      2    ionic relax: 0-MD 1-quasi-New 2-CG
   NFREE  =      1    steps in history (QN), initial steepest desc. (CG)
   ISIF   =      2    stress and relaxation
   IWAVPR =     11    prediction:  0-non 1-charg 2-wave 3-comb
   ISYM   =      2    0-nonsym 1-usesym 2-fastsym
   LCORR  =      T    Harris-Foulkes like correction to forces

   POTIM  = 0.1000    time-step for ionic-motion
   TEIN   =    0.0    initial temperature
   TEBEG  =    0.0;   TEEND  =   0.0 temperature during run
   SMASS  =  -3.00    Nose mass-parameter (am)
   estimated Nose-frequenzy (Omega)   =  0.10E-29 period in steps = 0.63E+47 mass=  -0.151E-25a.u.
   SCALEE = 1.0000    scale energy and forces
   NPACO  =    256;   APACO  = 10.0  distance and # of slots for P.C.
   PSTRESS=    0.0 pullay stress

  Mass of Ions in am
   POMASS =  12.01  1.00 14.00
  Ionic Valenz
   ZVAL   =   4.00  1.00  5.00
  Atomic Wigner-Seitz radii
   RWIGS  =  -1.00 -1.00 -1.00
  virtual crystal weights 
   VCA    =   1.00  1.00  1.00
   NELECT =      44.0000    total number of electrons
   NUPDOWN=      -1.0000    fix difference up-down

 DOS related values:
   EMIN   =  10.00;   EMAX   =-10.00  energy-range for DOS
   EFERMI =   0.00
   ISMEAR =     0;   SIGMA  =   0.05  broadening in eV -4-tet -1-fermi 0-gaus

 Electronic relaxation 2 (details)
   IALGO  =     38    algorithm
   LDIAG  =      T    sub-space diagonalisation (order eigenvalues)
   LSUBROT=      F    optimize rotation matrix (better conditioning)
   TURBO    =      0    0=normal 1=particle mesh
   IRESTART =      0    0=no restart 2=restart with 2 vectors
   NREBOOT  =      0    no. of reboots
   NMIN     =      0    reboot dimension
   EREF     =   0.00    reference energy to select bands
   IMIX   =      4    mixing-type and parameters
     AMIX     =   0.20;   BMIX     =  0.00
     AMIX_MAG =   0.80;   BMIX_MAG =  0.00
     AMIN     =   0.10
     WC   =   100.;   INIMIX=   1;  MIXPRE=   1;  MAXMIX= -45

 Intra band minimization:
   WEIMIN = 0.0010     energy-eigenvalue tresh-hold
   EBREAK =  0.39E-07  absolut break condition
   DEPER  =   0.30     relativ break condition  

   TIME   =   0.40     timestep for ELM

  volume/ion in A,a.u.               =     797.06      5378.82
  Fermi-wavevector in a.u.,A,eV,Ry     =   0.225938  0.426961  0.694549  0.051048
  Thomas-Fermi vector in A             =   1.013558
 
 Write flags
   LWAVE        =      F    write WAVECAR
   LDOWNSAMPLE  =      F    k-point downsampling of WAVECAR
   LCHARG       =      F    write CHGCAR
   LVTOT        =      F    write LOCPOT, total local potential
   LVHAR        =      F    write LOCPOT, Hartree potential only
   LELF         =      F    write electronic localiz. function (ELF)
   LORBIT       =      0    0 simple, 1 ext, 2 COOP (PROOUT), +10 PAW based schemes


 Dipole corrections
   LMONO  =      F    monopole corrections only (constant potential shift)
   LDIPOL =      F    correct potential (dipole corrections)
   IDIPOL =      0    1-x, 2-y, 3-z, 4-all directions 
   EPSILON=  1.0000000 bulk dielectric constant

 Exchange correlation treatment:
   GGA     =    --    GGA type
   LEXCH   =     8    internal setting for exchange type
   LIBXC   =     F    Libxc                    
   VOSKOWN =     0    Vosko Wilk Nusair interpolation
   LHFCALC =     F    Hartree Fock is set to
   LHFONE  =     F    Hartree Fock one center treatment
   AEXX    =    0.0000 exact exchange contribution

 Linear response parameters
   LEPSILON=     F    determine dielectric tensor
   LRPA    =     F    only Hartree local field effects (RPA)
   LNABLA  =     F    use nabla operator in PAW spheres
   LVEL    =     F    velocity operator in full k-point grid
   CSHIFT  =0.1000    complex shift for real part using Kramers Kronig
   OMEGAMAX=  -1.0    maximum frequency
   DEG_THRESHOLD= 0.2000000E-02 threshold for treating states as degnerate
   RTIME   =   -0.100 relaxation time in fs
  (WPLASMAI=    0.000 imaginary part of plasma frequency in eV, 0.658/RTIME)
   DFIELD  = 0.0000000 0.0000000 0.0000000 field for delta impulse in time
 
  Optional k-point grid parameters
   LKPOINTS_OPT  =     F    use optional k-point grid
   KPOINTS_OPT_MODE=     1    mode for optional k-point grid
 
 Orbital magnetization related:
   ORBITALMAG=     F  switch on orbital magnetization
   LCHIMAG   =     F  perturbation theory with respect to B field
   DQ        =  0.001000  dq finite difference perturbation B field
   LLRAUG    =     F  two centre corrections for induced B field


--------------------------------------------------------------------------------------------------------


 conjugate gradient relaxation of ions
 charge density and potential will be updated during run
 non-spin polarized calculation
 Variant of blocked Davidson
 Davidson routine will perform the subspace rotation
 perform sub-space diagonalisation
    after iterative eigenvector-optimisation
 modified Broyden-mixing scheme, WC =      100.0
 initial mixing is a Kerker type mixing with AMIX =  0.2000 and BMIX =      0.0001
 Hartree-type preconditioning will be used
 using additional bands           42
 real space projection scheme for non local part
 calculate Harris-corrections to forces 
   (improved forces if not selfconsistent)
 use gradient corrections 
 use of overlap-Matrix (Vanderbilt PP)
 Gauss-broadening in eV      SIGMA  =   0.05


--------------------------------------------------------------------------------------------------------


  energy-cutoff  :      480.00
  volume of cell :    16738.24
      direct lattice vectors                 reciprocal lattice vectors
    25.669000626  0.000000000  0.000000000     0.038957496  0.000000000  0.000000000
     0.000000000 29.639999390  0.000000000     0.000000000  0.033738192  0.000000000
     0.000000000  0.000000000 22.000000000     0.000000000  0.000000000  0.045454545

  length of vectors
    25.669000626 29.639999390 22.000000000     0.038957496  0.033738192  0.045454545


 
 k-points in units of 2pi/SCALE and weight: K-Spacing Value to Generate K-Mesh: 0.05
   0.00000000  0.00000000  0.00000000       1.000
 
 k-points in reciprocal lattice and weights: K-Spacing Value to Generate K-Mesh: 0.05
   0.00000000  0.00000000  0.00000000       1.000
 
 position of ions in fractional coordinates (direct lattice) 
   0.57339001  0.43785000  0.48543999
   0.62102996  0.44222999  0.58408997
   0.55682998  0.38378999  0.56892998
   0.48660000  0.47234000  0.50036001
   0.56361003  0.51990998  0.51036002
   0.55084998  0.41183998  0.45778001
   0.59476002  0.46171998  0.61435002
   0.64701999  0.46588002  0.56054003
   0.64512995  0.42035999  0.61320001
   0.53632998  0.36382000  0.53422997
   0.52731003  0.40085001  0.59781998
   0.57845999  0.36021000  0.59826998
   0.46461002  0.50011998  0.47898999
   0.47613002  0.47224000  0.54938000
   0.47273002  0.44053998  0.48028998
   0.55808002  0.52529000  0.55987003
   0.54521001  0.54856995  0.48660998
   0.60540001  0.52075998  0.50019997
   0.60759002  0.44939001  0.45625999
   0.59322000  0.41455998  0.54004002
   0.54156001  0.47791999  0.48836999
 
 position of ions in cartesian coordinates  (Angst):
  14.71834850 12.97787380 10.67967987
  15.94121838 13.10769653 12.84997940
  14.29326916 11.37553501 12.51645947
  12.49053574 14.00015736 11.00792027
  14.46730614 15.41013145 11.22792053
  14.13976860 12.20693684 10.07116032
  15.26689529 13.68537998 13.51570034
  16.60835648 13.80868339 12.33188057
  16.55984116 12.45946980 13.49040031
  13.76705456 10.78362465 11.75305939
  13.53552151 11.88119412 13.15203953
  14.84848976 10.67662430 13.16193962
  11.92607498 14.82355595 10.53777981
  12.22178173 13.99719334 12.08635998
  12.13450718 13.05760479 10.56637955
  14.32535648 15.56959534 12.31714058
  13.99499607 16.25961304 10.70541954
  15.54001331 15.43532562 11.00439930
  15.59622860 13.31991959 10.03771973
  15.22736454 12.28755760 11.88088036
  13.90130425 14.16554832 10.74413967
 


--------------------------------------------------------------------------------------------------------


 k-point   1 :   0.0000 0.0000 0.0000  plane waves:  399585

 maximum and minimum number of plane-waves per node :     99902    99888

 maximum number of plane-waves:    399585
 maximum index in each direction: 
   IXMAX=   45   IYMAX=   52   IZMAX=   39
   IXMIN=  -45   IYMIN=  -52   IZMIN=  -39


 real space projection operators:
  total allocation   :        981.32 KBytes
  max/ min on nodes  :        246.34        244.25


 parallel 3D FFT for wavefunctions:
    minimum data exchange during FFTs selected (reduces bandwidth)
 parallel 3D FFT for charge:
    minimum data exchange during FFTs selected (reduces bandwidth)


 total amount of memory used by VASP MPI-rank0   103874. kBytes
=======================================================================

   base      :      30000. kBytes
   nonlr-proj:        784. kBytes
   fftplans  :      28067. kBytes
   grid      :      41807. kBytes
   one-center:         18. kBytes
   wavefun   :       3198. kBytes
 
     INWAV:  cpu time      0.0000: real time      0.0000
 Broyden mixing: mesh for mixing (old mesh)
   NGX = 91   NGY =105   NGZ = 79
  (NGX  =280   NGY  =320   NGZ  =240)
  gives a total of 754845 points

 initial charge density was supplied:
 charge density of overlapping atoms calculated
 number of electron      44.0000000 magnetization 
 keeping initial charge density in first step


--------------------------------------------------------------------------------------------------------


 Maximum index for non-local projection operator          335
 Maximum index for augmentation-charges           89 (set IRDMAX)


--------------------------------------------------------------------------------------------------------


 First call to EWALD:  gamma=   0.069
 Maximum number of real-space cells 3x 2x 3
 Maximum number of reciprocal cells 3x 3x 2

    FEWALD:  cpu time      0.0044: real time      0.0050


--------------------------------------- Iteration      1(   1)  ---------------------------------------


    POTLOK:  cpu time      0.3074: real time      0.3208
    SETDIJ:  cpu time      0.0107: real time      0.0115
     EDDAV:  cpu time      2.2582: real time      4.5644
       DOS:  cpu time      0.0014: real time      0.0024
    --------------------------------------------
      LOOP:  cpu time      2.5778: real time      4.8992

 eigenvalue-minimisations  :   192
 total energy-change (2. order) : 0.1659242E+03  (-0.9336628E+03)
 number of electron      44.0000000 magnetization 
 augmentation part       44.0000000 magnetization 

 Free energy of the ion-electron system (eV)
  ---------------------------------------------------
  alpha Z        PSCENC =         0.47055952
  Ewald energy   TEWEN  =      3897.54226394
  -Hartree energ DENC   =     -4844.38899049
  -exchange      EXHF   =         0.00000000
  -V(xc)+E(xc)   XCENC  =       142.05193062
  PAW double counting   =       424.18982689     -432.82787548
  entropy T*S    EENTRO =        -0.05597916
  eigenvalues    EBANDS =      -460.65907739
  atomic energy  EATOM  =      1439.60150537
  Solvation  Ediel_sol  =         0.00000000
  ---------------------------------------------------
  free energy    TOTEN  =       165.92416381 eV

  energy without entropy =      165.98014298  energy(sigma->0) =      165.95215339


--------------------------------------------------------------------------------------------------------


--------------------------------------- Iteration      1(   2)  ---------------------------------------


     EDDAV:  cpu time      1.7976: real time      2.8696
       DOS:  cpu time      0.0226: real time      0.0226
    --------------------------------------------
      LOOP:  cpu time      1.8201: real time      2.8922

 eigenvalue-minimisations  :   224
 total energy-change (2. order) :-0.2552835E+03  (-0.2510284E+03)
 number of electron      44.0000000 magnetization 
 augmentation part       44.0000000 magnetization 

 Free energy of the ion-electron system (eV)
  ---------------------------------------------------
  alpha Z        PSCENC =         0.47055952
  Ewald energy   TEWEN  =      3897.54226394
  -Hartree energ DENC   =     -4844.38899049
  -exchange      EXHF   =         0.00000000
  -V(xc)+E(xc)   XCENC  =       142.05193062
  PAW double counting   =       424.18982689     -432.82787548
  entropy T*S    EENTRO =        -0.00000000
  eigenvalues    EBANDS =      -715.99858054
  atomic energy  EATOM  =      1439.60150537
  Solvation  Ediel_sol  =         0.00000000
  ---------------------------------------------------
  free energy    TOTEN  =       -89.35936018 eV

  energy without entropy =      -89.35936018  energy(sigma->0) =      -89.35936018


--------------------------------------------------------------------------------------------------------


--------------------------------------- Iteration      1(   3)  ---------------------------------------


     EDDAV:  cpu time      1.3849: real time      1.3982
       DOS:  cpu time      0.0047: real time      0.0047
    --------------------------------------------
      LOOP:  cpu time      1.3896: real time      1.4028

 eigenvalue-minimisations  :   224
 total energy-change (2. order) :-0.3382723E+02  (-0.3378804E+02)
 number of electron      44.0000000 magnetization 
 augmentation part       44.0000000 magnetization 

 Free energy of the ion-electron system (eV)
  ---------------------------------------------------
  alpha Z        PSCENC =         0.47055952
  Ewald energy   TEWEN  =      3897.54226394
  -Hartree energ DENC   =     -4844.38899049
  -exchange      EXHF   =         0.00000000
  -V(xc)+E(xc)   XCENC  =       142.05193062
  PAW double counting   =       424.18982689     -432.82787548
  entropy T*S    EENTRO =        -0.00000000
  eigenvalues    EBANDS =      -749.82580629
  atomic energy  EATOM  =      1439.60150537
  Solvation  Ediel_sol  =         0.00000000
  ---------------------------------------------------
  free energy    TOTEN  =      -123.18658593 eV

  energy without entropy =     -123.18658593  energy(sigma->0) =     -123.18658593


--------------------------------------------------------------------------------------------------------


--------------------------------------- Iteration      1(   4)  ---------------------------------------


     EDDAV:  cpu time      1.5261: real time      1.5388
       DOS:  cpu time      0.0004: real time      0.0004
    --------------------------------------------
      LOOP:  cpu time      1.5265: real time      1.5392

 eigenvalue-minimisations  :   224
 total energy-change (2. order) :-0.5505839E+00  (-0.5504345E+00)
 number of electron      44.0000000 magnetization 
 augmentation part       44.0000000 magnetization 

 Free energy of the ion-electron system (eV)
  ---------------------------------------------------
  alpha Z        PSCENC =         0.47055952
  Ewald energy   TEWEN  =      3897.54226394
  -Hartree energ DENC   =     -4844.38899049
  -exchange      EXHF   =         0.00000000
  -V(xc)+E(xc)   XCENC  =       142.05193062
  PAW double counting   =       424.18982689     -432.82787548
  entropy T*S    EENTRO =        -0.00000000
  eigenvalues    EBANDS =      -750.37639017
  atomic energy  EATOM  =      1439.60150537
  Solvation  Ediel_sol  =         0.00000000
  ---------------------------------------------------
  free energy    TOTEN  =      -123.73716981 eV

  energy without entropy =     -123.73716981  energy(sigma->0) =     -123.73716981


--------------------------------------------------------------------------------------------------------


--------------------------------------- Iteration      1(   5)  ---------------------------------------


     EDDAV:  cpu time      1.1577: real time      1.1682
       DOS:  cpu time      0.0103: real time      0.0104
    CHARGE:  cpu time      0.1438: real time      0.1475
    MIXING:  cpu time      0.0063: real time      0.0089
    --------------------------------------------
      LOOP:  cpu time      1.3183: real time      1.3351

 eigenvalue-minimisations  :   192
 total energy-change (2. order) :-0.1956958E-02  (-0.1956909E-02)
 number of electron      44.0000005 magnetization 
 augmentation part        1.4598738 magnetization 

 Broyden mixing:
  rms(total) = 0.16531E+01    rms(broyden)= 0.16521E+01
  rms(prec ) = 0.17379E+01
  weight for this iteration     100.00

 Free energy of the ion-electron system (eV)
  ---------------------------------------------------
  alpha Z        PSCENC =         0.47055952
  Ewald energy   TEWEN  =      3897.54226394
  -Hartree energ DENC   =     -4844.38899049
  -exchange      EXHF   =         0.00000000
  -V(xc)+E(xc)   XCENC  =       142.05193062
  PAW double counting   =       424.18982689     -432.82787548
  entropy T*S    EENTRO =        -0.00000000
  eigenvalues    EBANDS =      -750.37834713
  atomic energy  EATOM  =      1439.60150537
  Solvation  Ediel_sol  =         0.00000000
  ---------------------------------------------------
  free energy    TOTEN  =      -123.73912677 eV

  energy without entropy =     -123.73912677  energy(sigma->0) =     -123.73912677


--------------------------------------------------------------------------------------------------------


--------------------------------------- Iteration      1(   6)  ---------------------------------------


    POTLOK:  cpu time      0.2860: real time      0.2892
    SETDIJ:  cpu time      0.0015: real time      0.0015
     EDDAV:  cpu time      1.7433: real time      1.7631
       DOS:  cpu time      0.0006: real time      0.0006
    CHARGE:  cpu time      0.1689: real time      0.1702
    MIXING:  cpu time      0.0667: real time      0.0678
    --------------------------------------------
      LOOP:  cpu time      2.2670: real time      2.2924

 eigenvalue-minimisations  :   224
 total energy-change (2. order) : 0.7077915E+01  (-0.8958827E+00)
 number of electron      44.0000005 magnetization 
 augmentation part        1.3748417 magnetization 

 Broyden mixing:
  rms(total) = 0.11237E+01    rms(broyden)= 0.11237E+01
  rms(prec ) = 0.11727E+01
  weight for this iteration     100.00

 eigenvalues of (default mixing * dielectric matrix)
  average eigenvalue GAMMA=   2.3828
  2.3828

 Free energy of the ion-electron system (eV)
  ---------------------------------------------------
  alpha Z        PSCENC =         0.47055952
  Ewald energy   TEWEN  =      3897.54226394
  -Hartree energ DENC   =     -4927.50083732
  -exchange      EXHF   =         0.00000000
  -V(xc)+E(xc)   XCENC  =       145.34286135
  PAW double counting   =       498.79755553     -507.95348276
  entropy T*S    EENTRO =        -0.00000000
  eigenvalues    EBANDS =      -662.96163756
  atomic energy  EATOM  =      1439.60150537
  Solvation  Ediel_sol  =         0.00000000
  ---------------------------------------------------
  free energy    TOTEN  =      -116.66121193 eV

  energy without entropy =     -116.66121193  energy(sigma->0) =     -116.66121193


--------------------------------------------------------------------------------------------------------


--------------------------------------- Iteration      1(   7)  ---------------------------------------


    POTLOK:  cpu time      0.2160: real time      0.2195
    SETDIJ:  cpu time      0.0029: real time      0.0029
     EDDAV:  cpu time      1.5258: real time      1.5390
       DOS:  cpu time      0.0004: real time      0.0004
    CHARGE:  cpu time      0.1268: real time      0.1278
    MIXING:  cpu time      0.0037: real time      0.0037
    --------------------------------------------
      LOOP:  cpu time      1.8756: real time      1.8933

 eigenvalue-minimisations  :   256
 total energy-change (2. order) : 0.3738643E+01  (-0.1772118E+01)
 number of electron      44.0000006 magnetization 
 augmentation part        1.2550464 magnetization 

 Broyden mixing:
  rms(total) = 0.52864E+00    rms(broyden)= 0.52847E+00
  rms(prec ) = 0.54225E+00
  weight for this iteration     100.00

 eigenvalues of (default mixing * dielectric matrix)
  average eigenvalue GAMMA=   2.9381
  2.4315  3.4446

 Free energy of the ion-electron system (eV)
  ---------------------------------------------------
  alpha Z        PSCENC =         0.47055952
  Ewald energy   TEWEN  =      3897.54226394
  -Hartree energ DENC   =     -5046.83358513
  -exchange      EXHF   =         0.00000000
  -V(xc)+E(xc)   XCENC  =       150.62840846
  PAW double counting   =       633.77959524     -643.66736668
  entropy T*S    EENTRO =        -0.00000000
  eigenvalues    EBANDS =      -544.44394917
  atomic energy  EATOM  =      1439.60150537
  Solvation  Ediel_sol  =         0.00000000
  ---------------------------------------------------
  free energy    TOTEN  =      -112.92256846 eV

  energy without entropy =     -112.92256846  energy(sigma->0) =     -112.92256846


--------------------------------------------------------------------------------------------------------


--------------------------------------- Iteration      1(   8)  ---------------------------------------


    POTLOK:  cpu time      0.1544: real time      0.1569
    SETDIJ:  cpu time      0.0015: real time      0.0015
     EDDAV:  cpu time      1.1635: real time      1.1737
       DOS:  cpu time      0.0079: real time      0.0079
    CHARGE:  cpu time      0.1251: real time      0.1260
    MIXING:  cpu time      0.0033: real time      0.0034
    --------------------------------------------
      LOOP:  cpu time      1.4556: real time      1.4693

 eigenvalue-minimisations  :   192
 total energy-change (2. order) : 0.4268516E+00  (-0.2598509E+00)
 number of electron      44.0000006 magnetization 
 augmentation part        1.2820285 magnetization 

 Broyden mixing:
  rms(total) = 0.12960E+00    rms(broyden)= 0.12958E+00
  rms(prec ) = 0.13664E+00
  weight for this iteration     100.00

 eigenvalues of (default mixing * dielectric matrix)
  average eigenvalue GAMMA=   2.4814
  4.3301  1.0311  2.0829

 Free energy of the ion-electron system (eV)
  ---------------------------------------------------
  alpha Z        PSCENC =         0.47055952
  Ewald energy   TEWEN  =      3897.54226394
  -Hartree energ DENC   =     -5045.32947048
  -exchange      EXHF   =         0.00000000
  -V(xc)+E(xc)   XCENC  =       151.86359238
  PAW double counting   =       692.13926335     -702.07801080
  entropy T*S    EENTRO =        -0.00000000
  eigenvalues    EBANDS =      -546.70542014
  atomic energy  EATOM  =      1439.60150537
  Solvation  Ediel_sol  =         0.00000000
  ---------------------------------------------------
  free energy    TOTEN  =      -112.49571686 eV

  energy without entropy =     -112.49571686  energy(sigma->0) =     -112.49571686


--------------------------------------------------------------------------------------------------------


--------------------------------------- Iteration      1(   9)  ---------------------------------------


    POTLOK:  cpu time      0.1565: real time      0.1589
    SETDIJ:  cpu time      0.0014: real time      0.0014
     EDDAV:  cpu time      1.4292: real time      1.4418
       DOS:  cpu time      0.0004: real time      0.0004
    CHARGE:  cpu time      0.1254: real time      0.1263
    MIXING:  cpu time      0.0036: real time      0.0037
    --------------------------------------------
      LOOP:  cpu time      1.7166: real time      1.7325

 eigenvalue-minimisations  :   256
 total energy-change (2. order) : 0.3105445E-01  (-0.4013235E-01)
 number of electron      44.0000006 magnetization 
 augmentation part        1.2676960 magnetization 

 Broyden mixing:
  rms(total) = 0.63279E-01    rms(broyden)= 0.63260E-01
  rms(prec ) = 0.67137E-01
  weight for this iteration     100.00

 eigenvalues of (default mixing * dielectric matrix)
  average eigenvalue GAMMA=   2.1871
  3.9798  2.1271  1.3207  1.3207

 Free energy of the ion-electron system (eV)
  ---------------------------------------------------
  alpha Z        PSCENC =         0.47055952
  Ewald energy   TEWEN  =      3897.54226394
  -Hartree energ DENC   =     -5061.59227342
  -exchange      EXHF   =         0.00000000
  -V(xc)+E(xc)   XCENC  =       152.66061595
  PAW double counting   =       717.82042321     -727.86559663
  entropy T*S    EENTRO =        -0.00000000
  eigenvalues    EBANDS =      -531.10216035
  atomic energy  EATOM  =      1439.60150537
  Solvation  Ediel_sol  =         0.00000000
  ---------------------------------------------------
  free energy    TOTEN  =      -112.46466242 eV

  energy without entropy =     -112.46466242  energy(sigma->0) =     -112.46466242


--------------------------------------------------------------------------------------------------------


--------------------------------------- Iteration      1(  10)  ---------------------------------------


    POTLOK:  cpu time      0.1585: real time      0.1609
    SETDIJ:  cpu time      0.0015: real time      0.0015
     EDDAV:  cpu time      1.1104: real time      1.1202
       DOS:  cpu time      0.0208: real time      0.0209
    CHARGE:  cpu time      0.1308: real time      0.1317
    MIXING:  cpu time      0.0036: real time      0.0037
    --------------------------------------------
      LOOP:  cpu time      1.4256: real time      1.4389

 eigenvalue-minimisations  :   192
 total energy-change (2. order) : 0.1584516E-01  (-0.8714428E-02)
 number of electron      44.0000006 magnetization 
 augmentation part        1.2613247 magnetization 

 Broyden mixing:
  rms(total) = 0.35005E-01    rms(broyden)= 0.34993E-01
  rms(prec ) = 0.35717E-01
  weight for this iteration     100.00

 eigenvalues of (default mixing * dielectric matrix)
  average eigenvalue GAMMA=   2.1603
  4.3759  2.4481  2.0875  0.9450  0.9450

 Free energy of the ion-electron system (eV)
  ---------------------------------------------------
  alpha Z        PSCENC =         0.47055952
  Ewald energy   TEWEN  =      3897.54226394
  -Hartree energ DENC   =     -5062.70607362
  -exchange      EXHF   =         0.00000000
  -V(xc)+E(xc)   XCENC  =       152.57126554
  PAW double counting   =       718.17326545     -728.22254291
  entropy T*S    EENTRO =        -0.00000000
  eigenvalues    EBANDS =      -529.87906054
  atomic energy  EATOM  =      1439.60150537
  Solvation  Ediel_sol  =         0.00000000
  ---------------------------------------------------
  free energy    TOTEN  =      -112.44881726 eV

  energy without entropy =     -112.44881726  energy(sigma->0) =     -112.44881726


--------------------------------------------------------------------------------------------------------


--------------------------------------- Iteration      1(  11)  ---------------------------------------


    POTLOK:  cpu time      0.2047: real time      0.2077
    SETDIJ:  cpu time      0.0014: real time      0.0014
     EDDAV:  cpu time      1.6488: real time      1.6646
       DOS:  cpu time      0.0004: real time      0.0003
    CHARGE:  cpu time      0.1602: real time      0.1613
    MIXING:  cpu time      0.0041: real time      0.0042
    --------------------------------------------
      LOOP:  cpu time      2.0196: real time      2.0396

 eigenvalue-minimisations  :   224
 total energy-change (2. order) :-0.2028748E-02  (-0.1993824E-02)
 number of electron      44.0000006 magnetization 
 augmentation part        1.2590307 magnetization 

 Broyden mixing:
  rms(total) = 0.26556E-01    rms(broyden)= 0.26548E-01
  rms(prec ) = 0.27375E-01
  weight for this iteration     100.00

 eigenvalues of (default mixing * dielectric matrix)
  average eigenvalue GAMMA=   2.2212
  4.3492  2.8698  2.5121  0.9757  1.3102  1.3102

 Free energy of the ion-electron system (eV)
  ---------------------------------------------------
  alpha Z        PSCENC =         0.47055952
  Ewald energy   TEWEN  =      3897.54226394
  -Hartree energ DENC   =     -5064.69799062
  -exchange      EXHF   =         0.00000000
  -V(xc)+E(xc)   XCENC  =       152.68366084
  PAW double counting   =       725.86415155     -735.93461471
  entropy T*S    EENTRO =        -0.00000000
  eigenvalues    EBANDS =      -527.98038189
  atomic energy  EATOM  =      1439.60150537
  Solvation  Ediel_sol  =         0.00000000
  ---------------------------------------------------
  free energy    TOTEN  =      -112.45084601 eV

  energy without entropy =     -112.45084601  energy(sigma->0) =     -112.45084601


--------------------------------------------------------------------------------------------------------


--------------------------------------- Iteration      1(  12)  ---------------------------------------


    POTLOK:  cpu time      0.1424: real time      0.1450
    SETDIJ:  cpu time      0.0014: real time      0.0014
     EDDAV:  cpu time      1.2549: real time      1.2660
       DOS:  cpu time      0.0004: real time      0.0004
    CHARGE:  cpu time      0.1298: real time      0.1309
    MIXING:  cpu time      0.0039: real time      0.0039
    --------------------------------------------
      LOOP:  cpu time      1.5327: real time      1.5476

 eigenvalue-minimisations  :   192
 total energy-change (2. order) : 0.5448885E-03  (-0.4713941E-03)
 number of electron      44.0000006 magnetization 
 augmentation part        1.2600115 magnetization 

 Broyden mixing:
  rms(total) = 0.12005E-01    rms(broyden)= 0.12004E-01
  rms(prec ) = 0.12701E-01
  weight for this iteration     100.00

 eigenvalues of (default mixing * dielectric matrix)
  average eigenvalue GAMMA=   2.1732
  4.6945  3.5427  2.0980  1.3541  1.3541  1.0847  1.0847

 Free energy of the ion-electron system (eV)
  ---------------------------------------------------
  alpha Z        PSCENC =         0.47055952
  Ewald energy   TEWEN  =      3897.54226394
  -Hartree energ DENC   =     -5064.60627647
  -exchange      EXHF   =         0.00000000
  -V(xc)+E(xc)   XCENC  =       152.66815008
  PAW double counting   =       727.52617794     -737.60602956
  entropy T*S    EENTRO =        -0.00000000
  eigenvalues    EBANDS =      -528.04665194
  atomic energy  EATOM  =      1439.60150537
  Solvation  Ediel_sol  =         0.00000000
  ---------------------------------------------------
  free energy    TOTEN  =      -112.45030112 eV

  energy without entropy =     -112.45030112  energy(sigma->0) =     -112.45030112


--------------------------------------------------------------------------------------------------------


--------------------------------------- Iteration      1(  13)  ---------------------------------------


    POTLOK:  cpu time      0.1661: real time      0.1685
    SETDIJ:  cpu time      0.0228: real time      0.0229
     EDDAV:  cpu time      1.1552: real time      1.1655
       DOS:  cpu time      0.0004: real time      0.0004
    CHARGE:  cpu time      0.1294: real time      0.1304
    MIXING:  cpu time      0.0042: real time      0.0043
    --------------------------------------------
      LOOP:  cpu time      1.4781: real time      1.4920

 eigenvalue-minimisations  :   192
 total energy-change (2. order) : 0.3370358E-03  (-0.4716624E-03)
 number of electron      44.0000006 magnetization 
 augmentation part        1.2619400 magnetization 

 Broyden mixing:
  rms(total) = 0.52286E-02    rms(broyden)= 0.52230E-02
  rms(prec ) = 0.54259E-02
  weight for this iteration     100.00

 eigenvalues of (default mixing * dielectric matrix)
  average eigenvalue GAMMA=   2.1882
  4.8009  3.8232  2.2805  1.8561  1.3826  1.3826  0.9900  0.9900

 Free energy of the ion-electron system (eV)
  ---------------------------------------------------
  alpha Z        PSCENC =         0.47055952
  Ewald energy   TEWEN  =      3897.54226394
  -Hartree energ DENC   =     -5063.29523710
  -exchange      EXHF   =         0.00000000
  -V(xc)+E(xc)   XCENC  =       152.63478994
  PAW double counting   =       728.45812083     -738.53734442
  entropy T*S    EENTRO =        -0.00000000
  eigenvalues    EBANDS =      -529.32462216
  atomic energy  EATOM  =      1439.60150537
  Solvation  Ediel_sol  =         0.00000000
  ---------------------------------------------------
  free energy    TOTEN  =      -112.44996408 eV

  energy without entropy =     -112.44996408  energy(sigma->0) =     -112.44996408


--------------------------------------------------------------------------------------------------------


--------------------------------------- Iteration      1(  14)  ---------------------------------------


    POTLOK:  cpu time      0.1424: real time      0.1446
    SETDIJ:  cpu time      0.0014: real time      0.0014
     EDDAV:  cpu time      1.2484: real time      1.2592
       DOS:  cpu time      0.0046: real time      0.0047
    CHARGE:  cpu time      0.1514: real time      0.1525
    MIXING:  cpu time      0.0046: real time      0.0047
    --------------------------------------------
      LOOP:  cpu time      1.5527: real time      1.5671

 eigenvalue-minimisations  :   192
 total energy-change (2. order) : 0.3684347E-04  (-0.4750141E-04)
 number of electron      44.0000006 magnetization 
 augmentation part        1.2615036 magnetization 

 Broyden mixing:
  rms(total) = 0.21574E-02    rms(broyden)= 0.21567E-02
  rms(prec ) = 0.22212E-02
  weight for this iteration     100.00

 eigenvalues of (default mixing * dielectric matrix)
  average eigenvalue GAMMA=   2.1869
  4.5858  4.0747  3.0903  2.0898  1.4111  1.4111  0.9900  1.0145  1.0145

 Free energy of the ion-electron system (eV)
  ---------------------------------------------------
  alpha Z        PSCENC =         0.47055952
  Ewald energy   TEWEN  =      3897.54226394
  -Hartree energ DENC   =     -5063.37294784
  -exchange      EXHF   =         0.00000000
  -V(xc)+E(xc)   XCENC  =       152.63498789
  PAW double counting   =       728.97767328     -739.05914290
  entropy T*S    EENTRO =        -0.00000000
  eigenvalues    EBANDS =      -529.24482650
  atomic energy  EATOM  =      1439.60150537
  Solvation  Ediel_sol  =         0.00000000
  ---------------------------------------------------
  free energy    TOTEN  =      -112.44992724 eV

  energy without entropy =     -112.44992724  energy(sigma->0) =     -112.44992724


--------------------------------------------------------------------------------------------------------


--------------------------------------- Iteration      1(  15)  ---------------------------------------


    POTLOK:  cpu time      0.1556: real time      0.1582
    SETDIJ:  cpu time      0.0019: real time      0.0020
     EDDAV:  cpu time      1.4159: real time      1.4292
       DOS:  cpu time      0.0241: real time      0.0242
    --------------------------------------------
      LOOP:  cpu time      1.5975: real time      1.6134

 eigenvalue-minimisations  :   256
 total energy-change (2. order) :-0.2084233E-05  (-0.7260719E-05)
 number of electron      44.0000006 magnetization 
 augmentation part        1.2615036 magnetization 

 Free energy of the ion-electron system (eV)
  ---------------------------------------------------
  alpha Z        PSCENC =         0.47055952
  Ewald energy   TEWEN  =      3897.54226394
  -Hartree energ DENC   =     -5063.21934950
  -exchange      EXHF   =         0.00000000
  -V(xc)+E(xc)   XCENC  =       152.63060272
  PAW double counting   =       728.99069154     -739.07222201
  entropy T*S    EENTRO =        -0.00000000
  eigenvalues    EBANDS =      -529.39398090
  atomic energy  EATOM  =      1439.60150537
  Solvation  Ediel_sol  =         0.00000000
  ---------------------------------------------------
  free energy    TOTEN  =      -112.44992932 eV

  energy without entropy =     -112.44992932  energy(sigma->0) =     -112.44992932


--------------------------------------------------------------------------------------------------------


 average (electrostatic) potential at core
  the test charge radii are     0.6991  0.5201  0.7089
  (the norm of the test charge is              1.0000)
       1 -59.5618       2 -58.8094       3 -58.7846       4 -58.8296       5 -58.8779
       6 -41.5743       7 -41.5013       8 -41.8214       9 -41.6462      10 -41.7776
      11 -41.4435      12 -41.6273      13 -41.6131      14 -41.4532      15 -41.8297
      16 -41.5265      17 -41.6296      18 -41.9173      19 -41.2898      20 -72.9492
      21 -73.0295
 
 
 
 E-fermi :  -4.0120     XC(G=0):  -0.1627     alpha+bet : -0.0635

 Fermi energy:        -4.0119725039

 k-point     1 :       0.0000    0.0000    0.0000
  band No.  band energies     occupation 
      1     -23.2920      2.00000
      2     -22.0939      2.00000
      3     -17.5850      2.00000
      4     -17.4690      2.00000
      5     -17.1429      2.00000
      6     -15.2337      2.00000
      7     -13.8209      2.00000
      8     -11.8540      2.00000
      9     -11.7671      2.00000
     10     -11.5738      2.00000
     11     -10.6583      2.00000
     12     -10.4420      2.00000
     13     -10.3759      2.00000
     14      -9.4916      2.00000
     15      -8.9783      2.00000
     16      -8.9643      2.00000
     17      -8.9187      2.00000
     18      -8.7804      2.00000
     19      -8.5921      2.00000
     20      -8.3152      2.00000
     21      -5.0944      2.00000
     22      -4.2533      2.00000
     23      -0.6991      0.00000
     24      -0.1309      0.00000
     25      -0.0976      0.00000
     26       0.0175      0.00000
     27       0.0431      0.00000
     28       0.1806      0.00000
     29       0.2463      0.00000
     30       0.2542      0.00000
     31       0.2949      0.00000
     32       0.3028      0.00000
     33       0.3171      0.00000
     34       0.3737      0.00000
     35       0.3805      0.00000
     36       0.4129      0.00000
     37       0.4288      0.00000
     38       0.4473      0.00000
     39       0.4577      0.00000
     40       0.4766      0.00000
     41       0.5182      0.00000
     42       0.5268      0.00000
     43       0.5500      0.00000
     44       0.5592      0.00000
     45       0.6008      0.00000
     46       0.6214      0.00000
     47       0.6316      0.00000
     48       0.6449      0.00000
     49       0.6521      0.00000
     50       0.6844      0.00000
     51       0.6952      0.00000
     52       0.7065      0.00000
     53       0.7718      0.00000
     54       0.7785      0.00000
     55       0.7967      0.00000
     56       0.8096      0.00000
     57       0.8465      0.00000
     58       0.8792      0.00000
     59       0.9026      0.00000
     60       0.9144      0.00000
     61       0.9509      0.00000
     62       0.9568      0.00000
     63       0.9746      0.00000
     64       0.9965      0.00000


--------------------------------------------------------------------------------------------------------


 soft charge-density along one line, spin component           1
         0         1         2         3         4         5         6         7         8         9
 total charge-density along one line
 
 pseudopotential strength for first ion, spin component:           1
 10.297   0.021   0.001   0.002  -0.001  -0.001  -0.002   0.001
  0.021  -0.001  -0.000  -0.000   0.000  -0.000  -0.000   0.000
  0.001  -0.000  -4.423   0.002   0.004  -0.012   0.000  -0.000
  0.002  -0.000   0.002  -4.421  -0.002   0.000  -0.011  -0.000
 -0.001   0.000   0.004  -0.002  -4.419  -0.000  -0.000  -0.012
 -0.001  -0.000  -0.012   0.000  -0.000  -0.774   0.000   0.000
 -0.002  -0.000   0.000  -0.011  -0.000   0.000  -0.774  -0.000
  0.001   0.000  -0.000  -0.000  -0.012   0.000  -0.000  -0.774
 total augmentation occupancy for first ion, spin component:           1
  1.414  -0.993  -0.018  -0.049   0.009   0.004  -0.005  -0.003
 -0.993   0.932  -0.038  -0.008   0.023  -0.020  -0.021   0.012
 -0.018  -0.038   1.051   0.024   0.095   0.181  -0.007  -0.010
 -0.049  -0.008   0.024   1.024  -0.024  -0.007   0.167   0.005
  0.009   0.023   0.095  -0.024   1.110  -0.010   0.005   0.168
  0.004  -0.020   0.181  -0.007  -0.010   0.037  -0.005  -0.008
 -0.005  -0.021  -0.007   0.167   0.005  -0.005   0.031   0.003
 -0.003   0.012  -0.010   0.005   0.168  -0.008   0.003   0.029


------------------------ aborting loop because EDIFF is reached ----------------------------------------


    CHARGE:  cpu time      0.1371: real time      0.1382
    FORLOC:  cpu time      0.0131: real time      0.0133
    FORNL :  cpu time      0.1942: real time      0.1973
    STRESS:  cpu time      0.5748: real time      0.5823
    FORHAR:  cpu time      0.0385: real time      0.0416
    MIXING:  cpu time      0.0048: real time      0.0050
    OFIELD:  cpu time      0.0003: real time      0.0012

  FORCE on cell =-STRESS in cart. coord.  units (eV):
  Direction    XX          YY          ZZ          XY          YZ          ZX
  --------------------------------------------------------------------------------------
  Alpha Z     0.47056     0.47056     0.47056
  Ewald    1348.43366  1417.88646  1131.22203   -30.72302  -304.72667   351.61761
  Hartree  1712.64283  1734.53330  1616.22106   -76.12019  -269.07346   286.90651
  E(xc)    -159.99437  -159.84646  -160.35564     0.18367    -0.05844     0.13402
  Local   -3462.52583 -3551.37728 -3162.41206   115.64840   573.73397  -634.35191
  n-local   -86.24945   -85.84382   -88.90479     2.26233     0.30101     0.93541
  augment     1.99624     1.92557     2.48054    -0.33006    -0.00235    -0.15930
  Kinetic   644.95460   641.07743   659.46353   -12.32443    -0.41124    -5.51711
  Fock        0.00000     0.00000     0.00000     0.00000     0.00000     0.00000
  -------------------------------------------------------------------------------------
  Total      -0.27176    -1.17423    -1.81477    -1.40329    -0.23719    -0.43476
  in kB      -0.02601    -0.11240    -0.17371    -0.13432    -0.02270    -0.04161
  external pressure =       -0.10 kB  Pullay stress =        0.00 kB


 VOLUME and BASIS-vectors are now :
 -----------------------------------------------------------------------------
  energy-cutoff  :      480.00
  volume of cell :    16738.24
      direct lattice vectors                 reciprocal lattice vectors
    25.669000626  0.000000000  0.000000000     0.038957496  0.000000000  0.000000000
     0.000000000 29.639999390  0.000000000     0.000000000  0.033738192  0.000000000
     0.000000000  0.000000000 22.000000000     0.000000000  0.000000000  0.045454545

  length of vectors
    25.669000626 29.639999390 22.000000000     0.038957496  0.033738192  0.045454545


 FORCES acting on ions
    electron-ion (+dipol)            ewald-force                    non-local-force                 convergence-correction
 -----------------------------------------------------------------------------------------------
   -.582E+02 0.760E+02 0.169E+03   0.597E+02 -.776E+02 -.172E+03   -.797E+00 0.156E+01 0.212E+01   0.299E-02 -.512E-02 -.127E-01
   -.155E+03 -.492E+02 -.151E+03   0.156E+03 0.509E+02 0.153E+03   -.128E+01 -.186E+01 -.223E+01   0.132E-01 -.194E-03 0.728E-02
   0.840E+02 0.185E+03 -.970E+02   -.859E+02 -.187E+03 0.983E+02   0.195E+01 0.163E+01 -.135E+01   -.132E-02 -.139E-01 0.245E-02
   0.225E+03 -.183E+02 0.978E+01   -.228E+03 0.181E+02 -.896E+01   0.284E+01 0.356E+00 -.746E+00   -.123E-01 0.172E-02 -.661E-02
   -.497E+02 -.220E+03 -.158E+02   0.507E+02 0.222E+03 0.171E+02   -.120E+01 -.291E+01 -.141E+01   0.298E-02 0.130E-01 -.456E-02
   0.258E+02 0.585E+02 0.661E+02   -.277E+02 -.613E+02 -.683E+02   0.251E+01 0.342E+01 0.282E+01   -.132E-02 -.255E-02 -.278E-02
   0.140E+02 -.384E+02 -.701E+02   -.172E+02 0.412E+02 0.733E+02   0.322E+01 -.278E+01 -.322E+01   0.914E-03 0.511E-03 0.198E-02
   -.715E+02 -.434E+02 0.596E+01   0.749E+02 0.470E+02 -.855E+01   -.345E+01 -.357E+01 0.259E+01   0.233E-02 0.226E-03 0.114E-03
   -.591E+02 0.319E+02 -.562E+02   0.622E+02 -.352E+02 0.594E+02   -.315E+01 0.323E+01 -.320E+01   0.148E-02 -.685E-03 0.600E-03
   0.404E+02 0.683E+02 0.303E+02   -.430E+02 -.713E+02 -.341E+02   0.266E+01 0.305E+01 0.381E+01   -.831E-04 -.190E-02 -.564E-03
   0.566E+02 0.269E+01 -.574E+02   -.603E+02 -.295E+00 0.604E+02   0.363E+01 -.239E+01 -.305E+01   -.996E-03 -.132E-02 0.119E-02
   -.225E+02 0.679E+02 -.493E+02   0.253E+02 -.714E+02 0.526E+02   -.277E+01 0.354E+01 -.322E+01   0.558E-03 -.152E-02 0.210E-03
   0.634E+02 -.504E+02 0.314E+02   -.663E+02 0.545E+02 -.338E+02   0.283E+01 -.406E+01 0.236E+01   -.913E-03 0.527E-03 -.112E-02
   0.529E+02 -.674E+01 -.619E+02   -.542E+02 0.670E+01 0.670E+02   0.131E+01 0.123E-01 -.513E+01   -.194E-02 0.362E-03 0.331E-03
   0.590E+02 0.501E+02 0.329E+02   -.609E+02 -.548E+02 -.351E+02   0.188E+01 0.473E+01 0.223E+01   -.135E-02 -.373E-03 -.151E-02
   0.481E+01 -.479E+02 -.666E+02   -.541E+01 0.487E+02 0.718E+02   0.683E+00 -.793E+00 -.524E+01   0.696E-04 0.198E-02 0.544E-03
   0.200E+02 -.793E+02 0.307E+02   -.223E+02 0.836E+02 -.333E+02   0.231E+01 -.424E+01 0.262E+01   -.864E-04 0.118E-02 -.996E-03
   -.712E+02 -.416E+02 0.171E+02   0.767E+02 0.419E+02 -.183E+02   -.550E+01 -.201E+00 0.115E+01   0.110E-02 0.141E-02 -.112E-02
   -.648E+02 -.772E+01 0.667E+02   0.682E+02 0.862E+01 -.689E+02   -.380E+01 -.152E+01 0.298E+01   0.265E-02 0.545E-03 -.291E-02
   -.134E+03 0.145E+03 0.104E+02   0.148E+03 -.156E+03 -.202E+02   -.142E+02 0.115E+02 0.953E+01   0.112E-01 -.155E-01 0.111E-02
   0.517E+02 -.897E+02 0.136E+03   -.513E+02 0.916E+02 -.151E+03   -.908E+00 -.193E+01 0.157E+02   -.686E-02 0.102E-01 -.159E-01
 -----------------------------------------------------------------------------------------------
   0.113E+02 -.686E+01 -.190E+02   0.284E-13 0.853E-13 -.284E-13   -.113E+02 0.682E+01 0.191E+02   0.123E-01 -.112E-01 -.350E-01
 
 
 POSITION                                       TOTAL-FORCE (eV/Angst)
 -----------------------------------------------------------------------------------
     14.71835     12.97787     10.67968         0.723273     -0.114466     -1.014849
     15.94122     13.10770     12.84998        -0.033219     -0.205791     -0.157775
     14.29327     11.37554     12.51646         0.032389     -0.001651      0.009073
     12.49054     14.00016     11.00792        -0.130885      0.122601      0.063922
     14.46731     15.41013     11.22792        -0.193860     -0.130903     -0.125174
     14.13977     12.20694     10.07116         0.611447      0.679494      0.624233
     15.26690     13.68538     13.51570         0.016961      0.066297     -0.001824
     16.60836     13.80868     12.33188         0.023332      0.003621      0.003362
     16.55984     12.45947     13.49040         0.002825     -0.004086      0.019986
     13.76705     10.78362     11.75306         0.014414      0.020452      0.025493
     13.53552     11.88119     13.15204        -0.065222      0.005565      0.012843
     14.84849     10.67662     13.16194        -0.019683     -0.020317      0.026081
     11.92607     14.82356     10.53778        -0.043132      0.020104      0.021173
     12.22178     13.99719     12.08636         0.000766     -0.029595      0.026551
     12.13451     13.05760     10.56638         0.020702      0.026537      0.017905
     14.32536     15.56960     12.31714         0.077363      0.013975     -0.006316
     13.99500     16.25961     10.70542        -0.030492      0.032008      0.023998
     15.54001     15.43533     11.00440         0.076182      0.038905      0.011542
     15.59623     13.31992     10.03772        -0.411222     -0.606159      0.736221
     15.22736     12.28756     11.88088        -0.167173      0.084122     -0.367079
     13.90130     14.16555     10.74414        -0.504767     -0.000714      0.050633
 -----------------------------------------------------------------------------------
    total drift:                                0.029135     -0.050314      0.032427


--------------------------------------------------------------------------------------------------------


  FREE ENERGIE OF THE ION-ELECTRON SYSTEM (eV)
  ---------------------------------------------------
  free  energy   TOTEN  =      -112.44992932 eV

  energy  without entropy=     -112.44992932  energy(sigma->0) =     -112.44992932
 


--------------------------------------------------------------------------------------------------------


    POTLOK:  cpu time      0.1782: real time      0.1803


--------------------------------------------------------------------------------------------------------


--------------------------------------------------------------------------------------------------------


    WAVPRE:  cpu time      0.0240: real time      0.0285
    FEWALD:  cpu time      0.0006: real time      0.0013

 real space projection operators:
  total allocation   :        981.23 KBytes
  max/ min on nodes  :        246.74        244.09

    ORTHCH:  cpu time      0.1027: real time      0.1038
     LOOP+:  cpu time     26.8282: real time     30.4567


--------------------------------------- Iteration      2(   1)  ---------------------------------------


    POTLOK:  cpu time      0.1506: real time      0.1530
    SETDIJ:  cpu time      0.0015: real time      0.0015
     EDDAV:  cpu time      0.8156: real time      0.8243
       DOS:  cpu time      0.0004: real time      0.0004
    CHARGE:  cpu time      0.1264: real time      0.1274
    MIXING:  cpu time      0.0026: real time      0.0027
    --------------------------------------------
      LOOP:  cpu time      1.0972: real time      1.1092

 eigenvalue-minimisations  :   128
 total energy-change (2. order) :-0.3371225E-01  (-0.6597561E-01)
 number of electron      44.0000005 magnetization 
 augmentation part        1.2634417 magnetization 

 Broyden mixing:
  rms(total) = 0.20252E-01    rms(broyden)= 0.20216E-01
  rms(prec ) = 0.20734E-01
  weight for this iteration     100.00

 Free energy of the ion-electron system (eV)
  ---------------------------------------------------
  alpha Z        PSCENC =         0.47055952
  Ewald energy   TEWEN  =      3897.56242546
  -Hartree energ DENC   =     -5062.96258805
  -exchange      EXHF   =         0.00000000
  -V(xc)+E(xc)   XCENC  =       152.65284577
  PAW double counting   =       729.18730254     -739.26958866
  entropy T*S    EENTRO =        -0.00000000
  eigenvalues    EBANDS =      -529.72610144
  atomic energy  EATOM  =      1439.60150537
  Solvation  Ediel_sol  =         0.00000000
  ---------------------------------------------------
  free energy    TOTEN  =      -112.48363949 eV

  energy without entropy =     -112.48363949  energy(sigma->0) =     -112.48363949


--------------------------------------------------------------------------------------------------------


--------------------------------------- Iteration      2(   2)  ---------------------------------------


    POTLOK:  cpu time      0.1328: real time      0.1349
    SETDIJ:  cpu time      0.0014: real time      0.0015
     EDDAV:  cpu time      1.1782: real time      1.1892
       DOS:  cpu time      0.0004: real time      0.0004
    CHARGE:  cpu time      0.1269: real time      0.1279
    MIXING:  cpu time      0.0028: real time      0.0029
    --------------------------------------------
      LOOP:  cpu time      1.4426: real time      1.4567

 eigenvalue-minimisations  :   192
 total energy-change (2. order) :-0.4231209E-03  (-0.9811412E-03)
 number of electron      44.0000005 magnetization 
 augmentation part        1.2630842 magnetization 

 Broyden mixing:
  rms(total) = 0.17372E-01    rms(broyden)= 0.17369E-01
  rms(prec ) = 0.17811E-01
  weight for this iteration     100.00

 eigenvalues of (default mixing * dielectric matrix)
  average eigenvalue GAMMA=   2.4844
  2.4844

 Free energy of the ion-electron system (eV)
  ---------------------------------------------------
  alpha Z        PSCENC =         0.47055952
  Ewald energy   TEWEN  =      3897.56242546
  -Hartree energ DENC   =     -5063.18355275
  -exchange      EXHF   =         0.00000000
  -V(xc)+E(xc)   XCENC  =       152.66138683
  PAW double counting   =       729.38261707     -739.46652538
  entropy T*S    EENTRO =        -0.00000000
  eigenvalues    EBANDS =      -529.51247874
  atomic energy  EATOM  =      1439.60150537
  Solvation  Ediel_sol  =         0.00000000
  ---------------------------------------------------
  free energy    TOTEN  =      -112.48406261 eV

  energy without entropy =     -112.48406261  energy(sigma->0) =     -112.48406261


--------------------------------------------------------------------------------------------------------


--------------------------------------- Iteration      2(   3)  ---------------------------------------


    POTLOK:  cpu time      0.1414: real time      0.1440
    SETDIJ:  cpu time      0.0014: real time      0.0014
     EDDAV:  cpu time      0.9456: real time      0.9552
       DOS:  cpu time      0.0022: real time      0.0022
    CHARGE:  cpu time      0.1264: real time      0.1274
    MIXING:  cpu time      0.0030: real time      0.0030
    --------------------------------------------
      LOOP:  cpu time      1.2200: real time      1.2332

 eigenvalue-minimisations  :   160
 total energy-change (2. order) : 0.3250887E-03  (-0.1715962E-03)
 number of electron      44.0000005 magnetization 
 augmentation part        1.2630186 magnetization 

 Broyden mixing:
  rms(total) = 0.70816E-02    rms(broyden)= 0.70808E-02
  rms(prec ) = 0.72117E-02
  weight for this iteration     100.00

 eigenvalues of (default mixing * dielectric matrix)
  average eigenvalue GAMMA=   2.3315
  0.8765  3.7866

 Free energy of the ion-electron system (eV)
  ---------------------------------------------------
  alpha Z        PSCENC =         0.47055952
  Ewald energy   TEWEN  =      3897.56242546
  -Hartree energ DENC   =     -5063.43170526
  -exchange      EXHF   =         0.00000000
  -V(xc)+E(xc)   XCENC  =       152.67145413
  PAW double counting   =       729.63836107     -739.72472131
  entropy T*S    EENTRO =        -0.00000000
  eigenvalues    EBANDS =      -529.27161650
  atomic energy  EATOM  =      1439.60150537
  Solvation  Ediel_sol  =         0.00000000
  ---------------------------------------------------
  free energy    TOTEN  =      -112.48373752 eV

  energy without entropy =     -112.48373752  energy(sigma->0) =     -112.48373752


--------------------------------------------------------------------------------------------------------


--------------------------------------- Iteration      2(   4)  ---------------------------------------


    POTLOK:  cpu time      0.1631: real time      0.1656
    SETDIJ:  cpu time      0.0014: real time      0.0014
     EDDAV:  cpu time      1.0787: real time      1.0887
       DOS:  cpu time      0.0022: real time      0.0021
    CHARGE:  cpu time      0.1304: real time      0.1313
    MIXING:  cpu time      0.0032: real time      0.0032
    --------------------------------------------
      LOOP:  cpu time      1.3789: real time      1.3924

 eigenvalue-minimisations  :   192
 total energy-change (2. order) :-0.8948834E-04  (-0.4608670E-04)
 number of electron      44.0000005 magnetization 
 augmentation part        1.2629678 magnetization 

 Broyden mixing:
  rms(total) = 0.39220E-02    rms(broyden)= 0.39214E-02
  rms(prec ) = 0.40929E-02
  weight for this iteration     100.00

 eigenvalues of (default mixing * dielectric matrix)
  average eigenvalue GAMMA=   2.2913
  4.1237  1.1404  1.6097

 Free energy of the ion-electron system (eV)
  ---------------------------------------------------
  alpha Z        PSCENC =         0.47055952
  Ewald energy   TEWEN  =      3897.56242546
  -Hartree energ DENC   =     -5063.47787239
  -exchange      EXHF   =         0.00000000
  -V(xc)+E(xc)   XCENC  =       152.67511761
  PAW double counting   =       729.76534315     -739.85274046
  entropy T*S    EENTRO =        -0.00000000
  eigenvalues    EBANDS =      -529.22816527
  atomic energy  EATOM  =      1439.60150537
  Solvation  Ediel_sol  =         0.00000000
  ---------------------------------------------------
  free energy    TOTEN  =      -112.48382701 eV

  energy without entropy =     -112.48382701  energy(sigma->0) =     -112.48382701


--------------------------------------------------------------------------------------------------------


--------------------------------------- Iteration      2(   5)  ---------------------------------------


    POTLOK:  cpu time      0.1365: real time      0.1388
    SETDIJ:  cpu time      0.0014: real time      0.0014
     EDDAV:  cpu time      1.1079: real time      1.1182
       DOS:  cpu time      0.0004: real time      0.0004
    CHARGE:  cpu time      0.1315: real time      0.1325
    MIXING:  cpu time      0.0035: real time      0.0036
    --------------------------------------------
      LOOP:  cpu time      1.3812: real time      1.3950

 eigenvalue-minimisations  :   192
 total energy-change (2. order) : 0.2908666E-04  (-0.1817037E-04)
 number of electron      44.0000005 magnetization 
 augmentation part        1.2629622 magnetization 

 Broyden mixing:
  rms(total) = 0.13250E-02    rms(broyden)= 0.13246E-02
  rms(prec ) = 0.13603E-02
  weight for this iteration     100.00

 eigenvalues of (default mixing * dielectric matrix)
  average eigenvalue GAMMA=   2.1718
  4.5403  0.9553  1.2698  1.9217

 Free energy of the ion-electron system (eV)
  ---------------------------------------------------
  alpha Z        PSCENC =         0.47055952
  Ewald energy   TEWEN  =      3897.56242546
  -Hartree energ DENC   =     -5063.39521810
  -exchange      EXHF   =         0.00000000
  -V(xc)+E(xc)   XCENC  =       152.67404243
  PAW double counting   =       729.78656291     -739.87383801
  entropy T*S    EENTRO =        -0.00000000
  eigenvalues    EBANDS =      -529.30983750
  atomic energy  EATOM  =      1439.60150537
  Solvation  Ediel_sol  =         0.00000000
  ---------------------------------------------------
  free energy    TOTEN  =      -112.48379792 eV

  energy without entropy =     -112.48379792  energy(sigma->0) =     -112.48379792


--------------------------------------------------------------------------------------------------------


--------------------------------------- Iteration      2(   6)  ---------------------------------------


    POTLOK:  cpu time      0.1384: real time      0.1409
    SETDIJ:  cpu time      0.0014: real time      0.0015
     EDDAV:  cpu time      1.1435: real time      1.1544
       DOS:  cpu time      0.0018: real time      0.0018
    --------------------------------------------
      LOOP:  cpu time      1.2851: real time      1.2984

 eigenvalue-minimisations  :   192
 total energy-change (2. order) :-0.5889848E-05  (-0.4192686E-05)
 number of electron      44.0000005 magnetization 
 augmentation part        1.2629622 magnetization 

 Free energy of the ion-electron system (eV)
  ---------------------------------------------------
  alpha Z        PSCENC =         0.47055952
  Ewald energy   TEWEN  =      3897.56242546
  -Hartree energ DENC   =     -5063.38651270
  -exchange      EXHF   =         0.00000000
  -V(xc)+E(xc)   XCENC  =       152.67397909
  PAW double counting   =       729.80429641     -739.89160028
  entropy T*S    EENTRO =        -0.00000000
  eigenvalues    EBANDS =      -529.31845669
  atomic energy  EATOM  =      1439.60150537
  Solvation  Ediel_sol  =         0.00000000
  ---------------------------------------------------
  free energy    TOTEN  =      -112.48380381 eV

  energy without entropy =     -112.48380381  energy(sigma->0) =     -112.48380381


--------------------------------------------------------------------------------------------------------


 average (electrostatic) potential at core
  the test charge radii are     0.6991  0.5201  0.7089
  (the norm of the test charge is              1.0000)
       1 -59.5352       2 -58.8050       3 -58.7843       4 -58.8230       5 -58.8667
       6 -41.6776       7 -41.4742       8 -41.8097       9 -41.6419      10 -41.7787
      11 -41.4344      12 -41.6313      13 -41.6137      14 -41.4448      15 -41.8210
      16 -41.5005      17 -41.6155      18 -41.8925      19 -41.4717      20 -72.9388
      21 -73.0027
 
 
 
 E-fermi :  -3.9194     XC(G=0):  -0.1571     alpha+bet : -0.0635

 Fermi energy:        -3.9193685071

 k-point     1 :       0.0000    0.0000    0.0000
  band No.  band energies     occupation 
      1     -23.2651      2.00000
      2     -22.0727      2.00000
      3     -17.5853      2.00000
      4     -17.4817      2.00000
      5     -17.1305      2.00000
      6     -15.2084      2.00000
      7     -13.8452      2.00000
      8     -11.8543      2.00000
      9     -11.7670      2.00000
     10     -11.5763      2.00000
     11     -10.6519      2.00000
     12     -10.4507      2.00000
     13     -10.3678      2.00000
     14      -9.4829      2.00000
     15      -8.9673      2.00000
     16      -8.9489      2.00000
     17      -8.9033      2.00000
     18      -8.7879      2.00000
     19      -8.5820      2.00000
     20      -8.4107      2.00000
     21      -5.0942      2.00000
     22      -4.2249      2.00000
     23      -0.6933      0.00000
     24      -0.1292      0.00000
     25      -0.0955      0.00000
     26       0.0207      0.00000
     27       0.0493      0.00000
     28       0.1863      0.00000
     29       0.2518      0.00000
     30       0.2589      0.00000
     31       0.3005      0.00000
     32       0.3088      0.00000
     33       0.3220      0.00000
     34       0.3804      0.00000
     35       0.3877      0.00000
     36       0.4184      0.00000
     37       0.4337      0.00000
     38       0.4533      0.00000
     39       0.4621      0.00000
     40       0.4827      0.00000
     41       0.5252      0.00000
     42       0.5328      0.00000
     43       0.5554      0.00000
     44       0.5635      0.00000
     45       0.6083      0.00000
     46       0.6272      0.00000
     47       0.6375      0.00000
     48       0.6510      0.00000
     49       0.6573      0.00000
     50       0.6894      0.00000
     51       0.7002      0.00000
     52       0.7134      0.00000
     53       0.7783      0.00000
     54       0.7843      0.00000
     55       0.8020      0.00000
     56       0.8149      0.00000
     57       0.8539      0.00000
     58       0.8852      0.00000
     59       0.9094      0.00000
     60       0.9214      0.00000
     61       0.9562      0.00000
     62       0.9623      0.00000
     63       0.9803      0.00000
     64       1.0011      0.00000


--------------------------------------------------------------------------------------------------------


 soft charge-density along one line, spin component           1
         0         1         2         3         4         5         6         7         8         9
 total charge-density along one line
 
 pseudopotential strength for first ion, spin component:           1
 10.297   0.021   0.001   0.002  -0.001  -0.001  -0.002   0.001
  0.021  -0.001  -0.000  -0.000   0.000  -0.000  -0.000   0.000
  0.001  -0.000  -4.421   0.002   0.004  -0.012   0.000  -0.000
  0.002  -0.000   0.002  -4.419  -0.002   0.000  -0.012   0.000
 -0.001   0.000   0.004  -0.002  -4.417  -0.000   0.000  -0.012
 -0.001  -0.000  -0.012   0.000  -0.000  -0.774   0.000   0.000
 -0.002  -0.000   0.000  -0.012   0.000   0.000  -0.774  -0.000
  0.001   0.000  -0.000   0.000  -0.012   0.000  -0.000  -0.774
 total augmentation occupancy for first ion, spin component:           1
  1.417  -1.005  -0.020  -0.057   0.015   0.002  -0.007  -0.002
 -1.005   0.943  -0.030  -0.003   0.019  -0.017  -0.019   0.011
 -0.020  -0.030   1.051   0.025   0.106   0.181  -0.007  -0.007
 -0.057  -0.003   0.025   1.028  -0.027  -0.007   0.169   0.004
  0.015   0.019   0.106  -0.027   1.119  -0.007   0.004   0.172
  0.002  -0.017   0.181  -0.007  -0.007   0.036  -0.004  -0.007
 -0.007  -0.019  -0.007   0.169   0.004  -0.004   0.031   0.003
 -0.002   0.011  -0.007   0.004   0.172  -0.007   0.003   0.030


------------------------ aborting loop because EDIFF is reached ----------------------------------------


    CHARGE:  cpu time      0.1266: real time      0.1291
    FORLOC:  cpu time      0.0128: real time      0.0128
    FORNL :  cpu time      0.1864: real time      0.1883
    STRESS:  cpu time      0.5591: real time      0.5644
    FORHAR:  cpu time      0.0366: real time      0.0370
    MIXING:  cpu time      0.0037: real time      0.0038
    OFIELD:  cpu time      0.0001: real time      0.0001

  FORCE on cell =-STRESS in cart. coord.  units (eV):
  Direction    XX          YY          ZZ          XY          YZ          ZX
  --------------------------------------------------------------------------------------
  Alpha Z     0.47056     0.47056     0.47056
  Ewald    1349.99321  1414.68343  1132.88569   -29.85965  -303.89652   349.25751
  Hartree  1713.12794  1733.34305  1616.92141   -76.94157  -268.63669   285.76463
  E(xc)    -160.04059  -159.90479  -160.40302     0.18898    -0.05795     0.13156
  Local   -3464.27385 -3547.26787 -3164.63953   116.13659   572.54643  -631.04225
  n-local   -86.38648   -85.98886   -89.01053     2.22692     0.30941     0.91627
  augment     1.99740     1.93296     2.47952    -0.33631    -0.00686    -0.15377
  Kinetic   645.04733   641.60016   659.56724   -12.41541    -0.47055    -5.32139
  Fock        0.00000     0.00000     0.00000     0.00000     0.00000     0.00000
  -------------------------------------------------------------------------------------
  Total      -0.06449    -1.13136    -1.72866    -1.00044    -0.21272    -0.44744
  in kB      -0.00617    -0.10829    -0.16547    -0.09576    -0.02036    -0.04283
  external pressure =       -0.09 kB  Pullay stress =        0.00 kB


 VOLUME and BASIS-vectors are now :
 -----------------------------------------------------------------------------
  energy-cutoff  :      480.00
  volume of cell :    16738.24
      direct lattice vectors                 reciprocal lattice vectors
    25.669000626  0.000000000  0.000000000     0.038957496  0.000000000  0.000000000
     0.000000000 29.639999390  0.000000000     0.000000000  0.033738192  0.000000000
     0.000000000  0.000000000 22.000000000     0.000000000  0.000000000  0.045454545

  length of vectors
    25.669000626 29.639999390 22.000000000     0.038957496  0.033738192  0.045454545


 FORCES acting on ions
    electron-ion (+dipol)            ewald-force                    non-local-force                 convergence-correction
 -----------------------------------------------------------------------------------------------
   -.587E+02 0.744E+02 0.170E+03   0.600E+02 -.759E+02 -.172E+03   -.102E+01 0.153E+01 0.246E+01   0.830E-02 -.802E-02 -.771E-02
   -.155E+03 -.489E+02 -.151E+03   0.156E+03 0.505E+02 0.153E+03   -.126E+01 -.179E+01 -.223E+01   -.296E-03 -.402E-02 0.175E-02
   0.837E+02 0.185E+03 -.972E+02   -.856E+02 -.187E+03 0.985E+02   0.192E+01 0.163E+01 -.140E+01   0.325E-02 -.252E-03 0.295E-02
   0.225E+03 -.182E+02 0.943E+01   -.228E+03 0.179E+02 -.860E+01   0.289E+01 0.280E+00 -.780E+00   -.322E-02 0.420E-02 0.114E-02
   -.499E+02 -.219E+03 -.156E+02   0.510E+02 0.222E+03 0.169E+02   -.114E+01 -.286E+01 -.138E+01   -.423E-02 0.459E-02 0.956E-03
   0.264E+02 0.590E+02 0.663E+02   -.285E+02 -.621E+02 -.687E+02   0.265E+01 0.354E+01 0.287E+01   0.125E-02 -.604E-03 -.885E-03
   0.139E+02 -.384E+02 -.700E+02   -.171E+02 0.412E+02 0.732E+02   0.319E+01 -.277E+01 -.320E+01   0.382E-03 -.793E-03 -.246E-03
   -.714E+02 -.434E+02 0.583E+01   0.748E+02 0.470E+02 -.839E+01   -.344E+01 -.357E+01 0.257E+01   -.322E-03 -.881E-03 0.980E-03
   -.590E+02 0.319E+02 -.562E+02   0.621E+02 -.351E+02 0.595E+02   -.315E+01 0.322E+01 -.322E+01   -.849E-03 0.205E-03 -.680E-03
   0.404E+02 0.682E+02 0.303E+02   -.431E+02 -.713E+02 -.341E+02   0.266E+01 0.305E+01 0.381E+01   0.699E-03 0.900E-04 0.122E-02
   0.565E+02 0.269E+01 -.573E+02   -.602E+02 -.306E+00 0.604E+02   0.363E+01 -.238E+01 -.304E+01   0.909E-03 -.396E-03 0.106E-04
   -.225E+02 0.678E+02 -.494E+02   0.252E+02 -.714E+02 0.526E+02   -.277E+01 0.355E+01 -.322E+01   -.154E-03 0.892E-03 -.459E-03
   0.635E+02 -.504E+02 0.315E+02   -.664E+02 0.545E+02 -.338E+02   0.283E+01 -.407E+01 0.237E+01   -.429E-03 0.784E-03 -.978E-04
   0.529E+02 -.666E+01 -.620E+02   -.542E+02 0.661E+01 0.671E+02   0.131E+01 0.207E-01 -.515E+01   -.571E-03 0.373E-03 0.919E-03
   0.590E+02 0.502E+02 0.329E+02   -.608E+02 -.549E+02 -.351E+02   0.186E+01 0.473E+01 0.223E+01   -.117E-02 -.113E-03 -.730E-04
   0.465E+01 -.479E+02 -.666E+02   -.524E+01 0.487E+02 0.718E+02   0.666E+00 -.797E+00 -.523E+01   -.382E-03 0.294E-03 0.849E-04
   0.199E+02 -.794E+02 0.307E+02   -.222E+02 0.836E+02 -.333E+02   0.230E+01 -.425E+01 0.261E+01   -.332E-03 -.216E-04 0.208E-03
   -.710E+02 -.416E+02 0.170E+02   0.765E+02 0.419E+02 -.181E+02   -.547E+01 -.214E+00 0.113E+01   -.872E-04 0.932E-03 0.296E-03
   -.656E+02 -.802E+01 0.671E+02   0.696E+02 0.918E+01 -.697E+02   -.404E+01 -.160E+01 0.310E+01   0.142E-03 -.138E-02 -.596E-03
   -.133E+03 0.144E+03 0.103E+02   0.147E+03 -.156E+03 -.201E+02   -.140E+02 0.114E+02 0.948E+01   0.442E-02 -.597E-02 0.147E-01
   0.515E+02 -.884E+02 0.135E+03   -.509E+02 0.901E+02 -.150E+03   -.850E+00 -.171E+01 0.154E+02   -.112E-01 0.176E-01 0.381E-02
 -----------------------------------------------------------------------------------------------
   0.112E+02 -.698E+01 -.192E+02   0.995E-13 0.711E-13 0.284E-13   -.112E+02 0.691E+01 0.192E+02   -.385E-02 0.747E-02 0.183E-01
 
 
 POSITION                                       TOTAL-FORCE (eV/Angst)
 -----------------------------------------------------------------------------------
     14.72533     12.97677     10.66989         0.272715      0.037688     -0.406259
     15.94090     13.10571     12.84846        -0.048643     -0.132541     -0.166932
     14.29358     11.37552     12.51655         0.003526      0.039578     -0.048523
     12.48927     14.00134     11.00854        -0.138135      0.024923      0.055149
     14.46544     15.40887     11.22671        -0.130721     -0.104286     -0.092692
     14.14567     12.21349     10.07718         0.474173      0.464108      0.405705
     15.26706     13.68602     13.51568         0.037210      0.032338     -0.035479
     16.60858     13.80872     12.33191         0.011072     -0.014504      0.013564
     16.55987     12.45943     13.49059        -0.004174     -0.020312      0.008465
     13.76719     10.78382     11.75331         0.003233      0.009195      0.026814
     13.53489     11.88125     13.15216        -0.048289      0.001683      0.003512
     14.84830     10.67643     13.16219        -0.007597     -0.011399      0.021465
     11.92566     14.82375     10.53798        -0.071987      0.042750      0.014669
     12.22179     13.99691     12.08662        -0.016339     -0.024355      0.049073
     12.13471     13.05786     10.56655         0.004977      0.038812      0.026719
     14.32610     15.56973     12.31708         0.069107      0.007693     -0.025155
     13.99470     16.25992     10.70565        -0.036351      0.041266      0.019542
     15.54075     15.43570     11.00451         0.000285      0.022657      0.013621
     15.59226     13.31407     10.04482        -0.090044     -0.440594      0.458049
     15.22575     12.28837     11.87734        -0.085817      0.052110     -0.297472
     13.89643     14.16554     10.74463        -0.198200     -0.066810     -0.043836
 -----------------------------------------------------------------------------------
    total drift:                                0.051025     -0.062490      0.003840


--------------------------------------------------------------------------------------------------------


  FREE ENERGIE OF THE ION-ELECTRON SYSTEM (eV)
  ---------------------------------------------------
  free  energy   TOTEN  =      -112.48380381 eV

  energy  without entropy=     -112.48380381  energy(sigma->0) =     -112.48380381
 
 d Force = 0.3374509E-01[ 0.240E-01, 0.435E-01]  d Energy = 0.3387449E-01-0.129E-03
 d Force =-0.2033037E-01[-0.309E-01,-0.978E-02]  d Ewald  =-0.2016152E-01-0.169E-03


--------------------------------------------------------------------------------------------------------


    POTLOK:  cpu time      0.1411: real time      0.1426


--------------------------------------------------------------------------------------------------------


 Steepest descent step on ions:
 trial-energy change:   -0.033874  1 .order   -0.033745   -0.043496   -0.023994
  (g-gl).g = 0.435E-01      g.g   = 0.435E-01  gl.gl    = 0.000E+00
 g(Force)  = 0.435E-01   g(Stress)= 0.000E+00 ortho     = 0.000E+00
 gamma     =   0.00000
 trial     =   1.00000
 opt step  =   2.13405  (harmonic =   2.23040) maximal distance =0.01515914
 next E    =  -112.497598   (d E  =  -0.04767)


--------------------------------------------------------------------------------------------------------


    WAVPRE:  cpu time      0.0231: real time      0.0243
    FEWALD:  cpu time      0.0007: real time      0.0013

 real space projection operators:
  total allocation   :        981.27 KBytes
  max/ min on nodes  :        246.79        244.23

    ORTHCH:  cpu time      0.0957: real time      0.0967
     LOOP+:  cpu time      8.9947: real time      9.0895


--------------------------------------- Iteration      3(   1)  ---------------------------------------


    POTLOK:  cpu time      0.1464: real time      0.1488
    SETDIJ:  cpu time      0.0015: real time      0.0015
     EDDAV:  cpu time      0.9197: real time      0.9284
       DOS:  cpu time      0.0004: real time      0.0004
    CHARGE:  cpu time      0.1288: real time      0.1298
    MIXING:  cpu time      0.0026: real time      0.0026
    --------------------------------------------
      LOOP:  cpu time      1.1993: real time      1.2114

 eigenvalue-minimisations  :   160
 total energy-change (2. order) :-0.1368835E-01  (-0.8544674E-01)
 number of electron      44.0000003 magnetization 
 augmentation part        1.2653186 magnetization 

 Broyden mixing:
  rms(total) = 0.23802E-01    rms(broyden)= 0.23760E-01
  rms(prec ) = 0.24364E-01
  weight for this iteration     100.00

 Free energy of the ion-electron system (eV)
  ---------------------------------------------------
  alpha Z        PSCENC =         0.47055952
  Ewald energy   TEWEN  =      3897.61216713
  -Hartree energ DENC   =     -5063.03092858
  -exchange      EXHF   =         0.00000000
  -V(xc)+E(xc)   XCENC  =       152.69818572
  PAW double counting   =       729.80615704     -739.89346612
  entropy T*S    EENTRO =        -0.00000000
  eigenvalues    EBANDS =      -529.76166637
  atomic energy  EATOM  =      1439.60150537
  Solvation  Ediel_sol  =         0.00000000
  ---------------------------------------------------
  free energy    TOTEN  =      -112.49748628 eV

  energy without entropy =     -112.49748628  energy(sigma->0) =     -112.49748628


--------------------------------------------------------------------------------------------------------


--------------------------------------- Iteration      3(   2)  ---------------------------------------


    POTLOK:  cpu time      0.1319: real time      0.1343
    SETDIJ:  cpu time      0.0015: real time      0.0015
     EDDAV:  cpu time      1.0868: real time      1.0972
       DOS:  cpu time      0.0003: real time      0.0003
    CHARGE:  cpu time      0.1378: real time      0.1390
    MIXING:  cpu time      0.0033: real time      0.0033
    --------------------------------------------
      LOOP:  cpu time      1.3616: real time      1.3755

 eigenvalue-minimisations  :   192
 total energy-change (2. order) :-0.4516253E-03  (-0.1217498E-02)
 number of electron      44.0000003 magnetization 
 augmentation part        1.2649407 magnetization 

 Broyden mixing:
  rms(total) = 0.20245E-01    rms(broyden)= 0.20242E-01
  rms(prec ) = 0.20742E-01
  weight for this iteration     100.00

 eigenvalues of (default mixing * dielectric matrix)
  average eigenvalue GAMMA=   2.7435
  2.7435

 Free energy of the ion-electron system (eV)
  ---------------------------------------------------
  alpha Z        PSCENC =         0.47055952
  Ewald energy   TEWEN  =      3897.61216713
  -Hartree energ DENC   =     -5063.26738649
  -exchange      EXHF   =         0.00000000
  -V(xc)+E(xc)   XCENC  =       152.70757269
  PAW double counting   =       730.04520455     -740.13451954
  entropy T*S    EENTRO =        -0.00000000
  eigenvalues    EBANDS =      -529.53304114
  atomic energy  EATOM  =      1439.60150537
  Solvation  Ediel_sol  =         0.00000000
  ---------------------------------------------------
  free energy    TOTEN  =      -112.49793790 eV

  energy without entropy =     -112.49793790  energy(sigma->0) =     -112.49793790


--------------------------------------------------------------------------------------------------------


--------------------------------------- Iteration      3(   3)  ---------------------------------------


    POTLOK:  cpu time      0.1332: real time      0.1357
    SETDIJ:  cpu time      0.0014: real time      0.0014
     EDDAV:  cpu time      1.0466: real time      1.0559
       DOS:  cpu time      0.0005: real time      0.0005
    CHARGE:  cpu time      0.1292: real time      0.1308
    MIXING:  cpu time      0.0050: real time      0.0050
    --------------------------------------------
      LOOP:  cpu time      1.3158: real time      1.3293

 eigenvalue-minimisations  :   160
 total energy-change (2. order) : 0.4011313E-03  (-0.2786594E-03)
 number of electron      44.0000003 magnetization 
 augmentation part        1.2648716 magnetization 

 Broyden mixing:
  rms(total) = 0.74127E-02    rms(broyden)= 0.74114E-02
  rms(prec ) = 0.75594E-02
  weight for this iteration     100.00

 eigenvalues of (default mixing * dielectric matrix)
  average eigenvalue GAMMA=   2.3000
  0.8929  3.7070

 Free energy of the ion-electron system (eV)
  ---------------------------------------------------
  alpha Z        PSCENC =         0.47055952
  Ewald energy   TEWEN  =      3897.61216713
  -Hartree energ DENC   =     -5063.55837524
  -exchange      EXHF   =         0.00000000
  -V(xc)+E(xc)   XCENC  =       152.72002181
  PAW double counting   =       730.41337471     -740.50613477
  entropy T*S    EENTRO =        -0.00000000
  eigenvalues    EBANDS =      -529.25065530
  atomic energy  EATOM  =      1439.60150537
  Solvation  Ediel_sol  =         0.00000000
  ---------------------------------------------------
  free energy    TOTEN  =      -112.49753677 eV

  energy without entropy =     -112.49753677  energy(sigma->0) =     -112.49753677


--------------------------------------------------------------------------------------------------------


--------------------------------------- Iteration      3(   4)  ---------------------------------------


    POTLOK:  cpu time      0.3109: real time      0.3168
    SETDIJ:  cpu time      0.0075: real time      0.0075
     EDDAV:  cpu time      1.2464: real time      1.2716
       DOS:  cpu time      0.0148: real time      0.0168
    CHARGE:  cpu time      0.1152: real time      0.1161
    MIXING:  cpu time      0.0046: real time      0.0047
    --------------------------------------------
      LOOP:  cpu time      1.6994: real time      1.7335

 eigenvalue-minimisations  :   192
 total energy-change (2. order) :-0.9619658E-04  (-0.4929475E-04)
 number of electron      44.0000003 magnetization 
 augmentation part        1.2648325 magnetization 

 Broyden mixing:
  rms(total) = 0.44855E-02    rms(broyden)= 0.44850E-02
  rms(prec ) = 0.46630E-02
  weight for this iteration     100.00

 eigenvalues of (default mixing * dielectric matrix)
  average eigenvalue GAMMA=   2.3106
  4.2138  1.1705  1.5475

 Free energy of the ion-electron system (eV)
  ---------------------------------------------------
  alpha Z        PSCENC =         0.47055952
  Ewald energy   TEWEN  =      3897.61216713
  -Hartree energ DENC   =     -5063.57404153
  -exchange      EXHF   =         0.00000000
  -V(xc)+E(xc)   XCENC  =       152.72275291
  PAW double counting   =       730.54276498     -740.63648635
  entropy T*S    EENTRO =        -0.00000000
  eigenvalues    EBANDS =      -529.23685501
  atomic energy  EATOM  =      1439.60150537
  Solvation  Ediel_sol  =         0.00000000
  ---------------------------------------------------
  free energy    TOTEN  =      -112.49763297 eV

  energy without entropy =     -112.49763297  energy(sigma->0) =     -112.49763297


--------------------------------------------------------------------------------------------------------


--------------------------------------- Iteration      3(   5)  ---------------------------------------


    POTLOK:  cpu time      0.2883: real time      0.2915
    SETDIJ:  cpu time      0.0015: real time      0.0015
     EDDAV:  cpu time      1.2471: real time      1.2582
       DOS:  cpu time      0.0149: real time      0.0150
    CHARGE:  cpu time      0.1239: real time      0.1248
    MIXING:  cpu time      0.0040: real time      0.0041
    --------------------------------------------
      LOOP:  cpu time      1.6797: real time      1.6951

 eigenvalue-minimisations  :   192
 total energy-change (2. order) : 0.2571254E-04  (-0.1773981E-04)
 number of electron      44.0000003 magnetization 
 augmentation part        1.2647967 magnetization 

 Broyden mixing:
  rms(total) = 0.15611E-02    rms(broyden)= 0.15608E-02
  rms(prec ) = 0.16106E-02
  weight for this iteration     100.00

 eigenvalues of (default mixing * dielectric matrix)
  average eigenvalue GAMMA=   2.1738
  4.4887  2.0542  0.9640  1.1883

 Free energy of the ion-electron system (eV)
  ---------------------------------------------------
  alpha Z        PSCENC =         0.47055952
  Ewald energy   TEWEN  =      3897.61216713
  -Hartree energ DENC   =     -5063.50257576
  -exchange      EXHF   =         0.00000000
  -V(xc)+E(xc)   XCENC  =       152.72229717
  PAW double counting   =       730.59926766     -740.69304341
  entropy T*S    EENTRO =        -0.00000000
  eigenvalues    EBANDS =      -529.30778493
  atomic energy  EATOM  =      1439.60150537
  Solvation  Ediel_sol  =         0.00000000
  ---------------------------------------------------
  free energy    TOTEN  =      -112.49760726 eV

  energy without entropy =     -112.49760726  energy(sigma->0) =     -112.49760726


--------------------------------------------------------------------------------------------------------


--------------------------------------- Iteration      3(   6)  ---------------------------------------


    POTLOK:  cpu time      0.1575: real time      0.1601
    SETDIJ:  cpu time      0.0015: real time      0.0015
     EDDAV:  cpu time      1.2034: real time      1.2140
       DOS:  cpu time      0.0004: real time      0.0004
    --------------------------------------------
      LOOP:  cpu time      1.3627: real time      1.3759

 eigenvalue-minimisations  :   192
 total energy-change (2. order) :-0.4592504E-05  (-0.5768378E-05)
 number of electron      44.0000003 magnetization 
 augmentation part        1.2647967 magnetization 

 Free energy of the ion-electron system (eV)
  ---------------------------------------------------
  alpha Z        PSCENC =         0.47055952
  Ewald energy   TEWEN  =      3897.61216713
  -Hartree energ DENC   =     -5063.48439235
  -exchange      EXHF   =         0.00000000
  -V(xc)+E(xc)   XCENC  =       152.72188989
  PAW double counting   =       730.61626781     -740.71001663
  entropy T*S    EENTRO =        -0.00000000
  eigenvalues    EBANDS =      -529.32559259
  atomic energy  EATOM  =      1439.60150537
  Solvation  Ediel_sol  =         0.00000000
  ---------------------------------------------------
  free energy    TOTEN  =      -112.49761185 eV

  energy without entropy =     -112.49761185  energy(sigma->0) =     -112.49761185


--------------------------------------------------------------------------------------------------------


 average (electrostatic) potential at core
  the test charge radii are     0.6991  0.5201  0.7089
  (the norm of the test charge is              1.0000)
       1 -59.5117       2 -58.8033       3 -58.7872       4 -58.8162       5 -58.8556
       6 -41.8023       7 -41.4465       8 -41.7972       9 -41.6379      10 -41.7805
      11 -41.4268      12 -41.6368      13 -41.6144      14 -41.4373      15 -41.8108
      16 -41.4733      17 -41.6003      18 -41.8644      19 -41.6940      20 -72.9330
      21 -72.9764
 
 
 
 E-fermi :  -3.9143     XC(G=0):  -0.1571     alpha+bet : -0.0635

 Fermi energy:        -3.9142795996

 k-point     1 :       0.0000    0.0000    0.0000
  band No.  band energies     occupation 
      1     -23.2383      2.00000
      2     -22.0524      2.00000
      3     -17.6001      2.00000
      4     -17.4886      2.00000
      5     -17.1184      2.00000
      6     -15.1809      2.00000
      7     -13.8751      2.00000
      8     -11.8674      2.00000
      9     -11.7628      2.00000
     10     -11.5808      2.00000
     11     -10.6477      2.00000
     12     -10.4631      2.00000
     13     -10.3585      2.00000
     14      -9.4749      2.00000
     15      -8.9568      2.00000
     16      -8.9333      2.00000
     17      -8.8883      2.00000
     18      -8.7965      2.00000
     19      -8.5968      2.00000
     20      -8.4922      2.00000
     21      -5.0948      2.00000
     22      -4.1951      2.00000
     23      -0.6880      0.00000
     24      -0.1293      0.00000
     25      -0.0947      0.00000
     26       0.0222      0.00000
     27       0.0497      0.00000
     28       0.1865      0.00000
     29       0.2519      0.00000
     30       0.2587      0.00000
     31       0.3007      0.00000
     32       0.3100      0.00000
     33       0.3228      0.00000
     34       0.3809      0.00000
     35       0.3907      0.00000
     36       0.4199      0.00000
     37       0.4342      0.00000
     38       0.4532      0.00000
     39       0.4631      0.00000
     40       0.4825      0.00000
     41       0.5253      0.00000
     42       0.5342      0.00000
     43       0.5556      0.00000
     44       0.5632      0.00000
     45       0.6113      0.00000
     46       0.6274      0.00000
     47       0.6380      0.00000
     48       0.6513      0.00000
     49       0.6574      0.00000
     50       0.6898      0.00000
     51       0.7006      0.00000
     52       0.7133      0.00000
     53       0.7791      0.00000
     54       0.7850      0.00000
     55       0.8018      0.00000
     56       0.8152      0.00000
     57       0.8555      0.00000
     58       0.8855      0.00000
     59       0.9099      0.00000
     60       0.9227      0.00000
     61       0.9565      0.00000
     62       0.9623      0.00000
     63       0.9804      0.00000
     64       1.0007      0.00000


--------------------------------------------------------------------------------------------------------


 soft charge-density along one line, spin component           1
         0         1         2         3         4         5         6         7         8         9
 total charge-density along one line
 
 pseudopotential strength for first ion, spin component:           1
 10.297   0.021   0.001   0.002  -0.001  -0.001  -0.001   0.001
  0.021  -0.001  -0.000  -0.000   0.000  -0.000  -0.000   0.000
  0.001  -0.000  -4.419   0.002   0.004  -0.013  -0.000  -0.000
  0.002  -0.000   0.002  -4.418  -0.001  -0.000  -0.012   0.000
 -0.001   0.000   0.004  -0.001  -4.416  -0.000   0.000  -0.013
 -0.001  -0.000  -0.013  -0.000  -0.000  -0.774   0.000   0.000
 -0.001  -0.000  -0.000  -0.012   0.000   0.000  -0.774  -0.000
  0.001   0.000  -0.000   0.000  -0.013   0.000  -0.000  -0.774
 total augmentation occupancy for first ion, spin component:           1
  1.422  -1.018  -0.023  -0.068   0.022   0.001  -0.010   0.000
 -1.018   0.955  -0.022   0.003   0.014  -0.014  -0.018   0.009
 -0.023  -0.022   1.053   0.027   0.119   0.181  -0.007  -0.003
 -0.068   0.003   0.027   1.034  -0.031  -0.007   0.170   0.002
  0.022   0.014   0.119  -0.031   1.131  -0.003   0.002   0.175
  0.001  -0.014   0.181  -0.007  -0.003   0.036  -0.004  -0.006
 -0.010  -0.018  -0.007   0.170   0.002  -0.004   0.032   0.003
  0.000   0.009  -0.003   0.002   0.175  -0.006   0.003   0.031


------------------------ aborting loop because EDIFF is reached ----------------------------------------


    CHARGE:  cpu time      0.1213: real time      0.1227
    FORLOC:  cpu time      0.0126: real time      0.0126
    FORNL :  cpu time      0.1892: real time      0.1910
    STRESS:  cpu time      0.5805: real time      0.5858
    FORHAR:  cpu time      0.0566: real time      0.0571
    MIXING:  cpu time      0.0041: real time      0.0042
    OFIELD:  cpu time      0.0001: real time      0.0001

  FORCE on cell =-STRESS in cart. coord.  units (eV):
  Direction    XX          YY          ZZ          XY          YZ          ZX
  --------------------------------------------------------------------------------------
  Alpha Z     0.47056     0.47056     0.47056
  Ewald    1351.82662  1411.05348  1134.73211   -28.81945  -303.01132   346.56362
  Hartree  1713.71504  1732.00929  1617.75808   -77.87089  -268.15644   284.45225
  E(xc)    -160.09171  -159.96964  -160.45577     0.19503    -0.05756     0.12882
  Local   -3466.31037 -3542.60812 -3167.17018   116.64581   571.25979  -627.26933
  n-local   -86.54924   -86.16911   -89.12980     2.20385     0.30905     0.87025
  augment     1.99845     1.94157     2.47884    -0.34386    -0.01180    -0.14717
  Kinetic   645.20137   642.23878   659.72682   -12.51818    -0.53245    -5.10030
  Fock        0.00000     0.00000     0.00000     0.00000     0.00000     0.00000
  -------------------------------------------------------------------------------------
  Total       0.26072    -1.03319    -1.58934    -0.50768    -0.20075    -0.50186
  in kB       0.02496    -0.09890    -0.15213    -0.04860    -0.01922    -0.04804
  external pressure =       -0.08 kB  Pullay stress =        0.00 kB


 VOLUME and BASIS-vectors are now :
 -----------------------------------------------------------------------------
  energy-cutoff  :      480.00
  volume of cell :    16738.24
      direct lattice vectors                 reciprocal lattice vectors
    25.669000626  0.000000000  0.000000000     0.038957496  0.000000000  0.000000000
     0.000000000 29.639999390  0.000000000     0.000000000  0.033738192  0.000000000
     0.000000000  0.000000000 22.000000000     0.000000000  0.000000000  0.045454545

  length of vectors
    25.669000626 29.639999390 22.000000000     0.038957496  0.033738192  0.045454545


 FORCES acting on ions
    electron-ion (+dipol)            ewald-force                    non-local-force                 convergence-correction
 -----------------------------------------------------------------------------------------------
   -.592E+02 0.727E+02 0.170E+03   0.602E+02 -.740E+02 -.173E+03   -.130E+01 0.150E+01 0.290E+01   0.877E-02 -.808E-02 -.732E-02
   -.155E+03 -.484E+02 -.151E+03   0.156E+03 0.501E+02 0.153E+03   -.125E+01 -.172E+01 -.223E+01   -.872E-03 -.525E-02 0.176E-02
   0.834E+02 0.185E+03 -.974E+02   -.853E+02 -.186E+03 0.987E+02   0.188E+01 0.165E+01 -.147E+01   0.444E-02 0.352E-03 0.331E-02
   0.226E+03 -.180E+02 0.904E+01   -.229E+03 0.178E+02 -.818E+01   0.295E+01 0.205E+00 -.816E+00   -.262E-02 0.497E-02 0.106E-02
   -.503E+02 -.219E+03 -.155E+02   0.513E+02 0.222E+03 0.168E+02   -.108E+01 -.280E+01 -.134E+01   -.478E-02 0.452E-02 0.810E-03
   0.270E+02 0.595E+02 0.664E+02   -.295E+02 -.630E+02 -.692E+02   0.281E+01 0.370E+01 0.291E+01   0.101E-02 -.103E-02 -.120E-02
   0.138E+02 -.383E+02 -.699E+02   -.169E+02 0.411E+02 0.730E+02   0.316E+01 -.276E+01 -.319E+01   0.515E-03 -.108E-02 -.421E-03
   -.713E+02 -.434E+02 0.569E+01   0.747E+02 0.470E+02 -.822E+01   -.342E+01 -.357E+01 0.255E+01   -.488E-03 -.114E-02 0.122E-02
   -.589E+02 0.318E+02 -.563E+02   0.621E+02 -.350E+02 0.595E+02   -.315E+01 0.320E+01 -.323E+01   -.114E-02 0.274E-03 -.890E-03
   0.404E+02 0.682E+02 0.302E+02   -.431E+02 -.713E+02 -.340E+02   0.266E+01 0.304E+01 0.382E+01   0.902E-03 0.211E-03 0.153E-02
   0.565E+02 0.269E+01 -.573E+02   -.601E+02 -.319E+00 0.603E+02   0.362E+01 -.238E+01 -.303E+01   0.123E-02 -.488E-03 -.860E-04
   -.225E+02 0.678E+02 -.494E+02   0.252E+02 -.713E+02 0.526E+02   -.276E+01 0.355E+01 -.322E+01   -.203E-03 0.122E-02 -.618E-03
   0.635E+02 -.505E+02 0.315E+02   -.665E+02 0.546E+02 -.339E+02   0.284E+01 -.409E+01 0.239E+01   -.417E-03 0.972E-03 -.175E-03
   0.528E+02 -.656E+01 -.621E+02   -.542E+02 0.651E+01 0.673E+02   0.130E+01 0.303E-01 -.516E+01   -.548E-03 0.441E-03 0.111E-02
   0.589E+02 0.502E+02 0.329E+02   -.608E+02 -.549E+02 -.351E+02   0.185E+01 0.472E+01 0.223E+01   -.129E-02 -.198E-03 -.152E-03
   0.447E+01 -.479E+02 -.665E+02   -.505E+01 0.487E+02 0.717E+02   0.646E+00 -.801E+00 -.521E+01   -.421E-03 0.253E-03 -.561E-04
   0.198E+02 -.794E+02 0.306E+02   -.221E+02 0.837E+02 -.332E+02   0.229E+01 -.426E+01 0.260E+01   -.310E-03 -.172E-03 0.271E-03
   -.709E+02 -.417E+02 0.169E+02   0.762E+02 0.419E+02 -.180E+02   -.543E+01 -.228E+00 0.111E+01   -.258E-03 0.104E-02 0.339E-03
   -.666E+02 -.838E+01 0.674E+02   0.713E+02 0.985E+01 -.706E+02   -.433E+01 -.170E+01 0.325E+01   0.605E-03 -.126E-02 -.938E-03
   -.132E+03 0.144E+03 0.102E+02   0.146E+03 -.155E+03 -.199E+02   -.136E+02 0.112E+02 0.942E+01   0.539E-02 -.749E-02 0.195E-01
   0.513E+02 -.870E+02 0.134E+03   -.504E+02 0.883E+02 -.149E+03   -.787E+00 -.147E+01 0.150E+02   -.125E-01 0.208E-01 0.484E-02
 -----------------------------------------------------------------------------------------------
   0.112E+02 -.709E+01 -.193E+02   0.995E-13 0.142E-13 0.853E-13   -.111E+02 0.702E+01 0.193E+02   -.302E-02 0.891E-02 0.238E-01
 
 
 POSITION                                       TOTAL-FORCE (eV/Angst)
 -----------------------------------------------------------------------------------
     14.73324     12.97552     10.65878        -0.287529      0.200342      0.365289
     15.94053     13.10346     12.84673        -0.065579     -0.048425     -0.172767
     14.29394     11.37550     12.51665        -0.027697      0.085218     -0.116087
     12.48784     14.00268     11.00924        -0.157929     -0.075678      0.044277
     14.46331     15.40744     11.22534        -0.061981     -0.081317     -0.058050
     14.15236     12.22093     10.08401         0.304819      0.202136      0.145110
     15.26724     13.68675     13.51566         0.061072     -0.007263     -0.075971
     16.60884     13.80876     12.33195        -0.002017     -0.036321      0.023239
     16.55990     12.45939     13.49081        -0.011251     -0.038918     -0.007144
     13.76735     10.78405     11.75358        -0.007855     -0.004057      0.027096
     13.53418     11.88131     13.15230        -0.027039     -0.003340     -0.009658
     14.84808     10.67621     13.16248         0.007203     -0.001648      0.013901
     11.92519     14.82397     10.53822        -0.104102      0.067944      0.005087
     12.22180     13.99658     12.08691        -0.034224     -0.019280      0.073014
     12.13493     13.05815     10.56675        -0.012025      0.051994      0.034885
     14.32695     15.56988     12.31701         0.060947     -0.000627     -0.048830
     13.99437     16.26027     10.70591        -0.041405      0.050471      0.012867
     15.54158     15.43613     11.00464        -0.083372      0.003368      0.013662
     15.58776     13.30744     10.05288         0.333592     -0.231702      0.105100
     15.22392     12.28929     11.87332         0.004749      0.019919     -0.221751
     13.89091     14.16553     10.74518         0.151624     -0.132815     -0.153270
 -----------------------------------------------------------------------------------
    total drift:                                0.046418     -0.059681      0.013268


--------------------------------------------------------------------------------------------------------


  FREE ENERGIE OF THE ION-ELECTRON SYSTEM (eV)
  ---------------------------------------------------
  free  energy   TOTEN  =      -112.49761185 eV

  energy  without entropy=     -112.49761185  energy(sigma->0) =     -112.49761185
 
 d Force = 0.1354080E-01[-0.129E-03, 0.272E-01]  d Energy = 0.1380804E-01-0.267E-03
 d Force =-0.4999027E-01[-0.650E-01,-0.350E-01]  d Ewald  =-0.4974167E-01-0.249E-03


--------------------------------------------------------------------------------------------------------


    POTLOK:  cpu time      0.1584: real time      0.1600


--------------------------------------------------------------------------------------------------------


--------------------------------------------------------------------------------------------------------


    WAVPRE:  cpu time      0.0229: real time      0.0243
    FEWALD:  cpu time      0.0007: real time      0.0013

 real space projection operators:
  total allocation   :        981.19 KBytes
  max/ min on nodes  :        246.67        244.26

    ORTHCH:  cpu time      0.1004: real time      0.1018
     LOOP+:  cpu time      9.8744: real time      9.9915


--------------------------------------- Iteration      4(   1)  ---------------------------------------


    POTLOK:  cpu time      0.1442: real time      0.1469
    SETDIJ:  cpu time      0.0014: real time      0.0014
     EDDAV:  cpu time      1.1212: real time      1.1315
       DOS:  cpu time      0.0003: real time      0.0003
    CHARGE:  cpu time      0.1330: real time      0.1340
    MIXING:  cpu time      0.0030: real time      0.0030
    --------------------------------------------
      LOOP:  cpu time      1.4032: real time      1.4172

 eigenvalue-minimisations  :   192
 total energy-change (2. order) :-0.8405089E-02  (-0.1704342E-01)
 number of electron      44.0000002 magnetization 
 augmentation part        1.2648782 magnetization 

 Broyden mixing:
  rms(total) = 0.99439E-02    rms(broyden)= 0.99121E-02
  rms(prec ) = 0.10213E-01
  weight for this iteration     100.00

 Free energy of the ion-electron system (eV)
  ---------------------------------------------------
  alpha Z        PSCENC =         0.47055952
  Ewald energy   TEWEN  =      3899.49595173
  -Hartree energ DENC   =     -5065.17213363
  -exchange      EXHF   =         0.00000000
  -V(xc)+E(xc)   XCENC  =       152.74008950
  PAW double counting   =       730.62037512     -740.71415010
  entropy T*S    EENTRO =        -0.00000000
  eigenvalues    EBANDS =      -529.54820986
  atomic energy  EATOM  =      1439.60150537
  Solvation  Ediel_sol  =         0.00000000
  ---------------------------------------------------
  free energy    TOTEN  =      -112.50601234 eV

  energy without entropy =     -112.50601234  energy(sigma->0) =     -112.50601234


--------------------------------------------------------------------------------------------------------


--------------------------------------- Iteration      4(   2)  ---------------------------------------


    POTLOK:  cpu time      0.1372: real time      0.1398
    SETDIJ:  cpu time      0.0014: real time      0.0014
     EDDAV:  cpu time      1.0706: real time      1.0806
       DOS:  cpu time      0.0003: real time      0.0003
    CHARGE:  cpu time      0.1298: real time      0.1308
    MIXING:  cpu time      0.0029: real time      0.0029
    --------------------------------------------
      LOOP:  cpu time      1.3423: real time      1.3559

 eigenvalue-minimisations  :   192
 total energy-change (2. order) :-0.1121842E-03  (-0.3376175E-03)
 number of electron      44.0000002 magnetization 
 augmentation part        1.2652144 magnetization 

 Broyden mixing:
  rms(total) = 0.86350E-02    rms(broyden)= 0.86321E-02
  rms(prec ) = 0.88700E-02
  weight for this iteration     100.00

 eigenvalues of (default mixing * dielectric matrix)
  average eigenvalue GAMMA=   1.3378
  1.3378

 Free energy of the ion-electron system (eV)
  ---------------------------------------------------
  alpha Z        PSCENC =         0.47055952
  Ewald energy   TEWEN  =      3899.49595173
  -Hartree energ DENC   =     -5065.19682166
  -exchange      EXHF   =         0.00000000
  -V(xc)+E(xc)   XCENC  =       152.74027215
  PAW double counting   =       730.68465207     -740.77859932
  entropy T*S    EENTRO =        -0.00000000
  eigenvalues    EBANDS =      -529.52364439
  atomic energy  EATOM  =      1439.60150537
  Solvation  Ediel_sol  =         0.00000000
  ---------------------------------------------------
  free energy    TOTEN  =      -112.50612453 eV

  energy without entropy =     -112.50612453  energy(sigma->0) =     -112.50612453


--------------------------------------------------------------------------------------------------------


--------------------------------------- Iteration      4(   3)  ---------------------------------------


    POTLOK:  cpu time      0.1346: real time      0.1371
    SETDIJ:  cpu time      0.0014: real time      0.0014
     EDDAV:  cpu time      1.1394: real time      1.1505
       DOS:  cpu time      0.0004: real time      0.0004
    CHARGE:  cpu time      0.1295: real time      0.1305
    MIXING:  cpu time      0.0032: real time      0.0032
    --------------------------------------------
      LOOP:  cpu time      1.4085: real time      1.4230

 eigenvalue-minimisations  :   192
 total energy-change (2. order) : 0.7477783E-04  (-0.2988573E-04)
 number of electron      44.0000002 magnetization 
 augmentation part        1.2652143 magnetization 

 Broyden mixing:
  rms(total) = 0.55714E-02    rms(broyden)= 0.55709E-02
  rms(prec ) = 0.56778E-02
  weight for this iteration     100.00

 eigenvalues of (default mixing * dielectric matrix)
  average eigenvalue GAMMA=   1.9296
  1.1209  2.7382

 Free energy of the ion-electron system (eV)
  ---------------------------------------------------
  alpha Z        PSCENC =         0.47055952
  Ewald energy   TEWEN  =      3899.49595173
  -Hartree energ DENC   =     -5065.25876660
  -exchange      EXHF   =         0.00000000
  -V(xc)+E(xc)   XCENC  =       152.74143991
  PAW double counting   =       730.79521003     -740.88961793
  entropy T*S    EENTRO =        -0.00000000
  eigenvalues    EBANDS =      -529.46233178
  atomic energy  EATOM  =      1439.60150537
  Solvation  Ediel_sol  =         0.00000000
  ---------------------------------------------------
  free energy    TOTEN  =      -112.50604975 eV

  energy without entropy =     -112.50604975  energy(sigma->0) =     -112.50604975


--------------------------------------------------------------------------------------------------------


--------------------------------------- Iteration      4(   4)  ---------------------------------------


    POTLOK:  cpu time      0.1426: real time      0.1453
    SETDIJ:  cpu time      0.0014: real time      0.0015
     EDDAV:  cpu time      1.1523: real time      1.1629
       DOS:  cpu time      0.0273: real time      0.0274
    CHARGE:  cpu time      0.1259: real time      0.1269
    MIXING:  cpu time      0.0228: real time      0.0230
    --------------------------------------------
      LOOP:  cpu time      1.4724: real time      1.4870

 eigenvalue-minimisations  :   192
 total energy-change (2. order) :-0.3491101E-04  (-0.1873890E-04)
 number of electron      44.0000002 magnetization 
 augmentation part        1.2651187 magnetization 

 Broyden mixing:
  rms(total) = 0.24189E-02    rms(broyden)= 0.24184E-02
  rms(prec ) = 0.24717E-02
  weight for this iteration     100.00

 eigenvalues of (default mixing * dielectric matrix)
  average eigenvalue GAMMA=   2.3650
  4.2649  1.0963  1.7339

 Free energy of the ion-electron system (eV)
  ---------------------------------------------------
  alpha Z        PSCENC =         0.47055952
  Ewald energy   TEWEN  =      3899.49595173
  -Hartree energ DENC   =     -5065.28853176
  -exchange      EXHF   =         0.00000000
  -V(xc)+E(xc)   XCENC  =       152.74217303
  PAW double counting   =       730.93681848     -741.03163716
  entropy T*S    EENTRO =        -0.00000000
  eigenvalues    EBANDS =      -529.43292387
  atomic energy  EATOM  =      1439.60150537
  Solvation  Ediel_sol  =         0.00000000
  ---------------------------------------------------
  free energy    TOTEN  =      -112.50608466 eV

  energy without entropy =     -112.50608466  energy(sigma->0) =     -112.50608466


--------------------------------------------------------------------------------------------------------


--------------------------------------- Iteration      4(   5)  ---------------------------------------


    POTLOK:  cpu time      0.1739: real time      0.1766
    SETDIJ:  cpu time      0.0015: real time      0.0015
     EDDAV:  cpu time      1.1279: real time      1.1385
       DOS:  cpu time      0.0004: real time      0.0004
    CHARGE:  cpu time      0.1234: real time      0.1244
    MIXING:  cpu time      0.0092: real time      0.0093
    --------------------------------------------
      LOOP:  cpu time      1.4363: real time      1.4506

 eigenvalue-minimisations  :   192
 total energy-change (2. order) :-0.1807063E-04  (-0.4127690E-05)
 number of electron      44.0000002 magnetization 
 augmentation part        1.2651415 magnetization 

 Broyden mixing:
  rms(total) = 0.55816E-03    rms(broyden)= 0.55794E-03
  rms(prec ) = 0.57151E-03
  weight for this iteration     100.00

 eigenvalues of (default mixing * dielectric matrix)
  average eigenvalue GAMMA=   2.1472
  4.6786  1.6174  1.3876  0.9052

 Free energy of the ion-electron system (eV)
  ---------------------------------------------------
  alpha Z        PSCENC =         0.47055952
  Ewald energy   TEWEN  =      3899.49595173
  -Hartree energ DENC   =     -5065.24187230
  -exchange      EXHF   =         0.00000000
  -V(xc)+E(xc)   XCENC  =       152.74143200
  PAW double counting   =       731.02037929     -741.11513238
  entropy T*S    EENTRO =        -0.00000000
  eigenvalues    EBANDS =      -529.47892597
  atomic energy  EATOM  =      1439.60150537
  Solvation  Ediel_sol  =         0.00000000
  ---------------------------------------------------
  free energy    TOTEN  =      -112.50610273 eV

  energy without entropy =     -112.50610273  energy(sigma->0) =     -112.50610273


--------------------------------------------------------------------------------------------------------


--------------------------------------- Iteration      4(   6)  ---------------------------------------


    POTLOK:  cpu time      0.1846: real time      0.1871
    SETDIJ:  cpu time      0.0114: real time      0.0114
     EDDAV:  cpu time      1.2047: real time      1.2157
       DOS:  cpu time      0.0003: real time      0.0003
    --------------------------------------------
      LOOP:  cpu time      1.4009: real time      1.4146

 eigenvalue-minimisations  :   192
 total energy-change (2. order) :-0.1435074E-05  (-0.5329840E-06)
 number of electron      44.0000002 magnetization 
 augmentation part        1.2651415 magnetization 

 Free energy of the ion-electron system (eV)
  ---------------------------------------------------
  alpha Z        PSCENC =         0.47055952
  Ewald energy   TEWEN  =      3899.49595173
  -Hartree energ DENC   =     -5065.23962167
  -exchange      EXHF   =         0.00000000
  -V(xc)+E(xc)   XCENC  =       152.74137644
  PAW double counting   =       731.03461518     -741.12935266
  entropy T*S    EENTRO =        -0.00000000
  eigenvalues    EBANDS =      -529.48113808
  atomic energy  EATOM  =      1439.60150537
  Solvation  Ediel_sol  =         0.00000000
  ---------------------------------------------------
  free energy    TOTEN  =      -112.50610417 eV

  energy without entropy =     -112.50610417  energy(sigma->0) =     -112.50610417


--------------------------------------------------------------------------------------------------------


 average (electrostatic) potential at core
  the test charge radii are     0.6991  0.5201  0.7089
  (the norm of the test charge is              1.0000)
       1 -59.4969       2 -58.8032       3 -58.7899       4 -58.8213       5 -58.8558
       6 -41.8351       7 -41.4403       8 -41.7949       9 -41.6237      10 -41.7848
      11 -41.4260      12 -41.6230      13 -41.6160      14 -41.4507      15 -41.8287
      16 -41.4705      17 -41.5955      18 -41.8583      19 -41.6710      20 -72.9366
      21 -72.9847
 
 
 
 E-fermi :  -3.9174     XC(G=0):  -0.1569     alpha+bet : -0.0635

 Fermi energy:        -3.9173879271

 k-point     1 :       0.0000    0.0000    0.0000
  band No.  band energies     occupation 
      1     -23.2571      2.00000
      2     -22.0577      2.00000
      3     -17.6131      2.00000
      4     -17.4878      2.00000
      5     -17.1141      2.00000
      6     -15.1984      2.00000
      7     -13.8782      2.00000
      8     -11.8746      2.00000
      9     -11.7759      2.00000
     10     -11.5861      2.00000
     11     -10.6489      2.00000
     12     -10.4601      2.00000
     13     -10.3536      2.00000
     14      -9.4698      2.00000
     15      -8.9502      2.00000
     16      -8.9407      2.00000
     17      -8.8956      2.00000
     18      -8.8006      2.00000
     19      -8.5858      2.00000
     20      -8.4819      2.00000
     21      -5.1022      2.00000
     22      -4.2081      2.00000
     23      -0.6879      0.00000
     24      -0.1296      0.00000
     25      -0.0952      0.00000
     26       0.0226      0.00000
     27       0.0500      0.00000
     28       0.1868      0.00000
     29       0.2519      0.00000
     30       0.2591      0.00000
     31       0.3007      0.00000
     32       0.3102      0.00000
     33       0.3232      0.00000
     34       0.3810      0.00000
     35       0.3911      0.00000
     36       0.4198      0.00000
     37       0.4342      0.00000
     38       0.4533      0.00000
     39       0.4631      0.00000
     40       0.4827      0.00000
     41       0.5256      0.00000
     42       0.5343      0.00000
     43       0.5558      0.00000
     44       0.5636      0.00000
     45       0.6116      0.00000
     46       0.6274      0.00000
     47       0.6380      0.00000
     48       0.6513      0.00000
     49       0.6576      0.00000
     50       0.6901      0.00000
     51       0.7008      0.00000
     52       0.7133      0.00000
     53       0.7792      0.00000
     54       0.7854      0.00000
     55       0.8022      0.00000
     56       0.8153      0.00000
     57       0.8559      0.00000
     58       0.8855      0.00000
     59       0.9102      0.00000
     60       0.9229      0.00000
     61       0.9571      0.00000
     62       0.9625      0.00000
     63       0.9806      0.00000
     64       1.0016      0.00000


--------------------------------------------------------------------------------------------------------


 soft charge-density along one line, spin component           1
         0         1         2         3         4         5         6         7         8         9
 total charge-density along one line
 
 pseudopotential strength for first ion, spin component:           1
 10.296   0.021   0.001   0.002  -0.001  -0.001  -0.001   0.001
  0.021  -0.001  -0.000  -0.000   0.000  -0.000  -0.000   0.000
  0.001  -0.000  -4.418   0.002   0.004  -0.013  -0.000  -0.000
  0.002  -0.000   0.002  -4.416  -0.001  -0.000  -0.012   0.000
 -0.001   0.000   0.004  -0.001  -4.415  -0.000   0.000  -0.013
 -0.001  -0.000  -0.013  -0.000  -0.000  -0.774   0.000   0.000
 -0.001  -0.000  -0.000  -0.012   0.000   0.000  -0.774  -0.000
  0.001   0.000  -0.000   0.000  -0.013   0.000  -0.000  -0.774
 total augmentation occupancy for first ion, spin component:           1
  1.422  -1.025  -0.024  -0.067   0.020   0.000  -0.010  -0.000
 -1.025   0.967  -0.020   0.002   0.016  -0.014  -0.018   0.010
 -0.024  -0.020   1.058   0.029   0.119   0.182  -0.006  -0.004
 -0.067   0.002   0.029   1.037  -0.029  -0.006   0.171   0.003
  0.020   0.016   0.119  -0.029   1.133  -0.004   0.003   0.176
  0.000  -0.014   0.182  -0.006  -0.004   0.037  -0.004  -0.006
 -0.010  -0.018  -0.006   0.171   0.003  -0.004   0.032   0.003
 -0.000   0.010  -0.004   0.003   0.176  -0.006   0.003   0.031


------------------------ aborting loop because EDIFF is reached ----------------------------------------


    CHARGE:  cpu time      0.1298: real time      0.1312
    FORLOC:  cpu time      0.0127: real time      0.0127
    FORNL :  cpu time      0.1858: real time      0.1878
    STRESS:  cpu time      0.5599: real time      0.5652
    FORHAR:  cpu time      0.0456: real time      0.0461
    MIXING:  cpu time      0.0037: real time      0.0038
    OFIELD:  cpu time      0.0001: real time      0.0001

  FORCE on cell =-STRESS in cart. coord.  units (eV):
  Direction    XX          YY          ZZ          XY          YZ          ZX
  --------------------------------------------------------------------------------------
  Alpha Z     0.47056     0.47056     0.47056
  Ewald    1352.25244  1412.29213  1134.95130   -30.40003  -303.41522   346.96875
  Hartree  1714.71975  1732.55873  1617.97161   -78.59281  -268.60818   284.33498
  E(xc)    -160.11297  -159.98616  -160.47393     0.18995    -0.05783     0.13044
  Local   -3467.88499 -3544.23128 -3167.59449   118.86248   572.22813  -627.43825
  n-local   -86.55374   -86.20021   -89.16781     2.16943     0.28103     0.85451
  augment     1.99568     1.93757     2.47757    -0.34275    -0.01187    -0.14783
  Kinetic   645.32514   642.33035   659.89949   -12.32595    -0.53452    -5.09017
  Fock        0.00000     0.00000     0.00000     0.00000     0.00000     0.00000
  -------------------------------------------------------------------------------------
  Total       0.21187    -0.82830    -1.46570    -0.43968    -0.11846    -0.38756
  in kB       0.02028    -0.07928    -0.14030    -0.04209    -0.01134    -0.03710
  external pressure =       -0.07 kB  Pullay stress =        0.00 kB


 VOLUME and BASIS-vectors are now :
 -----------------------------------------------------------------------------
  energy-cutoff  :      480.00
  volume of cell :    16738.24
      direct lattice vectors                 reciprocal lattice vectors
    25.669000626  0.000000000  0.000000000     0.038957496  0.000000000  0.000000000
     0.000000000 29.639999390  0.000000000     0.000000000  0.033738192  0.000000000
     0.000000000  0.000000000 22.000000000     0.000000000  0.000000000  0.045454545

  length of vectors
    25.669000626 29.639999390 22.000000000     0.038957496  0.033738192  0.045454545


 FORCES acting on ions
    electron-ion (+dipol)            ewald-force                    non-local-force                 convergence-correction
 -----------------------------------------------------------------------------------------------
   -.591E+02 0.721E+02 0.170E+03   0.602E+02 -.734E+02 -.173E+03   -.123E+01 0.148E+01 0.287E+01   -.214E-02 -.102E-02 -.138E-02
   -.155E+03 -.481E+02 -.151E+03   0.156E+03 0.498E+02 0.153E+03   -.122E+01 -.169E+01 -.219E+01   0.127E-02 0.262E-03 -.246E-03
   0.833E+02 0.185E+03 -.976E+02   -.851E+02 -.186E+03 0.990E+02   0.189E+01 0.162E+01 -.144E+01   -.199E-02 -.139E-02 -.405E-05
   0.226E+03 -.183E+02 0.888E+01   -.229E+03 0.181E+02 -.802E+01   0.299E+01 0.218E+00 -.822E+00   -.313E-02 0.170E-04 -.767E-03
   -.499E+02 -.219E+03 -.154E+02   0.509E+02 0.222E+03 0.167E+02   -.106E+01 -.278E+01 -.133E+01   -.224E-02 0.317E-03 -.176E-02
   0.270E+02 0.598E+02 0.668E+02   -.296E+02 -.635E+02 -.697E+02   0.282E+01 0.376E+01 0.296E+01   0.147E-03 0.413E-03 0.270E-03
   0.137E+02 -.383E+02 -.699E+02   -.167E+02 0.411E+02 0.730E+02   0.314E+01 -.277E+01 -.319E+01   -.109E-03 0.216E-04 0.253E-03
   -.714E+02 -.435E+02 0.557E+01   0.748E+02 0.470E+02 -.809E+01   -.343E+01 -.358E+01 0.254E+01   0.235E-03 -.535E-04 -.170E-03
   -.589E+02 0.317E+02 -.563E+02   0.620E+02 -.349E+02 0.595E+02   -.314E+01 0.318E+01 -.323E+01   0.249E-03 -.332E-03 0.180E-03
   0.404E+02 0.683E+02 0.302E+02   -.431E+02 -.714E+02 -.340E+02   0.267E+01 0.306E+01 0.382E+01   -.116E-03 -.115E-03 0.138E-03
   0.564E+02 0.275E+01 -.573E+02   -.601E+02 -.385E+00 0.603E+02   0.362E+01 -.237E+01 -.303E+01   -.274E-03 -.135E-03 0.242E-03
   -.224E+02 0.677E+02 -.493E+02   0.251E+02 -.712E+02 0.525E+02   -.274E+01 0.353E+01 -.321E+01   0.793E-04 -.332E-03 0.366E-03
   0.635E+02 -.505E+02 0.315E+02   -.664E+02 0.546E+02 -.338E+02   0.282E+01 -.408E+01 0.238E+01   -.196E-03 -.194E-04 0.959E-04
   0.528E+02 -.659E+01 -.621E+02   -.541E+02 0.654E+01 0.673E+02   0.129E+01 0.286E-01 -.516E+01   -.568E-03 0.130E-03 -.264E-03
   0.589E+02 0.503E+02 0.329E+02   -.608E+02 -.550E+02 -.352E+02   0.184E+01 0.475E+01 0.224E+01   -.375E-03 0.529E-03 0.182E-03
   0.438E+01 -.480E+02 -.665E+02   -.496E+01 0.488E+02 0.716E+02   0.633E+00 -.809E+00 -.520E+01   -.378E-03 0.193E-03 -.113E-03
   0.198E+02 -.794E+02 0.305E+02   -.221E+02 0.837E+02 -.331E+02   0.228E+01 -.426E+01 0.259E+01   -.389E-03 -.123E-03 -.169E-03
   -.709E+02 -.417E+02 0.168E+02   0.762E+02 0.420E+02 -.179E+02   -.543E+01 -.235E+00 0.110E+01   -.354E-04 0.782E-04 -.268E-03
   -.668E+02 -.813E+01 0.674E+02   0.715E+02 0.958E+01 -.705E+02   -.434E+01 -.165E+01 0.322E+01   0.914E-04 -.589E-05 -.194E-03
   -.133E+03 0.145E+03 0.102E+02   0.146E+03 -.156E+03 -.198E+02   -.137E+02 0.113E+02 0.958E+01   0.153E-02 -.360E-03 -.549E-02
   0.522E+02 -.875E+02 0.135E+03   -.515E+02 0.890E+02 -.150E+03   -.714E+00 -.149E+01 0.152E+02   0.165E-02 0.728E-03 -.661E-02
 -----------------------------------------------------------------------------------------------
   0.111E+02 -.727E+01 -.196E+02   0.568E-13 0.284E-13 0.284E-13   -.110E+02 0.719E+01 0.197E+02   -.669E-02 -.120E-02 -.157E-01
 
 
 POSITION                                       TOTAL-FORCE (eV/Angst)
 -----------------------------------------------------------------------------------
     14.73150     12.97762     10.66077        -0.118978      0.199651      0.293189
     15.93968     13.10241     12.84432        -0.024836     -0.040353     -0.118887
     14.29368     11.37651     12.51529         0.001642      0.057871     -0.070549
     12.48567     14.00207     11.00991        -0.072878     -0.026752      0.027561
     14.46213     15.40617     11.22437        -0.040995     -0.043893     -0.052822
     14.15737     12.22488     10.08717         0.205243      0.098308      0.059090
     15.26801     13.68681     13.51476         0.056636     -0.019556     -0.089701
     16.60887     13.80834     12.33223         0.004179     -0.032038      0.009202
     16.55977     12.45892     13.49077        -0.038850     -0.024993     -0.041720
     13.76729     10.78404     11.75396        -0.020640     -0.013595      0.008962
     13.53371     11.88128     13.15222        -0.014676      0.001893     -0.021324
     14.84812     10.67614     13.16270        -0.010733      0.037546     -0.021022
     11.92386     14.82482     10.53832        -0.086053      0.042675      0.020237
     12.22139     13.99629     12.08783        -0.030347     -0.018408      0.069117
     12.13484     13.05883     10.56720        -0.038671      0.010198      0.019691
     14.32785     15.56991     12.31642         0.049629     -0.012653     -0.055387
     13.99381     16.26094     10.70612        -0.039105      0.024915      0.015866
     15.54077     15.43626     11.00483        -0.086083      0.000239      0.006603
     15.59076     13.30330     10.05582         0.288155     -0.203741      0.112332
     15.22359     12.28972     11.86985         0.000423     -0.013367     -0.072945
     13.89154     14.16396     10.74348         0.016940     -0.023947     -0.097493
 -----------------------------------------------------------------------------------
    total drift:                                0.040668     -0.071717      0.000702


--------------------------------------------------------------------------------------------------------


  FREE ENERGIE OF THE ION-ELECTRON SYSTEM (eV)
  ---------------------------------------------------
  free  energy   TOTEN  =      -112.50610417 eV

  energy  without entropy=     -112.50610417  energy(sigma->0) =     -112.50610417
 
 d Force = 0.8488900E-02[ 0.677E-02, 0.102E-01]  d Energy = 0.8492319E-02-0.342E-05
 d Force =-0.1883786E+01[-0.189E+01,-0.188E+01]  d Ewald  =-0.1883785E+01-0.112E-05


--------------------------------------------------------------------------------------------------------


    POTLOK:  cpu time      0.1729: real time      0.1745


--------------------------------------------------------------------------------------------------------


 Conjugate gradient step on ions:
 trial-energy change:   -0.008492  1 .order   -0.008489   -0.010204   -0.006774
  (g-gl).g = 0.845E-02      g.g   = 0.834E-02  gl.gl    = 0.435E-01
 g(Force)  = 0.834E-02   g(Stress)= 0.000E+00 ortho     =-0.114E-03
 gamma     =   0.19436
 trial     =   1.22681
 opt step  =   3.64922  (harmonic =   3.64922) maximal distance =0.01491690
 next E    =  -112.512788   (d E  =  -0.01518)


--------------------------------------------------------------------------------------------------------


    WAVPRE:  cpu time      0.0229: real time      0.0243
    FEWALD:  cpu time      0.0007: real time      0.0014

 real space projection operators:
  total allocation   :        980.98 KBytes
  max/ min on nodes  :        246.49        244.30

    ORTHCH:  cpu time      0.0929: real time      0.0938
     LOOP+:  cpu time      9.6944: real time      9.7940


--------------------------------------- Iteration      5(   1)  ---------------------------------------


    POTLOK:  cpu time      0.1388: real time      0.1414
    SETDIJ:  cpu time      0.0015: real time      0.0015
     EDDAV:  cpu time      1.2265: real time      1.2376
       DOS:  cpu time      0.0005: real time      0.0005
    CHARGE:  cpu time      0.1247: real time      0.1259
    MIXING:  cpu time      0.0028: real time      0.0028
    --------------------------------------------
      LOOP:  cpu time      1.4949: real time      1.5097

 eigenvalue-minimisations  :   192
 total energy-change (2. order) :-0.6297682E-02  (-0.6678432E-01)
 number of electron      43.9999999 magnetization 
 augmentation part        1.2652481 magnetization 

 Broyden mixing:
  rms(total) = 0.19825E-01    rms(broyden)= 0.19762E-01
  rms(prec ) = 0.20366E-01
  weight for this iteration     100.00

 Free energy of the ion-electron system (eV)
  ---------------------------------------------------
  alpha Z        PSCENC =         0.47055952
  Ewald energy   TEWEN  =      3903.22430879
  -Hartree energ DENC   =     -5068.56980136
  -exchange      EXHF   =         0.00000000
  -V(xc)+E(xc)   XCENC  =       152.77811409
  PAW double counting   =       731.03609082     -741.13082644
  entropy T*S    EENTRO =        -0.00000000
  eigenvalues    EBANDS =      -529.92235122
  atomic energy  EATOM  =      1439.60150537
  Solvation  Ediel_sol  =         0.00000000
  ---------------------------------------------------
  free energy    TOTEN  =      -112.51240041 eV

  energy without entropy =     -112.51240041  energy(sigma->0) =     -112.51240041


--------------------------------------------------------------------------------------------------------


--------------------------------------- Iteration      5(   2)  ---------------------------------------


    POTLOK:  cpu time      0.1750: real time      0.1776
    SETDIJ:  cpu time      0.0014: real time      0.0014
     EDDAV:  cpu time      1.1392: real time      1.1493
       DOS:  cpu time      0.0217: real time      0.0219
    CHARGE:  cpu time      0.1283: real time      0.1294
    MIXING:  cpu time      0.0029: real time      0.0029
    --------------------------------------------
      LOOP:  cpu time      1.4686: real time      1.4826

 eigenvalue-minimisations  :   192
 total energy-change (2. order) :-0.4859644E-03  (-0.1330453E-02)
 number of electron      43.9999999 magnetization 
 augmentation part        1.2659630 magnetization 

 Broyden mixing:
  rms(total) = 0.17093E-01    rms(broyden)= 0.17087E-01
  rms(prec ) = 0.17559E-01
  weight for this iteration     100.00

 eigenvalues of (default mixing * dielectric matrix)
  average eigenvalue GAMMA=   1.3709
  1.3709

 Free energy of the ion-electron system (eV)
  ---------------------------------------------------
  alpha Z        PSCENC =         0.47055952
  Ewald energy   TEWEN  =      3903.22430879
  -Hartree energ DENC   =     -5068.62421353
  -exchange      EXHF   =         0.00000000
  -V(xc)+E(xc)   XCENC  =       152.77865893
  PAW double counting   =       731.16826786     -741.26333707
  entropy T*S    EENTRO =        -0.00000000
  eigenvalues    EBANDS =      -529.86863626
  atomic energy  EATOM  =      1439.60150537
  Solvation  Ediel_sol  =         0.00000000
  ---------------------------------------------------
  free energy    TOTEN  =      -112.51288638 eV

  energy without entropy =     -112.51288638  energy(sigma->0) =     -112.51288638


--------------------------------------------------------------------------------------------------------


--------------------------------------- Iteration      5(   3)  ---------------------------------------


    POTLOK:  cpu time      0.1402: real time      0.1426
    SETDIJ:  cpu time      0.0014: real time      0.0015
     EDDAV:  cpu time      0.9789: real time      0.9881
       DOS:  cpu time      0.0005: real time      0.0004
    CHARGE:  cpu time      0.1315: real time      0.1325
    MIXING:  cpu time      0.0030: real time      0.0030
    --------------------------------------------
      LOOP:  cpu time      1.2555: real time      1.2682

 eigenvalue-minimisations  :   160
 total energy-change (2. order) : 0.3159460E-03  (-0.1226943E-03)
 number of electron      43.9999999 magnetization 
 augmentation part        1.2659517 magnetization 

 Broyden mixing:
  rms(total) = 0.10855E-01    rms(broyden)= 0.10854E-01
  rms(prec ) = 0.11059E-01
  weight for this iteration     100.00

 eigenvalues of (default mixing * dielectric matrix)
  average eigenvalue GAMMA=   1.9245
  1.1256  2.7233

 Free energy of the ion-electron system (eV)
  ---------------------------------------------------
  alpha Z        PSCENC =         0.47055952
  Ewald energy   TEWEN  =      3903.22430879
  -Hartree energ DENC   =     -5068.75617669
  -exchange      EXHF   =         0.00000000
  -V(xc)+E(xc)   XCENC  =       152.78127833
  PAW double counting   =       731.40162877     -741.49765884
  entropy T*S    EENTRO =        -0.00000000
  eigenvalues    EBANDS =      -529.73801568
  atomic energy  EATOM  =      1439.60150537
  Solvation  Ediel_sol  =         0.00000000
  ---------------------------------------------------
  free energy    TOTEN  =      -112.51257043 eV

  energy without entropy =     -112.51257043  energy(sigma->0) =     -112.51257043


--------------------------------------------------------------------------------------------------------


--------------------------------------- Iteration      5(   4)  ---------------------------------------


    POTLOK:  cpu time      0.1341: real time      0.1362
    SETDIJ:  cpu time      0.0015: real time      0.0015
     EDDAV:  cpu time      1.0751: real time      1.0864
       DOS:  cpu time      0.0238: real time      0.0240
    CHARGE:  cpu time      0.1248: real time      0.1258
    MIXING:  cpu time      0.0033: real time      0.0033
    --------------------------------------------
      LOOP:  cpu time      1.3626: real time      1.3772

 eigenvalue-minimisations  :   192
 total energy-change (2. order) :-0.1067235E-03  (-0.6989990E-04)
 number of electron      43.9999999 magnetization 
 augmentation part        1.2657541 magnetization 

 Broyden mixing:
  rms(total) = 0.47820E-02    rms(broyden)= 0.47811E-02
  rms(prec ) = 0.48844E-02
  weight for this iteration     100.00

 eigenvalues of (default mixing * dielectric matrix)
  average eigenvalue GAMMA=   2.3737
  4.2877  1.0964  1.7370

 Free energy of the ion-electron system (eV)
  ---------------------------------------------------
  alpha Z        PSCENC =         0.47055952
  Ewald energy   TEWEN  =      3903.22430879
  -Hartree energ DENC   =     -5068.81503367
  -exchange      EXHF   =         0.00000000
  -V(xc)+E(xc)   XCENC  =       152.78284499
  PAW double counting   =       731.68427340     -741.78110690
  entropy T*S    EENTRO =        -0.00000000
  eigenvalues    EBANDS =      -529.68002867
  atomic energy  EATOM  =      1439.60150537
  Solvation  Ediel_sol  =         0.00000000
  ---------------------------------------------------
  free energy    TOTEN  =      -112.51267716 eV

  energy without entropy =     -112.51267716  energy(sigma->0) =     -112.51267716


--------------------------------------------------------------------------------------------------------


--------------------------------------- Iteration      5(   5)  ---------------------------------------


    POTLOK:  cpu time      0.1509: real time      0.1562
    SETDIJ:  cpu time      0.0014: real time      0.0014
     EDDAV:  cpu time      1.0842: real time      1.0943
       DOS:  cpu time      0.0004: real time      0.0004
    CHARGE:  cpu time      0.1254: real time      0.1263
    MIXING:  cpu time      0.0034: real time      0.0035
    --------------------------------------------
      LOOP:  cpu time      1.3656: real time      1.3820

 eigenvalue-minimisations  :   192
 total energy-change (2. order) :-0.6907615E-04  (-0.1479735E-04)
 number of electron      43.9999999 magnetization 
 augmentation part        1.2657964 magnetization 

 Broyden mixing:
  rms(total) = 0.10818E-02    rms(broyden)= 0.10814E-02
  rms(prec ) = 0.11085E-02
  weight for this iteration     100.00

 eigenvalues of (default mixing * dielectric matrix)
  average eigenvalue GAMMA=   2.1536
  4.6803  1.6519  0.9139  1.3681

 Free energy of the ion-electron system (eV)
  ---------------------------------------------------
  alpha Z        PSCENC =         0.47055952
  Ewald energy   TEWEN  =      3903.22430879
  -Hartree energ DENC   =     -5068.72485442
  -exchange      EXHF   =         0.00000000
  -V(xc)+E(xc)   XCENC  =       152.78149722
  PAW double counting   =       731.85878200     -741.95548595
  entropy T*S    EENTRO =        -0.00000000
  eigenvalues    EBANDS =      -529.76905877
  atomic energy  EATOM  =      1439.60150537
  Solvation  Ediel_sol  =         0.00000000
  ---------------------------------------------------
  free energy    TOTEN  =      -112.51274623 eV

  energy without entropy =     -112.51274623  energy(sigma->0) =     -112.51274623


--------------------------------------------------------------------------------------------------------


--------------------------------------- Iteration      5(   6)  ---------------------------------------


    POTLOK:  cpu time      0.1465: real time      0.1487
    SETDIJ:  cpu time      0.0014: real time      0.0014
     EDDAV:  cpu time      1.0910: real time      1.1011
       DOS:  cpu time      0.0004: real time      0.0004
    --------------------------------------------
      LOOP:  cpu time      1.2392: real time      1.2516

 eigenvalue-minimisations  :   192
 total energy-change (2. order) :-0.4998176E-05  (-0.1980786E-05)
 number of electron      43.9999999 magnetization 
 augmentation part        1.2657964 magnetization 

 Free energy of the ion-electron system (eV)
  ---------------------------------------------------
  alpha Z        PSCENC =         0.47055952
  Ewald energy   TEWEN  =      3903.22430879
  -Hartree energ DENC   =     -5068.72072556
  -exchange      EXHF   =         0.00000000
  -V(xc)+E(xc)   XCENC  =       152.78139332
  PAW double counting   =       731.88650634     -741.98317235
  entropy T*S    EENTRO =        -0.00000000
  eigenvalues    EBANDS =      -529.77312665
  atomic energy  EATOM  =      1439.60150537
  Solvation  Ediel_sol  =         0.00000000
  ---------------------------------------------------
  free energy    TOTEN  =      -112.51275123 eV

  energy without entropy =     -112.51275123  energy(sigma->0) =     -112.51275123


--------------------------------------------------------------------------------------------------------


 average (electrostatic) potential at core
  the test charge radii are     0.6991  0.5201  0.7089
  (the norm of the test charge is              1.0000)
       1 -59.4718       2 -58.7994       3 -58.7917       4 -58.8340       5 -58.8551
       6 -41.9030       7 -41.4268       8 -41.7898       9 -41.5938      10 -41.7931
      11 -41.4234      12 -41.5946      13 -41.6188      14 -41.4767      15 -41.8656
      16 -41.4640      17 -41.5843      18 -41.8463      19 -41.6240      20 -72.9418
      21 -73.0031
 
 
 
 E-fermi :  -3.9241     XC(G=0):  -0.1567     alpha+bet : -0.0635

 Fermi energy:        -3.9240859033

 k-point     1 :       0.0000    0.0000    0.0000
  band No.  band energies     occupation 
      1     -23.2960      2.00000
      2     -22.0680      2.00000
      3     -17.6393      2.00000
      4     -17.4859      2.00000
      5     -17.1046      2.00000
      6     -15.2335      2.00000
      7     -13.8838      2.00000
      8     -11.8901      2.00000
      9     -11.8017      2.00000
     10     -11.5957      2.00000
     11     -10.6506      2.00000
     12     -10.4536      2.00000
     13     -10.3433      2.00000
     14      -9.4595      2.00000
     15      -8.9746      2.00000
     16      -8.9334      2.00000
     17      -8.8951      2.00000
     18      -8.8060      2.00000
     19      -8.5631      2.00000
     20      -8.4587      2.00000
     21      -5.1160      2.00000
     22      -4.2341      2.00000
     23      -0.6875      0.00000
     24      -0.1297      0.00000
     25      -0.0959      0.00000
     26       0.0238      0.00000
     27       0.0503      0.00000
     28       0.1867      0.00000
     29       0.2519      0.00000
     30       0.2597      0.00000
     31       0.3008      0.00000
     32       0.3106      0.00000
     33       0.3237      0.00000
     34       0.3812      0.00000
     35       0.3924      0.00000
     36       0.4196      0.00000
     37       0.4343      0.00000
     38       0.4534      0.00000
     39       0.4628      0.00000
     40       0.4829      0.00000
     41       0.5256      0.00000
     42       0.5343      0.00000
     43       0.5559      0.00000
     44       0.5642      0.00000
     45       0.6121      0.00000
     46       0.6274      0.00000
     47       0.6379      0.00000
     48       0.6512      0.00000
     49       0.6579      0.00000
     50       0.6901      0.00000
     51       0.7010      0.00000
     52       0.7135      0.00000
     53       0.7792      0.00000
     54       0.7857      0.00000
     55       0.8027      0.00000
     56       0.8154      0.00000
     57       0.8568      0.00000
     58       0.8856      0.00000
     59       0.9107      0.00000
     60       0.9232      0.00000
     61       0.9580      0.00000
     62       0.9628      0.00000
     63       0.9808      0.00000
     64       1.0031      0.00000


--------------------------------------------------------------------------------------------------------


 soft charge-density along one line, spin component           1
         0         1         2         3         4         5         6         7         8         9
 total charge-density along one line
 
 pseudopotential strength for first ion, spin component:           1
 10.296   0.021   0.001   0.002  -0.001  -0.001  -0.001   0.001
  0.021  -0.001  -0.000  -0.000   0.000  -0.000  -0.000   0.000
  0.001  -0.000  -4.416   0.002   0.004  -0.013  -0.000  -0.000
  0.002  -0.000   0.002  -4.414  -0.002  -0.000  -0.013  -0.000
 -0.001   0.000   0.004  -0.002  -4.413  -0.000  -0.000  -0.013
 -0.001  -0.000  -0.013  -0.000  -0.000  -0.774   0.000   0.000
 -0.001  -0.000  -0.000  -0.013  -0.000   0.000  -0.774  -0.000
  0.001   0.000  -0.000  -0.000  -0.013   0.000  -0.000  -0.774
 total augmentation occupancy for first ion, spin component:           1
  1.423  -1.042  -0.026  -0.066   0.016  -0.001  -0.009  -0.001
 -1.042   0.995  -0.017   0.001   0.019  -0.013  -0.019   0.011
 -0.026  -0.017   1.069   0.033   0.117   0.186  -0.006  -0.005
 -0.066   0.001   0.033   1.042  -0.025  -0.006   0.173   0.004
  0.016   0.019   0.117  -0.025   1.138  -0.006   0.004   0.178
 -0.001  -0.013   0.186  -0.006  -0.006   0.038  -0.004  -0.007
 -0.009  -0.019  -0.006   0.173   0.004  -0.004   0.033   0.003
 -0.001   0.011  -0.005   0.004   0.178  -0.007   0.003   0.032


------------------------ aborting loop because EDIFF is reached ----------------------------------------


    CHARGE:  cpu time      0.1353: real time      0.1364
    FORLOC:  cpu time      0.0127: real time      0.0128
    FORNL :  cpu time      0.1857: real time      0.1881
    STRESS:  cpu time      0.5994: real time      0.6052
    FORHAR:  cpu time      0.0368: real time      0.0372
    MIXING:  cpu time      0.0037: real time      0.0038
    OFIELD:  cpu time      0.0001: real time      0.0001

  FORCE on cell =-STRESS in cart. coord.  units (eV):
  Direction    XX          YY          ZZ          XY          YZ          ZX
  --------------------------------------------------------------------------------------
  Alpha Z     0.47056     0.47056     0.47056
  Ewald    1353.08859  1414.76849  1135.36710   -33.54840  -304.21809   347.78710
  Hartree  1716.71528  1733.64270  1618.38377   -80.02845  -269.50096   284.10064
  E(xc)    -160.15627  -160.02029  -160.51154     0.18003    -0.05853     0.13385
  Local   -3471.00074 -3547.45403 -3168.40616   123.27774   574.14734  -627.78017
  n-local   -86.57774   -86.26732   -89.25358     2.13391     0.23918     0.83868
  augment     1.98994     1.92918     2.47483    -0.34023    -0.01203    -0.14922
  Kinetic   645.57000   642.50674   660.24333   -11.93495    -0.53916    -5.07043
  Fock        0.00000     0.00000     0.00000     0.00000     0.00000     0.00000
  -------------------------------------------------------------------------------------
  Total       0.09961    -0.42398    -1.23170    -0.26035     0.05775    -0.13955
  in kB       0.00954    -0.04058    -0.11790    -0.02492     0.00553    -0.01336
  external pressure =       -0.05 kB  Pullay stress =        0.00 kB


 VOLUME and BASIS-vectors are now :
 -----------------------------------------------------------------------------
  energy-cutoff  :      480.00
  volume of cell :    16738.24
      direct lattice vectors                 reciprocal lattice vectors
    25.669000626  0.000000000  0.000000000     0.038957496  0.000000000  0.000000000
     0.000000000 29.639999390  0.000000000     0.000000000  0.033738192  0.000000000
     0.000000000  0.000000000 22.000000000     0.000000000  0.000000000  0.045454545

  length of vectors
    25.669000626 29.639999390 22.000000000     0.038957496  0.033738192  0.045454545


 FORCES acting on ions
    electron-ion (+dipol)            ewald-force                    non-local-force                 convergence-correction
 -----------------------------------------------------------------------------------------------
   -.590E+02 0.710E+02 0.170E+03   0.603E+02 -.723E+02 -.172E+03   -.106E+01 0.147E+01 0.279E+01   -.395E-02 -.249E-02 -.309E-02
   -.155E+03 -.476E+02 -.151E+03   0.156E+03 0.492E+02 0.153E+03   -.116E+01 -.165E+01 -.210E+01   0.255E-02 0.276E-03 -.320E-03
   0.830E+02 0.185E+03 -.980E+02   -.848E+02 -.186E+03 0.994E+02   0.188E+01 0.156E+01 -.139E+01   -.370E-02 -.278E-02 0.234E-03
   0.225E+03 -.189E+02 0.854E+01   -.228E+03 0.187E+02 -.771E+01   0.304E+01 0.260E+00 -.845E+00   -.622E-02 0.104E-03 -.134E-02
   -.493E+02 -.219E+03 -.152E+02   0.503E+02 0.222E+03 0.165E+02   -.102E+01 -.271E+01 -.131E+01   -.448E-02 0.836E-03 -.330E-02
   0.269E+02 0.603E+02 0.674E+02   -.297E+02 -.644E+02 -.706E+02   0.285E+01 0.389E+01 0.306E+01   0.366E-03 0.788E-03 0.524E-03
   0.134E+02 -.384E+02 -.700E+02   -.165E+02 0.411E+02 0.731E+02   0.311E+01 -.277E+01 -.319E+01   -.247E-03 0.489E-04 0.546E-03
   -.715E+02 -.435E+02 0.531E+01   0.750E+02 0.471E+02 -.784E+01   -.345E+01 -.359E+01 0.251E+01   0.511E-03 -.924E-04 -.336E-03
   -.587E+02 0.315E+02 -.563E+02   0.618E+02 -.347E+02 0.594E+02   -.311E+01 0.313E+01 -.322E+01   0.493E-03 -.694E-03 0.372E-03
   0.405E+02 0.685E+02 0.301E+02   -.432E+02 -.716E+02 -.340E+02   0.268E+01 0.309E+01 0.382E+01   -.194E-03 -.239E-03 0.302E-03
   0.564E+02 0.287E+01 -.574E+02   -.600E+02 -.516E+00 0.604E+02   0.361E+01 -.234E+01 -.304E+01   -.489E-03 -.275E-03 0.488E-03
   -.223E+02 0.675E+02 -.493E+02   0.250E+02 -.709E+02 0.524E+02   -.271E+01 0.350E+01 -.319E+01   0.159E-03 -.608E-03 0.702E-03
   0.633E+02 -.505E+02 0.314E+02   -.661E+02 0.546E+02 -.337E+02   0.280E+01 -.407E+01 0.238E+01   -.371E-03 -.967E-04 0.233E-03
   0.526E+02 -.665E+01 -.622E+02   -.539E+02 0.660E+01 0.674E+02   0.128E+01 0.253E-01 -.518E+01   -.111E-02 0.254E-03 -.578E-03
   0.589E+02 0.504E+02 0.331E+02   -.609E+02 -.553E+02 -.353E+02   0.184E+01 0.479E+01 0.228E+01   -.760E-03 0.112E-02 0.410E-03
   0.421E+01 -.481E+02 -.664E+02   -.479E+01 0.489E+02 0.715E+02   0.605E+00 -.825E+00 -.519E+01   -.741E-03 0.393E-03 -.195E-03
   0.197E+02 -.794E+02 0.303E+02   -.220E+02 0.837E+02 -.329E+02   0.226E+01 -.426E+01 0.256E+01   -.752E-03 -.224E-03 -.306E-03
   -.709E+02 -.419E+02 0.167E+02   0.762E+02 0.422E+02 -.178E+02   -.542E+01 -.250E+00 0.108E+01   -.521E-04 0.209E-03 -.495E-03
   -.672E+02 -.765E+01 0.673E+02   0.718E+02 0.905E+01 -.703E+02   -.435E+01 -.155E+01 0.317E+01   0.215E-03 -.124E-03 -.399E-03
   -.133E+03 0.146E+03 0.997E+01   0.147E+03 -.158E+03 -.196E+02   -.138E+02 0.114E+02 0.988E+01   0.293E-02 -.105E-02 -.104E-01
   0.540E+02 -.885E+02 0.136E+03   -.537E+02 0.903E+02 -.151E+03   -.565E+00 -.154E+01 0.154E+02   0.208E-02 0.183E-02 -.123E-01
 -----------------------------------------------------------------------------------------------
   0.108E+02 -.763E+01 -.203E+02   0.711E-13 0.853E-13 -.568E-13   -.107E+02 0.759E+01 0.203E+02   -.137E-01 -.281E-02 -.293E-01
 
 
 POSITION                                       TOTAL-FORCE (eV/Angst)
 -----------------------------------------------------------------------------------
     14.72807     12.98179     10.66470         0.234734      0.226974      0.157445
     15.93800     13.10035     12.83957         0.056970     -0.032351      0.007544
     14.29318     11.37849     12.51262         0.048738      0.000412      0.018450
     12.48138     14.00086     11.01123         0.080029      0.085952     -0.013867
     14.45981     15.40368     11.22244         0.003158      0.044044     -0.036940
     14.16728     12.23270     10.09339         0.003640     -0.119293     -0.119475
     15.26951     13.68694     13.51298         0.047159     -0.045761     -0.117061
     16.60893     13.80750     12.33279         0.017028     -0.025286     -0.019992
     16.55952     12.45799     13.49070        -0.091723     -0.001539     -0.109442
     13.76717     10.78404     11.75471        -0.046739     -0.035825     -0.028774
     13.53278     11.88123     13.15205         0.008882      0.010265     -0.044475
     14.84820     10.67601     13.16314        -0.044716      0.110256     -0.089040
     11.92123     14.82650     10.53854        -0.050168     -0.010377      0.049663
     12.22060     13.99570     12.08966        -0.022231     -0.018902      0.059304
     12.13465     13.06016     10.56810        -0.091104     -0.074840     -0.011179
     14.32962     15.56996     12.31525         0.027351     -0.039083     -0.069417
     13.99270     16.26227     10.70653        -0.034822     -0.027652      0.020538
     15.53917     15.43651     11.00520        -0.091798     -0.008705     -0.008092
     15.59669     13.29513     10.06162         0.197274     -0.148113      0.125032
     15.22295     12.29057     11.86300        -0.004780     -0.083262      0.219747
     13.89280     14.16085     10.74013        -0.246880      0.193084      0.010033
 -----------------------------------------------------------------------------------
    total drift:                                0.028043     -0.044635     -0.006866


--------------------------------------------------------------------------------------------------------


  FREE ENERGIE OF THE ION-ELECTRON SYSTEM (eV)
  ---------------------------------------------------
  free  energy   TOTEN  =      -112.51275123 eV

  energy  without entropy=     -112.51275123  energy(sigma->0) =     -112.51275123
 
 d Force = 0.6562124E-02[-0.251E-03, 0.134E-01]  d Energy = 0.6647063E-02-0.849E-04
 d Force =-0.3728365E+01[-0.373E+01,-0.372E+01]  d Ewald  =-0.3728357E+01-0.788E-05


--------------------------------------------------------------------------------------------------------


    POTLOK:  cpu time      0.1590: real time      0.1605


--------------------------------------------------------------------------------------------------------


--------------------------------------------------------------------------------------------------------


    WAVPRE:  cpu time      0.0227: real time      0.0279
    FEWALD:  cpu time      0.0054: real time      0.0061

 real space projection operators:
  total allocation   :        981.78 KBytes
  max/ min on nodes  :        246.86        244.36

    ORTHCH:  cpu time      0.1027: real time      0.1037
     LOOP+:  cpu time      9.4539: real time      9.5578


--------------------------------------- Iteration      6(   1)  ---------------------------------------


    POTLOK:  cpu time      0.1672: real time      0.1697
    SETDIJ:  cpu time      0.0015: real time      0.0015
     EDDAV:  cpu time      0.7944: real time      0.8019
       DOS:  cpu time      0.0004: real time      0.0004
    CHARGE:  cpu time      0.1314: real time      0.1324
    MIXING:  cpu time      0.0027: real time      0.0027
    --------------------------------------------
      LOOP:  cpu time      1.0975: real time      1.1086

 eigenvalue-minimisations  :   128
 total energy-change (2. order) :-0.6318035E-02  (-0.2623915E-01)
 number of electron      43.9999997 magnetization 
 augmentation part        1.2664059 magnetization 

 Broyden mixing:
  rms(total) = 0.10875E-01    rms(broyden)= 0.10833E-01
  rms(prec ) = 0.11078E-01
  weight for this iteration     100.00

 Free energy of the ion-electron system (eV)
  ---------------------------------------------------
  alpha Z        PSCENC =         0.47055952
  Ewald energy   TEWEN  =      3904.95136951
  -Hartree energ DENC   =     -5070.15978587
  -exchange      EXHF   =         0.00000000
  -V(xc)+E(xc)   XCENC  =       152.80690034
  PAW double counting   =       731.88995618     -741.98661318
  entropy T*S    EENTRO =        -0.00000000
  eigenvalues    EBANDS =      -530.09295614
  atomic energy  EATOM  =      1439.60150537
  Solvation  Ediel_sol  =         0.00000000
  ---------------------------------------------------
  free energy    TOTEN  =      -112.51906427 eV

  energy without entropy =     -112.51906427  energy(sigma->0) =     -112.51906427


--------------------------------------------------------------------------------------------------------


--------------------------------------- Iteration      6(   2)  ---------------------------------------


    POTLOK:  cpu time      0.1332: real time      0.1355
    SETDIJ:  cpu time      0.0014: real time      0.0014
     EDDAV:  cpu time      1.0789: real time      1.0885
       DOS:  cpu time      0.0021: real time      0.0021
    CHARGE:  cpu time      0.1250: real time      0.1261
    MIXING:  cpu time      0.0028: real time      0.0029
    --------------------------------------------
      LOOP:  cpu time      1.3434: real time      1.3564

 eigenvalue-minimisations  :   192
 total energy-change (2. order) :-0.1184218E-03  (-0.3172595E-03)
 number of electron      43.9999997 magnetization 
 augmentation part        1.2667814 magnetization 

 Broyden mixing:
  rms(total) = 0.93570E-02    rms(broyden)= 0.93538E-02
  rms(prec ) = 0.95573E-02
  weight for this iteration     100.00

 eigenvalues of (default mixing * dielectric matrix)
  average eigenvalue GAMMA=   1.7507
  1.7507

 Free energy of the ion-electron system (eV)
  ---------------------------------------------------
  alpha Z        PSCENC =         0.47055952
  Ewald energy   TEWEN  =      3904.95136951
  -Hartree energ DENC   =     -5070.20599754
  -exchange      EXHF   =         0.00000000
  -V(xc)+E(xc)   XCENC  =       152.80846356
  PAW double counting   =       732.02164536     -742.11879958
  entropy T*S    EENTRO =        -0.00000000
  eigenvalues    EBANDS =      -530.04792889
  atomic energy  EATOM  =      1439.60150537
  Solvation  Ediel_sol  =         0.00000000
  ---------------------------------------------------
  free energy    TOTEN  =      -112.51918269 eV

  energy without entropy =     -112.51918269  energy(sigma->0) =     -112.51918269


--------------------------------------------------------------------------------------------------------


--------------------------------------- Iteration      6(   3)  ---------------------------------------


    POTLOK:  cpu time      0.1346: real time      0.1372
    SETDIJ:  cpu time      0.0015: real time      0.0015
     EDDAV:  cpu time      0.9127: real time      0.9212
       DOS:  cpu time      0.0021: real time      0.0021
    CHARGE:  cpu time      0.1576: real time      0.1587
    MIXING:  cpu time      0.0029: real time      0.0030
    --------------------------------------------
      LOOP:  cpu time      1.2114: real time      1.2236

 eigenvalue-minimisations  :   160
 total energy-change (2. order) : 0.1777817E-04  (-0.2567073E-04)
 number of electron      43.9999997 magnetization 
 augmentation part        1.2666008 magnetization 

 Broyden mixing:
  rms(total) = 0.55879E-02    rms(broyden)= 0.55875E-02
  rms(prec ) = 0.56847E-02
  weight for this iteration     100.00

 eigenvalues of (default mixing * dielectric matrix)
  average eigenvalue GAMMA=   2.3838
  0.9640  3.8036

 Free energy of the ion-electron system (eV)
  ---------------------------------------------------
  alpha Z        PSCENC =         0.47055952
  Ewald energy   TEWEN  =      3904.95136951
  -Hartree energ DENC   =     -5070.28957405
  -exchange      EXHF   =         0.00000000
  -V(xc)+E(xc)   XCENC  =       152.81139841
  PAW double counting   =       732.26094971     -742.35921020
  entropy T*S    EENTRO =        -0.00000000
  eigenvalues    EBANDS =      -529.96616318
  atomic energy  EATOM  =      1439.60150537
  Solvation  Ediel_sol  =         0.00000000
  ---------------------------------------------------
  free energy    TOTEN  =      -112.51916491 eV

  energy without entropy =     -112.51916491  energy(sigma->0) =     -112.51916491


--------------------------------------------------------------------------------------------------------


--------------------------------------- Iteration      6(   4)  ---------------------------------------


    POTLOK:  cpu time      0.1365: real time      0.1390
    SETDIJ:  cpu time      0.0015: real time      0.0015
     EDDAV:  cpu time      1.2490: real time      1.2642
       DOS:  cpu time      0.0049: real time      0.0049
    CHARGE:  cpu time      0.1370: real time      0.1380
    MIXING:  cpu time      0.0107: real time      0.0108
    --------------------------------------------
      LOOP:  cpu time      1.5395: real time      1.5583

 eigenvalue-minimisations  :   192
 total energy-change (2. order) :-0.7501216E-04  (-0.1698785E-04)
 number of electron      43.9999997 magnetization 
 augmentation part        1.2664848 magnetization 

 Broyden mixing:
  rms(total) = 0.19947E-02    rms(broyden)= 0.19942E-02
  rms(prec ) = 0.20765E-02
  weight for this iteration     100.00

 eigenvalues of (default mixing * dielectric matrix)
  average eigenvalue GAMMA=   2.3899
  4.3314  1.0657  1.7726

 Free energy of the ion-electron system (eV)
  ---------------------------------------------------
  alpha Z        PSCENC =         0.47055952
  Ewald energy   TEWEN  =      3904.95136951
  -Hartree energ DENC   =     -5070.31286823
  -exchange      EXHF   =         0.00000000
  -V(xc)+E(xc)   XCENC  =       152.81249017
  PAW double counting   =       732.51780685     -742.61691051
  entropy T*S    EENTRO =        -0.00000000
  eigenvalues    EBANDS =      -529.94319260
  atomic energy  EATOM  =      1439.60150537
  Solvation  Ediel_sol  =         0.00000000
  ---------------------------------------------------
  free energy    TOTEN  =      -112.51923992 eV

  energy without entropy =     -112.51923992  energy(sigma->0) =     -112.51923992


--------------------------------------------------------------------------------------------------------


--------------------------------------- Iteration      6(   5)  ---------------------------------------


    POTLOK:  cpu time      0.2305: real time      0.3059
    SETDIJ:  cpu time      0.0055: real time      0.0056
     EDDAV:  cpu time      1.1280: real time      1.1381
       DOS:  cpu time      0.0057: real time      0.0057
    --------------------------------------------
      LOOP:  cpu time      1.3696: real time      1.4552

 eigenvalue-minimisations  :   192
 total energy-change (2. order) :-0.4476724E-06  (-0.5296959E-05)
 number of electron      43.9999997 magnetization 
 augmentation part        1.2664848 magnetization 

 Free energy of the ion-electron system (eV)
  ---------------------------------------------------
  alpha Z        PSCENC =         0.47055952
  Ewald energy   TEWEN  =      3904.95136951
  -Hartree energ DENC   =     -5070.24006047
  -exchange      EXHF   =         0.00000000
  -V(xc)+E(xc)   XCENC  =       152.81019351
  PAW double counting   =       732.54165642     -742.64043410
  entropy T*S    EENTRO =        -0.00000000
  eigenvalues    EBANDS =      -530.01403014
  atomic energy  EATOM  =      1439.60150537
  Solvation  Ediel_sol  =         0.00000000
  ---------------------------------------------------
  free energy    TOTEN  =      -112.51924037 eV

  energy without entropy =     -112.51924037  energy(sigma->0) =     -112.51924037


--------------------------------------------------------------------------------------------------------


 average (electrostatic) potential at core
  the test charge radii are     0.6991  0.5201  0.7089
  (the norm of the test charge is              1.0000)
       1 -59.4690       2 -58.7930       3 -58.7915       4 -58.8441       5 -58.8484
       6 -41.8489       7 -41.4298       8 -41.7948       9 -41.6037      10 -41.7833
      11 -41.4193      12 -41.6083      13 -41.6221      14 -41.4671      15 -41.8520
      16 -41.4649      17 -41.5869      18 -41.8578      19 -41.6298      20 -72.9495
      21 -73.0169
 
 
 
 E-fermi :  -4.0113     XC(G=0):  -0.1568     alpha+bet : -0.0635

 Fermi energy:        -4.0113236938

 k-point     1 :       0.0000    0.0000    0.0000
  band No.  band energies     occupation 
      1     -23.3138      2.00000
      2     -22.0970      2.00000
      3     -17.6353      2.00000
      4     -17.4978      2.00000
      5     -17.1153      2.00000
      6     -15.2393      2.00000
      7     -13.8863      2.00000
      8     -11.8865      2.00000
      9     -11.8157      2.00000
     10     -11.6082      2.00000
     11     -10.6664      2.00000
     12     -10.4534      2.00000
     13     -10.3527      2.00000
     14      -9.4640      2.00000
     15      -8.9722      2.00000
     16      -8.9339      2.00000
     17      -8.8966      2.00000
     18      -8.7967      2.00000
     19      -8.5645      2.00000
     20      -8.4417      2.00000
     21      -5.1225      2.00000
     22      -4.2471      2.00000
     23      -0.6870      0.00000
     24      -0.1293      0.00000
     25      -0.0958      0.00000
     26       0.0241      0.00000
     27       0.0502      0.00000
     28       0.1864      0.00000
     29       0.2518      0.00000
     30       0.2597      0.00000
     31       0.3006      0.00000
     32       0.3107      0.00000
     33       0.3237      0.00000
     34       0.3812      0.00000
     35       0.3931      0.00000
     36       0.4197      0.00000
     37       0.4344      0.00000
     38       0.4532      0.00000
     39       0.4630      0.00000
     40       0.4827      0.00000
     41       0.5254      0.00000
     42       0.5342      0.00000
     43       0.5556      0.00000
     44       0.5642      0.00000
     45       0.6119      0.00000
     46       0.6272      0.00000
     47       0.6381      0.00000
     48       0.6511      0.00000
     49       0.6579      0.00000
     50       0.6900      0.00000
     51       0.7009      0.00000
     52       0.7136      0.00000
     53       0.7789      0.00000
     54       0.7854      0.00000
     55       0.8027      0.00000
     56       0.8154      0.00000
     57       0.8570      0.00000
     58       0.8856      0.00000
     59       0.9107      0.00000
     60       0.9238      0.00000
     61       0.9579      0.00000
     62       0.9626      0.00000
     63       0.9806      0.00000
     64       1.0030      0.00000


--------------------------------------------------------------------------------------------------------


 soft charge-density along one line, spin component           1
         0         1         2         3         4         5         6         7         8         9
 total charge-density along one line
 
 pseudopotential strength for first ion, spin component:           1
 10.296   0.021   0.001   0.002  -0.001  -0.001  -0.001   0.001
  0.021  -0.001  -0.000  -0.000   0.000  -0.000  -0.000   0.000
  0.001  -0.000  -4.416   0.002   0.004  -0.013  -0.000  -0.000
  0.002  -0.000   0.002  -4.414  -0.001  -0.000  -0.013   0.000
 -0.001   0.000   0.004  -0.001  -4.413  -0.000   0.000  -0.013
 -0.001  -0.000  -0.013  -0.000  -0.000  -0.774   0.000   0.000
 -0.001  -0.000  -0.000  -0.013   0.000   0.000  -0.774  -0.000
  0.001   0.000  -0.000   0.000  -0.013   0.000  -0.000  -0.774
 total augmentation occupancy for first ion, spin component:           1
  1.422  -1.041  -0.024  -0.064   0.018  -0.001  -0.009  -0.001
 -1.041   0.994  -0.015   0.001   0.018  -0.012  -0.018   0.011
 -0.024  -0.015   1.068   0.032   0.116   0.185  -0.006  -0.006
 -0.064   0.001   0.032   1.042  -0.025  -0.006   0.173   0.004
  0.018   0.018   0.116  -0.025   1.138  -0.006   0.004   0.178
 -0.001  -0.012   0.185  -0.006  -0.006   0.038  -0.004  -0.007
 -0.009  -0.018  -0.006   0.173   0.004  -0.004   0.033   0.003
 -0.001   0.011  -0.006   0.004   0.178  -0.007   0.003   0.032


------------------------ aborting loop because EDIFF is reached ----------------------------------------


    CHARGE:  cpu time      0.1363: real time      0.1374
    FORLOC:  cpu time      0.0252: real time      0.0253
    FORNL :  cpu time      0.1870: real time      0.1887
    STRESS:  cpu time      0.5590: real time      0.5645
    FORHAR:  cpu time      0.0367: real time      0.0371
    MIXING:  cpu time      0.0035: real time      0.0036
    OFIELD:  cpu time      0.0001: real time      0.0001

  FORCE on cell =-STRESS in cart. coord.  units (eV):
  Direction    XX          YY          ZZ          XY          YZ          ZX
  --------------------------------------------------------------------------------------
  Alpha Z     0.47056     0.47056     0.47056
  Ewald    1356.10768  1415.02032  1133.82333   -33.76975  -306.03643   347.73089
  Hartree  1718.42878  1734.09908  1617.71405   -80.28445  -270.43345   284.08632
  E(xc)    -160.17822  -160.04889  -160.54264     0.18062    -0.06062     0.13434
  Local   -3475.49731 -3548.21768 -3166.33168   123.67998   576.70819  -627.72720
  n-local   -86.61041   -86.30212   -89.29422     2.13375     0.22441     0.84455
  augment     1.98441     1.92582     2.47547    -0.33725    -0.00729    -0.15043
  Kinetic   645.48267   642.70973   660.67207   -11.80272    -0.40631    -5.06437
  Fock        0.00000     0.00000     0.00000     0.00000     0.00000     0.00000
  -------------------------------------------------------------------------------------
  Total       0.18816    -0.34318    -1.01307    -0.19983    -0.01151    -0.14590
  in kB       0.01801    -0.03285    -0.09697    -0.01913    -0.00110    -0.01397
  external pressure =       -0.04 kB  Pullay stress =        0.00 kB


 VOLUME and BASIS-vectors are now :
 -----------------------------------------------------------------------------
  energy-cutoff  :      480.00
  volume of cell :    16738.24
      direct lattice vectors                 reciprocal lattice vectors
    25.669000626  0.000000000  0.000000000     0.038957496  0.000000000  0.000000000
     0.000000000 29.639999390  0.000000000     0.000000000  0.033738192  0.000000000
     0.000000000  0.000000000 22.000000000     0.000000000  0.000000000  0.045454545

  length of vectors
    25.669000626 29.639999390 22.000000000     0.038957496  0.033738192  0.045454545


 FORCES acting on ions
    electron-ion (+dipol)            ewald-force                    non-local-force                 convergence-correction
 -----------------------------------------------------------------------------------------------
   -.593E+02 0.695E+02 0.169E+03   0.605E+02 -.708E+02 -.172E+03   -.113E+01 0.129E+01 0.270E+01   0.500E-02 -.176E-02 0.136E-02
   -.156E+03 -.477E+02 -.151E+03   0.157E+03 0.493E+02 0.153E+03   -.116E+01 -.163E+01 -.206E+01   0.160E-02 -.464E-03 0.104E-02
   0.834E+02 0.185E+03 -.979E+02   -.853E+02 -.187E+03 0.993E+02   0.186E+01 0.155E+01 -.139E+01   -.112E-02 -.145E-03 0.630E-04
   0.226E+03 -.187E+02 0.832E+01   -.229E+03 0.184E+02 -.746E+01   0.305E+01 0.245E+00 -.853E+00   0.661E-03 0.316E-02 -.160E-02
   -.494E+02 -.220E+03 -.151E+02   0.504E+02 0.222E+03 0.163E+02   -.105E+01 -.266E+01 -.127E+01   -.255E-02 0.242E-02 -.181E-02
   0.266E+02 0.602E+02 0.674E+02   -.293E+02 -.641E+02 -.705E+02   0.280E+01 0.386E+01 0.304E+01   -.458E-04 -.667E-03 0.359E-05
   0.134E+02 -.385E+02 -.701E+02   -.165E+02 0.412E+02 0.732E+02   0.311E+01 -.278E+01 -.320E+01   0.672E-03 -.584E-03 -.186E-03
   -.715E+02 -.436E+02 0.524E+01   0.750E+02 0.472E+02 -.778E+01   -.345E+01 -.360E+01 0.250E+01   -.355E-03 -.662E-03 0.501E-03
   -.588E+02 0.316E+02 -.565E+02   0.619E+02 -.348E+02 0.596E+02   -.312E+01 0.315E+01 -.324E+01   -.427E-03 0.762E-03 -.475E-03
   0.405E+02 0.685E+02 0.301E+02   -.432E+02 -.716E+02 -.339E+02   0.268E+01 0.308E+01 0.380E+01   -.829E-04 0.843E-04 0.339E-03
   0.564E+02 0.291E+01 -.574E+02   -.600E+02 -.565E+00 0.604E+02   0.361E+01 -.234E+01 -.304E+01   -.415E-04 -.356E-03 -.144E-03
   -.223E+02 0.676E+02 -.494E+02   0.250E+02 -.711E+02 0.525E+02   -.271E+01 0.352E+01 -.320E+01   -.398E-03 0.149E-03 -.179E-03
   0.634E+02 -.505E+02 0.314E+02   -.662E+02 0.545E+02 -.337E+02   0.281E+01 -.407E+01 0.237E+01   -.200E-03 0.127E-02 -.761E-03
   0.526E+02 -.656E+01 -.621E+02   -.539E+02 0.651E+01 0.673E+02   0.128E+01 0.333E-01 -.516E+01   -.596E-03 0.259E-03 0.137E-02
   0.589E+02 0.504E+02 0.330E+02   -.608E+02 -.552E+02 -.353E+02   0.183E+01 0.477E+01 0.226E+01   -.688E-03 -.114E-02 -.745E-03
   0.409E+01 -.481E+02 -.665E+02   -.466E+01 0.489E+02 0.716E+02   0.594E+00 -.826E+00 -.520E+01   -.290E-03 0.257E-03 -.911E-03
   0.197E+02 -.795E+02 0.303E+02   -.220E+02 0.838E+02 -.328E+02   0.227E+01 -.427E+01 0.256E+01   0.319E-04 -.869E-03 0.208E-03
   -.709E+02 -.420E+02 0.167E+02   0.763E+02 0.422E+02 -.178E+02   -.545E+01 -.255E+00 0.108E+01   -.752E-03 0.286E-03 0.439E-04
   -.674E+02 -.722E+01 0.672E+02   0.720E+02 0.863E+01 -.703E+02   -.439E+01 -.147E+01 0.318E+01   0.237E-03 -.162E-03 0.787E-04
   -.133E+03 0.147E+03 0.103E+02   0.147E+03 -.158E+03 -.201E+02   -.138E+02 0.116E+02 0.998E+01   0.522E-03 0.372E-03 -.428E-03
   0.544E+02 -.881E+02 0.136E+03   -.541E+02 0.898E+02 -.152E+03   -.443E+00 -.156E+01 0.156E+02   -.360E-02 0.113E-01 -.542E-02
 -----------------------------------------------------------------------------------------------
   0.109E+02 -.765E+01 -.205E+02   -.213E-13 -.711E-13 -.568E-13   -.109E+02 0.758E+01 0.205E+02   -.241E-02 0.135E-01 -.765E-02
 
 
 POSITION                                       TOTAL-FORCE (eV/Angst)
 -----------------------------------------------------------------------------------
     14.73046     12.98733     10.66899         0.101284     -0.014675      0.012541
     15.93821     13.09892     12.83765         0.066204     -0.012648      0.047475
     14.29377     11.37935     12.51178        -0.041308     -0.036487      0.013076
     12.48086     14.00175     11.01157        -0.011312      0.029256      0.005636
     14.45886     15.40333     11.22100        -0.038787      0.100239      0.003358
     14.17160     12.23409     10.09410         0.040826     -0.042507     -0.069592
     15.27094     13.68624     13.51027         0.027587     -0.032704     -0.097434
     16.60923     13.80673     12.33270         0.024878     -0.026157     -0.040493
     16.55790     12.45756     13.48886        -0.058882     -0.026200     -0.078590
     13.76635     10.78345     11.75456        -0.028412     -0.014630     -0.017299
     13.53253     11.88138     13.15125         0.011439      0.012638     -0.045696
     14.84750     10.67777     13.16187        -0.021692      0.081613     -0.062228
     11.91927     14.82705     10.53945        -0.048030     -0.016387      0.055559
     12.21989     13.99514     12.09142        -0.011042     -0.013820      0.019863
     12.13307     13.05950     10.56830        -0.071853     -0.027010      0.007696
     14.33084     15.56933     12.31360         0.014479     -0.036443     -0.051020
     13.99165     16.26238     10.70705        -0.036985     -0.009533      0.013241
     15.53696     15.43648     11.00522        -0.051704     -0.016022     -0.033510
     15.60250     13.28917     10.06618         0.181390     -0.065054      0.124086
     15.22259     12.28956     11.86368         0.020706     -0.000668      0.180472
     13.88926     14.16270     10.73885        -0.068786      0.167200      0.012861
 -----------------------------------------------------------------------------------
    total drift:                                0.040571     -0.058870      0.006613


--------------------------------------------------------------------------------------------------------


  FREE ENERGIE OF THE ION-ELECTRON SYSTEM (eV)
  ---------------------------------------------------
  free  energy   TOTEN  =      -112.51924037 eV

  energy  without entropy=     -112.51924037  energy(sigma->0) =     -112.51924037
 
 d Force = 0.6458029E-02[ 0.437E-02, 0.855E-02]  d Energy = 0.6489140E-02-0.311E-04
 d Force =-0.1727057E+01[-0.172E+01,-0.174E+01]  d Ewald  =-0.1727061E+01 0.341E-05


--------------------------------------------------------------------------------------------------------


    POTLOK:  cpu time      0.1456: real time      0.1470


--------------------------------------------------------------------------------------------------------


 Conjugate gradient step on ions:
 trial-energy change:   -0.006489  1 .order   -0.006458   -0.008547   -0.004369
  (g-gl).g = 0.508E-02      g.g   = 0.506E-02  gl.gl    = 0.834E-02
 g(Force)  = 0.506E-02   g(Stress)= 0.000E+00 ortho     =-0.104E-03
 gamma     =   0.60926
 trial     =   1.71129
 opt step  =   3.50070  (harmonic =   3.50070) maximal distance =0.01188341
 next E    =  -112.521493   (d E  =  -0.00874)


--------------------------------------------------------------------------------------------------------


    WAVPRE:  cpu time      0.0228: real time      0.0243
    FEWALD:  cpu time      0.0006: real time      0.0013

 real space projection operators:
  total allocation   :        981.65 KBytes
  max/ min on nodes  :        246.59        244.32

    ORTHCH:  cpu time      0.0953: real time      0.0962
     LOOP+:  cpu time      7.7774: real time      7.9326


--------------------------------------- Iteration      7(   1)  ---------------------------------------


    POTLOK:  cpu time      0.1389: real time      0.1414
    SETDIJ:  cpu time      0.0014: real time      0.0014
     EDDAV:  cpu time      0.7752: real time      0.7826
       DOS:  cpu time      0.0004: real time      0.0003
    CHARGE:  cpu time      0.1276: real time      0.1286
    MIXING:  cpu time      0.0025: real time      0.0026
    --------------------------------------------
      LOOP:  cpu time      1.0462: real time      1.0570

 eigenvalue-minimisations  :   128
 total energy-change (2. order) :-0.2183895E-02  (-0.2873329E-01)
 number of electron      43.9999994 magnetization 
 augmentation part        1.2671732 magnetization 

 Broyden mixing:
  rms(total) = 0.11328E-01    rms(broyden)= 0.11284E-01
  rms(prec ) = 0.11540E-01
  weight for this iteration     100.00

 Free energy of the ion-electron system (eV)
  ---------------------------------------------------
  alpha Z        PSCENC =         0.47055952
  Ewald energy   TEWEN  =      3906.73918750
  -Hartree energ DENC   =     -5071.70649474
  -exchange      EXHF   =         0.00000000
  -V(xc)+E(xc)   XCENC  =       152.83609525
  PAW double counting   =       732.56096881     -742.65970103
  entropy T*S    EENTRO =        -0.00000000
  eigenvalues    EBANDS =      -530.36354451
  atomic energy  EATOM  =      1439.60150537
  Solvation  Ediel_sol  =         0.00000000
  ---------------------------------------------------
  free energy    TOTEN  =      -112.52142382 eV

  energy without entropy =     -112.52142382  energy(sigma->0) =     -112.52142382


--------------------------------------------------------------------------------------------------------


--------------------------------------- Iteration      7(   2)  ---------------------------------------


    POTLOK:  cpu time      0.1329: real time      0.1356
    SETDIJ:  cpu time      0.0015: real time      0.0015
     EDDAV:  cpu time      1.1516: real time      1.1618
       DOS:  cpu time      0.0046: real time      0.0046
    CHARGE:  cpu time      0.1298: real time      0.1308
    MIXING:  cpu time      0.0041: real time      0.0042
    --------------------------------------------
      LOOP:  cpu time      1.4245: real time      1.4384

 eigenvalue-minimisations  :   192
 total energy-change (2. order) :-0.1350483E-03  (-0.3560261E-03)
 number of electron      43.9999994 magnetization 
 augmentation part        1.2675733 magnetization 

 Broyden mixing:
  rms(total) = 0.97575E-02    rms(broyden)= 0.97541E-02
  rms(prec ) = 0.99680E-02
  weight for this iteration     100.00

 eigenvalues of (default mixing * dielectric matrix)
  average eigenvalue GAMMA=   1.7007
  1.7007

 Free energy of the ion-electron system (eV)
  ---------------------------------------------------
  alpha Z        PSCENC =         0.47055952
  Ewald energy   TEWEN  =      3906.73918750
  -Hartree energ DENC   =     -5071.75753327
  -exchange      EXHF   =         0.00000000
  -V(xc)+E(xc)   XCENC  =       152.83780400
  PAW double counting   =       732.69760718     -742.79686171
  entropy T*S    EENTRO =        -0.00000000
  eigenvalues    EBANDS =      -530.31382745
  atomic energy  EATOM  =      1439.60150537
  Solvation  Ediel_sol  =         0.00000000
  ---------------------------------------------------
  free energy    TOTEN  =      -112.52155887 eV

  energy without entropy =     -112.52155887  energy(sigma->0) =     -112.52155887


--------------------------------------------------------------------------------------------------------


--------------------------------------- Iteration      7(   3)  ---------------------------------------


    POTLOK:  cpu time      0.1444: real time      0.1470
    SETDIJ:  cpu time      0.0014: real time      0.0014
     EDDAV:  cpu time      0.9412: real time      0.9499
       DOS:  cpu time      0.0003: real time      0.0003
    CHARGE:  cpu time      0.1294: real time      0.1305
    MIXING:  cpu time      0.0029: real time      0.0030
    --------------------------------------------
      LOOP:  cpu time      1.2197: real time      1.2321

 eigenvalue-minimisations  :   160
 total energy-change (2. order) : 0.2108213E-04  (-0.2869953E-04)
 number of electron      43.9999994 magnetization 
 augmentation part        1.2673842 magnetization 

 Broyden mixing:
  rms(total) = 0.59208E-02    rms(broyden)= 0.59204E-02
  rms(prec ) = 0.60228E-02
  weight for this iteration     100.00

 eigenvalues of (default mixing * dielectric matrix)
  average eigenvalue GAMMA=   2.3611
  0.9589  3.7632

 Free energy of the ion-electron system (eV)
  ---------------------------------------------------
  alpha Z        PSCENC =         0.47055952
  Ewald energy   TEWEN  =      3906.73918750
  -Hartree energ DENC   =     -5071.84561544
  -exchange      EXHF   =         0.00000000
  -V(xc)+E(xc)   XCENC  =       152.84085688
  PAW double counting   =       732.93951617     -743.03990084
  entropy T*S    EENTRO =        -0.00000000
  eigenvalues    EBANDS =      -530.22764695
  atomic energy  EATOM  =      1439.60150537
  Solvation  Ediel_sol  =         0.00000000
  ---------------------------------------------------
  free energy    TOTEN  =      -112.52153778 eV

  energy without entropy =     -112.52153778  energy(sigma->0) =     -112.52153778


--------------------------------------------------------------------------------------------------------


--------------------------------------- Iteration      7(   4)  ---------------------------------------


    POTLOK:  cpu time      0.1361: real time      0.1386
    SETDIJ:  cpu time      0.0015: real time      0.0015
     EDDAV:  cpu time      1.0571: real time      1.0671
       DOS:  cpu time      0.0004: real time      0.0003
    CHARGE:  cpu time      0.1269: real time      0.1280
    MIXING:  cpu time      0.0034: real time      0.0034
    --------------------------------------------
      LOOP:  cpu time      1.3255: real time      1.3389

 eigenvalue-minimisations  :   192
 total energy-change (2. order) :-0.8739508E-04  (-0.2037924E-04)
 number of electron      43.9999994 magnetization 
 augmentation part        1.2672576 magnetization 

 Broyden mixing:
  rms(total) = 0.21793E-02    rms(broyden)= 0.21787E-02
  rms(prec ) = 0.22689E-02
  weight for this iteration     100.00

 eigenvalues of (default mixing * dielectric matrix)
  average eigenvalue GAMMA=   2.3726
  4.2947  1.0736  1.7495

 Free energy of the ion-electron system (eV)
  ---------------------------------------------------
  alpha Z        PSCENC =         0.47055952
  Ewald energy   TEWEN  =      3906.73918750
  -Hartree energ DENC   =     -5071.87441098
  -exchange      EXHF   =         0.00000000
  -V(xc)+E(xc)   XCENC  =       152.84212357
  PAW double counting   =       733.20836734     -743.30964930
  entropy T*S    EENTRO =        -0.00000000
  eigenvalues    EBANDS =      -530.19930821
  atomic energy  EATOM  =      1439.60150537
  Solvation  Ediel_sol  =         0.00000000
  ---------------------------------------------------
  free energy    TOTEN  =      -112.52162518 eV

  energy without entropy =     -112.52162518  energy(sigma->0) =     -112.52162518


--------------------------------------------------------------------------------------------------------


--------------------------------------- Iteration      7(   5)  ---------------------------------------


    POTLOK:  cpu time      0.1372: real time      0.1398
    SETDIJ:  cpu time      0.0014: real time      0.0014
     EDDAV:  cpu time      1.0619: real time      1.0718
       DOS:  cpu time      0.0004: real time      0.0004
    --------------------------------------------
      LOOP:  cpu time      1.2009: real time      1.2133

 eigenvalue-minimisations  :   192
 total energy-change (2. order) :-0.4824565E-06  (-0.6320011E-05)
 number of electron      43.9999994 magnetization 
 augmentation part        1.2672576 magnetization 

 Free energy of the ion-electron system (eV)
  ---------------------------------------------------
  alpha Z        PSCENC =         0.47055952
  Ewald energy   TEWEN  =      3906.73918750
  -Hartree energ DENC   =     -5071.79676815
  -exchange      EXHF   =         0.00000000
  -V(xc)+E(xc)   XCENC  =       152.83969762
  PAW double counting   =       733.23359300     -743.33454395
  entropy T*S    EENTRO =        -0.00000000
  eigenvalues    EBANDS =      -530.27485658
  atomic energy  EATOM  =      1439.60150537
  Solvation  Ediel_sol  =         0.00000000
  ---------------------------------------------------
  free energy    TOTEN  =      -112.52162566 eV

  energy without entropy =     -112.52162566  energy(sigma->0) =     -112.52162566


--------------------------------------------------------------------------------------------------------


 average (electrostatic) potential at core
  the test charge radii are     0.6991  0.5201  0.7089
  (the norm of the test charge is              1.0000)
       1 -59.4663       2 -58.7872       3 -58.7922       4 -58.8541       5 -58.8423
       6 -41.7927       7 -41.4332       8 -41.7997       9 -41.6143      10 -41.7733
      11 -41.4154      12 -41.6228      13 -41.6254      14 -41.4569      15 -41.8377
      16 -41.4661      17 -41.5894      18 -41.8703      19 -41.6370      20 -72.9582
      21 -73.0315
 
 
 
 E-fermi :  -4.0153     XC(G=0):  -0.1568     alpha+bet : -0.0635

 Fermi energy:        -4.0152689970

 k-point     1 :       0.0000    0.0000    0.0000
  band No.  band energies     occupation 
      1     -23.3329      2.00000
      2     -22.1279      2.00000
      3     -17.6314      2.00000
      4     -17.5105      2.00000
      5     -17.1271      2.00000
      6     -15.2454      2.00000
      7     -13.8894      2.00000
      8     -11.8836      2.00000
      9     -11.8306      2.00000
     10     -11.6211      2.00000
     11     -10.6835      2.00000
     12     -10.4532      2.00000
     13     -10.3627      2.00000
     14      -9.4693      2.00000
     15      -8.9717      2.00000
     16      -8.9354      2.00000
     17      -8.8978      2.00000
     18      -8.7883      2.00000
     19      -8.5675      2.00000
     20      -8.4181      2.00000
     21      -5.1291      2.00000
     22      -4.2608      2.00000
     23      -0.6867      0.00000
     24      -0.1291      0.00000
     25      -0.0959      0.00000
     26       0.0243      0.00000
     27       0.0502      0.00000
     28       0.1864      0.00000
     29       0.2519      0.00000
     30       0.2598      0.00000
     31       0.3005      0.00000
     32       0.3107      0.00000
     33       0.3238      0.00000
     34       0.3812      0.00000
     35       0.3937      0.00000
     36       0.4198      0.00000
     37       0.4345      0.00000
     38       0.4532      0.00000
     39       0.4633      0.00000
     40       0.4826      0.00000
     41       0.5253      0.00000
     42       0.5343      0.00000
     43       0.5555      0.00000
     44       0.5643      0.00000
     45       0.6117      0.00000
     46       0.6271      0.00000
     47       0.6382      0.00000
     48       0.6510      0.00000
     49       0.6579      0.00000
     50       0.6899      0.00000
     51       0.7010      0.00000
     52       0.7136      0.00000
     53       0.7788      0.00000
     54       0.7854      0.00000
     55       0.8029      0.00000
     56       0.8153      0.00000
     57       0.8574      0.00000
     58       0.8857      0.00000
     59       0.9109      0.00000
     60       0.9243      0.00000
     61       0.9579      0.00000
     62       0.9626      0.00000
     63       0.9806      0.00000
     64       1.0030      0.00000


--------------------------------------------------------------------------------------------------------


 soft charge-density along one line, spin component           1
         0         1         2         3         4         5         6         7         8         9
 total charge-density along one line
 
 pseudopotential strength for first ion, spin component:           1
 10.295   0.021   0.001   0.002  -0.001  -0.001  -0.001   0.001
  0.021  -0.001  -0.000  -0.000   0.000  -0.000  -0.000   0.000
  0.001  -0.000  -4.416   0.002   0.004  -0.013  -0.000  -0.000
  0.002  -0.000   0.002  -4.414  -0.001  -0.000  -0.013   0.000
 -0.001   0.000   0.004  -0.001  -4.413  -0.000   0.000  -0.013
 -0.001  -0.000  -0.013  -0.000  -0.000  -0.774   0.000   0.000
 -0.001  -0.000  -0.000  -0.013   0.000   0.000  -0.774  -0.000
  0.001   0.000  -0.000   0.000  -0.013   0.000  -0.000  -0.774
 total augmentation occupancy for first ion, spin component:           1
  1.422  -1.039  -0.022  -0.063   0.020  -0.001  -0.009  -0.001
 -1.039   0.994  -0.013   0.001   0.017  -0.012  -0.018   0.010
 -0.022  -0.013   1.067   0.031   0.114   0.185  -0.007  -0.007
 -0.063   0.001   0.031   1.042  -0.025  -0.007   0.173   0.003
  0.020   0.017   0.114  -0.025   1.138  -0.007   0.003   0.179
 -0.001  -0.012   0.185  -0.007  -0.007   0.037  -0.004  -0.007
 -0.009  -0.018  -0.007   0.173   0.003  -0.004   0.032   0.003
 -0.001   0.010  -0.007   0.003   0.179  -0.007   0.003   0.032


------------------------ aborting loop because EDIFF is reached ----------------------------------------


    CHARGE:  cpu time      0.1287: real time      0.1299
    FORLOC:  cpu time      0.0127: real time      0.0128
    FORNL :  cpu time      0.2442: real time      0.2464
    STRESS:  cpu time      0.5588: real time      0.5639
    FORHAR:  cpu time      0.0367: real time      0.0371
    MIXING:  cpu time      0.0038: real time      0.0039
    OFIELD:  cpu time      0.0001: real time      0.0001

  FORCE on cell =-STRESS in cart. coord.  units (eV):
  Direction    XX          YY          ZZ          XY          YZ          ZX
  --------------------------------------------------------------------------------------
  Alpha Z     0.47056     0.47056     0.47056
  Ewald    1359.25726  1415.28206  1132.19986   -33.98694  -307.92578   347.67912
  Hartree  1720.20911  1734.57413  1617.01496   -80.53879  -271.40362   284.07598
  E(xc)    -160.20066  -160.07802  -160.57453     0.18124    -0.06270     0.13490
  Local   -3480.17904 -3549.00800 -3164.15646   124.07170   579.37386  -627.68240
  n-local   -86.65859   -86.34511   -89.36468     2.12185     0.20315     0.84431
  augment     1.97851     1.92230     2.47607    -0.33417    -0.00230    -0.15175
  Kinetic   645.39216   642.92150   661.11904   -11.66811    -0.26750    -5.06000
  Fock        0.00000     0.00000     0.00000     0.00000     0.00000     0.00000
  -------------------------------------------------------------------------------------
  Total       0.26930    -0.26059    -0.81519    -0.15322    -0.08488    -0.15985
  in kB       0.02578    -0.02494    -0.07803    -0.01467    -0.00812    -0.01530
  external pressure =       -0.03 kB  Pullay stress =        0.00 kB


 VOLUME and BASIS-vectors are now :
 -----------------------------------------------------------------------------
  energy-cutoff  :      480.00
  volume of cell :    16738.24
      direct lattice vectors                 reciprocal lattice vectors
    25.669000626  0.000000000  0.000000000     0.038957496  0.000000000  0.000000000
     0.000000000 29.639999390  0.000000000     0.000000000  0.033738192  0.000000000
     0.000000000  0.000000000 22.000000000     0.000000000  0.000000000  0.045454545

  length of vectors
    25.669000626 29.639999390 22.000000000     0.038957496  0.033738192  0.045454545


 FORCES acting on ions
    electron-ion (+dipol)            ewald-force                    non-local-force                 convergence-correction
 -----------------------------------------------------------------------------------------------
   -.595E+02 0.680E+02 0.168E+03   0.607E+02 -.693E+02 -.171E+03   -.120E+01 0.111E+01 0.260E+01   0.484E-02 -.188E-02 0.137E-02
   -.156E+03 -.478E+02 -.151E+03   0.157E+03 0.494E+02 0.153E+03   -.116E+01 -.161E+01 -.202E+01   0.160E-02 -.316E-03 0.108E-02
   0.839E+02 0.185E+03 -.978E+02   -.858E+02 -.187E+03 0.992E+02   0.184E+01 0.154E+01 -.139E+01   -.119E-02 -.197E-03 0.204E-03
   0.226E+03 -.184E+02 0.808E+01   -.229E+03 0.181E+02 -.719E+01   0.306E+01 0.231E+00 -.862E+00   0.286E-03 0.324E-02 -.155E-02
   -.495E+02 -.220E+03 -.149E+02   0.505E+02 0.222E+03 0.162E+02   -.107E+01 -.262E+01 -.124E+01   -.257E-02 0.264E-02 -.182E-02
   0.263E+02 0.601E+02 0.675E+02   -.289E+02 -.639E+02 -.705E+02   0.274E+01 0.382E+01 0.301E+01   -.389E-04 -.616E-03 0.373E-04
   0.133E+02 -.386E+02 -.701E+02   -.165E+02 0.413E+02 0.732E+02   0.311E+01 -.279E+01 -.320E+01   0.760E-03 -.652E-03 -.251E-03
   -.716E+02 -.437E+02 0.517E+01   0.751E+02 0.473E+02 -.772E+01   -.346E+01 -.361E+01 0.249E+01   -.461E-03 -.740E-03 0.600E-03
   -.589E+02 0.316E+02 -.566E+02   0.620E+02 -.349E+02 0.598E+02   -.313E+01 0.316E+01 -.326E+01   -.496E-03 0.864E-03 -.528E-03
   0.406E+02 0.685E+02 0.300E+02   -.432E+02 -.715E+02 -.338E+02   0.268E+01 0.308E+01 0.378E+01   -.687E-04 0.990E-04 0.417E-03
   0.564E+02 0.296E+01 -.574E+02   -.600E+02 -.616E+00 0.604E+02   0.361E+01 -.233E+01 -.303E+01   -.426E-05 -.403E-03 -.146E-03
   -.223E+02 0.677E+02 -.495E+02   0.250E+02 -.712E+02 0.527E+02   -.272E+01 0.353E+01 -.322E+01   -.431E-03 0.158E-03 -.172E-03
   0.634E+02 -.504E+02 0.313E+02   -.663E+02 0.545E+02 -.336E+02   0.281E+01 -.406E+01 0.237E+01   -.286E-03 0.144E-02 -.853E-03
   0.525E+02 -.648E+01 -.621E+02   -.538E+02 0.642E+01 0.672E+02   0.127E+01 0.416E-01 -.514E+01   -.654E-03 0.272E-03 0.154E-02
   0.588E+02 0.504E+02 0.329E+02   -.607E+02 -.551E+02 -.352E+02   0.183E+01 0.475E+01 0.225E+01   -.766E-03 -.127E-02 -.815E-03
   0.396E+01 -.481E+02 -.665E+02   -.454E+01 0.489E+02 0.717E+02   0.582E+00 -.827E+00 -.521E+01   -.296E-03 0.247E-03 -.102E-02
   0.198E+02 -.796E+02 0.302E+02   -.221E+02 0.839E+02 -.327E+02   0.227E+01 -.428E+01 0.255E+01   0.631E-04 -.970E-03 0.246E-03
   -.710E+02 -.420E+02 0.167E+02   0.765E+02 0.423E+02 -.178E+02   -.547E+01 -.261E+00 0.107E+01   -.864E-03 0.291E-03 0.683E-04
   -.676E+02 -.678E+01 0.672E+02   0.722E+02 0.819E+01 -.702E+02   -.442E+01 -.139E+01 0.319E+01   0.146E-03 -.131E-03 0.269E-04
   -.133E+03 0.147E+03 0.106E+02   0.146E+03 -.159E+03 -.205E+02   -.139E+02 0.117E+02 0.101E+02   0.721E-03 0.752E-03 -.131E-03
   0.549E+02 -.877E+02 0.137E+03   -.545E+02 0.894E+02 -.153E+03   -.318E+00 -.157E+01 0.158E+02   -.215E-02 0.117E-01 -.542E-02
 -----------------------------------------------------------------------------------------------
   0.111E+02 -.765E+01 -.206E+02   -.568E-13 -.284E-13 -.284E-13   -.110E+02 0.760E+01 0.206E+02   -.187E-02 0.145E-01 -.712E-02
 
 
 POSITION                                       TOTAL-FORCE (eV/Angst)
 -----------------------------------------------------------------------------------
     14.73297     12.99312     10.67348        -0.038129     -0.250774     -0.141032
     15.93844     13.09743     12.83564         0.067763      0.014624      0.098314
     14.29439     11.38025     12.51089        -0.132068     -0.068678      0.010216
     12.48031     14.00269     11.01193        -0.094590     -0.028015      0.024809
     14.45786     15.40297     11.21950        -0.088051      0.155056      0.029737
     14.17612     12.23554     10.09484         0.077356      0.033395     -0.019201
     15.27243     13.68551     13.50745         0.008034     -0.020824     -0.076958
     16.60955     13.80592     12.33261         0.032826     -0.029224     -0.060887
     16.55620     12.45712     13.48693        -0.024815     -0.052559     -0.046264
     13.76549     10.78283     11.75440        -0.009079      0.005835     -0.005092
     13.53226     11.88153     13.15040         0.014585      0.013281     -0.046885
     14.84676     10.67962     13.16053         0.002312      0.050269     -0.034002
     11.91722     14.82763     10.54041        -0.046139     -0.022722      0.061312
     12.21915     13.99455     12.09327         0.000520     -0.009692     -0.018260
     12.13141     13.05881     10.56851        -0.052426      0.018394      0.026206
     14.33211     15.56868     12.31187         0.001442     -0.035457     -0.031871
     13.99055     16.26250     10.70759        -0.038502      0.007402      0.006508
     15.53466     15.43644     11.00525        -0.009885     -0.025213     -0.059619
     15.60858     13.28294     10.07095         0.163177      0.018850      0.124880
     15.22221     12.28850     11.86439         0.047561      0.085370      0.142377
     13.88556     14.16464     10.73752         0.118107      0.140683      0.015712
 -----------------------------------------------------------------------------------
    total drift:                                0.048913     -0.039752      0.012915


--------------------------------------------------------------------------------------------------------


  FREE ENERGIE OF THE ION-ELECTRON SYSTEM (eV)
  ---------------------------------------------------
  free  energy   TOTEN  =      -112.52162566 eV

  energy  without entropy=     -112.52162566  energy(sigma->0) =     -112.52162566
 
 d Force = 0.2335583E-02[ 0.103E-03, 0.457E-02]  d Energy = 0.2385291E-02-0.497E-04
 d Force =-0.1787815E+01[-0.178E+01,-0.180E+01]  d Ewald  =-0.1787818E+01 0.303E-05


--------------------------------------------------------------------------------------------------------


    POTLOK:  cpu time      0.1405: real time      0.1419


--------------------------------------------------------------------------------------------------------


--------------------------------------------------------------------------------------------------------


    WAVPRE:  cpu time      0.0231: real time      0.0243
    FEWALD:  cpu time      0.0007: real time      0.0007

 real space projection operators:
  total allocation   :        982.23 KBytes
  max/ min on nodes  :        246.64        244.52

    ORTHCH:  cpu time      0.0970: real time      0.0980
     LOOP+:  cpu time      7.4671: real time      7.5444


--------------------------------------- Iteration      8(   1)  ---------------------------------------


    POTLOK:  cpu time      0.1388: real time      0.1413
    SETDIJ:  cpu time      0.0014: real time      0.0014
     EDDAV:  cpu time      1.0913: real time      1.1010
       DOS:  cpu time      0.0006: real time      0.0006
    CHARGE:  cpu time      0.1350: real time      0.1361
    MIXING:  cpu time      0.0215: real time      0.0216
    --------------------------------------------
      LOOP:  cpu time      1.3886: real time      1.4021

 eigenvalue-minimisations  :   192
 total energy-change (2. order) :-0.4130179E-02  (-0.2687391E-01)
 number of electron      43.9999991 magnetization 
 augmentation part        1.2682980 magnetization 

 Broyden mixing:
  rms(total) = 0.11765E-01    rms(broyden)= 0.11732E-01
  rms(prec ) = 0.11992E-01
  weight for this iteration     100.00

 Free energy of the ion-electron system (eV)
  ---------------------------------------------------
  alpha Z        PSCENC =         0.47055952
  Ewald energy   TEWEN  =      3905.60878961
  -Hartree energ DENC   =     -5070.49317190
  -exchange      EXHF   =         0.00000000
  -V(xc)+E(xc)   XCENC  =       152.84706981
  PAW double counting   =       733.25586878     -743.35677603
  entropy T*S    EENTRO =        -0.00000000
  eigenvalues    EBANDS =      -530.45960052
  atomic energy  EATOM  =      1439.60150537
  Solvation  Ediel_sol  =         0.00000000
  ---------------------------------------------------
  free energy    TOTEN  =      -112.52575536 eV

  energy without entropy =     -112.52575536  energy(sigma->0) =     -112.52575536


--------------------------------------------------------------------------------------------------------


--------------------------------------- Iteration      8(   2)  ---------------------------------------


    POTLOK:  cpu time      0.1654: real time      0.1681
    SETDIJ:  cpu time      0.0014: real time      0.0014
     EDDAV:  cpu time      1.0612: real time      1.0710
       DOS:  cpu time      0.0023: real time      0.0023
    CHARGE:  cpu time      0.1291: real time      0.1301
    MIXING:  cpu time      0.0030: real time      0.0030
    --------------------------------------------
      LOOP:  cpu time      1.3624: real time      1.3759

 eigenvalue-minimisations  :   192
 total energy-change (2. order) :-0.2851892E-03  (-0.5011496E-03)
 number of electron      43.9999991 magnetization 
 augmentation part        1.2679104 magnetization 

 Broyden mixing:
  rms(total) = 0.10604E-01    rms(broyden)= 0.10600E-01
  rms(prec ) = 0.10859E-01
  weight for this iteration     100.00

 eigenvalues of (default mixing * dielectric matrix)
  average eigenvalue GAMMA=   1.2139
  1.2139

 Free energy of the ion-electron system (eV)
  ---------------------------------------------------
  alpha Z        PSCENC =         0.47055952
  Ewald energy   TEWEN  =      3905.60878961
  -Hartree energ DENC   =     -5070.61362730
  -exchange      EXHF   =         0.00000000
  -V(xc)+E(xc)   XCENC  =       152.85263253
  PAW double counting   =       733.37102883     -743.47274807
  entropy T*S    EENTRO =        -0.00000000
  eigenvalues    EBANDS =      -530.34418104
  atomic energy  EATOM  =      1439.60150537
  Solvation  Ediel_sol  =         0.00000000
  ---------------------------------------------------
  free energy    TOTEN  =      -112.52604055 eV

  energy without entropy =     -112.52604055  energy(sigma->0) =     -112.52604055


--------------------------------------------------------------------------------------------------------


--------------------------------------- Iteration      8(   3)  ---------------------------------------


    POTLOK:  cpu time      0.1326: real time      0.1350
    SETDIJ:  cpu time      0.0015: real time      0.0015
     EDDAV:  cpu time      1.0537: real time      1.0635
       DOS:  cpu time      0.0004: real time      0.0004
    CHARGE:  cpu time      0.1970: real time      0.1984
    MIXING:  cpu time      0.0032: real time      0.0032
    --------------------------------------------
      LOOP:  cpu time      1.3884: real time      1.4021

 eigenvalue-minimisations  :   192
 total energy-change (2. order) : 0.8246299E-04  (-0.2527629E-04)
 number of electron      43.9999991 magnetization 
 augmentation part        1.2678739 magnetization 

 Broyden mixing:
  rms(total) = 0.75479E-02    rms(broyden)= 0.75475E-02
  rms(prec ) = 0.76989E-02
  weight for this iteration     100.00

 eigenvalues of (default mixing * dielectric matrix)
  average eigenvalue GAMMA=   2.3824
  0.9175  3.8472

 Free energy of the ion-electron system (eV)
  ---------------------------------------------------
  alpha Z        PSCENC =         0.47055952
  Ewald energy   TEWEN  =      3905.60878961
  -Hartree energ DENC   =     -5070.67756357
  -exchange      EXHF   =         0.00000000
  -V(xc)+E(xc)   XCENC  =       152.85652238
  PAW double counting   =       733.44384005     -743.54612525
  entropy T*S    EENTRO =        -0.00000000
  eigenvalues    EBANDS =      -530.28348619
  atomic energy  EATOM  =      1439.60150537
  Solvation  Ediel_sol  =         0.00000000
  ---------------------------------------------------
  free energy    TOTEN  =      -112.52595808 eV

  energy without entropy =     -112.52595808  energy(sigma->0) =     -112.52595808


--------------------------------------------------------------------------------------------------------


--------------------------------------- Iteration      8(   4)  ---------------------------------------


    POTLOK:  cpu time      0.1362: real time      0.1387
    SETDIJ:  cpu time      0.0014: real time      0.0015
     EDDAV:  cpu time      1.1000: real time      1.1100
       DOS:  cpu time      0.0003: real time      0.0003
    CHARGE:  cpu time      0.1252: real time      0.1262
    MIXING:  cpu time      0.0042: real time      0.0043
    --------------------------------------------
      LOOP:  cpu time      1.3674: real time      1.3810

 eigenvalue-minimisations  :   192
 total energy-change (2. order) :-0.8122218E-04  (-0.5268751E-04)
 number of electron      43.9999991 magnetization 
 augmentation part        1.2678308 magnetization 

 Broyden mixing:
  rms(total) = 0.24226E-02    rms(broyden)= 0.24215E-02
  rms(prec ) = 0.25507E-02
  weight for this iteration     100.00

 eigenvalues of (default mixing * dielectric matrix)
  average eigenvalue GAMMA=   2.2449
  3.9303  1.0444  1.7598

 Free energy of the ion-electron system (eV)
  ---------------------------------------------------
  alpha Z        PSCENC =         0.47055952
  Ewald energy   TEWEN  =      3905.60878961
  -Hartree energ DENC   =     -5070.78821006
  -exchange      EXHF   =         0.00000000
  -V(xc)+E(xc)   XCENC  =       152.86372746
  PAW double counting   =       733.58938040     -743.69266614
  entropy T*S    EENTRO =        -0.00000000
  eigenvalues    EBANDS =      -530.17912547
  atomic energy  EATOM  =      1439.60150537
  Solvation  Ediel_sol  =         0.00000000
  ---------------------------------------------------
  free energy    TOTEN  =      -112.52603931 eV

  energy without entropy =     -112.52603931  energy(sigma->0) =     -112.52603931


--------------------------------------------------------------------------------------------------------


--------------------------------------- Iteration      8(   5)  ---------------------------------------


    POTLOK:  cpu time      0.1376: real time      0.1401
    SETDIJ:  cpu time      0.0014: real time      0.0015
     EDDAV:  cpu time      1.0711: real time      1.0810
       DOS:  cpu time      0.0022: real time      0.0022
    CHARGE:  cpu time      0.1268: real time      0.1278
    MIXING:  cpu time      0.0036: real time      0.0037
    --------------------------------------------
      LOOP:  cpu time      1.3428: real time      1.3562

 eigenvalue-minimisations  :   192
 total energy-change (2. order) : 0.9154135E-05  (-0.1468323E-04)
 number of electron      43.9999991 magnetization 
 augmentation part        1.2678182 magnetization 

 Broyden mixing:
  rms(total) = 0.10613E-02    rms(broyden)= 0.10609E-02
  rms(prec ) = 0.10879E-02
  weight for this iteration     100.00

 eigenvalues of (default mixing * dielectric matrix)
  average eigenvalue GAMMA=   2.1320
  4.5980  0.8280  1.1973  1.9045

 Free energy of the ion-electron system (eV)
  ---------------------------------------------------
  alpha Z        PSCENC =         0.47055952
  Ewald energy   TEWEN  =      3905.60878961
  -Hartree energ DENC   =     -5070.76950165
  -exchange      EXHF   =         0.00000000
  -V(xc)+E(xc)   XCENC  =       152.86237124
  PAW double counting   =       733.58073845     -743.68377314
  entropy T*S    EENTRO =        -0.00000000
  eigenvalues    EBANDS =      -530.19671956
  atomic energy  EATOM  =      1439.60150537
  Solvation  Ediel_sol  =         0.00000000
  ---------------------------------------------------
  free energy    TOTEN  =      -112.52603015 eV

  energy without entropy =     -112.52603015  energy(sigma->0) =     -112.52603015


--------------------------------------------------------------------------------------------------------


--------------------------------------- Iteration      8(   6)  ---------------------------------------


    POTLOK:  cpu time      0.1720: real time      0.1746
    SETDIJ:  cpu time      0.0014: real time      0.0015
     EDDAV:  cpu time      1.2139: real time      1.2247
       DOS:  cpu time      0.0003: real time      0.0003
    --------------------------------------------
      LOOP:  cpu time      1.3876: real time      1.4009

 eigenvalue-minimisations  :   192
 total energy-change (2. order) :-0.5786413E-05  (-0.2778822E-05)
 number of electron      43.9999991 magnetization 
 augmentation part        1.2678182 magnetization 

 Free energy of the ion-electron system (eV)
  ---------------------------------------------------
  alpha Z        PSCENC =         0.47055952
  Ewald energy   TEWEN  =      3905.60878961
  -Hartree energ DENC   =     -5070.76890696
  -exchange      EXHF   =         0.00000000
  -V(xc)+E(xc)   XCENC  =       152.86242529
  PAW double counting   =       733.58953449     -743.69252828
  entropy T*S    EENTRO =        -0.00000000
  eigenvalues    EBANDS =      -530.19741498
  atomic energy  EATOM  =      1439.60150537
  Solvation  Ediel_sol  =         0.00000000
  ---------------------------------------------------
  free energy    TOTEN  =      -112.52603594 eV

  energy without entropy =     -112.52603594  energy(sigma->0) =     -112.52603594


--------------------------------------------------------------------------------------------------------


 average (electrostatic) potential at core
  the test charge radii are     0.6991  0.5201  0.7089
  (the norm of the test charge is              1.0000)
       1 -59.4607       2 -58.7830       3 -58.7881       4 -58.8510       5 -58.8314
       6 -41.8244       7 -41.4484       8 -41.8005       9 -41.6411      10 -41.7888
      11 -41.4309      12 -41.6365      13 -41.6290      14 -41.4595      15 -41.8361
      16 -41.4770      17 -41.6104      18 -41.8560      19 -41.6216      20 -72.9503
      21 -73.0165
 
 
 
 E-fermi :  -4.0096     XC(G=0):  -0.1564     alpha+bet : -0.0635

 Fermi energy:        -4.0096285344

 k-point     1 :       0.0000    0.0000    0.0000
  band No.  band energies     occupation 
      1     -23.3080      2.00000
      2     -22.1181      2.00000
      3     -17.6259      2.00000
      4     -17.5066      2.00000
      5     -17.1383      2.00000
      6     -15.2347      2.00000
      7     -13.8906      2.00000
      8     -11.8716      2.00000
      9     -11.8203      2.00000
     10     -11.6194      2.00000
     11     -10.6790      2.00000
     12     -10.4570      2.00000
     13     -10.3719      2.00000
     14      -9.4834      2.00000
     15      -8.9616      2.00000
     16      -8.9534      2.00000
     17      -8.8973      2.00000
     18      -8.7841      2.00000
     19      -8.5766      2.00000
     20      -8.4319      2.00000
     21      -5.1186      2.00000
     22      -4.2505      2.00000
     23      -0.6844      0.00000
     24      -0.1275      0.00000
     25      -0.0949      0.00000
     26       0.0248      0.00000
     27       0.0505      0.00000
     28       0.1872      0.00000
     29       0.2522      0.00000
     30       0.2602      0.00000
     31       0.3009      0.00000
     32       0.3113      0.00000
     33       0.3244      0.00000
     34       0.3814      0.00000
     35       0.3949      0.00000
     36       0.4202      0.00000
     37       0.4350      0.00000
     38       0.4535      0.00000
     39       0.4642      0.00000
     40       0.4831      0.00000
     41       0.5259      0.00000
     42       0.5350      0.00000
     43       0.5560      0.00000
     44       0.5647      0.00000
     45       0.6124      0.00000
     46       0.6274      0.00000
     47       0.6385      0.00000
     48       0.6513      0.00000
     49       0.6584      0.00000
     50       0.6905      0.00000
     51       0.7013      0.00000
     52       0.7136      0.00000
     53       0.7795      0.00000
     54       0.7861      0.00000
     55       0.8034      0.00000
     56       0.8157      0.00000
     57       0.8584      0.00000
     58       0.8860      0.00000
     59       0.9114      0.00000
     60       0.9249      0.00000
     61       0.9585      0.00000
     62       0.9630      0.00000
     63       0.9810      0.00000
     64       1.0036      0.00000


--------------------------------------------------------------------------------------------------------


 soft charge-density along one line, spin component           1
         0         1         2         3         4         5         6         7         8         9
 total charge-density along one line
 
 pseudopotential strength for first ion, spin component:           1
 10.295   0.021   0.001   0.002  -0.001  -0.001  -0.001   0.001
  0.021  -0.001  -0.000  -0.000   0.000  -0.000  -0.000   0.000
  0.001  -0.000  -4.416   0.002   0.004  -0.013  -0.000  -0.000
  0.002  -0.000   0.002  -4.414  -0.001  -0.000  -0.013   0.000
 -0.001   0.000   0.004  -0.001  -4.412  -0.000   0.000  -0.013
 -0.001  -0.000  -0.013  -0.000  -0.000  -0.774   0.000   0.000
 -0.001  -0.000  -0.000  -0.013   0.000   0.000  -0.774  -0.000
  0.001   0.000  -0.000   0.000  -0.013   0.000  -0.000  -0.774
 total augmentation occupancy for first ion, spin component:           1
  1.422  -1.036  -0.025  -0.064   0.019  -0.002  -0.010  -0.000
 -1.036   0.987  -0.009   0.002   0.015  -0.010  -0.018   0.010
 -0.025  -0.009   1.066   0.033   0.117   0.184  -0.006  -0.006
 -0.064   0.002   0.033   1.042  -0.024  -0.006   0.172   0.004
  0.019   0.015   0.117  -0.024   1.137  -0.006   0.004   0.178
 -0.002  -0.010   0.184  -0.006  -0.006   0.037  -0.004  -0.007
 -0.010  -0.018  -0.006   0.172   0.004  -0.004   0.032   0.003
 -0.000   0.010  -0.006   0.004   0.178  -0.007   0.003   0.032


------------------------ aborting loop because EDIFF is reached ----------------------------------------


    CHARGE:  cpu time      0.1251: real time      0.1262
    FORLOC:  cpu time      0.0127: real time      0.0128
    FORNL :  cpu time      0.1861: real time      0.1881
    STRESS:  cpu time      0.6364: real time      0.6422
    FORHAR:  cpu time      0.0381: real time      0.0385
    MIXING:  cpu time      0.0039: real time      0.0039
    OFIELD:  cpu time      0.0001: real time      0.0001

  FORCE on cell =-STRESS in cart. coord.  units (eV):
  Direction    XX          YY          ZZ          XY          YZ          ZX
  --------------------------------------------------------------------------------------
  Alpha Z     0.47056     0.47056     0.47056
  Ewald    1359.21039  1414.99648  1131.40189   -32.94210  -307.50949   348.24665
  Hartree  1720.46577  1734.25022  1616.03084   -80.13358  -271.59785   283.93794
  E(xc)    -160.22782  -160.10566  -160.60250     0.18413    -0.06024     0.13804
  Local   -3480.45128 -3548.32563 -3162.26304   122.64776   579.26343  -627.91918
  n-local   -86.70389   -86.41170   -89.43961     2.12895     0.20114     0.82507
  augment     1.97815     1.92213     2.47604    -0.33457    -0.00178    -0.15288
  Kinetic   645.38978   643.05638   661.42937   -11.65762    -0.30550    -5.13175
  Fock        0.00000     0.00000     0.00000     0.00000     0.00000     0.00000
  -------------------------------------------------------------------------------------
  Total       0.13165    -0.14721    -0.49647    -0.10703    -0.01029    -0.05612
  in kB       0.01260    -0.01409    -0.04752    -0.01024    -0.00098    -0.00537
  external pressure =       -0.02 kB  Pullay stress =        0.00 kB


 VOLUME and BASIS-vectors are now :
 -----------------------------------------------------------------------------
  energy-cutoff  :      480.00
  volume of cell :    16738.24
      direct lattice vectors                 reciprocal lattice vectors
    25.669000626  0.000000000  0.000000000     0.038957496  0.000000000  0.000000000
     0.000000000 29.639999390  0.000000000     0.000000000  0.033738192  0.000000000
     0.000000000  0.000000000 22.000000000     0.000000000  0.000000000  0.045454545

  length of vectors
    25.669000626 29.639999390 22.000000000     0.038957496  0.033738192  0.045454545


 FORCES acting on ions
    electron-ion (+dipol)            ewald-force                    non-local-force                 convergence-correction
 -----------------------------------------------------------------------------------------------
   -.589E+02 0.673E+02 0.168E+03   0.600E+02 -.686E+02 -.171E+03   -.112E+01 0.117E+01 0.264E+01   -.267E-02 0.538E-03 -.225E-02
   -.156E+03 -.481E+02 -.151E+03   0.158E+03 0.497E+02 0.153E+03   -.120E+01 -.160E+01 -.208E+01   0.215E-03 0.114E-02 0.343E-03
   0.842E+02 0.185E+03 -.972E+02   -.861E+02 -.187E+03 0.986E+02   0.189E+01 0.157E+01 -.137E+01   -.592E-02 -.927E-03 -.705E-03
   0.225E+03 -.179E+02 0.813E+01   -.228E+03 0.177E+02 -.726E+01   0.306E+01 0.242E+00 -.863E+00   0.357E-02 0.107E-03 -.195E-02
   -.494E+02 -.220E+03 -.150E+02   0.505E+02 0.223E+03 0.162E+02   -.102E+01 -.270E+01 -.125E+01   -.592E-02 -.352E-02 -.380E-02
   0.262E+02 0.601E+02 0.676E+02   -.289E+02 -.640E+02 -.707E+02   0.276E+01 0.386E+01 0.306E+01   0.496E-04 0.795E-03 0.250E-03
   0.135E+02 -.387E+02 -.701E+02   -.166E+02 0.416E+02 0.733E+02   0.314E+01 -.281E+01 -.321E+01   -.400E-03 0.447E-03 0.224E-03
   -.716E+02 -.437E+02 0.528E+01   0.751E+02 0.473E+02 -.783E+01   -.345E+01 -.361E+01 0.250E+01   0.424E-03 0.522E-03 -.454E-03
   -.589E+02 0.319E+02 -.567E+02   0.621E+02 -.351E+02 0.600E+02   -.314E+01 0.320E+01 -.328E+01   0.540E-03 0.214E-04 0.385E-03
   0.405E+02 0.685E+02 0.301E+02   -.432E+02 -.716E+02 -.339E+02   0.268E+01 0.309E+01 0.379E+01   -.726E-03 0.130E-03 -.381E-05
   0.565E+02 0.285E+01 -.574E+02   -.601E+02 -.477E+00 0.604E+02   0.362E+01 -.235E+01 -.305E+01   -.731E-03 -.813E-04 -.445E-03
   -.224E+02 0.678E+02 -.496E+02   0.252E+02 -.713E+02 0.528E+02   -.275E+01 0.354E+01 -.323E+01   -.577E-03 -.477E-03 0.757E-04
   0.635E+02 -.504E+02 0.312E+02   -.663E+02 0.545E+02 -.335E+02   0.282E+01 -.407E+01 0.237E+01   0.581E-03 -.183E-03 -.320E-03
   0.524E+02 -.641E+01 -.621E+02   -.537E+02 0.635E+01 0.672E+02   0.126E+01 0.447E-01 -.514E+01   0.218E-03 -.244E-03 -.300E-03
   0.587E+02 0.504E+02 0.329E+02   -.606E+02 -.551E+02 -.351E+02   0.183E+01 0.475E+01 0.225E+01   0.295E-03 0.164E-04 -.102E-03
   0.382E+01 -.480E+02 -.667E+02   -.440E+01 0.488E+02 0.720E+02   0.569E+00 -.810E+00 -.524E+01   -.538E-03 -.293E-03 -.770E-03
   0.198E+02 -.797E+02 0.303E+02   -.222E+02 0.841E+02 -.329E+02   0.229E+01 -.431E+01 0.257E+01   -.189E-03 -.122E-02 -.111E-03
   -.710E+02 -.419E+02 0.167E+02   0.765E+02 0.421E+02 -.178E+02   -.546E+01 -.237E+00 0.107E+01   -.514E-03 -.327E-03 -.492E-03
   -.677E+02 -.665E+01 0.668E+02   0.723E+02 0.805E+01 -.698E+02   -.444E+01 -.137E+01 0.314E+01   -.637E-03 -.418E-04 -.128E-03
   -.132E+03 0.147E+03 0.103E+02   0.146E+03 -.158E+03 -.203E+02   -.138E+02 0.116E+02 0.999E+01   -.287E-02 0.576E-02 -.435E-02
   0.547E+02 -.869E+02 0.137E+03   -.542E+02 0.884E+02 -.153E+03   -.355E+00 -.159E+01 0.158E+02   -.148E-02 0.833E-02 -.476E-02
 -----------------------------------------------------------------------------------------------
   0.109E+02 -.770E+01 -.205E+02   -.426E-13 0.000E+00 -.114E-12   -.108E+02 0.765E+01 0.205E+02   -.173E-01 0.105E-01 -.197E-01
 
 
 POSITION                                       TOTAL-FORCE (eV/Angst)
 -----------------------------------------------------------------------------------
     14.73389     12.99200     10.67367         0.051936     -0.076446     -0.034052
     15.93994     13.09673     12.83625         0.042342      0.053384      0.030158
     14.29217     11.37948     12.51050        -0.040855      0.006221      0.007389
     12.47806     14.00276     11.01267        -0.021329     -0.015810      0.009991
     14.45544     15.40582     11.21908         0.016440      0.072882      0.017838
     14.18069     12.23719     10.09496         0.015803     -0.031771     -0.062775
     15.27359     13.68461     13.50402        -0.013441      0.020814     -0.017821
     16.61042     13.80479     12.33133         0.035403     -0.036240     -0.051685
     16.55457     12.45577     13.48472         0.032899     -0.088051      0.019301
     13.76473     10.78253     11.75419        -0.017087     -0.002931     -0.028862
     13.53238     11.88190     13.14890        -0.025125      0.021640     -0.019217
     14.84631     10.68186     13.15895         0.008668      0.004648      0.003458
     11.91492     14.82756     10.54227        -0.059297     -0.012502      0.055468
     12.21866     13.99396     12.09415        -0.000363     -0.009119     -0.010761
     12.12925     13.05872     10.56918        -0.041605      0.022900      0.024683
     14.33299     15.56753     12.31008        -0.012940     -0.007344      0.033785
     13.98905     16.26273     10.70808        -0.067909      0.079584     -0.021682
     15.53291     15.43592     11.00408        -0.027467     -0.003641     -0.057237
     15.61591     13.27913     10.07664         0.100009      0.040179      0.124844
     15.22291     12.28950     11.86771        -0.054906      0.020705      0.006968
     13.88543     14.16875     10.73694         0.078822     -0.059103     -0.029792
 -----------------------------------------------------------------------------------
    total drift:                                0.045293     -0.043506      0.000510


--------------------------------------------------------------------------------------------------------


  FREE ENERGIE OF THE ION-ELECTRON SYSTEM (eV)
  ---------------------------------------------------
  free  energy   TOTEN  =      -112.52603594 eV

  energy  without entropy=     -112.52603594  energy(sigma->0) =     -112.52603594
 
 d Force = 0.4379246E-02[ 0.229E-02, 0.647E-02]  d Energy = 0.4410277E-02-0.310E-04
 d Force = 0.1130394E+01[ 0.113E+01, 0.113E+01]  d Ewald  = 0.1130398E+01-0.429E-05


--------------------------------------------------------------------------------------------------------


    POTLOK:  cpu time      0.1596: real time      0.1611


--------------------------------------------------------------------------------------------------------


 Conjugate gradient step on ions:
 trial-energy change:   -0.004410  1 .order   -0.004379   -0.006469   -0.002289
  (g-gl).g = 0.294E-02      g.g   = 0.309E-02  gl.gl    = 0.506E-02
 g(Force)  = 0.309E-02   g(Stress)= 0.000E+00 ortho     = 0.574E-04
 gamma     =   0.58033
 trial     =   2.06917
 opt step  =   3.20220  (harmonic =   3.20220) maximal distance =0.01134989
 next E    =  -112.526632   (d E  =  -0.00501)


--------------------------------------------------------------------------------------------------------


    WAVPRE:  cpu time      0.0229: real time      0.0244
    FEWALD:  cpu time      0.0006: real time      0.0013

 real space projection operators:
  total allocation   :        981.91 KBytes
  max/ min on nodes  :        246.52        244.48

    ORTHCH:  cpu time      0.0964: real time      0.0974
     LOOP+:  cpu time      9.5232: real time      9.6188


--------------------------------------- Iteration      9(   1)  ---------------------------------------


    POTLOK:  cpu time      0.1571: real time      0.1597
    SETDIJ:  cpu time      0.0015: real time      0.0015
     EDDAV:  cpu time      1.0643: real time      1.0740
       DOS:  cpu time      0.0004: real time      0.0004
    CHARGE:  cpu time      0.1270: real time      0.1280
    MIXING:  cpu time      0.0028: real time      0.0029
    --------------------------------------------
      LOOP:  cpu time      1.3532: real time      1.3665

 eigenvalue-minimisations  :   192
 total energy-change (2. order) :-0.5554738E-03  (-0.8016116E-02)
 number of electron      43.9999990 magnetization 
 augmentation part        1.2683481 magnetization 

 Broyden mixing:
  rms(total) = 0.63563E-02    rms(broyden)= 0.63376E-02
  rms(prec ) = 0.64684E-02
  weight for this iteration     100.00

 Free energy of the ion-electron system (eV)
  ---------------------------------------------------
  alpha Z        PSCENC =         0.47055952
  Ewald energy   TEWEN  =      3904.99056230
  -Hartree energ DENC   =     -5070.05734877
  -exchange      EXHF   =         0.00000000
  -V(xc)+E(xc)   XCENC  =       152.86677988
  PAW double counting   =       733.59322782     -743.69626858
  entropy T*S    EENTRO =        -0.00000000
  eigenvalues    EBANDS =      -530.29560316
  atomic energy  EATOM  =      1439.60150537
  Solvation  Ediel_sol  =         0.00000000
  ---------------------------------------------------
  free energy    TOTEN  =      -112.52658563 eV

  energy without entropy =     -112.52658563  energy(sigma->0) =     -112.52658563


--------------------------------------------------------------------------------------------------------


--------------------------------------- Iteration      9(   2)  ---------------------------------------


    POTLOK:  cpu time      0.1346: real time      0.1370
    SETDIJ:  cpu time      0.0014: real time      0.0014
     EDDAV:  cpu time      1.1819: real time      1.1925
       DOS:  cpu time      0.0003: real time      0.0003
    CHARGE:  cpu time      0.1336: real time      0.1347
    MIXING:  cpu time      0.0030: real time      0.0030
    --------------------------------------------
      LOOP:  cpu time      1.4549: real time      1.4690

 eigenvalue-minimisations  :   192
 total energy-change (2. order) :-0.8281522E-04  (-0.1475417E-03)
 number of electron      43.9999990 magnetization 
 augmentation part        1.2681339 magnetization 

 Broyden mixing:
  rms(total) = 0.56755E-02    rms(broyden)= 0.56737E-02
  rms(prec ) = 0.58050E-02
  weight for this iteration     100.00

 eigenvalues of (default mixing * dielectric matrix)
  average eigenvalue GAMMA=   1.2439
  1.2439

 Free energy of the ion-electron system (eV)
  ---------------------------------------------------
  alpha Z        PSCENC =         0.47055952
  Ewald energy   TEWEN  =      3904.99056230
  -Hartree energ DENC   =     -5070.11857374
  -exchange      EXHF   =         0.00000000
  -V(xc)+E(xc)   XCENC  =       152.86961962
  PAW double counting   =       733.65480964     -743.75829066
  entropy T*S    EENTRO =        -0.00000000
  eigenvalues    EBANDS =      -530.23686049
  atomic energy  EATOM  =      1439.60150537
  Solvation  Ediel_sol  =         0.00000000
  ---------------------------------------------------
  free energy    TOTEN  =      -112.52666844 eV

  energy without entropy =     -112.52666844  energy(sigma->0) =     -112.52666844


--------------------------------------------------------------------------------------------------------


--------------------------------------- Iteration      9(   3)  ---------------------------------------


    POTLOK:  cpu time      0.1356: real time      0.1382
    SETDIJ:  cpu time      0.0015: real time      0.0015
     EDDAV:  cpu time      1.2279: real time      1.2390
       DOS:  cpu time      0.0003: real time      0.0003
    CHARGE:  cpu time      0.1284: real time      0.1294
    MIXING:  cpu time      0.0031: real time      0.0032
    --------------------------------------------
      LOOP:  cpu time      1.4969: real time      1.5116

 eigenvalue-minimisations  :   224
 total energy-change (2. order) : 0.1768181E-04  (-0.6923205E-05)
 number of electron      43.9999990 magnetization 
 augmentation part        1.2681173 magnetization 

 Broyden mixing:
  rms(total) = 0.40423E-02    rms(broyden)= 0.40421E-02
  rms(prec ) = 0.41196E-02
  weight for this iteration     100.00

 eigenvalues of (default mixing * dielectric matrix)
  average eigenvalue GAMMA=   2.4470
  0.9200  3.9739

 Free energy of the ion-electron system (eV)
  ---------------------------------------------------
  alpha Z        PSCENC =         0.47055952
  Ewald energy   TEWEN  =      3904.99056230
  -Hartree energ DENC   =     -5070.14956744
  -exchange      EXHF   =         0.00000000
  -V(xc)+E(xc)   XCENC  =       152.87159599
  PAW double counting   =       733.69376916     -743.79755720
  entropy T*S    EENTRO =        -0.00000000
  eigenvalues    EBANDS =      -530.20751846
  atomic energy  EATOM  =      1439.60150537
  Solvation  Ediel_sol  =         0.00000000
  ---------------------------------------------------
  free energy    TOTEN  =      -112.52665076 eV

  energy without entropy =     -112.52665076  energy(sigma->0) =     -112.52665076


--------------------------------------------------------------------------------------------------------


--------------------------------------- Iteration      9(   4)  ---------------------------------------


    POTLOK:  cpu time      0.1556: real time      0.1579
    SETDIJ:  cpu time      0.0014: real time      0.0014
     EDDAV:  cpu time      1.1695: real time      1.1799
       DOS:  cpu time      0.0004: real time      0.0004
    CHARGE:  cpu time      0.1275: real time      0.1284
    MIXING:  cpu time      0.0033: real time      0.0034
    --------------------------------------------
      LOOP:  cpu time      1.4577: real time      1.4715

 eigenvalue-minimisations  :   192
 total energy-change (2. order) :-0.3370518E-04  (-0.1400745E-04)
 number of electron      43.9999990 magnetization 
 augmentation part        1.2680976 magnetization 

 Broyden mixing:
  rms(total) = 0.12503E-02    rms(broyden)= 0.12498E-02
  rms(prec ) = 0.13188E-02
  weight for this iteration     100.00

 eigenvalues of (default mixing * dielectric matrix)
  average eigenvalue GAMMA=   2.2682
  4.0074  1.0440  1.7531

 Free energy of the ion-electron system (eV)
  ---------------------------------------------------
  alpha Z        PSCENC =         0.47055952
  Ewald energy   TEWEN  =      3904.99056230
  -Hartree energ DENC   =     -5070.20381177
  -exchange      EXHF   =         0.00000000
  -V(xc)+E(xc)   XCENC  =       152.87529560
  PAW double counting   =       733.77343137     -743.87777609
  entropy T*S    EENTRO =        -0.00000000
  eigenvalues    EBANDS =      -530.15645077
  atomic energy  EATOM  =      1439.60150537
  Solvation  Ediel_sol  =         0.00000000
  ---------------------------------------------------
  free energy    TOTEN  =      -112.52668446 eV

  energy without entropy =     -112.52668446  energy(sigma->0) =     -112.52668446


--------------------------------------------------------------------------------------------------------


--------------------------------------- Iteration      9(   5)  ---------------------------------------


    POTLOK:  cpu time      0.1383: real time      0.1406
    SETDIJ:  cpu time      0.0015: real time      0.0015
     EDDAV:  cpu time      1.0647: real time      1.0746
       DOS:  cpu time      0.0022: real time      0.0022
    --------------------------------------------
      LOOP:  cpu time      1.2065: real time      1.2189

 eigenvalue-minimisations  :   192
 total energy-change (2. order) : 0.2920642E-05  (-0.3935973E-05)
 number of electron      43.9999990 magnetization 
 augmentation part        1.2680976 magnetization 

 Free energy of the ion-electron system (eV)
  ---------------------------------------------------
  alpha Z        PSCENC =         0.47055952
  Ewald energy   TEWEN  =      3904.99056230
  -Hartree energ DENC   =     -5070.19346641
  -exchange      EXHF   =         0.00000000
  -V(xc)+E(xc)   XCENC  =       152.87451098
  PAW double counting   =       733.76796809     -743.87217469
  entropy T*S    EENTRO =        -0.00000000
  eigenvalues    EBANDS =      -530.16614670
  atomic energy  EATOM  =      1439.60150537
  Solvation  Ediel_sol  =         0.00000000
  ---------------------------------------------------
  free energy    TOTEN  =      -112.52668154 eV

  energy without entropy =     -112.52668154  energy(sigma->0) =     -112.52668154


--------------------------------------------------------------------------------------------------------


 average (electrostatic) potential at core
  the test charge radii are     0.6991  0.5201  0.7089
  (the norm of the test charge is              1.0000)
       1 -59.4589       2 -58.7788       3 -58.7850       4 -58.8503       5 -58.8248
       6 -41.8436       7 -41.4567       8 -41.8005       9 -41.6558      10 -41.7975
      11 -41.4396      12 -41.6436      13 -41.6310      14 -41.4612      15 -41.8360
      16 -41.4834      17 -41.6222      18 -41.8479      19 -41.6136      20 -72.9456
      21 -73.0109
 
 
 
 E-fermi :  -4.0069     XC(G=0):  -0.1565     alpha+bet : -0.0635

 Fermi energy:        -4.0068890562

 k-point     1 :       0.0000    0.0000    0.0000
  band No.  band energies     occupation 
      1     -23.2953      2.00000
      2     -22.1131      2.00000
      3     -17.6241      2.00000
      4     -17.5042      2.00000
      5     -17.1440      2.00000
      6     -15.2291      2.00000
      7     -13.8916      2.00000
      8     -11.8657      2.00000
      9     -11.8151      2.00000
     10     -11.6189      2.00000
     11     -10.6766      2.00000
     12     -10.4590      2.00000
     13     -10.3771      2.00000
     14      -9.4910      2.00000
     15      -8.9645      2.00000
     16      -8.9555      2.00000
     17      -8.8975      2.00000
     18      -8.7821      2.00000
     19      -8.5808      2.00000
     20      -8.4389      2.00000
     21      -5.1133      2.00000
     22      -4.2455      2.00000
     23      -0.6833      0.00000
     24      -0.1267      0.00000
     25      -0.0944      0.00000
     26       0.0251      0.00000
     27       0.0505      0.00000
     28       0.1870      0.00000
     29       0.2523      0.00000
     30       0.2601      0.00000
     31       0.3010      0.00000
     32       0.3116      0.00000
     33       0.3244      0.00000
     34       0.3814      0.00000
     35       0.3955      0.00000
     36       0.4201      0.00000
     37       0.4352      0.00000
     38       0.4534      0.00000
     39       0.4646      0.00000
     40       0.4831      0.00000
     41       0.5258      0.00000
     42       0.5350      0.00000
     43       0.5560      0.00000
     44       0.5647      0.00000
     45       0.6126      0.00000
     46       0.6275      0.00000
     47       0.6386      0.00000
     48       0.6513      0.00000
     49       0.6583      0.00000
     50       0.6904      0.00000
     51       0.7012      0.00000
     52       0.7136      0.00000
     53       0.7796      0.00000
     54       0.7861      0.00000
     55       0.8034      0.00000
     56       0.8157      0.00000
     57       0.8587      0.00000
     58       0.8860      0.00000
     59       0.9114      0.00000
     60       0.9251      0.00000
     61       0.9586      0.00000
     62       0.9629      0.00000
     63       0.9809      0.00000
     64       1.0038      0.00000


--------------------------------------------------------------------------------------------------------


 soft charge-density along one line, spin component           1
         0         1         2         3         4         5         6         7         8         9
 total charge-density along one line
 
 pseudopotential strength for first ion, spin component:           1
 10.295   0.021   0.001   0.002  -0.001  -0.001  -0.001   0.001
  0.021  -0.001  -0.000  -0.000   0.000  -0.000  -0.000   0.000
  0.001  -0.000  -4.415   0.001   0.004  -0.013  -0.000  -0.000
  0.002  -0.000   0.001  -4.414  -0.001  -0.000  -0.013  -0.000
 -0.001   0.000   0.004  -0.001  -4.412  -0.000  -0.000  -0.013
 -0.001  -0.000  -0.013  -0.000  -0.000  -0.774   0.000   0.000
 -0.001  -0.000  -0.000  -0.013  -0.000   0.000  -0.774  -0.000
  0.001   0.000  -0.000  -0.000  -0.013   0.000  -0.000  -0.774
 total augmentation occupancy for first ion, spin component:           1
  1.422  -1.034  -0.027  -0.064   0.019  -0.003  -0.010  -0.000
 -1.034   0.984  -0.007   0.003   0.014  -0.010  -0.018   0.009
 -0.027  -0.007   1.065   0.034   0.118   0.184  -0.006  -0.006
 -0.064   0.003   0.034   1.041  -0.023  -0.006   0.172   0.004
  0.019   0.014   0.118  -0.023   1.136  -0.006   0.004   0.178
 -0.003  -0.010   0.184  -0.006  -0.006   0.037  -0.004  -0.007
 -0.010  -0.018  -0.006   0.172   0.004  -0.004   0.032   0.003
 -0.000   0.009  -0.006   0.004   0.178  -0.007   0.003   0.032


------------------------ aborting loop because EDIFF is reached ----------------------------------------


    CHARGE:  cpu time      0.1294: real time      0.1307
    FORLOC:  cpu time      0.0127: real time      0.0128
    FORNL :  cpu time      0.1861: real time      0.1879
    STRESS:  cpu time      0.5750: real time      0.5803
    FORHAR:  cpu time      0.0370: real time      0.0373
    MIXING:  cpu time      0.0035: real time      0.0036
    OFIELD:  cpu time      0.0001: real time      0.0001

  FORCE on cell =-STRESS in cart. coord.  units (eV):
  Direction    XX          YY          ZZ          XY          YZ          ZX
  --------------------------------------------------------------------------------------
  Alpha Z     0.47056     0.47056     0.47056
  Ewald    1359.18366  1414.84055  1130.96627   -32.37553  -307.27946   348.56144
  Hartree  1720.61644  1734.07061  1615.49263   -79.91801  -271.70424   283.86042
  E(xc)    -160.24217  -160.12033  -160.61741     0.18578    -0.05886     0.13973
  Local   -3480.61249 -3547.94949 -3161.22719   121.88084   579.20010  -628.05011
  n-local   -86.72959   -86.44610   -89.48548     2.13343     0.19123     0.82043
  augment     1.97810     1.92215     2.47629    -0.33468    -0.00148    -0.15349
  Kinetic   645.38454   643.12808   661.59882   -11.64801    -0.32752    -5.17185
  Fock        0.00000     0.00000     0.00000     0.00000     0.00000     0.00000
  -------------------------------------------------------------------------------------
  Total       0.04904    -0.08397    -0.32552    -0.07617     0.01978     0.00657
  in kB       0.00469    -0.00804    -0.03116    -0.00729     0.00189     0.00063
  external pressure =       -0.01 kB  Pullay stress =        0.00 kB


 VOLUME and BASIS-vectors are now :
 -----------------------------------------------------------------------------
  energy-cutoff  :      480.00
  volume of cell :    16738.24
      direct lattice vectors                 reciprocal lattice vectors
    25.669000626  0.000000000  0.000000000     0.038957496  0.000000000  0.000000000
     0.000000000 29.639999390  0.000000000     0.000000000  0.033738192  0.000000000
     0.000000000  0.000000000 22.000000000     0.000000000  0.000000000  0.045454545

  length of vectors
    25.669000626 29.639999390 22.000000000     0.038957496  0.033738192  0.045454545


 FORCES acting on ions
    electron-ion (+dipol)            ewald-force                    non-local-force                 convergence-correction
 -----------------------------------------------------------------------------------------------
   -.585E+02 0.670E+02 0.168E+03   0.597E+02 -.681E+02 -.171E+03   -.107E+01 0.120E+01 0.267E+01   0.298E-02 -.162E-02 0.221E-03
   -.157E+03 -.483E+02 -.151E+03   0.158E+03 0.499E+02 0.153E+03   -.123E+01 -.159E+01 -.211E+01   -.239E-03 -.452E-03 -.889E-03
   0.843E+02 0.185E+03 -.969E+02   -.862E+02 -.187E+03 0.982E+02   0.191E+01 0.159E+01 -.136E+01   -.698E-03 0.520E-03 -.122E-03
   0.225E+03 -.177E+02 0.816E+01   -.228E+03 0.175E+02 -.729E+01   0.306E+01 0.239E+00 -.859E+00   -.181E-02 0.236E-02 0.123E-03
   -.494E+02 -.220E+03 -.150E+02   0.505E+02 0.223E+03 0.163E+02   -.983E+00 -.273E+01 -.125E+01   -.189E-02 0.124E-02 -.118E-02
   0.261E+02 0.601E+02 0.677E+02   -.289E+02 -.641E+02 -.709E+02   0.277E+01 0.388E+01 0.308E+01   -.606E-04 -.714E-03 -.320E-03
   0.135E+02 -.388E+02 -.701E+02   -.167E+02 0.417E+02 0.733E+02   0.316E+01 -.282E+01 -.321E+01   0.453E-03 -.566E-03 -.583E-03
   -.716E+02 -.437E+02 0.533E+01   0.751E+02 0.473E+02 -.788E+01   -.345E+01 -.361E+01 0.250E+01   -.669E-03 -.656E-03 0.357E-03
   -.590E+02 0.320E+02 -.567E+02   0.622E+02 -.353E+02 0.601E+02   -.315E+01 0.322E+01 -.329E+01   -.519E-03 0.655E-03 -.642E-03
   0.405E+02 0.685E+02 0.302E+02   -.432E+02 -.716E+02 -.340E+02   0.268E+01 0.310E+01 0.380E+01   0.886E-04 0.245E-03 0.435E-03
   0.565E+02 0.279E+01 -.574E+02   -.602E+02 -.401E+00 0.605E+02   0.363E+01 -.236E+01 -.305E+01   0.280E-03 -.271E-03 -.320E-03
   -.225E+02 0.678E+02 -.496E+02   0.252E+02 -.714E+02 0.528E+02   -.277E+01 0.354E+01 -.324E+01   -.319E-03 0.286E-03 -.288E-03
   0.635E+02 -.504E+02 0.312E+02   -.663E+02 0.545E+02 -.335E+02   0.282E+01 -.408E+01 0.237E+01   -.113E-03 0.710E-03 -.341E-03
   0.524E+02 -.637E+01 -.621E+02   -.536E+02 0.632E+01 0.673E+02   0.126E+01 0.462E-01 -.515E+01   -.378E-03 0.228E-03 0.602E-03
   0.587E+02 0.504E+02 0.329E+02   -.605E+02 -.551E+02 -.351E+02   0.183E+01 0.475E+01 0.225E+01   -.609E-03 -.564E-03 -.306E-03
   0.374E+01 -.479E+02 -.668E+02   -.432E+01 0.487E+02 0.721E+02   0.562E+00 -.801E+00 -.526E+01   -.158E-03 -.904E-04 -.129E-02
   0.199E+02 -.798E+02 0.303E+02   -.223E+02 0.842E+02 -.329E+02   0.230E+01 -.432E+01 0.259E+01   0.332E-03 -.124E-02 0.419E-03
   -.710E+02 -.418E+02 0.167E+02   0.765E+02 0.421E+02 -.179E+02   -.545E+01 -.225E+00 0.107E+01   -.118E-02 -.462E-04 0.115E-03
   -.678E+02 -.658E+01 0.665E+02   0.724E+02 0.798E+01 -.695E+02   -.445E+01 -.135E+01 0.311E+01   0.194E-03 0.569E-04 -.442E-03
   -.131E+03 0.147E+03 0.101E+02   0.145E+03 -.158E+03 -.201E+02   -.138E+02 0.116E+02 0.993E+01   0.216E-02 0.157E-02 0.318E-02
   0.545E+02 -.865E+02 0.138E+03   -.541E+02 0.879E+02 -.154E+03   -.375E+00 -.160E+01 0.159E+02   0.285E-02 0.112E-01 -.111E-02
 -----------------------------------------------------------------------------------------------
   0.108E+02 -.774E+01 -.204E+02   0.711E-13 0.142E-13 0.568E-13   -.107E+02 0.768E+01 0.205E+02   0.703E-03 0.128E-01 -.238E-02
 
 
 POSITION                                       TOTAL-FORCE (eV/Angst)
 -----------------------------------------------------------------------------------
     14.73440     12.99139     10.67378         0.105565      0.017674      0.025527
     15.94077     13.09634     12.83659         0.025081      0.082734     -0.001945
     14.29095     11.37906     12.51029         0.001689      0.039001      0.004740
     12.47682     14.00280     11.01307         0.025805     -0.019637      0.005260
     14.45411     15.40738     11.21886         0.073691      0.037045      0.014695
     14.18320     12.23809     10.09502        -0.018105     -0.066666     -0.087284
     15.27423     13.68411     13.50214        -0.026404      0.044554      0.014907
     16.61090     13.80417     12.33063         0.038266     -0.038628     -0.048361
     16.55368     12.45503     13.48351         0.065848     -0.109228      0.056047
     13.76432     10.78237     11.75408        -0.022023     -0.007982     -0.042910
     13.53244     11.88210     13.14808        -0.047499      0.026590     -0.004416
     14.84607     10.68309     13.15809         0.012308     -0.020776      0.023676
     11.91366     14.82752     10.54329        -0.065796     -0.008296      0.052097
     12.21839     13.99364     12.09462        -0.000099     -0.009248     -0.009232
     12.12807     13.05866     10.56954        -0.034566      0.026721      0.023687
     14.33348     15.56691     12.30910        -0.020999      0.007844      0.070247
     13.98822     16.26285     10.70835        -0.084868      0.120364     -0.038740
     15.53196     15.43563     11.00344        -0.035601      0.008348     -0.057163
     15.61993     13.27705     10.07976         0.064492      0.051819      0.124285
     15.22329     12.29004     11.86953        -0.111253     -0.015152     -0.071393
     13.88536     14.17099     10.73662         0.054465     -0.167081     -0.053726
 -----------------------------------------------------------------------------------
    total drift:                                0.046019     -0.046830      0.009571


--------------------------------------------------------------------------------------------------------


  FREE ENERGIE OF THE ION-ELECTRON SYSTEM (eV)
  ---------------------------------------------------
  free  energy   TOTEN  =      -112.52668154 eV

  energy  without entropy=     -112.52668154  energy(sigma->0) =     -112.52668154
 
 d Force = 0.6274293E-03[ 0.142E-05, 0.125E-02]  d Energy = 0.6456054E-03-0.182E-04
 d Force = 0.6182266E+00[ 0.618E+00, 0.618E+00]  d Ewald  = 0.6182273E+00-0.689E-06


--------------------------------------------------------------------------------------------------------


    POTLOK:  cpu time      0.1421: real time      0.1435


--------------------------------------------------------------------------------------------------------


--------------------------------------------------------------------------------------------------------


    WAVPRE:  cpu time      0.0231: real time      0.0244
    FEWALD:  cpu time      0.0006: real time      0.0006

 real space projection operators:
  total allocation   :        981.70 KBytes
  max/ min on nodes  :        246.87        244.27

    ORTHCH:  cpu time      0.0948: real time      0.0958
     LOOP+:  cpu time      8.1775: real time      8.2600


--------------------------------------- Iteration     10(   1)  ---------------------------------------


    POTLOK:  cpu time      0.1389: real time      0.1414
    SETDIJ:  cpu time      0.0014: real time      0.0014
     EDDAV:  cpu time      0.7894: real time      0.7968
       DOS:  cpu time      0.0003: real time      0.0003
    CHARGE:  cpu time      0.1226: real time      0.1236
    MIXING:  cpu time      0.0031: real time      0.0032
    --------------------------------------------
      LOOP:  cpu time      1.0559: real time      1.0668

 eigenvalue-minimisations  :   128
 total energy-change (2. order) :-0.3186478E-02  (-0.1662339E-01)
 number of electron      43.9999987 magnetization 
 augmentation part        1.2674788 magnetization 

 Broyden mixing:
  rms(total) = 0.10379E-01    rms(broyden)= 0.10346E-01
  rms(prec ) = 0.10557E-01
  weight for this iteration     100.00

 Free energy of the ion-electron system (eV)
  ---------------------------------------------------
  alpha Z        PSCENC =         0.47055952
  Ewald energy   TEWEN  =      3903.39645619
  -Hartree energ DENC   =     -5068.83268333
  -exchange      EXHF   =         0.00000000
  -V(xc)+E(xc)   XCENC  =       152.85534673
  PAW double counting   =       733.77263766     -743.87682260
  entropy T*S    EENTRO =        -0.00000000
  eigenvalues    EBANDS =      -529.91687048
  atomic energy  EATOM  =      1439.60150537
  Solvation  Ediel_sol  =         0.00000000
  ---------------------------------------------------
  free energy    TOTEN  =      -112.52987094 eV

  energy without entropy =     -112.52987094  energy(sigma->0) =     -112.52987094


--------------------------------------------------------------------------------------------------------


--------------------------------------- Iteration     10(   2)  ---------------------------------------


    POTLOK:  cpu time      0.2046: real time      0.2074
    SETDIJ:  cpu time      0.0133: real time      0.0134
     EDDAV:  cpu time      1.4127: real time      1.4465
       DOS:  cpu time      0.0080: real time      0.0080
    CHARGE:  cpu time      0.1693: real time      0.1706
    MIXING:  cpu time      0.0286: real time      0.0288
    --------------------------------------------
      LOOP:  cpu time      1.8364: real time      1.8746

 eigenvalue-minimisations  :   192
 total energy-change (2. order) :-0.1072877E-03  (-0.2629752E-03)
 number of electron      43.9999987 magnetization 
 augmentation part        1.2672169 magnetization 

 Broyden mixing:
  rms(total) = 0.89780E-02    rms(broyden)= 0.89757E-02
  rms(prec ) = 0.91689E-02
  weight for this iteration     100.00

 eigenvalues of (default mixing * dielectric matrix)
  average eigenvalue GAMMA=   1.5961
  1.5961

 Free energy of the ion-electron system (eV)
  ---------------------------------------------------
  alpha Z        PSCENC =         0.47055952
  Ewald energy   TEWEN  =      3903.39645619
  -Hartree energ DENC   =     -5068.80798275
  -exchange      EXHF   =         0.00000000
  -V(xc)+E(xc)   XCENC  =       152.85419087
  PAW double counting   =       733.66810098     -743.77176927
  entropy T*S    EENTRO =        -0.00000000
  eigenvalues    EBANDS =      -529.94103913
  atomic energy  EATOM  =      1439.60150537
  Solvation  Ediel_sol  =         0.00000000
  ---------------------------------------------------
  free energy    TOTEN  =      -112.52997823 eV

  energy without entropy =     -112.52997823  energy(sigma->0) =     -112.52997823


--------------------------------------------------------------------------------------------------------


--------------------------------------- Iteration     10(   3)  ---------------------------------------


    POTLOK:  cpu time      0.1695: real time      0.1726
    SETDIJ:  cpu time      0.0039: real time      0.0039
     EDDAV:  cpu time      1.1330: real time      1.1432
       DOS:  cpu time      0.0072: real time      0.0072
    CHARGE:  cpu time      0.1298: real time      0.1308
    MIXING:  cpu time      0.0034: real time      0.0035
    --------------------------------------------
      LOOP:  cpu time      1.4468: real time      1.4612

 eigenvalue-minimisations  :   192
 total energy-change (2. order) : 0.2899337E-04  (-0.1770202E-04)
 number of electron      43.9999987 magnetization 
 augmentation part        1.2673253 magnetization 

 Broyden mixing:
  rms(total) = 0.57516E-02    rms(broyden)= 0.57513E-02
  rms(prec ) = 0.58566E-02
  weight for this iteration     100.00

 eigenvalues of (default mixing * dielectric matrix)
  average eigenvalue GAMMA=   2.5041
  0.8857  4.1225

 Free energy of the ion-electron system (eV)
  ---------------------------------------------------
  alpha Z        PSCENC =         0.47055952
  Ewald energy   TEWEN  =      3903.39645619
  -Hartree energ DENC   =     -5068.74226365
  -exchange      EXHF   =         0.00000000
  -V(xc)+E(xc)   XCENC  =       152.85212116
  PAW double counting   =       733.50433810     -743.60715236
  entropy T*S    EENTRO =        -0.00000000
  eigenvalues    EBANDS =      -530.00551356
  atomic energy  EATOM  =      1439.60150537
  Solvation  Ediel_sol  =         0.00000000
  ---------------------------------------------------
  free energy    TOTEN  =      -112.52994924 eV

  energy without entropy =     -112.52994924  energy(sigma->0) =     -112.52994924


--------------------------------------------------------------------------------------------------------


--------------------------------------- Iteration     10(   4)  ---------------------------------------


    POTLOK:  cpu time      0.1396: real time      0.1422
    SETDIJ:  cpu time      0.0017: real time      0.0017
     EDDAV:  cpu time      1.0829: real time      1.0930
       DOS:  cpu time      0.0003: real time      0.0003
    CHARGE:  cpu time      0.1231: real time      0.1241
    MIXING:  cpu time      0.0033: real time      0.0033
    --------------------------------------------
      LOOP:  cpu time      1.3508: real time      1.3646

 eigenvalue-minimisations  :   192
 total energy-change (2. order) :-0.5971145E-04  (-0.2048110E-04)
 number of electron      43.9999987 magnetization 
 augmentation part        1.2674401 magnetization 

 Broyden mixing:
  rms(total) = 0.18970E-02    rms(broyden)= 0.18961E-02
  rms(prec ) = 0.19970E-02
  weight for this iteration     100.00

 eigenvalues of (default mixing * dielectric matrix)
  average eigenvalue GAMMA=   2.2870
  4.3458  1.1585  1.3566

 Free energy of the ion-electron system (eV)
  ---------------------------------------------------
  alpha Z        PSCENC =         0.47055952
  Ewald energy   TEWEN  =      3903.39645619
  -Hartree energ DENC   =     -5068.69271746
  -exchange      EXHF   =         0.00000000
  -V(xc)+E(xc)   XCENC  =       152.85054345
  PAW double counting   =       733.26587263     -743.36762347
  entropy T*S    EENTRO =        -0.00000000
  eigenvalues    EBANDS =      -530.05460518
  atomic energy  EATOM  =      1439.60150537
  Solvation  Ediel_sol  =         0.00000000
  ---------------------------------------------------
  free energy    TOTEN  =      -112.53000895 eV

  energy without entropy =     -112.53000895  energy(sigma->0) =     -112.53000895


--------------------------------------------------------------------------------------------------------


--------------------------------------- Iteration     10(   5)  ---------------------------------------


    POTLOK:  cpu time      0.1380: real time      0.1405
    SETDIJ:  cpu time      0.0014: real time      0.0015
     EDDAV:  cpu time      1.1309: real time      1.1415
       DOS:  cpu time      0.0004: real time      0.0004
    --------------------------------------------
      LOOP:  cpu time      1.2707: real time      1.2837

 eigenvalue-minimisations  :   192
 total energy-change (2. order) : 0.7398099E-05  (-0.6771000E-05)
 number of electron      43.9999987 magnetization 
 augmentation part        1.2674401 magnetization 

 Free energy of the ion-electron system (eV)
  ---------------------------------------------------
  alpha Z        PSCENC =         0.47055952
  Ewald energy   TEWEN  =      3903.39645619
  -Hartree energ DENC   =     -5068.75246930
  -exchange      EXHF   =         0.00000000
  -V(xc)+E(xc)   XCENC  =       152.85227928
  PAW double counting   =       733.27055972     -743.37250823
  entropy T*S    EENTRO =        -0.00000000
  eigenvalues    EBANDS =      -529.99638409
  atomic energy  EATOM  =      1439.60150537
  Solvation  Ediel_sol  =         0.00000000
  ---------------------------------------------------
  free energy    TOTEN  =      -112.53000155 eV

  energy without entropy =     -112.53000155  energy(sigma->0) =     -112.53000155


--------------------------------------------------------------------------------------------------------


 average (electrostatic) potential at core
  the test charge radii are     0.6991  0.5201  0.7089
  (the norm of the test charge is              1.0000)
       1 -59.4573       2 -58.7859       3 -58.7857       4 -58.8471       5 -58.8271
       6 -41.8273       7 -41.4737       8 -41.8169       9 -41.6478      10 -41.7927
      11 -41.4441      12 -41.6438      13 -41.6269      14 -41.4632      15 -41.8352
      16 -41.4901      17 -41.6135      18 -41.8591      19 -41.6208      20 -72.9402
      21 -73.0014
 
 
 
 E-fermi :  -4.0039     XC(G=0):  -0.1565     alpha+bet : -0.0635

 Fermi energy:        -4.0038605558

 k-point     1 :       0.0000    0.0000    0.0000
  band No.  band energies     occupation 
      1     -23.2814      2.00000
      2     -22.0938      2.00000
      3     -17.6179      2.00000
      4     -17.4987      2.00000
      5     -17.1415      2.00000
      6     -15.2299      2.00000
      7     -13.8832      2.00000
      8     -11.8595      2.00000
      9     -11.8080      2.00000
     10     -11.6114      2.00000
     11     -10.6646      2.00000
     12     -10.4611      2.00000
     13     -10.3728      2.00000
     14      -9.4925      2.00000
     15      -8.9701      2.00000
     16      -8.9592      2.00000
     17      -8.8999      2.00000
     18      -8.7795      2.00000
     19      -8.5852      2.00000
     20      -8.4369      2.00000
     21      -5.1102      2.00000
     22      -4.2410      2.00000
     23      -0.6839      0.00000
     24      -0.1259      0.00000
     25      -0.0949      0.00000
     26       0.0252      0.00000
     27       0.0504      0.00000
     28       0.1869      0.00000
     29       0.2524      0.00000
     30       0.2602      0.00000
     31       0.3009      0.00000
     32       0.3112      0.00000
     33       0.3243      0.00000
     34       0.3815      0.00000
     35       0.3957      0.00000
     36       0.4198      0.00000
     37       0.4351      0.00000
     38       0.4535      0.00000
     39       0.4644      0.00000
     40       0.4829      0.00000
     41       0.5258      0.00000
     42       0.5349      0.00000
     43       0.5559      0.00000
     44       0.5646      0.00000
     45       0.6122      0.00000
     46       0.6273      0.00000
     47       0.6385      0.00000
     48       0.6513      0.00000
     49       0.6584      0.00000
     50       0.6903      0.00000
     51       0.7010      0.00000
     52       0.7136      0.00000
     53       0.7794      0.00000
     54       0.7860      0.00000
     55       0.8032      0.00000
     56       0.8157      0.00000
     57       0.8590      0.00000
     58       0.8858      0.00000
     59       0.9117      0.00000
     60       0.9248      0.00000
     61       0.9589      0.00000
     62       0.9630      0.00000
     63       0.9809      0.00000
     64       1.0040      0.00000


--------------------------------------------------------------------------------------------------------


 soft charge-density along one line, spin component           1
         0         1         2         3         4         5         6         7         8         9
 total charge-density along one line
 
 pseudopotential strength for first ion, spin component:           1
 10.295   0.021   0.001   0.002  -0.001  -0.001  -0.001   0.001
  0.021  -0.001  -0.000  -0.000   0.000  -0.000  -0.000   0.000
  0.001  -0.000  -4.415   0.002   0.004  -0.013  -0.000  -0.000
  0.002  -0.000   0.002  -4.414  -0.001  -0.000  -0.013  -0.000
 -0.001   0.000   0.004  -0.001  -4.412  -0.000  -0.000  -0.013
 -0.001  -0.000  -0.013  -0.000  -0.000  -0.774   0.000   0.000
 -0.001  -0.000  -0.000  -0.013  -0.000   0.000  -0.774  -0.000
  0.001   0.000  -0.000  -0.000  -0.013   0.000  -0.000  -0.774
 total augmentation occupancy for first ion, spin component:           1
  1.422  -1.034  -0.026  -0.064   0.020  -0.003  -0.009   0.000
 -1.034   0.983  -0.006   0.001   0.013  -0.009  -0.019   0.009
 -0.026  -0.006   1.064   0.033   0.118   0.183  -0.006  -0.006
 -0.064   0.001   0.033   1.042  -0.022  -0.006   0.172   0.004
  0.020   0.013   0.118  -0.022   1.136  -0.006   0.004   0.178
 -0.003  -0.009   0.183  -0.006  -0.006   0.037  -0.004  -0.007
 -0.009  -0.019  -0.006   0.172   0.004  -0.004   0.032   0.003
  0.000   0.009  -0.006   0.004   0.178  -0.007   0.003   0.032


------------------------ aborting loop because EDIFF is reached ----------------------------------------


    CHARGE:  cpu time      0.1492: real time      0.1504
    FORLOC:  cpu time      0.0126: real time      0.0126
    FORNL :  cpu time      0.1858: real time      0.1878
    STRESS:  cpu time      0.5625: real time      0.5678
    FORHAR:  cpu time      0.0372: real time      0.0376
    MIXING:  cpu time      0.0036: real time      0.0037
    OFIELD:  cpu time      0.0001: real time      0.0001

  FORCE on cell =-STRESS in cart. coord.  units (eV):
  Direction    XX          YY          ZZ          XY          YZ          ZX
  --------------------------------------------------------------------------------------
  Alpha Z     0.47056     0.47056     0.47056
  Ewald    1359.17265  1413.64109  1130.58262   -32.71912  -308.28593   347.46337
  Hartree  1720.46342  1733.41281  1614.90431   -79.75303  -272.03309   283.36267
  E(xc)    -160.21990  -160.10056  -160.59592     0.18284    -0.06181     0.13888
  Local   -3480.38565 -3546.22702 -3160.22203   121.95536   580.41928  -626.60338
  n-local   -86.69279   -86.40210   -89.45149     2.13310     0.19285     0.82016
  augment     1.97832     1.92456     2.47681    -0.33512    -0.00081    -0.15177
  Kinetic   645.10242   643.03202   661.57308   -11.53084    -0.29275    -5.11369
  Fock        0.00000     0.00000     0.00000     0.00000     0.00000     0.00000
  -------------------------------------------------------------------------------------
  Total      -0.11098    -0.24864    -0.26206    -0.06682    -0.06226    -0.08377
  in kB      -0.01062    -0.02380    -0.02508    -0.00640    -0.00596    -0.00802
  external pressure =       -0.02 kB  Pullay stress =        0.00 kB


 VOLUME and BASIS-vectors are now :
 -----------------------------------------------------------------------------
  energy-cutoff  :      480.00
  volume of cell :    16738.24
      direct lattice vectors                 reciprocal lattice vectors
    25.669000626  0.000000000  0.000000000     0.038957496  0.000000000  0.000000000
     0.000000000 29.639999390  0.000000000     0.000000000  0.033738192  0.000000000
     0.000000000  0.000000000 22.000000000     0.000000000  0.000000000  0.045454545

  length of vectors
    25.669000626 29.639999390 22.000000000     0.038957496  0.033738192  0.045454545


 FORCES acting on ions
    electron-ion (+dipol)            ewald-force                    non-local-force                 convergence-correction
 -----------------------------------------------------------------------------------------------
   -.586E+02 0.666E+02 0.169E+03   0.597E+02 -.677E+02 -.171E+03   -.111E+01 0.118E+01 0.268E+01   0.847E-02 -.308E-02 0.509E-02
   -.157E+03 -.482E+02 -.151E+03   0.158E+03 0.498E+02 0.153E+03   -.126E+01 -.166E+01 -.212E+01   -.178E-02 0.129E-02 -.514E-02
   0.846E+02 0.185E+03 -.969E+02   -.865E+02 -.187E+03 0.982E+02   0.192E+01 0.160E+01 -.137E+01   -.203E-02 0.573E-02 -.291E-02
   0.224E+03 -.178E+02 0.820E+01   -.227E+03 0.176E+02 -.735E+01   0.305E+01 0.236E+00 -.857E+00   -.848E-02 -.331E-02 0.145E-02
   -.488E+02 -.220E+03 -.149E+02   0.498E+02 0.222E+03 0.161E+02   -.101E+01 -.276E+01 -.127E+01   0.480E-02 0.424E-02 -.237E-02
   0.260E+02 0.600E+02 0.678E+02   -.288E+02 -.639E+02 -.709E+02   0.276E+01 0.386E+01 0.308E+01   0.232E-03 -.510E-03 0.384E-03
   0.136E+02 -.389E+02 -.701E+02   -.168E+02 0.418E+02 0.733E+02   0.319E+01 -.283E+01 -.321E+01   -.855E-03 0.612E-03 0.328E-03
   -.717E+02 -.436E+02 0.548E+01   0.752E+02 0.472E+02 -.805E+01   -.346E+01 -.361E+01 0.253E+01   0.442E-03 0.828E-03 -.105E-02
   -.589E+02 0.321E+02 -.566E+02   0.620E+02 -.354E+02 0.599E+02   -.313E+01 0.323E+01 -.326E+01   0.100E-02 -.397E-03 0.636E-03
   0.405E+02 0.684E+02 0.302E+02   -.432E+02 -.715E+02 -.340E+02   0.267E+01 0.309E+01 0.380E+01   -.215E-03 0.773E-03 0.143E-03
   0.566E+02 0.274E+01 -.574E+02   -.603E+02 -.342E+00 0.605E+02   0.363E+01 -.238E+01 -.306E+01   0.742E-04 0.672E-04 -.770E-03
   -.225E+02 0.678E+02 -.496E+02   0.253E+02 -.714E+02 0.528E+02   -.278E+01 0.353E+01 -.324E+01   -.404E-03 0.233E-03 -.100E-03
   0.635E+02 -.503E+02 0.310E+02   -.663E+02 0.544E+02 -.333E+02   0.283E+01 -.407E+01 0.235E+01   -.934E-03 0.947E-04 -.207E-03
   0.523E+02 -.637E+01 -.621E+02   -.536E+02 0.631E+01 0.673E+02   0.126E+01 0.470E-01 -.515E+01   -.999E-03 -.445E-03 0.507E-04
   0.587E+02 0.503E+02 0.329E+02   -.605E+02 -.551E+02 -.351E+02   0.184E+01 0.475E+01 0.225E+01   -.759E-03 -.242E-03 0.266E-03
   0.375E+01 -.478E+02 -.668E+02   -.433E+01 0.486E+02 0.721E+02   0.563E+00 -.783E+00 -.527E+01   0.102E-03 0.711E-03 0.120E-02
   0.200E+02 -.796E+02 0.302E+02   -.224E+02 0.840E+02 -.328E+02   0.231E+01 -.430E+01 0.258E+01   -.719E-04 0.134E-02 -.100E-02
   -.711E+02 -.417E+02 0.169E+02   0.766E+02 0.420E+02 -.180E+02   -.548E+01 -.205E+00 0.109E+01   0.131E-02 -.948E-04 -.610E-03
   -.681E+02 -.659E+01 0.663E+02   0.727E+02 0.800E+01 -.693E+02   -.448E+01 -.134E+01 0.308E+01   0.325E-04 0.466E-04 0.433E-03
   -.131E+03 0.146E+03 0.923E+01   0.145E+03 -.158E+03 -.191E+02   -.137E+02 0.116E+02 0.982E+01   -.963E-02 0.346E-02 -.800E-02
   0.546E+02 -.866E+02 0.138E+03   -.542E+02 0.881E+02 -.154E+03   -.406E+00 -.158E+01 0.159E+02   0.562E-02 -.392E-02 -.830E-02
 -----------------------------------------------------------------------------------------------
   0.108E+02 -.765E+01 -.204E+02   0.853E-13 0.142E-13 0.284E-13   -.108E+02 0.759E+01 0.204E+02   -.407E-02 0.742E-02 -.205E-01
 
 
 POSITION                                       TOTAL-FORCE (eV/Angst)
 -----------------------------------------------------------------------------------
     14.73737     12.99101     10.67448         0.032869     -0.004870      0.014265
     15.94236     13.09769     12.83697        -0.005467     -0.047218     -0.017748
     14.28946     11.37940     12.51013         0.007246      0.030539     -0.011164
     12.47584     14.00242     11.01369         0.075994     -0.008142     -0.008113
     14.45407     15.41017     11.21890        -0.014179     -0.041450     -0.036799
     14.18595     12.23774     10.09316         0.012644     -0.040840     -0.072089
     15.27444     13.68447     13.50011        -0.020175      0.065142      0.040783
     16.61235     13.80254     12.32868         0.053931     -0.020909     -0.050558
     16.55401     12.45169     13.48322         0.040302     -0.058547      0.033626
     13.76331     10.78199     11.75298        -0.010751      0.006865     -0.024136
     13.53147     11.88294     13.14695        -0.064211      0.024552      0.010104
     14.84603     10.68417     13.15753         0.002985     -0.023570      0.027761
     11.91063     14.82730     10.54573        -0.041807     -0.013338      0.049067
     12.21805     13.99303     12.09502         0.009023     -0.010584      0.001560
     12.12582     13.05919     10.57052        -0.033987      0.009264      0.015333
     14.33362     15.56629     12.30942        -0.018611      0.018068      0.065182
     13.98530     16.26568     10.70783        -0.056982      0.077463     -0.011106
     15.52997     15.43545     11.00136         0.011477      0.032725     -0.058363
     15.62640     13.27557     10.08643         0.061197      0.071692      0.093971
     15.22131     12.29039     11.87023        -0.046196      0.002442     -0.039204
     13.88649     14.17012     10.73503         0.004696     -0.069283     -0.022370
 -----------------------------------------------------------------------------------
    total drift:                                0.031860     -0.055797      0.005525


--------------------------------------------------------------------------------------------------------


  FREE ENERGIE OF THE ION-ELECTRON SYSTEM (eV)
  ---------------------------------------------------
  free  energy   TOTEN  =      -112.53000155 eV

  energy  without entropy=     -112.53000155  energy(sigma->0) =     -112.53000155
 
 d Force = 0.3312058E-02[ 0.236E-02, 0.427E-02]  d Energy = 0.3320006E-02-0.795E-05
 d Force = 0.1594108E+01[ 0.160E+01, 0.159E+01]  d Ewald  = 0.1594106E+01 0.145E-05


--------------------------------------------------------------------------------------------------------


    POTLOK:  cpu time      0.1590: real time      0.1606


--------------------------------------------------------------------------------------------------------


 Conjugate gradient step on ions:
 trial-energy change:   -0.003320  1 .order   -0.003312   -0.004266   -0.002358
  (g-gl).g = 0.192E-02      g.g   = 0.186E-02  gl.gl    = 0.309E-02
 g(Force)  = 0.186E-02   g(Stress)= 0.000E+00 ortho     = 0.126E-05
 gamma     =   0.62031
 trial     =   2.29578
 opt step  =   5.13463  (harmonic =   5.13463) maximal distance =0.01492158
 next E    =  -112.531452   (d E  =  -0.00477)


--------------------------------------------------------------------------------------------------------


    WAVPRE:  cpu time      0.0233: real time      0.0244
    FEWALD:  cpu time      0.0012: real time      0.0019

 real space projection operators:
  total allocation   :        982.20 KBytes
  max/ min on nodes  :        247.02        244.34

    ORTHCH:  cpu time      0.1155: real time      0.1166
     LOOP+:  cpu time      8.2147: real time      8.3192


--------------------------------------- Iteration     11(   1)  ---------------------------------------


    POTLOK:  cpu time      0.1380: real time      0.1405
    SETDIJ:  cpu time      0.0015: real time      0.0015
     EDDAV:  cpu time      0.7787: real time      0.7870
       DOS:  cpu time      0.0003: real time      0.0003
    CHARGE:  cpu time      0.1315: real time      0.1325
    MIXING:  cpu time      0.0028: real time      0.0028
    --------------------------------------------
      LOOP:  cpu time      1.0529: real time      1.0647

 eigenvalue-minimisations  :   128
 total energy-change (2. order) :-0.1325085E-02  (-0.2543897E-01)
 number of electron      43.9999984 magnetization 
 augmentation part        1.2665706 magnetization 

 Broyden mixing:
  rms(total) = 0.12848E-01    rms(broyden)= 0.12807E-01
  rms(prec ) = 0.13062E-01
  weight for this iteration     100.00

 Free energy of the ion-electron system (eV)
  ---------------------------------------------------
  alpha Z        PSCENC =         0.47055952
  Ewald energy   TEWEN  =      3901.41651246
  -Hartree energ DENC   =     -5067.07379310
  -exchange      EXHF   =         0.00000000
  -V(xc)+E(xc)   XCENC  =       152.82875243
  PAW double counting   =       733.26222962     -743.36421232
  entropy T*S    EENTRO =        -0.00000000
  eigenvalues    EBANDS =      -529.67288802
  atomic energy  EATOM  =      1439.60150537
  Solvation  Ediel_sol  =         0.00000000
  ---------------------------------------------------
  free energy    TOTEN  =      -112.53133403 eV

  energy without entropy =     -112.53133403  energy(sigma->0) =     -112.53133403


--------------------------------------------------------------------------------------------------------


--------------------------------------- Iteration     11(   2)  ---------------------------------------


    POTLOK:  cpu time      0.1321: real time      0.1346
    SETDIJ:  cpu time      0.0014: real time      0.0014
     EDDAV:  cpu time      1.0593: real time      1.0692
       DOS:  cpu time      0.0003: real time      0.0003
    CHARGE:  cpu time      0.1297: real time      0.1307
    MIXING:  cpu time      0.0033: real time      0.0033
    --------------------------------------------
      LOOP:  cpu time      1.3263: real time      1.3396

 eigenvalue-minimisations  :   192
 total energy-change (2. order) :-0.1778750E-03  (-0.4038020E-03)
 number of electron      43.9999984 magnetization 
 augmentation part        1.2662546 magnetization 

 Broyden mixing:
  rms(total) = 0.11111E-01    rms(broyden)= 0.11108E-01
  rms(prec ) = 0.11345E-01
  weight for this iteration     100.00

 eigenvalues of (default mixing * dielectric matrix)
  average eigenvalue GAMMA=   1.5835
  1.5835

 Free energy of the ion-electron system (eV)
  ---------------------------------------------------
  alpha Z        PSCENC =         0.47055952
  Ewald energy   TEWEN  =      3901.41651246
  -Hartree energ DENC   =     -5067.04372613
  -exchange      EXHF   =         0.00000000
  -V(xc)+E(xc)   XCENC  =       152.82733499
  PAW double counting   =       733.13017076     -743.23152748
  entropy T*S    EENTRO =        -0.00000000
  eigenvalues    EBANDS =      -529.70234141
  atomic energy  EATOM  =      1439.60150537
  Solvation  Ediel_sol  =         0.00000000
  ---------------------------------------------------
  free energy    TOTEN  =      -112.53151191 eV

  energy without entropy =     -112.53151191  energy(sigma->0) =     -112.53151191


--------------------------------------------------------------------------------------------------------


--------------------------------------- Iteration     11(   3)  ---------------------------------------


    POTLOK:  cpu time      0.1321: real time      0.1347
    SETDIJ:  cpu time      0.0015: real time      0.0015
     EDDAV:  cpu time      1.1342: real time      1.1453
       DOS:  cpu time      0.0004: real time      0.0004
    CHARGE:  cpu time      0.1309: real time      0.1319
    MIXING:  cpu time      0.0034: real time      0.0035
    --------------------------------------------
      LOOP:  cpu time      1.4025: real time      1.4172

 eigenvalue-minimisations  :   192
 total energy-change (2. order) : 0.4806143E-04  (-0.2668640E-04)
 number of electron      43.9999984 magnetization 
 augmentation part        1.2663854 magnetization 

 Broyden mixing:
  rms(total) = 0.71591E-02    rms(broyden)= 0.71588E-02
  rms(prec ) = 0.72885E-02
  weight for this iteration     100.00

 eigenvalues of (default mixing * dielectric matrix)
  average eigenvalue GAMMA=   2.5168
  0.8783  4.1552

 Free energy of the ion-electron system (eV)
  ---------------------------------------------------
  alpha Z        PSCENC =         0.47055952
  Ewald energy   TEWEN  =      3901.41651246
  -Hartree energ DENC   =     -5066.96420653
  -exchange      EXHF   =         0.00000000
  -V(xc)+E(xc)   XCENC  =       152.82479182
  PAW double counting   =       732.92636797     -743.02668874
  entropy T*S    EENTRO =        -0.00000000
  eigenvalues    EBANDS =      -529.78030572
  atomic energy  EATOM  =      1439.60150537
  Solvation  Ediel_sol  =         0.00000000
  ---------------------------------------------------
  free energy    TOTEN  =      -112.53146385 eV

  energy without entropy =     -112.53146385  energy(sigma->0) =     -112.53146385


--------------------------------------------------------------------------------------------------------


--------------------------------------- Iteration     11(   4)  ---------------------------------------


    POTLOK:  cpu time      0.1442: real time      0.1467
    SETDIJ:  cpu time      0.0014: real time      0.0014
     EDDAV:  cpu time      1.0979: real time      1.1084
       DOS:  cpu time      0.0003: real time      0.0003
    CHARGE:  cpu time      0.1243: real time      0.1254
    MIXING:  cpu time      0.0035: real time      0.0035
    --------------------------------------------
      LOOP:  cpu time      1.3717: real time      1.3858

 eigenvalue-minimisations  :   192
 total energy-change (2. order) :-0.9649890E-04  (-0.3263790E-04)
 number of electron      43.9999984 magnetization 
 augmentation part        1.2665311 magnetization 

 Broyden mixing:
  rms(total) = 0.24083E-02    rms(broyden)= 0.24072E-02
  rms(prec ) = 0.25376E-02
  weight for this iteration     100.00

 eigenvalues of (default mixing * dielectric matrix)
  average eigenvalue GAMMA=   2.2857
  4.3408  1.1598  1.3564

 Free energy of the ion-electron system (eV)
  ---------------------------------------------------
  alpha Z        PSCENC =         0.47055952
  Ewald energy   TEWEN  =      3901.41651246
  -Hartree energ DENC   =     -5066.90210636
  -exchange      EXHF   =         0.00000000
  -V(xc)+E(xc)   XCENC  =       152.82275567
  PAW double counting   =       732.62072215     -742.71971699
  entropy T*S    EENTRO =        -0.00000000
  eigenvalues    EBANDS =      -529.84179217
  atomic energy  EATOM  =      1439.60150537
  Solvation  Ediel_sol  =         0.00000000
  ---------------------------------------------------
  free energy    TOTEN  =      -112.53156035 eV

  energy without entropy =     -112.53156035  energy(sigma->0) =     -112.53156035


--------------------------------------------------------------------------------------------------------


--------------------------------------- Iteration     11(   5)  ---------------------------------------


    POTLOK:  cpu time      0.1366: real time      0.1392
    SETDIJ:  cpu time      0.0014: real time      0.0014
     EDDAV:  cpu time      1.1583: real time      1.1700
       DOS:  cpu time      0.0004: real time      0.0004
    CHARGE:  cpu time      0.1303: real time      0.1313
    MIXING:  cpu time      0.0035: real time      0.0036
    --------------------------------------------
      LOOP:  cpu time      1.4306: real time      1.4459

 eigenvalue-minimisations  :   192
 total energy-change (2. order) : 0.1307005E-04  (-0.1125810E-04)
 number of electron      43.9999984 magnetization 
 augmentation part        1.2664140 magnetization 

 Broyden mixing:
  rms(total) = 0.99278E-03    rms(broyden)= 0.99258E-03
  rms(prec ) = 0.10237E-02
  weight for this iteration     100.00

 eigenvalues of (default mixing * dielectric matrix)
  average eigenvalue GAMMA=   2.0771
  4.6168  0.7996  1.1759  1.7159

 Free energy of the ion-electron system (eV)
  ---------------------------------------------------
  alpha Z        PSCENC =         0.47055952
  Ewald energy   TEWEN  =      3901.41651246
  -Hartree energ DENC   =     -5066.97808397
  -exchange      EXHF   =         0.00000000
  -V(xc)+E(xc)   XCENC  =       152.82496184
  PAW double counting   =       732.62975483     -742.72901726
  entropy T*S    EENTRO =        -0.00000000
  eigenvalues    EBANDS =      -529.76774007
  atomic energy  EATOM  =      1439.60150537
  Solvation  Ediel_sol  =         0.00000000
  ---------------------------------------------------
  free energy    TOTEN  =      -112.53154728 eV

  energy without entropy =     -112.53154728  energy(sigma->0) =     -112.53154728


--------------------------------------------------------------------------------------------------------


--------------------------------------- Iteration     11(   6)  ---------------------------------------


    POTLOK:  cpu time      0.1388: real time      0.1413
    SETDIJ:  cpu time      0.0015: real time      0.0015
     EDDAV:  cpu time      1.0595: real time      1.0695
       DOS:  cpu time      0.0019: real time      0.0019
    --------------------------------------------
      LOOP:  cpu time      1.2016: real time      1.2141

 eigenvalue-minimisations  :   192
 total energy-change (2. order) :-0.2719554E-05  (-0.2851043E-05)
 number of electron      43.9999984 magnetization 
 augmentation part        1.2664140 magnetization 

 Free energy of the ion-electron system (eV)
  ---------------------------------------------------
  alpha Z        PSCENC =         0.47055952
  Ewald energy   TEWEN  =      3901.41651246
  -Hartree energ DENC   =     -5066.99248981
  -exchange      EXHF   =         0.00000000
  -V(xc)+E(xc)   XCENC  =       152.82538185
  PAW double counting   =       732.61782658     -742.71712714
  entropy T*S    EENTRO =        -0.00000000
  eigenvalues    EBANDS =      -529.75371883
  atomic energy  EATOM  =      1439.60150537
  Solvation  Ediel_sol  =         0.00000000
  ---------------------------------------------------
  free energy    TOTEN  =      -112.53155000 eV

  energy without entropy =     -112.53155000  energy(sigma->0) =     -112.53155000


--------------------------------------------------------------------------------------------------------


 average (electrostatic) potential at core
  the test charge radii are     0.6991  0.5201  0.7089
  (the norm of the test charge is              1.0000)
       1 -59.4557       2 -58.7910       3 -58.7867       4 -58.8434       5 -58.8255
       6 -41.8056       7 -41.4937       8 -41.8370       9 -41.6366      10 -41.7863
      11 -41.4504      12 -41.6430      13 -41.6217      14 -41.4663      15 -41.8350
      16 -41.4968      17 -41.6025      18 -41.8732      19 -41.6302      20 -72.9365
      21 -72.9856
 
 
 
 E-fermi :  -4.0001     XC(G=0):  -0.1564     alpha+bet : -0.0635

 Fermi energy:        -4.0000671668

 k-point     1 :       0.0000    0.0000    0.0000
  band No.  band energies     occupation 
      1     -23.2643      2.00000
      2     -22.0686      2.00000
      3     -17.6094      2.00000
      4     -17.4916      2.00000
      5     -17.1372      2.00000
      6     -15.2305      2.00000
      7     -13.8721      2.00000
      8     -11.8515      2.00000
      9     -11.7983      2.00000
     10     -11.6016      2.00000
     11     -10.6488      2.00000
     12     -10.4631      2.00000
     13     -10.3663      2.00000
     14      -9.4935      2.00000
     15      -8.9763      2.00000
     16      -8.9631      2.00000
     17      -8.9030      2.00000
     18      -8.7760      2.00000
     19      -8.5895      2.00000
     20      -8.4316      2.00000
     21      -5.1058      2.00000
     22      -4.2346      2.00000
     23      -0.6844      0.00000
     24      -0.1249      0.00000
     25      -0.0953      0.00000
     26       0.0255      0.00000
     27       0.0506      0.00000
     28       0.1871      0.00000
     29       0.2525      0.00000
     30       0.2605      0.00000
     31       0.3009      0.00000
     32       0.3107      0.00000
     33       0.3243      0.00000
     34       0.3817      0.00000
     35       0.3958      0.00000
     36       0.4194      0.00000
     37       0.4351      0.00000
     38       0.4536      0.00000
     39       0.4645      0.00000
     40       0.4831      0.00000
     41       0.5259      0.00000
     42       0.5348      0.00000
     43       0.5561      0.00000
     44       0.5647      0.00000
     45       0.6118      0.00000
     46       0.6273      0.00000
     47       0.6384      0.00000
     48       0.6514      0.00000
     49       0.6585      0.00000
     50       0.6904      0.00000
     51       0.7009      0.00000
     52       0.7136      0.00000
     53       0.7794      0.00000
     54       0.7863      0.00000
     55       0.8033      0.00000
     56       0.8157      0.00000
     57       0.8592      0.00000
     58       0.8856      0.00000
     59       0.9120      0.00000
     60       0.9246      0.00000
     61       0.9592      0.00000
     62       0.9631      0.00000
     63       0.9811      0.00000
     64       1.0043      0.00000


--------------------------------------------------------------------------------------------------------


 soft charge-density along one line, spin component           1
         0         1         2         3         4         5         6         7         8         9
 total charge-density along one line
 
 pseudopotential strength for first ion, spin component:           1
 10.294   0.021   0.001   0.002  -0.001  -0.001  -0.001   0.001
  0.021  -0.001  -0.000  -0.000   0.000  -0.000  -0.000   0.000
  0.001  -0.000  -4.415   0.002   0.004  -0.013  -0.000  -0.000
  0.002  -0.000   0.002  -4.414  -0.001  -0.000  -0.013  -0.000
 -0.001   0.000   0.004  -0.001  -4.412  -0.000  -0.000  -0.013
 -0.001  -0.000  -0.013  -0.000  -0.000  -0.774   0.000   0.000
 -0.001  -0.000  -0.000  -0.013  -0.000   0.000  -0.774  -0.000
  0.001   0.000  -0.000  -0.000  -0.013   0.000  -0.000  -0.774
 total augmentation occupancy for first ion, spin component:           1
  1.422  -1.034  -0.026  -0.063   0.021  -0.003  -0.009   0.001
 -1.034   0.984  -0.005  -0.002   0.011  -0.009  -0.019   0.008
 -0.026  -0.005   1.063   0.033   0.117   0.183  -0.006  -0.006
 -0.063  -0.002   0.033   1.043  -0.022  -0.006   0.173   0.004
  0.021   0.011   0.117  -0.022   1.136  -0.006   0.004   0.179
 -0.003  -0.009   0.183  -0.006  -0.006   0.037  -0.004  -0.007
 -0.009  -0.019  -0.006   0.173   0.004  -0.004   0.032   0.003
  0.001   0.008  -0.006   0.004   0.179  -0.007   0.003   0.032


------------------------ aborting loop because EDIFF is reached ----------------------------------------


    CHARGE:  cpu time      0.1293: real time      0.1323
    FORLOC:  cpu time      0.0126: real time      0.0127
    FORNL :  cpu time      0.1864: real time      0.1882
    STRESS:  cpu time      0.5793: real time      0.5849
    FORHAR:  cpu time      0.0368: real time      0.0372
    MIXING:  cpu time      0.0037: real time      0.0038
    OFIELD:  cpu time      0.0001: real time      0.0001

  FORCE on cell =-STRESS in cart. coord.  units (eV):
  Direction    XX          YY          ZZ          XY          YZ          ZX
  --------------------------------------------------------------------------------------
  Alpha Z     0.47056     0.47056     0.47056
  Ewald    1359.15848  1412.14757  1130.11023   -33.13526  -309.52106   346.10514
  Hartree  1720.25705  1732.55776  1614.17183   -79.54393  -272.44913   282.73420
  E(xc)    -160.19280  -160.07652  -160.56981     0.17936    -0.06530     0.13788
  Local   -3480.08791 -3544.04411 -3158.98926   122.03304   581.93498  -624.79942
  n-local   -86.64163   -86.34589   -89.41008     2.14786     0.20921     0.82543
  augment     1.97896     1.92800     2.47742    -0.33579     0.00024    -0.14970
  Kinetic   644.73777   642.90280   661.51275   -11.38848    -0.24195    -5.03926
  Fock        0.00000     0.00000     0.00000     0.00000     0.00000     0.00000
  -------------------------------------------------------------------------------------
  Total      -0.31953    -0.45984    -0.22636    -0.04319    -0.13300    -0.18572
  in kB      -0.03058    -0.04402    -0.02167    -0.00413    -0.01273    -0.01778
  external pressure =       -0.03 kB  Pullay stress =        0.00 kB


 VOLUME and BASIS-vectors are now :
 -----------------------------------------------------------------------------
  energy-cutoff  :      480.00
  volume of cell :    16738.24
      direct lattice vectors                 reciprocal lattice vectors
    25.669000626  0.000000000  0.000000000     0.038957496  0.000000000  0.000000000
     0.000000000 29.639999390  0.000000000     0.000000000  0.033738192  0.000000000
     0.000000000  0.000000000 22.000000000     0.000000000  0.000000000  0.045454545

  length of vectors
    25.669000626 29.639999390 22.000000000     0.038957496  0.033738192  0.045454545


 FORCES acting on ions
    electron-ion (+dipol)            ewald-force                    non-local-force                 convergence-correction
 -----------------------------------------------------------------------------------------------
   -.587E+02 0.661E+02 0.169E+03   0.598E+02 -.672E+02 -.172E+03   -.116E+01 0.116E+01 0.269E+01   0.475E-03 0.766E-02 0.477E-03
   -.157E+03 -.481E+02 -.151E+03   0.158E+03 0.496E+02 0.153E+03   -.130E+01 -.174E+01 -.213E+01   0.733E-03 0.475E-02 0.465E-03
   0.849E+02 0.185E+03 -.969E+02   -.868E+02 -.187E+03 0.982E+02   0.194E+01 0.162E+01 -.139E+01   -.534E-02 0.133E-02 0.189E-02
   0.223E+03 -.180E+02 0.825E+01   -.226E+03 0.178E+02 -.742E+01   0.303E+01 0.238E+00 -.862E+00   0.157E-02 0.108E-03 -.122E-03
   -.481E+02 -.220E+03 -.147E+02   0.490E+02 0.222E+03 0.159E+02   -.103E+01 -.280E+01 -.129E+01   -.131E-02 -.344E-02 -.399E-02
   0.259E+02 0.599E+02 0.678E+02   -.286E+02 -.637E+02 -.710E+02   0.275E+01 0.383E+01 0.307E+01   -.457E-03 0.308E-03 -.400E-03
   0.137E+02 -.389E+02 -.700E+02   -.169E+02 0.418E+02 0.733E+02   0.322E+01 -.284E+01 -.321E+01   -.353E-03 0.601E-03 0.172E-03
   -.718E+02 -.435E+02 0.565E+01   0.753E+02 0.471E+02 -.826E+01   -.347E+01 -.360E+01 0.255E+01   0.250E-03 0.687E-03 -.300E-03
   -.587E+02 0.323E+02 -.565E+02   0.618E+02 -.355E+02 0.597E+02   -.310E+01 0.325E+01 -.323E+01   0.795E-03 0.338E-05 0.717E-03
   0.404E+02 0.684E+02 0.302E+02   -.431E+02 -.715E+02 -.340E+02   0.266E+01 0.309E+01 0.379E+01   -.821E-03 0.431E-04 0.262E-03
   0.566E+02 0.268E+01 -.574E+02   -.603E+02 -.269E+00 0.605E+02   0.364E+01 -.239E+01 -.306E+01   -.337E-03 -.400E-04 -.302E-03
   -.226E+02 0.678E+02 -.496E+02   0.254E+02 -.713E+02 0.528E+02   -.279E+01 0.353E+01 -.323E+01   -.486E-03 -.177E-03 0.435E-03
   0.635E+02 -.503E+02 0.308E+02   -.663E+02 0.543E+02 -.331E+02   0.284E+01 -.406E+01 0.233E+01   0.418E-03 -.126E-03 0.611E-04
   0.522E+02 -.636E+01 -.621E+02   -.535E+02 0.630E+01 0.673E+02   0.126E+01 0.479E-01 -.516E+01   0.741E-04 -.131E-04 -.698E-03
   0.587E+02 0.503E+02 0.328E+02   -.606E+02 -.551E+02 -.351E+02   0.185E+01 0.476E+01 0.225E+01   0.736E-04 0.573E-03 0.273E-03
   0.376E+01 -.476E+02 -.668E+02   -.434E+01 0.484E+02 0.722E+02   0.564E+00 -.760E+00 -.528E+01   -.384E-03 -.159E-03 -.354E-03
   0.202E+02 -.794E+02 0.302E+02   -.225E+02 0.837E+02 -.327E+02   0.231E+01 -.427E+01 0.257E+01   -.244E-03 -.342E-03 -.521E-03
   -.711E+02 -.416E+02 0.171E+02   0.767E+02 0.419E+02 -.182E+02   -.550E+01 -.180E+00 0.112E+01   -.452E-03 -.420E-03 -.563E-03
   -.685E+02 -.660E+01 0.659E+02   0.731E+02 0.803E+01 -.689E+02   -.452E+01 -.133E+01 0.305E+01   -.340E-03 0.833E-03 0.140E-03
   -.130E+03 0.146E+03 0.811E+01   0.144E+03 -.158E+03 -.178E+02   -.136E+02 0.115E+02 0.969E+01   -.829E-02 0.517E-02 -.318E-02
   0.547E+02 -.867E+02 0.138E+03   -.543E+02 0.883E+02 -.154E+03   -.444E+00 -.156E+01 0.160E+02   0.151E-02 0.206E-02 -.575E-02
 -----------------------------------------------------------------------------------------------
   0.109E+02 -.755E+01 -.203E+02   0.711E-13 -.284E-13 0.000E+00   -.109E+02 0.750E+01 0.203E+02   -.129E-01 0.194E-01 -.113E-01
 
 
 POSITION                                       TOTAL-FORCE (eV/Angst)
 -----------------------------------------------------------------------------------
     14.74104     12.99054     10.67534        -0.054671     -0.027723      0.000224
     15.94433     13.09935     12.83744        -0.043284     -0.205326     -0.035431
     14.28761     11.37982     12.50992         0.014311      0.026252     -0.034753
     12.47463     14.00194     11.01446         0.139485      0.008100     -0.031372
     14.45403     15.41361     11.21894        -0.117484     -0.132700     -0.101112
     14.18935     12.23731     10.09087         0.050509     -0.010213     -0.051774
     15.27470     13.68492     13.49760        -0.015109      0.090486      0.074819
     16.61414     13.80052     12.32626         0.074232      0.000975     -0.054056
     16.55442     12.44755     13.48287         0.010718      0.001013      0.008767
     13.76206     10.78151     11.75163         0.002700      0.024409     -0.000615
     13.53026     11.88398     13.14555        -0.085310      0.021298      0.028494
     14.84599     10.68551     13.15683        -0.008841     -0.028649      0.033797
     11.90687     14.82701     10.54874        -0.012793     -0.021294      0.046117
     12.21764     13.99227     12.09551         0.019846     -0.013986      0.015309
     12.12303     13.05984     10.57174        -0.033209     -0.013186      0.006207
     14.33379     15.56553     12.30982        -0.016213      0.029934      0.063545
     13.98170     16.26917     10.70718        -0.024177      0.026348      0.021647
     15.52751     15.43523     10.99880         0.072076      0.061077     -0.059716
     15.63441     13.27375     10.09468         0.055362      0.094118      0.059380
     15.21886     12.29082     11.87110         0.026345      0.025259      0.000755
     13.88787     14.16904     10.73306        -0.054493      0.043808      0.009768
 -----------------------------------------------------------------------------------
    total drift:                                0.022919     -0.034766     -0.015077


--------------------------------------------------------------------------------------------------------


  FREE ENERGIE OF THE ION-ELECTRON SYSTEM (eV)
  ---------------------------------------------------
  free  energy   TOTEN  =      -112.53155000 eV

  energy  without entropy=     -112.53155000  energy(sigma->0) =     -112.53155000
 
 d Force = 0.1511374E-02[ 0.106E-03, 0.292E-02]  d Energy = 0.1548445E-02-0.371E-04
 d Force = 0.1979946E+01[ 0.198E+01, 0.198E+01]  d Ewald  = 0.1979944E+01 0.267E-05


--------------------------------------------------------------------------------------------------------


    POTLOK:  cpu time      0.1411: real time      0.1426


--------------------------------------------------------------------------------------------------------


--------------------------------------------------------------------------------------------------------


    WAVPRE:  cpu time      0.0229: real time      0.0243
    FEWALD:  cpu time      0.0007: real time      0.0014

 real space projection operators:
  total allocation   :        982.10 KBytes
  max/ min on nodes  :        247.27        244.07

    ORTHCH:  cpu time      0.0952: real time      0.0962
     LOOP+:  cpu time      8.9993: real time      9.0965


--------------------------------------- Iteration     12(   1)  ---------------------------------------


    POTLOK:  cpu time      0.1377: real time      0.1403
    SETDIJ:  cpu time      0.0015: real time      0.0015
     EDDAV:  cpu time      0.7719: real time      0.7791
       DOS:  cpu time      0.0022: real time      0.0021
    CHARGE:  cpu time      0.1315: real time      0.1325
    MIXING:  cpu time      0.0028: real time      0.0028
    --------------------------------------------
      LOOP:  cpu time      1.0476: real time      1.0583

 eigenvalue-minimisations  :   128
 total energy-change (2. order) :-0.2661550E-02  (-0.1517970E-01)
 number of electron      43.9999983 magnetization 
 augmentation part        1.2653865 magnetization 

 Broyden mixing:
  rms(total) = 0.10840E-01    rms(broyden)= 0.10817E-01
  rms(prec ) = 0.11068E-01
  weight for this iteration     100.00

 Free energy of the ion-electron system (eV)
  ---------------------------------------------------
  alpha Z        PSCENC =         0.47055952
  Ewald energy   TEWEN  =      3900.97372053
  -Hartree energ DENC   =     -5066.83286070
  -exchange      EXHF   =         0.00000000
  -V(xc)+E(xc)   XCENC  =       152.80586663
  PAW double counting   =       732.60788204     -742.70715271
  entropy T*S    EENTRO =        -0.00000000
  eigenvalues    EBANDS =      -529.45372951
  atomic energy  EATOM  =      1439.60150537
  Solvation  Ediel_sol  =         0.00000000
  ---------------------------------------------------
  free energy    TOTEN  =      -112.53420883 eV

  energy without entropy =     -112.53420883  energy(sigma->0) =     -112.53420883


--------------------------------------------------------------------------------------------------------


--------------------------------------- Iteration     12(   2)  ---------------------------------------


    POTLOK:  cpu time      0.1330: real time      0.1352
    SETDIJ:  cpu time      0.0017: real time      0.0017
     EDDAV:  cpu time      1.0840: real time      1.0941
       DOS:  cpu time      0.0049: real time      0.0050
    CHARGE:  cpu time      0.1431: real time      0.1444
    MIXING:  cpu time      0.0040: real time      0.0041
    --------------------------------------------
      LOOP:  cpu time      1.3707: real time      1.3844

 eigenvalue-minimisations  :   192
 total energy-change (2. order) :-0.4694083E-04  (-0.2216953E-03)
 number of electron      43.9999983 magnetization 
 augmentation part        1.2656958 magnetization 

 Broyden mixing:
  rms(total) = 0.91214E-02    rms(broyden)= 0.91196E-02
  rms(prec ) = 0.93375E-02
  weight for this iteration     100.00

 eigenvalues of (default mixing * dielectric matrix)
  average eigenvalue GAMMA=   2.3133
  2.3133

 Free energy of the ion-electron system (eV)
  ---------------------------------------------------
  alpha Z        PSCENC =         0.47055952
  Ewald energy   TEWEN  =      3900.97372053
  -Hartree energ DENC   =     -5066.68509081
  -exchange      EXHF   =         0.00000000
  -V(xc)+E(xc)   XCENC  =       152.79953840
  PAW double counting   =       732.43602282     -742.53430885
  entropy T*S    EENTRO =        -0.00000000
  eigenvalues    EBANDS =      -529.59620275
  atomic energy  EATOM  =      1439.60150537
  Solvation  Ediel_sol  =         0.00000000
  ---------------------------------------------------
  free energy    TOTEN  =      -112.53425577 eV

  energy without entropy =     -112.53425577  energy(sigma->0) =     -112.53425577


--------------------------------------------------------------------------------------------------------


--------------------------------------- Iteration     12(   3)  ---------------------------------------


    POTLOK:  cpu time      0.1433: real time      0.1457
    SETDIJ:  cpu time      0.0015: real time      0.0015
     EDDAV:  cpu time      0.9754: real time      0.9846
       DOS:  cpu time      0.0003: real time      0.0003
    CHARGE:  cpu time      0.1283: real time      0.1293
    MIXING:  cpu time      0.0033: real time      0.0033
    --------------------------------------------
      LOOP:  cpu time      1.2520: real time      1.2647

 eigenvalue-minimisations  :   160
 total energy-change (2. order) : 0.4778556E-04  (-0.3876395E-04)
 number of electron      43.9999983 magnetization 
 augmentation part        1.2657579 magnetization 

 Broyden mixing:
  rms(total) = 0.42742E-02    rms(broyden)= 0.42739E-02
  rms(prec ) = 0.43476E-02
  weight for this iteration     100.00

 eigenvalues of (default mixing * dielectric matrix)
  average eigenvalue GAMMA=   2.3935
  0.8356  3.9513

 Free energy of the ion-electron system (eV)
  ---------------------------------------------------
  alpha Z        PSCENC =         0.47055952
  Ewald energy   TEWEN  =      3900.97372053
  -Hartree energ DENC   =     -5066.47975883
  -exchange      EXHF   =         0.00000000
  -V(xc)+E(xc)   XCENC  =       152.79040767
  PAW double counting   =       732.19563414     -742.29237001
  entropy T*S    EENTRO =        -0.00000000
  eigenvalues    EBANDS =      -529.79390638
  atomic energy  EATOM  =      1439.60150537
  Solvation  Ediel_sol  =         0.00000000
  ---------------------------------------------------
  free energy    TOTEN  =      -112.53420798 eV

  energy without entropy =     -112.53420798  energy(sigma->0) =     -112.53420798


--------------------------------------------------------------------------------------------------------


--------------------------------------- Iteration     12(   4)  ---------------------------------------


    POTLOK:  cpu time      0.1625: real time      0.1649
    SETDIJ:  cpu time      0.0015: real time      0.0015
     EDDAV:  cpu time      1.1834: real time      1.1941
       DOS:  cpu time      0.0004: real time      0.0004
    CHARGE:  cpu time      0.1237: real time      0.1247
    MIXING:  cpu time      0.0185: real time      0.0186
    --------------------------------------------
      LOOP:  cpu time      1.4899: real time      1.5041

 eigenvalue-minimisations  :   192
 total energy-change (2. order) :-0.4166783E-04  (-0.1363531E-04)
 number of electron      43.9999983 magnetization 
 augmentation part        1.2657979 magnetization 

 Broyden mixing:
  rms(total) = 0.24257E-02    rms(broyden)= 0.24253E-02
  rms(prec ) = 0.25277E-02
  weight for this iteration     100.00

 eigenvalues of (default mixing * dielectric matrix)
  average eigenvalue GAMMA=   2.5000
  4.3461  1.0732  2.0808

 Free energy of the ion-electron system (eV)
  ---------------------------------------------------
  alpha Z        PSCENC =         0.47055952
  Ewald energy   TEWEN  =      3900.97372053
  -Hartree energ DENC   =     -5066.39083962
  -exchange      EXHF   =         0.00000000
  -V(xc)+E(xc)   XCENC  =       152.78575398
  PAW double counting   =       732.04035892     -742.13632034
  entropy T*S    EENTRO =        -0.00000000
  eigenvalues    EBANDS =      -529.87898801
  atomic energy  EATOM  =      1439.60150537
  Solvation  Ediel_sol  =         0.00000000
  ---------------------------------------------------
  free energy    TOTEN  =      -112.53424965 eV

  energy without entropy =     -112.53424965  energy(sigma->0) =     -112.53424965


--------------------------------------------------------------------------------------------------------


--------------------------------------- Iteration     12(   5)  ---------------------------------------


    POTLOK:  cpu time      0.1660: real time      0.1690
    SETDIJ:  cpu time      0.0015: real time      0.0015
     EDDAV:  cpu time      1.0537: real time      1.0635
       DOS:  cpu time      0.0003: real time      0.0003
    CHARGE:  cpu time      0.1225: real time      0.1235
    MIXING:  cpu time      0.0038: real time      0.0039
    --------------------------------------------
      LOOP:  cpu time      1.3479: real time      1.3617

 eigenvalue-minimisations  :   192
 total energy-change (2. order) : 0.1178165E-04  (-0.1112727E-04)
 number of electron      43.9999983 magnetization 
 augmentation part        1.2658266 magnetization 

 Broyden mixing:
  rms(total) = 0.54123E-03    rms(broyden)= 0.54070E-03
  rms(prec ) = 0.55577E-03
  weight for this iteration     100.00

 eigenvalues of (default mixing * dielectric matrix)
  average eigenvalue GAMMA=   2.1695
  4.7341  0.9337  1.7428  1.2676

 Free energy of the ion-electron system (eV)
  ---------------------------------------------------
  alpha Z        PSCENC =         0.47055952
  Ewald energy   TEWEN  =      3900.97372053
  -Hartree energ DENC   =     -5066.48530620
  -exchange      EXHF   =         0.00000000
  -V(xc)+E(xc)   XCENC  =       152.78853120
  PAW double counting   =       732.04111328     -742.13772749
  entropy T*S    EENTRO =        -0.00000000
  eigenvalues    EBANDS =      -529.78663407
  atomic energy  EATOM  =      1439.60150537
  Solvation  Ediel_sol  =         0.00000000
  ---------------------------------------------------
  free energy    TOTEN  =      -112.53423787 eV

  energy without entropy =     -112.53423787  energy(sigma->0) =     -112.53423787


--------------------------------------------------------------------------------------------------------


--------------------------------------- Iteration     12(   6)  ---------------------------------------


    POTLOK:  cpu time      0.1431: real time      0.1452
    SETDIJ:  cpu time      0.0014: real time      0.0015
     EDDAV:  cpu time      1.0983: real time      1.1081
       DOS:  cpu time      0.0003: real time      0.0003
    --------------------------------------------
      LOOP:  cpu time      1.2430: real time      1.2550

 eigenvalue-minimisations  :   192
 total energy-change (2. order) :-0.1109384E-05  (-0.9401662E-06)
 number of electron      43.9999983 magnetization 
 augmentation part        1.2658266 magnetization 

 Free energy of the ion-electron system (eV)
  ---------------------------------------------------
  alpha Z        PSCENC =         0.47055952
  Ewald energy   TEWEN  =      3900.97372053
  -Hartree energ DENC   =     -5066.47839351
  -exchange      EXHF   =         0.00000000
  -V(xc)+E(xc)   XCENC  =       152.78821998
  PAW double counting   =       732.02754687     -742.12413166
  entropy T*S    EENTRO =        -0.00000000
  eigenvalues    EBANDS =      -529.79326608
  atomic energy  EATOM  =      1439.60150537
  Solvation  Ediel_sol  =         0.00000000
  ---------------------------------------------------
  free energy    TOTEN  =      -112.53423898 eV

  energy without entropy =     -112.53423898  energy(sigma->0) =     -112.53423898


--------------------------------------------------------------------------------------------------------


 average (electrostatic) potential at core
  the test charge radii are     0.6991  0.5201  0.7089
  (the norm of the test charge is              1.0000)
       1 -59.4663       2 -58.8027       3 -58.7942       4 -58.8450       5 -58.8330
       6 -41.8075       7 -41.4720       8 -41.8150       9 -41.6416      10 -41.7873
      11 -41.4425      12 -41.6371      13 -41.6133      14 -41.4531      15 -41.8274
      16 -41.4692      17 -41.5894      18 -41.8546      19 -41.6282      20 -72.9486
      21 -72.9940
 
 
 
 E-fermi :  -4.0030     XC(G=0):  -0.1566     alpha+bet : -0.0635

 Fermi energy:        -4.0030240262

 k-point     1 :       0.0000    0.0000    0.0000
  band No.  band energies     occupation 
      1     -23.2786      2.00000
      2     -22.0848      2.00000
      3     -17.6105      2.00000
      4     -17.4892      2.00000
      5     -17.1345      2.00000
      6     -15.2264      2.00000
      7     -13.8703      2.00000
      8     -11.8573      2.00000
      9     -11.8059      2.00000
     10     -11.6031      2.00000
     11     -10.6565      2.00000
     12     -10.4562      2.00000
     13     -10.3620      2.00000
     14      -9.4848      2.00000
     15      -8.9723      2.00000
     16      -8.9562      2.00000
     17      -8.8941      2.00000
     18      -8.7801      2.00000
     19      -8.5832      2.00000
     20      -8.4405      2.00000
     21      -5.1104      2.00000
     22      -4.2398      2.00000
     23      -0.6871      0.00000
     24      -0.1265      0.00000
     25      -0.0970      0.00000
     26       0.0252      0.00000
     27       0.0505      0.00000
     28       0.1870      0.00000
     29       0.2523      0.00000
     30       0.2603      0.00000
     31       0.3007      0.00000
     32       0.3103      0.00000
     33       0.3241      0.00000
     34       0.3817      0.00000
     35       0.3952      0.00000
     36       0.4187      0.00000
     37       0.4348      0.00000
     38       0.4535      0.00000
     39       0.4641      0.00000
     40       0.4828      0.00000
     41       0.5257      0.00000
     42       0.5347      0.00000
     43       0.5560      0.00000
     44       0.5639      0.00000
     45       0.6113      0.00000
     46       0.6271      0.00000
     47       0.6382      0.00000
     48       0.6513      0.00000
     49       0.6585      0.00000
     50       0.6904      0.00000
     51       0.7007      0.00000
     52       0.7135      0.00000
     53       0.7794      0.00000
     54       0.7860      0.00000
     55       0.8030      0.00000
     56       0.8156      0.00000
     57       0.8589      0.00000
     58       0.8854      0.00000
     59       0.9118      0.00000
     60       0.9237      0.00000
     61       0.9589      0.00000
     62       0.9631      0.00000
     63       0.9810      0.00000
     64       1.0043      0.00000


--------------------------------------------------------------------------------------------------------


 soft charge-density along one line, spin component           1
         0         1         2         3         4         5         6         7         8         9
 total charge-density along one line
 
 pseudopotential strength for first ion, spin component:           1
 10.295   0.021   0.001   0.002  -0.001  -0.001  -0.002   0.001
  0.021  -0.001  -0.000  -0.000   0.000  -0.000  -0.000   0.000
  0.001  -0.000  -4.416   0.002   0.004  -0.013  -0.000  -0.000
  0.002  -0.000   0.002  -4.414  -0.001  -0.000  -0.013  -0.000
 -0.001   0.000   0.004  -0.001  -4.413  -0.000  -0.000  -0.013
 -0.001  -0.000  -0.013  -0.000  -0.000  -0.774   0.000   0.000
 -0.002  -0.000  -0.000  -0.013  -0.000   0.000  -0.774  -0.000
  0.001   0.000  -0.000  -0.000  -0.013   0.000  -0.000  -0.774
 total augmentation occupancy for first ion, spin component:           1
  1.422  -1.033  -0.027  -0.062   0.022  -0.003  -0.008   0.001
 -1.033   0.982  -0.004  -0.004   0.009  -0.008  -0.020   0.008
 -0.027  -0.004   1.062   0.033   0.117   0.183  -0.006  -0.006
 -0.062  -0.004   0.033   1.043  -0.021  -0.006   0.173   0.004
  0.022   0.009   0.117  -0.021   1.135  -0.006   0.004   0.178
 -0.003  -0.008   0.183  -0.006  -0.006   0.037  -0.005  -0.007
 -0.008  -0.020  -0.006   0.173   0.004  -0.005   0.032   0.003
  0.001   0.008  -0.006   0.004   0.178  -0.007   0.003   0.032


------------------------ aborting loop because EDIFF is reached ----------------------------------------


    CHARGE:  cpu time      0.1257: real time      0.1269
    FORLOC:  cpu time      0.0127: real time      0.0127
    FORNL :  cpu time      0.1917: real time      0.1935
    STRESS:  cpu time      0.5580: real time      0.5631
    FORHAR:  cpu time      0.0365: real time      0.0369
    MIXING:  cpu time      0.0037: real time      0.0038
    OFIELD:  cpu time      0.0001: real time      0.0001

  FORCE on cell =-STRESS in cart. coord.  units (eV):
  Direction    XX          YY          ZZ          XY          YZ          ZX
  --------------------------------------------------------------------------------------
  Alpha Z     0.47056     0.47056     0.47056
  Ewald    1360.05224  1411.43163  1129.48979   -32.83488  -310.18480   346.05421
  Hartree  1720.60036  1732.02532  1613.87105   -79.65742  -272.96233   282.31425
  E(xc)    -160.14828  -160.03580  -160.53009     0.18131    -0.06527     0.13966
  Local   -3481.26990 -3542.85441 -3158.21536   121.94251   583.11088  -624.19963
  n-local   -86.56712   -86.27877   -89.34200     2.12984     0.18587     0.81080
  augment     1.97976     1.93090     2.48004    -0.33639     0.00147    -0.15067
  Kinetic   644.32849   642.71387   661.40958   -11.36066    -0.23753    -5.06664
  Fock        0.00000     0.00000     0.00000     0.00000     0.00000     0.00000
  -------------------------------------------------------------------------------------
  Total      -0.55389    -0.59670    -0.36643     0.06431    -0.15171    -0.09803
  in kB      -0.05302    -0.05712    -0.03507     0.00616    -0.01452    -0.00938
  external pressure =       -0.05 kB  Pullay stress =        0.00 kB


 VOLUME and BASIS-vectors are now :
 -----------------------------------------------------------------------------
  energy-cutoff  :      480.00
  volume of cell :    16738.24
      direct lattice vectors                 reciprocal lattice vectors
    25.669000626  0.000000000  0.000000000     0.038957496  0.000000000  0.000000000
     0.000000000 29.639999390  0.000000000     0.000000000  0.033738192  0.000000000
     0.000000000  0.000000000 22.000000000     0.000000000  0.000000000  0.045454545

  length of vectors
    25.669000626 29.639999390 22.000000000     0.038957496  0.033738192  0.045454545


 FORCES acting on ions
    electron-ion (+dipol)            ewald-force                    non-local-force                 convergence-correction
 -----------------------------------------------------------------------------------------------
   -.586E+02 0.658E+02 0.170E+03   0.597E+02 -.669E+02 -.172E+03   -.114E+01 0.117E+01 0.270E+01   0.152E-02 0.385E-02 0.108E-02
   -.157E+03 -.481E+02 -.151E+03   0.159E+03 0.497E+02 0.153E+03   -.131E+01 -.168E+01 -.216E+01   0.465E-03 -.157E-02 0.805E-03
   0.852E+02 0.185E+03 -.970E+02   -.871E+02 -.187E+03 0.983E+02   0.194E+01 0.161E+01 -.138E+01   -.388E-02 0.803E-03 0.847E-03
   0.223E+03 -.179E+02 0.828E+01   -.226E+03 0.177E+02 -.744E+01   0.297E+01 0.229E+00 -.858E+00   0.158E-02 0.987E-03 0.136E-02
   -.480E+02 -.220E+03 -.147E+02   0.489E+02 0.223E+03 0.159E+02   -.100E+01 -.278E+01 -.127E+01   -.317E-02 -.221E-02 -.309E-02
   0.257E+02 0.598E+02 0.680E+02   -.284E+02 -.636E+02 -.711E+02   0.273E+01 0.382E+01 0.308E+01   -.186E-03 -.123E-03 -.145E-03
   0.135E+02 -.390E+02 -.699E+02   -.167E+02 0.419E+02 0.731E+02   0.319E+01 -.283E+01 -.317E+01   -.493E-03 -.540E-04 0.292E-03
   -.717E+02 -.433E+02 0.566E+01   0.752E+02 0.468E+02 -.820E+01   -.344E+01 -.357E+01 0.254E+01   0.252E-03 -.365E-04 -.361E-03
   -.587E+02 0.323E+02 -.564E+02   0.618E+02 -.356E+02 0.597E+02   -.310E+01 0.324E+01 -.323E+01   0.555E-04 -.799E-04 0.348E-04
   0.404E+02 0.684E+02 0.302E+02   -.431E+02 -.715E+02 -.340E+02   0.266E+01 0.309E+01 0.378E+01   -.615E-03 0.441E-06 0.686E-04
   0.566E+02 0.270E+01 -.573E+02   -.603E+02 -.319E+00 0.604E+02   0.363E+01 -.238E+01 -.305E+01   -.531E-03 0.378E-03 0.712E-04
   -.225E+02 0.677E+02 -.496E+02   0.253E+02 -.713E+02 0.528E+02   -.278E+01 0.351E+01 -.322E+01   -.521E-04 -.228E-03 0.501E-03
   0.636E+02 -.502E+02 0.306E+02   -.665E+02 0.542E+02 -.329E+02   0.286E+01 -.405E+01 0.231E+01   0.188E-03 0.252E-03 0.124E-03
   0.523E+02 -.633E+01 -.621E+02   -.535E+02 0.627E+01 0.672E+02   0.127E+01 0.502E-01 -.514E+01   0.185E-03 0.601E-04 0.124E-03
   0.588E+02 0.502E+02 0.328E+02   -.607E+02 -.550E+02 -.350E+02   0.187E+01 0.474E+01 0.224E+01   -.112E-03 0.847E-04 0.245E-03
   0.365E+01 -.476E+02 -.667E+02   -.421E+01 0.483E+02 0.719E+02   0.547E+00 -.753E+00 -.524E+01   -.595E-03 -.967E-04 0.102E-03
   0.201E+02 -.793E+02 0.300E+02   -.225E+02 0.836E+02 -.325E+02   0.230E+01 -.426E+01 0.254E+01   -.312E-03 -.233E-03 -.287E-03
   -.709E+02 -.417E+02 0.171E+02   0.764E+02 0.419E+02 -.183E+02   -.547E+01 -.184E+00 0.111E+01   -.816E-04 -.273E-03 -.539E-03
   -.687E+02 -.670E+01 0.655E+02   0.733E+02 0.813E+01 -.685E+02   -.453E+01 -.133E+01 0.300E+01   0.267E-03 0.522E-03 0.222E-03
   -.130E+03 0.146E+03 0.778E+01   0.144E+03 -.158E+03 -.174E+02   -.136E+02 0.115E+02 0.964E+01   -.278E-02 0.696E-02 0.262E-02
   0.543E+02 -.863E+02 0.139E+03   -.538E+02 0.878E+02 -.155E+03   -.501E+00 -.151E+01 0.160E+02   -.165E-03 0.615E-02 0.129E-02
 -----------------------------------------------------------------------------------------------
   0.109E+02 -.767E+01 -.203E+02   0.284E-13 0.995E-13 0.000E+00   -.109E+02 0.762E+01 0.203E+02   -.845E-02 0.151E-01 0.537E-02
 
 
 POSITION                                       TOTAL-FORCE (eV/Angst)
 -----------------------------------------------------------------------------------
     14.74254     12.98971     10.67593        -0.033342      0.013359     -0.036735
     15.94487     13.09670     12.83710        -0.020683     -0.061780     -0.032172
     14.28662     11.38058     12.50915        -0.009087     -0.000842      0.015791
     12.47637     14.00176     11.01441         0.041343     -0.008598     -0.011594
     14.45183     15.41351     11.21712        -0.051572     -0.063510     -0.038146
     14.19259     12.23684     10.08835         0.063647      0.002456     -0.040823
     15.27461     13.68689     13.49726         0.040569      0.043670      0.038899
     16.61672     13.79917     12.32363         0.020508     -0.060684     -0.005336
     16.55490     12.44475     13.48280         0.001632      0.004917      0.006601
     13.76126     10.78164     11.75070         0.009569      0.031994      0.006675
     13.52787     11.88508     13.14512        -0.057939      0.001933      0.009418
     14.84580     10.68589     13.15698        -0.031601     -0.007340      0.015513
     11.90408     14.82643     10.55164         0.017441     -0.029380      0.043568
     12.21772     13.99150     12.09613         0.042770     -0.014574     -0.001908
     12.12053     13.06004     10.57268        -0.010265     -0.002934      0.007649
     14.33362     15.56556     12.31126        -0.010604      0.017363     -0.017518
     13.97880     16.27203     10.70714        -0.007387     -0.024464      0.039945
     15.52716     15.43620     10.99596         0.012285      0.063344     -0.046340
     15.64088     13.27425     10.10139         0.006411      0.094415      0.054283
     15.21767     12.29158     11.87171         0.011692     -0.020056     -0.000783
     13.88781     14.16911     10.73190        -0.035386      0.020711     -0.006988
 -----------------------------------------------------------------------------------
    total drift:                                0.011896     -0.031638     -0.027019


--------------------------------------------------------------------------------------------------------


  FREE ENERGIE OF THE ION-ELECTRON SYSTEM (eV)
  ---------------------------------------------------
  free  energy   TOTEN  =      -112.53423898 eV

  energy  without entropy=     -112.53423898  energy(sigma->0) =     -112.53423898
 
 d Force = 0.2700528E-02[ 0.168E-02, 0.373E-02]  d Energy = 0.2688982E-02 0.115E-04
 d Force = 0.4427891E+00[ 0.446E+00, 0.440E+00]  d Ewald  = 0.4427919E+00-0.279E-05


--------------------------------------------------------------------------------------------------------


    POTLOK:  cpu time      0.1412: real time      0.1427


--------------------------------------------------------------------------------------------------------


 Conjugate gradient step on ions:
 trial-energy change:   -0.002689  1 .order   -0.002701   -0.003725   -0.001676
  (g-gl).g = 0.188E-02      g.g   = 0.192E-02  gl.gl    = 0.186E-02
 g(Force)  = 0.192E-02   g(Stress)= 0.000E+00 ortho     = 0.375E-04
 gamma     =   1.01319
 trial     =   1.90693
 opt step  =   3.46603  (harmonic =   3.46603) maximal distance =0.01219114
 next E    =  -112.534936   (d E  =  -0.00339)


--------------------------------------------------------------------------------------------------------


    WAVPRE:  cpu time      0.0231: real time      0.0243
    FEWALD:  cpu time      0.0007: real time      0.0007

 real space projection operators:
  total allocation   :        981.89 KBytes
  max/ min on nodes  :        247.23        243.91

    ORTHCH:  cpu time      0.0958: real time      0.0967
     LOOP+:  cpu time      8.9443: real time      9.0355


--------------------------------------- Iteration     13(   1)  ---------------------------------------


    POTLOK:  cpu time      0.1389: real time      0.1416
    SETDIJ:  cpu time      0.0015: real time      0.0015
     EDDAV:  cpu time      1.0101: real time      1.0192
       DOS:  cpu time      0.0004: real time      0.0004
    CHARGE:  cpu time      0.1269: real time      0.1279
    MIXING:  cpu time      0.0031: real time      0.0031
    --------------------------------------------
      LOOP:  cpu time      1.2810: real time      1.2938

 eigenvalue-minimisations  :   160
 total energy-change (2. order) :-0.6835001E-03  (-0.1015199E-01)
 number of electron      43.9999982 magnetization 
 augmentation part        1.2649426 magnetization 

 Broyden mixing:
  rms(total) = 0.88544E-02    rms(broyden)= 0.88356E-02
  rms(prec ) = 0.90417E-02
  weight for this iteration     100.00

 Free energy of the ion-electron system (eV)
  ---------------------------------------------------
  alpha Z        PSCENC =         0.47055952
  Ewald energy   TEWEN  =      3900.60688405
  -Hartree energ DENC   =     -5066.35393737
  -exchange      EXHF   =         0.00000000
  -V(xc)+E(xc)   XCENC  =       152.77265032
  PAW double counting   =       732.03118439     -742.12777495
  entropy T*S    EENTRO =        -0.00000000
  eigenvalues    EBANDS =      -529.53599271
  atomic energy  EATOM  =      1439.60150537
  Solvation  Ediel_sol  =         0.00000000
  ---------------------------------------------------
  free energy    TOTEN  =      -112.53492137 eV

  energy without entropy =     -112.53492137  energy(sigma->0) =     -112.53492137


--------------------------------------------------------------------------------------------------------


--------------------------------------- Iteration     13(   2)  ---------------------------------------


    POTLOK:  cpu time      0.1522: real time      0.1548
    SETDIJ:  cpu time      0.0015: real time      0.0015
     EDDAV:  cpu time      1.0722: real time      1.0820
       DOS:  cpu time      0.0003: real time      0.0003
    CHARGE:  cpu time      0.1282: real time      0.1292
    MIXING:  cpu time      0.0030: real time      0.0031
    --------------------------------------------
      LOOP:  cpu time      1.3575: real time      1.3709

 eigenvalue-minimisations  :   192
 total energy-change (2. order) :-0.2835027E-04  (-0.1479140E-03)
 number of electron      43.9999982 magnetization 
 augmentation part        1.2651887 magnetization 

 Broyden mixing:
  rms(total) = 0.74476E-02    rms(broyden)= 0.74462E-02
  rms(prec ) = 0.76246E-02
  weight for this iteration     100.00

 eigenvalues of (default mixing * dielectric matrix)
  average eigenvalue GAMMA=   2.3367
  2.3367

 Free energy of the ion-electron system (eV)
  ---------------------------------------------------
  alpha Z        PSCENC =         0.47055952
  Ewald energy   TEWEN  =      3900.60688405
  -Hartree energ DENC   =     -5066.23156485
  -exchange      EXHF   =         0.00000000
  -V(xc)+E(xc)   XCENC  =       152.76747276
  PAW double counting   =       731.89141029     -741.98717758
  entropy T*S    EENTRO =        -0.00000000
  eigenvalues    EBANDS =      -529.65403929
  atomic energy  EATOM  =      1439.60150537
  Solvation  Ediel_sol  =         0.00000000
  ---------------------------------------------------
  free energy    TOTEN  =      -112.53494972 eV

  energy without entropy =     -112.53494972  energy(sigma->0) =     -112.53494972


--------------------------------------------------------------------------------------------------------


--------------------------------------- Iteration     13(   3)  ---------------------------------------


    POTLOK:  cpu time      0.1346: real time      0.1371
    SETDIJ:  cpu time      0.0106: real time      0.0106
     EDDAV:  cpu time      0.9135: real time      0.9220
       DOS:  cpu time      0.0004: real time      0.0003
    CHARGE:  cpu time      0.1575: real time      0.1587
    MIXING:  cpu time      0.0039: real time      0.0040
    --------------------------------------------
      LOOP:  cpu time      1.2205: real time      1.2327

 eigenvalue-minimisations  :   160
 total energy-change (2. order) : 0.2994357E-04  (-0.2680530E-04)
 number of electron      43.9999982 magnetization 
 augmentation part        1.2652451 magnetization 

 Broyden mixing:
  rms(total) = 0.34528E-02    rms(broyden)= 0.34525E-02
  rms(prec ) = 0.35123E-02
  weight for this iteration     100.00

 eigenvalues of (default mixing * dielectric matrix)
  average eigenvalue GAMMA=   2.3819
  0.8344  3.9294

 Free energy of the ion-electron system (eV)
  ---------------------------------------------------
  alpha Z        PSCENC =         0.47055952
  Ewald energy   TEWEN  =      3900.60688405
  -Hartree energ DENC   =     -5066.05872919
  -exchange      EXHF   =         0.00000000
  -V(xc)+E(xc)   XCENC  =       152.75992100
  PAW double counting   =       731.69313912     -741.78758466
  entropy T*S    EENTRO =        -0.00000000
  eigenvalues    EBANDS =      -529.82061499
  atomic energy  EATOM  =      1439.60150537
  Solvation  Ediel_sol  =         0.00000000
  ---------------------------------------------------
  free energy    TOTEN  =      -112.53491977 eV

  energy without entropy =     -112.53491977  energy(sigma->0) =     -112.53491977


--------------------------------------------------------------------------------------------------------


--------------------------------------- Iteration     13(   4)  ---------------------------------------


    POTLOK:  cpu time      0.1367: real time      0.1391
    SETDIJ:  cpu time      0.0014: real time      0.0014
     EDDAV:  cpu time      1.1805: real time      1.1978
       DOS:  cpu time      0.0035: real time      0.0035
    CHARGE:  cpu time      0.1377: real time      0.1388
    MIXING:  cpu time      0.0201: real time      0.0226
    --------------------------------------------
      LOOP:  cpu time      1.4799: real time      1.5032

 eigenvalue-minimisations  :   192
 total energy-change (2. order) :-0.2678293E-04  (-0.8650372E-05)
 number of electron      43.9999982 magnetization 
 augmentation part        1.2652798 magnetization 

 Broyden mixing:
  rms(total) = 0.19865E-02    rms(broyden)= 0.19863E-02
  rms(prec ) = 0.20693E-02
  weight for this iteration     100.00

 eigenvalues of (default mixing * dielectric matrix)
  average eigenvalue GAMMA=   2.4961
  4.3617  1.0748  2.0519

 Free energy of the ion-electron system (eV)
  ---------------------------------------------------
  alpha Z        PSCENC =         0.47055952
  Ewald energy   TEWEN  =      3900.60688405
  -Hartree energ DENC   =     -5065.98899792
  -exchange      EXHF   =         0.00000000
  -V(xc)+E(xc)   XCENC  =       152.75629746
  PAW double counting   =       731.57113823     -741.66495378
  entropy T*S    EENTRO =        -0.00000000
  eigenvalues    EBANDS =      -529.88737950
  atomic energy  EATOM  =      1439.60150537
  Solvation  Ediel_sol  =         0.00000000
  ---------------------------------------------------
  free energy    TOTEN  =      -112.53494656 eV

  energy without entropy =     -112.53494656  energy(sigma->0) =     -112.53494656


--------------------------------------------------------------------------------------------------------


--------------------------------------- Iteration     13(   5)  ---------------------------------------


    POTLOK:  cpu time      0.3565: real time      0.3608
    SETDIJ:  cpu time      0.0032: real time      0.0032
     EDDAV:  cpu time      1.1597: real time      1.1727
       DOS:  cpu time      0.0021: real time      0.0021
    --------------------------------------------
      LOOP:  cpu time      1.5214: real time      1.5387

 eigenvalue-minimisations  :   192
 total energy-change (2. order) : 0.7814033E-05  (-0.7160580E-05)
 number of electron      43.9999982 magnetization 
 augmentation part        1.2652798 magnetization 

 Free energy of the ion-electron system (eV)
  ---------------------------------------------------
  alpha Z        PSCENC =         0.47055952
  Ewald energy   TEWEN  =      3900.60688405
  -Hartree energ DENC   =     -5066.06772664
  -exchange      EXHF   =         0.00000000
  -V(xc)+E(xc)   XCENC  =       152.75856426
  PAW double counting   =       731.57164591     -741.66599187
  entropy T*S    EENTRO =        -0.00000000
  eigenvalues    EBANDS =      -529.81037934
  atomic energy  EATOM  =      1439.60150537
  Solvation  Ediel_sol  =         0.00000000
  ---------------------------------------------------
  free energy    TOTEN  =      -112.53493874 eV

  energy without entropy =     -112.53493874  energy(sigma->0) =     -112.53493874


--------------------------------------------------------------------------------------------------------


 average (electrostatic) potential at core
  the test charge radii are     0.6991  0.5201  0.7089
  (the norm of the test charge is              1.0000)
       1 -59.4747       2 -58.8122       3 -58.8001       4 -58.8457       5 -58.8384
       6 -41.8090       7 -41.4537       8 -41.7965       9 -41.6464      10 -41.7884
      11 -41.4357      12 -41.6322      13 -41.6057      14 -41.4420      15 -41.8204
      16 -41.4465      17 -41.5787      18 -41.8384      19 -41.6258      20 -72.9593
      21 -72.9994
 
 
 
 E-fermi :  -4.0054     XC(G=0):  -0.1565     alpha+bet : -0.0635

 Fermi energy:        -4.0053600444

 k-point     1 :       0.0000    0.0000    0.0000
  band No.  band energies     occupation 
      1     -23.2902      2.00000
      2     -22.0979      2.00000
      3     -17.6113      2.00000
      4     -17.4867      2.00000
      5     -17.1319      2.00000
      6     -15.2226      2.00000
      7     -13.8683      2.00000
      8     -11.8615      2.00000
      9     -11.8117      2.00000
     10     -11.6040      2.00000
     11     -10.6627      2.00000
     12     -10.4503      2.00000
     13     -10.3580      2.00000
     14      -9.4776      2.00000
     15      -8.9698      2.00000
     16      -8.9488      2.00000
     17      -8.8864      2.00000
     18      -8.7835      2.00000
     19      -8.5777      2.00000
     20      -8.4468      2.00000
     21      -5.1139      2.00000
     22      -4.2435      2.00000
     23      -0.6891      0.00000
     24      -0.1277      0.00000
     25      -0.0982      0.00000
     26       0.0251      0.00000
     27       0.0504      0.00000
     28       0.1870      0.00000
     29       0.2523      0.00000
     30       0.2603      0.00000
     31       0.3005      0.00000
     32       0.3100      0.00000
     33       0.3239      0.00000
     34       0.3817      0.00000
     35       0.3950      0.00000
     36       0.4182      0.00000
     37       0.4347      0.00000
     38       0.4536      0.00000
     39       0.4639      0.00000
     40       0.4830      0.00000
     41       0.5259      0.00000
     42       0.5347      0.00000
     43       0.5558      0.00000
     44       0.5634      0.00000
     45       0.6108      0.00000
     46       0.6270      0.00000
     47       0.6381      0.00000
     48       0.6513      0.00000
     49       0.6585      0.00000
     50       0.6902      0.00000
     51       0.7005      0.00000
     52       0.7135      0.00000
     53       0.7794      0.00000
     54       0.7858      0.00000
     55       0.8027      0.00000
     56       0.8156      0.00000
     57       0.8588      0.00000
     58       0.8855      0.00000
     59       0.9118      0.00000
     60       0.9232      0.00000
     61       0.9589      0.00000
     62       0.9632      0.00000
     63       0.9809      0.00000
     64       1.0044      0.00000


--------------------------------------------------------------------------------------------------------


 soft charge-density along one line, spin component           1
         0         1         2         3         4         5         6         7         8         9
 total charge-density along one line
 
 pseudopotential strength for first ion, spin component:           1
 10.295   0.021   0.001   0.002  -0.001  -0.001  -0.002   0.001
  0.021  -0.001  -0.000  -0.000   0.000  -0.000  -0.000   0.000
  0.001  -0.000  -4.416   0.002   0.004  -0.013  -0.000  -0.000
  0.002  -0.000   0.002  -4.415  -0.001  -0.000  -0.013  -0.000
 -0.001   0.000   0.004  -0.001  -4.413  -0.000  -0.000  -0.013
 -0.001  -0.000  -0.013  -0.000  -0.000  -0.774   0.000   0.000
 -0.002  -0.000  -0.000  -0.013  -0.000   0.000  -0.774  -0.000
  0.001   0.000  -0.000  -0.000  -0.013   0.000  -0.000  -0.774
 total augmentation occupancy for first ion, spin component:           1
  1.422  -1.032  -0.027  -0.062   0.022  -0.004  -0.008   0.001
 -1.032   0.980  -0.003  -0.005   0.009  -0.008  -0.021   0.008
 -0.027  -0.003   1.062   0.032   0.118   0.182  -0.007  -0.006
 -0.062  -0.005   0.032   1.044  -0.020  -0.007   0.173   0.005
  0.022   0.009   0.118  -0.020   1.135  -0.006   0.005   0.178
 -0.004  -0.008   0.182  -0.007  -0.006   0.037  -0.005  -0.007
 -0.008  -0.021  -0.007   0.173   0.005  -0.005   0.032   0.003
  0.001   0.008  -0.006   0.005   0.178  -0.007   0.003   0.032


------------------------ aborting loop because EDIFF is reached ----------------------------------------


    CHARGE:  cpu time      0.1359: real time      0.1371
    FORLOC:  cpu time      0.0127: real time      0.0128
    FORNL :  cpu time      0.1930: real time      0.1950
    STRESS:  cpu time      0.5598: real time      0.5651
    FORHAR:  cpu time      0.0368: real time      0.0371
    MIXING:  cpu time      0.0035: real time      0.0036
    OFIELD:  cpu time      0.0001: real time      0.0001

  FORCE on cell =-STRESS in cart. coord.  units (eV):
  Direction    XX          YY          ZZ          XY          YZ          ZX
  --------------------------------------------------------------------------------------
  Alpha Z     0.47056     0.47056     0.47056
  Ewald    1360.78064  1410.83889  1128.98744   -32.58925  -310.72841   346.01101
  Hartree  1720.87482  1731.58074  1613.61844   -79.75232  -273.37953   281.96915
  E(xc)    -160.11267  -160.00340  -160.49840     0.18282    -0.06528     0.14107
  Local   -3482.22927 -3541.86714 -3157.57849   121.87079   584.06933  -623.70744
  n-local   -86.50367   -86.22410   -89.27962     2.12054     0.17904     0.79583
  augment     1.98036     1.93327     2.48215    -0.33690     0.00245    -0.15146
  Kinetic   643.98880   642.55563   661.32153   -11.33742    -0.23514    -5.09031
  Fock        0.00000     0.00000     0.00000     0.00000     0.00000     0.00000
  -------------------------------------------------------------------------------------
  Total      -0.75044    -0.71555    -0.47638     0.15826    -0.15754    -0.03215
  in kB      -0.07183    -0.06849    -0.04560     0.01515    -0.01508    -0.00308
  external pressure =       -0.06 kB  Pullay stress =        0.00 kB


 VOLUME and BASIS-vectors are now :
 -----------------------------------------------------------------------------
  energy-cutoff  :      480.00
  volume of cell :    16738.24
      direct lattice vectors                 reciprocal lattice vectors
    25.669000626  0.000000000  0.000000000     0.038957496  0.000000000  0.000000000
     0.000000000 29.639999390  0.000000000     0.000000000  0.033738192  0.000000000
     0.000000000  0.000000000 22.000000000     0.000000000  0.000000000  0.045454545

  length of vectors
    25.669000626 29.639999390 22.000000000     0.038957496  0.033738192  0.045454545


 FORCES acting on ions
    electron-ion (+dipol)            ewald-force                    non-local-force                 convergence-correction
 -----------------------------------------------------------------------------------------------
   -.584E+02 0.655E+02 0.170E+03   0.595E+02 -.666E+02 -.173E+03   -.113E+01 0.118E+01 0.272E+01   0.410E-03 0.569E-02 0.226E-03
   -.158E+03 -.482E+02 -.151E+03   0.159E+03 0.498E+02 0.154E+03   -.131E+01 -.163E+01 -.219E+01   0.288E-03 0.166E-02 0.172E-02
   0.854E+02 0.186E+03 -.970E+02   -.873E+02 -.187E+03 0.984E+02   0.195E+01 0.161E+01 -.136E+01   -.439E-02 0.725E-03 0.223E-02
   0.223E+03 -.178E+02 0.831E+01   -.226E+03 0.176E+02 -.745E+01   0.293E+01 0.221E+00 -.854E+00   0.123E-02 0.141E-02 0.153E-02
   -.479E+02 -.220E+03 -.146E+02   0.489E+02 0.223E+03 0.159E+02   -.979E+00 -.277E+01 -.125E+01   -.166E-02 -.247E-02 -.202E-02
   0.256E+02 0.597E+02 0.681E+02   -.282E+02 -.635E+02 -.712E+02   0.272E+01 0.382E+01 0.309E+01   -.380E-03 0.254E-03 -.160E-03
   0.134E+02 -.390E+02 -.697E+02   -.165E+02 0.419E+02 0.729E+02   0.317E+01 -.283E+01 -.315E+01   -.129E-03 -.580E-04 -.680E-04
   -.717E+02 -.432E+02 0.566E+01   0.751E+02 0.467E+02 -.815E+01   -.342E+01 -.354E+01 0.252E+01   -.252E-03 0.128E-03 0.135E-03
   -.587E+02 0.323E+02 -.564E+02   0.617E+02 -.356E+02 0.597E+02   -.310E+01 0.324E+01 -.323E+01   -.375E-04 0.540E-03 0.799E-04
   0.404E+02 0.684E+02 0.302E+02   -.430E+02 -.715E+02 -.340E+02   0.265E+01 0.309E+01 0.378E+01   -.662E-03 -.580E-04 0.264E-03
   0.566E+02 0.272E+01 -.573E+02   -.603E+02 -.360E+00 0.603E+02   0.362E+01 -.237E+01 -.304E+01   -.317E-03 0.312E-03 0.132E-03
   -.225E+02 0.677E+02 -.495E+02   0.252E+02 -.712E+02 0.528E+02   -.278E+01 0.350E+01 -.321E+01   -.223E-03 -.174E-03 0.558E-03
   0.637E+02 -.501E+02 0.304E+02   -.666E+02 0.541E+02 -.327E+02   0.287E+01 -.403E+01 0.229E+01   0.369E-03 0.119E-03 0.159E-03
   0.523E+02 -.631E+01 -.620E+02   -.535E+02 0.624E+01 0.671E+02   0.127E+01 0.520E-01 -.512E+01   0.198E-03 0.153E-03 -.119E-03
   0.589E+02 0.502E+02 0.327E+02   -.607E+02 -.549E+02 -.349E+02   0.189E+01 0.473E+01 0.223E+01   -.183E-04 0.301E-03 0.313E-03
   0.356E+01 -.475E+02 -.666E+02   -.410E+01 0.483E+02 0.717E+02   0.533E+00 -.747E+00 -.520E+01   -.248E-03 -.333E-03 -.218E-03
   0.201E+02 -.793E+02 0.298E+02   -.224E+02 0.835E+02 -.323E+02   0.229E+01 -.425E+01 0.252E+01   0.372E-04 -.542E-03 -.132E-03
   -.708E+02 -.417E+02 0.171E+02   0.762E+02 0.420E+02 -.183E+02   -.545E+01 -.187E+00 0.111E+01   -.331E-03 -.434E-03 -.147E-03
   -.689E+02 -.678E+01 0.652E+02   0.734E+02 0.821E+01 -.681E+02   -.454E+01 -.133E+01 0.296E+01   -.208E-03 0.780E-03 -.990E-04
   -.130E+03 0.146E+03 0.751E+01   0.143E+03 -.158E+03 -.171E+02   -.135E+02 0.114E+02 0.960E+01   -.262E-02 0.818E-02 0.351E-02
   0.540E+02 -.860E+02 0.139E+03   -.535E+02 0.874E+02 -.155E+03   -.549E+00 -.146E+01 0.161E+02   0.136E-02 0.547E-02 0.187E-02
 -----------------------------------------------------------------------------------------------
   0.109E+02 -.777E+01 -.203E+02   0.114E-12 -.284E-13 0.853E-13   -.108E+02 0.771E+01 0.203E+02   -.758E-02 0.217E-01 0.977E-02
 
 
 POSITION                                       TOTAL-FORCE (eV/Angst)
 -----------------------------------------------------------------------------------
     14.74376     12.98903     10.67642        -0.020693      0.046585     -0.056775
     15.94531     13.09454     12.83683         0.003899      0.048484     -0.023069
     14.28581     11.38121     12.50851        -0.023493     -0.024199      0.056314
     12.47779     14.00162     11.01436        -0.031659     -0.022073      0.004705
     14.45004     15.41343     11.21562        -0.005357     -0.007432      0.005292
     14.19524     12.23644     10.08630         0.074372      0.013274     -0.031870
     15.27453     13.68850     13.49699         0.085076      0.005916      0.009788
     16.61883     13.79806     12.32147        -0.022941     -0.110026      0.033241
     16.55529     12.44246     13.48273        -0.006451      0.008429      0.003749
     13.76060     10.78174     11.74994         0.014872      0.038763      0.011905
     13.52592     11.88598     13.14477        -0.036493     -0.013054     -0.006290
     14.84564     10.68621     13.15711        -0.050092      0.010190      0.000292
     11.90179     14.82595     10.55401         0.042157     -0.035588      0.040803
     12.21778     13.99087     12.09663         0.061316     -0.014647     -0.015790
     12.11848     13.06020     10.57345         0.008538      0.005834      0.008094
     14.33347     15.56559     12.31243        -0.006801      0.007814     -0.083256
     13.97643     16.27437     10.70711         0.005961     -0.065681      0.054092
     15.52687     15.43700     10.99363        -0.036118      0.065650     -0.036177
     15.64617     13.27465     10.10687        -0.034142      0.094858      0.049583
     15.21670     12.29220     11.87220        -0.000544     -0.056131     -0.003893
     13.88776     14.16917     10.73095        -0.021409      0.003034     -0.020736
 -----------------------------------------------------------------------------------
    total drift:                                0.008199     -0.038838     -0.026352


--------------------------------------------------------------------------------------------------------


  FREE ENERGIE OF THE ION-ELECTRON SYSTEM (eV)
  ---------------------------------------------------
  free  energy   TOTEN  =      -112.53493874 eV

  energy  without entropy=     -112.53493874  energy(sigma->0) =     -112.53493874
 
 d Force = 0.7098800E-03[ 0.497E-04, 0.137E-02]  d Energy = 0.6997663E-03 0.101E-04
 d Force = 0.3668349E+00[ 0.369E+00, 0.365E+00]  d Ewald  = 0.3668365E+00-0.159E-05


--------------------------------------------------------------------------------------------------------


    POTLOK:  cpu time      0.1487: real time      0.1502


--------------------------------------------------------------------------------------------------------


--------------------------------------------------------------------------------------------------------


    WAVPRE:  cpu time      0.0231: real time      0.0244
    FEWALD:  cpu time      0.0007: real time      0.0007

 real space projection operators:
  total allocation   :        982.49 KBytes
  max/ min on nodes  :        247.31        243.97

    ORTHCH:  cpu time      0.0941: real time      0.0950
     LOOP+:  cpu time      8.0730: real time      8.1661


--------------------------------------- Iteration     14(   1)  ---------------------------------------


    POTLOK:  cpu time      0.1561: real time      0.1589
    SETDIJ:  cpu time      0.0015: real time      0.0015
     EDDAV:  cpu time      0.7618: real time      0.7692
       DOS:  cpu time      0.0003: real time      0.0003
    CHARGE:  cpu time      0.1250: real time      0.1260
    MIXING:  cpu time      0.0027: real time      0.0027
    --------------------------------------------
      LOOP:  cpu time      1.0474: real time      1.0587

 eigenvalue-minimisations  :   128
 total energy-change (2. order) :-0.1812795E-02  (-0.6559614E-02)
 number of electron      43.9999982 magnetization 
 augmentation part        1.2654100 magnetization 

 Broyden mixing:
  rms(total) = 0.71967E-02    rms(broyden)= 0.71782E-02
  rms(prec ) = 0.73132E-02
  weight for this iteration     100.00

 Free energy of the ion-electron system (eV)
  ---------------------------------------------------
  alpha Z        PSCENC =         0.47055952
  Ewald energy   TEWEN  =      3900.48363757
  -Hartree energ DENC   =     -5065.88296865
  -exchange      EXHF   =         0.00000000
  -V(xc)+E(xc)   XCENC  =       152.76212175
  PAW double counting   =       731.56096780     -741.65529299
  entropy T*S    EENTRO =        -0.00000000
  eigenvalues    EBANDS =      -529.87728973
  atomic energy  EATOM  =      1439.60150537
  Solvation  Ediel_sol  =         0.00000000
  ---------------------------------------------------
  free energy    TOTEN  =      -112.53675935 eV

  energy without entropy =     -112.53675935  energy(sigma->0) =     -112.53675935


--------------------------------------------------------------------------------------------------------


--------------------------------------- Iteration     14(   2)  ---------------------------------------


    POTLOK:  cpu time      0.1356: real time      0.1379
    SETDIJ:  cpu time      0.0014: real time      0.0014
     EDDAV:  cpu time      1.0631: real time      1.0732
       DOS:  cpu time      0.0004: real time      0.0004
    CHARGE:  cpu time      0.1314: real time      0.1325
    MIXING:  cpu time      0.0028: real time      0.0028
    --------------------------------------------
      LOOP:  cpu time      1.3347: real time      1.3481

 eigenvalue-minimisations  :   192
 total energy-change (2. order) :-0.1270186E-04  (-0.8527026E-04)
 number of electron      43.9999982 magnetization 
 augmentation part        1.2653790 magnetization 

 Broyden mixing:
  rms(total) = 0.58632E-02    rms(broyden)= 0.58621E-02
  rms(prec ) = 0.59732E-02
  weight for this iteration     100.00

 eigenvalues of (default mixing * dielectric matrix)
  average eigenvalue GAMMA=   2.3727
  2.3727

 Free energy of the ion-electron system (eV)
  ---------------------------------------------------
  alpha Z        PSCENC =         0.47055952
  Ewald energy   TEWEN  =      3900.48363757
  -Hartree energ DENC   =     -5065.89522521
  -exchange      EXHF   =         0.00000000
  -V(xc)+E(xc)   XCENC  =       152.76320212
  PAW double counting   =       731.59174219     -741.68621904
  entropy T*S    EENTRO =        -0.00000000
  eigenvalues    EBANDS =      -529.86597458
  atomic energy  EATOM  =      1439.60150537
  Solvation  Ediel_sol  =         0.00000000
  ---------------------------------------------------
  free energy    TOTEN  =      -112.53677205 eV

  energy without entropy =     -112.53677205  energy(sigma->0) =     -112.53677205


--------------------------------------------------------------------------------------------------------


--------------------------------------- Iteration     14(   3)  ---------------------------------------


    POTLOK:  cpu time      0.2055: real time      0.2083
    SETDIJ:  cpu time      0.0015: real time      0.0015
     EDDAV:  cpu time      0.9079: real time      0.9169
       DOS:  cpu time      0.0013: real time      0.0013
    CHARGE:  cpu time      0.1221: real time      0.1237
    MIXING:  cpu time      0.0032: real time      0.0033
    --------------------------------------------
      LOOP:  cpu time      1.2415: real time      1.2550

 eigenvalue-minimisations  :   160
 total energy-change (2. order) :-0.1324981E-04  (-0.6407088E-05)
 number of electron      43.9999982 magnetization 
 augmentation part        1.2653726 magnetization 

 Broyden mixing:
  rms(total) = 0.29745E-02    rms(broyden)= 0.29744E-02
  rms(prec ) = 0.30238E-02
  weight for this iteration     100.00

 eigenvalues of (default mixing * dielectric matrix)
  average eigenvalue GAMMA=   2.7326
  0.9524  4.5129

 Free energy of the ion-electron system (eV)
  ---------------------------------------------------
  alpha Z        PSCENC =         0.47055952
  Ewald energy   TEWEN  =      3900.48363757
  -Hartree energ DENC   =     -5065.92449827
  -exchange      EXHF   =         0.00000000
  -V(xc)+E(xc)   XCENC  =       152.76492532
  PAW double counting   =       731.64324571     -741.73801326
  entropy T*S    EENTRO =        -0.00000000
  eigenvalues    EBANDS =      -529.83814728
  atomic energy  EATOM  =      1439.60150537
  Solvation  Ediel_sol  =         0.00000000
  ---------------------------------------------------
  free energy    TOTEN  =      -112.53678530 eV

  energy without entropy =     -112.53678530  energy(sigma->0) =     -112.53678530


--------------------------------------------------------------------------------------------------------


--------------------------------------- Iteration     14(   4)  ---------------------------------------


    POTLOK:  cpu time      0.1363: real time      0.1389
    SETDIJ:  cpu time      0.0015: real time      0.0015
     EDDAV:  cpu time      1.0799: real time      1.0902
       DOS:  cpu time      0.0016: real time      0.0016
    CHARGE:  cpu time      0.1229: real time      0.1239
    MIXING:  cpu time      0.0034: real time      0.0034
    --------------------------------------------
      LOOP:  cpu time      1.3456: real time      1.3596

 eigenvalue-minimisations  :   192
 total energy-change (2. order) :-0.2294971E-04  (-0.3609630E-05)
 number of electron      43.9999982 magnetization 
 augmentation part        1.2653672 magnetization 

 Broyden mixing:
  rms(total) = 0.84938E-03    rms(broyden)= 0.84921E-03
  rms(prec ) = 0.89383E-03
  weight for this iteration     100.00

 eigenvalues of (default mixing * dielectric matrix)
  average eigenvalue GAMMA=   2.4868
  4.4785  1.0730  1.9089

 Free energy of the ion-electron system (eV)
  ---------------------------------------------------
  alpha Z        PSCENC =         0.47055952
  Ewald energy   TEWEN  =      3900.48363757
  -Hartree energ DENC   =     -5065.94424792
  -exchange      EXHF   =         0.00000000
  -V(xc)+E(xc)   XCENC  =       152.76598258
  PAW double counting   =       731.68521710     -741.78015629
  entropy T*S    EENTRO =        -0.00000000
  eigenvalues    EBANDS =      -529.81930619
  atomic energy  EATOM  =      1439.60150537
  Solvation  Ediel_sol  =         0.00000000
  ---------------------------------------------------
  free energy    TOTEN  =      -112.53680825 eV

  energy without entropy =     -112.53680825  energy(sigma->0) =     -112.53680825


--------------------------------------------------------------------------------------------------------


--------------------------------------- Iteration     14(   5)  ---------------------------------------


    POTLOK:  cpu time      0.1386: real time      0.1407
    SETDIJ:  cpu time      0.0015: real time      0.0015
     EDDAV:  cpu time      1.0529: real time      1.0628
       DOS:  cpu time      0.0003: real time      0.0003
    --------------------------------------------
      LOOP:  cpu time      1.1932: real time      1.2053

 eigenvalue-minimisations  :   192
 total energy-change (2. order) : 0.2212236E-05  (-0.1407987E-05)
 number of electron      43.9999982 magnetization 
 augmentation part        1.2653672 magnetization 

 Free energy of the ion-electron system (eV)
  ---------------------------------------------------
  alpha Z        PSCENC =         0.47055952
  Ewald energy   TEWEN  =      3900.48363757
  -Hartree energ DENC   =     -5065.93534347
  -exchange      EXHF   =         0.00000000
  -V(xc)+E(xc)   XCENC  =       152.76531979
  PAW double counting   =       731.68013839     -741.77492129
  entropy T*S    EENTRO =        -0.00000000
  eigenvalues    EBANDS =      -529.82770192
  atomic energy  EATOM  =      1439.60150537
  Solvation  Ediel_sol  =         0.00000000
  ---------------------------------------------------
  free energy    TOTEN  =      -112.53680604 eV

  energy without entropy =     -112.53680604  energy(sigma->0) =     -112.53680604


--------------------------------------------------------------------------------------------------------


 average (electrostatic) potential at core
  the test charge radii are     0.6991  0.5201  0.7089
  (the norm of the test charge is              1.0000)
       1 -59.4750       2 -58.8100       3 -58.7974       4 -58.8445       5 -58.8395
       6 -41.8129       7 -41.4482       8 -41.8045       9 -41.6368      10 -41.7881
      11 -41.4327      12 -41.6380      13 -41.6134      14 -41.4439      15 -41.8242
      16 -41.4471      17 -41.5831      18 -41.8327      19 -41.6327      20 -72.9535
      21 -73.0045
 
 
 
 E-fermi :  -4.0047     XC(G=0):  -0.1565     alpha+bet : -0.0635

 Fermi energy:        -4.0047332252

 k-point     1 :       0.0000    0.0000    0.0000
  band No.  band energies     occupation 
      1     -23.2879      2.00000
      2     -22.0989      2.00000
      3     -17.6102      2.00000
      4     -17.4890      2.00000
      5     -17.1335      2.00000
      6     -15.2217      2.00000
      7     -13.8705      2.00000
      8     -11.8644      2.00000
      9     -11.8129      2.00000
     10     -11.6011      2.00000
     11     -10.6648      2.00000
     12     -10.4495      2.00000
     13     -10.3585      2.00000
     14      -9.4766      2.00000
     15      -8.9686      2.00000
     16      -8.9496      2.00000
     17      -8.8861      2.00000
     18      -8.7778      2.00000
     19      -8.5797      2.00000
     20      -8.4540      2.00000
     21      -5.1153      2.00000
     22      -4.2433      2.00000
     23      -0.6885      0.00000
     24      -0.1278      0.00000
     25      -0.0979      0.00000
     26       0.0254      0.00000
     27       0.0505      0.00000
     28       0.1871      0.00000
     29       0.2522      0.00000
     30       0.2603      0.00000
     31       0.3006      0.00000
     32       0.3101      0.00000
     33       0.3240      0.00000
     34       0.3818      0.00000
     35       0.3952      0.00000
     36       0.4183      0.00000
     37       0.4349      0.00000
     38       0.4536      0.00000
     39       0.4639      0.00000
     40       0.4829      0.00000
     41       0.5259      0.00000
     42       0.5350      0.00000
     43       0.5558      0.00000
     44       0.5635      0.00000
     45       0.6109      0.00000
     46       0.6269      0.00000
     47       0.6381      0.00000
     48       0.6514      0.00000
     49       0.6586      0.00000
     50       0.6903      0.00000
     51       0.7007      0.00000
     52       0.7135      0.00000
     53       0.7795      0.00000
     54       0.7860      0.00000
     55       0.8027      0.00000
     56       0.8155      0.00000
     57       0.8589      0.00000
     58       0.8855      0.00000
     59       0.9119      0.00000
     60       0.9232      0.00000
     61       0.9592      0.00000
     62       0.9632      0.00000
     63       0.9811      0.00000
     64       1.0046      0.00000


--------------------------------------------------------------------------------------------------------


 soft charge-density along one line, spin component           1
         0         1         2         3         4         5         6         7         8         9
 total charge-density along one line
 
 pseudopotential strength for first ion, spin component:           1
 10.295   0.021   0.001   0.002  -0.001  -0.001  -0.002   0.001
  0.021  -0.001  -0.000  -0.000   0.000  -0.000  -0.000   0.000
  0.001  -0.000  -4.416   0.002   0.004  -0.013  -0.000  -0.000
  0.002  -0.000   0.002  -4.415  -0.001  -0.000  -0.013  -0.000
 -0.001   0.000   0.004  -0.001  -4.413  -0.000  -0.000  -0.013
 -0.001  -0.000  -0.013  -0.000  -0.000  -0.774   0.000   0.000
 -0.002  -0.000  -0.000  -0.013  -0.000   0.000  -0.774  -0.000
  0.001   0.000  -0.000  -0.000  -0.013   0.000  -0.000  -0.774
 total augmentation occupancy for first ion, spin component:           1
  1.422  -1.031  -0.027  -0.062   0.022  -0.004  -0.008   0.001
 -1.031   0.979  -0.004  -0.005   0.008  -0.008  -0.020   0.008
 -0.027  -0.004   1.062   0.033   0.118   0.183  -0.006  -0.006
 -0.062  -0.005   0.033   1.043  -0.020  -0.006   0.172   0.005
  0.022   0.008   0.118  -0.020   1.135  -0.006   0.005   0.178
 -0.004  -0.008   0.183  -0.006  -0.006   0.037  -0.005  -0.007
 -0.008  -0.020  -0.006   0.172   0.005  -0.005   0.032   0.003
  0.001   0.008  -0.006   0.005   0.178  -0.007   0.003   0.032


------------------------ aborting loop because EDIFF is reached ----------------------------------------


    CHARGE:  cpu time      0.1283: real time      0.1296
    FORLOC:  cpu time      0.0125: real time      0.0126
    FORNL :  cpu time      0.1861: real time      0.1880
    STRESS:  cpu time      0.5623: real time      0.5675
    FORHAR:  cpu time      0.0367: real time      0.0372
    MIXING:  cpu time      0.0036: real time      0.0037
    OFIELD:  cpu time      0.0001: real time      0.0001

  FORCE on cell =-STRESS in cart. coord.  units (eV):
  Direction    XX          YY          ZZ          XY          YZ          ZX
  --------------------------------------------------------------------------------------
  Alpha Z     0.47056     0.47056     0.47056
  Ewald    1361.37223  1410.60898  1128.50252   -32.30752  -310.90455   345.26615
  Hartree  1721.17075  1731.30186  1613.45164   -79.69329  -273.65625   281.50900
  E(xc)    -160.11913  -160.01077  -160.50756     0.18376    -0.06398     0.14025
  Local   -3483.06794 -3541.32290 -3156.98639   121.57728   584.54743  -622.53396
  n-local   -86.50375   -86.22814   -89.28565     2.11547     0.18297     0.78876
  augment     1.97910     1.93249     2.48161    -0.33710     0.00243    -0.15076
  Kinetic   643.96217   642.58441   661.43510   -11.33696    -0.27682    -5.04387
  Fock        0.00000     0.00000     0.00000     0.00000     0.00000     0.00000
  -------------------------------------------------------------------------------------
  Total      -0.73600    -0.66350    -0.43817     0.20165    -0.16877    -0.02443
  in kB      -0.07045    -0.06351    -0.04194     0.01930    -0.01615    -0.00234
  external pressure =       -0.06 kB  Pullay stress =        0.00 kB


 VOLUME and BASIS-vectors are now :
 -----------------------------------------------------------------------------
  energy-cutoff  :      480.00
  volume of cell :    16738.24
      direct lattice vectors                 reciprocal lattice vectors
    25.669000626  0.000000000  0.000000000     0.038957496  0.000000000  0.000000000
     0.000000000 29.639999390  0.000000000     0.000000000  0.033738192  0.000000000
     0.000000000  0.000000000 22.000000000     0.000000000  0.000000000  0.045454545

  length of vectors
    25.669000626 29.639999390 22.000000000     0.038957496  0.033738192  0.045454545


 FORCES acting on ions
    electron-ion (+dipol)            ewald-force                    non-local-force                 convergence-correction
 -----------------------------------------------------------------------------------------------
   -.585E+02 0.655E+02 0.170E+03   0.596E+02 -.666E+02 -.173E+03   -.113E+01 0.119E+01 0.274E+01   0.264E-02 0.617E-03 -.154E-03
   -.158E+03 -.481E+02 -.151E+03   0.159E+03 0.498E+02 0.154E+03   -.131E+01 -.164E+01 -.216E+01   0.223E-02 -.708E-03 -.306E-02
   0.855E+02 0.185E+03 -.972E+02   -.875E+02 -.187E+03 0.986E+02   0.194E+01 0.162E+01 -.138E+01   -.675E-03 -.127E-03 -.469E-03
   0.223E+03 -.177E+02 0.827E+01   -.226E+03 0.174E+02 -.741E+01   0.292E+01 0.224E+00 -.843E+00   -.475E-03 -.793E-03 0.339E-03
   -.479E+02 -.220E+03 -.147E+02   0.489E+02 0.223E+03 0.159E+02   -.953E+00 -.275E+01 -.126E+01   -.246E-02 0.840E-03 -.194E-02
   0.254E+02 0.597E+02 0.682E+02   -.280E+02 -.635E+02 -.713E+02   0.271E+01 0.383E+01 0.310E+01   0.815E-04 -.118E-03 0.389E-04
   0.133E+02 -.391E+02 -.697E+02   -.164E+02 0.419E+02 0.728E+02   0.316E+01 -.283E+01 -.314E+01   -.464E-04 -.530E-04 -.939E-04
   -.718E+02 -.432E+02 0.574E+01   0.752E+02 0.466E+02 -.826E+01   -.344E+01 -.355E+01 0.253E+01   -.694E-04 -.483E-03 -.214E-03
   -.586E+02 0.323E+02 -.564E+02   0.617E+02 -.356E+02 0.596E+02   -.308E+01 0.324E+01 -.322E+01   0.263E-03 -.244E-04 -.419E-03
   0.404E+02 0.684E+02 0.303E+02   -.430E+02 -.715E+02 -.340E+02   0.265E+01 0.308E+01 0.379E+01   0.148E-03 0.269E-03 0.356E-03
   0.566E+02 0.269E+01 -.572E+02   -.603E+02 -.336E+00 0.602E+02   0.362E+01 -.237E+01 -.303E+01   0.688E-04 -.270E-03 -.264E-03
   -.225E+02 0.677E+02 -.496E+02   0.253E+02 -.713E+02 0.528E+02   -.279E+01 0.351E+01 -.322E+01   -.162E-03 0.187E-03 -.272E-03
   0.638E+02 -.501E+02 0.303E+02   -.667E+02 0.541E+02 -.326E+02   0.289E+01 -.404E+01 0.228E+01   0.212E-03 -.283E-03 0.944E-04
   0.522E+02 -.629E+01 -.621E+02   -.535E+02 0.622E+01 0.672E+02   0.127E+01 0.524E-01 -.513E+01   -.456E-04 -.150E-03 -.365E-03
   0.589E+02 0.502E+02 0.326E+02   -.608E+02 -.549E+02 -.349E+02   0.190E+01 0.473E+01 0.223E+01   0.731E-04 0.240E-03 0.265E-03
   0.350E+01 -.475E+02 -.666E+02   -.404E+01 0.483E+02 0.717E+02   0.528E+00 -.751E+00 -.521E+01   -.390E-03 0.172E-03 -.953E-04
   0.202E+02 -.794E+02 0.297E+02   -.225E+02 0.836E+02 -.322E+02   0.229E+01 -.427E+01 0.251E+01   0.213E-04 -.226E-03 -.395E-04
   -.708E+02 -.418E+02 0.172E+02   0.761E+02 0.420E+02 -.183E+02   -.543E+01 -.199E+00 0.112E+01   0.130E-03 -.152E-03 -.357E-03
   -.692E+02 -.693E+01 0.650E+02   0.737E+02 0.837E+01 -.679E+02   -.456E+01 -.134E+01 0.293E+01   -.794E-04 -.133E-03 0.171E-03
   -.129E+03 0.146E+03 0.752E+01   0.143E+03 -.158E+03 -.172E+02   -.135E+02 0.115E+02 0.962E+01   0.159E-02 -.123E-02 -.614E-03
   0.539E+02 -.858E+02 0.140E+03   -.534E+02 0.872E+02 -.156E+03   -.546E+00 -.146E+01 0.161E+02   -.314E-03 0.102E-02 -.210E-02
 -----------------------------------------------------------------------------------------------
   0.108E+02 -.775E+01 -.204E+02   0.000E+00 0.568E-13 -.284E-13   -.108E+02 0.773E+01 0.204E+02   0.275E-02 -.140E-02 -.919E-02
 
 
 POSITION                                       TOTAL-FORCE (eV/Angst)
 -----------------------------------------------------------------------------------
     14.74416     12.98956     10.67554        -0.007823      0.044549     -0.009661
     15.94570     13.09410     12.83615        -0.011421      0.010307      0.019716
     14.28474     11.38112     12.50928        -0.039430      0.001920      0.036562
     12.47809     14.00105     11.01443        -0.038310     -0.028233      0.024900
     14.44870     15.41321     11.21471         0.043099      0.007499      0.009381
     14.19866     12.23646     10.08420         0.065253      0.009287     -0.044088
     15.27629     13.68974     13.49701         0.090354     -0.002727     -0.001541
     16.61979     13.79494     12.32070        -0.001043     -0.082214      0.013350
     16.55542     12.44107     13.48277        -0.020386      0.022767     -0.008875
     13.76047     10.78264     11.74967         0.006781      0.027398      0.010235
     13.52380     11.88632     13.14439        -0.027721     -0.018067     -0.007366
     14.84446     10.68664     13.15720        -0.043329     -0.004992      0.016251
     11.90113     14.82486     10.55651         0.032419     -0.014380      0.023908
     12.21914     13.99012     12.09664         0.062056     -0.018006     -0.004293
     12.11726     13.06044     10.57415         0.010103     -0.008860     -0.000029
     14.33322     15.56578     12.31146        -0.006052     -0.000160     -0.076851
     13.97493     16.27456     10.70825        -0.006820     -0.057801      0.039520
     15.52590     15.43895     10.99126        -0.056174      0.058499     -0.029706
     15.64907     13.27696     10.11170        -0.035661      0.096129      0.029916
     15.21603     12.29143     11.87246        -0.005651     -0.029846     -0.010877
     13.88727     14.16927     10.72986        -0.010245     -0.013069     -0.030450
 -----------------------------------------------------------------------------------
    total drift:                                0.011924     -0.027400     -0.020467


--------------------------------------------------------------------------------------------------------


  FREE ENERGIE OF THE ION-ELECTRON SYSTEM (eV)
  ---------------------------------------------------
  free  energy   TOTEN  =      -112.53680604 eV

  energy  without entropy=     -112.53680604  energy(sigma->0) =     -112.53680604
 
 d Force = 0.1862608E-02[ 0.164E-02, 0.208E-02]  d Energy = 0.1867298E-02-0.469E-05
 d Force = 0.1232475E+00[ 0.126E+00, 0.120E+00]  d Ewald  = 0.1232465E+00 0.106E-05


--------------------------------------------------------------------------------------------------------


    POTLOK:  cpu time      0.1419: real time      0.1434


--------------------------------------------------------------------------------------------------------


 Conjugate gradient step on ions:
 trial-energy change:   -0.001867  1 .order   -0.001863   -0.002082   -0.001643
  (g-gl).g = 0.924E-03      g.g   = 0.923E-03  gl.gl    = 0.192E-02
 g(Force)  = 0.923E-03   g(Stress)= 0.000E+00 ortho     = 0.319E-04
 gamma     =   0.48244
 trial     =   2.21875
 opt step  =   8.87500  (harmonic =  10.53292) maximal distance =0.01930562
 next E    =  -112.539880   (d E  =  -0.00494)


--------------------------------------------------------------------------------------------------------


    WAVPRE:  cpu time      0.0229: real time      0.0243
    FEWALD:  cpu time      0.0006: real time      0.0013

 real space projection operators:
  total allocation   :        982.75 KBytes
  max/ min on nodes  :        247.65        243.59

    ORTHCH:  cpu time      0.0948: real time      0.0957
     LOOP+:  cpu time      7.3565: real time      7.4349


--------------------------------------- Iteration     15(   1)  ---------------------------------------


    POTLOK:  cpu time      0.2099: real time      0.2128
    SETDIJ:  cpu time      0.0015: real time      0.0015
     EDDAV:  cpu time      0.8087: real time      0.8160
       DOS:  cpu time      0.0033: real time      0.0033
    CHARGE:  cpu time      0.1286: real time      0.1298
    MIXING:  cpu time      0.0031: real time      0.0031
    --------------------------------------------
      LOOP:  cpu time      1.1552: real time      1.1666

 eigenvalue-minimisations  :   128
 total energy-change (2. order) :-0.2630263E-02  (-0.5912112E-01)
 number of electron      43.9999983 magnetization 
 augmentation part        1.2656789 magnetization 

 Broyden mixing:
  rms(total) = 0.21446E-01    rms(broyden)= 0.21391E-01
  rms(prec ) = 0.21795E-01
  weight for this iteration     100.00

 Free energy of the ion-electron system (eV)
  ---------------------------------------------------
  alpha Z        PSCENC =         0.47055952
  Ewald energy   TEWEN  =      3900.07944000
  -Hartree energ DENC   =     -5065.36678064
  -exchange      EXHF   =         0.00000000
  -V(xc)+E(xc)   XCENC  =       152.77569690
  PAW double counting   =       731.68166476     -741.77641830
  entropy T*S    EENTRO =        -0.00000000
  eigenvalues    EBANDS =      -530.00510613
  atomic energy  EATOM  =      1439.60150537
  Solvation  Ediel_sol  =         0.00000000
  ---------------------------------------------------
  free energy    TOTEN  =      -112.53943852 eV

  energy without entropy =     -112.53943852  energy(sigma->0) =     -112.53943852


--------------------------------------------------------------------------------------------------------


--------------------------------------- Iteration     15(   2)  ---------------------------------------


    POTLOK:  cpu time      0.1320: real time      0.1346
    SETDIJ:  cpu time      0.0014: real time      0.0014
     EDDAV:  cpu time      1.0850: real time      1.0961
       DOS:  cpu time      0.0004: real time      0.0003
    CHARGE:  cpu time      0.1242: real time      0.1252
    MIXING:  cpu time      0.0030: real time      0.0030
    --------------------------------------------
      LOOP:  cpu time      1.3460: real time      1.3606

 eigenvalue-minimisations  :   192
 total energy-change (2. order) :-0.2859061E-03  (-0.7551600E-03)
 number of electron      43.9999983 magnetization 
 augmentation part        1.2656556 magnetization 

 Broyden mixing:
  rms(total) = 0.17516E-01    rms(broyden)= 0.17513E-01
  rms(prec ) = 0.17848E-01
  weight for this iteration     100.00

 eigenvalues of (default mixing * dielectric matrix)
  average eigenvalue GAMMA=   2.4323
  2.4323

 Free energy of the ion-electron system (eV)
  ---------------------------------------------------
  alpha Z        PSCENC =         0.47055952
  Ewald energy   TEWEN  =      3900.07944000
  -Hartree energ DENC   =     -5065.38621375
  -exchange      EXHF   =         0.00000000
  -V(xc)+E(xc)   XCENC  =       152.77823653
  PAW double counting   =       731.76151363     -741.85662091
  entropy T*S    EENTRO =        -0.00000000
  eigenvalues    EBANDS =      -529.98814481
  atomic energy  EATOM  =      1439.60150537
  Solvation  Ediel_sol  =         0.00000000
  ---------------------------------------------------
  free energy    TOTEN  =      -112.53972442 eV

  energy without entropy =     -112.53972442  energy(sigma->0) =     -112.53972442


--------------------------------------------------------------------------------------------------------


--------------------------------------- Iteration     15(   3)  ---------------------------------------


    POTLOK:  cpu time      0.1421: real time      0.1447
    SETDIJ:  cpu time      0.0014: real time      0.0014
     EDDAV:  cpu time      0.9116: real time      0.9211
       DOS:  cpu time      0.0004: real time      0.0003
    CHARGE:  cpu time      0.1282: real time      0.1292
    MIXING:  cpu time      0.0031: real time      0.0032
    --------------------------------------------
      LOOP:  cpu time      1.1867: real time      1.2000

 eigenvalue-minimisations  :   160
 total energy-change (2. order) : 0.3308237E-04  (-0.6073061E-04)
 number of electron      43.9999983 magnetization 
 augmentation part        1.2656570 magnetization 

 Broyden mixing:
  rms(total) = 0.86344E-02    rms(broyden)= 0.86340E-02
  rms(prec ) = 0.87783E-02
  weight for this iteration     100.00

 eigenvalues of (default mixing * dielectric matrix)
  average eigenvalue GAMMA=   2.7270
  0.9427  4.5113

 Free energy of the ion-electron system (eV)
  ---------------------------------------------------
  alpha Z        PSCENC =         0.47055952
  Ewald energy   TEWEN  =      3900.07944000
  -Hartree energ DENC   =     -5065.45838016
  -exchange      EXHF   =         0.00000000
  -V(xc)+E(xc)   XCENC  =       152.78265932
  PAW double counting   =       731.91060138     -742.00655537
  entropy T*S    EENTRO =        -0.00000000
  eigenvalues    EBANDS =      -529.91952140
  atomic energy  EATOM  =      1439.60150537
  Solvation  Ediel_sol  =         0.00000000
  ---------------------------------------------------
  free energy    TOTEN  =      -112.53969134 eV

  energy without entropy =     -112.53969134  energy(sigma->0) =     -112.53969134


--------------------------------------------------------------------------------------------------------


--------------------------------------- Iteration     15(   4)  ---------------------------------------


    POTLOK:  cpu time      0.1356: real time      0.1381
    SETDIJ:  cpu time      0.0014: real time      0.0014
     EDDAV:  cpu time      1.0606: real time      1.0709
       DOS:  cpu time      0.0004: real time      0.0003
    CHARGE:  cpu time      0.1260: real time      0.1271
    MIXING:  cpu time      0.0033: real time      0.0034
    --------------------------------------------
      LOOP:  cpu time      1.3273: real time      1.3412

 eigenvalue-minimisations  :   192
 total energy-change (2. order) :-0.1526740E-03  (-0.3268803E-04)
 number of electron      43.9999983 magnetization 
 augmentation part        1.2656524 magnetization 

 Broyden mixing:
  rms(total) = 0.26212E-02    rms(broyden)= 0.26207E-02
  rms(prec ) = 0.27603E-02
  weight for this iteration     100.00

 eigenvalues of (default mixing * dielectric matrix)
  average eigenvalue GAMMA=   2.4886
  4.4729  1.0779  1.9148

 Free energy of the ion-electron system (eV)
  ---------------------------------------------------
  alpha Z        PSCENC =         0.47055952
  Ewald energy   TEWEN  =      3900.07944000
  -Hartree energ DENC   =     -5065.50745527
  -exchange      EXHF   =         0.00000000
  -V(xc)+E(xc)   XCENC  =       152.78522894
  PAW double counting   =       732.02825589     -742.12470131
  entropy T*S    EENTRO =        -0.00000000
  eigenvalues    EBANDS =      -529.87267716
  atomic energy  EATOM  =      1439.60150537
  Solvation  Ediel_sol  =         0.00000000
  ---------------------------------------------------
  free energy    TOTEN  =      -112.53984401 eV

  energy without entropy =     -112.53984401  energy(sigma->0) =     -112.53984401


--------------------------------------------------------------------------------------------------------


--------------------------------------- Iteration     15(   5)  ---------------------------------------


    POTLOK:  cpu time      0.2077: real time      0.2107
    SETDIJ:  cpu time      0.0014: real time      0.0014
     EDDAV:  cpu time      1.2057: real time      1.2185
       DOS:  cpu time      0.0003: real time      0.0003
    CHARGE:  cpu time      0.1302: real time      0.1312
    MIXING:  cpu time      0.0037: real time      0.0038
    --------------------------------------------
      LOOP:  cpu time      1.5491: real time      1.5659

 eigenvalue-minimisations  :   224
 total energy-change (2. order) : 0.2148167E-04  (-0.1440993E-04)
 number of electron      43.9999983 magnetization 
 augmentation part        1.2656339 magnetization 

 Broyden mixing:
  rms(total) = 0.90423E-03    rms(broyden)= 0.90369E-03
  rms(prec ) = 0.92689E-03
  weight for this iteration     100.00

 eigenvalues of (default mixing * dielectric matrix)
  average eigenvalue GAMMA=   2.1974
  4.7678  0.8815  1.1674  1.9729

 Free energy of the ion-electron system (eV)
  ---------------------------------------------------
  alpha Z        PSCENC =         0.47055952
  Ewald energy   TEWEN  =      3900.07944000
  -Hartree energ DENC   =     -5065.48731157
  -exchange      EXHF   =         0.00000000
  -V(xc)+E(xc)   XCENC  =       152.78348206
  PAW double counting   =       732.01777687     -742.11379669
  entropy T*S    EENTRO =        -0.00000000
  eigenvalues    EBANDS =      -529.89147809
  atomic energy  EATOM  =      1439.60150537
  Solvation  Ediel_sol  =         0.00000000
  ---------------------------------------------------
  free energy    TOTEN  =      -112.53982253 eV

  energy without entropy =     -112.53982253  energy(sigma->0) =     -112.53982253


--------------------------------------------------------------------------------------------------------


--------------------------------------- Iteration     15(   6)  ---------------------------------------


    POTLOK:  cpu time      0.1386: real time      0.1412
    SETDIJ:  cpu time      0.0015: real time      0.0015
     EDDAV:  cpu time      1.0773: real time      1.0875
       DOS:  cpu time      0.0031: real time      0.0031
    --------------------------------------------
      LOOP:  cpu time      1.2204: real time      1.2333

 eigenvalue-minimisations  :   192
 total energy-change (2. order) :-0.3814444E-05  (-0.1560940E-05)
 number of electron      43.9999983 magnetization 
 augmentation part        1.2656339 magnetization 

 Free energy of the ion-electron system (eV)
  ---------------------------------------------------
  alpha Z        PSCENC =         0.47055952
  Ewald energy   TEWEN  =      3900.07944000
  -Hartree energ DENC   =     -5065.48128948
  -exchange      EXHF   =         0.00000000
  -V(xc)+E(xc)   XCENC  =       152.78328089
  PAW double counting   =       732.02229197     -742.11827101
  entropy T*S    EENTRO =        -0.00000000
  eigenvalues    EBANDS =      -529.89734362
  atomic energy  EATOM  =      1439.60150537
  Solvation  Ediel_sol  =         0.00000000
  ---------------------------------------------------
  free energy    TOTEN  =      -112.53982635 eV

  energy without entropy =     -112.53982635  energy(sigma->0) =     -112.53982635


--------------------------------------------------------------------------------------------------------


 average (electrostatic) potential at core
  the test charge radii are     0.6991  0.5201  0.7089
  (the norm of the test charge is              1.0000)
       1 -59.4766       2 -58.8025       3 -58.7911       4 -58.8413       5 -58.8412
       6 -41.8263       7 -41.4309       8 -41.8307       9 -41.6078      10 -41.7878
      11 -41.4240      12 -41.6578      13 -41.6366      14 -41.4494      15 -41.8362
      16 -41.4486      17 -41.5956      18 -41.8146      19 -41.6521      20 -72.9432
      21 -73.0178
 
 
 
 E-fermi :  -4.0033     XC(G=0):  -0.1565     alpha+bet : -0.0635

 Fermi energy:        -4.0032785557

 k-point     1 :       0.0000    0.0000    0.0000
  band No.  band energies     occupation 
      1     -23.2821      2.00000
      2     -22.1021      2.00000
      3     -17.6080      2.00000
      4     -17.4955      2.00000
      5     -17.1384      2.00000
      6     -15.2194      2.00000
      7     -13.8773      2.00000
      8     -11.8736      2.00000
      9     -11.8171      2.00000
     10     -11.5925      2.00000
     11     -10.6716      2.00000
     12     -10.4479      2.00000
     13     -10.3596      2.00000
     14      -9.4737      2.00000
     15      -8.9670      2.00000
     16      -8.9508      2.00000
     17      -8.8852      2.00000
     18      -8.7606      2.00000
     19      -8.5867      2.00000
     20      -8.4748      2.00000
     21      -5.1208      2.00000
     22      -4.2438      2.00000
     23      -0.6869      0.00000
     24      -0.1281      0.00000
     25      -0.0972      0.00000
     26       0.0259      0.00000
     27       0.0505      0.00000
     28       0.1870      0.00000
     29       0.2522      0.00000
     30       0.2605      0.00000
     31       0.3009      0.00000
     32       0.3108      0.00000
     33       0.3243      0.00000
     34       0.3819      0.00000
     35       0.3956      0.00000
     36       0.4183      0.00000
     37       0.4353      0.00000
     38       0.4537      0.00000
     39       0.4641      0.00000
     40       0.4830      0.00000
     41       0.5259      0.00000
     42       0.5357      0.00000
     43       0.5557      0.00000
     44       0.5638      0.00000
     45       0.6111      0.00000
     46       0.6268      0.00000
     47       0.6383      0.00000
     48       0.6515      0.00000
     49       0.6589      0.00000
     50       0.6904      0.00000
     51       0.7008      0.00000
     52       0.7135      0.00000
     53       0.7798      0.00000
     54       0.7862      0.00000
     55       0.8028      0.00000
     56       0.8155      0.00000
     57       0.8593      0.00000
     58       0.8857      0.00000
     59       0.9121      0.00000
     60       0.9232      0.00000
     61       0.9600      0.00000
     62       0.9634      0.00000
     63       0.9814      0.00000
     64       1.0049      0.00000


--------------------------------------------------------------------------------------------------------


 soft charge-density along one line, spin component           1
         0         1         2         3         4         5         6         7         8         9
 total charge-density along one line
 
 pseudopotential strength for first ion, spin component:           1
 10.295   0.021   0.001   0.002  -0.001  -0.001  -0.001   0.001
  0.021  -0.001  -0.000  -0.000   0.000  -0.000  -0.000   0.000
  0.001  -0.000  -4.416   0.002   0.004  -0.013  -0.000  -0.000
  0.002  -0.000   0.002  -4.415  -0.001  -0.000  -0.013  -0.000
 -0.001   0.000   0.004  -0.001  -4.414  -0.000  -0.000  -0.013
 -0.001  -0.000  -0.013  -0.000  -0.000  -0.774   0.000   0.000
 -0.001  -0.000  -0.000  -0.013  -0.000   0.000  -0.774  -0.000
  0.001   0.000  -0.000  -0.000  -0.013   0.000  -0.000  -0.774
 total augmentation occupancy for first ion, spin component:           1
  1.422  -1.029  -0.027  -0.064   0.023  -0.003  -0.008   0.002
 -1.029   0.975  -0.004  -0.004   0.008  -0.008  -0.020   0.008
 -0.027  -0.004   1.062   0.036   0.119   0.183  -0.006  -0.005
 -0.064  -0.004   0.036   1.041  -0.019  -0.006   0.171   0.005
  0.023   0.008   0.119  -0.019   1.135  -0.005   0.005   0.179
 -0.003  -0.008   0.183  -0.006  -0.005   0.037  -0.004  -0.007
 -0.008  -0.020  -0.006   0.171   0.005  -0.004   0.032   0.003
  0.002   0.008  -0.005   0.005   0.179  -0.007   0.003   0.032


------------------------ aborting loop because EDIFF is reached ----------------------------------------


    CHARGE:  cpu time      0.1287: real time      0.1297
    FORLOC:  cpu time      0.0125: real time      0.0126
    FORNL :  cpu time      0.1903: real time      0.1920
    STRESS:  cpu time      0.5631: real time      0.5685
    FORHAR:  cpu time      0.0381: real time      0.0385
    MIXING:  cpu time      0.0039: real time      0.0039
    OFIELD:  cpu time      0.0001: real time      0.0001

  FORCE on cell =-STRESS in cart. coord.  units (eV):
  Direction    XX          YY          ZZ          XY          YZ          ZX
  --------------------------------------------------------------------------------------
  Alpha Z     0.47056     0.47056     0.47056
  Ewald    1363.12906  1409.90100  1127.04947   -31.47092  -311.42303   343.05067
  Hartree  1722.05707  1730.46377  1612.93915   -79.51465  -274.48094   280.12926
  E(xc)    -160.13617  -160.03059  -160.53262     0.18660    -0.06008     0.13801
  Local   -3485.56482 -3539.66887 -3155.19214   120.70217   585.96597  -619.02514
  n-local   -86.52323   -86.28718   -89.30801     2.10373     0.17670     0.77098
  augment     1.97590     1.93076     2.48074    -0.33767     0.00236    -0.14867
  Kinetic   643.88505   642.67413   661.78232   -11.33574    -0.40596    -4.90566
  Fock        0.00000     0.00000     0.00000     0.00000     0.00000     0.00000
  -------------------------------------------------------------------------------------
  Total      -0.70658    -0.54642    -0.31054     0.33353    -0.22498     0.00945
  in kB      -0.06763    -0.05230    -0.02972     0.03193    -0.02154     0.00090
  external pressure =       -0.05 kB  Pullay stress =        0.00 kB


 VOLUME and BASIS-vectors are now :
 -----------------------------------------------------------------------------
  energy-cutoff  :      480.00
  volume of cell :    16738.24
      direct lattice vectors                 reciprocal lattice vectors
    25.669000626  0.000000000  0.000000000     0.038957496  0.000000000  0.000000000
     0.000000000 29.639999390  0.000000000     0.000000000  0.033738192  0.000000000
     0.000000000  0.000000000 22.000000000     0.000000000  0.000000000  0.045454545

  length of vectors
    25.669000626 29.639999390 22.000000000     0.038957496  0.033738192  0.045454545


 FORCES acting on ions
    electron-ion (+dipol)            ewald-force                    non-local-force                 convergence-correction
 -----------------------------------------------------------------------------------------------
   -.587E+02 0.655E+02 0.170E+03   0.598E+02 -.667E+02 -.172E+03   -.113E+01 0.120E+01 0.282E+01   0.777E-02 -.369E-03 0.321E-02
   -.158E+03 -.480E+02 -.151E+03   0.159E+03 0.496E+02 0.153E+03   -.130E+01 -.170E+01 -.207E+01   0.246E-02 -.316E-02 -.861E-02
   0.858E+02 0.185E+03 -.976E+02   -.878E+02 -.186E+03 0.990E+02   0.191E+01 0.166E+01 -.146E+01   -.232E-04 0.211E-02 -.230E-02
   0.223E+03 -.171E+02 0.817E+01   -.226E+03 0.169E+02 -.728E+01   0.290E+01 0.228E+00 -.828E+00   -.198E-02 -.278E-02 0.208E-02
   -.479E+02 -.220E+03 -.147E+02   0.490E+02 0.223E+03 0.160E+02   -.904E+00 -.272E+01 -.126E+01   -.449E-02 0.203E-02 -.354E-02
   0.248E+02 0.597E+02 0.684E+02   -.274E+02 -.636E+02 -.716E+02   0.268E+01 0.386E+01 0.313E+01   0.859E-03 -.811E-04 0.512E-03
   0.130E+02 -.393E+02 -.696E+02   -.160E+02 0.421E+02 0.727E+02   0.312E+01 -.284E+01 -.314E+01   -.353E-03 -.135E-03 -.182E-03
   -.721E+02 -.430E+02 0.596E+01   0.757E+02 0.465E+02 -.858E+01   -.350E+01 -.355E+01 0.257E+01   -.294E-03 -.139E-02 -.699E-03
   -.584E+02 0.324E+02 -.563E+02   0.614E+02 -.355E+02 0.595E+02   -.305E+01 0.322E+01 -.320E+01   0.414E-03 -.381E-03 -.846E-03
   0.404E+02 0.683E+02 0.305E+02   -.430E+02 -.714E+02 -.343E+02   0.264E+01 0.307E+01 0.382E+01   0.223E-03 0.681E-03 0.583E-03
   0.567E+02 0.261E+01 -.570E+02   -.604E+02 -.267E+00 0.600E+02   0.363E+01 -.237E+01 -.300E+01   -.957E-04 -.211E-03 -.475E-03
   -.225E+02 0.678E+02 -.497E+02   0.253E+02 -.714E+02 0.530E+02   -.281E+01 0.353E+01 -.324E+01   -.257E-03 0.448E-03 -.392E-03
   0.642E+02 -.502E+02 0.300E+02   -.671E+02 0.543E+02 -.323E+02   0.293E+01 -.407E+01 0.226E+01   -.495E-03 0.151E-03 -.133E-04
   0.521E+02 -.625E+01 -.622E+02   -.533E+02 0.617E+01 0.674E+02   0.126E+01 0.533E-01 -.514E+01   -.249E-03 -.581E-03 0.560E-03
   0.591E+02 0.502E+02 0.326E+02   -.610E+02 -.550E+02 -.348E+02   0.194E+01 0.474E+01 0.223E+01   -.416E-03 -.640E-03 0.321E-03
   0.334E+01 -.475E+02 -.666E+02   -.386E+01 0.483E+02 0.717E+02   0.513E+00 -.763E+00 -.521E+01   -.885E-03 0.339E-03 0.358E-03
   0.204E+02 -.795E+02 0.295E+02   -.227E+02 0.838E+02 -.320E+02   0.231E+01 -.430E+01 0.249E+01   -.144E-03 0.393E-04 -.171E-03
   -.706E+02 -.420E+02 0.174E+02   0.758E+02 0.423E+02 -.185E+02   -.540E+01 -.234E+00 0.113E+01   0.745E-03 -.298E-03 -.106E-02
   -.698E+02 -.738E+01 0.642E+02   0.744E+02 0.885E+01 -.671E+02   -.463E+01 -.137E+01 0.285E+01   -.358E-03 -.331E-03 0.135E-02
   -.128E+03 0.146E+03 0.757E+01   0.142E+03 -.158E+03 -.173E+02   -.134E+02 0.115E+02 0.970E+01   0.846E-03 -.469E-03 -.244E-02
   0.537E+02 -.852E+02 0.140E+03   -.532E+02 0.866E+02 -.157E+03   -.535E+00 -.145E+01 0.161E+02   0.530E-02 -.149E-02 -.455E-02
 -----------------------------------------------------------------------------------------------
   0.108E+02 -.775E+01 -.206E+02   0.995E-13 -.853E-13 -.284E-13   -.108E+02 0.774E+01 0.206E+02   0.858E-02 -.651E-02 -.163E-01
 
 
 POSITION                                       TOTAL-FORCE (eV/Angst)
 -----------------------------------------------------------------------------------
     14.74535     12.99116     10.67289         0.027959      0.040709      0.143486
     15.94686     13.09276     12.83411        -0.048611     -0.111610      0.155489
     14.28156     11.38085     12.51159        -0.084246      0.090147     -0.039401
     12.47899     13.99933     11.01465        -0.056495     -0.049851      0.066371
     14.44466     15.41257     11.21197         0.158067      0.040780      0.026616
     14.20889     12.23651     10.07792         0.040124     -0.001459     -0.080016
     15.28159     13.69344     13.49708         0.107235     -0.028020     -0.035062
     16.62267     13.78559     12.31840         0.066189      0.001678     -0.046411
     16.55582     12.43690     13.48288        -0.060677      0.065926     -0.045797
     13.76008     10.78535     11.74886        -0.015939     -0.004361      0.007097
     13.51743     11.88734     13.14327         0.000468     -0.032908     -0.010431
     14.84092     10.68794     13.15747        -0.022171     -0.048755      0.064342
     11.89913     14.82159     10.56402         0.004761      0.049302     -0.025415
     12.22321     13.98789     12.09666         0.065943     -0.027172      0.029702
     12.11358     13.06115     10.57625         0.017006     -0.049961     -0.023488
     14.33249     15.56633     12.30854        -0.003427     -0.022372     -0.057988
     13.97043     16.27516     10.71166        -0.044449     -0.033782     -0.002433
     15.52300     15.44481     10.98415        -0.115996      0.038477     -0.009061
     15.65777     13.28388     10.12618        -0.043616      0.099288     -0.025961
     15.21400     12.28910     11.87323        -0.015903      0.046020     -0.033016
     13.88580     14.16958     10.72657         0.023778     -0.062074     -0.058622
 -----------------------------------------------------------------------------------
    total drift:                                0.008173     -0.022575     -0.020621


--------------------------------------------------------------------------------------------------------
[truncated: 745,751 more chars]
