# Supplementary material for: Redox-mediated domino electrosynthesis of N,N-dimethylformamide with industrial-relevant productivity and modularized cathodic integration
Source: Nat Commun. 2026 Apr 17;17:5349. doi: 10.1038/s41467-026-71637-z (PMC13272958; doi:10.1038/s41467-026-71637-z)
Supplement: Supplementary file 3 — Supplementary Data 1 [file 41467_2026_71637_MOESM3_ESM.zip › 6/POSCAR]

c\(0\0\1)
1.0
       25.6690006256         0.0000000000         0.0000000000
        0.0000000000        29.6399993896         0.0000000000
        0.0000000000         0.0000000000        22.0000000000
    C    H    N
    5   14    2
Cartesian
    14.718348503        12.977873802        10.679679871
    15.941218376        13.107696533        12.849979401
    14.293269157        11.375535011        12.516459465
    12.490535736        14.000157356        11.007920265
    14.467306137        15.410131454        11.227920532
    14.139768600        12.206936836        10.071160316
    15.266895294        13.685379982        13.515700340
    16.608356476        13.808683395        12.331880569
    16.559841156        12.459469795        13.490400314
    13.767054558        10.783624649        11.753059387
    13.535521507        11.881194115        13.152039528
    14.848489761        10.676624298        13.161939621
    11.926074982        14.823555946        10.537779808
    12.221781731        13.997193336        12.086359978
    12.134507179        13.057604790        10.566379547
    14.325356483        15.569595337        12.317140579
    13.994996071        16.259613037        10.705419540
    15.540013313        15.435325623        11.004399300
    15.596228600        13.319919586        10.037719727
    15.227364540        12.287557602        11.880880356
    13.901304245        14.165548325        10.744139671
