# Supplementary material for: Redox-mediated domino electrosynthesis of N,N-dimethylformamide with industrial-relevant productivity and modularized cathodic integration
Source: Nat Commun. 2026 Apr 17;17:5349. doi: 10.1038/s41467-026-71637-z (PMC13272958; doi:10.1038/s41467-026-71637-z)
Supplement: Supplementary file 3 — Supplementary Data 1 [file 41467_2026_71637_MOESM3_ESM.zip › 6/XDATCAR]

XYC                                     
           1
    25.669001    0.000000    0.000000
     0.000000   29.639999    0.000000
     0.000000    0.000000   22.000000
   C    H    N 
     5    14     2
Direct configuration=     1
   0.57339001  0.43785000  0.48543999
   0.62102996  0.44222999  0.58408997
   0.55682998  0.38378999  0.56892998
   0.48660000  0.47234000  0.50036001
   0.56361003  0.51990998  0.51036002
   0.55084998  0.41183998  0.45778001
   0.59476002  0.46171998  0.61435002
   0.64701999  0.46588002  0.56054003
   0.64512995  0.42035999  0.61320001
   0.53632998  0.36382000  0.53422997
   0.52731003  0.40085001  0.59781998
   0.57845999  0.36021000  0.59826998
   0.46461002  0.50011998  0.47898999
   0.47613002  0.47224000  0.54938000
   0.47273002  0.44053998  0.48028998
   0.55808002  0.52529000  0.55987003
   0.54521001  0.54856995  0.48660998
   0.60540001  0.52075998  0.50019997
   0.60759002  0.44939001  0.45625999
   0.59322000  0.41455998  0.54004002
   0.54156001  0.47791999  0.48836999
Direct configuration=     2
   0.57366187  0.43781274  0.48499491
   0.62101747  0.44216300  0.58402078
   0.55684216  0.38378945  0.56893395
   0.48655080  0.47237991  0.50038805
   0.56353716  0.51986737  0.51030513
   0.55107982  0.41206117  0.45805378
   0.59476639  0.46174156  0.61434922
   0.64702876  0.46588120  0.56054150
   0.64513101  0.42035866  0.61320878
   0.53633540  0.36382666  0.53424115
   0.52728551  0.40085182  0.59782561
   0.57845259  0.36020339  0.59828142
   0.46459381  0.50012653  0.47899928
   0.47613031  0.47223037  0.54939164
   0.47273780  0.44054862  0.48029783
   0.55810910  0.52529455  0.55986726
   0.54519855  0.54858037  0.48662050
   0.60542865  0.52077265  0.50020503
   0.60743545  0.44919269  0.45658287
   0.59315716  0.41458737  0.53987903
   0.54137028  0.47791976  0.48839219
Direct configuration=     3
   0.57397018  0.43777048  0.48449017
   0.62100331  0.44208703  0.58394231
   0.55685596  0.38378884  0.56893847
   0.48649501  0.47242517  0.50041984
   0.56345452  0.51981904  0.51024287
   0.55134046  0.41231202  0.45836425
   0.59477362  0.46176604  0.61434831
   0.64703870  0.46588253  0.56054317
   0.64513222  0.42035715  0.61321872
   0.53634154  0.36383421  0.53425383
   0.52725771  0.40085388  0.59783200
   0.57844420  0.36019589  0.59829439
   0.46457543  0.50013395  0.47900981
   0.47613063  0.47221944  0.54940485
   0.47274663  0.44055842  0.48030674
   0.55814208  0.52529971  0.55986411
   0.54518555  0.54859219  0.48663244
   0.60546112  0.52078701  0.50021077
   0.60726016  0.44896892  0.45694904
   0.59308590  0.41461842  0.53969646
   0.54115511  0.47791950  0.48841737
Direct configuration=     4
   0.57390242  0.43784161  0.48458058
   0.62097009  0.44205171  0.58383285
   0.55684609  0.38382275  0.56887696
   0.48641045  0.47240446  0.50045035
   0.56340856  0.51977641  0.51019855
   0.55153582  0.41244548  0.45850761
   0.59480331  0.46176828  0.61430724
   0.64703987  0.46586831  0.56055603
   0.64512728  0.42034129  0.61321697
   0.53633921  0.36383418  0.53427108
   0.52723940  0.40085298  0.59782815
   0.57844576  0.36019366  0.59830460
   0.46452355  0.50016264  0.47901476
   0.47611492  0.47220945  0.54944691
   0.47274294  0.44058124  0.48032738
   0.55817712  0.52530054  0.55983718
   0.54516372  0.54861483  0.48664187
   0.60542950  0.52079138  0.50021933
   0.60737713  0.44882934  0.45708258
   0.59307311  0.41463290  0.53953876
   0.54117979  0.47786640  0.48834020
Direct configuration=     5
   0.57376861  0.43798204  0.48475911
   0.62090450  0.44198199  0.58361673
   0.55682661  0.38388969  0.56875550
   0.48624349  0.47236358  0.50051058
   0.56331782  0.51969222  0.51011103
   0.55192158  0.41270902  0.45879067
   0.59486192  0.46177272  0.61422615
   0.64704216  0.46584022  0.56058141
   0.64511754  0.42030998  0.61321350
   0.53633461  0.36383411  0.53430513
   0.52720324  0.40085119  0.59782054
   0.57844883  0.36018924  0.59832475
   0.46442113  0.50021930  0.47902454
   0.47608389  0.47218971  0.54952996
   0.47273565  0.44062631  0.48036814
   0.55824631  0.52530219  0.55978400
   0.54512063  0.54865953  0.48666050
   0.60536707  0.52079999  0.50023623
   0.60760811  0.44855373  0.45734625
   0.59304785  0.41466150  0.53922737
   0.54122852  0.47776156  0.48818783
Direct configuration=     6
   0.57386201  0.43816893  0.48495411
   0.62091292  0.44193396  0.58352937
   0.55684957  0.38391873  0.56871707
   0.48622311  0.47239386  0.50052610
   0.56328079  0.51968052  0.51004563
   0.55208996  0.41275599  0.45882283
   0.59491748  0.46174913  0.61410340
   0.64705410  0.46581405  0.56057733
   0.64505434  0.42029564  0.61312987
   0.53630256  0.36381413  0.53429819
   0.52719338  0.40085615  0.59778388
   0.57842139  0.36024876  0.59826660
   0.46434478  0.50023791  0.47906602
   0.47605624  0.47217068  0.54961022
   0.47267391  0.44060401  0.48037729
   0.55829368  0.52528113  0.55970901
   0.54507968  0.54866337  0.48668393
   0.60528115  0.52079886  0.50023743
   0.60783441  0.44835259  0.45755358
   0.59303390  0.41462743  0.53925828
   0.54109069  0.47782400  0.48812977
Direct configuration=     7
   0.57395967  0.43836434  0.48515802
   0.62092172  0.44188373  0.58343802
   0.55687358  0.38394910  0.56867689
   0.48620179  0.47242553  0.50054233
   0.56324208  0.51966829  0.50997726
   0.55226602  0.41280511  0.45885646
   0.59497558  0.46172447  0.61397503
   0.64706658  0.46578668  0.56057307
   0.64498826  0.42028065  0.61304243
   0.53626906  0.36379323  0.53429093
   0.52718308  0.40086132  0.59774556
   0.57839270  0.36031100  0.59820580
   0.46426494  0.50025736  0.47910939
   0.47602732  0.47215079  0.54969414
   0.47260936  0.44058070  0.48038686
   0.55834321  0.52525910  0.55963060
   0.54503686  0.54866738  0.48670843
   0.60519131  0.52079766  0.50023868
   0.60807105  0.44814228  0.45777038
   0.59301932  0.41459180  0.53929059
   0.54094656  0.47788929  0.48806907
Direct configuration=     8
   0.57399556  0.43832657  0.48516687
   0.62098032  0.44185988  0.58346594
   0.55678697  0.38392323  0.56865919
   0.48611392  0.47242791  0.50057574
   0.56314761  0.51976452  0.50995836
   0.55244434  0.41286057  0.45886160
   0.59502081  0.46169390  0.61381906
   0.64710049  0.46574863  0.56051495
   0.64492462  0.42023519  0.61294176
   0.53623951  0.36378314  0.53428144
   0.52718752  0.40087374  0.59767729
   0.57837524  0.36038662  0.59813414
   0.46417548  0.50025511  0.47919414
   0.47600832  0.47213091  0.54973388
   0.47252526  0.44057745  0.48041707
   0.55837757  0.52522044  0.55954906
   0.54497818  0.54867506  0.48673077
   0.60512333  0.52077988  0.50018542
   0.60835677  0.44801384  0.45802918
   0.59304652  0.41462540  0.53944148
   0.54094171  0.47802786  0.48804259
Direct configuration=     9
   0.57401520  0.43830588  0.48517172
   0.62101242  0.44184682  0.58348122
   0.55673955  0.38390905  0.56864950
   0.48606580  0.47242921  0.50059403
   0.56309589  0.51981722  0.50994801
   0.55254198  0.41289093  0.45886442
   0.59504558  0.46167716  0.61373365
   0.64711906  0.46572779  0.56048313
   0.64488977  0.42021030  0.61288664
   0.53622333  0.36377761  0.53427624
   0.52718994  0.40088055  0.59763991
   0.57836568  0.36042803  0.59809490
   0.46412649  0.50025388  0.47924054
   0.47599792  0.47212002  0.54975564
   0.47247921  0.44057567  0.48043360
   0.55839639  0.52519927  0.55950441
   0.54494605  0.54867926  0.48674301
   0.60508611  0.52077014  0.50015626
   0.60851322  0.44794351  0.45817090
   0.59306142  0.41464379  0.53952410
   0.54093905  0.47810373  0.48802809
Direct configuration=    10
   0.57413100  0.43829309  0.48520351
   0.62107440  0.44189223  0.58349848
   0.55668140  0.38392039  0.56864210
   0.48602759  0.47241617  0.50062231
   0.56309447  0.51991113  0.50994979
   0.55264907  0.41287928  0.45878008
   0.59505393  0.46168941  0.61364131
   0.64717542  0.46567274  0.56039444
   0.64490279  0.42009738  0.61287379
   0.53618399  0.36376470  0.53422651
   0.52715200  0.40090897  0.59758848
   0.57836429  0.36046456  0.59806941
   0.46400814  0.50024613  0.47935132
   0.47598476  0.47209943  0.54977370
   0.47239150  0.44059340  0.48047824
   0.55840192  0.52517853  0.55951902
   0.54483243  0.54877450  0.48671939
   0.60500860  0.52076415  0.50006204
   0.60876551  0.44789384  0.45847416
   0.59298414  0.41465559  0.53955606
   0.54098271  0.47807424  0.48795577
Direct configuration=    11
   0.57427418  0.43827727  0.48524283
   0.62115104  0.44194838  0.58351982
   0.55660950  0.38393441  0.56863294
   0.48598034  0.47240005  0.50065729
   0.56309271  0.52002726  0.50995201
   0.55278151  0.41286486  0.45867579
   0.59506425  0.46170456  0.61352713
   0.64724511  0.46560466  0.56028477
   0.64491889  0.41995775  0.61285790
   0.53613534  0.36374874  0.53416501
   0.52710509  0.40094411  0.59752488
   0.57836257  0.36050972  0.59803791
   0.46386179  0.50023655  0.47948831
   0.47596848  0.47207397  0.54979603
   0.47228305  0.44061532  0.48053344
   0.55840875  0.52515287  0.55953708
   0.54469193  0.54889227  0.48669017
   0.60491276  0.52075673  0.49994555
   0.60907748  0.44783242  0.45884915
   0.59288858  0.41467018  0.53959559
   0.54103669  0.47803777  0.48786635
Direct configuration=    12
   0.57433244  0.43824930  0.48526977
   0.62117217  0.44185914  0.58350471
   0.55657082  0.38396024  0.56859764
   0.48604817  0.47239411  0.50065486
   0.56300730  0.52002393  0.50986895
   0.55290784  0.41284872  0.45856151
   0.59506045  0.46177104  0.61351199
   0.64734575  0.46555893  0.56016492
   0.64493753  0.41986335  0.61285441
   0.53610417  0.36375302  0.53412264
   0.52701201  0.40098125  0.59750543
   0.57835506  0.36052267  0.59804473
   0.46375302  0.50021681  0.47962011
   0.47597163  0.47204796  0.54982403
   0.47218543  0.44062206  0.48057620
   0.55840178  0.52515399  0.55960252
   0.54457898  0.54898877  0.48668839
   0.60489920  0.52078959  0.49981632
   0.60932949  0.44784904  0.45915403
   0.59284242  0.41469578  0.53962312
   0.54103438  0.47804014  0.48781365
Direct configuration=    13
   0.57438008  0.43822643  0.48529180
   0.62118945  0.44178618  0.58349235
   0.55653920  0.38398137  0.56856878
   0.48610362  0.47238925  0.50065287
   0.56293747  0.52002120  0.50980104
   0.55301114  0.41283551  0.45846807
   0.59505734  0.46182540  0.61349961
   0.64742803  0.46552154  0.56006693
   0.64495277  0.41978617  0.61285157
   0.53607868  0.36375652  0.53408799
   0.52693591  0.40101161  0.59748953
   0.57834892  0.36053326  0.59805030
   0.46366409  0.50020067  0.47972786
   0.47597420  0.47202669  0.54984692
   0.47210562  0.44062757  0.48061115
   0.55839609  0.52515491  0.55965602
   0.54448663  0.54906767  0.48668694
   0.60488811  0.52081646  0.49971066
   0.60953553  0.44786263  0.45940329
   0.59280468  0.41471672  0.53964563
   0.54103248  0.47804208  0.48777057
Direct configuration=    14
   0.57439552  0.43824437  0.48525168
   0.62120457  0.44177111  0.58346142
   0.55649790  0.38397839  0.56860376
   0.48611529  0.47236997  0.50065608
   0.56288506  0.52001396  0.50975957
   0.55314408  0.41283604  0.45837291
   0.59512615  0.46186699  0.61350064
   0.64746539  0.46541641  0.56003200
   0.64495786  0.41973927  0.61285326
   0.53607359  0.36378693  0.53407579
   0.52685323  0.40102303  0.59747249
   0.57830293  0.36054789  0.59805442
   0.46363820  0.50016389  0.47984155
   0.47602711  0.47200151  0.54984728
   0.47205795  0.44063556  0.48064303
   0.55838650  0.52516118  0.55961174
   0.54442820  0.54907440  0.48673857
   0.60485037  0.52088233  0.49960292
   0.60964851  0.44794047  0.45962268
   0.59277832  0.41469055  0.53965730
   0.54101333  0.47804560  0.48772082
Direct configuration=    15
   0.57444186  0.43829820  0.48513132
   0.62124992  0.44172589  0.58336864
   0.55637398  0.38396946  0.56870872
   0.48615029  0.47231213  0.50066572
   0.56272783  0.51999224  0.50963515
   0.55354290  0.41283760  0.45808743
   0.59533261  0.46199176  0.61350372
   0.64757747  0.46510100  0.55992722
   0.64497311  0.41959856  0.61285834
   0.53605830  0.36387813  0.53403920
   0.52660519  0.40105728  0.59742137
   0.57816496  0.36059178  0.59806675
   0.46356051  0.50005354  0.48018261
   0.47618582  0.47192597  0.54984833
   0.47191493  0.44065954  0.48073866
   0.55835775  0.52518000  0.55947889
   0.54425291  0.54909460  0.48689349
   0.60473716  0.52107992  0.49927969
   0.60998747  0.44817400  0.46028082
   0.59269924  0.41461205  0.53969230
   0.54095586  0.47805617  0.48757155
Direct configuration=    16
   0.57445773  0.43831730  0.48514679
   0.62124751  0.44169401  0.58339293
   0.55632929  0.38398612  0.56871885
   0.48614395  0.47229036  0.50068594
   0.56273373  0.51999623  0.50961760
   0.55363216  0.41283762  0.45800827
   0.59539924  0.46201099  0.61349467
   0.64761552  0.46503825  0.55989346
   0.64496182  0.41958391  0.61284673
   0.53605148  0.36389549  0.53403383
   0.52655568  0.40105740  0.59740827
   0.57813212  0.36059058  0.59808696
   0.46354609  0.50004155  0.48024382
   0.47623315  0.47190530  0.54985673
   0.47189033  0.44065412  0.48075131
   0.55835119  0.52517919  0.55943634
   0.54420734  0.54909173  0.48692380
   0.60468711  0.52112732  0.49921254
   0.61004496  0.44824103  0.46040532
   0.59267966  0.41460576  0.53969020
   0.54094998  0.47804558  0.48752554
Direct configuration=    17
   0.57450536  0.43837459  0.48519321
   0.62124027  0.44159837  0.58346583
   0.55619523  0.38403610  0.56874925
   0.48612491  0.47222506  0.50074661
   0.56275140  0.52000823  0.50956495
   0.55389993  0.41283766  0.45777079
   0.59559913  0.46206866  0.61346753
   0.64772969  0.46485000  0.55979220
   0.64492797  0.41953993  0.61281191
   0.53603101  0.36394754  0.53401774
   0.52640716  0.40105776  0.59736897
   0.57803361  0.36058699  0.59814757
   0.46350284  0.50000559  0.48042748
   0.47637512  0.47184329  0.54988193
   0.47181656  0.44063785  0.48078928
   0.55833151  0.52517675  0.55930866
   0.54407065  0.54908311  0.48701475
   0.60453697  0.52126951  0.49901108
   0.61021745  0.44844211  0.46077880
   0.59262093  0.41458690  0.53968390
   0.54093235  0.47801382  0.48738749
Direct configuration=    18
   0.57460060  0.43848917  0.48528606
   0.62122579  0.44140708  0.58361163
   0.55592709  0.38413605  0.56881005
   0.48608684  0.47209444  0.50086795
   0.56278676  0.52003222  0.50945964
   0.55443547  0.41283775  0.45729582
   0.59599892  0.46218402  0.61341324
   0.64795802  0.46447351  0.55958968
   0.64486027  0.41945199  0.61274226
   0.53599008  0.36405165  0.53398555
   0.52611012  0.40105847  0.59729036
   0.57783659  0.36057982  0.59826879
   0.46341635  0.49993368  0.48079478
   0.47665908  0.47171927  0.54993232
   0.47166901  0.44060530  0.48086520
   0.55829215  0.52517187  0.55905331
   0.54379726  0.54906588  0.48719665
   0.60423667  0.52155389  0.49860816
   0.61056244  0.44884427  0.46152577
   0.59250348  0.41454918  0.53967130
   0.54089708  0.47795031  0.48711139
Direct configuration=    19
   0.57454625  0.43842378  0.48523308
   0.62123405  0.44151624  0.58352843
   0.55608011  0.38407901  0.56877535
   0.48610857  0.47216898  0.50079870
   0.56276658  0.52001853  0.50951973
   0.55412986  0.41283770  0.45756686
   0.59577077  0.46211819  0.61344422
   0.64782772  0.46468836  0.55970525
   0.64489890  0.41950218  0.61278201
   0.53601344  0.36399224  0.53400392
   0.52627963  0.40105807  0.59733522
   0.57794902  0.36058391  0.59819961
   0.46346571  0.49997472  0.48058517
   0.47649704  0.47179004  0.54990357
   0.47175321  0.44062388  0.48082188
   0.55831461  0.52517466  0.55919903
   0.54395327  0.54907571  0.48709285
   0.60440804  0.52139160  0.49883809
   0.61036557  0.44861477  0.46109951
   0.59257050  0.41457071  0.53967849
   0.54091720  0.47798655  0.48726894
Direct configuration=    20
   0.57458338  0.43843008  0.48525839
   0.62124857  0.44147921  0.58351324
   0.55602947  0.38409403  0.56878043
   0.48610646  0.47214255  0.50082261
   0.56272961  0.52002386  0.50947659
   0.55429087  0.41285698  0.45744114
   0.59587731  0.46214964  0.61344029
   0.64788411  0.46457849  0.55966344
   0.64488444  0.41946584  0.61278400
   0.53598532  0.36400911  0.53399098
   0.52619458  0.40106141  0.59732319
   0.57787284  0.36058990  0.59823106
   0.46344479  0.49996929  0.48066732
   0.47658130  0.47174792  0.54995773
   0.47171959  0.44059394  0.48083062
   0.55830996  0.52516402  0.55914807
   0.54387004  0.54906383  0.48712962
   0.60436205  0.52146880  0.49872353
   0.61043374  0.44873668  0.46127391
   0.59252936  0.41457539  0.53971997
   0.54091224  0.47798887  0.48720382
Direct configuration=    21
   0.57469478  0.43844899  0.48533431
   0.62129215  0.44136811  0.58346767
   0.55587756  0.38413909  0.56879564
   0.48610015  0.47206326  0.50089434
   0.56261870  0.52003987  0.50934716
   0.55477391  0.41291481  0.45706396
   0.59619694  0.46224398  0.61342850
   0.64805328  0.46424886  0.55953801
   0.64484105  0.41935685  0.61278998
   0.53590097  0.36405971  0.53395214
   0.52593943  0.40107143  0.59728709
   0.57764431  0.36060787  0.59832539
   0.46338204  0.49995300  0.48091374
   0.47683408  0.47162153  0.55012021
   0.47161873  0.44050411  0.48085685
   0.55829601  0.52513211  0.55899519
   0.54362035  0.54902820  0.48723994
   0.60422407  0.52170037  0.49837984
   0.61063827  0.44910242  0.46179711
   0.59240593  0.41458945  0.53984441
   0.54089735  0.47799581  0.48700844
Direct configuration=    22
   0.57491758  0.43848679  0.48548617
   0.62137929  0.44114592  0.58337653
   0.55557373  0.38422921  0.56882607
   0.48608753  0.47190468  0.50103780
   0.56239687  0.52007188  0.50908830
   0.55573999  0.41303047  0.45630961
   0.59683618  0.46243265  0.61340491
   0.64839163  0.46358961  0.55928713
   0.64475428  0.41913885  0.61280193
   0.53573226  0.36416091  0.53387446
   0.52542914  0.40109147  0.59721490
   0.57718725  0.36064381  0.59851406
   0.46325653  0.49992044  0.48140659
   0.47733963  0.47136877  0.55044517
   0.47141700  0.44032447  0.48090931
   0.55826811  0.52506828  0.55868943
   0.54312098  0.54895693  0.48746059
   0.60394811  0.52216352  0.49769246
   0.61104732  0.44983389  0.46284352
   0.59215908  0.41461757  0.54009328
   0.54086757  0.47800969  0.48661767
Direct configuration=    23
   0.57504958  0.43854306  0.48545079
   0.62148126  0.44114036  0.58336925
   0.55545148  0.38419501  0.56888130
   0.48612037  0.47184060  0.50103887
   0.56229538  0.52004547  0.50893205
   0.55619295  0.41313263  0.45605243
   0.59707719  0.46252421  0.61342012
   0.64857288  0.46333874  0.55915547
   0.64474610  0.41896720  0.61288162
   0.53561500  0.36417381  0.53382533
   0.52523593  0.40109833  0.59717397
   0.57692776  0.36069675  0.59856459
   0.46322439  0.49989485  0.48161211
   0.47756460  0.47123195  0.55062143
   0.47138922  0.44027514  0.48096101
   0.55828214  0.52500504  0.55868572
   0.54280951  0.54899008  0.48743857
   0.60387047  0.52234166  0.49740865
   0.61116471  0.45012025  0.46323548
   0.59198969  0.41465068  0.54017380
   0.54078944  0.47798399  0.48649736
Direct configuration=    24
   0.57515145  0.43858649  0.48542348
   0.62155995  0.44113607  0.58336364
   0.55535713  0.38416862  0.56892392
   0.48614572  0.47179115  0.50103970
   0.56221706  0.52002509  0.50881148
   0.55654250  0.41321147  0.45585396
   0.59726319  0.46259487  0.61343185
   0.64871275  0.46314514  0.55905386
   0.64473979  0.41883473  0.61294311
   0.53552451  0.36418377  0.53378742
   0.52508683  0.40110363  0.59714239
   0.57672750  0.36073760  0.59860358
   0.46319959  0.49987510  0.48177071
   0.47773821  0.47112636  0.55075745
   0.47136778  0.44023707  0.48100091
   0.55829297  0.52495624  0.55868286
   0.54256915  0.54901567  0.48742157
   0.60381056  0.52247914  0.49718962
   0.61125530  0.45034123  0.46353796
   0.59185898  0.41467624  0.54023594
   0.54072914  0.47796416  0.48640450
Direct configuration=    25
   0.57517338  0.43865641  0.48543111
   0.62165870  0.44106914  0.58347888
   0.55516386  0.38419722  0.56887953
   0.48615893  0.47173975  0.50113785
   0.56211021  0.52008847  0.50872390
   0.55688783  0.41330131  0.45568556
   0.59741844  0.46268572  0.61346571
   0.64893149  0.46303419  0.55889732
   0.64471568  0.41867986  0.61300886
   0.53540249  0.36416736  0.53376605
   0.52497939  0.40108777  0.59709122
   0.57654574  0.36074192  0.59869035
   0.46319476  0.49983698  0.48192026
   0.47791689  0.47099578  0.55080769
   0.47140647  0.44022284  0.48106078
   0.55833964  0.52485828  0.55869341
   0.54227496  0.54903692  0.48733218
   0.60372470  0.52257129  0.49699676
   0.61135995  0.45053503  0.46372447
   0.59176555  0.41476264  0.54027486
   0.54072100  0.47792095  0.48631315
Direct configuration=    26
   0.57519281  0.43871839  0.48543787
   0.62174625  0.44100980  0.58358104
   0.55499252  0.38422257  0.56884018
   0.48617064  0.47169418  0.50122486
   0.56201549  0.52014466  0.50864626
   0.55719398  0.41338095  0.45553628
   0.59755607  0.46276626  0.61349573
   0.64912540  0.46293583  0.55875853
   0.64469431  0.41854257  0.61306715
   0.53529431  0.36415281  0.53374711
   0.52488414  0.40107371  0.59704586
   0.57638460  0.36074575  0.59876728
   0.46319048  0.49980319  0.48205285
   0.47807530  0.47088003  0.55085222
   0.47144076  0.44021024  0.48111386
   0.55838101  0.52477144  0.55870276
   0.54201415  0.54905576  0.48725293
   0.60364860  0.52265299  0.49682579
   0.61145272  0.45070683  0.46388982
   0.59168272  0.41483922  0.54030936
   0.54071379  0.47788264  0.48623217
Direct configuration=    27
   0.57530611  0.43886236  0.48549555
   0.62186895  0.44100682  0.58358976
   0.55490554  0.38426973  0.56876992
   0.48622417  0.47165120  0.50131194
   0.56191362  0.52023057  0.50857933
   0.55748304  0.41342926  0.45535271
   0.59773021  0.46285979  0.61354592
   0.64930980  0.46280025  0.55870195
   0.64466684  0.41834882  0.61315804
   0.53512503  0.36411347  0.53371184
   0.52473264  0.40107828  0.59701778
   0.57616743  0.36077271  0.59881043
   0.46320495  0.49973734  0.48221716
   0.47824051  0.47072713  0.55090134
   0.47151429  0.44018755  0.48118220
   0.55845318  0.52464276  0.55864091
   0.54169506  0.54902692  0.48715019
   0.60347121  0.52271553  0.49666273
   0.61153135  0.45085727  0.46398948
   0.59160659  0.41490374  0.54042018
   0.54069956  0.47796836  0.48617057
Direct configuration=    28
   0.57535988  0.43893068  0.48552292
   0.62192718  0.44100541  0.58359390
   0.55486426  0.38429210  0.56873658
   0.48624957  0.47163080  0.50135327
   0.56186528  0.52027134  0.50854756
   0.55762022  0.41345218  0.45526558
   0.59781285  0.46290417  0.61356974
   0.64939731  0.46273590  0.55867509
   0.64465381  0.41825687  0.61320117
   0.53504469  0.36409479  0.53369511
   0.52466074  0.40108045  0.59700445
   0.57606436  0.36078550  0.59883091
   0.46321181  0.49970609  0.48229514
   0.47831892  0.47065456  0.55092465
   0.47154918  0.44017678  0.48121463
   0.55848743  0.52458168  0.55861156
   0.54154362  0.54901323  0.48710143
   0.60338702  0.52274521  0.49658534
   0.61156867  0.45092866  0.46403678
   0.59157046  0.41493435  0.54047278
   0.54069280  0.47800904  0.48614133
Direct configuration=    29
   0.57536048  0.43894030  0.48550781
   0.62196775  0.44097385  0.58364562
   0.55482583  0.38431149  0.56873364
   0.48631722  0.47161546  0.50133619
   0.56177578  0.52031955  0.50850669
   0.55776518  0.41352600  0.45525339
   0.59798499  0.46293740  0.61358000
   0.64948644  0.46263693  0.55874120
   0.64459606  0.41818381  0.61320603
   0.53496049  0.36410800  0.53369998
   0.52455268  0.40109624  0.59697617
   0.57592244  0.36082940  0.59879243
   0.46321346  0.49965772  0.48240850
   0.47839087  0.47055367  0.55101618
   0.47162398  0.44013463  0.48124336
   0.55853460  0.52452255  0.55853969
   0.54136833  0.54895855  0.48708439
   0.60325411  0.52278342  0.49649230
   0.61163912  0.45099425  0.46402249
   0.59159116  0.41500411  0.54048785
   0.54071909  0.47810251  0.48610601
Direct configuration=    30
   0.57536057  0.43894189  0.48550532
   0.62197444  0.44096865  0.58365415
   0.55481949  0.38431468  0.56873316
   0.48632838  0.47161292  0.50133337
   0.56176101  0.52032751  0.50849995
   0.55778910  0.41353818  0.45525138
   0.59801340  0.46294288  0.61358169
   0.64950115  0.46262060  0.55875211
   0.64458653  0.41817176  0.61320683
   0.53494660  0.36411018  0.53370078
   0.52453485  0.40109884  0.59697151
   0.57589902  0.36083664  0.59878608
   0.46321373  0.49964974  0.48242721
   0.47840274  0.47053703  0.55103128
   0.47163632  0.44012768  0.48124810
   0.55854238  0.52451279  0.55852784
   0.54133940  0.54894953  0.48708158
   0.60323219  0.52278972  0.49647694
   0.61165074  0.45100507  0.46402013
   0.59159458  0.41501562  0.54049034
   0.54072343  0.47811793  0.48610018
Direct configuration=    31
   0.57544572  0.43902133  0.48550148
   0.62198713  0.44093031  0.58369775
   0.55474168  0.38439449  0.56870608
   0.48640392  0.47158044  0.50137370
   0.56171043  0.52033565  0.50845358
   0.55784412  0.41359364  0.45526752
   0.59820253  0.46297295  0.61360685
   0.64958823  0.46252287  0.55889155
   0.64451820  0.41811813  0.61319817
   0.53490005  0.36417005  0.53373053
   0.52444456  0.40112103  0.59691443
   0.57580155  0.36086402  0.59874639
   0.46318840  0.49961536  0.48253252
   0.47846488  0.47044101  0.55108532
   0.47174340  0.44007274  0.48125609
   0.55857393  0.52449290  0.55848205
   0.54116969  0.54891234  0.48709657
   0.60311489  0.52284647  0.49637727
   0.61168148  0.45102635  0.46397629
   0.59158537  0.41504126  0.54046331
   0.54073989  0.47811648  0.48602246
Direct configuration=    32
   0.57554063  0.43910989  0.48549720
   0.62200127  0.44088757  0.58374635
   0.55465494  0.38448345  0.56867590
   0.48648812  0.47154423  0.50141865
   0.56165404  0.52034472  0.50840189
   0.55790546  0.41365547  0.45528551
   0.59841338  0.46300647  0.61363489
   0.64968531  0.46241393  0.55904698
   0.64444202  0.41805834  0.61318851
   0.53484815  0.36423679  0.53376369
   0.52434392  0.40114577  0.59685080
   0.57569290  0.36089453  0.59870214
   0.46316016  0.49957704  0.48264992
   0.47853416  0.47033398  0.55114556
   0.47186277  0.44001151  0.48126500
   0.55860911  0.52447073  0.55843102
   0.54098051  0.54887089  0.48711329
   0.60298414  0.52290973  0.49626617
   0.61171575  0.45105008  0.46392741
   0.59157510  0.41506985  0.54043319
   0.54075823  0.47811487  0.48593583
Direct configuration=    33
   0.57556722  0.43912645  0.48547888
   0.62200991  0.44085308  0.58372293
   0.55460215  0.38455970  0.56864682
   0.48649566  0.47147935  0.50146368
   0.56159257  0.52033940  0.50835892
   0.55792467  0.41370555  0.45531804
   0.59854159  0.46305248  0.61370323
   0.64979414  0.46233780  0.55917821
   0.64440360  0.41797581  0.61322058
   0.53480369  0.36430321  0.53375627
   0.52425508  0.40119643  0.59680210
   0.57561724  0.36093044  0.59865524
   0.46314800  0.49952745  0.48275606
   0.47860682  0.47024954  0.55115961
   0.47197959  0.43997152  0.48127265
   0.55862233  0.52446972  0.55841344
   0.54082940  0.54885269  0.48714615
   0.60293965  0.52298406  0.49614696
   0.61177577  0.45106895  0.46385939
   0.59155907  0.41509786  0.54044501
   0.54078189  0.47810835  0.48587574
Direct configuration=    34
   0.57560359  0.43914910  0.48545383
   0.62202172  0.44080592  0.58369091
   0.55452994  0.38466397  0.56860704
   0.48650597  0.47139062  0.50152525
   0.56150851  0.52033212  0.50830016
   0.55795094  0.41377404  0.45536253
   0.59871692  0.46311539  0.61379668
   0.64994298  0.46223368  0.55935767
   0.64435106  0.41786293  0.61326443
   0.53474290  0.36439406  0.53374614
   0.52413359  0.40126570  0.59673551
   0.57551378  0.36097955  0.59859110
   0.46313137  0.49945962  0.48290120
   0.47870620  0.47013406  0.55117882
   0.47213935  0.43991685  0.48128312
   0.55864041  0.52446835  0.55838939
   0.54062277  0.54882779  0.48719109
   0.60287881  0.52308571  0.49598393
   0.61185785  0.45109477  0.46376637
   0.59153713  0.41513617  0.54046117
   0.54081424  0.47809943  0.48579357
Direct configuration=    35
   0.57565587  0.43916041  0.48542301
   0.62205082  0.44077120  0.58374554
   0.55448833  0.38471114  0.56860164
   0.48652718  0.47134084  0.50153583
   0.56150147  0.52034655  0.50827636
   0.55793124  0.41378915  0.45537083
   0.59881874  0.46315589  0.61387054
   0.65009428  0.46217337  0.55945595
   0.64430649  0.41776553  0.61330117
   0.53468874  0.36447199  0.53369181
   0.52404379  0.40134847  0.59668744
   0.57543654  0.36103482  0.59853599
   0.46312642  0.49938447  0.48301924
   0.47879330  0.47004265  0.55120556
   0.47224286  0.43984496  0.48127186
   0.55864134  0.52447246  0.55837120
   0.54046903  0.54881676  0.48723900
   0.60283776  0.52318232  0.49584762
   0.61190451  0.45109828  0.46370594
   0.59150506  0.41518503  0.54046020
   0.54078626  0.47809354  0.48576319
Direct configuration=    36
   0.57575246  0.43918130  0.48536608
   0.62210458  0.44070707  0.58384645
   0.55441145  0.38479828  0.56859168
   0.48656636  0.47124888  0.50155538
   0.56148847  0.52037322  0.50823240
   0.55789483  0.41381707  0.45538615
   0.59900685  0.46323071  0.61400699
   0.65037382  0.46206195  0.55963753
   0.64422416  0.41758559  0.61336905
   0.53458868  0.36461598  0.53359146
   0.52387788  0.40150139  0.59659862
   0.57529384  0.36113691  0.59843418
   0.46311727  0.49924563  0.48323730
   0.47895422  0.46987376  0.55125497
   0.47243410  0.43971215  0.48125106
   0.55864305  0.52448007  0.55833760
   0.54018501  0.54879637  0.48732749
   0.60276192  0.52336080  0.49559577
   0.61199072  0.45110476  0.46359430
   0.59144581  0.41527530  0.54045841
   0.54073456  0.47808265  0.48570706
Direct configuration=    37
   0.57576997  0.43919936  0.48533192
   0.62217292  0.44072529  0.58393951
   0.55430311  0.38487650  0.56853667
   0.48662082  0.47117084  0.50158211
   0.56146046  0.52041035  0.50820331
   0.55785463  0.41379770  0.45537152
   0.59910369  0.46324883  0.61407362
   0.65054249  0.46197710  0.55973892
   0.64416564  0.41745890  0.61341764
   0.53452858  0.36471861  0.53350483
   0.52381139  0.40160278  0.59652913
   0.57523246  0.36118500  0.59841312
   0.46308563  0.49916641  0.48334905
   0.47905876  0.46975984  0.55129465
   0.47252132  0.43960653  0.48122481
   0.55864617  0.52448326  0.55831428
   0.54003634  0.54877580  0.48740627
   0.60271697  0.52348407  0.49543118
   0.61202042  0.45109392  0.46354359
   0.59143109  0.41534180  0.54048852
   0.54076721  0.47810692  0.48568527
Direct configuration=    38
   0.57581132  0.43924204  0.48525119
   0.62233441  0.44076836  0.58415940
   0.55404709  0.38506134  0.56840668
   0.48674950  0.47098644  0.50164525
   0.56139426  0.52049809  0.50813458
   0.55775962  0.41375194  0.45533696
   0.59933250  0.46329164  0.61423109
   0.65094105  0.46177662  0.55997851
   0.64402736  0.41715956  0.61353244
   0.53438657  0.36496113  0.53330012
   0.52365429  0.40184236  0.59636494
   0.57508740  0.36129863  0.59836336
   0.46301086  0.49897922  0.48361311
   0.47930579  0.46949066  0.55138844
   0.47272742  0.43935696  0.48116277
   0.55865353  0.52449079  0.55825919
   0.53968503  0.54872720  0.48759242
   0.60261076  0.52377535  0.49504224
   0.61209059  0.45106831  0.46342379
   0.59139633  0.41549894  0.54055966
   0.54084434  0.47816427  0.48563379
Direct configuration=    39
   0.57579552  0.43926521  0.48523216
   0.62241917  0.44072906  0.58420807
   0.55400035  0.38517188  0.56839772
   0.48683444  0.47085067  0.50166801
   0.56139354  0.52054359  0.50810450
   0.55772995  0.41373613  0.45535252
   0.59944018  0.46331539  0.61433736
   0.65117131  0.46164900  0.56011085
   0.64392517  0.41700368  0.61360021
   0.53428447  0.36511171  0.53312062
   0.52357005  0.40199630  0.59627213
   0.57494405  0.36140672  0.59830667
   0.46295533  0.49884612  0.48375000
   0.47946024  0.46930975  0.55144657
   0.47283819  0.43923761  0.48114928
   0.55868581  0.52449394  0.55823113
   0.53948882  0.54873171  0.48769633
   0.60250502  0.52396530  0.49483047
   0.61209288  0.45103151  0.46337479
   0.59139507  0.41560429  0.54062133
   0.54092051  0.47819025  0.48556919
Direct configuration=    40
   0.57578777  0.43927656  0.48522284
   0.62246069  0.44070981  0.58423192
   0.55397745  0.38522604  0.56839333
   0.48687605  0.47078415  0.50167917
   0.56139319  0.52056588  0.50808977
   0.55771541  0.41372838  0.45536015
   0.59949293  0.46332703  0.61438943
   0.65128411  0.46158647  0.56017568
   0.64387511  0.41692732  0.61363342
   0.53423445  0.36518547  0.53303268
   0.52352878  0.40207172  0.59622666
   0.57487382  0.36145967  0.59827890
   0.46292812  0.49878091  0.48381706
   0.47953590  0.46922112  0.55147505
   0.47289246  0.43917915  0.48114267
   0.55870162  0.52449549  0.55821739
   0.53939270  0.54873392  0.48774723
   0.60245322  0.52405836  0.49472673
   0.61209400  0.45101349  0.46335079
   0.59139445  0.41565590  0.54065154
   0.54095783  0.47820297  0.48553754
Direct configuration=    41
   0.57582037  0.43929519  0.48524059
   0.62247807  0.44065522  0.58424793
   0.55397346  0.38531749  0.56831801
   0.48693636  0.47074946  0.50169352
   0.56135764  0.52060216  0.50807517
   0.55772986  0.41373997  0.45543280
   0.59957921  0.46331912  0.61444020
   0.65143023  0.46148445  0.56026086
   0.64378778  0.41684431  0.61367943
   0.53419640  0.36534190  0.53294140
   0.52348589  0.40218132  0.59616970
   0.57474079  0.36153611  0.59825891
   0.46290540  0.49863262  0.48390871
   0.47965832  0.46906643  0.55149189
   0.47296512  0.43911514  0.48115323
   0.55876782  0.52449066  0.55820792
   0.53927785  0.54875934  0.48781598
   0.60237998  0.52420870  0.49459652
   0.61205608  0.45096133  0.46333692
   0.59137266  0.41569427  0.54065533
   0.54095077  0.47819463  0.48545491
Direct configuration=    42
   0.57585926  0.43931741  0.48526176
   0.62249881  0.44059009  0.58426703
   0.55396870  0.38542660  0.56822814
   0.48700831  0.47070807  0.50171066
   0.56131523  0.52064544  0.50805775
   0.55774711  0.41375380  0.45551948
   0.59968215  0.46330967  0.61450078
   0.65160458  0.46136273  0.56036249
   0.64368360  0.41674528  0.61373433
   0.53415100  0.36552854  0.53283250
   0.52343471  0.40231208  0.59610173
   0.57458207  0.36162732  0.59823507
   0.46287829  0.49845569  0.48401805
   0.47980439  0.46888187  0.55151198
   0.47305181  0.43903878  0.48116583
   0.55884680  0.52448490  0.55819663
   0.53914081  0.54878967  0.48789800
   0.60229258  0.52438808  0.49444117
   0.61201083  0.45089909  0.46332037
   0.59134666  0.41574005  0.54065985
   0.54094235  0.47818467  0.48535631
Direct configuration=    43
   0.57585747  0.43931957  0.48528851
   0.62251397  0.44056679  0.58427626
   0.55391231  0.38550640  0.56818350
   0.48704492  0.47063720  0.50173565
   0.56127045  0.52066139  0.50802201
   0.55777034  0.41376469  0.45559176
   0.59975328  0.46328997  0.61451823
   0.65169167  0.46127006  0.56043078
   0.64361632  0.41668329  0.61377327
   0.53413328  0.36566099  0.53277223
   0.52342716  0.40238784  0.59604424
   0.57448080  0.36167395  0.59823354
   0.46284422  0.49835833  0.48406854
   0.47990369  0.46875948  0.55151718
   0.47311042  0.43900967  0.48118853
   0.55891317  0.52447406  0.55819597
   0.53906068  0.54881428  0.48795158
   0.60223667  0.52450416  0.49435120
   0.61200972  0.45086695  0.46329814
   0.59135234  0.41576742  0.54064234
   0.54094717  0.47821334  0.48529644
Direct configuration=    44
   0.57585527  0.43932222  0.48532128
   0.62253254  0.44053826  0.58428757
   0.55384324  0.38560416  0.56812881
   0.48708977  0.47055038  0.50176626
   0.56121559  0.52068093  0.50797824
   0.55779879  0.41377803  0.45568031
   0.59984042  0.46326583  0.61453961
   0.65179835  0.46115655  0.56051443
   0.64353391  0.41660735  0.61382097
   0.53411157  0.36582325  0.53269841
   0.52341791  0.40248065  0.59597382
   0.57435675  0.36173107  0.59823166
   0.46280248  0.49823907  0.48413038
   0.48002534  0.46860955  0.55152356
   0.47318221  0.43897401  0.48121633
   0.55899447  0.52446078  0.55819517
   0.53896252  0.54884442  0.48801722
   0.60216819  0.52464635  0.49424099
   0.61200835  0.45082757  0.46327090
   0.59135930  0.41580094  0.54062089
   0.54095307  0.47824844  0.48522310
Direct configuration=    45
   0.57586426  0.43934975  0.48531661
   0.62254765  0.44053741  0.58429881
   0.55381769  0.38561291  0.56817439
   0.48708929  0.47052843  0.50178246
   0.56121731  0.52068558  0.50796808
   0.55779899  0.41376501  0.45569390
   0.59985424  0.46325730  0.61452446
   0.65180458  0.46112341  0.56052596
   0.64351350  0.41658913  0.61383123
   0.53409715  0.36585844  0.53266528
   0.52341931  0.40251203  0.59595589
   0.57431804  0.36174099  0.59822672
   0.46277509  0.49822635  0.48413369
   0.48005827  0.46857219  0.55153694
   0.47319555  0.43895349  0.48121675
   0.55902679  0.52444635  0.55818239
   0.53893910  0.54885750  0.48803381
   0.60214078  0.52467434  0.49422363
   0.61203849  0.45083103  0.46325206
   0.59137702  0.41580260  0.54062295
   0.54095696  0.47826558  0.48521388
Direct configuration=    46
   0.57587419  0.43938018  0.48531146
   0.62256434  0.44053647  0.58431124
   0.55378945  0.38562259  0.56822478
   0.48708876  0.47050417  0.50180037
   0.56121920  0.52069072  0.50795686
   0.55779920  0.41375061  0.45570891
   0.59986952  0.46324787  0.61450771
   0.65181146  0.46108677  0.56053871
   0.64349094  0.41656899  0.61384256
   0.53408120  0.36589734  0.53262867
   0.52342085  0.40254672  0.59593608
   0.57427526  0.36175196  0.59822126
   0.46274482  0.49821228  0.48413734
   0.48009467  0.46853090  0.55155174
   0.47321030  0.43893080  0.48121722
   0.55906253  0.52443041  0.55816826
   0.53891320  0.54887196  0.48805215
   0.60211049  0.52470528  0.49420446
   0.61207180  0.45083485  0.46323123
   0.59139661  0.41580444  0.54062523
   0.54096126  0.47828452  0.48520369
Direct configuration=    47
   0.57589706  0.43939867  0.48528114
   0.62257436  0.44051841  0.58432866
   0.55377606  0.38562923  0.56822349
   0.48707819  0.47051240  0.50180211
   0.56120645  0.52071289  0.50795106
   0.55780296  0.41374201  0.45572654
   0.59986684  0.46324843  0.61448581
   0.65181843  0.46106581  0.56052787
   0.64347776  0.41655191  0.61385609
   0.53406537  0.36593329  0.53261393
   0.52340362  0.40259519  0.59594336
   0.57424355  0.36173877  0.59823776
   0.46271598  0.49819852  0.48414538
   0.48012445  0.46849719  0.55157979
   0.47322049  0.43889925  0.48121157
   0.55910293  0.52440737  0.55815124
   0.53889726  0.54888320  0.48807454
   0.60209856  0.52472364  0.49418617
   0.61211647  0.45085064  0.46320969
   0.59140773  0.41579317  0.54064352
   0.54095555  0.47828984  0.48520021
