# Supplementary material for: Redox-mediated domino electrosynthesis of N,N-dimethylformamide with industrial-relevant productivity and modularized cathodic integration
Source: Nat Commun. 2026 Apr 17;17:5349. doi: 10.1038/s41467-026-71637-z (PMC13272958; doi:10.1038/s41467-026-71637-z)
Supplement: Supplementary file 3 — Supplementary Data 1 [file 41467_2026_71637_MOESM3_ESM.zip › 7/DOSCAR]

   2   2   0   0
  0.8369121E+04  0.2566900E-08  0.2964000E-08  0.2200000E-08  0.1000000E-15
  1.000000000000000E-004
  CAR 
 XYC                                     
      1.64296952    -19.79114411  301     -5.92595185      1.00000000
    -19.791  0.0000E+00  0.0000E+00
    -19.720  0.0000E+00  0.0000E+00
    -19.648  0.0000E+00  0.0000E+00
    -19.577  0.0000E+00  0.0000E+00
    -19.505  0.0000E+00  0.0000E+00
    -19.434  0.0000E+00  0.0000E+00
    -19.362  0.0000E+00  0.0000E+00
    -19.291  0.0000E+00  0.0000E+00
    -19.220  0.0000E+00  0.0000E+00
    -19.148  0.0000E+00  0.0000E+00
    -19.077  0.1403E-13  0.1003E-14
    -19.005  0.6963E-08  0.4975E-09
    -18.934  0.6603E-04  0.4718E-05
    -18.862  0.1382E-01  0.9922E-03
    -18.791  0.9371E-01  0.7688E-02
    -18.719  0.3195E-01  0.9971E-02
    -18.648  0.4098E-03  0.1000E-01
    -18.577  0.1248E-06  0.1000E-01
    -18.505  0.7458E-12  0.1000E-01
    -18.434  0.0000E+00  0.1000E-01
    -18.362  0.0000E+00  0.1000E-01
    -18.291  0.0000E+00  0.1000E-01
    -18.219  0.0000E+00  0.1000E-01
    -18.148  0.0000E+00  0.1000E-01
    -18.076  0.0000E+00  0.1000E-01
    -18.005  0.0000E+00  0.1000E-01
    -17.934  0.0000E+00  0.1000E-01
    -17.862  0.0000E+00  0.1000E-01
    -17.791  0.0000E+00  0.1000E-01
    -17.719  0.0000E+00  0.1000E-01
    -17.648  0.0000E+00  0.1000E-01
    -17.576  0.0000E+00  0.1000E-01
    -17.505  0.0000E+00  0.1000E-01
    -17.433  0.0000E+00  0.1000E-01
    -17.362  0.0000E+00  0.1000E-01
    -17.290  0.0000E+00  0.1000E-01
    -17.219  0.0000E+00  0.1000E-01
    -17.148  0.0000E+00  0.1000E-01
    -17.076  0.0000E+00  0.1000E-01
    -17.005  0.0000E+00  0.1000E-01
    -16.933  0.0000E+00  0.1000E-01
    -16.862  0.2026E-11  0.1000E-01
    -16.790  0.2547E-06  0.1000E-01
    -16.719  0.6331E-03  0.1005E-01
    -16.647  0.3825E-01  0.1278E-01
    -16.576  0.9042E-01  0.1924E-01
    -16.505  0.1062E-01  0.2000E-01
    -16.433  0.3889E-04  0.2000E-01
    -16.362  0.3094E-08  0.2000E-01
    -16.290  0.4677E-14  0.2000E-01
    -16.219  0.0000E+00  0.2000E-01
    -16.147  0.0000E+00  0.2000E-01
    -16.076  0.0000E+00  0.2000E-01
    -16.004  0.0000E+00  0.2000E-01
    -15.933  0.0000E+00  0.2000E-01
    -15.862  0.0000E+00  0.2000E-01
    -15.790  0.0000E+00  0.2000E-01
    -15.719  0.0000E+00  0.2000E-01
    -15.647  0.0000E+00  0.2000E-01
    -15.576  0.0000E+00  0.2000E-01
    -15.504  0.0000E+00  0.2000E-01
    -15.433  0.0000E+00  0.2000E-01
    -15.361  0.0000E+00  0.2000E-01
    -15.290  0.0000E+00  0.2000E-01
    -15.219  0.0000E+00  0.2000E-01
    -15.147  0.0000E+00  0.2000E-01
    -15.076  0.0000E+00  0.2000E-01
    -15.004  0.0000E+00  0.2000E-01
    -14.933  0.0000E+00  0.2000E-01
    -14.861  0.0000E+00  0.2000E-01
    -14.790  0.0000E+00  0.2000E-01
    -14.718  0.0000E+00  0.2000E-01
    -14.647  0.0000E+00  0.2000E-01
    -14.576  0.0000E+00  0.2000E-01
    -14.504  0.0000E+00  0.2000E-01
    -14.433  0.0000E+00  0.2000E-01
    -14.361  0.0000E+00  0.2000E-01
    -14.290  0.0000E+00  0.2000E-01
    -14.218  0.0000E+00  0.2000E-01
    -14.147  0.0000E+00  0.2000E-01
    -14.075  0.0000E+00  0.2000E-01
    -14.004  0.0000E+00  0.2000E-01
    -13.932  0.0000E+00  0.2000E-01
    -13.861  0.0000E+00  0.2000E-01
    -13.790  0.0000E+00  0.2000E-01
    -13.718  0.0000E+00  0.2000E-01
    -13.647  0.0000E+00  0.2000E-01
    -13.575  0.0000E+00  0.2000E-01
    -13.504  0.0000E+00  0.2000E-01
    -13.432  0.0000E+00  0.2000E-01
    -13.361  0.0000E+00  0.2000E-01
    -13.289  0.0000E+00  0.2000E-01
    -13.218  0.0000E+00  0.2000E-01
    -13.147  0.0000E+00  0.2000E-01
    -13.075  0.0000E+00  0.2000E-01
    -13.004  0.0000E+00  0.2000E-01
    -12.932  0.0000E+00  0.2000E-01
    -12.861  0.0000E+00  0.2000E-01
    -12.789  0.0000E+00  0.2000E-01
    -12.718  0.0000E+00  0.2000E-01
    -12.646  0.0000E+00  0.2000E-01
    -12.575  0.0000E+00  0.2000E-01
    -12.504  0.0000E+00  0.2000E-01
    -12.432  0.0000E+00  0.2000E-01
    -12.361  0.0000E+00  0.2000E-01
    -12.289  0.0000E+00  0.2000E-01
    -12.218  0.0000E+00  0.2000E-01
    -12.146  0.0000E+00  0.2000E-01
    -12.075  0.0000E+00  0.2000E-01
    -12.003  0.0000E+00  0.2000E-01
    -11.932  0.0000E+00  0.2000E-01
    -11.861  0.0000E+00  0.2000E-01
    -11.789  0.0000E+00  0.2000E-01
    -11.718  0.0000E+00  0.2000E-01
    -11.646  0.0000E+00  0.2000E-01
    -11.575  0.0000E+00  0.2000E-01
    -11.503  0.0000E+00  0.2000E-01
    -11.432  0.0000E+00  0.2000E-01
    -11.360  0.0000E+00  0.2000E-01
    -11.289  0.0000E+00  0.2000E-01
    -11.217  0.0000E+00  0.2000E-01
    -11.146  0.0000E+00  0.2000E-01
    -11.075  0.0000E+00  0.2000E-01
    -11.003  0.0000E+00  0.2000E-01
    -10.932  0.0000E+00  0.2000E-01
    -10.860  0.0000E+00  0.2000E-01
    -10.789  0.0000E+00  0.2000E-01
    -10.717  0.0000E+00  0.2000E-01
    -10.646  0.0000E+00  0.2000E-01
    -10.574  0.0000E+00  0.2000E-01
    -10.503  0.0000E+00  0.2000E-01
    -10.432  0.0000E+00  0.2000E-01
    -10.360  0.0000E+00  0.2000E-01
    -10.289  0.0000E+00  0.2000E-01
    -10.217  0.0000E+00  0.2000E-01
    -10.146  0.0000E+00  0.2000E-01
    -10.074  0.0000E+00  0.2000E-01
    -10.003  0.0000E+00  0.2000E-01
     -9.931  0.0000E+00  0.2000E-01
     -9.860  0.7770E-17  0.2000E-01
     -9.789  0.2319E-10  0.2000E-01
     -9.717  0.1415E-05  0.2000E-01
     -9.646  0.1747E-02  0.2012E-01
     -9.574  0.5600E-01  0.2413E-01
     -9.503  0.7719E-01  0.2964E-01
     -9.431  0.5020E-02  0.3000E-01
     -9.360  0.9309E-05  0.3000E-01
     -9.288  0.3618E-09  0.3000E-01
     -9.217  0.2642E-15  0.3000E-01
     -9.146  0.0000E+00  0.3000E-01
     -9.074  0.0000E+00  0.3000E-01
     -9.003  0.0000E+00  0.3000E-01
     -8.931  0.0000E+00  0.3000E-01
     -8.860  0.0000E+00  0.3000E-01
     -8.788  0.0000E+00  0.3000E-01
     -8.717  0.0000E+00  0.3000E-01
     -8.645  0.0000E+00  0.3000E-01
     -8.574  0.0000E+00  0.3000E-01
     -8.503  0.0000E+00  0.3000E-01
     -8.431  0.0000E+00  0.3000E-01
     -8.360  0.0000E+00  0.3000E-01
     -8.288  0.0000E+00  0.3000E-01
     -8.217  0.0000E+00  0.3000E-01
     -8.145  0.0000E+00  0.3000E-01
     -8.074  0.1764E-12  0.3000E-01
     -8.002  0.5344E-07  0.3000E-01
     -7.931  0.3129E-03  0.3002E-01
     -7.859  0.4169E-01  0.3300E-01
     -7.788  0.1925E+00  0.4675E-01
     -7.717  0.4509E-01  0.4997E-01
     -7.645  0.3710E-03  0.5000E-01
     -7.574  0.6997E-07  0.5000E-01
     -7.502  0.2556E-12  0.5000E-01
     -7.431  0.0000E+00  0.5000E-01
     -7.359  0.0000E+00  0.5000E-01
     -7.288  0.0000E+00  0.5000E-01
     -7.216  0.0000E+00  0.5000E-01
     -7.145  0.0000E+00  0.5000E-01
     -7.074  0.0000E+00  0.5000E-01
     -7.002  0.0000E+00  0.5000E-01
     -6.931  0.0000E+00  0.5000E-01
     -6.859  0.0000E+00  0.5000E-01
     -6.788  0.0000E+00  0.5000E-01
     -6.716  0.0000E+00  0.5000E-01
     -6.645  0.0000E+00  0.5000E-01
     -6.573  0.0000E+00  0.5000E-01
     -6.502  0.5128E-15  0.5000E-01
     -6.431  0.7066E-09  0.5000E-01
     -6.359  0.1832E-04  0.5000E-01
     -6.288  0.9954E-02  0.5071E-01
     -6.216  0.1540E+00  0.6172E-01
     -6.145  0.1124E+00  0.6975E-01
     -6.073  0.3529E-02  0.7000E-01
     -6.002  0.2879E-05  0.7000E-01
     -5.930  0.4757E-10  0.7000E-01
     -5.859  0.0000E+00  0.7000E-01
     -5.788  0.0000E+00  0.7000E-01
     -5.716  0.0000E+00  0.7000E-01
     -5.645  0.0000E+00  0.7000E-01
     -5.573  0.0000E+00  0.7000E-01
     -5.502  0.0000E+00  0.7000E-01
     -5.430  0.0000E+00  0.7000E-01
     -5.359  0.0000E+00  0.7000E-01
     -5.287  0.0000E+00  0.7000E-01
     -5.216  0.0000E+00  0.7000E-01
     -5.144  0.0000E+00  0.7000E-01
     -5.073  0.0000E+00  0.7000E-01
     -5.002  0.0000E+00  0.7000E-01
     -4.930  0.0000E+00  0.7000E-01
     -4.859  0.0000E+00  0.7000E-01
     -4.787  0.0000E+00  0.7000E-01
     -4.716  0.0000E+00  0.7000E-01
     -4.644  0.4830E-11  0.7000E-01
     -4.573  0.4712E-06  0.7000E-01
     -4.501  0.9161E-03  0.7007E-01
     -4.430  0.4424E-01  0.7323E-01
     -4.359  0.8650E-01  0.7941E-01
     -4.287  0.8278E-02  0.8000E-01
     -4.216  0.2392E-04  0.8000E-01
     -4.144  0.1481E-08  0.8000E-01
     -4.073  0.1740E-14  0.8000E-01
     -4.001  0.0000E+00  0.8000E-01
     -3.930  0.0000E+00  0.8000E-01
     -3.858  0.0000E+00  0.8000E-01
     -3.787  0.0000E+00  0.8000E-01
     -3.716  0.0000E+00  0.8000E-01
     -3.644  0.0000E+00  0.8000E-01
     -3.573  0.0000E+00  0.8000E-01
     -3.501  0.0000E+00  0.8000E-01
     -3.430  0.0000E+00  0.8000E-01
     -3.358  0.0000E+00  0.8000E-01
     -3.287  0.0000E+00  0.8000E-01
     -3.215  0.0000E+00  0.8000E-01
     -3.144  0.0000E+00  0.8000E-01
     -3.073  0.0000E+00  0.8000E-01
     -3.001  0.0000E+00  0.8000E-01
     -2.930  0.0000E+00  0.8000E-01
     -2.858  0.0000E+00  0.8000E-01
     -2.787  0.0000E+00  0.8000E-01
     -2.715  0.0000E+00  0.8000E-01
     -2.644  0.0000E+00  0.8000E-01
     -2.572  0.0000E+00  0.8000E-01
     -2.501  0.0000E+00  0.8000E-01
     -2.430  0.0000E+00  0.8000E-01
     -2.358  0.0000E+00  0.8000E-01
     -2.287  0.0000E+00  0.8000E-01
     -2.215  0.0000E+00  0.8000E-01
     -2.144  0.0000E+00  0.8000E-01
     -2.072  0.0000E+00  0.8000E-01
     -2.001  0.0000E+00  0.8000E-01
     -1.929  0.0000E+00  0.8000E-01
     -1.858  0.0000E+00  0.8000E-01
     -1.786  0.0000E+00  0.8000E-01
     -1.715  0.0000E+00  0.8000E-01
     -1.644  0.0000E+00  0.8000E-01
     -1.572  0.0000E+00  0.8000E-01
     -1.501  0.0000E+00  0.8000E-01
     -1.429  0.0000E+00  0.8000E-01
     -1.358  0.0000E+00  0.8000E-01
     -1.286  0.0000E+00  0.8000E-01
     -1.215  0.0000E+00  0.8000E-01
     -1.143  0.0000E+00  0.8000E-01
     -1.072  0.0000E+00  0.8000E-01
     -1.001  0.0000E+00  0.8000E-01
     -0.929  0.0000E+00  0.8000E-01
     -0.858  0.0000E+00  0.8000E-01
     -0.786  0.8016E-11  0.8000E-01
     -0.715  0.6731E-06  0.8000E-01
     -0.643  0.1132E-02  0.8008E-01
     -0.572  0.4793E-01  0.8351E-01
     -0.500  0.8379E-01  0.8949E-01
     -0.429  0.7096E-02  0.9000E-01
     -0.358  0.1781E-04  0.9000E-01
     -0.286  0.9505E-09  0.9000E-01
     -0.215  0.1709E-14  0.9000E-01
     -0.143  0.7875E-09  0.9000E-01
     -0.072  0.1580E-04  0.9000E-01
     -0.000  0.7003E-02  0.9050E-01
      0.071  0.1132E+00  0.9859E-01
      0.143  0.1753E+00  0.1111E+00
      0.214  0.2674E+00  0.1302E+00
      0.285  0.2504E+00  0.1481E+00
      0.357  0.3032E+00  0.1698E+00
      0.428  0.4706E+00  0.2034E+00
      0.500  0.4325E+00  0.2343E+00
      0.571  0.4719E+00  0.2680E+00
      0.643  0.3784E+00  0.2950E+00
      0.714  0.3144E+00  0.3175E+00
      0.786  0.3475E-01  0.3200E+00
      0.857  0.1481E-03  0.3200E+00
      0.928  0.1470E-07  0.3200E+00
      1.000  0.2870E-13  0.3200E+00
      1.071  0.0000E+00  0.3200E+00
      1.143  0.0000E+00  0.3200E+00
      1.214  0.0000E+00  0.3200E+00
      1.286  0.0000E+00  0.3200E+00
      1.357  0.0000E+00  0.3200E+00
      1.429  0.0000E+00  0.3200E+00
      1.500  0.0000E+00  0.3200E+00
      1.572  0.0000E+00  0.3200E+00
      1.643  0.0000E+00  0.3200E+00
