# Supplementary material for: Redox-mediated domino electrosynthesis of N,N-dimethylformamide with industrial-relevant productivity and modularized cathodic integration
Source: Nat Commun. 2026 Apr 17;17:5349. doi: 10.1038/s41467-026-71637-z (PMC13272958; doi:10.1038/s41467-026-71637-z)
Supplement: Supplementary file 3 — Supplementary Data 1 [file 41467_2026_71637_MOESM3_ESM.zip › 7/OSZICAR]

       N       E                     dE             d eps       ncg     rms          rms(c)
DAV:   1     0.668701395846E+02    0.66870E+02   -0.18426E+03    96   0.149E+02
DAV:   2     0.285100883835E+01   -0.64019E+02   -0.61723E+02   128   0.262E+01
DAV:   3    -0.277161530880E+01   -0.56226E+01   -0.56226E+01    64   0.109E+01
DAV:   4    -0.289074892134E+01   -0.11913E+00   -0.11913E+00    64   0.231E+00
DAV:   5    -0.289348227895E+01   -0.27334E-02   -0.27334E-02   128   0.452E-01    0.232E+00
DAV:   6    -0.278284731917E+01    0.11063E+00   -0.41259E-02   128   0.403E-01    0.174E+00
DAV:   7    -0.265713676394E+01    0.12571E+00   -0.34203E-01   128   0.116E+00    0.237E-01
DAV:   8    -0.265732684579E+01   -0.19008E-03   -0.96615E-03   128   0.190E-01    0.540E-02
DAV:   9    -0.265728001058E+01    0.46835E-04   -0.23259E-04   128   0.299E-02    0.289E-02
DAV:  10    -0.265726916226E+01    0.10848E-04   -0.20523E-04   128   0.246E-02    0.102E-02
DAV:  11    -0.265727032471E+01   -0.11624E-05   -0.10805E-05   128   0.647E-03
   1 F= -.26572703E+01 E0= -.26572703E+01  d E =-.265727E+01
       N       E                     dE             d eps       ncg     rms          rms(c)
DAV:   1    -0.265833921907E+01   -0.10701E-02   -0.11118E-02    64   0.187E-01    0.942E-03
DAV:   2    -0.265835932799E+01   -0.20109E-04   -0.22056E-04    64   0.374E-02    0.813E-03
DAV:   3    -0.265835842173E+01    0.90626E-06   -0.36263E-06   128   0.540E-03    0.676E-03
DAV:   4    -0.265835666799E+01    0.17537E-05   -0.75005E-06    96   0.481E-03    0.172E-03
DAV:   5    -0.265835642165E+01    0.24633E-06   -0.44935E-07   128   0.139E-03
   2 F= -.26583564E+01 E0= -.26583564E+01  d E =-.108610E-02
       N       E                     dE             d eps       ncg     rms          rms(c)
DAV:   1    -0.265987238262E+01   -0.15157E-02   -0.98783E-02    64   0.555E-01    0.274E-02
DAV:   2    -0.266003759216E+01   -0.16521E-03   -0.17601E-03    64   0.109E-01    0.239E-02
DAV:   3    -0.266003298777E+01    0.46044E-05   -0.31737E-05   128   0.158E-02    0.198E-02
DAV:   4    -0.266002560871E+01    0.73791E-05   -0.61377E-05    96   0.139E-02    0.502E-03
DAV:   5    -0.266002465290E+01    0.95581E-06   -0.39710E-06   128   0.410E-03
   3 F= -.26600247E+01 E0= -.26600247E+01  d E =-.275433E-02
