# Supplementary material for: Redox-mediated domino electrosynthesis of N,N-dimethylformamide with industrial-relevant productivity and modularized cathodic integration
Source: Nat Commun. 2026 Apr 17;17:5349. doi: 10.1038/s41467-026-71637-z (PMC13272958; doi:10.1038/s41467-026-71637-z)
Supplement: Supplementary file 3 — Supplementary Data 1 [file 41467_2026_71637_MOESM3_ESM.zip › 7/OUTCAR]

 vasp.6.3.2 27Jun22 (build Nov 21 2024 20:51:28) complex                        
  
 executed on             LinuxIFC date 2025.06.16  22:29:13
 running on  128 total cores
 distrk:  each k-point on  128 cores,    1 groups
 distr:  one band on NCORE=   4 cores,   32 groups


--------------------------------------------------------------------------------------------------------


 INCAR:
   SYSTEM = XYC
   ISTART = 0
   LWAVE = .FALSE.
   LCHARG = .FALSE.
   ENCUT = 480
   ISMEAR = 0
   SIGMA = 0.05
   EDIFF = 1E-5
   LREAL = Auto
   ISYM = 2
   PREC = Normal
   IALGO = 38
   SYMPREC = 1E-8
   NELMIN = 5
   NELM = 100
   NCORE = 4
   AMIX = 0.2
   BMIX = 0.0001
   EDIFFG = -0.02
   IBRION = 2
   POTIM = 0.1
   NSW = 200

 POTCAR:   PAW_PBE I 08Apr2002                    
 -----------------------------------------------------------------------------
|                                                                             |
|           W    W    AA    RRRRR   N    N  II  N    N   GGGG   !!!           |
|           W    W   A  A   R    R  NN   N  II  NN   N  G    G  !!!           |
|           W    W  A    A  R    R  N N  N  II  N N  N  G       !!!           |
|           W WW W  AAAAAA  RRRRR   N  N N  II  N  N N  G  GGG   !            |
|           WW  WW  A    A  R   R   N   NN  II  N   NN  G    G                |
|           W    W  A    A  R    R  N    N  II  N    N   GGGG   !!!           |
|                                                                             |
|     For optimal performance we recommend to set                             |
|       NCORE = 2 up to number-of-cores-per-socket                            |
|     NCORE specifies how many cores store one orbital (NPAR=cpu/NCORE).      |
|     This setting can greatly improve the performance of VASP for DFT.       |
|     The default, NCORE=1 might be grossly inefficient on modern             |
|     multi-core architectures or massively parallel machines. Do your        |
|     own testing! More info at https://www.vasp.at/wiki/index.php/NCORE      |
|     Unfortunately you need to use the default for GW and RPA                |
|     calculations (for HF NCORE is supported but not extensively tested      |
|     yet).                                                                   |
|                                                                             |
 -----------------------------------------------------------------------------

 POTCAR:   PAW_PBE I 08Apr2002                    
   VRHFIN =I : s2p5                                                                                 
   LEXCH  = PE                                                                                      
   EATOM  =   315.8678 eV,   23.2156 Ry                                                             
                                                                                                    
   TITEL  = PAW_PBE I 08Apr2002                                                                     
   LULTRA =        F    use ultrasoft PP ?                                                          
   IUNSCR =        1    unscreen: 0-lin 1-nonlin 2-no                                               
   RPACOR =    2.200    partial core radius                                                         
   POMASS =  126.904; ZVAL   =    7.000    mass and valenz                                          
   RCORE  =    2.300    outmost cutoff radius                                                       
   RWIGS  =    2.810; RWIGS  =    1.487    wigner-seitz radius (au A)                               
   ENMAX  =  175.647; ENMIN  =  131.735 eV                                                          
   ICORE  =        3    local potential                                                             
   LCOR   =        T    correct aug charges                                                         
   LPAW   =        T    paw PP                                                                      
   EAUG   =  370.139                                                                                
   DEXC   =    -.080                                                                                
   RMAX   =    3.479    core radius for proj-oper                                                   
   RAUG   =    1.300    factor for augmentation sphere                                              
   RDEP   =    2.392    radius for radial grids                                                     
   QCUT   =   -3.593; QGAM   =    7.186    optimization parameters                                  
                                                                                                    
   Description                                                                                      
     l     E      TYP  RCUT    TYP  RCUT                                                            
     0   .000     23  2.300                                                                         
     0   .000     23  2.300                                                                         
     1   .000     23  2.300                                                                         
     1   .000     23  2.300                                                                         
     2   .000     23  2.300                                                                         
     3  -.100     23  2.300                                                                         
  local pseudopotential read in
  partial core-charges read in
  atomic valenz-charges read in
  non local Contribution for L=           0  read in
    real space projection operators read in
  non local Contribution for L=           0  read in
    real space projection operators read in
  non local Contribution for L=           1  read in
    real space projection operators read in
  non local Contribution for L=           1  read in
    real space projection operators read in
  non local Contribution for L=           2  read in
    real space projection operators read in
    PAW grid and wavefunctions read in
 
   number of l-projection  operators is LMAX  =           5
   number of lm-projection operators is LMMAX =          13
 
 -----------------------------------------------------------------------------
|                                                                             |
|               ----> ADVICE to this user running VASP <----                  |
|                                                                             |
|     You have a (more or less) 'small supercell' and for smaller cells       |
|     it is recommended to use the reciprocal-space projection scheme!        |
|     The real-space optimization is not efficient for small cells and it     |
|     is also less accurate ...                                               |
|     Therefore, set LREAL=.FALSE. in the INCAR file.                         |
|                                                                             |
 -----------------------------------------------------------------------------

 Optimization of the real space projectors (new method)

 maximal supplied QI-value         = 16.25
 optimisation between [QCUT,QGAM] = [ 11.21, 22.43] = [ 35.21,140.85] Ry 
 Optimized for a Real-space Cutoff    1.30 Angstroem

   l    n(q)    QCUT    max X(q) W(low)/X(q) W(high)/X(q)  e(spline) 
   0      9    11.214     6.350    0.16E-04    0.39E-05    0.50E-08
   0      9    11.214    79.378    0.26E-03    0.21E-03    0.86E-07
   1      8    11.214     4.566    0.20E-04    0.41E-04    0.16E-07
   1      8    11.214    71.978    0.24E-03    0.83E-04    0.17E-06
   2      8    11.214     4.877    0.19E-03    0.14E-03    0.24E-07
 PAW_PBE I 08Apr2002                    :
 energy of atom  1       EATOM= -315.8678
 kinetic energy error for atom=    0.0009 (will be added to EATOM!!)
 
 
 POSCAR: c\(0\0\1)
  positions in direct lattice
  No initial velocities read in
 exchange correlation table for  LEXCH =        8
   RHO(1)=    0.500       N(1)  =     2000
   RHO(2)=  100.500       N(2)  =     4000
 


--------------------------------------------------------------------------------------------------------


 ion  position               nearest neighbor table
   1  0.595  0.462  0.614-   2 2.66
   2  0.573  0.517  0.523-   1 2.66
 
  LATTYP: Found a simple orthorhombic cell.
 ALAT       =    22.0000000000
 B/A-ratio  =     1.1667727557
 C/A-ratio  =     1.3472726995
  
  Lattice vectors:
  
 A1 = (   0.0000000000,   0.0000000000,  22.0000000000)
 A2 = (  25.6690006256,   0.0000000000,   0.0000000000)
 A3 = (   0.0000000000,  29.6399993896,   0.0000000000)


Analysis of symmetry for initial positions (statically):
=====================================================================
 Subroutine PRICEL returns:
 Original cell was already a primitive cell.
 

 Routine SETGRP: Setting up the symmetry group for a 
 simple orthorhombic supercell.


 Subroutine GETGRP returns: Found  2 space group operations
 (whereof  1 operations were pure point group operations)
 out of a pool of  8 trial point group operations.


The static configuration has the point symmetry C_1 .
 The point group associated with its full space group is S_2 .


Analysis of symmetry for dynamics (positions and initial velocities):
=====================================================================
 Subroutine PRICEL returns:
 Original cell was already a primitive cell.
 

 Routine SETGRP: Setting up the symmetry group for a 
 simple orthorhombic supercell.


 Subroutine GETGRP returns: Found  2 space group operations
 (whereof  1 operations were pure point group operations)
 out of a pool of  8 trial point group operations.


The dynamic configuration has the point symmetry C_1 .
 The point group associated with its full space group is S_2 .


 Subroutine INISYM returns: Found  2 space group operations
 (whereof  1 operations are pure point group operations),
 and found     1 'primitive' translations


----------------------------------------------------------------------------------------

                                     Primitive cell                                     

  volume of cell :   16738.2416

  direct lattice vectors                    reciprocal lattice vectors
    25.669000626  0.000000000  0.000000000     0.038957496  0.000000000  0.000000000
     0.000000000 29.639999390  0.000000000     0.000000000  0.033738192  0.000000000
     0.000000000  0.000000000 22.000000000     0.000000000  0.000000000  0.045454545

  length of vectors
    25.669000626 29.639999390 22.000000000     0.038957496  0.033738192  0.045454545

  position of ions in fractional coordinates (direct lattice)
     0.594760019  0.461719982  0.614350015
     0.573400003  0.517459995  0.522939985

  ion indices of the primitive-cell ions
   primitive index   ion index
                 1           1
                 2           2

----------------------------------------------------------------------------------------

 
 
 KPOINTS: K-Spacing Value to Generate K-Mesh: 0.05

Automatic generation of k-mesh.
 Grid dimensions read from file:
 generate k-points for:    1    1    1

 Generating k-lattice:

  Cartesian coordinates                     Fractional coordinates (reciprocal lattice)
     0.038957496  0.000000000  0.000000000     1.000000000  0.000000000  0.000000000
     0.000000000  0.033738192  0.000000000     0.000000000  1.000000000  0.000000000
     0.000000000  0.000000000  0.045454545     0.000000000  0.000000000  1.000000000

  Length of vectors
     0.038957496  0.033738192  0.045454545

  Shift w.r.t. Gamma in fractional coordinates (k-lattice)
     0.000000000  0.000000000  0.000000000

 
 Subroutine IBZKPT returns following result:
 ===========================================
 
 Found      1 irreducible k-points:
 
 Following reciprocal coordinates:
            Coordinates               Weight
  0.000000  0.000000  0.000000      1.000000
 
 Following cartesian coordinates:
            Coordinates               Weight
  0.000000  0.000000  0.000000      1.000000
 


--------------------------------------------------------------------------------------------------------


 Dimension of arrays:
   k-points           NKPTS =      1   k-points in BZ     NKDIM =      1   number of bands    NBANDS=     32
   number of dos      NEDOS =    301   number of ions     NIONS =      2
   non local maximal  LDIM  =      5   non local SUM 2l+1 LMDIM =     13
   total plane-waves  NPLWV = ******
   max r-space proj   IRMAX =   1521   max aug-charges    IRDMAX=   9488
   dimension x,y,z NGX =   140 NGY =  160 NGZ =  120
   dimension x,y,z NGXF=   280 NGYF=  320 NGZF=  240
   support grid    NGXF=   280 NGYF=  320 NGZF=  240
   ions per type =               2
   NGX,Y,Z   is equivalent  to a cutoff of   9.07,  8.97,  9.07 a.u.
   NGXF,Y,Z  is equivalent  to a cutoff of  18.13, 17.95, 18.14 a.u.

 SYSTEM =  XYC                                     
 POSCAR =  c\(0\0\1)                               

 Startparameter for this run:
   NWRITE =      2    write-flag & timer
   PREC   = normal    normal or accurate (medium, high low for compatibility)
   ISTART =      0    job   : 0-new  1-cont  2-samecut
   ICHARG =      2    charge: 1-file 2-atom 10-const
   ISPIN  =      1    spin polarized calculation?
   LNONCOLLINEAR =      F non collinear calculations
   LSORBIT =      F    spin-orbit coupling
   INIWAV =      1    electr: 0-lowe 1-rand  2-diag
   LASPH  =      F    aspherical Exc in radial PAW
 Electronic Relaxation 1
   ENCUT  =  480.0 eV  35.28 Ry    5.94 a.u.  45.85 52.95 39.30*2*pi/ulx,y,z
   ENINI  =  480.0     initial cutoff
   ENAUG  =  370.1 eV  augmentation charge cutoff
   NELM   =    100;   NELMIN=  5; NELMDL= -5     # of ELM steps 
   EDIFF  = 0.1E-04   stopping-criterion for ELM
   LREAL  =      T    real-space projection
   NLSPLINE    = F    spline interpolate recip. space projectors
   LCOMPAT=      F    compatible to vasp.4.4
   GGA_COMPAT  = T    GGA compatible to vasp.4.4-vasp.4.6
   LMAXPAW     = -100 max onsite density
   LMAXMIX     =    2 max onsite mixed and CHGCAR
   VOSKOWN=      0    Vosko Wilk Nusair interpolation
   ROPT   =   -0.00050
 Ionic relaxation
   EDIFFG = -.5E-01   stopping-criterion for IOM
   NSW    =    200    number of steps for IOM
   NBLOCK =      1;   KBLOCK =    200    inner block; outer block 
   IBRION =      2    ionic relax: 0-MD 1-quasi-New 2-CG
   NFREE  =      1    steps in history (QN), initial steepest desc. (CG)
   ISIF   =      2    stress and relaxation
   IWAVPR =     11    prediction:  0-non 1-charg 2-wave 3-comb
   ISYM   =      2    0-nonsym 1-usesym 2-fastsym
   LCORR  =      T    Harris-Foulkes like correction to forces

   POTIM  = 0.1000    time-step for ionic-motion
   TEIN   =    0.0    initial temperature
   TEBEG  =    0.0;   TEEND  =   0.0 temperature during run
   SMASS  =  -3.00    Nose mass-parameter (am)
   estimated Nose-frequenzy (Omega)   =  0.10E-29 period in steps = 0.63E+47 mass=  -0.151E-25a.u.
   SCALEE = 1.0000    scale energy and forces
   NPACO  =    256;   APACO  = 10.0  distance and # of slots for P.C.
   PSTRESS=    0.0 pullay stress

  Mass of Ions in am
   POMASS = 126.90
  Ionic Valenz
   ZVAL   =   7.00
  Atomic Wigner-Seitz radii
   RWIGS  =  -1.00
  virtual crystal weights 
   VCA    =   1.00
   NELECT =      14.0000    total number of electrons
   NUPDOWN=      -1.0000    fix difference up-down

 DOS related values:
   EMIN   =  10.00;   EMAX   =-10.00  energy-range for DOS
   EFERMI =   0.00
   ISMEAR =     0;   SIGMA  =   0.05  broadening in eV -4-tet -1-fermi 0-gaus

 Electronic relaxation 2 (details)
   IALGO  =     38    algorithm
   LDIAG  =      T    sub-space diagonalisation (order eigenvalues)
   LSUBROT=      F    optimize rotation matrix (better conditioning)
   TURBO    =      0    0=normal 1=particle mesh
   IRESTART =      0    0=no restart 2=restart with 2 vectors
   NREBOOT  =      0    no. of reboots
   NMIN     =      0    reboot dimension
   EREF     =   0.00    reference energy to select bands
   IMIX   =      4    mixing-type and parameters
     AMIX     =   0.20;   BMIX     =  0.00
     AMIX_MAG =   0.80;   BMIX_MAG =  0.00
     AMIN     =   0.10
     WC   =   100.;   INIMIX=   1;  MIXPRE=   1;  MAXMIX= -45

 Intra band minimization:
   WEIMIN = 0.0010     energy-eigenvalue tresh-hold
   EBREAK =  0.78E-07  absolut break condition
   DEPER  =   0.30     relativ break condition  

   TIME   =   0.40     timestep for ELM

  volume/ion in A,a.u.               =    8369.12     56477.61
  Fermi-wavevector in a.u.,A,eV,Ry     =   0.154246  0.291483  0.323708  0.023792
  Thomas-Fermi vector in A             =   0.837454
 
 Write flags
   LWAVE        =      F    write WAVECAR
   LDOWNSAMPLE  =      F    k-point downsampling of WAVECAR
   LCHARG       =      F    write CHGCAR
   LVTOT        =      F    write LOCPOT, total local potential
   LVHAR        =      F    write LOCPOT, Hartree potential only
   LELF         =      F    write electronic localiz. function (ELF)
   LORBIT       =      0    0 simple, 1 ext, 2 COOP (PROOUT), +10 PAW based schemes


 Dipole corrections
   LMONO  =      F    monopole corrections only (constant potential shift)
   LDIPOL =      F    correct potential (dipole corrections)
   IDIPOL =      0    1-x, 2-y, 3-z, 4-all directions 
   EPSILON=  1.0000000 bulk dielectric constant

 Exchange correlation treatment:
   GGA     =    --    GGA type
   LEXCH   =     8    internal setting for exchange type
   LIBXC   =     F    Libxc                    
   VOSKOWN =     0    Vosko Wilk Nusair interpolation
   LHFCALC =     F    Hartree Fock is set to
   LHFONE  =     F    Hartree Fock one center treatment
   AEXX    =    0.0000 exact exchange contribution

 Linear response parameters
   LEPSILON=     F    determine dielectric tensor
   LRPA    =     F    only Hartree local field effects (RPA)
   LNABLA  =     F    use nabla operator in PAW spheres
   LVEL    =     F    velocity operator in full k-point grid
   CSHIFT  =0.1000    complex shift for real part using Kramers Kronig
   OMEGAMAX=  -1.0    maximum frequency
   DEG_THRESHOLD= 0.2000000E-02 threshold for treating states as degnerate
   RTIME   =   -0.100 relaxation time in fs
  (WPLASMAI=    0.000 imaginary part of plasma frequency in eV, 0.658/RTIME)
   DFIELD  = 0.0000000 0.0000000 0.0000000 field for delta impulse in time
 
  Optional k-point grid parameters
   LKPOINTS_OPT  =     F    use optional k-point grid
   KPOINTS_OPT_MODE=     1    mode for optional k-point grid
 
 Orbital magnetization related:
   ORBITALMAG=     F  switch on orbital magnetization
   LCHIMAG   =     F  perturbation theory with respect to B field
   DQ        =  0.001000  dq finite difference perturbation B field
   LLRAUG    =     F  two centre corrections for induced B field


--------------------------------------------------------------------------------------------------------


 conjugate gradient relaxation of ions
 charge density and potential will be updated during run
 non-spin polarized calculation
 Variant of blocked Davidson
 Davidson routine will perform the subspace rotation
 perform sub-space diagonalisation
    after iterative eigenvector-optimisation
 modified Broyden-mixing scheme, WC =      100.0
 initial mixing is a Kerker type mixing with AMIX =  0.2000 and BMIX =      0.0001
 Hartree-type preconditioning will be used
 using additional bands           25
 real space projection scheme for non local part
 use partial core corrections
 calculate Harris-corrections to forces 
   (improved forces if not selfconsistent)
 use gradient corrections 
 use of overlap-Matrix (Vanderbilt PP)
 Gauss-broadening in eV      SIGMA  =   0.05


--------------------------------------------------------------------------------------------------------


  energy-cutoff  :      480.00
  volume of cell :    16738.24
      direct lattice vectors                 reciprocal lattice vectors
    25.669000626  0.000000000  0.000000000     0.038957496  0.000000000  0.000000000
     0.000000000 29.639999390  0.000000000     0.000000000  0.033738192  0.000000000
     0.000000000  0.000000000 22.000000000     0.000000000  0.000000000  0.045454545

  length of vectors
    25.669000626 29.639999390 22.000000000     0.038957496  0.033738192  0.045454545


 
 k-points in units of 2pi/SCALE and weight: K-Spacing Value to Generate K-Mesh: 0.05
   0.00000000  0.00000000  0.00000000       1.000
 
 k-points in reciprocal lattice and weights: K-Spacing Value to Generate K-Mesh: 0.05
   0.00000000  0.00000000  0.00000000       1.000
 
 position of ions in fractional coordinates (direct lattice) 
   0.59476002  0.46171998  0.61435001
   0.57340000  0.51746000  0.52293999
 
 position of ions in cartesian coordinates  (Angst):
  15.26689530 13.68537998 13.51570033
  14.71860504 15.33751394 11.50467967
 


--------------------------------------------------------------------------------------------------------


 k-point   1 :   0.0000 0.0000 0.0000  plane waves:  399585

 maximum and minimum number of plane-waves per node :     99902    99888

 maximum number of plane-waves:    399585
 maximum index in each direction: 
   IXMAX=   45   IYMAX=   52   IZMAX=   39
   IXMIN=  -45   IYMIN=  -52   IZMIN=  -39


 real space projection operators:
  total allocation   :        290.06 KBytes
  max/ min on nodes  :         72.72         72.21


 parallel 3D FFT for wavefunctions:
    minimum data exchange during FFTs selected (reduces bandwidth)
 parallel 3D FFT for charge:
    minimum data exchange during FFTs selected (reduces bandwidth)


 total amount of memory used by VASP MPI-rank0    97901. kBytes
=======================================================================

   base      :      30000. kBytes
   nonlr-proj:        138. kBytes
   fftplans  :      28067. kBytes
   grid      :      38090. kBytes
   one-center:          8. kBytes
   wavefun   :       1598. kBytes
 
     INWAV:  cpu time      0.0000: real time      0.0000
 Broyden mixing: mesh for mixing (old mesh)
   NGX = 91   NGY =105   NGZ = 79
  (NGX  =280   NGY  =320   NGZ  =240)
  gives a total of 754845 points

 initial charge density was supplied:
 charge density of overlapping atoms calculated
 number of electron      14.0000000 magnetization 
 keeping initial charge density in first step


--------------------------------------------------------------------------------------------------------


 Maximum index for non-local projection operator          360
 Maximum index for augmentation-charges            0 (set IRDMAX)


--------------------------------------------------------------------------------------------------------


 First call to EWALD:  gamma=   0.069
 Maximum number of real-space cells 3x 2x 3
 Maximum number of reciprocal cells 3x 3x 2

    FEWALD:  cpu time      0.0022: real time      0.0029


--------------------------------------- Iteration      1(   1)  ---------------------------------------


    POTLOK:  cpu time      0.2887: real time      0.3084
    SETDIJ:  cpu time      0.0142: real time      0.0152
     EDDAV:  cpu time      1.2431: real time      2.4822
       DOS:  cpu time      0.0018: real time      0.0037
    --------------------------------------------
      LOOP:  cpu time      1.5478: real time      2.8095

 eigenvalue-minimisations  :    96
 total energy-change (2. order) : 0.6687014E+02  (-0.1842632E+03)
 number of electron      14.0000000 magnetization 
 augmentation part       14.0000000 magnetization 

 Free energy of the ion-electron system (eV)
  ---------------------------------------------------
  alpha Z        PSCENC =         0.03180565
  Ewald energy   TEWEN  =       113.09182325
  -Hartree energ DENC   =      -625.79711645
  -exchange      EXHF   =         0.00000000
  -V(xc)+E(xc)   XCENC  =       -27.03466800
  PAW double counting   =       277.52327124     -224.95923258
  entropy T*S    EENTRO =        -0.06676945
  eigenvalues    EBANDS =       -77.65267644
  atomic energy  EATOM  =       631.73370236
  Solvation  Ediel_sol  =         0.00000000
  ---------------------------------------------------
  free energy    TOTEN  =        66.87013958 eV

  energy without entropy =       66.93690904  energy(sigma->0) =       66.90352431


--------------------------------------------------------------------------------------------------------


--------------------------------------- Iteration      1(   2)  ---------------------------------------


     EDDAV:  cpu time      1.0001: real time      1.2849
       DOS:  cpu time      0.0160: real time      0.0163
    --------------------------------------------
      LOOP:  cpu time      1.0162: real time      1.3012

 eigenvalue-minimisations  :   128
 total energy-change (2. order) :-0.6401913E+02  (-0.6172339E+02)
 number of electron      14.0000000 magnetization 
 augmentation part       14.0000000 magnetization 

 Free energy of the ion-electron system (eV)
  ---------------------------------------------------
  alpha Z        PSCENC =         0.03180565
  Ewald energy   TEWEN  =       113.09182325
  -Hartree energ DENC   =      -625.79711645
  -exchange      EXHF   =         0.00000000
  -V(xc)+E(xc)   XCENC  =       -27.03466800
  PAW double counting   =       277.52327124     -224.95923258
  entropy T*S    EENTRO =        -0.00000000
  eigenvalues    EBANDS =      -141.73857664
  atomic energy  EATOM  =       631.73370236
  Solvation  Ediel_sol  =         0.00000000
  ---------------------------------------------------
  free energy    TOTEN  =         2.85100884 eV

  energy without entropy =        2.85100884  energy(sigma->0) =        2.85100884


--------------------------------------------------------------------------------------------------------


--------------------------------------- Iteration      1(   3)  ---------------------------------------


     EDDAV:  cpu time      0.4477: real time      0.4519
       DOS:  cpu time      0.0057: real time      0.0057
    --------------------------------------------
      LOOP:  cpu time      0.4534: real time      0.4576

 eigenvalue-minimisations  :    64
 total energy-change (2. order) :-0.5622624E+01  (-0.5622624E+01)
 number of electron      14.0000000 magnetization 
 augmentation part       14.0000000 magnetization 

 Free energy of the ion-electron system (eV)
  ---------------------------------------------------
  alpha Z        PSCENC =         0.03180565
  Ewald energy   TEWEN  =       113.09182325
  -Hartree energ DENC   =      -625.79711645
  -exchange      EXHF   =         0.00000000
  -V(xc)+E(xc)   XCENC  =       -27.03466800
  PAW double counting   =       277.52327124     -224.95923258
  entropy T*S    EENTRO =        -0.00000000
  eigenvalues    EBANDS =      -147.36120079
  atomic energy  EATOM  =       631.73370236
  Solvation  Ediel_sol  =         0.00000000
  ---------------------------------------------------
  free energy    TOTEN  =        -2.77161531 eV

  energy without entropy =       -2.77161531  energy(sigma->0) =       -2.77161531


--------------------------------------------------------------------------------------------------------


--------------------------------------- Iteration      1(   4)  ---------------------------------------


     EDDAV:  cpu time      0.4111: real time      0.4144
       DOS:  cpu time      0.0009: real time      0.0009
    --------------------------------------------
      LOOP:  cpu time      0.4120: real time      0.4153

 eigenvalue-minimisations  :    64
 total energy-change (2. order) :-0.1191336E+00  (-0.1191336E+00)
 number of electron      14.0000000 magnetization 
 augmentation part       14.0000000 magnetization 

 Free energy of the ion-electron system (eV)
  ---------------------------------------------------
  alpha Z        PSCENC =         0.03180565
  Ewald energy   TEWEN  =       113.09182325
  -Hartree energ DENC   =      -625.79711645
  -exchange      EXHF   =         0.00000000
  -V(xc)+E(xc)   XCENC  =       -27.03466800
  PAW double counting   =       277.52327124     -224.95923258
  entropy T*S    EENTRO =        -0.00000000
  eigenvalues    EBANDS =      -147.48033440
  atomic energy  EATOM  =       631.73370236
  Solvation  Ediel_sol  =         0.00000000
  ---------------------------------------------------
  free energy    TOTEN  =        -2.89074892 eV

  energy without entropy =       -2.89074892  energy(sigma->0) =       -2.89074892


--------------------------------------------------------------------------------------------------------


--------------------------------------- Iteration      1(   5)  ---------------------------------------


     EDDAV:  cpu time      0.6666: real time      0.6730
       DOS:  cpu time      0.0011: real time      0.0011
    CHARGE:  cpu time      0.6431: real time      0.6505
    MIXING:  cpu time      0.0057: real time      0.0098
    --------------------------------------------
      LOOP:  cpu time      1.3166: real time      1.3344

 eigenvalue-minimisations  :   128
 total energy-change (2. order) :-0.2733358E-02  (-0.2733358E-02)
 number of electron      13.9999989 magnetization 
 augmentation part       -3.3412158 magnetization 

 Broyden mixing:
  rms(total) = 0.23179E+00    rms(broyden)= 0.23178E+00
  rms(prec ) = 0.24324E+00
  weight for this iteration     100.00

 Free energy of the ion-electron system (eV)
  ---------------------------------------------------
  alpha Z        PSCENC =         0.03180565
  Ewald energy   TEWEN  =       113.09182325
  -Hartree energ DENC   =      -625.79711645
  -exchange      EXHF   =         0.00000000
  -V(xc)+E(xc)   XCENC  =       -27.03466800
  PAW double counting   =       277.52327124     -224.95923258
  entropy T*S    EENTRO =        -0.00000000
  eigenvalues    EBANDS =      -147.48306776
  atomic energy  EATOM  =       631.73370236
  Solvation  Ediel_sol  =         0.00000000
  ---------------------------------------------------
  free energy    TOTEN  =        -2.89348228 eV

  energy without entropy =       -2.89348228  energy(sigma->0) =       -2.89348228


--------------------------------------------------------------------------------------------------------


--------------------------------------- Iteration      1(   6)  ---------------------------------------


    POTLOK:  cpu time      0.1307: real time      0.1330
    SETDIJ:  cpu time      0.0015: real time      0.0015
     EDDAV:  cpu time      0.7794: real time      0.9300
       DOS:  cpu time      0.0199: real time      0.0201
    CHARGE:  cpu time      1.3474: real time      1.3583
    MIXING:  cpu time      0.0109: real time      0.0130
    --------------------------------------------
      LOOP:  cpu time      2.2899: real time      2.4559

 eigenvalue-minimisations  :   128
 total energy-change (2. order) : 0.1106350E+00  (-0.4125863E-02)
 number of electron      13.9999989 magnetization 
 augmentation part       -3.3397906 magnetization 

 Broyden mixing:
  rms(total) = 0.17416E+00    rms(broyden)= 0.17416E+00
  rms(prec ) = 0.18265E+00
  weight for this iteration     100.00

 eigenvalues of (default mixing * dielectric matrix)
  average eigenvalue GAMMA=   3.9432
  3.9432

 Free energy of the ion-electron system (eV)
  ---------------------------------------------------
  alpha Z        PSCENC =         0.03180565
  Ewald energy   TEWEN  =       113.09182325
  -Hartree energ DENC   =      -625.90020403
  -exchange      EXHF   =         0.00000000
  -V(xc)+E(xc)   XCENC  =       -27.00389959
  PAW double counting   =       279.04925015     -226.50455911
  entropy T*S    EENTRO =        -0.00000000
  eigenvalues    EBANDS =      -147.28076600
  atomic energy  EATOM  =       631.73370236
  Solvation  Ediel_sol  =         0.00000000
  ---------------------------------------------------
  free energy    TOTEN  =        -2.78284732 eV

  energy without entropy =       -2.78284732  energy(sigma->0) =       -2.78284732


--------------------------------------------------------------------------------------------------------


--------------------------------------- Iteration      1(   7)  ---------------------------------------


    POTLOK:  cpu time      0.1785: real time      0.1810
    SETDIJ:  cpu time      0.0018: real time      0.0018
     EDDAV:  cpu time      0.7826: real time      0.7946
       DOS:  cpu time      0.0193: real time      0.0194
    CHARGE:  cpu time      0.5772: real time      0.5814
    MIXING:  cpu time      0.0037: real time      0.0038
    --------------------------------------------
      LOOP:  cpu time      1.5631: real time      1.5820

 eigenvalue-minimisations  :   128
 total energy-change (2. order) : 0.1257106E+00  (-0.3420293E-01)
 number of electron      13.9999989 magnetization 
 augmentation part       -3.3355814 magnetization 

 Broyden mixing:
  rms(total) = 0.23651E-01    rms(broyden)= 0.23650E-01
  rms(prec ) = 0.24474E-01
  weight for this iteration     100.00

 eigenvalues of (default mixing * dielectric matrix)
  average eigenvalue GAMMA=   4.0615
  3.8555  4.2675

 Free energy of the ion-electron system (eV)
  ---------------------------------------------------
  alpha Z        PSCENC =         0.03180565
  Ewald energy   TEWEN  =       113.09182325
  -Hartree energ DENC   =      -626.60227079
  -exchange      EXHF   =         0.00000000
  -V(xc)+E(xc)   XCENC  =       -26.86843441
  PAW double counting   =       283.84775366     -231.35701292
  entropy T*S    EENTRO =        -0.00000000
  eigenvalues    EBANDS =      -146.53450356
  atomic energy  EATOM  =       631.73370236
  Solvation  Ediel_sol  =         0.00000000
  ---------------------------------------------------
  free energy    TOTEN  =        -2.65713676 eV

  energy without entropy =       -2.65713676  energy(sigma->0) =       -2.65713676


--------------------------------------------------------------------------------------------------------


--------------------------------------- Iteration      1(   8)  ---------------------------------------


    POTLOK:  cpu time      0.1451: real time      0.1477
    SETDIJ:  cpu time      0.0014: real time      0.0014
     EDDAV:  cpu time      0.6997: real time      0.7106
       DOS:  cpu time      0.0082: real time      0.0082
    CHARGE:  cpu time      0.6072: real time      0.6114
    MIXING:  cpu time      0.0037: real time      0.0038
    --------------------------------------------
      LOOP:  cpu time      1.4654: real time      1.4831

 eigenvalue-minimisations  :   128
 total energy-change (2. order) :-0.1900818E-03  (-0.9661453E-03)
 number of electron      13.9999989 magnetization 
 augmentation part       -3.3356634 magnetization 

 Broyden mixing:
  rms(total) = 0.53974E-02    rms(broyden)= 0.53973E-02
  rms(prec ) = 0.57578E-02
  weight for this iteration     100.00

 eigenvalues of (default mixing * dielectric matrix)
  average eigenvalue GAMMA=   3.1750
  4.3910  3.5318  1.6022

 Free energy of the ion-electron system (eV)
  ---------------------------------------------------
  alpha Z        PSCENC =         0.03180565
  Ewald energy   TEWEN  =       113.09182325
  -Hartree energ DENC   =      -626.91802818
  -exchange      EXHF   =         0.00000000
  -V(xc)+E(xc)   XCENC  =       -26.84727859
  PAW double counting   =       284.40697002     -231.91967324
  entropy T*S    EENTRO =        -0.00000000
  eigenvalues    EBANDS =      -146.23664812
  atomic energy  EATOM  =       631.73370236
  Solvation  Ediel_sol  =         0.00000000
  ---------------------------------------------------
  free energy    TOTEN  =        -2.65732685 eV

  energy without entropy =       -2.65732685  energy(sigma->0) =       -2.65732685


--------------------------------------------------------------------------------------------------------


--------------------------------------- Iteration      1(   9)  ---------------------------------------


    POTLOK:  cpu time      0.1373: real time      0.1397
    SETDIJ:  cpu time      0.0014: real time      0.0014
     EDDAV:  cpu time      0.6893: real time      0.6966
       DOS:  cpu time      0.0004: real time      0.0004
    CHARGE:  cpu time      0.7492: real time      0.7541
    MIXING:  cpu time      0.0129: real time      0.0130
    --------------------------------------------
      LOOP:  cpu time      1.5905: real time      1.6053

 eigenvalue-minimisations  :   128
 total energy-change (2. order) : 0.4683522E-04  (-0.2325873E-04)
 number of electron      13.9999989 magnetization 
 augmentation part       -3.3360065 magnetization 

 Broyden mixing:
  rms(total) = 0.28940E-02    rms(broyden)= 0.28940E-02
  rms(prec ) = 0.30682E-02
  weight for this iteration     100.00

 eigenvalues of (default mixing * dielectric matrix)
  average eigenvalue GAMMA=   2.9324
  1.0195  4.7039  3.7946  2.2115

 Free energy of the ion-electron system (eV)
  ---------------------------------------------------
  alpha Z        PSCENC =         0.03180565
  Ewald energy   TEWEN  =       113.09182325
  -Hartree energ DENC   =      -626.87308489
  -exchange      EXHF   =         0.00000000
  -V(xc)+E(xc)   XCENC  =       -26.84605468
  PAW double counting   =       284.46131832     -231.97483207
  entropy T*S    EENTRO =        -0.00000000
  eigenvalues    EBANDS =      -146.28195795
  atomic energy  EATOM  =       631.73370236
  Solvation  Ediel_sol  =         0.00000000
  ---------------------------------------------------
  free energy    TOTEN  =        -2.65728001 eV

  energy without entropy =       -2.65728001  energy(sigma->0) =       -2.65728001


--------------------------------------------------------------------------------------------------------


--------------------------------------- Iteration      1(  10)  ---------------------------------------


    POTLOK:  cpu time      0.2346: real time      0.2377
    SETDIJ:  cpu time      0.0015: real time      0.0015
     EDDAV:  cpu time      0.8794: real time      0.8863
       DOS:  cpu time      0.0003: real time      0.0003
    CHARGE:  cpu time      0.7202: real time      0.7250
    MIXING:  cpu time      0.0043: real time      0.0044
    --------------------------------------------
      LOOP:  cpu time      1.8404: real time      1.8552

 eigenvalue-minimisations  :   128
 total energy-change (2. order) : 0.1084832E-04  (-0.2052255E-04)
 number of electron      13.9999989 magnetization 
 augmentation part       -3.3364602 magnetization 

 Broyden mixing:
  rms(total) = 0.10162E-02    rms(broyden)= 0.10162E-02
  rms(prec ) = 0.10417E-02
  weight for this iteration     100.00

 eigenvalues of (default mixing * dielectric matrix)
  average eigenvalue GAMMA=   2.8684
  4.3460  4.0579  3.1483  1.0190  1.7711

 Free energy of the ion-electron system (eV)
  ---------------------------------------------------
  alpha Z        PSCENC =         0.03180565
  Ewald energy   TEWEN  =       113.09182325
  -Hartree energ DENC   =      -626.81514436
  -exchange      EXHF   =         0.00000000
  -V(xc)+E(xc)   XCENC  =       -26.84630745
  PAW double counting   =       284.48281479     -231.99706541
  entropy T*S    EENTRO =        -0.00000000
  eigenvalues    EBANDS =      -146.33889800
  atomic energy  EATOM  =       631.73370236
  Solvation  Ediel_sol  =         0.00000000
  ---------------------------------------------------
  free energy    TOTEN  =        -2.65726916 eV

  energy without entropy =       -2.65726916  energy(sigma->0) =       -2.65726916


--------------------------------------------------------------------------------------------------------


--------------------------------------- Iteration      1(  11)  ---------------------------------------


    POTLOK:  cpu time      0.1395: real time      0.1420
    SETDIJ:  cpu time      0.0014: real time      0.0014
     EDDAV:  cpu time      0.7687: real time      0.8788
       DOS:  cpu time      0.0004: real time      0.0004
    --------------------------------------------
      LOOP:  cpu time      0.9099: real time      1.0226

 eigenvalue-minimisations  :   128
 total energy-change (2. order) :-0.1162450E-05  (-0.1080498E-05)
 number of electron      13.9999989 magnetization 
 augmentation part       -3.3364602 magnetization 

 Free energy of the ion-electron system (eV)
  ---------------------------------------------------
  alpha Z        PSCENC =         0.03180565
  Ewald energy   TEWEN  =       113.09182325
  -Hartree energ DENC   =      -626.81522325
  -exchange      EXHF   =         0.00000000
  -V(xc)+E(xc)   XCENC  =       -26.84674116
  PAW double counting   =       284.48530424     -232.00006789
  entropy T*S    EENTRO =        -0.00000000
  eigenvalues    EBANDS =      -146.33787353
  atomic energy  EATOM  =       631.73370236
  Solvation  Ediel_sol  =         0.00000000
  ---------------------------------------------------
  free energy    TOTEN  =        -2.65727032 eV

  energy without entropy =       -2.65727032  energy(sigma->0) =       -2.65727032


--------------------------------------------------------------------------------------------------------


 average (electrostatic) potential at core
  the test charge radii are     1.1875
  (the norm of the test charge is              1.0000)
       1-101.3424       2-101.3424
 
 
 
 E-fermi :  -5.9455     XC(G=0):  -0.0974     alpha+bet : -0.0424

 Fermi energy:        -5.9455465132

 k-point     1 :       0.0000    0.0000    0.0000
  band No.  band energies     occupation 
      1     -18.8738      2.00000
      2     -16.5965      2.00000
      3      -9.5900      2.00000
      4      -7.8521      2.00000
      5      -7.8520      2.00000
      6      -6.2023      2.00000
      7      -6.2023      2.00000
      8      -4.3317      0.00000
      9      -0.5597      0.00000
     10       0.0584      0.00000
     11       0.1018      0.00000
     12       0.1785      0.00000
     13       0.1977      0.00000
     14       0.2197      0.00000
     15       0.2666      0.00000
     16       0.3289      0.00000
     17       0.3551      0.00000
     18       0.3613      0.00000
     19       0.4001      0.00000
     20       0.4054      0.00000
     21       0.4196      0.00000
     22       0.4651      0.00000
     23       0.4729      0.00000
     24       0.5187      0.00000
     25       0.5204      0.00000
     26       0.5358      0.00000
     27       0.5446      0.00000
     28       0.6025      0.00000
     29       0.6103      0.00000
     30       0.6553      0.00000
     31       0.6679      0.00000
     32       0.6682      0.00000


--------------------------------------------------------------------------------------------------------


 soft charge-density along one line, spin component           1
         0         1         2         3         4         5         6         7         8         9
 total charge-density along one line
 
 pseudopotential strength for first ion, spin component:           1
 69.119  -0.030   0.054  -0.065  -0.018   0.000  -0.000  -0.000
 -0.030   0.026   0.000  -0.000  -0.000  -0.000   0.000   0.000
  0.054   0.000  17.757  -0.036  -0.010   0.005   0.000   0.000
 -0.065  -0.000  -0.036  17.772   0.012   0.000   0.005  -0.000
 -0.018  -0.000  -0.010   0.012  17.731   0.000  -0.000   0.005
  0.000  -0.000   0.005   0.000   0.000   0.015  -0.000  -0.000
 -0.000   0.000   0.000   0.005  -0.000  -0.000   0.015   0.000
 -0.000   0.000   0.000  -0.000   0.005  -0.000   0.000   0.015
 -0.014  -0.000  -0.004  -0.000   0.012  -0.000  -0.000   0.000
 -0.053  -0.000  -0.014   0.011  -0.000  -0.000   0.000  -0.000
  0.023   0.000  -0.008  -0.017   0.003  -0.000  -0.000   0.000
  0.018   0.000  -0.000  -0.004  -0.015  -0.000  -0.000  -0.000
 -0.019  -0.000  -0.012  -0.001  -0.004  -0.000  -0.000  -0.000
 total augmentation occupancy for first ion, spin component:           1
  1.991  -0.014  -0.103   0.125   0.034   0.033  -0.041  -0.011  -0.008  -0.028   0.012   0.009  -0.010
 -0.014   0.483   0.385  -0.469  -0.128  -0.274   0.334   0.091  -0.021  -0.076   0.033   0.025  -0.028
 -0.103   0.385   1.623   0.443   0.121  -0.215   0.251   0.068  -0.019  -0.068   0.013   0.017  -0.033
  0.125  -0.469   0.443   1.448  -0.147   0.251  -0.315  -0.083   0.017   0.076  -0.048  -0.025   0.022
  0.034  -0.128   0.121  -0.147   1.947   0.068  -0.083  -0.032   0.019   0.017  -0.004  -0.024   0.001
  0.033  -0.274  -0.215   0.251   0.068   0.193  -0.165  -0.045   0.013   0.046  -0.004  -0.009   0.025
 -0.041   0.334   0.251  -0.315  -0.083  -0.165   0.258   0.055  -0.009  -0.049   0.036   0.016  -0.013
 -0.011   0.091   0.068  -0.083  -0.032  -0.045   0.055   0.073  -0.017  -0.009   0.001   0.021   0.001
 -0.008  -0.021  -0.019   0.017   0.019   0.013  -0.009  -0.017   0.005   0.003   0.001  -0.005   0.000
 -0.028  -0.076  -0.068   0.076   0.017   0.046  -0.049  -0.009   0.003   0.013  -0.004  -0.003   0.006
  0.012   0.033   0.013  -0.048  -0.004  -0.004   0.036   0.001   0.001  -0.004   0.010   0.001   0.001
  0.009   0.025   0.017  -0.025  -0.024  -0.009   0.016   0.021  -0.005  -0.003   0.001   0.007   0.001
 -0.010  -0.028  -0.033   0.022   0.001   0.025  -0.013   0.001   0.000   0.006   0.001   0.001   0.005


------------------------ aborting loop because EDIFF is reached ----------------------------------------


    CHARGE:  cpu time      0.5846: real time      0.5897
    FORLOC:  cpu time      0.0062: real time      0.0063
    FORNL :  cpu time      0.0978: real time      0.0994
    STRESS:  cpu time      0.2870: real time      0.2921
    FORCOR:  cpu time      0.1118: real time      0.1141
    FORHAR:  cpu time      0.0275: real time      0.0285
    MIXING:  cpu time      0.0042: real time      0.0044
    OFIELD:  cpu time      0.0002: real time      0.0009

  FORCE on cell =-STRESS in cart. coord.  units (eV):
  Direction    XX          YY          ZZ          XY          YZ          ZX
  --------------------------------------------------------------------------------------
  Alpha Z     0.03181     0.03181     0.03181
  Ewald     -39.78018    27.17293   125.69908   -33.79206  -123.50073    40.95407
  Hartree   169.59468   191.81656   265.41246   -17.04579   -62.11471    20.58388
  E(xc)     -54.28442   -53.77006   -53.49155    -0.19185    -0.70371     0.23354
  Local    -440.85922  -514.68637  -678.49872    45.11377   164.61899   -54.56976
  n-local   283.17739   276.68280   273.13338     2.42686     8.90478    -2.95078
  augment   -76.29753   -72.72647   -70.79553    -1.33151    -4.88255     1.62034
  Kinetic   158.44751   145.75692   138.88862     4.73293    17.35770    -5.76042
  Fock        0.00000     0.00000     0.00000     0.00000     0.00000     0.00000
  -------------------------------------------------------------------------------------
  Total       0.03002     0.27811     0.37955    -0.08764    -0.32024     0.11087
  in kB       0.00287     0.02662     0.03633    -0.00839    -0.03065     0.01061
  external pressure =        0.02 kB  Pullay stress =        0.00 kB


 VOLUME and BASIS-vectors are now :
 -----------------------------------------------------------------------------
  energy-cutoff  :      480.00
  volume of cell :    16738.24
      direct lattice vectors                 reciprocal lattice vectors
    25.669000626  0.000000000  0.000000000     0.038957496  0.000000000  0.000000000
     0.000000000 29.639999390  0.000000000     0.000000000  0.033738192  0.000000000
     0.000000000  0.000000000 22.000000000     0.000000000  0.000000000  0.045454545

  length of vectors
    25.669000626 29.639999390 22.000000000     0.038957496  0.033738192  0.045454545


 FORCES acting on ions
    electron-ion (+dipol)            ewald-force                    non-local-force                 convergence-correction
 -----------------------------------------------------------------------------------------------
   -.192E+02 0.579E+02 -.700E+02   0.205E+02 -.619E+02 0.748E+02   -.126E+01 0.381E+01 -.464E+01   0.126E-02 -.378E-02 0.463E-02
   0.192E+02 -.579E+02 0.700E+02   -.205E+02 0.619E+02 -.748E+02   0.126E+01 -.381E+01 0.464E+01   -.126E-02 0.378E-02 -.463E-02
 -----------------------------------------------------------------------------------------------
   0.745E-05 -.116E-04 0.422E-05   0.000E+00 0.000E+00 0.000E+00   0.000E+00 -.444E-15 0.000E+00   -.354E-07 -.129E-07 -.159E-07
 
 
 POSITION                                       TOTAL-FORCE (eV/Angst)
 -----------------------------------------------------------------------------------
     15.26690     13.68538     13.51570         0.052985     -0.158046      0.188762
     14.71861     15.33751     11.50468        -0.052985      0.158046     -0.188762
 -----------------------------------------------------------------------------------
    total drift:                                0.000007     -0.000012      0.000004


--------------------------------------------------------------------------------------------------------


  FREE ENERGIE OF THE ION-ELECTRON SYSTEM (eV)
  ---------------------------------------------------
  free  energy   TOTEN  =        -2.65727032 eV

  energy  without entropy=       -2.65727032  energy(sigma->0) =       -2.65727032
 


--------------------------------------------------------------------------------------------------------


    POTLOK:  cpu time      0.1672: real time      0.1688


--------------------------------------------------------------------------------------------------------


--------------------------------------------------------------------------------------------------------


    WAVPRE:  cpu time      0.0152: real time      0.0184
    FEWALD:  cpu time      0.0002: real time      0.0002

 real space projection operators:
  total allocation   :        290.06 KBytes
  max/ min on nodes  :         72.82         72.11

    ORTHCH:  cpu time      0.0458: real time      0.0463
     LOOP+:  cpu time     15.7577: real time     17.6994


--------------------------------------- Iteration      2(   1)  ---------------------------------------


    POTLOK:  cpu time      0.1278: real time      0.1300
    SETDIJ:  cpu time      0.0015: real time      0.0015
     EDDAV:  cpu time      0.3713: real time      0.3749
       DOS:  cpu time      0.0016: real time      0.0016
    CHARGE:  cpu time      0.5846: real time      0.5889
    MIXING:  cpu time      0.0030: real time      0.0030
    --------------------------------------------
      LOOP:  cpu time      1.0897: real time      1.0999

 eigenvalue-minimisations  :    64
 total energy-change (2. order) :-0.1070057E-02  (-0.1111781E-02)
 number of electron      13.9999989 magnetization 
 augmentation part       -3.3360038 magnetization 

 Broyden mixing:
  rms(total) = 0.94201E-03    rms(broyden)= 0.94174E-03
  rms(prec ) = 0.97840E-03
  weight for this iteration     100.00

 Free energy of the ion-electron system (eV)
  ---------------------------------------------------
  alpha Z        PSCENC =         0.03180565
  Ewald energy   TEWEN  =       112.61066611
  -Hartree energ DENC   =      -626.38375079
  -exchange      EXHF   =         0.00000000
  -V(xc)+E(xc)   XCENC  =       -26.85530738
  PAW double counting   =       284.49729319     -232.01259652
  entropy T*S    EENTRO =        -0.00000000
  eigenvalues    EBANDS =      -146.28015185
  atomic energy  EATOM  =       631.73370236
  Solvation  Ediel_sol  =         0.00000000
  ---------------------------------------------------
  free energy    TOTEN  =        -2.65833922 eV

  energy without entropy =       -2.65833922  energy(sigma->0) =       -2.65833922


--------------------------------------------------------------------------------------------------------


--------------------------------------- Iteration      2(   2)  ---------------------------------------


    POTLOK:  cpu time      0.1270: real time      0.1295
    SETDIJ:  cpu time      0.0014: real time      0.0014
     EDDAV:  cpu time      0.3778: real time      0.3825
       DOS:  cpu time      0.0013: real time      0.0013
    CHARGE:  cpu time      0.7113: real time      0.7168
    MIXING:  cpu time      0.0035: real time      0.0035
    --------------------------------------------
      LOOP:  cpu time      1.2223: real time      1.2350

 eigenvalue-minimisations  :    64
 total energy-change (2. order) :-0.2010892E-04  (-0.2205555E-04)
 number of electron      13.9999989 magnetization 
 augmentation part       -3.3360005 magnetization 

 Broyden mixing:
  rms(total) = 0.81276E-03    rms(broyden)= 0.81274E-03
  rms(prec ) = 0.84817E-03
  weight for this iteration     100.00

 eigenvalues of (default mixing * dielectric matrix)
  average eigenvalue GAMMA=   0.7975
  0.7975

 Free energy of the ion-electron system (eV)
  ---------------------------------------------------
  alpha Z        PSCENC =         0.03180565
  Ewald energy   TEWEN  =       112.61066611
  -Hartree energ DENC   =      -626.37573663
  -exchange      EXHF   =         0.00000000
  -V(xc)+E(xc)   XCENC  =       -26.85547763
  PAW double counting   =       284.45794109     -231.97270282
  entropy T*S    EENTRO =        -0.00000000
  eigenvalues    EBANDS =      -146.28855746
  atomic energy  EATOM  =       631.73370236
  Solvation  Ediel_sol  =         0.00000000
  ---------------------------------------------------
  free energy    TOTEN  =        -2.65835933 eV

  energy without entropy =       -2.65835933  energy(sigma->0) =       -2.65835933


--------------------------------------------------------------------------------------------------------


--------------------------------------- Iteration      2(   3)  ---------------------------------------


    POTLOK:  cpu time      0.2719: real time      0.2751
    SETDIJ:  cpu time      0.0015: real time      0.0015
     EDDAV:  cpu time      0.8480: real time      0.8554
       DOS:  cpu time      0.0004: real time      0.0004
    CHARGE:  cpu time      0.7304: real time      0.7352
    MIXING:  cpu time      0.0035: real time      0.0036
    --------------------------------------------
      LOOP:  cpu time      1.8557: real time      1.8710

 eigenvalue-minimisations  :   128
 total energy-change (2. order) : 0.9062633E-06  (-0.3626326E-06)
 number of electron      13.9999989 magnetization 
 augmentation part       -3.3360153 magnetization 

 Broyden mixing:
  rms(total) = 0.67567E-03    rms(broyden)= 0.67567E-03
  rms(prec ) = 0.70355E-03
  weight for this iteration     100.00

 eigenvalues of (default mixing * dielectric matrix)
  average eigenvalue GAMMA=   2.2349
  1.0476  3.4223

 Free energy of the ion-electron system (eV)
  ---------------------------------------------------
  alpha Z        PSCENC =         0.03180565
  Ewald energy   TEWEN  =       112.61066611
  -Hartree energ DENC   =      -626.37125970
  -exchange      EXHF   =         0.00000000
  -V(xc)+E(xc)   XCENC  =       -26.85546184
  PAW double counting   =       284.43571399     -231.95012558
  entropy T*S    EENTRO =        -0.00000000
  eigenvalues    EBANDS =      -146.29339942
  atomic energy  EATOM  =       631.73370236
  Solvation  Ediel_sol  =         0.00000000
  ---------------------------------------------------
  free energy    TOTEN  =        -2.65835842 eV

  energy without entropy =       -2.65835842  energy(sigma->0) =       -2.65835842


--------------------------------------------------------------------------------------------------------


--------------------------------------- Iteration      2(   4)  ---------------------------------------


    POTLOK:  cpu time      0.1627: real time      0.1659
    SETDIJ:  cpu time      0.0015: real time      0.0015
     EDDAV:  cpu time      0.5527: real time      0.5576
       DOS:  cpu time      0.0014: real time      0.0013
    CHARGE:  cpu time      0.6484: real time      0.6528
    MIXING:  cpu time      0.0037: real time      0.0038
    --------------------------------------------
      LOOP:  cpu time      1.3703: real time      1.3829

 eigenvalue-minimisations  :    96
 total energy-change (2. order) : 0.1753745E-05  (-0.7500490E-06)
 number of electron      13.9999989 magnetization 
 augmentation part       -3.3362634 magnetization 

 Broyden mixing:
  rms(total) = 0.17245E-03    rms(broyden)= 0.17245E-03
  rms(prec ) = 0.18971E-03
  weight for this iteration     100.00

 eigenvalues of (default mixing * dielectric matrix)
  average eigenvalue GAMMA=   1.9384
  3.7610  1.0271  1.0271

 Free energy of the ion-electron system (eV)
  ---------------------------------------------------
  alpha Z        PSCENC =         0.03180565
  Ewald energy   TEWEN  =       112.61066611
  -Hartree energ DENC   =      -626.35908688
  -exchange      EXHF   =         0.00000000
  -V(xc)+E(xc)   XCENC  =       -26.85518605
  PAW double counting   =       284.35940574     -231.87261695
  entropy T*S    EENTRO =        -0.00000000
  eigenvalues    EBANDS =      -146.30704665
  atomic energy  EATOM  =       631.73370236
  Solvation  Ediel_sol  =         0.00000000
  ---------------------------------------------------
  free energy    TOTEN  =        -2.65835667 eV

  energy without entropy =       -2.65835667  energy(sigma->0) =       -2.65835667


--------------------------------------------------------------------------------------------------------


--------------------------------------- Iteration      2(   5)  ---------------------------------------


    POTLOK:  cpu time      0.1419: real time      0.1444
    SETDIJ:  cpu time      0.0014: real time      0.0014
     EDDAV:  cpu time      0.6458: real time      0.6517
       DOS:  cpu time      0.0009: real time      0.0009
    --------------------------------------------
      LOOP:  cpu time      0.7900: real time      0.7984

 eigenvalue-minimisations  :   128
 total energy-change (2. order) : 0.2463347E-06  (-0.4493464E-07)
 number of electron      13.9999989 magnetization 
 augmentation part       -3.3362634 magnetization 

 Free energy of the ion-electron system (eV)
  ---------------------------------------------------
  alpha Z        PSCENC =         0.03180565
  Ewald energy   TEWEN  =       112.61066611
  -Hartree energ DENC   =      -626.36189306
  -exchange      EXHF   =         0.00000000
  -V(xc)+E(xc)   XCENC  =       -26.85508364
  PAW double counting   =       284.35118538     -231.86428462
  entropy T*S    EENTRO =        -0.00000000
  eigenvalues    EBANDS =      -146.30445461
  atomic energy  EATOM  =       631.73370236
  Solvation  Ediel_sol  =         0.00000000
  ---------------------------------------------------
  free energy    TOTEN  =        -2.65835642 eV

  energy without entropy =       -2.65835642  energy(sigma->0) =       -2.65835642


--------------------------------------------------------------------------------------------------------


 average (electrostatic) potential at core
  the test charge radii are     1.1875
  (the norm of the test charge is              1.0000)
       1-101.3438       2-101.3438
 
 
 
 E-fermi :  -5.9404     XC(G=0):  -0.0970     alpha+bet : -0.0424

 Fermi energy:        -5.9403649705

 k-point     1 :       0.0000    0.0000    0.0000
  band No.  band energies     occupation 
      1     -18.8592      2.00000
      2     -16.6041      2.00000
      3      -9.5844      2.00000
      4      -7.8446      2.00000
      5      -7.8445      2.00000
      6      -6.2077      2.00000
      7      -6.2077      2.00000
      8      -4.3524      0.00000
      9      -0.5594      0.00000
     10       0.0589      0.00000
     11       0.1010      0.00000
     12       0.1787      0.00000
     13       0.1978      0.00000
     14       0.2203      0.00000
     15       0.2671      0.00000
     16       0.3292      0.00000
     17       0.3554      0.00000
     18       0.3620      0.00000
     19       0.4004      0.00000
     20       0.4057      0.00000
     21       0.4199      0.00000
     22       0.4655      0.00000
     23       0.4733      0.00000
     24       0.5188      0.00000
     25       0.5209      0.00000
     26       0.5365      0.00000
     27       0.5451      0.00000
     28       0.6030      0.00000
     29       0.6108      0.00000
     30       0.6556      0.00000
     31       0.6683      0.00000
     32       0.6686      0.00000


--------------------------------------------------------------------------------------------------------


 soft charge-density along one line, spin component           1
         0         1         2         3         4         5         6         7         8         9
 total charge-density along one line
 
 pseudopotential strength for first ion, spin component:           1
 69.119  -0.030   0.053  -0.065  -0.018   0.000  -0.000  -0.000
 -0.030   0.026   0.000  -0.000  -0.000  -0.000   0.000   0.000
  0.053   0.000  17.757  -0.036  -0.010   0.005   0.000   0.000
 -0.065  -0.000  -0.036  17.772   0.012   0.000   0.005  -0.000
 -0.018  -0.000  -0.010   0.012  17.731   0.000  -0.000   0.005
  0.000  -0.000   0.005   0.000   0.000   0.015  -0.000  -0.000
 -0.000   0.000   0.000   0.005  -0.000  -0.000   0.015   0.000
 -0.000   0.000   0.000  -0.000   0.005  -0.000   0.000   0.015
 -0.014  -0.000  -0.004  -0.000   0.012  -0.000  -0.000   0.000
 -0.053  -0.000  -0.014   0.011  -0.000  -0.000   0.000  -0.000
  0.023   0.000  -0.008  -0.016   0.003  -0.000  -0.000   0.000
  0.018   0.000  -0.000  -0.004  -0.015  -0.000  -0.000  -0.000
 -0.019  -0.000  -0.012  -0.001  -0.004  -0.000  -0.000  -0.000
 total augmentation occupancy for first ion, spin component:           1
  1.991  -0.015  -0.103   0.125   0.034   0.035  -0.042  -0.011  -0.008  -0.028   0.012   0.009  -0.010
 -0.015   0.477   0.383  -0.466  -0.127  -0.270   0.329   0.090  -0.020  -0.075   0.033   0.025  -0.027
 -0.103   0.383   1.622   0.443   0.121  -0.213   0.249   0.068  -0.018  -0.068   0.013   0.017  -0.033
  0.125  -0.466   0.443   1.447  -0.147   0.249  -0.312  -0.083   0.017   0.075  -0.047  -0.025   0.022
  0.034  -0.127   0.121  -0.147   1.946   0.068  -0.083  -0.032   0.019   0.017  -0.004  -0.023   0.001
  0.035  -0.270  -0.213   0.249   0.068   0.190  -0.162  -0.044   0.012   0.046  -0.004  -0.009   0.025
 -0.042   0.329   0.249  -0.312  -0.083  -0.162   0.254   0.054  -0.009  -0.049   0.035   0.016  -0.012
 -0.011   0.090   0.068  -0.083  -0.032  -0.044   0.054   0.071  -0.017  -0.009   0.001   0.021   0.001
 -0.008  -0.020  -0.018   0.017   0.019   0.012  -0.009  -0.017   0.005   0.003   0.001  -0.005   0.000
 -0.028  -0.075  -0.068   0.075   0.017   0.046  -0.049  -0.009   0.003   0.013  -0.004  -0.003   0.006
  0.012   0.033   0.013  -0.047  -0.004  -0.004   0.035   0.001   0.001  -0.004   0.010   0.001   0.001
  0.009   0.025   0.017  -0.025  -0.023  -0.009   0.016   0.021  -0.005  -0.003   0.001   0.006   0.001
 -0.010  -0.027  -0.033   0.022   0.001   0.025  -0.012   0.001   0.000   0.006   0.001   0.001   0.005


------------------------ aborting loop because EDIFF is reached ----------------------------------------


    CHARGE:  cpu time      0.5754: real time      0.5797
    FORLOC:  cpu time      0.0023: real time      0.0023
    FORNL :  cpu time      0.0931: real time      0.0939
    STRESS:  cpu time      0.2791: real time      0.2821
    FORCOR:  cpu time      0.1175: real time      0.1186
    FORHAR:  cpu time      0.0263: real time      0.0266
    MIXING:  cpu time      0.0035: real time      0.0036
    OFIELD:  cpu time      0.0001: real time      0.0001

  FORCE on cell =-STRESS in cart. coord.  units (eV):
  Direction    XX          YY          ZZ          XY          YZ          ZX
  --------------------------------------------------------------------------------------
  Alpha Z     0.03181     0.03181     0.03181
  Ewald     -39.80072    26.99247   125.41891   -33.73141  -123.26996    40.87815
  Hartree   169.42873   191.67184   265.27125   -17.05242   -62.13414    20.59061
  E(xc)     -54.27436   -53.75827   -53.47886    -0.19249    -0.70606     0.23433
  Local    -440.63155  -514.32220  -678.04129    45.06048   164.41142   -54.50163
  n-local   283.14958   276.60773   273.04523     2.44645     8.96486    -2.97121
  augment   -76.30090   -72.72393   -70.79020    -1.33374    -4.89047     1.62299
  Kinetic   158.41937   145.71608   138.84230     4.73780    17.37461    -5.76612
  Fock        0.00000     0.00000     0.00000     0.00000     0.00000     0.00000
  -------------------------------------------------------------------------------------
  Total       0.02194     0.21553     0.29915    -0.06534    -0.24975     0.08712
  in kB       0.00210     0.02063     0.02863    -0.00625    -0.02391     0.00834
  external pressure =        0.02 kB  Pullay stress =        0.00 kB


 VOLUME and BASIS-vectors are now :
 -----------------------------------------------------------------------------
  energy-cutoff  :      480.00
  volume of cell :    16738.24
      direct lattice vectors                 reciprocal lattice vectors
    25.669000626  0.000000000  0.000000000     0.038957496  0.000000000  0.000000000
     0.000000000 29.639999390  0.000000000     0.000000000  0.033738192  0.000000000
     0.000000000  0.000000000 22.000000000     0.000000000  0.000000000  0.045454545

  length of vectors
    25.669000626 29.639999390 22.000000000     0.038957496  0.033738192  0.045454545


 FORCES acting on ions
    electron-ion (+dipol)            ewald-force                    non-local-force                 convergence-correction
 -----------------------------------------------------------------------------------------------
   -.191E+02 0.577E+02 -.697E+02   0.204E+02 -.616E+02 0.745E+02   -.127E+01 0.383E+01 -.467E+01   0.911E-03 -.275E-02 0.331E-02
   0.191E+02 -.577E+02 0.697E+02   -.204E+02 0.616E+02 -.745E+02   0.127E+01 -.383E+01 0.467E+01   -.911E-03 0.275E-02 -.331E-02
 -----------------------------------------------------------------------------------------------
   0.668E-05 -.113E-04 0.311E-05   0.000E+00 0.000E+00 0.000E+00   0.000E+00 0.000E+00 -.888E-15   0.352E-07 -.146E-06 0.119E-06
 
 
 POSITION                                       TOTAL-FORCE (eV/Angst)
 -----------------------------------------------------------------------------------
     15.26741     13.68386     13.51752         0.042643     -0.122716      0.146919
     14.71809     15.33904     11.50286        -0.042643      0.122716     -0.146919
 -----------------------------------------------------------------------------------
    total drift:                                0.000007     -0.000011      0.000003


--------------------------------------------------------------------------------------------------------


  FREE ENERGIE OF THE ION-ELECTRON SYSTEM (eV)
  ---------------------------------------------------
  free  energy   TOTEN  =        -2.65835642 eV

  energy  without entropy=       -2.65835642  energy(sigma->0) =       -2.65835642
 
 d Force = 0.1088396E-02[ 0.953E-03, 0.122E-02]  d Energy = 0.1086097E-02 0.230E-05
 d Force = 0.4811579E+00[ 0.480E+00, 0.482E+00]  d Ewald  = 0.4811571E+00 0.805E-06


--------------------------------------------------------------------------------------------------------


    POTLOK:  cpu time      0.1437: real time      0.1454


--------------------------------------------------------------------------------------------------------


 Steepest descent step on ions:
 trial-energy change:   -0.001086  1 .order   -0.001088   -0.001224   -0.000953
  (g-gl).g = 0.122E-02      g.g   = 0.122E-02  gl.gl    = 0.000E+00
 g(Force)  = 0.122E-02   g(Stress)= 0.000E+00 ortho     = 0.000E+00
 gamma     =   0.00000
 trial     =   1.00000
 opt step  =   4.00000  (harmonic =   4.52003) maximal distance =0.00728511
 next E    =    -2.660036   (d E  =  -0.00277)


--------------------------------------------------------------------------------------------------------


    WAVPRE:  cpu time      0.0145: real time      0.0161
    FEWALD:  cpu time      0.0002: real time      0.0002

 real space projection operators:
  total allocation   :        289.35 KBytes
  max/ min on nodes  :         72.72         72.01

    ORTHCH:  cpu time      0.0460: real time      0.0466
     LOOP+:  cpu time      7.6327: real time      7.7067


--------------------------------------- Iteration      3(   1)  ---------------------------------------


    POTLOK:  cpu time      0.1343: real time      0.1365
    SETDIJ:  cpu time      0.0014: real time      0.0014
     EDDAV:  cpu time      0.3775: real time      0.3810
       DOS:  cpu time      0.0006: real time      0.0006
    CHARGE:  cpu time      0.5903: real time      0.5948
    MIXING:  cpu time      0.0032: real time      0.0032
    --------------------------------------------
      LOOP:  cpu time      1.1074: real time      1.1177

 eigenvalue-minimisations  :    64
 total energy-change (2. order) :-0.1515715E-02  (-0.9878319E-02)
 number of electron      13.9999989 magnetization 
 augmentation part       -3.3351492 magnetization 

 Broyden mixing:
  rms(total) = 0.27395E-02    rms(broyden)= 0.27387E-02
  rms(prec ) = 0.28477E-02
  weight for this iteration     100.00

 Free energy of the ion-electron system (eV)
  ---------------------------------------------------
  alpha Z        PSCENC =         0.03180565
  Ewald energy   TEWEN  =       111.17775104
  -Hartree energ DENC   =      -625.06857352
  -exchange      EXHF   =         0.00000000
  -V(xc)+E(xc)   XCENC  =       -26.88051852
  PAW double counting   =       284.33800223     -231.85093143
  entropy T*S    EENTRO =        -0.00000000
  eigenvalues    EBANDS =      -146.14111019
  atomic energy  EATOM  =       631.73370236
  Solvation  Ediel_sol  =         0.00000000
  ---------------------------------------------------
  free energy    TOTEN  =        -2.65987238 eV

  energy without entropy =       -2.65987238  energy(sigma->0) =       -2.65987238


--------------------------------------------------------------------------------------------------------


--------------------------------------- Iteration      3(   2)  ---------------------------------------


    POTLOK:  cpu time      0.1265: real time      0.1289
    SETDIJ:  cpu time      0.0014: real time      0.0014
     EDDAV:  cpu time      0.3723: real time      0.3762
       DOS:  cpu time      0.0003: real time      0.0013
    CHARGE:  cpu time      0.6145: real time      0.6191
    MIXING:  cpu time      0.0031: real time      0.0031
    --------------------------------------------
      LOOP:  cpu time      1.1182: real time      1.1299

 eigenvalue-minimisations  :    64
 total energy-change (2. order) :-0.1652095E-03  (-0.1760141E-03)
 number of electron      13.9999989 magnetization 
 augmentation part       -3.3353695 magnetization 

 Broyden mixing:
  rms(total) = 0.23915E-02    rms(broyden)= 0.23915E-02
  rms(prec ) = 0.24913E-02
  weight for this iteration     100.00

 eigenvalues of (default mixing * dielectric matrix)
  average eigenvalue GAMMA=   0.8150
  0.8150

 Free energy of the ion-electron system (eV)
  ---------------------------------------------------
  alpha Z        PSCENC =         0.03180565
  Ewald energy   TEWEN  =       111.17775104
  -Hartree energ DENC   =      -625.04308302
  -exchange      EXHF   =         0.00000000
  -V(xc)+E(xc)   XCENC  =       -26.88108928
  PAW double counting   =       284.22040236     -231.73170562
  entropy T*S    EENTRO =        -0.00000000
  eigenvalues    EBANDS =      -146.16782109
  atomic energy  EATOM  =       631.73370236
  Solvation  Ediel_sol  =         0.00000000
  ---------------------------------------------------
  free energy    TOTEN  =        -2.66003759 eV

  energy without entropy =       -2.66003759  energy(sigma->0) =       -2.66003759


--------------------------------------------------------------------------------------------------------


--------------------------------------- Iteration      3(   3)  ---------------------------------------


    POTLOK:  cpu time      0.1265: real time      0.1290
    SETDIJ:  cpu time      0.0014: real time      0.0014
     EDDAV:  cpu time      0.6896: real time      0.6957
       DOS:  cpu time      0.0015: real time      0.0014
    CHARGE:  cpu time      0.6307: real time      0.6348
    MIXING:  cpu time      0.0031: real time      0.0032
    --------------------------------------------
      LOOP:  cpu time      1.4528: real time      1.4656

 eigenvalue-minimisations  :   128
 total energy-change (2. order) : 0.4604389E-05  (-0.3173695E-05)
 number of electron      13.9999989 magnetization 
 augmentation part       -3.3354082 magnetization 

 Broyden mixing:
  rms(total) = 0.19774E-02    rms(broyden)= 0.19773E-02
  rms(prec ) = 0.20555E-02
  weight for this iteration     100.00

 eigenvalues of (default mixing * dielectric matrix)
  average eigenvalue GAMMA=   2.2652
  1.0516  3.4789

 Free energy of the ion-electron system (eV)
  ---------------------------------------------------
  alpha Z        PSCENC =         0.03180565
  Ewald energy   TEWEN  =       111.17775104
  -Hartree energ DENC   =      -625.03168996
  -exchange      EXHF   =         0.00000000
  -V(xc)+E(xc)   XCENC  =       -26.88099939
  PAW double counting   =       284.15578885     -231.66607148
  entropy T*S    EENTRO =        -0.00000000
  eigenvalues    EBANDS =      -146.18032005
  atomic energy  EATOM  =       631.73370236
  Solvation  Ediel_sol  =         0.00000000
  ---------------------------------------------------
  free energy    TOTEN  =        -2.66003299 eV

  energy without entropy =       -2.66003299  energy(sigma->0) =       -2.66003299


--------------------------------------------------------------------------------------------------------


--------------------------------------- Iteration      3(   4)  ---------------------------------------


    POTLOK:  cpu time      0.1259: real time      0.1282
    SETDIJ:  cpu time      0.0014: real time      0.0014
     EDDAV:  cpu time      0.5065: real time      0.5128
       DOS:  cpu time      0.0015: real time      0.0015
    CHARGE:  cpu time      0.6289: real time      0.6330
    MIXING:  cpu time      0.0037: real time      0.0038
    --------------------------------------------
      LOOP:  cpu time      1.2678: real time      1.2807

 eigenvalue-minimisations  :    96
 total energy-change (2. order) : 0.7379064E-05  (-0.6137682E-05)
 number of electron      13.9999989 magnetization 
 augmentation part       -3.3360831 magnetization 

 Broyden mixing:
  rms(total) = 0.50194E-03    rms(broyden)= 0.50194E-03
  rms(prec ) = 0.55294E-03
  weight for this iteration     100.00

 eigenvalues of (default mixing * dielectric matrix)
  average eigenvalue GAMMA=   1.9422
  3.7908  1.0179  1.0179

 Free energy of the ion-electron system (eV)
  ---------------------------------------------------
  alpha Z        PSCENC =         0.03180565
  Ewald energy   TEWEN  =       111.17775104
  -Hartree energ DENC   =      -625.00195940
  -exchange      EXHF   =         0.00000000
  -V(xc)+E(xc)   XCENC  =       -26.88010208
  PAW double counting   =       283.93684347     -231.44369135
  entropy T*S    EENTRO =        -0.00000000
  eigenvalues    EBANDS =      -146.21437530
  atomic energy  EATOM  =       631.73370236
  Solvation  Ediel_sol  =         0.00000000
  ---------------------------------------------------
  free energy    TOTEN  =        -2.66002561 eV

  energy without entropy =       -2.66002561  energy(sigma->0) =       -2.66002561


--------------------------------------------------------------------------------------------------------


--------------------------------------- Iteration      3(   5)  ---------------------------------------


    POTLOK:  cpu time      0.1422: real time      0.1444
    SETDIJ:  cpu time      0.0014: real time      0.0014
     EDDAV:  cpu time      0.6874: real time      0.6957
       DOS:  cpu time      0.0003: real time      0.0003
    --------------------------------------------
      LOOP:  cpu time      0.8313: real time      0.8417

 eigenvalue-minimisations  :   128
 total energy-change (2. order) : 0.9558088E-06  (-0.3970987E-06)
 number of electron      13.9999989 magnetization 
 augmentation part       -3.3360831 magnetization 

 Free energy of the ion-electron system (eV)
  ---------------------------------------------------
  alpha Z        PSCENC =         0.03180565
  Ewald energy   TEWEN  =       111.17775104
  -Hartree energ DENC   =      -625.01016335
  -exchange      EXHF   =         0.00000000
  -V(xc)+E(xc)   XCENC  =       -26.87983039
  PAW double counting   =       283.91498086     -231.42152950
  entropy T*S    EENTRO =        -0.00000000
  eigenvalues    EBANDS =      -146.20674132
  atomic energy  EATOM  =       631.73370236
  Solvation  Ediel_sol  =         0.00000000
  ---------------------------------------------------
  free energy    TOTEN  =        -2.66002465 eV

  energy without entropy =       -2.66002465  energy(sigma->0) =       -2.66002465


--------------------------------------------------------------------------------------------------------


 average (electrostatic) potential at core
  the test charge radii are     1.1875
  (the norm of the test charge is              1.0000)
       1-101.3493       2-101.3493
 
 
 
 E-fermi :  -5.9260     XC(G=0):  -0.0975     alpha+bet : -0.0424

 Fermi energy:        -5.9259518531

 k-point     1 :       0.0000    0.0000    0.0000
  band No.  band energies     occupation 
      1     -18.8169      2.00000
      2     -16.6266      2.00000
      3      -9.5664      2.00000
      4      -7.8229      2.00000
      5      -7.8228      2.00000
      6      -6.2239      2.00000
      7      -6.2239      2.00000
      8      -4.4138      0.00000
      9      -0.5583      0.00000
     10       0.0587      0.00000
     11       0.0985      0.00000
     12       0.1789      0.00000
     13       0.1978      0.00000
     14       0.2196      0.00000
     15       0.2668      0.00000
     16       0.3293      0.00000
     17       0.3556      0.00000
     18       0.3614      0.00000
     19       0.4001      0.00000
     20       0.4055      0.00000
     21       0.4197      0.00000
     22       0.4650      0.00000
     23       0.4731      0.00000
     24       0.5187      0.00000
     25       0.5208      0.00000
     26       0.5356      0.00000
     27       0.5446      0.00000
     28       0.6031      0.00000
     29       0.6105      0.00000
     30       0.6555      0.00000
     31       0.6686      0.00000
     32       0.6687      0.00000


--------------------------------------------------------------------------------------------------------


 soft charge-density along one line, spin component           1
         0         1         2         3         4         5         6         7         8         9
 total charge-density along one line
 
 pseudopotential strength for first ion, spin component:           1
 69.120  -0.030   0.052  -0.063  -0.017   0.000  -0.000  -0.000
 -0.030   0.026   0.000  -0.000  -0.000  -0.000   0.000   0.000
  0.052   0.000  17.757  -0.036  -0.010   0.005   0.000   0.000
 -0.063  -0.000  -0.036  17.772   0.012   0.000   0.005  -0.000
 -0.017  -0.000  -0.010   0.012  17.731   0.000  -0.000   0.005
  0.000  -0.000   0.005   0.000   0.000   0.015  -0.000  -0.000
 -0.000   0.000   0.000   0.005  -0.000  -0.000   0.015   0.000
 -0.000   0.000   0.000  -0.000   0.005  -0.000   0.000   0.015
 -0.014  -0.000  -0.004  -0.000   0.012  -0.000  -0.000   0.000
 -0.053  -0.000  -0.013   0.010  -0.000  -0.000   0.000  -0.000
  0.023   0.000  -0.007  -0.016   0.002  -0.000  -0.000   0.000
  0.018   0.000  -0.000  -0.003  -0.014  -0.000  -0.000  -0.000
 -0.019  -0.000  -0.011  -0.001  -0.004  -0.000  -0.000  -0.000
 total augmentation occupancy for first ion, spin component:           1
  1.992  -0.019  -0.102   0.124   0.034   0.034  -0.042  -0.011  -0.008  -0.028   0.012   0.009  -0.010
 -0.019   0.460   0.376  -0.457  -0.125  -0.260   0.317   0.086  -0.020  -0.072   0.032   0.024  -0.026
 -0.102   0.376   1.620   0.446   0.122  -0.208   0.245   0.066  -0.018  -0.066   0.013   0.016  -0.032
  0.124  -0.457   0.446   1.444  -0.148   0.245  -0.304  -0.081   0.016   0.074  -0.046  -0.024   0.022
  0.034  -0.125   0.122  -0.148   1.946   0.066  -0.081  -0.029   0.019   0.016  -0.004  -0.023   0.001
  0.034  -0.260  -0.208   0.245   0.066   0.182  -0.155  -0.042   0.012   0.044  -0.004  -0.009   0.024
 -0.042   0.317   0.245  -0.304  -0.081  -0.155   0.243   0.052  -0.009  -0.047   0.034   0.016  -0.012
 -0.011   0.086   0.066  -0.081  -0.029  -0.042   0.052   0.068  -0.016  -0.009   0.001   0.020   0.001
 -0.008  -0.020  -0.018   0.016   0.019   0.012  -0.009  -0.016   0.004   0.002   0.001  -0.005   0.000
 -0.028  -0.072  -0.066   0.074   0.016   0.044  -0.047  -0.009   0.002   0.013  -0.004  -0.002   0.006
  0.012   0.032   0.013  -0.046  -0.004  -0.004   0.034   0.001   0.001  -0.004   0.009   0.001   0.001
  0.009   0.024   0.016  -0.024  -0.023  -0.009   0.016   0.020  -0.005  -0.002   0.001   0.006   0.001
 -0.010  -0.026  -0.032   0.022   0.001   0.024  -0.012   0.001   0.000   0.006   0.001   0.001   0.005


------------------------ aborting loop because EDIFF is reached ----------------------------------------


    CHARGE:  cpu time      0.6189: real time      0.6238
    FORLOC:  cpu time      0.0025: real time      0.0026
    FORNL :  cpu time      0.0934: real time      0.0942
    STRESS:  cpu time      0.2795: real time      0.2822
    FORCOR:  cpu time      0.1068: real time      0.1078
    FORHAR:  cpu time      0.0263: real time      0.0266
    MIXING:  cpu time      0.0036: real time      0.0036
    OFIELD:  cpu time      0.0001: real time      0.0001

  FORCE on cell =-STRESS in cart. coord.  units (eV):
  Direction    XX          YY          ZZ          XY          YZ          ZX
  --------------------------------------------------------------------------------------
  Alpha Z     0.03181     0.03181     0.03181
  Ewald     -39.86195    26.45503   124.58466   -33.55073  -122.58256    40.65198
  Hartree   168.94062   191.24469   264.85299   -17.07128   -62.18870    20.60959
  E(xc)     -54.24459   -53.72222   -53.43959    -0.19485    -0.71459     0.23717
  Local    -439.96993  -513.24346  -676.67871    44.89752   163.77787   -54.29384
  n-local   283.07865   276.39708   272.76361     2.49728     9.16037    -3.03304
  augment   -76.31471   -72.72010   -70.77797    -1.34042    -4.91420     1.63096
  Kinetic   158.33949   145.60096   138.71237     4.75127    17.42126    -5.78195
  Fock        0.00000     0.00000     0.00000     0.00000     0.00000     0.00000
  -------------------------------------------------------------------------------------
  Total      -0.00061     0.04379     0.04917    -0.01122    -0.04055     0.02088
  in kB      -0.00006     0.00419     0.00471    -0.00107    -0.00388     0.00200
  external pressure =        0.00 kB  Pullay stress =        0.00 kB


 VOLUME and BASIS-vectors are now :
 -----------------------------------------------------------------------------
  energy-cutoff  :      480.00
  volume of cell :    16738.24
      direct lattice vectors                 reciprocal lattice vectors
    25.669000626  0.000000000  0.000000000     0.038957496  0.000000000  0.000000000
     0.000000000 29.639999390  0.000000000     0.000000000  0.033738192  0.000000000
     0.000000000  0.000000000 22.000000000     0.000000000  0.000000000  0.045454545

  length of vectors
    25.669000626 29.639999390 22.000000000     0.038957496  0.033738192  0.045454545


 FORCES acting on ions
    electron-ion (+dipol)            ewald-force                    non-local-force                 convergence-correction
 -----------------------------------------------------------------------------------------------
   -.189E+02 0.571E+02 -.690E+02   0.202E+02 -.610E+02 0.737E+02   -.128E+01 0.387E+01 -.471E+01   0.273E-02 -.822E-02 0.100E-01
   0.189E+02 -.571E+02 0.690E+02   -.202E+02 0.610E+02 -.737E+02   0.128E+01 -.387E+01 0.471E+01   -.273E-02 0.822E-02 -.100E-01
 -----------------------------------------------------------------------------------------------
   0.516E-05 -.983E-05 -.513E-06   0.000E+00 0.000E+00 0.000E+00   0.000E+00 0.444E-15 0.000E+00   0.138E-06 -.391E-06 0.384E-06
 
 
 POSITION                                       TOTAL-FORCE (eV/Angst)
 -----------------------------------------------------------------------------------
     15.26894     13.67928     13.52299         0.010178     -0.021493      0.030158
     14.71656     15.34361     11.49739        -0.010178      0.021493     -0.030158
 -----------------------------------------------------------------------------------
    total drift:                                0.000005     -0.000010     -0.000000


--------------------------------------------------------------------------------------------------------


  FREE ENERGIE OF THE ION-ELECTRON SYSTEM (eV)
  ---------------------------------------------------
  free  energy   TOTEN  =        -2.66002465 eV

  energy  without entropy=       -2.66002465  energy(sigma->0) =       -2.66002465
 
 d Force = 0.1708248E-02[ 0.557E-03, 0.286E-02]  d Energy = 0.1668231E-02 0.400E-04
 d Force = 0.1432936E+01[ 0.143E+01, 0.144E+01]  d Ewald  = 0.1432915E+01 0.214E-04


--------------------------------------------------------------------------------------------------------


    POTLOK:  cpu time      0.1272: real time      0.1285


--------------------------------------------------------------------------------------------------------


--------------------------------------------------------------------------------------------------------


  
 reached required accuracy - stopping structural energy minimisation
     LOOP+:  cpu time      7.0397: real time      7.1102
    4ORBIT:  cpu time      0.0000: real time      0.0000

 total amount of memory used by VASP MPI-rank0    97901. kBytes
=======================================================================

   base      :      30000. kBytes
   nonlr-proj:        138. kBytes
   fftplans  :      28067. kBytes
   grid      :      38090. kBytes
   one-center:          8. kBytes
   wavefun   :       1598. kBytes
 
  
  
 General timing and accounting informations for this job:
 ========================================================
  
                  Total CPU time used (sec):       39.371
                            User time (sec):       36.009
                          System time (sec):        3.362
                         Elapsed time (sec):       45.300
  
                   Maximum memory used (kb):      377020.
                   Average memory used (kb):          N/A
  
                          Minor page faults:        84144
                          Major page faults:            0
                 Voluntary context switches:         5639
