# Supplementary material for: Redox-mediated domino electrosynthesis of N,N-dimethylformamide with industrial-relevant productivity and modularized cathodic integration
Source: Nat Commun. 2026 Apr 17;17:5349. doi: 10.1038/s41467-026-71637-z (PMC13272958; doi:10.1038/s41467-026-71637-z)
Supplement: Supplementary file 3 — Supplementary Data 1 [file 41467_2026_71637_MOESM3_ESM.zip › 7/POSCAR]

c\(0\0\1)
1.0
       25.6690006256         0.0000000000         0.0000000000
        0.0000000000        29.6399993896         0.0000000000
        0.0000000000         0.0000000000        22.0000000000
    I
    2
Direct
     0.594760019         0.461719982         0.614350015
     0.573400003         0.517459995         0.522939985
