# Supplementary material for: Redox-mediated domino electrosynthesis of N,N-dimethylformamide with industrial-relevant productivity and modularized cathodic integration
Source: Nat Commun. 2026 Apr 17;17:5349. doi: 10.1038/s41467-026-71637-z (PMC13272958; doi:10.1038/s41467-026-71637-z)
Supplement: Supplementary file 3 — Supplementary Data 1 [file 41467_2026_71637_MOESM3_ESM.zip › 7/POTCAR]

 PAW_PBE I 08Apr2002
 7.00000000000000000
 parameters from PSCTR are:
   VRHFIN =I : s2p5
   LEXCH  = PE
   EATOM  =   315.8678 eV,   23.2156 Ry

   TITEL  = PAW_PBE I 08Apr2002
   LULTRA =        F    use ultrasoft PP ?
   IUNSCR =        1    unscreen: 0-lin 1-nonlin 2-no
   RPACOR =    2.200    partial core radius
   POMASS =  126.904; ZVAL   =    7.000    mass and valenz
   RCORE  =    2.300    outmost cutoff radius
   RWIGS  =    2.810; RWIGS  =    1.487    wigner-seitz radius (au A)
   ENMAX  =  175.647; ENMIN  =  131.735 eV
   ICORE  =        3    local potential
   LCOR   =        T    correct aug charges
   LPAW   =        T    paw PP
   EAUG   =  370.139
   DEXC   =    -.080
   RMAX   =    3.479    core radius for proj-oper
   RAUG   =    1.300    factor for augmentation sphere
   RDEP   =    2.392    radius for radial grids
   QCUT   =   -3.593; QGAM   =    7.186    optimization parameters
 
   Description
     l     E      TYP  RCUT    TYP  RCUT
     0   .000     23  2.300
     0   .000     23  2.300
     1   .000     23  2.300
     1   .000     23  2.300
     2   .000     23  2.300
     3  -.100     23  2.300
   Error from kinetic energy argument (eV)
   NDATA  =      100
   STEP   =   20.000   1.050
  49.9      46.0      44.0      40.3      38.5      35.1      31.9      30.3
  27.4      24.7      23.4      21.0      18.8      16.7      14.9      13.2
  11.7      10.3      9.09      7.49      6.57      5.75      4.69      4.09
  3.56      2.89      2.34      2.02      1.63      1.31      1.06      .848
  .681      .546      .438      .351      .261      .208      .154      .123
  .908E-01  .667E-01  .488E-01  .355E-01  .258E-01  .188E-01  .138E-01  .957E-02
  .743E-02  .580E-02  .493E-02  .457E-02  .434E-02  .421E-02  .404E-02  .381E-02
  .351E-02  .307E-02  .259E-02  .213E-02  .173E-02  .142E-02  .121E-02  .107E-02
  .100E-02  .955E-03  .905E-03  .832E-03  .721E-03  .614E-03  .503E-03  .420E-03
  .370E-03  .344E-03  .325E-03  .304E-03  .270E-03  .229E-03  .187E-03  .162E-03
  .147E-03  .139E-03  .129E-03  .112E-03  .937E-04  .792E-04  .712E-04  .667E-04
  .613E-04  .531E-04  .440E-04  .387E-04  .358E-04  .332E-04  .287E-04  .240E-04
  .212E-04  .200E-04  .178E-04  .151E-04
END of PSCTR-controll parameters
 local part
 81.2582175088937078
   .19013237E+02   .19029328E+02   .19096154E+02   .19207326E+02   .19362532E+02
   .19561333E+02   .19803156E+02   .20087298E+02   .20412914E+02   .20779026E+02
   .21184517E+02   .21628135E+02   .22108500E+02   .22624107E+02   .23173336E+02
   .23754456E+02   .24365638E+02   .25004961E+02   .25670418E+02   .26359926E+02
   .27071334E+02   .27802423E+02   .28550922E+02   .29314503E+02   .30090797E+02
   .30877393E+02   .31671850E+02   .32471704E+02   .33274470E+02   .34077661E+02
   .34878784E+02   .35675360E+02   .36464923E+02   .37245032E+02   .38013278E+02
   .38767292E+02   .39504752E+02   .40223386E+02   .40920986E+02   .41595410E+02
   .42244587E+02   .42866530E+02   .43459336E+02   .44021195E+02   .44550394E+02
   .45045326E+02   .45504492E+02   .45926503E+02   .46310090E+02   .46654103E+02
   .46957514E+02   .47219423E+02   .47439058E+02   .47615775E+02   .47749063E+02
   .47838545E+02   .47883975E+02   .47885241E+02   .47842366E+02   .47755504E+02
   .47624939E+02   .47451086E+02   .47234487E+02   .46975804E+02   .46675824E+02
   .46335448E+02   .45955692E+02   .45537679E+02   .45082637E+02   .44591891E+02
   .44066861E+02   .43509055E+02   .42920061E+02   .42301542E+02   .41655232E+02
   .40982923E+02   .40286463E+02   .39567747E+02   .38828709E+02   .38071317E+02
   .37297563E+02   .36509454E+02   .35709012E+02   .34898256E+02   .34079203E+02
   .33253859E+02   .32424206E+02   .31592205E+02   .30759777E+02   .29928809E+02
   .29101137E+02   .28278545E+02   .27462760E+02   .26655442E+02   .25858183E+02
   .25072503E+02   .24299839E+02   .23541549E+02   .22798903E+02   .22073082E+02
   .21365177E+02   .20676180E+02   .20006990E+02   .19358407E+02   .18731133E+02
   .18125770E+02   .17542820E+02   .16982689E+02   .16445683E+02   .15932011E+02
   .15441789E+02   .14975039E+02   .14531694E+02   .14111598E+02   .13714512E+02
   .13340117E+02   .12988016E+02   .12657739E+02   .12348751E+02   .12060449E+02
   .11792174E+02   .11543213E+02   .11312806E+02   .11100146E+02   .10904392E+02
   .10724668E+02   .10560072E+02   .10409680E+02   .10272551E+02   .10147735E+02
   .10034274E+02   .99312103E+01   .98375897E+01   .97524681E+01   .96749146E+01
   .96040165E+01   .95388833E+01   .94786511E+01   .94224853E+01   .93695848E+01
   .93191848E+01   .92705592E+01   .92230237E+01   .91759374E+01   .91287050E+01
   .90807779E+01   .90316560E+01   .89808880E+01   .89280722E+01   .88728565E+01
   .88149387E+01   .87540655E+01   .86900323E+01   .86226819E+01   .85519033E+01
   .84776305E+01   .83998403E+01   .83185508E+01   .82338192E+01   .81457394E+01
   .80544395E+01   .79600795E+01   .78628483E+01   .77629610E+01   .76606560E+01
   .75561918E+01   .74498446E+01   .73419048E+01   .72326741E+01   .71224628E+01
   .70115868E+01   .69003648E+01   .67891156E+01   .66781552E+01   .65677949E+01
   .64583382E+01   .63500790E+01   .62432993E+01   .61382674E+01   .60352360E+01
   .59344406E+01   .58360983E+01   .57404064E+01   .56475415E+01   .55576589E+01
   .54708916E+01   .53873502E+01   .53071223E+01   .52302730E+01   .51568446E+01
   .50868570E+01   .50203082E+01   .49571750E+01   .48974135E+01   .48409604E+01
   .47877339E+01   .47376347E+01   .46905476E+01   .46463426E+01   .46048767E+01
   .45659946E+01   .45295314E+01   .44953131E+01   .44631587E+01   .44328820E+01
   .44042927E+01   .43771983E+01   .43514057E+01   .43267226E+01   .43029590E+01
   .42799287E+01   .42574506E+01   .42353500E+01   .42134595E+01   .41916207E+01
   .41696844E+01   .41475120E+01   .41249761E+01   .41019610E+01   .40783634E+01
   .40540929E+01   .40290720E+01   .40032366E+01   .39765359E+01   .39489325E+01
   .39204019E+01   .38909327E+01   .38605259E+01   .38291946E+01   .37969635E+01
   .37638681E+01   .37299539E+01   .36952762E+01   .36598985E+01   .36238925E+01
   .35873365E+01   .35503146E+01   .35129162E+01   .34752343E+01   .34373653E+01
   .33994072E+01   .33614593E+01   .33236209E+01   .32859903E+01   .32486641E+01
   .32117365E+01   .31752980E+01   .31394350E+01   .31042293E+01   .30697569E+01
   .30360880E+01   .30032859E+01   .29714074E+01   .29405015E+01   .29106099E+01
   .28817662E+01   .28539961E+01   .28273173E+01   .28017395E+01   .27772645E+01
   .27538860E+01   .27315907E+01   .27103576E+01   .26901590E+01   .26709607E+01
   .26527223E+01   .26353979E+01   .26189363E+01   .26032822E+01   .25883759E+01
   .25741547E+01   .25605529E+01   .25475031E+01   .25349361E+01   .25227822E+01
   .25109714E+01   .24994341E+01   .24881019E+01   .24769080E+01   .24657875E+01
   .24546786E+01   .24435222E+01   .24322631E+01   .24208499E+01   .24092356E+01
   .23973777E+01   .23852390E+01   .23727868E+01   .23599943E+01   .23468396E+01
   .23333066E+01   .23193842E+01   .23050671E+01   .22903550E+01   .22752528E+01
   .22597704E+01   .22439225E+01   .22277280E+01   .22112104E+01   .21943968E+01
   .21773178E+01   .21600073E+01   .21425017E+01   .21248400E+01   .21070628E+01
   .20892124E+01   .20713319E+01   .20534652E+01   .20356559E+01   .20179479E+01
   .20003838E+01   .19830055E+01   .19658534E+01   .19489658E+01   .19323792E+01
   .19161272E+01   .19002411E+01   .18847488E+01   .18696753E+01   .18550420E+01
   .18408667E+01   .18271638E+01   .18139437E+01   .18012133E+01   .17889755E+01
   .17772296E+01   .17659715E+01   .17551931E+01   .17448832E+01   .17350274E+01
   .17256080E+01   .17166045E+01   .17079940E+01   .16997510E+01   .16918479E+01
   .16842556E+01   .16769432E+01   .16698788E+01   .16630294E+01   .16563618E+01
   .16498424E+01   .16434374E+01   .16371139E+01   .16308393E+01   .16245820E+01
   .16183116E+01   .16119994E+01   .16056180E+01   .15991424E+01   .15925493E+01
   .15858180E+01   .15789300E+01   .15718695E+01   .15646234E+01   .15571812E+01
   .15495352E+01   .15416805E+01   .15336149E+01   .15253390E+01   .15168559E+01
   .15081715E+01   .14992940E+01   .14902339E+01   .14810041E+01   .14716194E+01
   .14620963E+01   .14524533E+01   .14427100E+01   .14328873E+01   .14230073E+01
   .14130925E+01   .14031662E+01   .13932518E+01   .13833729E+01   .13735528E+01
   .13638145E+01   .13541803E+01   .13446717E+01   .13353092E+01   .13261121E+01
   .13170983E+01   .13082842E+01   .12996846E+01   .12913124E+01   .12831786E+01
   .12752923E+01   .12676607E+01   .12602886E+01   .12531792E+01   .12463332E+01
   .12397496E+01   .12334251E+01   .12273547E+01   .12215312E+01   .12159461E+01
   .12105887E+01   .12054470E+01   .12005076E+01   .11957558E+01   .11911758E+01
   .11867506E+01   .11824628E+01   .11782942E+01   .11742261E+01   .11702398E+01
   .11663164E+01   .11624370E+01   .11585832E+01   .11547368E+01   .11508805E+01
   .11469976E+01   .11430722E+01   .11390897E+01   .11350364E+01   .11309001E+01
   .11266699E+01   .11223363E+01   .11178913E+01   .11133286E+01   .11086434E+01
   .11038325E+01   .10988942E+01   .10938287E+01   .10886375E+01   .10833237E+01
   .10778920E+01   .10723484E+01   .10667001E+01   .10609558E+01   .10551253E+01
   .10492191E+01   .10432490E+01   .10372273E+01   .10311670E+01   .10250816E+01
   .10189851E+01   .10128914E+01   .10068147E+01   .10007691E+01   .99476840E+00
   .98882625E+00   .98295571E+00   .97716927E+00   .97147875E+00   .96589514E+00
   .96042855E+00   .95508807E+00   .94988174E+00   .94481646E+00   .93989795E+00
   .93513070E+00   .93051795E+00   .92606170E+00   .92176264E+00   .91762023E+00
   .91363269E+00   .90979704E+00   .90610909E+00   .90256359E+00   .89915419E+00
   .89587360E+00   .89271361E+00   .88966521E+00   .88671868E+00   .88386371E+00
   .88108947E+00   .87838477E+00   .87573810E+00   .87313783E+00   .87057223E+00
   .86802967E+00   .86549864E+00   .86296792E+00   .86042666E+00   .85786448E+00
   .85527154E+00   .85263870E+00   .84995750E+00   .84722030E+00   .84442035E+00
   .84155176E+00   .83860964E+00   .83559006E+00   .83249012E+00   .82930792E+00
   .82604259E+00   .82269427E+00   .81926412E+00   .81575425E+00   .81216774E+00
   .80850856E+00   .80478153E+00   .80099226E+00   .79714709E+00   .79325301E+00
   .78931758E+00   .78534885E+00   .78135526E+00   .77734559E+00   .77332881E+00
   .76931406E+00   .76531049E+00   .76132722E+00   .75737325E+00   .75345735E+00
   .74958797E+00   .74577320E+00   .74202066E+00   .73833744E+00   .73473004E+00
   .73120429E+00   .72776534E+00   .72441758E+00   .72116463E+00   .71800929E+00
   .71495357E+00   .71199863E+00   .70914481E+00   .70639160E+00   .70373770E+00
   .70118101E+00   .69871867E+00   .69634706E+00   .69406190E+00   .69185826E+00
   .68973062E+00   .68767294E+00   .68567872E+00   .68374107E+00   .68185278E+00
   .68000640E+00   .67819429E+00   .67640872E+00   .67464195E+00   .67288625E+00
   .67113405E+00   .66937795E+00   .66761080E+00   .66582580E+00   .66401653E+00
   .66217699E+00   .66030173E+00   .65838581E+00   .65642488E+00   .65441523E+00
   .65235378E+00   .65023811E+00   .64806651E+00   .64583793E+00   .64355203E+00
   .64120913E+00   .63881024E+00   .63635703E+00   .63385180E+00   .63129744E+00
   .62869743E+00   .62605576E+00   .62337690E+00   .62066577E+00   .61792763E+00
   .61516810E+00   .61239300E+00   .60960840E+00   .60682049E+00   .60403550E+00
   .60125973E+00   .59849940E+00   .59576061E+00   .59304933E+00   .59037128E+00
   .58773190E+00   .58513631E+00   .58258926E+00   .58009504E+00   .57765751E+00
   .57528003E+00   .57296544E+00   .57071603E+00   .56853354E+00   .56641912E+00
   .56437339E+00   .56239635E+00   .56048745E+00   .55864558E+00   .55686908E+00
   .55515577E+00   .55350298E+00   .55190753E+00   .55036586E+00   .54887399E+00
   .54742758E+00   .54602202E+00   .54465241E+00   .54331367E+00   .54200056E+00
   .54070773E+00   .53942978E+00   .53816132E+00   .53689702E+00   .53563162E+00
   .53436003E+00   .53307738E+00   .53177900E+00   .53046055E+00   .52911800E+00
   .52774770E+00   .52634636E+00   .52491116E+00   .52343970E+00   .52193004E+00
   .52038073E+00   .51879079E+00   .51715972E+00   .51548753E+00   .51377469E+00
   .51202215E+00   .51023132E+00   .50840404E+00   .50654259E+00   .50464961E+00
   .50272813E+00   .50078149E+00   .49881333E+00   .49682751E+00   .49482813E+00
   .49281943E+00   .49080579E+00   .48879165E+00   .48678149E+00   .48477979E+00
   .48279095E+00   .48081930E+00   .47886903E+00   .47694413E+00   .47504839E+00
   .47318536E+00   .47135826E+00   .46957003E+00   .46782325E+00   .46612015E+00
   .46446256E+00   .46285192E+00   .46128927E+00   .45977523E+00   .45831002E+00
   .45689342E+00   .45552483E+00   .45420324E+00   .45292725E+00   .45169509E+00
   .45050465E+00   .44935347E+00   .44823882E+00   .44715768E+00   .44610679E+00
   .44508271E+00   .44408181E+00   .44310035E+00   .44213449E+00   .44118033E+00
   .44023396E+00   .43929148E+00   .43834907E+00   .43740297E+00   .43644957E+00
   .43548541E+00   .43450725E+00   .43351205E+00   .43249704E+00   .43145972E+00
   .43039789E+00   .42930969E+00   .42819356E+00   .42704832E+00   .42587311E+00
   .42466744E+00   .42343117E+00   .42216452E+00   .42086805E+00   .41954269E+00
   .41818965E+00   .41681051E+00   .41540710E+00   .41398155E+00   .41253625E+00
   .41107378E+00   .40959696E+00   .40810873E+00   .40661219E+00   .40511055E+00
   .40360707E+00   .40210505E+00   .40060781E+00   .39911864E+00   .39764075E+00
   .39617730E+00   .39473129E+00   .39330560E+00   .39190292E+00   .39052574E+00
   .38917632E+00   .38785667E+00   .38656854E+00   .38531341E+00   .38409244E+00
   .38290652E+00   .38175622E+00   .38064181E+00   .37956325E+00   .37852018E+00
   .37751197E+00   .37653766E+00   .37559605E+00   .37468563E+00   .37380467E+00
   .37295120E+00   .37212303E+00   .37131778E+00   .37053294E+00   .36976582E+00
   .36901367E+00   .36827362E+00   .36754278E+00   .36681822E+00   .36609701E+00
   .36537627E+00   .36465318E+00   .36392497E+00   .36318904E+00   .36244288E+00
   .36168416E+00   .36091075E+00   .36012070E+00   .35931230E+00   .35848405E+00
   .35763474E+00   .35676338E+00   .35586925E+00   .35495192E+00   .35401120E+00
   .35304718E+00   .35206023E+00   .35105095E+00   .35002021E+00   .34896913E+00
   .34789904E+00   .34681151E+00   .34570829E+00   .34459129E+00   .34346262E+00
   .34232448E+00   .34117921E+00   .34002922E+00   .33887698E+00   .33772499E+00
   .33657580E+00   .33543189E+00   .33429574E+00   .33316977E+00   .33205631E+00
   .33095757E+00   .32987564E+00   .32881248E+00   .32776985E+00   .32674935E+00
   .32575237E+00   .32478009E+00   .32383347E+00   .32291324E+00   .32201990E+00
   .32115372E+00   .32031473E+00   .31950272E+00   .31871725E+00   .31795766E+00
   .31722308E+00   .31651241E+00   .31582436E+00   .31515746E+00   .31451008E+00
   .31388043E+00   .31326659E+00   .31266655E+00   .31207818E+00   .31149931E+00
   .31092772E+00   .31036114E+00   .30979735E+00   .30923410E+00   .30866920E+00
   .30810053E+00   .30752603E+00   .30694377E+00   .30635191E+00   .30574878E+00
   .30513283E+00   .30450270E+00   .30385721E+00   .30319536E+00   .30251636E+00
   .30181961E+00   .30110473E+00   .30037153E+00   .29962005E+00   .29885052E+00
   .29806338E+00   .29725927E+00   .29643901E+00   .29560361E+00   .29475425E+00
   .29389226E+00   .29301911E+00   .29213642E+00   .29124589E+00   .29034931E+00
   .28944856E+00   .28854556E+00   .28764227E+00   .28674065E+00   .28584266E+00
   .28495024E+00   .28406529E+00   .28318963E+00   .28232503E+00   .28147313E+00
   .28063549E+00   .27981352E+00   .27900849E+00   .27822153E+00   .27745359E+00
   .27670545E+00   .27597773E+00   .27527086E+00   .27458506E+00   .27392041E+00
   .27327677E+00   .27265383E+00   .27205111E+00   .27146794E+00   .27090351E+00
   .27035681E+00   .26982673E+00   .26931200E+00   .26881123E+00   .26832294E+00
   .26784555E+00   .26737739E+00   .26691677E+00   .26646193E+00   .26601111E+00
   .26556254E+00   .26511444E+00   .26466509E+00   .26421280E+00   .26375595E+00
   .26329298E+00   .26282244E+00   .26234298E+00   .26185336E+00   .26135250E+00
   .26083942E+00   .26031331E+00   .25977354E+00   .25921959E+00   .25865116E+00
   .25806806E+00   .25747030E+00   .25685805E+00   .25623163E+00   .25559153E+00
   .25493838E+00   .25427297E+00   .25359622E+00   .25290916E+00   .25221297E+00
   .25150890E+00   .25079830E+00   .25008260E+00   .24936329E+00   .24864189E+00
   .24791996E+00   .24719907E+00   .24648079E+00   .24576666E+00   .24505821E+00
   .24435690E+00   .24366415E+00   .24298130E+00   .24230958E+00   .24165015E+00
   .24100404E+00   .24037217E+00   .23975532E+00   .23915414E+00   .23856913E+00
   .23800066E+00   .23744893E+00   .23691402E+00   .23639583E+00   .23589413E+00
   .23540856E+00   .23493860E+00   .23448360E+00   .23404279E+00   .23361527E+00
   .23320005E+00   .23279601E+00   .23240198E+00   .23201669E+00   .23163881E+00
   .23126697E+00   .23089978E+00   .23053581E+00   .23017362E+00   .22981181E+00
   .22944896E+00   .22908373E+00   .22871478E+00   .22834088E+00   .22796082E+00
   .22757352E+00   .22717796E+00   .22677326E+00   .22635863E+00   .22593339E+00
   .22549701E+00   .22504907E+00   .22458931E+00   .22411757E+00   .22363385E+00
   .22313827E+00   .22263108E+00   .22211267E+00   .22158353E+00   .22104430E+00
   .22049571E+00   .21993860E+00   .21937390E+00   .21880263E+00   .21822589E+00
   .21764483E+00   .21706066E+00   .21647461E+00   .21588796E+00   .21530197E+00
   .21471794E+00   .21413711E+00   .21356074E+00   .21299001E+00   .21242610E+00
   .21187008E+00   .21132300E+00   .21078578E+00   .21025928E+00   .20974426E+00
   .20924138E+00   .20875116E+00   .20827403E+00   .20781030E+00   .20736014E+00
   .20692363E+00   .20650070E+00   .20609117E+00   .20569475E+00   .20531102E+00
   .20493947E+00   .20457946E+00   .20423029E+00   .20389112E+00   .20356107E+00
   .20323917E+00   .20292438E+00   .20261563E+00   .20231179E+00   .20201171E+00
   .20171422E+00   .20141815E+00   .20112234E+00   .20082564E+00   .20052692E+00
   .20022509E+00   .19991913E+00   .19960806E+00   .19929097E+00   .19896702E+00
   .19863548E+00   .19829568E+00   .19794708E+00   .19758923E+00   .19722176E+00
   .19684447E+00   .19645721E+00   .19605997E+00   .19565286E+00   .19523607E+00
   .19480992E+00   .19437481E+00   .19393126E+00   .19347987E+00   .19302133E+00
 gradient corrections used for XC
 5
 core charge-density (partial)
   .24953748E+01   .24941107E+01   .24903221E+01   .24840198E+01   .24752223E+01
   .24639548E+01   .24502498E+01   .24341467E+01   .24156916E+01   .23949369E+01
   .23719415E+01   .23467701E+01   .23194930E+01   .22901860E+01   .22589298E+01
   .22258097E+01   .21909153E+01   .21543399E+01   .21161803E+01   .20765364E+01
   .20355104E+01   .19932070E+01   .19497324E+01   .19051940E+01   .18597003E+01
   .18133601E+01   .17662821E+01   .17185749E+01   .16703461E+01   .16217023E+01
   .15727484E+01   .15235875E+01   .14743208E+01   .14250465E+01   .13758604E+01
   .13268552E+01   .12781201E+01   .12297410E+01   .11818001E+01   .11343755E+01
   .10875415E+01   .10413681E+01   .99592117E+00   .95126201E+00   .90744767E+00
   .86453072E+00   .82255923E+00   .78157681E+00   .74162263E+00   .70273143E+00
   .66493361E+00   .62825526E+00   .59271830E+00   .55834053E+00   .52513577E+00
   .49311397E+00   .46228138E+00   .43264064E+00   .40419098E+00   .37692836E+00
   .35084563E+00   .32593272E+00   .30217681E+00   .27956247E+00   .25807191E+00
   .23768510E+00   .21837998E+00   .20013263E+00   .18291746E+00   .16670736E+00
   .15147391E+00   .13718750E+00   .12381756E+00   .11133266E+00   .99700701E-01
   .88889048E-01   .78864684E-01   .69594341E-01   .61044633E-01   .53182182E-01
   .45973731E-01   .39386256E-01   .33387072E-01   .27943922E-01   .23025072E-01
   .18599386E-01   .14636406E-01   .11106414E-01   .79804953E-02   .52305882E-02
   .28295332E-02   .75111134E-03  -.10299217E-02  -.25378085E-02  -.37957678E-02
  -.48259789E-02  -.56495704E-02  -.62866148E-02  -.67561274E-02  -.70760700E-02
  -.72633581E-02  -.73338731E-02  -.73024769E-02  -.71830309E-02  -.69884171E-02
  -.67305624E-02  -.64204657E-02  -.60682261E-02  -.56830741E-02  -.52734041E-02
  -.48468075E-02  -.44101085E-02  -.39693993E-02  -.35300769E-02  -.30968799E-02
  -.26739258E-02  -.22647482E-02  -.18723342E-02  -.14991610E-02  -.11472325E-02
  -.81811505E-03  -.51297282E-03  -.23260184E-03   .22536506E-04   .25228322E-03
   .45675051E-03   .63629182E-03   .79147314E-03   .92304564E-03   .10319197E-02
   .11191402E-02   .11858635E-02   .12333357E-02   .12628720E-02   .12758387E-02
   .12736346E-02   .12576763E-02   .12293826E-02   .11901619E-02   .11414001E-02
   .10844501E-02   .10206224E-02   .95117739E-03   .87731778E-03   .80018332E-03
   .72084582E-03   .64030541E-03   .55948768E-03   .47924179E-03   .40033925E-03
   .32347360E-03   .24926066E-03   .17823952E-03   .11087404E-03   .47554834E-04
  -.11398205E-04  -.65733053E-04  -.11526233E-03  -.15985979E-03  -.19945659E-03
  -.23403733E-03  -.26363600E-03  -.28833174E-03  -.30824470E-03  -.32353169E-03
  -.33438195E-03  -.34101299E-03  -.34366644E-03  -.34260403E-03  -.33810372E-03
  -.33045594E-03  -.31996005E-03  -.30692095E-03  -.29164590E-03  -.27444154E-03
  -.25561118E-03  -.23545222E-03  -.21425392E-03  -.19229529E-03  -.16984333E-03
  -.14715137E-03  -.12445775E-03  -.10198469E-03  -.79937350E-04  -.58503120E-04
  -.37851137E-04  -.18131959E-04   .52255819E-06   .17999225E-04   .34203309E-04
   .49058190E-04   .62504875E-04   .74501389E-04   .85022062E-04   .94056717E-04
   .10160978E-03   .10769929E-03   .11235593E-03   .11562191E-03   .11754986E-03
   .11820175E-03   .11764774E-03   .11596499E-03   .11323661E-03   .10955050E-03
   .10499828E-03   .99674208E-04   .93674217E-04   .87094907E-04   .80032648E-04
   .72582714E-04   .64838487E-04   .56890722E-04   .48826874E-04   .40730498E-04
   .32680717E-04   .24751758E-04   .17012556E-04   .95264319E-05   .23508328E-05
  -.44628581E-05  -.10869450E-04  -.16830009E-04  -.22311867E-04  -.27288571E-04
  -.31739788E-04  -.35651150E-04  -.39014065E-04  -.41825484E-04  -.44087629E-04
  -.45807695E-04  -.46997518E-04  -.47673224E-04  -.47854860E-04  -.47566001E-04
  -.46833362E-04  -.45686386E-04  -.44156839E-04  -.42278408E-04  -.40086291E-04
  -.37616810E-04  -.34907018E-04  -.31994335E-04  -.28916184E-04  -.25709661E-04
  -.22411210E-04  -.19056329E-04  -.15679296E-04  -.12312922E-04  -.89883216E-05
  -.57347205E-05  -.25792803E-05   .45304538E-06   .33396298E-05   .60602654E-05
   .85972304E-05   .10935330E-04   .13061915E-04   .14966872E-04   .16642600E-04
   .18083958E-04   .19288196E-04   .20254873E-04   .20985747E-04   .21484666E-04
   .21757430E-04   .21811653E-04   .21656611E-04   .21303084E-04   .20763188E-04
   .20050209E-04   .19178427E-04   .18162947E-04   .17019523E-04   .15764388E-04
   .14414087E-04   .12985316E-04   .11494759E-04   .99589458E-05   .83941046E-05
   .68160306E-05   .52399625E-05   .36804691E-05   .21513466E-05   .66552773E-06
  -.76499831E-06  -.21292534E-05  -.34173270E-05  -.46204198E-05  -.57308771E-05
  -.67422092E-05  -.76491015E-05  -.84474135E-05  -.91341676E-05  -.97075277E-05
  -.10166769E-04  -.10512239E-04  -.10745310E-04  -.10868326E-04  -.10884543E-04
  -.10798059E-04  -.10613748E-04  -.10337182E-04  -.99745547E-05  -.95325987E-05
  -.90185058E-05  -.84398432E-05  -.78044703E-05  -.71204572E-05  -.63960031E-05
  -.56393580E-05  -.48587463E-05  -.40622938E-05  -.32579584E-05  -.24534652E-05
  -.16562454E-05  -.87338142E-06  -.11155595E-06   .62299269E-06   .13245099E-05
   .19877583E-05   .26080452E-05   .31812446E-05   .37038128E-05   .41727988E-05
   .45858485E-05   .49412042E-05   .52376978E-05   .54747399E-05   .56523038E-05
   .57709052E-05   .58315776E-05   .58358441E-05   .57856863E-05   .56835095E-05
   .55321061E-05   .53346162E-05   .50944875E-05   .48154326E-05   .45013867E-05
   .41564642E-05   .37849151E-05   .33910825E-05   .29793598E-05   .25541497E-05
   .21198241E-05   .16806863E-05   .12409341E-05   .80462619E-06   .37565032E-06
  -.42305804E-07  -.44578070E-06  -.83156251E-06  -.11967093E-05  -.15385665E-05
  -.18547805E-05  -.21433102E-05  -.24024346E-05  -.26307570E-05  -.28272075E-05
  -.29910411E-05  -.31218335E-05  -.32194747E-05  -.32841589E-05  -.33163734E-05
  -.33168839E-05  -.32867188E-05  -.32271513E-05  -.31396797E-05  -.30260070E-05
  -.28880185E-05  -.27277593E-05  -.25474104E-05  -.23492650E-05  -.21357041E-05
  -.19091724E-05  -.16721542E-05  -.14271499E-05  -.11766530E-05  -.92312766E-06
  -.66898803E-06  -.41657765E-06  -.16815083E-06   .74144798E-07   .30828428E-06
   .53237968E-06   .74469273E-06   .94364583E-06   .11278312E-05   .12960184E-05
   .14471597E-05   .15803939E-05   .16950485E-05   .17906398E-05   .18668718E-05
   .19236324E-05   .19609896E-05   .19791852E-05   .19786270E-05   .19598807E-05
   .19236596E-05   .18708140E-05   .18023194E-05   .17192640E-05   .16228357E-05
   .15143081E-05   .13950269E-05   .12663956E-05   .11298610E-05   .98689902E-06
   .83900083E-06   .68765863E-06   .53435245E-06   .38053713E-06   .22763003E-06
   .76999324E-07  -.70046795E-07  -.21227019E-06  -.34851186E-06  -.47770008E-06
  -.59885755E-06  -.71110743E-06  -.81367840E-06  -.90590855E-06  -.98724827E-06
  -.10572619E-05  -.11156287E-05  -.11621420E-05  -.11967083E-05  -.12193450E-05
  -.12301765E-05  -.12294308E-05  -.12174344E-05  -.11946062E-05  -.11614517E-05
  -.11185559E-05  -.10665758E-05  -.10062325E-05  -.93830306E-06  -.86361188E-06
  -.78302212E-06  -.69742680E-06  -.60774002E-06  -.51488815E-06  -.41980118E-06
  -.32340429E-06  -.22660964E-06  -.13030858E-06  -.35364123E-07   .57395969E-07
   .14718572E-06   .23326688E-06   .31495428E-06   .39162057E-06   .46270035E-06
   .52769358E-06   .58616836E-06   .63776304E-06   .68218759E-06   .71922433E-06
   .74872805E-06   .77062536E-06   .78491351E-06   .79165857E-06   .79099309E-06
   .78311315E-06   .76827498E-06   .74679111E-06   .71902613E-06   .68539204E-06
   .64634341E-06   .60237214E-06   .55400215E-06   .50178380E-06   .44628835E-06
   .38810225E-06   .32782151E-06   .26604608E-06   .20337442E-06   .14039810E-06
   .77696702E-07   .15832895E-07  -.44652188E-07  -.10324328E-06  -.15945497E-06
  -.21283531E-06  -.26296904E-06  -.30948046E-06  -.35203577E-06  -.39034508E-06
  -.42416390E-06  -.45329429E-06  -.47758542E-06  -.49693385E-06  -.51128326E-06
  -.52062383E-06  -.52499120E-06  -.52446506E-06  -.51916736E-06  -.50926022E-06
  -.49494346E-06  -.47645198E-06  -.45405274E-06  -.42804163E-06  -.39874013E-06
  -.36649179E-06  -.33165864E-06  -.29461751E-06  -.25575627E-06  -.21547011E-06
  -.17415779E-06  -.13221802E-06  -.90045825E-07  -.48029138E-07  -.65454432E-08
   .34041354E-07   .73383882E-07   .11115404E-06   .14704550E-06   .18077595E-06
   .21208908E-06   .24075628E-06   .26657805E-06   .28938514E-06   .30903939E-06
   .32543420E-06   .33849485E-06   .34817836E-06   .35447324E-06   .35739880E-06
   .35700435E-06   .35336801E-06   .34659543E-06   .33681817E-06   .32419195E-06
   .30889470E-06   .29112451E-06   .27109735E-06   .24904474E-06   .22521135E-06
   .19985249E-06   .17323158E-06   .14561763E-06   .11728265E-06   .88499206E-07
   .59537903E-07   .30665031E-07   .21402557E-08  -.25785566E-07  -.52872446E-07
  -.78893185E-07  -.10363513E-06  -.12690179E-06  -.14851420E-06  -.16831220E-06
  -.18615546E-06  -.20192428E-06  -.21552024E-06  -.22686666E-06  -.23590874E-06
  -.24261369E-06  -.24697046E-06  -.24898942E-06  -.24870181E-06  -.24615902E-06
  -.24143167E-06  -.23460861E-06  -.22579570E-06  -.21511452E-06  -.20270095E-06
  -.18870363E-06  -.17328239E-06  -.15660652E-06  -.13885314E-06  -.12020536E-06
  -.10085055E-06  -.80978582E-07  -.60780038E-07  -.40444509E-07  -.20158904E-07
  -.10582675E-09   .19537975E-07   .38603076E-07   .56928747E-07   .74364215E-07
   .90769818E-07   .10601803E-06   .11999436E-06   .13259812E-06   .14374302E-06
   .15335770E-06   .16138603E-06   .16778731E-06   .17253634E-06   .17562332E-06
   .17705363E-06   .17684749E-06   .17503945E-06   .17167782E-06   .16682396E-06
   .16055144E-06   .15294518E-06   .14410042E-06   .13412169E-06   .12312165E-06
   .11121996E-06   .98542052E-07   .85217862E-07   .71380612E-07   .57165530E-07
   .42708597E-07   .28145315E-07   .13609495E-07  -.76790937E-09  -.14859922E-07
  -.28544611E-07  -.41706080E-07  -.54235398E-07  -.66031439E-07  -.77001640E-07
  -.87062668E-07  -.96140990E-07  -.10417334E-06  -.11110711E-06  -.11690058E-06
  -.12152312E-06  -.12495524E-06  -.12718855E-06  -.12822561E-06  -.12807974E-06
  -.12677465E-06  -.12434406E-06  -.12083119E-06  -.11628819E-06  -.11077553E-06
  -.10436127E-06  -.97120308E-07  -.89133606E-07  -.80487316E-07  -.71271928E-07
  -.61581367E-07  -.51512092E-07  -.41162175E-07  -.30630397E-07  -.20015341E-07
  -.94145143E-08   .10765078E-08   .11364907E-07   .21361405E-07   .30980996E-07
   .40143637E-07   .48774871E-07   .56806398E-07   .64176572E-07   .70830832E-07
   .76722067E-07   .81810900E-07   .86065902E-07   .89463729E-07   .91989183E-07
   .93635206E-07   .94402790E-07   .94300827E-07   .93345882E-07   .91561911E-07
   .88979907E-07   .85637499E-07   .81578496E-07   .76852375E-07   .71513745E-07
   .65621757E-07   .59239495E-07   .52433340E-07   .45272311E-07   .37827402E-07
   .30170907E-07   .22375747E-07   .14514807E-07   .66602781E-08  -.11169780E-08
  -.87480407E-08  -.16166517E-07  -.23309093E-07  -.30116049E-07  -.36531733E-07
  -.42504991E-07  -.47989546E-07  -.52944328E-07  -.57333756E-07  -.61127960E-07
  -.64302950E-07  -.66840731E-07  -.68729359E-07  -.69962945E-07  -.70541604E-07
  -.70471350E-07  -.69763939E-07  -.68436667E-07  -.66512119E-07  -.64017874E-07
  -.60986173E-07  -.57453551E-07  -.53460431E-07  -.49050700E-07  -.44271252E-07
  -.39171518E-07  -.33802976E-07  -.28218657E-07  -.22472640E-07  -.16619548E-07
  -.10714050E-07  -.48103689E-08   .10382008E-08   .67797537E-08   .12364218E-07
   .17743774E-07   .22873246E-07   .27710465E-07   .32216597E-07   .36356436E-07
   .40098662E-07   .43416053E-07   .46285668E-07   .48688978E-07   .50611962E-07
   .52045156E-07   .52983663E-07   .53427127E-07   .53379654E-07   .52849706E-07
   .51849955E-07   .50397096E-07   .48511634E-07   .46217636E-07   .43542458E-07
   .40516446E-07   .37172612E-07   .33546297E-07   .29674813E-07   .25597079E-07
   .21353240E-07   .16984294E-07   .12531703E-07   .80370149E-08   .35414918E-08
  -.91426037E-09  -.52906443E-08  -.95494110E-08  -.13653982E-07  -.17569753E-07
  -.21264369E-07  -.24707985E-07  -.27873491E-07  -.30736710E-07  -.33276574E-07
  -.35475261E-07  -.37318303E-07  -.38794664E-07  -.39896786E-07  -.40620602E-07
  -.40965513E-07  -.40934347E-07  -.40533273E-07  -.39771695E-07  -.38662118E-07
  -.37219988E-07  -.35463502E-07  -.33413407E-07  -.31092774E-07  -.28526748E-07
  -.25742297E-07  -.22767938E-07  -.19633458E-07  -.16369623E-07  -.13007892E-07
  -.95801189E-08  -.61182631E-08  -.26540986E-08   .78106769E-09   .41566702E-08
   .74431485E-08   .10612197E-07   .13637001E-07   .16492453E-07   .19155355E-07
   .21604597E-07   .23821313E-07   .25789018E-07   .27493721E-07   .28924012E-07
   .30071125E-07   .30928975E-07   .31494178E-07   .31766035E-07   .31746498E-07
   .31440119E-07   .30853960E-07   .29997502E-07   .28882514E-07   .27522922E-07
   .25934643E-07   .24135420E-07   .22144630E-07   .19983087E-07   .17672833E-07
   .15236924E-07   .12699204E-07   .10084083E-07   .74163049E-08   .47207242E-08
   .20220781E-08  -.65523270E-09  -.32873589E-08  -.58512086E-08  -.83246441E-08
  -.10686666E-07  -.12917588E-07  -.14999189E-07  -.16914862E-07  -.18649736E-07
  -.20190785E-07  -.21526918E-07  -.22649052E-07  -.23550161E-07  -.24225315E-07
  -.24671687E-07  -.24888555E-07  -.24877272E-07  -.24641228E-07  -.24185786E-07
  -.23518211E-07  -.22647573E-07  -.21584639E-07  -.20341756E-07  -.18932714E-07
  -.17372602E-07  -.15677653E-07  -.13865084E-07  -.11952926E-07  -.99598494E-08
  -.79049884E-08  -.58077612E-08  -.36876925E-08  -.15642358E-08   .54340038E-09
   .26164215E-08   .46366104E-08   .65864825E-08   .84494332E-08   .10209874E-07
   .11853360E-07   .13366701E-07   .14738065E-07   .15957063E-07   .17014826E-07
   .17904059E-07   .18619087E-07   .19155886E-07   .19512088E-07   .19686990E-07
   .19681527E-07   .19498249E-07   .19141270E-07   .18616212E-07   .17930134E-07
   .17091446E-07   .16109818E-07   .14996074E-07   .13762077E-07   .12420613E-07
   .10985258E-07   .94702475E-08   .78903407E-08   .62606782E-08   .45966422E-08
   .29137141E-08   .12273346E-08  -.44723500E-09  -.20950475E-08  -.37015998E-08
  -.52529572E-08  -.67358714E-08  -.81378897E-08  -.94474566E-08  -.10654005E-07
  -.11748040E-07  -.12721205E-07  -.13566348E-07  -.14277564E-07  -.14850233E-07
  -.15281048E-07  -.15568021E-07  -.15710486E-07  -.15709090E-07  -.15565765E-07
  -.15283696E-07  -.14867275E-07  -.14322045E-07  -.13654636E-07  -.12872691E-07
  -.11984781E-07  -.11000321E-07  -.99294666E-08  -.87830207E-08  -.75723225E-08
  -.63091407E-08  -.50055613E-08  -.36738749E-08  -.23264638E-08  -.97568891E-09
   .36622073E-09   .16872763E-08   .29758340E-08   .42206948E-08   .54111998E-08
   .65373189E-08   .75897323E-08   .85599060E-08   .94401573E-08   .10223713E-07
   .10904760E-07   .11478482E-07   .11941094E-07   .12289858E-07   .12523098E-07
   .12640201E-07   .12641607E-07   .12528791E-07   .12304241E-07   .11971416E-07
   .11534708E-07   .10999387E-07   .10371544E-07   .96580253E-08   .88663608E-08
   .80046887E-08   .70816734E-08   .61064215E-08   .50883940E-08   .40373167E-08
   .29630896E-08   .18756954E-08   .78510877E-09  -.29879309E-09  -.13663183E-08
  -.24080450E-08  -.34149025E-08  -.43782488E-08  -.52899425E-08  -.61424100E-08
  -.69287063E-08  -.76425696E-08  -.82784689E-08  -.88316449E-08  -.92981428E-08
  -.96748380E-08  -.99594537E-08  -.10150571E-07  -.10247630E-07  -.10250926E-07
  -.10161594E-07  -.99815899E-08  -.97136620E-08  -.93613158E-08  -.89287740E-08
  -.84209291E-08  -.78432915E-08  -.72019320E-08  -.65034204E-08  -.57547602E-08
  -.49633203E-08  -.41367644E-08  -.32829781E-08  -.24099954E-08  -.15259249E-08
  -.63887541E-09   .24311641E-09   .11121579E-08   .19605693E-08   .27809504E-08
   .35662437E-08   .43097937E-08   .50054015E-08   .56473757E-08   .62305768E-08
   .67504570E-08   .72030938E-08   .75852181E-08   .78942350E-08   .81282396E-08
   .82860256E-08   .83670873E-08   .83716167E-08   .83004923E-08   .81552636E-08
   .79381289E-08   .76519076E-08   .73000078E-08   .68863881E-08   .64155157E-08
 atomic pseudo charge-density
   .70000000E+01   .69862810E+01   .69452920E+01   .68775310E+01   .67838151E+01
   .66652599E+01   .65232534E+01   .63594235E+01   .61756017E+01   .59737832E+01
   .57560860E+01   .55247096E+01   .52818942E+01   .50298831E+01   .47708873E+01
   .45070544E+01   .42404408E+01   .39729900E+01   .37065135E+01   .34426782E+01
   .31829958E+01   .29288186E+01   .26813362E+01   .24415778E+01   .22104148E+01
   .19885675E+01   .17766119E+01   .15749888E+01   .13840138E+01   .12038867E+01
   .10347031E+01   .87646431E+00   .72908807E+00   .59241876E+00   .46623710E+00
   .35026945E+00   .24419642E+00   .14766099E+00   .60275913E-01  -.18369524E-01
  -.88703314E-01  -.15116522E+00  -.20620183E+00  -.25426218E+00  -.29579396E+00
  -.33124010E+00  -.36103598E+00  -.38560694E+00  -.40536625E+00  -.42071341E+00
  -.43203284E+00  -.43969273E+00  -.44404434E+00  -.44542138E+00  -.44413967E+00
  -.44049699E+00  -.43477308E+00  -.42722975E+00  -.41811119E+00  -.40764430E+00
  -.39603915E+00  -.38348950E+00  -.37017337E+00  -.35625371E+00  -.34187900E+00
  -.32718398E+00  -.31229033E+00  -.29730736E+00  -.28233277E+00  -.26745331E+00
  -.25274551E+00  -.23827633E+00  -.22410386E+00  -.21027793E+00  -.19684077E+00
  -.18382759E+00  -.17126718E+00  -.15918242E+00  -.14759082E+00  -.13650505E+00
  -.12593335E+00  -.11588001E+00  -.10634579E+00  -.97328274E-01  -.88822271E-01
  -.80820135E-01  -.73312084E-01  -.66286493E-01  -.59730164E-01  -.53628576E-01
  -.47966116E-01  -.42726283E-01  -.37891889E-01  -.33445225E-01  -.29368226E-01
  -.25642613E-01  -.22250020E-01  -.19172111E-01  -.16390684E-01  -.13887761E-01
  -.11645670E-01  -.96471108E-02  -.78752224E-02  -.63136293E-02  -.49464878E-02
  -.37585213E-02  -.27350506E-02  -.18620159E-02  -.11259949E-02  -.51421429E-03
  -.14557216E-04   .38443407E-03   .69355916E-03   .92296419E-03   .10821495E-02
   .11799803E-02   .12246995E-02   .12239432E-02   .11847573E-02   .11136165E-02
   .10164441E-02   .89863346E-03   .76506942E-03   .62015166E-03   .46781763E-03
   .31156633E-03   .15448208E-03  -.74149722E-06  -.15177770E-03  -.29664300E-03
  -.43367370E-03  -.56150290E-03  -.67903793E-03  -.78543838E-03  -.88009462E-03
  -.96260710E-03  -.10327663E-02  -.10905334E-02  -.11360218E-02  -.11694794E-02
  -.11912720E-02  -.12018669E-02  -.12018181E-02  -.11917518E-02  -.11723535E-02
  -.11443548E-02  -.11085224E-02  -.10656472E-02  -.10165343E-02  -.96199371E-03
  -.90283262E-03  -.83984753E-03  -.77381770E-03  -.70549917E-03  -.63561957E-03
  -.56487356E-03  -.49391895E-03  -.42337349E-03  -.35381221E-03  -.28576534E-03
  -.21971680E-03  -.15610314E-03  -.95312989E-04  -.37686908E-04   .16482315E-04
   .66949043E-04   .11351380E-03   .15602200E-03   .19436239E-03   .22846524E-03
   .25830036E-03   .28387491E-03   .30523101E-03   .32244337E-03   .33561661E-03
   .34488272E-03   .35039830E-03   .35234187E-03   .35091114E-03   .34632033E-03
   .33879743E-03   .32858163E-03   .31592074E-03   .30106871E-03   .28428325E-03
   .26582355E-03   .24594813E-03   .22491278E-03   .20296867E-03   .18036062E-03
   .15732543E-03   .13409044E-03   .11087221E-03   .87875375E-04   .65291595E-04
   .43298734E-04   .22060143E-04   .17240987E-05  -.17576601E-04  -.35724912E-04
  -.52619680E-04  -.68175642E-04  -.82323310E-04  -.95008738E-04  -.10619318E-03
  -.11585263E-03  -.12397730E-03  -.13057100E-03  -.13565043E-03  -.13924439E-03
  -.14139301E-03  -.14214682E-03  -.14156587E-03  -.13971878E-03  -.13668173E-03
  -.13253755E-03  -.12737465E-03  -.12128607E-03  -.11436850E-03  -.10672128E-03
  -.98445496E-04  -.89643040E-04  -.80415725E-04  -.70864452E-04  -.61088409E-04
  -.51184317E-04  -.41245738E-04  -.31362425E-04  -.21619749E-04  -.12098163E-04
  -.28727497E-05   .59871845E-05   .14418441E-04   .22364203E-04   .29774246E-04
   .36605082E-04   .42820047E-04   .48389332E-04   .53289945E-04   .57505637E-04
   .61026758E-04   .63850076E-04   .65978547E-04   .67421044E-04   .68192047E-04
   .68311298E-04   .67803429E-04   .66697566E-04   .65026901E-04   .62828258E-04
   .60141640E-04   .57009767E-04   .53477609E-04   .49591922E-04   .45400775E-04
   .40953099E-04   .36298233E-04   .31485490E-04   .26563734E-04   .21580981E-04
   .16584018E-04   .11618049E-04   .67263609E-05   .19500256E-05  -.26723752E-05
  -.71049927E-05  -.11314921E-04  -.15272378E-04  -.18950851E-04  -.22327208E-04
  -.25381786E-04  -.28098435E-04  -.30464536E-04  -.32470993E-04  -.34112190E-04
  -.35385917E-04  -.36293282E-04  -.36838583E-04  -.37029165E-04  -.36875259E-04
  -.36389794E-04  -.35588195E-04  -.34488169E-04  -.33109478E-04  -.31473696E-04
  -.29603968E-04  -.27524752E-04  -.25261569E-04  -.22840745E-04  -.20289156E-04
  -.17633976E-04  -.14902430E-04  -.12121558E-04  -.93179803E-05  -.65176831E-05
  -.37458071E-05  -.10264557E-05   .16174836E-05   .41645027E-05   .65946186E-05
   .88895019E-05   .11032588E-04   .13009166E-04   .14806458E-04   .16413667E-04
   .17822013E-04   .19024756E-04   .20017188E-04   .20796617E-04   .21362333E-04
   .21715552E-04   .21859354E-04   .21798598E-04   .21539828E-04   .21091168E-04
   .20462205E-04   .19663860E-04   .18708257E-04   .17608578E-04   .16378919E-04
   .15034141E-04   .13589711E-04   .12061555E-04   .10465901E-04   .88191257E-05
   .71376088E-05   .54375843E-05   .37350025E-05   .20453958E-05   .38375217E-06
  -.12356027E-05  -.27991150E-05  -.42941022E-05  -.57088419E-05  -.70326511E-05
  -.82559525E-05  -.93703307E-05  -.10368576E-04  -.11244717E-04  -.11994040E-04
  -.12613099E-04  -.13099713E-04  -.13452953E-04  -.13673115E-04  -.13761689E-04
  -.13721312E-04  -.13555715E-04  -.13269666E-04  -.12868893E-04  -.12360015E-04
  -.11750459E-04  -.11048367E-04  -.10262514E-04  -.94022085E-05  -.84771943E-05
  -.74975563E-05  -.64736192E-05  -.54158496E-05  -.43347585E-05  -.32408060E-05
  -.21443089E-05  -.10553512E-05   .16300377E-07   .10612762E-05   .20706787E-05
   .30361503E-05   .39499358E-05   .48049373E-05   .55947624E-05   .63137647E-05
   .69570765E-05   .75206346E-05   .80011968E-05   .83963527E-05   .87045249E-05
   .89249637E-05   .90577349E-05   .91036992E-05   .90644866E-05   .89424636E-05
   .87406942E-05   .84628967E-05   .81133947E-05   .76970640E-05   .72192761E-05
   .66858381E-05   .61029304E-05   .54770423E-05   .48149061E-05   .41234308E-05
   .34096358E-05   .26805847E-05   .19433203E-05   .12048014E-05   .47184182E-06
  -.24894849E-06  -.95121837E-06  -.16289275E-05  -.22763943E-05  -.28883394E-05
  -.34599245E-05  -.39867872E-05  -.44650695E-05  -.48914419E-05  -.52631226E-05
  -.55778903E-05  -.58340923E-05  -.60306476E-05  -.61670441E-05  -.62433310E-05
  -.62601064E-05  -.62185001E-05  -.61201520E-05  -.59671864E-05  -.57621822E-05
  -.55081400E-05  -.52084457E-05  -.48668318E-05  -.44873359E-05  -.40742576E-05
  -.36321141E-05  -.31655941E-05  -.26795117E-05  -.21787602E-05  -.16682652E-05
  -.11529397E-05  -.63763923E-06  -.12711870E-06   .37400877E-06   .86131110E-06
   .13305740E-05   .17778351E-05   .21994146E-05   .25919440E-05   .29523894E-05
   .32780737E-05   .35666927E-05   .38163298E-05   .40254648E-05   .41929804E-05
   .43181644E-05   .44007078E-05   .44407001E-05   .44386201E-05   .43953244E-05
   .43120315E-05   .41903039E-05   .40320271E-05   .38393859E-05   .36148384E-05
   .33610885E-05   .30810562E-05   .27778464E-05   .24547173E-05   .21150475E-05
   .17623024E-05   .14000010E-05   .10316827E-05   .66087423E-06   .29105775E-06
  -.74360423E-07  -.43207950E-06  -.77893257E-06  -.11119131E-05  -.14281994E-05
  -.17251774E-05  -.20004603E-05  -.22519064E-05  -.24776343E-05  -.26760352E-05
  -.28457826E-05  -.29858392E-05  -.30954613E-05  -.31741998E-05  -.32218992E-05
  -.32386935E-05  -.32249997E-05  -.31815085E-05  -.31091735E-05  -.30091971E-05
  -.28830149E-05  -.27322786E-05  -.25588366E-05  -.23647137E-05  -.21520888E-05
  -.19232725E-05  -.16806831E-05  -.14268228E-05  -.11642528E-05  -.89556877E-06
  -.62337640E-06  -.35026708E-06  -.78794383E-07   .18854886E-06   .44935240E-06
   .70130938E-06   .94223574E-06   .11700882E-05   .13829806E-05   .15791985E-05
   .17572122E-05   .19156873E-05   .20534937E-05   .21697127E-05   .22636414E-05
   .23347959E-05   .23829115E-05   .24079416E-05   .24100544E-05   .23896276E-05
   .23472413E-05   .22836690E-05   .21998674E-05   .20969644E-05   .19762455E-05
   .18391397E-05   .16872033E-05   .15221038E-05   .13456024E-05   .11595361E-05
   .96579960E-06   .76632674E-06   .56307189E-06   .35799162E-06   .15302655E-06
  -.49916366E-07  -.24898087E-06  -.44237777E-06  -.62840032E-06  -.80543871E-06
  -.97199330E-06  -.11266867E-05  -.12682745E-05  -.13956547E-05  -.15078751E-05
  -.16041405E-05  -.16838167E-05  -.17464340E-05  -.17916891E-05  -.18194448E-05
  -.18297289E-05  -.18227310E-05  -.17987983E-05  -.17584297E-05  -.17022689E-05
  -.16310958E-05  -.15458175E-05  -.14474574E-05  -.13371440E-05  -.12160991E-05
  -.10856245E-05  -.94708869E-06  -.80191347E-06  -.65155958E-06  -.49751267E-06
  -.34126909E-06  -.18432182E-06  -.28146736E-07   .12581086E-06   .27614917E-06
   .42152218E-06   .56065132E-06   .69233624E-06   .81546474E-06   .92902171E-06
   .10320970E-05   .11238924E-05   .12037271E-05   .12710421E-05   .13254040E-05
   .13665064E-05   .13941715E-05   .14083492E-05   .14091158E-05   .13966713E-05
   .13713359E-05   .13335447E-05   .12838424E-05   .12228763E-05   .11513886E-05
   .10702083E-05   .98024202E-06   .88246462E-06   .77790880E-06   .66765478E-06
   .55281954E-06   .43454586E-06   .31399131E-06   .19231725E-06   .70678001E-07
  -.49789815E-07  -.16797756E-06  -.28281448E-06  -.39327709E-06  -.49839802E-06
  -.59727414E-06  -.68907403E-06  -.77304465E-06  -.84851718E-06  -.91491200E-06
  -.97174275E-06  -.10186195E-05  -.10552510E-05  -.10814459E-05  -.10971129E-05
  -.11022604E-05  -.10969950E-05  -.10815187E-05  -.10561258E-05  -.10211992E-05
  -.97720492E-06  -.92468689E-06  -.86426075E-06  -.79660701E-06  -.72246379E-06
  -.64261913E-06  -.55790288E-06  -.46917842E-06  -.37733412E-06  -.28327467E-06
  -.18791247E-06  -.92158958E-07   .30838131E-08   .96931486E-07   .18852538E-06
   .27704011E-06   .36169083E-06   .44173999E-06   .51650347E-06   .58535628E-06
   .64773752E-06   .70315467E-06   .75118728E-06   .79148985E-06   .82379395E-06
   .84790973E-06   .86372653E-06   .87121279E-06   .87041529E-06   .86145758E-06
   .84453776E-06   .81992562E-06   .78795908E-06   .74904015E-06   .70363023E-06
   .65224501E-06   .59544892E-06   .53384916E-06   .46808946E-06   .39884357E-06
   .32680854E-06   .25269794E-06   .17723490E-06   .10114530E-06   .25150905E-07
  -.50037277E-07  -.12372552E-06  -.19524360E-06  -.26395074E-06  -.32924120E-06
  -.39054943E-06  -.44735484E-06  -.49918604E-06  -.54562456E-06  -.58630806E-06
  -.62093295E-06  -.64925646E-06  -.67109803E-06  -.68634023E-06  -.69492894E-06
  -.69687307E-06  -.69224359E-06  -.68117205E-06  -.66384855E-06  -.64051917E-06
  -.61148292E-06  -.57708826E-06  -.53772919E-06  -.49384092E-06  -.44589530E-06
  -.39439593E-06  -.33987300E-06  -.28287798E-06  -.22397823E-06  -.16375145E-06
  -.10278016E-06  -.41646175E-07   .19074809E-07   .78818520E-07   .13703724E-06
   .19320471E-06   .24682076E-06   .29741567E-06   .34455412E-06   .38783885E-06
   .42691390E-06   .46146733E-06   .49123364E-06   .51599559E-06   .53558568E-06
   .54988700E-06   .55883371E-06   .56241099E-06   .56065453E-06   .55364952E-06
   .54152925E-06   .52447323E-06   .50270492E-06   .47648906E-06   .44612871E-06
   .41196187E-06   .37435792E-06   .33371373E-06   .29044960E-06   .24500507E-06
   .19783451E-06   .14940269E-06   .10018034E-06   .50639607E-07   .12496799E-08
  -.47527611E-07  -.95242002E-07  -.14145887E-06  -.18576311E-06  -.22776274E-06
  -.26709236E-06  -.30341614E-06  -.33643067E-06  -.36586735E-06  -.39149449E-06
  -.41311904E-06  -.43058784E-06  -.44378867E-06  -.45265067E-06  -.45714460E-06
  -.45728251E-06  -.45311717E-06  -.44474106E-06  -.43228499E-06  -.41591643E-06
  -.39583747E-06  -.37228252E-06  -.34551569E-06  -.31582797E-06  -.28353418E-06
  -.24896972E-06  -.21248716E-06  -.17445274E-06  -.13524280E-06  -.95240083E-07
  -.54830101E-07  -.14397482E-07   .25677621E-07   .65023039E-07   .10327798E-06
   .14009625E-06   .17514936E-06   .20812935E-06   .23875146E-06   .26675647E-06
   .29191287E-06   .31401868E-06   .33290297E-06   .34842710E-06   .36048565E-06
   .36900696E-06   .37395345E-06   .37532153E-06   .37314123E-06   .36747555E-06
   .35841941E-06   .34609844E-06   .33066742E-06   .31230845E-06   .29122897E-06
   .26765946E-06   .24185105E-06   .21407290E-06   .18460948E-06   .15375768E-06
   .12182393E-06   .89121180E-07   .55965914E-07   .22675121E-07  -.10436676E-07
  -.43060336E-07  -.74894940E-07  -.10565051E-06  -.13505061E-06  -.16283478E-06
  -.18876075E-06  -.21260658E-06  -.23417242E-06  -.25328217E-06  -.26978486E-06
  -.28355575E-06  -.29449720E-06  -.30253928E-06  -.30764009E-06  -.30978584E-06
  -.30899065E-06  -.30529608E-06  -.29877046E-06  -.28950787E-06  -.27762706E-06
  -.26326994E-06  -.24660008E-06  -.22780085E-06  -.20707354E-06  -.18463520E-06
  -.16071646E-06  -.13555923E-06  -.10941424E-06  -.82538644E-07  -.55193513E-07
  -.27641337E-07  -.14355209E-09   .27041901E-07   .53662956E-07   .79475720E-07
   .10424667E-06   .12775472E-06   .14979316E-06   .17017143E-06   .18871673E-06
   .20527542E-06   .21971427E-06   .23192146E-06   .24180742E-06   .24930536E-06
   .25437169E-06   .25698616E-06   .25715177E-06   .25489449E-06   .25026277E-06
   .24332679E-06   .23417764E-06   .22292612E-06   .20970159E-06   .19465047E-06
   .17793471E-06   .15973009E-06   .14022443E-06   .11961567E-06   .98109889E-07
   .75919337E-07   .53260318E-07   .30351142E-07   .74100451E-08  -.15346852E-07
  -.37707555E-07  -.59466133E-07  -.80424592E-07  -.10039464E-06  -.11919935E-06
  -.13667469E-06  -.15267092E-06  -.16705387E-06  -.17970597E-06  -.19052723E-06
  -.19943595E-06  -.20636928E-06  -.21128365E-06  -.21415492E-06  -.21497841E-06
  -.21376874E-06  -.21055948E-06  -.20540260E-06  -.19836782E-06  -.18954177E-06
  -.17902692E-06  -.16694054E-06  -.15341338E-06  -.13858829E-06  -.12261880E-06
  -.10566751E-06  -.87904500E-07  -.69505625E-07  -.50650826E-07  -.31522382E-07
  -.12303179E-07   .68250178E-08   .25683253E-07   .44097033E-07   .61897921E-07
   .78925045E-07   .95026533E-07   .11006084E-06   .12389797E-06   .13642057E-06
   .14752488E-06   .15712161E-06   .16513657E-06   .17151122E-06   .17620308E-06
   .17918593E-06   .18044989E-06   .18000133E-06   .17786268E-06   .17407198E-06
   .16868240E-06   .16176159E-06   .15339087E-06   .14366431E-06   .13268773E-06
   .12057761E-06   .10745982E-06   .93468393E-07   .78744142E-07   .63433298E-07
   .47686062E-07   .31655156E-07   .15494364E-07  -.64292691E-09  -.16605157E-07
  -.32244003E-07  -.47415733E-07  -.61982514E-07  -.75813636E-07  -.88786673E-07
  -.10078854E-06  -.11171646E-06  -.12147883E-06  -.12999595E-06  -.13720064E-06
  -.14303877E-06  -.14746963E-06  -.15046612E-06  -.15201494E-06  -.15211652E-06
  -.15078489E-06  -.14804738E-06  -.14394430E-06  -.13852834E-06  -.13186400E-06
  -.12402683E-06  -.11510265E-06  -.10518660E-06  -.94382147E-07  -.82800068E-07
  -.70557295E-07  -.57775771E-07  -.44581249E-07  -.31102077E-07  -.17467958E-07
  -.38087259E-08   .97468797E-08   .23072410E-07   .36044871E-07   .48545842E-07
   .60462543E-07   .71688835E-07   .82126149E-07   .91684335E-07   .10028242E-06
   .10784929E-06   .11432422E-06   .11965738E-06   .12381018E-06   .12675551E-06
   .12847788E-06   .12897345E-06   .12824995E-06   .12632649E-06   .12323325E-06
   .11901113E-06   .11371121E-06   .10739416E-06   .10012965E-06   .91995511E-07
   .83076981E-07   .73465811E-07   .63259342E-07   .52559532E-07   .41471954E-07
   .30104767E-07   .18567678E-07   .69708913E-08  -.45759283E-08  -.15964680E-07
  -.27089827E-07  -.37849363E-07  -.48145733E-07  -.57886705E-07  -.66986186E-07
  -.75364965E-07  -.82951394E-07  -.89681978E-07  -.95501899E-07  -.10036544E-06
  -.10423632E-06  -.10708795E-06  -.10890358E-06  -.10967636E-06  -.10940932E-06
  -.10811521E-06  -.10581633E-06  -.10254418E-06  -.98339110E-07  -.93249838E-07
 16.2516435017787408 T
 Non local Part
 0 2 1.84099602292808684
 15.2316426467595800 0.143638138405283555 0.143638138405283555 0.108127941648595068E-01
 Reciprocal Space Part
   .63496255E+01   .63372144E+01   .63001023E+01   .62386507E+01   .61534570E+01
   .60453456E+01   .59153565E+01   .57647313E+01   .55948959E+01   .54074412E+01
   .52041013E+01   .49867306E+01   .47572790E+01   .45177665E+01   .42702575E+01
   .40168342E+01   .37595713E+01   .35005106E+01   .32416375E+01   .29848580E+01
   .27319785E+01   .24846869E+01   .22445360E+01   .20129302E+01   .17911136E+01
   .15801621E+01   .13809771E+01   .11942830E+01   .10206266E+01   .86037986E+00
   .71374416E+00   .58075797E+00   .46130577E+00   .35512919E+00   .26183958E+00
   .18093190E+00   .11179961E+00   .53750199E-01   .60211326E-02  -.32204109E-01
  -.61780204E-01  -.83584595E-01  -.98502806E-01  -.10741465E+00  -.11118156E+00
  -.11063515E+00  -.10656717E+00  -.99720917E-01  -.90784203E-01  -.80383818E-01
  -.69081579E-01  -.57371862E-01  -.45680577E-01  -.34365483E-01  -.23717742E-01
  -.13964585E-01  -.52729338E-02   .22461617E-02   .85324305E-02   .13570798E-01
   .17385469E-01   .20033828E-01   .21600312E-01   .22190377E-01   .21924698E-01
   .20933693E-01   .19352472E-01   .17316290E-01   .14956540E-01   .12397350E-01
   .97527854E-02   .71246713E-02   .46010235E-02   .22550589E-02   .14475367E-03
  -.16871011E-02  -.32123997E-02  -.44168413E-02  -.52987325E-02  -.58675433E-02
  -.61422825E-02  -.61497595E-02  -.59227969E-02  -.54984503E-02  -.49162903E-02
  -.42167902E-02  -.34398598E-02  -.26235543E-02  -.18029814E-02  -.10094204E-02
  -.26966048E-03   .39444365E-03   .96620471E-03   .14341387E-02   .17918210E-02
   .20375855E-02   .21740911E-02   .22077826E-02   .21482746E-02   .20076851E-02
 Real Space Part
   .44502179E+01   .44476723E+01   .44400506E+01   .44273972E+01   .44097841E+01
   .43873090E+01   .43600914E+01   .43282687E+01   .42919918E+01   .42514199E+01
   .42067157E+01   .41580404E+01   .41055487E+01   .40493855E+01   .39896817E+01
   .39265522E+01   .38600941E+01   .37903865E+01   .37174908E+01   .36414528E+01
   .35623055E+01   .34800729E+01   .33947742E+01   .33064300E+01   .32150673E+01
   .31207258E+01   .30234639E+01   .29233644E+01   .28205402E+01   .27151382E+01
   .26073438E+01   .24973831E+01   .23855246E+01   .22720792E+01   .21573992E+01
   .20418760E+01   .19259358E+01   .18100350E+01   .16946539E+01   .15802898E+01
   .14674493E+01   .13566395E+01   .12483601E+01   .11430946E+01   .10413017E+01
   .94340767E+00   .84979874E+00   .76081500E+00   .67674487E+00   .59782083E+00
   .52421653E+00   .45604504E+00   .39335856E+00   .33614936E+00   .28435199E+00
   .23784662E+00   .19646343E+00   .15998784E+00   .12816643E+00   .10071345E+00
   .77317577E-01   .57648831E-01   .41365493E-01   .28120754E-01   .17569016E-01
   .93716740E-02   .32022883E-02  -.12489619E-02  -.42715873E-02  -.61319017E-02
  -.70709426E-02  -.73031852E-02  -.70160076E-02  -.63698506E-02  -.54989967E-02
  -.45128825E-02  -.34978497E-02  -.25192362E-02  -.16237073E-02  -.84173082E-03
  -.19010551E-03   .32554039E-03   .70835164E-03   .96801011E-03   .11187079E-02
   .11773633E-02   .11621024E-02   .10910134E-02   .98117428E-03   .84794090E-03
   .70447599E-03   .56149389E-03   .42719012E-03   .30732291E-03   .20541283E-03
   .12302696E-03   .60116168E-04   .15377011E-04  -.13386471E-04  -.28921335E-04
 Reciprocal Space Part
   .79378331E+02   .78812130E+02   .77122609E+02   .74336841E+02   .70499382E+02
   .65671439E+02   .59929721E+02   .53365009E+02   .46080475E+02   .38189769E+02
   .29814938E+02   .21084197E+02   .12129615E+02   .30847505E+01  -.59177063E+01
  -.14748243E+02  -.23282740E+02  -.31404543E+02  -.39006365E+02  -.45991967E+02
  -.52277603E+02  -.57793193E+02  -.62483210E+02  -.66307271E+02  -.69240424E+02
  -.71273134E+02  -.72410972E+02  -.72674020E+02  -.72096025E+02  -.70723304E+02
  -.68613445E+02  -.65833836E+02  -.62460049E+02  -.58574123E+02  -.54262782E+02
  -.49615636E+02  -.44723382E+02  -.39676071E+02  -.34561447E+02  -.29463412E+02
  -.24460629E+02  -.19625302E+02  -.15022133E+02  -.10707489E+02  -.67287766E+01
  -.31240347E+01   .78261268E-01   .28591842E+01   .52091414E+01   .71274757E+01
   .86219000E+01   .97077856E+01   .10407327E+02   .10748607E+02   .10764597E+02
   .10492101E+02   .99706891E+01   .92416353E+01   .83468843E+01   .73280726E+01
   .62256211E+01   .50779184E+01   .39206061E+01   .27859785E+01   .17025048E+01
   .69447460E+00  -.21822887E+00  -.10202331E+01  -.17006621E+01  -.22530131E+01
  -.26749323E+01  -.29679050E+01  -.31368712E+01  -.31897827E+01  -.31371173E+01
  -.29913650E+01  -.27665026E+01  -.24774696E+01  -.21396618E+01  -.17684518E+01
  -.13787507E+01  -.98461665E+00  -.59892046E+00  -.23307122E+00   .10319359E+00
   .40195296E+00   .65718259E+00   .86477313E+00   .10224905E+01   .11298834E+01
   .11881454E+01   .11999381E+01   .11691837E+01   .11008362E+01   .10006382E+01
   .87487334E+00   .73012058E+00   .57301899E+00   .41004865E+00   .24733361E+00
 Real Space Part
  -.10930393E+03  -.10965891E+03  -.11071158E+03  -.11242556E+03  -.11474132E+03
  -.11757784E+03  -.12083495E+03  -.12439602E+03  -.12813127E+03  -.13190138E+03
  -.13556128E+03  -.13896418E+03  -.14196563E+03  -.14442738E+03  -.14622115E+03
  -.14723212E+03  -.14736189E+03  -.14653115E+03  -.14468167E+03  -.14177777E+03
  -.13780719E+03  -.13278127E+03  -.12673457E+03  -.11972387E+03  -.11182658E+03
  -.10313871E+03  -.93772330E+02  -.83852764E+02  -.73515431E+02  -.62902563E+02
  -.52159818E+02  -.41432917E+02  -.30864375E+02  -.20590424E+02  -.10738198E+02
  -.14232421E+01   .72525933E+01   .15202836E+02   .22357630E+02   .28664506E+02
   .34088699E+02   .38613010E+02   .42237256E+02   .44977327E+02   .46863914E+02
   .47940939E+02   .48263775E+02   .47897282E+02   .46913754E+02   .45390817E+02
   .43409342E+02   .41051443E+02   .38398578E+02   .35529829E+02   .32520369E+02
   .29440162E+02   .26352895E+02   .23315172E+02   .20375950E+02   .17576229E+02
   .14948972E+02   .12519235E+02   .10304496E+02   .83151401E+01   .65550801E+01
   .50224780E+01   .37105395E+01   .26083465E+01   .17017023E+01   .97396199E+00
   .40682547E+00  -.18927043E-01  -.32277136E+00  -.52385978E+00  -.64053282E+00
  -.68992587E+00  -.68767069E+00  -.64768879E+00  -.58207070E+00  -.50103305E+00
  -.41294398E+00  -.32440575E+00  -.24038332E+00  -.16436738E+00  -.98560531E-01
  -.44076288E-01  -.11413639E-02   .30706910E-01   .52434823E-01   .65343497E-01
   .70920879E-01   .70716892E-01   .66242780E-01   .58894510E-01   .49899068E-01
   .40281690E-01   .30851466E-01   .22202345E-01   .14726379E-01   .86360158E-02
 Non local Part
 1 2 1.84099602292808684
 5.37673214216889761 -0.640005406743660715E-01 -0.640005406743660715E-01 0.877601766692394196E-02
 Reciprocal Space Part
   .00000000E+00   .43349958E+00   .86282897E+00   .12838756E+01   .16926412E+01
   .20852962E+01   .24582321E+01   .28081090E+01   .31318996E+01   .34269271E+01
   .36908982E+01   .39219289E+01   .41185643E+01   .42797905E+01   .44050409E+01
   .44941939E+01   .45475646E+01   .45658899E+01   .45503067E+01   .45023249E+01
   .44237951E+01   .43168717E+01   .41839726E+01   .40277351E+01   .38509710E+01
   .36566191E+01   .34476981E+01   .32272598E+01   .29983435E+01   .27639320E+01
   .25269110E+01   .22900310E+01   .20558740E+01   .18268236E+01   .16050404E+01
   .13924417E+01   .11906871E+01   .10011681E+01   .82500404E+00   .66304153E+00
   .51585968E+00   .38377902E+00   .26687457E+00   .16499237E+00   .77768940E-01
   .46533004E-02  -.55069223E-01  -.10225180E+00  -.13786013E+00  -.16294630E+00
  -.17862292E+00  -.18603803E+00  -.18635128E+00  -.18071176E+00  -.17023773E+00
  -.15599864E+00  -.13899962E+00  -.12016849E+00  -.10034551E+00  -.80275787E-01
  -.60604362E-01  -.41873790E-01  -.24524164E-01  -.88953352E-02   .47688992E-02
   .16314871E-01   .25671679E-01   .32842670E-01   .37896061E-01   .40954993E-01
   .42187312E-01   .41795326E-01   .40005813E-01   .37060479E-01   .33207076E-01
   .28691331E-01   .23749830E-01   .18603929E-01   .13454771E-01   .84794257E-02
   .38281497E-02  -.37727144E-03  -.40441531E-02  -.71086017E-02  -.95343633E-02
  -.11310947E-01  -.12451150E-01  -.12988111E-01  -.12972034E-01  -.12466701E-01
  -.11545914E-01  -.10289964E-01  -.87822562E-02  -.71061567E-02  -.53421609E-02
  -.35654278E-02  -.18437327E-02  -.23586127E-03   .12095405E-02   .24546674E-02
 Real Space Part
   .00000000E+00   .18751249E+00   .37553740E+00   .56455457E+00   .75497969E+00
   .94713461E+00   .11412205E+01   .13372946E+01   .15352513E+01   .17348082E+01
   .19354973E+01   .21366622E+01   .23374607E+01   .25368732E+01   .27337168E+01
   .29266646E+01   .31142690E+01   .32949901E+01   .34672266E+01   .36293494E+01
   .37797367E+01   .39168103E+01   .40390707E+01   .41451317E+01   .42337523E+01
   .43038667E+01   .43546094E+01   .43853365E+01   .43956428E+01   .43853729E+01
   .43546270E+01   .43037617E+01   .42333850E+01   .41443459E+01   .40377195E+01
   .39147870E+01   .37770125E+01   .36260159E+01   .34635435E+01   .32914366E+01
   .31115988E+01   .29259635E+01   .27364616E+01   .25449898E+01   .23533819E+01
   .21633809E+01   .19766158E+01   .17945804E+01   .16186160E+01   .14498984E+01
   .12894287E+01   .11380273E+01   .99633308E+00   .86480506E+00   .74372813E+00
   .63322161E+00   .53325047E+00   .44363887E+00   .36408543E+00   .29417973E+00
   .23341978E+00   .18122970E+00   .13697738E+00   .99991711E-01   .69578866E-01
   .45037529E-01   .25672671E-01   .10807744E-01  -.20485874E-03  -.79751565E-02
  -.13068769E-01  -.16001917E-01  -.17238152E-01  -.17186720E-01  -.16202389E-01
  -.14586597E-01  -.12589709E-01  -.10414195E-01  -.82185314E-02  -.61216096E-02
  -.42074777E-02  -.25302282E-02  -.11188757E-02   .17915883E-04   .88737124E-03
   .15085014E-02   .19084283E-02   .21191821E-02   .21749954E-02   .21100975E-02
   .19569953E-02   .17452126E-02   .15004477E-02   .12441009E-02   .99311797E-03
   .76009190E-03   .55356623E-03   .37848422E-03   .23673254E-03   .12773313E-03
 Reciprocal Space Part
   .00000000E+00  -.44323627E+01  -.87520398E+01  -.12848730E+02  -.16616849E+02
  -.19957754E+02  -.22781822E+02  -.25010323E+02  -.26577058E+02  -.27429719E+02
  -.27530949E+02  -.26859075E+02  -.25408501E+02  -.23189758E+02  -.20229203E+02
  -.16568390E+02  -.12263116E+02  -.73821802E+01  -.20058672E+01   .37757880E+01
   .98649280E+01   .16157942E+02   .22547634E+02   .28925433E+02   .35183603E+02
   .41217408E+02   .46927168E+02   .52220186E+02   .57012485E+02   .61230338E+02
   .64811542E+02   .67706438E+02   .69878633E+02   .71305434E+02   .71977984E+02
   .71901104E+02   .71092848E+02   .69583799E+02   .67416115E+02   .64642360E+02
   .61324154E+02   .57530668E+02   .53337013E+02   .48822551E+02   .44069176E+02
   .39159605E+02   .34175703E+02   .29196900E+02   .24298713E+02   .19551412E+02
   .15018855E+02   .10757502E+02   .68156408E+01   .32328147E+01   .39471142E-01
  -.27431782E+01  -.51030882E+01  -.70371131E+01  -.85505573E+01  -.96565617E+01
  -.10375348E+02  -.10733347E+02  -.10762232E+02  -.10497889E+02  -.99793543E+01
  -.92477348E+01  -.83451514E+01  -.73137191E+01  -.61945927E+01  -.50270941E+01
  -.38479392E+01  -.26905782E+01  -.15846571E+01  -.55560900E+00   .37562418E+00
   .11927397E+01   .18840960E+01   .24426154E+01   .28655787E+01   .31543228E+01
   .33138553E+01   .33524025E+01   .32809057E+01   .31124837E+01   .28618779E+01
   .25448945E+01   .21778622E+01   .17771159E+01   .13585211E+01   .93704782E+00
   .52640402E+00   .13873297E+00  -.21561980E+00  -.52826920E+00  -.79288271E+00
  -.10052045E+01  -.11630153E+01  -.12660346E+01  -.13157706E+01  -.13153277E+01
 Real Space Part
   .00000000E+00   .10220147E+02   .20441142E+02   .30661349E+02   .40874273E+02
   .51066406E+02   .61215384E+02   .71288539E+02   .81241931E+02   .91019897E+02
   .10055515E+03   .10976944E+03   .11857479E+03   .12687521E+03   .13456892E+03
   .14155092E+03   .14771593E+03   .15296145E+03   .15719103E+03   .16031739E+03
   .16226553E+03   .16297555E+03   .16240512E+03   .16053152E+03   .15735320E+03
   .15289076E+03   .14718726E+03   .14030804E+03   .13233975E+03   .12338890E+03
   .11357980E+03   .10305202E+03   .91957364E+02   .80456633E+02   .68716038E+02
   .56903551E+02   .45185221E+02   .33721583E+02   .22664257E+02   .12152838E+02
   .23121571E+01  -.67500136E+01  -.14944765E+02  -.22203318E+02  -.28477735E+02
  -.33741082E+02  -.37987048E+02  -.41229050E+02  -.43498889E+02  -.44844985E+02
  -.45330296E+02  -.45029956E+02  -.44028752E+02  -.42418495E+02  -.40295370E+02
  -.37757357E+02  -.34901774E+02  -.31823020E+02  -.28610556E+02  -.25347186E+02
  -.22107646E+02  -.18957536E+02  -.15952588E+02  -.13138283E+02  -.10549772E+02
  -.82121106E+01  -.61407459E+01  -.43422352E+01  -.28151444E+01  -.15510847E+01
  -.53584044E+00   .24945569E+00   .82714411E+00   .12218936E+01   .14596250E+01
   .15665302E+01   .15682106E+01   .14889480E+01   .13511185E+01   .11747530E+01
   .97723981E+00   .77316398E+00   .57427045E+00   .38953616E+00   .22533408E+00
   .85670068E-01  -.27526527E-01  -.11407780E+00  -.17521557E+00  -.21323945E+00
  -.23118892E+00  -.23254103E+00  -.22094302E+00  -.19998579E+00  -.17302229E+00
  -.14303157E+00  -.11252756E+00  -.83509551E-01  -.57449788E-01  -.35312520E-01
 Non local Part
 2 1 1.84099602292808684
 9.89393220952750063
 Reciprocal Space Part
   .00000000E+00   .20982336E-01   .83557204E-01   .18661534E+00   .32833165E+00
   .50620027E+00   .71708247E+00   .95726665E+00   .12225390E+01   .15082632E+01
   .18094679E+01   .21209402E+01   .24373217E+01   .27532082E+01   .30632479E+01
   .33622375E+01   .36452151E+01   .39075460E+01   .41450021E+01   .43538312E+01
   .45308167E+01   .46733258E+01   .47793454E+01   .48475054E+01   .48770896E+01
   .48680329E+01   .48209072E+01   .47368942E+01   .46177481E+01   .44657477E+01
   .42836402E+01   .40745767E+01   .38420431E+01   .35897853E+01   .33217330E+01
   .30419216E+01   .27544156E+01   .24632331E+01   .21722752E+01   .18852596E+01
   .16056608E+01   .13366577E+01   .10810887E+01   .84141646E+00   .61970067E+00
   .41758098E+00   .23626879E+00   .76548216E-01  -.61214411E-01  -.17705292E+00
  -.27137648E+00  -.34493835E+00  -.39879929E+00  -.43428657E+00  -.45294982E+00
  -.45651483E+00  -.44683636E+00  -.42585119E+00  -.39553228E+00  -.35784524E+00
  -.31470774E+00  -.26795271E+00  -.21929600E+00  -.17030891E+00  -.12239585E+00
  -.76777600E-01  -.34479866E-01   .36726735E-02   .37057176E-01   .65248587E-01
   .88011157E-01   .10528605E+00   .11717558E+00   .12392480E+00   .12590092E+00
   .12357144E+00   .11748148E+00   .10823105E+00   .96452764E-01   .82790684E-01
   .67880618E-01   .52332396E-01   .36714395E-01   .21540587E-01   .72602652E-02
  -.57494892E-02  -.17188576E-01  -.26835983E-01  -.34549372E-01  -.40262346E-01
  -.43979676E-01  -.45770761E-01  -.45761684E-01  -.44126174E-01  -.41075864E-01
  -.36850163E-01  -.31706107E-01  -.25908473E-01  -.19720469E-01  -.13395214E-01
 Real Space Part
   .00000000E+00  -.23573284E-02  -.91492878E-02  -.19545982E-01  -.32197847E-01
  -.45284868E-01  -.56583161E-01  -.63546701E-01  -.63401468E-01  -.53248877E-01
  -.30175049E-01   .86377079E-02   .65800883E-01   .14361487E+00   .24397265E+00
   .36827519E+00   .51736134E+00   .69145456E+00   .89012809E+00   .11122898E+01
   .13561873E+01   .16194326E+01   .18990464E+01   .21915197E+01   .24928921E+01
   .27988420E+01   .31047891E+01   .34060029E+01   .36977167E+01   .39752415E+01
   .42340780E+01   .44700224E+01   .46792644E+01   .48584730E+01   .50048692E+01
   .51162838E+01   .51911981E+01   .52287675E+01   .52288277E+01   .51918835E+01
   .51190821E+01   .50121696E+01   .48734362E+01   .47056485E+01   .45119733E+01
   .42958946E+01   .40611265E+01   .38115247E+01   .35509980E+01   .32834246E+01
   .30125719E+01   .27420247E+01   .24751216E+01   .22149012E+01   .19640597E+01
   .17249187E+01   .14994051E+01   .12890417E+01   .10949487E+01   .91785437E+00
   .75811530E+00   .61574327E+00   .49043872E+00   .38162883E+00   .28850878E+00
   .21008487E+00   .14521805E+00   .92666542E-01   .51126610E-01   .19270327E-01
  -.42203501E-02  -.20623806E-01  -.31153698E-01  -.36938799E-01  -.39007783E-01
  -.38278833E-01  -.35553785E-01  -.31516436E-01  -.26734526E-01  -.21664847E-01
  -.16660903E-01  -.11982507E-01  -.78067290E-02  -.42396420E-02  -.13283300E-02
   .92728181E-03   .25631711E-02   .36408459E-02   .42380916E-02   .44409930E-02
   .43373185E-02   .40112828E-02   .35396504E-02   .29890899E-02   .24146540E-02
   .18592324E-02   .13538062E-02   .91832923E-03   .56306044E-03   .29018337E-03
 PAW radial sets
 313 1.18754214512852085
(5E20.12)                                
 augmentation charges (non sperical)
  -.531401560472E+00   .170927011260E-02  -.248458254739E+00  -.255505182484E-02  -.112874375206E+00
   .170927011260E-02  -.154428723089E-03  -.366501503928E-03   .969384129939E-04  -.523709900585E-03
  -.248458254739E+00  -.366501503928E-03  -.122030520964E+00  -.677165932237E-03  -.487829931373E-01
  -.255505182484E-02   .969384129939E-04  -.677165932237E-03  -.625889132085E-04  -.699332274134E-03
  -.112874375206E+00  -.523709900585E-03  -.487829931373E-01  -.699332274134E-03   .325318240315E-01
 uccopancies in atom
   .200000000328E+01   .000000000000E+00   .000000000000E+00   .000000000000E+00   .000000000000E+00
   .000000000000E+00   .000000000000E+00   .000000000000E+00   .000000000000E+00   .000000000000E+00
   .000000000000E+00   .000000000000E+00   .166666667016E+01   .000000000000E+00   .000000000000E+00
   .000000000000E+00   .000000000000E+00   .000000000000E+00   .000000000000E+00   .000000000000E+00
   .000000000000E+00   .000000000000E+00   .000000000000E+00   .000000000000E+00   .000000000000E+00
 grid
   .584046964284E-04   .603038714544E-04   .622648029143E-04   .642894989734E-04   .663800330973E-04
   .685385461757E-04   .707672487146E-04   .730684231001E-04   .754444259359E-04   .778976904565E-04
   .804307290192E-04   .830461356768E-04   .857465888342E-04   .885348539915E-04   .914137865759E-04
   .943863348658E-04   .974555430105E-04   .100624554147E-03   .103896613621E-03   .107275072305E-03
   .110763390038E-03   .114365139161E-03   .118084008181E-03   .121923805543E-03   .125888463537E-03
   .129982042318E-03   .134208734068E-03   .138572867290E-03   .143078911238E-03   .147731480493E-03
   .152535339693E-03   .157495408411E-03   .162616766190E-03   .167904657747E-03   .173364498346E-03
   .179001879341E-03   .184822573902E-03   .190832542929E-03   .197037941156E-03   .203445123453E-03
   .210060651334E-03   .216891299678E-03   .223944063666E-03   .231226165945E-03   .238745064022E-03
   .246508457908E-03   .254524297996E-03   .262800793207E-03   .271346419394E-03   .280169928026E-03
   .289280355147E-03   .298687030630E-03   .308399587733E-03   .318427972963E-03   .328782456263E-03
   .339473641529E-03   .350512477469E-03   .361910268814E-03   .373678687900E-03   .385829786617E-03
   .398376008750E-03   .411330202728E-03   .424705634777E-03   .438516002509E-03   .452775448947E-03
   .467498577010E-03   .482700464468E-03   .498396679382E-03   .514603296048E-03   .531336911458E-03
   .548614662295E-03   .566454242486E-03   .584873921321E-03   .603892562161E-03   .623529641755E-03
   .643805270188E-03   .664740211477E-03   .686355904830E-03   .708674486607E-03   .731718812985E-03
   .755512483368E-03   .780079864554E-03   .805446115688E-03   .831637214028E-03   .858679981547E-03
   .886602112402E-03   .915432201296E-03   .945199772758E-03   .975935311383E-03   .100767029305E-02
   .104043721715E-02   .107426963988E-02   .110920220859E-02   .114527069729E-02   .118251204327E-02
   .122096438491E-02   .126066710077E-02   .130166084991E-02   .134398761350E-02   .138769073785E-02
   .143281497878E-02   .147940654746E-02   .152751315771E-02   .157718407492E-02   .162847016645E-02
   .168142395372E-02   .173609966606E-02   .179255329616E-02   .185084265748E-02   .191102744341E-02
   .197316928844E-02   .203733183124E-02   .210358077987E-02   .217198397904E-02   .224261147960E-02
   .231553561029E-02   .239083105178E-02   .246857491319E-02   .254884681103E-02   .263172895073E-02
   .271730621084E-02   .280566622997E-02   .289689949649E-02   .299109944123E-02   .308836253318E-02
   .318878837824E-02   .329247982125E-02   .339954305130E-02   .351008771051E-02   .362422700625E-02
   .374207782716E-02   .386376086275E-02   .398940072710E-02   .411912608641E-02   .425306979078E-02
   .439136901026E-02   .453416537535E-02   .468160512200E-02   .483383924139E-02   .499102363457E-02
   .515331927208E-02   .532089235885E-02   .549391450436E-02   .567256289840E-02   .585702049254E-02
   .604747618748E-02   .624412502649E-02   .644716839516E-02   .665681422766E-02   .687327721962E-02
   .709677904807E-02   .732754859842E-02   .756582219884E-02   .781184386233E-02   .806586553656E-02
   .832814736194E-02   .859895793796E-02   .887857459833E-02   .916728369493E-02   .946538089112E-02
   .977317146446E-02   .100909706194E-01   .104191038101E-01   .107579070735E-01   .111077273738E-01
   .114689229576E-01   .118418637207E-01   .122269315871E-01   .126245208998E-01   .130350388252E-01
   .134589057693E-01   .138965558091E-01   .143484371363E-01   .148150125170E-01   .152967597651E-01
   .157941722320E-01   .163077593113E-01   .168380469612E-01   .173855782426E-01   .179509138753E-01
   .185346328125E-01   .191373328333E-01   .197596311553E-01   .204021650662E-01   .210655925769E-01
   .217505930953E-01   .224578681217E-01   .231881419675E-01   .239421624969E-01   .247207018929E-01
   .255245574479E-01   .263545523801E-01   .272115366769E-01   .280963879652E-01   .290100124099E-01
   .299533456423E-01   .309273537182E-01   .319330341068E-01   .329714167128E-01   .340435649306E-01
   .351505767339E-01   .362935857993E-01   .374737626681E-01   .386923159444E-01   .399504935334E-01
   .412495839188E-01   .425909174827E-01   .439758678679E-01   .454058533846E-01   .468823384629E-01
   .484068351526E-01   .499809046715E-01   .516061590043E-01   .532842625535E-01   .550169338438E-01
   .568059472819E-01   .586531349740E-01   .605603886017E-01   .625296613593E-01   .645629699543E-01
   .666623966723E-01   .688300915098E-01   .710682743756E-01   .733792373646E-01   .757653471049E-01
   .782290471813E-01   .807728606381E-01   .833993925624E-01   .861113327525E-01   .889114584721E-01
   .918026372946E-01   .947878300399E-01   .978700938061E-01   .101052585101E+00   .104338563073E+00
   .107731392851E+00   .111234548990E+00   .114851619026E+00   .118586307157E+00   .122442438030E+00
   .126423960658E+00   .130534952469E+00   .134779623479E+00   .139162320600E+00   .143687532098E+00
   .148359892186E+00   .153184185767E+00   .158165353340E+00   .163308496057E+00   .168618880943E+00
   .174101946299E+00   .179763307261E+00   .185608761559E+00   .191644295448E+00   .197876089842E+00
   .204310526643E+00   .210954195277E+00   .217813899441E+00   .224896664071E+00   .232209742538E+00
   .239760624073E+00   .247557041439E+00   .255606978847E+00   .263918680138E+00   .272500657219E+00
   .281361698786E+00   .290510879319E+00   .299957568378E+00   .309711440199E+00   .319782483599E+00
   .330181012206E+00   .340917675022E+00   .352003467328E+00   .363449741944E+00   .375268220856E+00
   .387471007219E+00   .400070597752E+00   .413079895536E+00   .426512223231E+00   .440381336713E+00
   .454701439165E+00   .469487195626E+00   .484753748000E+00   .500516730572E+00   .516792286014E+00
   .533597081916E+00   .550948327858E+00   .568863793032E+00   .587361824440E+00   .606461365682E+00
   .626181976358E+00   .646543852096E+00   .667567845237E+00   .689275486186E+00   .711689005465E+00
   .734831356475E+00   .758726239008E+00   .783398123510E+00   .808872276147E+00   .835174784678E+00
   .862332585169E+00   .890373489583E+00   .919326214254E+00   .949220409303E+00   .980086688998E+00
   .101195666311E+01   .104486296927E+01   .107883930641E+01   .111392046928E+01   .115014238405E+01
   .118754214513E+01   .122615805313E+01   .126602965413E+01
 aepotential
   .959407589929E+04   .971771875440E+04   .983298352482E+04   .993906956424E+04   .100352045858E+05
   .101206516419E+05   .101947184493E+05   .102567667039E+05   .103062213621E+05   .103425788350E+05
   .103654152893E+05   .103743932982E+05   .103692680512E+05   .103498922959E+05   .103162193735E+05
   .102683057538E+05   .102063110840E+05   .101304974327E+05   .100412266026E+05   .993895557879E+04
   .982423178914E+04   .969768536794E+04   .956002117494E+04   .941201012901E+04   .925447862069E+04
   .908829868788E+04   .891437668384E+04   .873364228102E+04   .854703781959E+04   .835550744283E+04
   .815998702406E+04   .796139491375E+04   .776062288083E+04   .755852880239E+04   .735592960081E+04
   .715359578832E+04   .695224672386E+04   .675254722808E+04   .655510501852E+04   .636046930044E+04
   .616913023957E+04   .598151924678E+04   .579801009089E+04   .561892061150E+04   .544451502206E+04
   .527500664586E+04   .511056102100E+04   .495129925641E+04   .479730156535E+04   .464861088954E+04
   .450523654737E+04   .436715784277E+04   .423432758426E+04   .410667547119E+04   .398411131377E+04
   .386652806163E+04   .375380462302E+04   .364580846340E+04   .354239797859E+04   .344342464101E+04
   .334873492630E+04   .325817201663E+04   .317157731420E+04   .308879174001E+04   .300965686870E+04
   .293401588920E+04   .286171441186E+04   .279260113460E+04   .272652839039E+04   .266335258111E+04
   .260293450191E+04   .254513959896E+04   .248983813344E+04   .243690528798E+04   .238622121970E+04
   .233767106081E+04   .229114488236E+04   .224653762473E+04   .220374900036E+04   .216268337960E+04
   .212324965235E+04   .208536108598E+04   .204893516349E+04   .201389342683E+04   .198016130807E+04
   .194766796147E+04   .191634609615E+04   .188613181327E+04   .185696443638E+04   .182878635751E+04
   .180154287864E+04   .177518206343E+04   .174965458940E+04   .172491361126E+04   .170091462493E+04
   .167761534190E+04   .165497556519E+04   .163295707523E+04   .161152351845E+04   .159064030319E+04
   .157027450111E+04   .155039475285E+04   .153097118091E+04   .151197530440E+04   .149337996339E+04
   .147515924215E+04   .145728840109E+04   .143974381208E+04   .142250289731E+04   .140554406919E+04
   .138884668163E+04   .137239097570E+04   .135615803540E+04   .134012974262E+04   .132428873823E+04
   .130861838237E+04   .129310272185E+04   .127772645663E+04   .126247491026E+04   .124733400362E+04
   .123229022874E+04   .121733062744E+04   .120244277042E+04   .118761473868E+04   .117283510799E+04
   .115809293400E+04   .114337774061E+04   .112867950878E+04   .111398866908E+04   .109929609424E+04
   .108459309508E+04   .106987141720E+04   .105512324051E+04   .104034117971E+04   .102551828777E+04
   .101064806039E+04   .995724443408E+03   .980741841568E+03   .965695130338E+03   .950579669363E+03
   .935391318947E+03   .920126458779E+03   .904782009772E+03   .889355458716E+03   .873844886139E+03
   .858248997570E+03   .842567158468E+03   .826799432759E+03   .810946625489E+03   .795010329488E+03
   .778992976152E+03   .762897890231E+03   .746729348499E+03   .730492641566E+03   .714194138374E+03
   .697841351722E+03   .681443003446E+03   .665009086444E+03   .648550920415E+03   .632081197015E+03
   .615614008940E+03   .599164856526E+03   .582750624094E+03   .566389517640E+03   .550100955103E+03
   .533905401147E+03   .517824140874E+03   .501878991691E+03   .486091960870E+03   .470484869287E+03
   .455078980198E+03   .439894696313E+03   .424951417720E+03   .410267684073E+03   .395861749239E+03
   .381752742018E+03   .367962532442E+03   .354518325059E+03   .341455815609E+03   .328822471019E+03
   .316680159379E+03   .305106062183E+03   .294190714117E+03   .284032278471E+03   .274726967015E+03
   .266356602261E+03   .258975480269E+03   .252599311735E+03   .247198748120E+03   .242698876591E+03
   .238984585306E+03   .235910504361E+03   .233313657389E+03   .231026870904E+03   .228891074958E+03
   .226764845543E+03   .224530111839E+03   .222093918510E+03   .219387101683E+03   .216361215882E+03
   .212984914179E+03   .209240515939E+03   .205121056021E+03   .200627860577E+03   .195768614906E+03
   .190555883484E+03   .185006045518E+03   .179138601618E+03   .172975794176E+03   .166542472283E+03
   .159866126345E+03   .152977016149E+03   .145908315974E+03   .138696201578E+03   .131379809516E+03
   .124001015817E+03   .116604022538E+03   .109234819206E+03   .101940711486E+03   .947702677374E+02
   .877741652256E+02   .810073882978E+02   .745328431613E+02   .684255369501E+02   .627751166258E+02
   .576833930116E+02   .532535835837E+02   .495702486278E+02   .466729697042E+02   .445314984757E+02
   .430341403086E+02   .420014419787E+02   .412270267246E+02   .405274117191E+02   .397724431589E+02
   .388840157343E+02   .378157021360E+02   .365333424978E+02   .350064559781E+02   .332087210471E+02
   .311215300029E+02   .287362767544E+02   .260541962295E+02   .230845675678E+02   .198425231354E+02
   .163472986302E+02   .126212354381E+02   .868951623754E+01   .458047679324E+01   .326296854954E+00
  -.403617115400E+01  -.846477732233E+01  -.129121671617E+02  -.173272898613E+02  -.216590399466E+02
  -.258622429045E+02  -.299046175247E+02  -.337701983837E+02  -.374504840190E+02  -.409132330181E+02
  -.440499847049E+02  -.466356984437E+02  -.483692348589E+02  -.490447578886E+02  -.487805247791E+02
  -.480517915737E+02  -.473711156857E+02  -.469641403866E+02  -.468001539231E+02  -.467853879553E+02
  -.468662928668E+02  -.470379728940E+02  -.473212897895E+02  -.477403542646E+02  -.483097130393E+02
  -.490312199405E+02  -.498965774994E+02  -.508914221054E+02  -.519986524122E+02  -.532004065568E+02
  -.544789290325E+02  -.558167626073E+02  -.571966217410E+02  -.586011758749E+02  -.600128829463E+02
  -.614139496260E+02  -.627864720117E+02  -.641127639039E+02  -.653758429757E+02  -.665599561638E+02
  -.676509772259E+02  -.686364117632E+02  -.695048587047E+02  -.702449869612E+02  -.708445708729E+02
  -.712905960530E+02  -.715714144046E+02  -.716808358892E+02  -.716221996231E+02  -.714095169310E+02
  -.710643167934E+02  -.706098602552E+02  -.700661310110E+02  -.694476518449E+02  -.687639487039E+02
  -.680211837186E+02  -.672237370637E+02  -.663752530381E+02  -.654791796036E+02  -.645389982457E+02
  -.635583074600E+02  -.625408499260E+02  -.614905196746E+02
 core charge-density
   .197657463164E-01   .209594445039E-01   .222249474441E-01   .235665477616E-01   .249887921733E-01
   .264964962899E-01   .280947602573E-01   .297889852831E-01   .315848910963E-01   .334885343896E-01
   .355063282984E-01   .376450629692E-01   .399119272775E-01   .423145317536E-01   .448609327815E-01
   .475596581344E-01   .504197339190E-01   .534507129980E-01   .566627049674E-01   .600664077676E-01
   .636731410087E-01   .674948810966E-01   .715442982478E-01   .758347954854E-01   .803805497120E-01
   .851965549589E-01   .902986679136E-01   .957036558343E-01   .101429246959E+00   .107494183525E+00
   .113918277513E+00   .120722469242E+00   .127928888935E+00   .135560921376E+00   .143643273809E+00
   .152202047189E+00   .161264810930E+00   .170860681295E+00   .181020403556E+00   .191776438071E+00
   .203163050416E+00   .215216405724E+00   .227974667359E+00   .241478100079E+00   .255769177814E+00
   .270892696212E+00   .286895890066E+00   .303828555765E+00   .321743178880E+00   .340695067001E+00
   .360742487925E+00   .381946813292E+00   .404372667737E+00   .428088083627E+00   .453164661426E+00
   .479677735696E+00   .507706546758E+00   .537334417952E+00   .568648938455E+00   .601742151553E+00
   .636710748237E+00   .673656265923E+00   .712685292100E+00   .753909672585E+00   .797446724071E+00
   .843419450529E+00   .891956763008E+00   .943193702239E+00   .997271663400E+00   .105433862230E+01
   .111454936208E+01   .117806569956E+01   .124505670993E+01   .131569894883E+01   .139017667018E+01
   .146868203834E+01   .155141533289E+01   .163858514406E+01   .173040855684E+01   .182711132127E+01
   .192892800661E+01   .203610213641E+01   .214888630157E+01   .226754224814E+01   .239234093611E+01
   .252356256549E+01   .266149656548E+01   .280644154207E+01   .295870517946E+01   .311860408995E+01
   .328646360679E+01   .346261751417E+01   .364740770795E+01   .384118378064E+01   .404430252349E+01
   .425712733843E+01   .448002755205E+01   .471337762369E+01   .495755623911E+01   .521294528132E+01
   .547992866939E+01   .575889105646E+01   .605021637745E+01   .635428623735E+01   .667147813074E+01
   .700216348325E+01   .734670550618E+01   .770545685545E+01   .807875708690E+01   .846692990025E+01
   .887028016530E+01   .928909072450E+01   .972361896779E+01   .101740931767E+02   .106407086368E+02
   .111236235197E+02   .116229545378E+02   .121387723790E+02   .126710969294E+02   .132198922990E+02
   .137850616660E+02   .143664419620E+02   .149637984251E+02   .155768190516E+02   .162051089850E+02
   .168481848872E+02   .175054693403E+02   .181762853410E+02   .188598509501E+02   .195552741732E+02
   .202615481542E+02   .209775467729E+02   .217020207453E+02   .224335943365E+02   .231707628023E+02
   .239118906835E+02   .246552110880E+02   .253988260987E+02   .261407084537E+02   .268787046491E+02
   .276105396176E+02   .283338231388E+02   .290460581324E+02   .297446509856E+02   .304269240559E+02
   .310901304810E+02   .317314714126E+02   .323481157707E+02   .329372225919E+02   .334959660156E+02
   .340215629151E+02   .345113031416E+02   .349625822998E+02   .353729369219E+02   .357400818442E+02
   .360619495277E+02   .363367309896E+02   .365629179367E+02   .367393456111E+02   .368652357721E+02
   .369402391549E+02   .369644766571E+02   .369385784218E+02   .368637199039E+02   .367416539342E+02
   .365747377308E+02   .363659537580E+02   .361189232976E+02   .358379115855E+02   .355278233749E+02
   .351941878270E+02   .348431316985E+02   .344813399000E+02   .341160026399E+02   .337547485499E+02
   .334055634095E+02   .330766943501E+02   .327765397221E+02   .325135251503E+02   .322959666793E+02
   .321319223177E+02   .320290337242E+02   .319943602307E+02   .320342078646E+02   .321539565041E+02
   .323578887442E+02   .326490245102E+02   .330289658187E+02   .334977564085E+02   .340537611796E+02
   .346935704801E+02   .354119342442E+02   .362017307994E+02   .370539748065E+02   .379578682610E+02
   .389008977667E+02   .398689803868E+02   .408466593065E+02   .418173493043E+02   .427636306372E+02
   .436675884189E+02   .445111929252E+02   .452767145368E+02   .459471652909E+02   .465067572929E+02
   .469413666297E+02   .472389899739E+02   .473901798546E+02   .473884436777E+02   .472305910692E+02
   .469170140822E+02   .464518853079E+02   .458432600373E+02   .451030703626E+02   .442470015359E+02
   .432942439923E+02   .422671181848E+02   .411905736877E+02   .400915688024E+02   .389983419729E+02
   .379395915008E+02   .369435850880E+02   .360372253646E+02   .352451015296E+02   .345885603052E+02
   .340848314472E+02   .337462439808E+02   .335795691069E+02   .335855243298E+02   .337584705426E+02
   .340863293962E+02   .345507414835E+02   .351274754788E+02   .357870854064E+02   .364957989419E+02
   .372166085299E+02   .379105294267E+02   .385379825315E+02   .390602530471E+02   .394409689831E+02
   .396475381691E+02   .396524804834E+02   .394345940308E+02   .389798997719E+02   .382823179060E+02
   .373440404310E+02   .361755771429E+02   .347954663681E+02   .332296563721E+02   .315105781300E+02
   .296759443676E+02   .277673229396E+02   .258285441324E+02   .239040108194E+02   .220369869685E+02
   .202679431744E+02   .186330369126E+02   .171627993078E+02   .158810886457E+02   .148043528314E+02
   .139412196157E+02   .132924080074E+02   .128509364526E+02   .126026074121E+02   .125267773761E+02
   .125974490349E+02   .127846747527E+02   .130561263514E+02   .133786286596E+02   .137195546077E+02
   .140480742553E+02   .143362530034E+02   .145599703187E+02   .146996220867E+02   .147405764594E+02
   .146733685623E+02   .144936391248E+02   .142018409821E+02   .138027517675E+02   .133048396779E+02
   .127195325066E+02   .120604392152E+02   .113425692233E+02   .105815883238E+02   .979314245722E+01
   .899227237323E+01   .819293396162E+01   .740763146564E+01   .664716394127E+01   .592047962225E+01
   .523462813969E+01   .459479703674E+01   .400441661123E+01   .346531601055E+01   .297791384519E+01
   .254142839143E+01   .215409535300E+01   .181338422051E+01   .151620629775E+01   .125910789860E+01
   .103844194167E+01   .850512081528E+00   .691686238369E+00   .558480520591E+00   .447617302066E+00
   .356062471348E+00   .281046514272E+00   .220073208837E+00   .170918867437E+00   .131624444946E+00
   .100482401909E+00   .760198899178E-01   .569795590841E-01
 kinetic energy-density
   .149003659982E+06   .148916001308E+06   .148847312852E+06   .148798089107E+06   .148768838171E+06
   .148760081722E+06   .148772356261E+06   .148806214076E+06   .148862224340E+06   .148940974302E+06
   .149043070394E+06   .149169139593E+06   .149319831204E+06   .149495817666E+06   .149697796835E+06
   .149926492883E+06   .150182658647E+06   .150467077034E+06   .150780562266E+06   .151123963496E+06
   .151498164297E+06   .151904086130E+06   .152342689976E+06   .152814977257E+06   .153321993671E+06
   .153864830023E+06   .154444623479E+06   .155062561118E+06   .155719881047E+06   .156417874069E+06
   .157157887297E+06   .157941324227E+06   .158769648761E+06   .159644385995E+06   .160567125498E+06
   .161539523164E+06   .162563303711E+06   .163640263518E+06   .164772272857E+06   .165961279104E+06
   .167209309317E+06   .168518473410E+06   .169890967392E+06   .171329076596E+06   .172835179268E+06
   .174411750150E+06   .176061364362E+06   .177786701372E+06   .179590549174E+06   .181475808631E+06
   .183445497993E+06   .185502757599E+06   .187650854745E+06   .189893188728E+06   .192233296065E+06
   .194674855870E+06   .197221695408E+06   .199877795784E+06   .202647297821E+06   .205534507974E+06
   .208543904645E+06   .211680144151E+06   .214948067343E+06   .218352705909E+06   .221899288964E+06
   .225593249521E+06   .229440231304E+06   .233446095267E+06   .237616926065E+06   .241959039006E+06
   .246478986056E+06   .251183562610E+06   .256079813370E+06   .261175038586E+06   .266476799453E+06
   .271992923790E+06   .277731510831E+06   .283700935858E+06   .289909853985E+06   .296367203760E+06
   .303082209432E+06   .310064383066E+06   .317323525162E+06   .324869724362E+06   .332713356282E+06
   .340865080486E+06   .349335836229E+06   .358136836724E+06   .367279561167E+06   .376775745078E+06
   .386637368159E+06   .396876639953E+06   .407505982703E+06   .418538011225E+06   .429985509759E+06
   .441861405375E+06   .454178737495E+06   .466950623671E+06   .480190220815E+06   .493910681956E+06
   .508125107958E+06   .522846493978E+06   .538087670385E+06   .553861237534E+06   .570179494232E+06
   .587054360164E+06   .604497289936E+06   .622519181400E+06   .641130275330E+06   .660340047343E+06
   .680157091887E+06   .700588997277E+06   .721642212944E+06   .743321906646E+06   .765631814104E+06
   .788574078724E+06   .812149082755E+06   .836355270084E+06   .861188959795E+06   .886644152288E+06
   .912712327211E+06   .939382234526E+06   .966639679513E+06   .994467302058E+06   .102284435209E+07
   .105174646199E+07   .108114541805E+07   .111100893204E+07   .114130041580E+07   .117197876052E+07
   .120299812368E+07   .123430772629E+07   .126585166373E+07   .129756873362E+07   .132939228443E+07
   .136125008886E+07   .139306424637E+07   .142475111921E+07   .145622130696E+07   .148737966438E+07
   .151812536781E+07   .154835203512E+07   .157794790467E+07   .160679607842E+07   .163477483409E+07
   .166175801152E+07   .168761547737E+07   .171221367260E+07   .173541624576E+07   .175708477522E+07
   .177707958185E+07   .179526063318E+07   .181148853844E+07   .182562563279E+07   .183753714733E+07
   .184709245990E+07   .185416641971E+07   .185864073688E+07   .186040542599E+07   .185936029026E+07
   .185541643102E+07   .184849776475E+07   .183854252764E+07   .182550474573E+07   .180935564644E+07
   .179008498586E+07   .176770226456E+07   .174223780371E+07   .171374365285E+07   .168229430048E+07
   .164798715980E+07   .161094280266E+07   .157130491760E+07   .152923997040E+07   .148493654942E+07
   .143860438212E+07   .139047301429E+07   .134079014837E+07   .128981964289E+07   .123783918050E+07
   .118513761797E+07   .113201203835E+07   .107876453464E+07   .102569875388E+07   .973116272835E+06
   .921312836915E+06   .870574556443E+06   .821174130552E+06   .773367181320E+06   .727388775869E+06
   .683450207263E+06   .641736096990E+06   .602401874647E+06   .565571684644E+06   .531336764946E+06
   .499754337980E+06   .470847048196E+06   .444602973508E+06   .420976228675E+06   .399888167499E+06
   .381229177843E+06   .364861049556E+06   .350619881048E+06   .338319476360E+06   .327755171331E+06
   .318708015750E+06   .310949228320E+06   .304244832865E+06   .298360378148E+06   .293065639244E+06
   .288139196355E+06   .283372786833E+06   .278575328214E+06   .273576514247E+06   .268229892538E+06
   .262415341330E+06   .256040874661E+06   .249043719876E+06   .241390629007E+06   .233077406360E+06
   .224127657525E+06   .214590789233E+06   .204539312976E+06   .194065526370E+06   .183277664657E+06
   .172295632048E+06   .161246442937E+06   .150259528768E+06   .139462089751E+06   .128974697417E+06
   .118907324094E+06   .109355989305E+06   .100400101125E+06   .921005632799E+05   .844986377146E+05
   .776155491169E+05   .714528193354E+05   .659933134980E+05   .612029532398E+05   .570330163934E+05
   .534229088432E+05   .503032684842E+05   .475992451188E+05   .452337952535E+05   .431308372838E+05
   .412181290608E+05   .394297540766E+05   .377081311751E+05   .360054934769E+05   .342848123991E+05
   .325201703375E+05   .306966095837E+05   .288095042715E+05   .268635174866E+05   .248712177525E+05
   .228514405265E+05   .208274924057E+05   .188253085848E+05   .168716818147E+05   .149926737218E+05
   .132122764404E+05   .115513173803E+05   .100265419890E+05   .864984080550E+04   .742774099152E+04
   .636138914813E+04   .544711550268E+04   .467731236819E+04   .404127035470E+04   .352589904089E+04
   .311644117680E+04   .279721249468E+04   .255232662701E+04   .236635660150E+04   .222489968394E+04
   .211502441763E+04   .202558670515E+04   .194741032136E+04   .187333717647E+04   .179816222766E+04
   .171847492429E+04   .163243294909E+04   .153949446866E+04   .144013348592E+04   .133555898978E+04
   .122745409248E+04   .111774680857E+04   .100841895308E+04   .901356191294E+03   .798238832831E+03
   .700470790094E+03   .609142312402E+03   .525021229048E+03   .448566625736E+03   .379958509852E+03
   .319137049807E+03   .265845755800E+03   .219674552459E+03   .180100812877E+03   .146527947130E+03
   .118321253822E+03   .948396931020E+02   .754617492388E+02   .596039807487E+02   .467324809874E+02
   .363684915328E+02   .280897972804E+02   .215293169493E+02   .163719271195E+02   .123502390593E+02
   .923982944584E+01   .685428129168E+01   .504028853886E+01
 pspotential
  -.721375336554E+02  -.721360591486E+02  -.721346310792E+02  -.721332479854E+02  -.721319084499E+02
  -.721306111016E+02  -.721293546117E+02  -.721281376932E+02  -.721269590999E+02  -.721258176254E+02
  -.721247121001E+02  -.721236413925E+02  -.721226044054E+02  -.721216000777E+02  -.721206273800E+02
  -.721196853168E+02  -.721187729230E+02  -.721178892648E+02  -.721170334364E+02  -.721162045622E+02
  -.721154017931E+02  -.721146243072E+02  -.721138713078E+02  -.721131420243E+02  -.721124357100E+02
  -.721117516411E+02  -.721110891175E+02  -.721104474606E+02  -.721098260134E+02  -.721092241395E+02
  -.721086412226E+02  -.721080766658E+02  -.721075298911E+02  -.721070003386E+02  -.721064874658E+02
  -.721059907481E+02  -.721055096764E+02  -.721050437585E+02  -.721045925171E+02  -.721041554902E+02
  -.721037322306E+02  -.721033223048E+02  -.721029252931E+02  -.721025407892E+02  -.721021683993E+02
  -.721018077424E+02  -.721014584492E+02  -.721011201623E+02  -.721007925353E+02  -.721004752329E+02
  -.721001679305E+02  -.720998703135E+02  -.720995820775E+02  -.720993029275E+02  -.720990325779E+02
  -.720987707522E+02  -.720985171825E+02  -.720982716096E+02  -.720980337823E+02  -.720978034574E+02
  -.720975803995E+02  -.720973643806E+02  -.720971551800E+02  -.720969525838E+02  -.720967563853E+02
  -.720965663841E+02  -.720963823861E+02  -.720962042036E+02  -.720960316548E+02  -.720958645637E+02
  -.720957027601E+02  -.720955460791E+02  -.720953943611E+02  -.720952474517E+02  -.720951052015E+02
  -.720949674659E+02  -.720948341050E+02  -.720947049836E+02  -.720945799706E+02  -.720944589394E+02
  -.720943417676E+02  -.720942283369E+02  -.720941185328E+02  -.720940122446E+02  -.720939093654E+02
  -.720938097919E+02  -.720937134245E+02  -.720936201667E+02  -.720935299256E+02  -.720934426113E+02
  -.720933581374E+02  -.720932764204E+02  -.720931973798E+02  -.720931209381E+02  -.720930470208E+02
  -.720929755561E+02  -.720929064749E+02  -.720928397110E+02  -.720927752007E+02  -.720927128832E+02
  -.720926526999E+02  -.720925945949E+02  -.720925385150E+02  -.720924844093E+02  -.720924322293E+02
  -.720923819290E+02  -.720923334648E+02  -.720922867957E+02  -.720922418828E+02  -.720921986897E+02
  -.720921571825E+02  -.720921173295E+02  -.720920791017E+02  -.720920424722E+02  -.720920074169E+02
  -.720919739139E+02  -.720919419440E+02  -.720919114905E+02  -.720918825393E+02  -.720918550789E+02
  -.720918291008E+02  -.720918045990E+02  -.720917815706E+02  -.720917600155E+02  -.720917399367E+02
  -.720917213405E+02  -.720917042364E+02  -.720916886372E+02  -.720916745594E+02  -.720916620232E+02
  -.720916510527E+02  -.720916416758E+02  -.720916339249E+02  -.720916278367E+02  -.720916234526E+02
  -.720916208189E+02  -.720916199869E+02  -.720916210135E+02  -.720916239612E+02  -.720916288987E+02
  -.720916359009E+02  -.720916450495E+02  -.720916564332E+02  -.720916701484E+02  -.720916862993E+02
  -.720917049989E+02  -.720917263687E+02  -.720917505400E+02  -.720917776542E+02  -.720918078633E+02
  -.720918413307E+02  -.720918782318E+02  -.720919187550E+02  -.720919631023E+02  -.720920114901E+02
  -.720920641503E+02  -.720921213312E+02  -.720921832986E+02  -.720922503368E+02  -.720923227498E+02
  -.720924008627E+02  -.720924850231E+02  -.720925756022E+02  -.720926729967E+02  -.720927776303E+02
  -.720928899553E+02  -.720930104549E+02  -.720931396446E+02  -.720932780749E+02  -.720934263331E+02
  -.720935850458E+02  -.720937548818E+02  -.720939365544E+02  -.720941308245E+02  -.720943385037E+02
  -.720945604576E+02  -.720947976091E+02  -.720950509427E+02  -.720953215077E+02  -.720956104230E+02
  -.720959188816E+02  -.720962481551E+02  -.720965995990E+02  -.720969746580E+02  -.720973748721E+02
  -.720978018826E+02  -.720982574383E+02  -.720987434029E+02  -.720992617625E+02  -.720998146330E+02
  -.721004042688E+02  -.721010330715E+02  -.721017035996E+02  -.721024185783E+02  -.721031809103E+02
  -.721039936871E+02  -.721048602008E+02  -.721057839572E+02  -.721067686891E+02  -.721078183704E+02
  -.721089372318E+02  -.721101297766E+02  -.721114007977E+02  -.721127553957E+02  -.721141989981E+02
  -.721157373791E+02  -.721173766815E+02  -.721191234388E+02  -.721209845991E+02  -.721229675502E+02
  -.721250801462E+02  -.721273307351E+02  -.721297281880E+02  -.721322819305E+02  -.721350019746E+02
  -.721378989526E+02  -.721409841530E+02  -.721442695576E+02  -.721477678804E+02  -.721514926083E+02
  -.721554580434E+02  -.721596793470E+02  -.721641725855E+02  -.721689547774E+02  -.721740439424E+02
  -.721794591518E+02  -.721852205801E+02  -.721913495582E+02  -.721978686273E+02  -.722048015934E+02
  -.722121735834E+02  -.722200110998E+02  -.722283420764E+02  -.722371959331E+02  -.722466036284E+02
  -.722565977114E+02  -.722672123698E+02  -.722784834746E+02  -.722904486195E+02  -.723031471541E+02
  -.723166202090E+02  -.723309107116E+02  -.723460633882E+02  -.723621247533E+02  -.723791430792E+02
  -.723971683449E+02  -.724162521588E+02  -.724364476502E+02  -.724578093238E+02  -.724803928700E+02
  -.725042549232E+02  -.725294527577E+02  -.725560439112E+02  -.725840857219E+02  -.726136347651E+02
  -.726447461722E+02  -.726774728123E+02  -.727118643145E+02  -.727479659066E+02  -.727858170416E+02
  -.728254497826E+02  -.728668869119E+02  -.729101397285E+02  -.729552054962E+02  -.730020645009E+02
  -.730506766785E+02  -.731009777704E+02  -.731528749695E+02  -.732062420200E+02  -.732609137430E+02
  -.733166799658E+02  -.733732788468E+02  -.734303896023E+02  -.734876246613E+02  -.735445212985E+02
  -.736005328246E+02  -.736550194469E+02  -.737072389499E+02  -.737563373884E+02  -.738013400335E+02
  -.738411428563E+02  -.738745048843E+02  -.739000418163E+02  -.739162213211E+02  -.739213604900E+02
  -.739136259410E+02  -.738910370983E+02  -.738514731770E+02  -.737926844041E+02  -.737123079855E+02
  -.736078892995E+02  -.734769087465E+02  -.733168146156E+02  -.731250622351E+02  -.728991595433E+02
  -.726367190238E+02  -.723355156683E+02  -.719935501963E+02  -.716091160970E+02  -.711808680429E+02
  -.707078876987E+02  -.701897407156E+02  -.696265155869E+02  -.690188309530E+02  -.683677932069E+02
  -.676748819512E+02  -.669417395607E+02  -.661698471228E+02  -.653600871227E+02  -.645122282185E+02
  -.636216592283E+02  -.625481780226E+02  -.614905196746E+02
 core charge-density (pseudized)
   .265647042444E-07   .283204292548E-07   .301921943407E-07   .321876688686E-07   .343150290920E-07
   .365829916525E-07   .390008492954E-07   .415785089458E-07   .443265323011E-07   .472561791066E-07
   .503794532912E-07   .537091521520E-07   .572589187901E-07   .610432980117E-07   .650777959240E-07
   .693789434701E-07   .739643641622E-07   .788528462929E-07   .840644199175E-07   .896204389257E-07
   .955436685366E-07   .101858378577E-06   .108590442924E-06   .115767445521E-06   .123418793401E-06
   .131575837176E-06   .140271999495E-06   .149542911990E-06   .159426561272E-06   .169963444577E-06
   .181196735699E-06   .193172461890E-06   .205939692455E-06   .219550739802E-06   .234061373790E-06
   .249531050243E-06   .266023154556E-06   .283605261418E-06   .302349411687E-06   .322332407569E-06
   .343636127311E-06   .366347860682E-06   .390560666639E-06   .416373754622E-06   .443892891052E-06
   .473230832704E-06   .504507788705E-06   .537851913085E-06   .573399829869E-06   .611297192881E-06
   .651699282538E-06   .694771642099E-06   .740690755955E-06   .789644772752E-06   .841834276309E-06
   .897473107483E-06   .956789240357E-06   .102002571633E-05   .108744163995E-05   .115931324058E-05
   .123593500416E-05   .131762087987E-05   .140470556649E-05   .149754588376E-05   .159652223440E-05
   .170204016278E-05   .181453201653E-05   .193445871809E-05   .206231165320E-05   .219861468429E-05
   .234392629695E-05   .249884188823E-05   .266399620612E-05   .284006595038E-05   .302777254520E-05
   .322788509502E-05   .344122353590E-05   .366866199494E-05   .391113237194E-05   .416962815756E-05
   .444520850402E-05   .473900256468E-05   .505221412052E-05   .538612651229E-05   .574210789875E-05
   .612161686227E-05   .652620838503E-05   .695754022007E-05   .741737968350E-05   .790761089547E-05
   .843024249980E-05   .898741589370E-05   .958141400138E-05   .102146706275E-04   .108897804288E-04
   .116095095445E-04   .123768069296E-04   .131948164368E-04   .140668896967E-04   .149965998502E-04
   .159877561865E-04   .170444197508E-04   .181709199809E-04   .193718724454E-04   .206521977526E-04
   .220171417092E-04   .234722968117E-04   .250236251571E-04   .266774828679E-04   .284406461310E-04
   .303203389572E-04   .323242627743E-04   .344606279766E-04   .367381875578E-04   .391662729668E-04
   .417548323321E-04   .445144712117E-04   .474564960352E-04   .505929604159E-04   .539367145219E-04
   .575014577096E-04   .613017946331E-04   .653532950607E-04   .696725576417E-04   .742772778860E-04
   .791863206325E-04   .844197973050E-04   .899991482688E-04   .959472306271E-04   .102288411814E-03
   .109048669371E-03   .116255697302E-03   .123939019466E-03   .132130110439E-03   .140862524364E-03
   .150172032308E-03   .160096768674E-03   .170677387290E-03   .181957227786E-03   .193982492954E-03
   .206802437815E-03   .220469571147E-03   .235039870316E-03   .250573010268E-03   .267132607630E-03
   .284786480893E-03   .303606927760E-03   .323671020764E-03   .345060922369E-03   .367864220840E-03
   .392174288220E-03   .418090661903E-03   .445719451311E-03   .475173771357E-03   .506574204421E-03
   .540049292725E-03   .575736063086E-03   .613780586178E-03   .654338572538E-03   .697576007742E-03
   .743669829287E-03   .792808647909E-03   .845193516230E-03   .901038747821E-03   .960572789944E-03
   .102403915348E-02   .109169740374E-02   .116382421612E-02   .124071450075E-02   .132268260070E-02
   .141006356833E-02   .150321452499E-02   .160251610932E-02   .170837401985E-02   .182122065798E-02
   .194151687774E-02   .206975384910E-02   .220645504215E-02   .235217833970E-02   .250751828649E-02
   .267310848369E-02   .284962413765E-02   .303778477277E-02   .323835711853E-02   .345215818172E-02
   .368005851512E-02   .392298569488E-02   .418192801931E-02   .445793844263E-02   .475213875784E-02
   .506572404376E-02   .539996739200E-02   .575622493048E-02   .613594116096E-02   .654065462875E-02
   .697200394402E-02   .743173417459E-02   .792170363117E-02   .844389106713E-02   .900040331527E-02
   .959348338554E-02   .102255190479E-01   .108990519262E-01   .116167871281E-01   .123816034394E-01
   .131965641088E-01   .140649282512E-01   .149901628987E-01   .159759557268E-01   .170262284840E-01
   .181451511538E-01   .193371568758E-01   .206069576526E-01   .219595608673E-01   .234002866360E-01
   .249347860141E-01   .265690600751E-01   .283094798762E-01   .301628073173E-01   .321362168981E-01
   .342373183679E-01   .364741802549E-01   .388553542528E-01   .413899004278E-01   .440874131982E-01
   .469580480197E-01   .500125486912E-01   .532622751736E-01   .567192317883E-01   .603960956318E-01
   .643062450091E-01   .684637876493E-01   .728835884208E-01   .775812962148E-01   .825733696052E-01
   .878771008281E-01   .935106375503E-01   .994930018102E-01   .105844105422E+00   .112584761024E+00
   .119736687842E+00   .127322511091E+00   .135365753806E+00   .143890819716E+00   .152922965613E+00
   .162488261440E+00   .172613536132E+00   .183326306995E+00   .194654690137E+00   .206627289222E+00
   .219273059474E+00   .232621143584E+00   .246700675817E+00   .261540550273E+00   .277169148913E+00
   .293614024598E+00   .310901534036E+00   .329056415208E+00   .348101303548E+00   .368056180881E+00
   .388937750986E+00   .410758735527E+00   .433527084192E+00   .457245093093E+00   .481908425951E+00
   .507505033314E+00   .534013966185E+00   .561404081925E+00   .589632642377E+00   .618643806832E+00
   .648367025899E+00   .678715346619E+00   .709583644555E+00   .740846805021E+00   .772357883495E+00
   .803946284518E+00   .835416009313E+00   .866544034967E+00   .897078902443E+00   .926739606878E+00
   .955214901495E+00   .982163145757E+00   .100721284869E+01   .102996407890E+01   .104999093278E+01
   .106684527000E+01   .108006193951E+01   .108916572605E+01   .109368024508E+01   .109313899728E+01
   .108709875917E+01   .107515542642E+01   .105696233574E+01   .103225096137E+01   .100085370561E+01
   .962728270906E+00   .917982807269E+00   .866900666838E+00   .809963165831E+00   .747868256838E+00
   .681542463336E+00   .612142848381E+00   .541045221396E+00   .469814293188E+00   .400151158409E+00
   .333813436414E+00   .272503790265E+00   .217723559209E+00   .170590102997E+00   .131619407261E+00
   .100482401909E+00   .760198899178E-01   .569795590841E-01
 pseudo wavefunction
   .174942711341E-03   .180631411843E-03   .186505094688E-03   .192569775042E-03   .198831663666E-03
   .205297173281E-03   .211972925133E-03   .218865755774E-03   .225982724065E-03   .233331118401E-03
   .240918464179E-03   .248752531504E-03   .256841343143E-03   .265193182746E-03   .273816603323E-03
   .282720436009E-03   .291913799106E-03   .301406107417E-03   .311207081895E-03   .321326759589E-03
   .331775503933E-03   .342564015349E-03   .353703342213E-03   .365204892165E-03   .377080443792E-03
   .389342158694E-03   .402002593931E-03   .415074714890E-03   .428571908560E-03   .442507997239E-03
   .456897252691E-03   .471754410764E-03   .487094686477E-03   .502933789601E-03   .519287940752E-03
   .536173887997E-03   .553608924007E-03   .571610903769E-03   .590198262867E-03   .609390036361E-03
   .629205878286E-03   .649666081772E-03   .670791599833E-03   .692604066817E-03   .715125820569E-03
   .738379925299E-03   .762390195207E-03   .787181218869E-03   .812778384416E-03   .839207905535E-03
   .866496848313E-03   .894673158955E-03   .923765692402E-03   .953804241881E-03   .984819569414E-03
   .101684343732E-02   .104990864076E-02   .108404904127E-02   .111929960149E-02   .115569642097E-02
   .119327677309E-02   .123207914326E-02   .127214326833E-02   .131351017729E-02   .135622223326E-02
   .140032317691E-02   .144585817121E-02   .149287384772E-02   .154141835428E-02   .159154140441E-02
   .164329432813E-02   .169673012456E-02   .175190351619E-02   .180887100493E-02   .186769092995E-02
   .192842352740E-02   .199113099214E-02   .205587754140E-02   .212272948054E-02   .219175527095E-02
   .226302560012E-02   .233661345409E-02   .241259419212E-02   .249104562390E-02   .257204808916E-02
   .265568454003E-02   .274204062588E-02   .283120478106E-02   .292326831546E-02   .301832550799E-02
   .311647370308E-02   .321781341040E-02   .332244840772E-02   .343048584719E-02   .354203636501E-02
   .365721419476E-02   .377613728427E-02   .389892741643E-02   .402571033383E-02   .415661586751E-02
   .429177806983E-02   .443133535172E-02   .457543062436E-02   .472421144545E-02   .487783017024E-02
   .503644410749E-02   .520021568046E-02   .536931259315E-02   .554390800190E-02   .572418069265E-02
   .591031526383E-02   .610250231528E-02   .630093864329E-02   .650582744193E-02   .671737851093E-02
   .693580847033E-02   .716134098204E-02   .739420697867E-02   .763464489968E-02   .788290093523E-02
   .813922927797E-02   .840389238296E-02   .867716123596E-02   .895931563051E-02   .925064445392E-02
   .955144598249E-02   .986202818639E-02   .101827090443E-01   .105138168683E-01   .108556906391E-01
   .112086803526E-01   .115731473767E-01   .119494648207E-01   .123380179161E-01   .127392044094E-01
   .131534349683E-01   .135811336002E-01   .140227380848E-01   .144787004205E-01   .149494872846E-01
   .154355805093E-01   .159374775720E-01   .164556921019E-01   .169907544028E-01   .175432119924E-01
   .181136301591E-01   .187025925367E-01   .193107016967E-01   .199385797607E-01   .205868690312E-01
   .212562326433E-01   .219473552361E-01   .226609436469E-01   .233977276258E-01   .241584605734E-01
   .249439203028E-01   .257549098239E-01   .265922581532E-01   .274568211494E-01   .283494823739E-01
   .292711539794E-01   .302227776250E-01   .312053254206E-01   .322198008994E-01   .332672400217E-01
   .343487122076E-01   .354653214032E-01   .366182071775E-01   .378085458534E-01   .390375516725E-01
   .403064779945E-01   .416166185323E-01   .429693086239E-01   .443659265410E-01   .458078948363E-01
   .472966817289E-01   .488338025301E-01   .504208211091E-01   .520593513997E-01   .537510589492E-01
   .554976625092E-01   .573009356699E-01   .591627085369E-01   .610848694530E-01   .630693667639E-01
   .651182106279E-01   .672334748711E-01   .694172988867E-01   .716718895794E-01   .739995233537E-01
   .764025481464E-01   .788833855024E-01   .814445326924E-01   .840885648722E-01   .868181372822E-01
   .896359874835E-01   .925449376322E-01   .955478967847E-01   .986478632353E-01   .101847926880E+00
   .105151271603E+00   .108561177684E+00   .112081024214E+00   .115714291522E+00   .119464563602E+00
   .123335530529E+00   .127330990864E+00   .131454854024E+00   .135711142624E+00   .140103994765E+00
   .144637666251E+00   .149316532740E+00   .154145091783E+00   .159127964756E+00   .164269898647E+00
   .169575767680E+00   .175050574753E+00   .180699452651E+00   .186527665005E+00   .192540606967E+00
   .198743805543E+00   .205142919563E+00   .211743739215E+00   .218552185106E+00   .225574306780E+00
   .232816280630E+00   .240284407132E+00   .247985107320E+00   .255924918414E+00   .264110488509E+00
   .272548570206E+00   .281246013097E+00   .290209754943E+00   .299446811439E+00   .308964264395E+00
   .318769248181E+00   .328868934256E+00   .339270513578E+00   .349981176707E+00   .361008091348E+00
   .372358377112E+00   .384039077213E+00   .396057126822E+00   .408419317775E+00   .421132259296E+00
   .434202334389E+00   .447635651521E+00   .461437991195E+00   .475614746990E+00   .490170860613E+00
   .505110750502E+00   .520438233477E+00   .536156438930E+00   .552267715023E+00   .568773526351E+00
   .585674342516E+00   .602969517055E+00   .620657156186E+00   .638733976823E+00   .657195153367E+00
   .676034152813E+00   .695242557756E+00   .714809877004E+00   .734723343551E+00   .754967699868E+00
   .775524970572E+00   .796374222804E+00   .817491314852E+00   .838848633893E+00   .860414824087E+00
   .882154506670E+00   .904027994234E+00   .925991001924E+00   .947994358996E+00   .969983724912E+00
   .991899315051E+00   .101367564205E+01   .103524127988E+01   .105651865893E+01   .107742390169E+01
   .109786670975E+01   .111775031457E+01   .113697150560E+01   .115542075065E+01   .117298242503E+01
   .118953516662E+01   .120495237503E+01   .121910287323E+01   .123185174984E+01   .124306139885E+01
   .125259277151E+01   .126030685148E+01   .126606635872E+01   .126973768045E+01   .127119301728E+01
   .127031271984E+01   .126698777488E+01   .126112238012E+01   .125263652298E+01   .124146845061E+01
   .122757688703E+01   .121094281773E+01   .119157062542E+01   .116948832248E+01   .114474659077E+01
   .111741630982E+01   .108758423705E+01   .105534650344E+01   .102079961522E+01   .984028715709E+00
   .945092973797E+00   .904005144107E+00   .860825283013E+00
 ae wavefunction
   .445093498395E-02   .458332842613E-02   .471962698097E-02   .485994386746E-02   .500439545963E-02
   .515310136658E-02   .530618451394E-02   .546377122695E-02   .562599131490E-02   .579297815712E-02
   .596486879033E-02   .614180399746E-02   .632392839775E-02   .651139053829E-02   .670434298667E-02
   .690294242501E-02   .710734974500E-02   .731773014409E-02   .753425322266E-02   .775709308207E-02
   .798642842354E-02   .822244264767E-02   .846532395462E-02   .871526544465E-02   .897246521897E-02
   .923712648077E-02   .950945763615E-02   .978967239490E-02   .100779898708E-01   .103746346814E-01
   .106798370468E-01   .109938328871E-01   .113168639191E-01   .116491777508E-01   .119910279738E-01
   .123426742534E-01   .127043824167E-01   .130764245360E-01   .134590790105E-01   .138526306424E-01
   .142573707091E-01   .146735970308E-01   .151016140315E-01   .155417327943E-01   .159942711098E-01
   .164595535167E-01   .169379113339E-01   .174296826839E-01   .179352125054E-01   .184548525556E-01
   .189889614002E-01   .195379043904E-01   .201020536258E-01   .206817879019E-01   .212774926414E-01
   .218895598071E-01   .225183877954E-01   .231643813097E-01   .238279512102E-01   .245095143406E-01
   .252094933278E-01   .259283163547E-01   .266664169019E-01   .274242334587E-01   .282022091985E-01
   .290007916181E-01   .298204321374E-01   .306615856576E-01   .315247100742E-01   .324102657425E-01
   .333187148918E-01   .342505209864E-01   .352061480277E-01   .361860597963E-01   .371907190283E-01
   .382205865226E-01   .392761201752E-01   .403577739360E-01   .414659966828E-01   .426012310090E-01
   .437639119186E-01   .449544654246E-01   .461733070442E-01   .474208401862E-01   .486974544240E-01
   .500035236479E-01   .513394040918E-01   .527054322260E-01   .541019225105E-01   .555291650018E-01
   .569874228054E-01   .584769293676E-01   .599978855985E-01   .615504568186E-01   .631347695218E-01
   .647509079462E-01   .663989104449E-01   .680787656498E-01   .697904084183E-01   .715337155569E-01
   .733085013128E-01   .751145126255E-01   .769514241313E-01   .788188329131E-01   .807162529878E-01
   .826431095260E-01   .845987327960E-01   .865823518278E-01   .885930877922E-01   .906299470899E-01
   .926918141487E-01   .947774439254E-01   .968854541138E-01   .990143170577E-01   .101162351371E+00
   .103327713274E+00   .105508387641E+00   .107702178785E+00   .109906700973E+00   .112119368701E+00
   .114337386736E+00   .116557739948E+00   .118777182967E+00   .120992229679E+00   .123199142601E+00
   .125393922184E+00   .127572296073E+00   .129729708383E+00   .131861309050E+00   .133961943313E+00
   .136026141414E+00   .138048108576E+00   .140021715367E+00   .141940488533E+00   .143797602424E+00
   .145585871112E+00   .147297741346E+00   .148925286487E+00   .150460201555E+00   .151893799586E+00
   .153217009452E+00   .154420375350E+00   .155494058170E+00   .156427838953E+00   .157211124687E+00
   .157832956690E+00   .158282021839E+00   .158546666942E+00   .158614916528E+00   .158474494384E+00
   .158112849150E+00   .157517184308E+00   .156674492914E+00   .155571597419E+00   .154195194945E+00
   .152531908383E+00   .150568343664E+00   .148291153582E+00   .145687108515E+00   .142743174394E+00
   .139446598238E+00   .135785001573E+00   .131746482002E+00   .127319723167E+00   .122494113287E+00
   .117259872432E+00   .111608188576E+00   .105531362453E+00   .990229611095E-01   .920779799725E-01
   .846930131207E-01   .768664313295E-01   .685985673089E-01   .598919073933E-01   .507512887652E-01
   .411841010989E-01   .312004913044E-01   .208135698315E-01   .100396167705E-01  -.110171423678E-02
  -.125871964768E-01  -.243898374427E-01  -.364786955166E-01  -.488187088699E-01  -.613705396344E-01
  -.740904366988E-01  -.869301208618E-01  -.998366965196E-01  -.112752594547E+00  -.125615551481E+00
  -.138358630479E+00  -.150910289747E+00  -.163194504194E+00  -.175130946000E+00  -.186635229497E+00
  -.197619225449E+00  -.207991449338E+00  -.217657527806E+00  -.226520746883E+00  -.234482685099E+00
  -.241443933909E+00  -.247304907048E+00  -.251966739479E+00  -.255332275461E+00  -.257307143942E+00
  -.257800918042E+00  -.256728353747E+00  -.254010701088E+00  -.249577079172E+00  -.243365904220E+00
  -.235326357554E+00  -.225419878061E+00  -.213621661243E+00  -.199922144446E+00  -.184328455496E+00
  -.166865799554E+00  -.147578756927E+00  -.126532462605E+00  -.103813636727E+00  -.795314340098E-01
  -.538180794826E-01  -.268292579203E-01   .125577457475E-02   .302343859671E-01   .598810956075E-01
   .899484526859E-01   .120168278759E+00   .150253282633E+00   .179899055304E+00   .208786457380E+00
   .236584419427E+00   .262953180234E+00   .287547978874E+00   .310023188027E+00   .330036838432E+00
   .347255459302E+00   .361359157638E+00   .372046868771E+00   .379041713444E+00   .382096388192E+00
   .380998502174E+00   .375575763186E+00   .365700911521E+00   .351296301152E+00   .332338030348E+00
   .308859526148E+00   .280954488491E+00   .248779100720E+00   .212553414639E+00   .172561821455E+00
   .129152526146E+00   .827359534553E-01   .337820300147E-01  -.171836906638E-01  -.695850670266E-01
  -.122801552440E+00  -.176175482729E+00  -.229020418816E+00  -.280630482227E+00  -.330290559094E+00
  -.377287058027E+00  -.420918559724E+00  -.460505408065E+00  -.495397632559E+00  -.524982026664E+00
  -.548690934938E+00  -.566014712401E+00  -.576515987910E+00  -.579841592556E+00  -.575730466852E+00
  -.564018646463E+00  -.544642580926E+00  -.517641152393E+00  -.483156205814E+00  -.441431274314E+00
  -.392808300721E+00  -.337722361960E+00  -.276694577805E+00  -.210323480287E+00  -.139275144985E+00
  -.642723733582E-01   .139168098478E-01   .944911048504E-01   .176628111148E+00   .259496521602E+00
   .342268137682E+00   .424129511534E+00   .504293025896E+00   .582007233833E+00   .656566300955E+00
   .727318420563E+00   .793673098419E+00   .855107203523E+00   .911169641210E+00   .961484423499E+00
   .100575185469E+01   .104374764274E+01   .107532010611E+01   .110038621095E+01   .111892760400E+01
   .113098767289E+01   .113666990947E+01   .113613695538E+01   .112960930958E+01   .111736287751E+01
   .109972506749E+01   .107706955449E+01   .104981001880E+01   .101839318225E+01   .983291412920E+00
   .944995121671E+00   .904005144107E+00   .860825283013E+00
 pseudo wavefunction
  -.342976819697E-05  -.354129570073E-05  -.365644980050E-05  -.377534842412E-05  -.389811333415E-05
  -.402487025256E-05  -.415574898947E-05  -.429088357611E-05  -.443041240206E-05  -.457447835701E-05
  -.472322897702E-05  -.487681659568E-05  -.503539850008E-05  -.519913709187E-05  -.536820005363E-05
  -.554276052051E-05  -.572299725762E-05  -.590909484302E-05  -.610124385680E-05  -.629964107624E-05
  -.650448967731E-05  -.671599944274E-05  -.693438697685E-05  -.715987592742E-05  -.739269721465E-05
  -.763308926769E-05  -.788129826879E-05  -.813757840542E-05  -.840219213057E-05  -.867541043153E-05
  -.895751310740E-05  -.924878905562E-05  -.954953656783E-05  -.986006363534E-05  -.101806882645E-04
  -.105117388026E-04  -.108535542735E-04  -.112064847256E-04  -.115708915900E-04  -.119471480501E-04
  -.123356394249E-04  -.127367635623E-04  -.131509312477E-04  -.135785666238E-04  -.140201076254E-04
  -.144760064276E-04  -.149467299093E-04  -.154327601309E-04  -.159345948278E-04  -.164527479208E-04
  -.169877500418E-04  -.175401490772E-04  -.181105107293E-04  -.186994190955E-04  -.193074772661E-04
  -.199353079424E-04  -.205835540740E-04  -.212528795173E-04  -.219439697154E-04  -.226575324000E-04
  -.233942983159E-04  -.241550219695E-04  -.249404824016E-04  -.257514839847E-04  -.265888572469E-04
  -.274534597226E-04  -.283461768302E-04  -.292679227789E-04  -.302196415050E-04  -.312023076381E-04
  -.322169274994E-04  -.332645401323E-04  -.343462183655E-04  -.354630699125E-04  -.366162385051E-04
  -.378069050649E-04  -.390362889123E-04  -.403056490147E-04  -.416162852761E-04  -.429695398675E-04
  -.443667986012E-04  -.458094923498E-04  -.472990985111E-04  -.488371425205E-04  -.504251994129E-04
  -.520648954349E-04  -.537579097099E-04  -.555059759570E-04  -.573108842657E-04  -.591744829283E-04
  -.610986803319E-04  -.630854469119E-04  -.651368171689E-04  -.672548917509E-04  -.694418396035E-04
  -.716999001896E-04  -.740313857814E-04  -.764386838267E-04  -.789242593918E-04  -.814906576845E-04
  -.841405066576E-04  -.868765196986E-04  -.897014984050E-04  -.926183354512E-04  -.956300175469E-04
  -.987396284926E-04  -.101950352334E-03  -.105265476617E-03  -.108688395752E-03  -.112222614483E-03
  -.115871751472E-03  -.119639542997E-03  -.123529846775E-03  -.127546645899E-03  -.131694052914E-03
  -.135976314018E-03  -.140397813396E-03  -.144963077707E-03  -.149676780698E-03  -.154543747983E-03
  -.159568961968E-03  -.164757566935E-03  -.170114874295E-03  -.175646368007E-03  -.181357710167E-03
  -.187254746790E-03  -.193343513766E-03  -.199630243008E-03  -.206121368810E-03  -.212823534395E-03
  -.219743598679E-03  -.226888643254E-03  -.234265979591E-03  -.241883156478E-03  -.249747967689E-03
  -.257868459904E-03  -.266252940880E-03  -.274909987882E-03  -.283848456381E-03  -.293077489030E-03
  -.302606524927E-03  -.312445309163E-03  -.322603902684E-03  -.333092692453E-03  -.343922401938E-03
  -.355104101927E-03  -.366649221686E-03  -.378569560460E-03  -.390877299336E-03  -.403585013474E-03
  -.416705684719E-03  -.430252714598E-03  -.444239937723E-03  -.458681635596E-03  -.473592550850E-03
  -.488987901906E-03  -.504883398085E-03  -.521295255171E-03  -.538240211441E-03  -.555735544168E-03
  -.573799086619E-03  -.592449245543E-03  -.611705019180E-03  -.631586015778E-03  -.652112472649E-03
  -.673305275763E-03  -.695185979896E-03  -.717776829328E-03  -.741100779120E-03  -.765181516963E-03
  -.790043485606E-03  -.815711905879E-03  -.842212800309E-03  -.869573017329E-03  -.897820256095E-03
  -.926983091901E-03  -.957091002189E-03  -.988174393163E-03  -.102026462699E-02  -.105339404958E-02
  -.108759601894E-02  -.112290493411E-02  -.115935626456E-02  -.119698658019E-02  -.123583358177E-02
  -.127593613184E-02  -.131733428602E-02  -.136006932468E-02  -.140418378496E-02  -.144972149297E-02
  -.149672759627E-02  -.154524859635E-02  -.159533238119E-02  -.164702825766E-02  -.170038698372E-02
  -.175546080033E-02  -.181230346273E-02  -.187097027110E-02  -.193151810043E-02  -.199400542909E-02
  -.205849236631E-02  -.212504067785E-02  -.219371380990E-02  -.226457691065E-02  -.233769684928E-02
  -.241314223188E-02  -.249098341386E-02  -.257129250834E-02  -.265414338994E-02  -.273961169326E-02
  -.282777480544E-02  -.291871185201E-02  -.301250367500E-02  -.310923280255E-02  -.320898340883E-02
  -.331184126305E-02  -.341789366637E-02  -.352722937515E-02  -.363993850894E-02  -.375611244156E-02
  -.387584367309E-02  -.399922568077E-02  -.412635274646E-02  -.425731975774E-02  -.439222198011E-02
  -.453115479675E-02  -.467421341248E-02  -.482149251791E-02  -.497308590952E-02  -.512908606085E-02
  -.528958363954E-02  -.545466696453E-02  -.562442139682E-02  -.579892865706E-02  -.597826606184E-02
  -.616250567051E-02  -.635171333273E-02  -.654594762676E-02  -.674525867665E-02  -.694968683609E-02
  -.715926122478E-02  -.737399810215E-02  -.759389906158E-02  -.781894902650E-02  -.804911402794E-02
  -.828433874110E-02  -.852454375596E-02  -.876962255469E-02  -.901943816573E-02  -.927381946123E-02
  -.953255706134E-02  -.979539880490E-02  -.100620447421E-01  -.103321415997E-01  -.106052766653E-01
  -.108809710300E-01  -.111586721233E-01  -.114377454690E-01  -.117174655784E-01  -.119970058941E-01
  -.122754276843E-01  -.125516677781E-01  -.128245250209E-01  -.130926453145E-01  -.133545050928E-01
  -.136083930662E-01  -.138523900501E-01  -.140843466701E-01  -.143018587151E-01  -.145022398794E-01
  -.146824916084E-01  -.148392697241E-01  -.149688474713E-01  -.150670745799E-01  -.151293318888E-01
  -.151504810231E-01  -.151248085510E-01  -.150459639795E-01  -.149068908651E-01  -.146997502322E-01
  -.144158353927E-01  -.140454771569E-01  -.135779383082E-01  -.130012960987E-01  -.123023113932E-01
  -.114662829679E-01  -.104768853505E-01  -.931598848842E-02  -.796345746140E-02  -.639693043568E-02
  -.459157311305E-02  -.251980810041E-02  -.151017957600E-03   .254877876019E-02   .561727828345E-02
   .909626777192E-02   .130320235352E-01   .174757255085E-01   .224838787112E-01   .281187278051E-01
   .344486448133E-01   .415484622235E-01   .494997137123E-01   .583907322029E-01   .683165394970E-01
   .793784429722E-01   .916832325359E-01   .105341845142E+00   .120467334966E+00   .137171955580E+00
   .155563127648E+00   .175745613728E+00   .197805375463E+00
 ae wavefunction
  -.201852214679E-04  -.207856294555E-04  -.214037468328E-04  -.220400870182E-04  -.226951777358E-04
  -.233695613782E-04  -.240637953758E-04  -.247784525730E-04  -.255141216117E-04  -.262714073201E-04
  -.270509311092E-04  -.278533313754E-04  -.286792639084E-04  -.295294023064E-04  -.304044383959E-04
  -.313050826577E-04  -.322320646577E-04  -.331861334825E-04  -.341680581800E-04  -.351786282033E-04
  -.362186538591E-04  -.372889667581E-04  -.383904202689E-04  -.395238899735E-04  -.406902741241E-04
  -.418904941006E-04  -.431254948674E-04  -.443962454301E-04  -.457037392894E-04  -.470489948924E-04
  -.484330560800E-04  -.498569925290E-04  -.513219001876E-04  -.528289017034E-04  -.543791468423E-04
  -.559738128958E-04  -.576141050769E-04  -.593012569008E-04  -.610365305498E-04  -.628212172193E-04
  -.646566374438E-04  -.665441413990E-04  -.684851091787E-04  -.704809510434E-04  -.725331076359E-04
  -.746430501642E-04  -.768122805446E-04  -.790423315036E-04  -.813347666336E-04  -.836911803992E-04
  -.861131980882E-04  -.886024757037E-04  -.911606997924E-04  -.937895872020E-04  -.964908847640E-04
  -.992663688944E-04  -.102117845107E-03  -.105047147430E-03  -.108056137722E-03  -.111146704877E-03
  -.114320763913E-03  -.117580254928E-03  -.120927141926E-03  -.124363411494E-03  -.127891071323E-03
  -.131512148561E-03  -.135228687986E-03  -.139042749992E-03  -.142956408370E-03  -.146971747865E-03
  -.151090861511E-03  -.155315847713E-03  -.159648807069E-03  -.164091838914E-03  -.168647037564E-03
  -.173316488248E-03  -.178102262707E-03  -.183006414439E-03  -.188030973566E-03  -.193177941310E-03
  -.198449284045E-03  -.203846926911E-03  -.209372746951E-03  -.215028565767E-03  -.220816141644E-03
  -.226737161133E-03  -.232793230053E-03  -.238985863888E-03  -.245316477549E-03  -.251786374458E-03
  -.258396734943E-03  -.265148603885E-03  -.272042877607E-03  -.279080289951E-03  -.286261397516E-03
  -.293586564027E-03  -.301055943782E-03  -.308669464157E-03  -.316426807118E-03  -.324327389723E-03
  -.332370343549E-03  -.340554493031E-03  -.348878332676E-03  -.357340003101E-03  -.365937265881E-03
  -.374667477166E-03  -.383527560043E-03  -.392513975613E-03  -.401622692760E-03  -.410849156601E-03
  -.420188255589E-03  -.429634287274E-03  -.439180922707E-03  -.448821169494E-03  -.458547333509E-03
  -.468350979296E-03  -.478222889166E-03  -.488153021050E-03  -.498130465152E-03  -.508143399460E-03
  -.518179044207E-03  -.528223615368E-03  -.538262277311E-03  -.548279094736E-03  -.558256984053E-03
  -.568177664388E-03  -.578021608404E-03  -.587767993188E-03  -.597394651457E-03  -.606878023372E-03
  -.616193109313E-03  -.625313423949E-03  -.634210952041E-03  -.642856106420E-03  -.651217688632E-03
  -.659262852799E-03  -.666957073305E-03  -.674264116939E-03  -.681146020231E-03  -.687563072721E-03
  -.693473807028E-03  -.698834996577E-03  -.703601661987E-03  -.707727087125E-03  -.711162845937E-03
  -.713858841238E-03  -.715763356687E-03  -.716823123280E-03  -.716983401733E-03  -.716188082209E-03
  -.714379802907E-03  -.711500089082E-03  -.707489514114E-03  -.702287884322E-03  -.695834449202E-03
  -.688068138833E-03  -.678927830200E-03  -.668352644151E-03  -.656282274723E-03  -.642657352481E-03
  -.627419843481E-03  -.610513485352E-03  -.591884261855E-03  -.571480917130E-03  -.549255510626E-03
  -.525164013459E-03  -.499166946662E-03  -.471230061422E-03  -.441325061014E-03  -.409430363670E-03
  -.375531905075E-03  -.339623978595E-03  -.301710110650E-03  -.261803967871E-03  -.219930291859E-03
  -.176125856404E-03  -.130440441056E-03  -.829378138599E-04  -.336967149764E-04   .171881681731E-04
   .696052446972E-04   .123425094455E-03   .178499585245E-03   .234661046602E-03   .291721515096E-03
   .349472067620E-03   .407682261070E-03   .466099699114E-03   .524449749175E-03   .582435435097E-03
   .639737532852E-03   .696014897973E-03   .750905053963E-03   .804025070824E-03   .854972762003E-03
   .903328226722E-03   .948655762887E-03   .990506173910E-03   .102841949070E-02   .106192812779E-02
   .109056048957E-02   .111384503916E-02   .113131483778E-02   .114251255710E-02   .114699596093E-02
   .114434384507E-02   .113416241618E-02   .111609208102E-02   .108981460723E-02   .105506060533E-02
   .101161726947E-02   .959336301085E-03   .898141925857E-03   .828038899915E-03   .749120386590E-03
   .661575570387E-03   .565696860671E-03   .461886524050E-03   .350662572105E-03   .232663720360E-03
   .108653225851E-03  -.204785946218E-04  -.153713363913E-03  -.289905353705E-03  -.427784081200E-03
  -.565958949736E-03  -.702926067101E-03  -.837077361438E-03  -.966712120552E-03  -.109005110922E-02
  -.120525345783E-02  -.131043652859E-02  -.140369890462E-02  -.148314649147E-02  -.154692152810E-02
  -.159323418100E-02  -.162039638040E-02  -.162685758485E-02  -.161124214417E-02  -.157238785353E-02
  -.150938518918E-02  -.142161662773E-02  -.130879538840E-02  -.117100289115E-02  -.100872417857E-02
  -.822880496719E-03  -.614858169816E-03  -.386532840771E-03  -.140288092601E-03   .120972576126E-03
   .393821464833E-03   .674311096699E-03   .957988317177E-03   .123991892074E-02   .151472352778E-02
   .177662529907E-02   .201950996812E-02   .223699857492E-02   .242253306256E-02   .256947423269E-02
   .267121010293E-02   .272127076866E-02   .271344537451E-02   .264190086344E-02   .250131102824E-02
   .228700987404E-02   .199517226061E-02   .162300247740E-02   .116890795643E-02   .632654388006E-03
   .155098230082E-04  -.679618552884E-03  -.144805718526E-02  -.228325268758E-02  -.317667560550E-02
  -.411774312246E-02  -.509376094945E-02  -.608988394965E-02  -.708909499399E-02  -.807220174732E-02
  -.901785126476E-02  -.990256230275E-02  -.107007750788E-01  -.113849178627E-01  -.119254892490E-01
  -.122911543112E-01  -.124488521362E-01  -.123639115703E-01  -.120001714416E-01  -.113201010572E-01
  -.102849162724E-01  -.885468573561E-02  -.698842087846E-02  -.464414236581E-02  -.177891612567E-02
   .165114466229E-02   .569090889414E-02   .103862797315E-01   .157842640656E-01   .219330712704E-01
   .288822805619E-01   .366831364295E-01   .453890307681E-01   .550562135258E-01   .657447572514E-01
   .775197983680E-01   .904530872651E-01   .104624894107E+00   .120126332183E+00   .137062175430E+00
   .155554263974E+00   .175745613728E+00   .197805375463E+00
 pseudo wavefunction
   .104165176361E-07   .111049702702E-07   .118389243900E-07   .126213872976E-07   .134555650552E-07
   .143448756211E-07   .152929628548E-07   .163037114473E-07   .173812628378E-07   .185300321835E-07
   .197547264496E-07   .210603636962E-07   .224522936387E-07   .239362195684E-07   .255182217202E-07
   .272047821869E-07   .290028114779E-07   .309196768348E-07   .329632324179E-07   .351418514878E-07
   .374644607136E-07   .399405767496E-07   .425803452285E-07   .453945823320E-07   .483948191091E-07
   .515933487235E-07   .550032768233E-07   .586385752403E-07   .625141392378E-07   .666458485428E-07
   .710506324113E-07   .757465389939E-07   .807528092870E-07   .860899559697E-07   .917798474534E-07
   .978457974844E-07   .104312660670E-06   .111206934319E-06   .118556867007E-06   .126392574328E-06
   .134746162286E-06   .143651858847E-06   .153146154184E-06   .163267950193E-06   .174058719887E-06
   .185562677328E-06   .197826958791E-06   .210901815898E-06   .224840821520E-06   .239701089282E-06
   .255543507587E-06   .272432989091E-06   .290438736682E-06   .309634527028E-06   .330099012869E-06
   .351916045288E-06   .375175017280E-06   .399971230031E-06   .426406283405E-06   .454588492231E-06
   .484633330119E-06   .516663902592E-06   .550811451500E-06   .587215892767E-06   .626026389677E-06
   .667401964054E-06   .711512147836E-06   .758537677703E-06   .808671235631E-06   .862118238374E-06
   .919097679137E-06   .979843024866E-06   .104460317285E-05   .111364347055E-05   .118724680279E-05
   .126571475090E-05   .134936882831E-05   .143855179801E-05   .153362907686E-05   .163499023292E-05
   .174305058158E-05   .185825288727E-05   .198106917762E-05   .211200267748E-05   .225158987083E-05
   .240040269890E-05   .255905090360E-05   .272818452581E-05   .290849656881E-05   .310072583768E-05
   .330565996642E-05   .352413864512E-05   .375705706035E-05   .400536956302E-05   .427009357853E-05
   .455231377550E-05   .485318650981E-05   .517394456251E-05   .551590219075E-05   .588046051254E-05
   .626911324741E-05   .668345283641E-05   .712517696659E-05   .759609552663E-05   .809813802220E-05
   .863336148131E-05   .920395888212E-05   .981226813771E-05   .104607816746E-04   .111521566442E-04
   .118892258091E-04   .126750091491E-04   .135127262332E-04   .144058094105E-04   .153579178718E-04
   .163729526406E-04   .174550725548E-04   .186087113047E-04   .198385955963E-04   .211497645149E-04
   .225475901687E-04   .240377996956E-04   .256264987247E-04   .273201963876E-04   .291258319824E-04
   .310508033991E-04   .331029974235E-04   .352908220426E-04   .376232408847E-04   .401098099342E-04
   .427607166724E-04   .455868218032E-04   .485997037357E-04   .518117060049E-04   .552359878236E-04
   .588865779751E-04   .627784322633E-04   .669274947585E-04   .713507630864E-04   .760663580299E-04
   .810935977259E-04   .864530767615E-04   .921667504920E-04   .982580249266E-04   .104751852546E-03
   .111674834447E-03   .119055329227E-03   .126923569056E-03   .135311783408E-03   .144254330956E-03
   .153787840170E-03   .163951359189E-03   .174786515583E-03   .186337686645E-03   .198652180917E-03
   .211780431687E-03   .225776203233E-03   .240696810676E-03   .256603354303E-03   .273560969345E-03
   .291639092200E-03   .310911744194E-03   .331457834021E-03   .353361480096E-03   .376712354124E-03
   .401606047266E-03   .428144460395E-03   .456436220009E-03   .486597121481E-03   .518750601431E-03
   .553028241126E-03   .589570302926E-03   .628526301930E-03   .670055615120E-03   .714328130436E-03
   .761524938380E-03   .811839068908E-03   .865476276543E-03   .922655876835E-03   .983611637489E-03
   .104859272768E-02   .111786472933E-02   .119171071426E-02   .127043239160E-02   .135435132975E-02
   .144381025785E-02   .153917445173E-02   .164083320973E-02   .174920142412E-02   .186472125414E-02
   .198786390712E-02   .211913153446E-02   .225905924959E-02   .240821727569E-02   .256721323114E-02
   .273669456118E-02   .291735112496E-02   .310991794731E-02   .331517814551E-02   .353396604143E-02
   .376717047037E-02   .401573829842E-02   .428067816052E-02   .456306443242E-02   .486404145018E-02
   .518482799143E-02   .552672203347E-02   .589110580392E-02   .627945114016E-02   .669332517471E-02
   .713439636422E-02   .760444088043E-02   .810534938214E-02   .863913418773E-02   .920793686849E-02
   .981403628321E-02   .104598570753E-01   .111479786536E-01   .118811446784E-01   .126622730747E-01
   .134944665934E-01   .143810239419E-01   .153254515047E-01   .163314756738E-01   .174030558061E-01
   .185443978257E-01   .197599684853E-01   .210545102983E-01   .224330571497E-01   .239009505915E-01
   .254638568209E-01   .271277843358E-01   .288991022538E-01   .307845592732E-01   .327913032451E-01
   .349269013139E-01   .371993605707E-01   .396171491484E-01   .421892176711E-01   .449250209478E-01
   .478345397805E-01   .509283027285E-01   .542174076394E-01   .577135427284E-01   .614290069418E-01
   .653767293051E-01   .695702869000E-01   .740239210669E-01   .787525513629E-01   .837717867416E-01
   .890979333442E-01   .947479982092E-01   .100739688116E+00   .107091402681E+00   .113822220713E+00
   .120951878719E+00   .128500740331E+00   .136489755282E+00   .144940406415E+00   .153874643091E+00
   .163314799160E+00   .173283493543E+00   .183803511316E+00   .194897663016E+00   .206588619765E+00
   .218898721702E+00   .231849757078E+00   .245462709345E+00   .259757469544E+00   .274752511327E+00
   .290464526109E+00   .306908016049E+00   .324094842918E+00   .342033731398E+00   .360729726068E+00
   .380183602170E+00   .400391231433E+00   .421342905614E+00   .443022622177E+00   .465407338612E+00
   .488466204370E+00   .512159782312E+00   .536439274830E+00   .561245773574E+00   .586509555774E+00
   .612149454582E+00   .638072335411E+00   .664172714851E+00   .690332563042E+00   .716421334059E+00
   .742296271441E+00   .767803036850E+00   .792776708199E+00   .817043188563E+00   .840421057622E+00
   .862723882114E+00   .883762979399E+00   .903350597366E+00   .921303433253E+00   .937446362365E+00
   .951616184645E+00   .963665122724E+00   .973463721078E+00   .980902705371E+00   .985893269990E+00
   .988365178904E+00   .988262003464E+00   .985532798087E+00   .980119553760E+00   .971939897969E+00
   .960864760392E+00   .946686997870E+00   .929216165725E+00
 ae wavefunction
  -.117628442397E-04  -.124363582497E-04  -.131467322860E-04  -.138960847755E-04  -.146866518205E-04
  -.155207940501E-04  -.164010038611E-04  -.173299130727E-04  -.183103010200E-04  -.193451031109E-04
  -.204374198753E-04  -.215905265370E-04  -.228078831366E-04  -.240931452416E-04  -.254501752763E-04
  -.268830545105E-04  -.283960957447E-04  -.299938567346E-04  -.316811543987E-04  -.334630798552E-04
  -.353450143392E-04  -.373326460518E-04  -.394319879954E-04  -.416493968572E-04  -.439915930008E-04
  -.464656816331E-04  -.490791752158E-04  -.518400171964E-04  -.547566071371E-04  -.578378273234E-04
  -.610930709429E-04  -.645322719250E-04  -.681659365421E-04  -.720051768748E-04  -.760617462541E-04
  -.803480767954E-04  -.848773191493E-04  -.896633846007E-04  -.947209896537E-04  -.100065703250E-03
  -.105713996776E-03  -.111683297024E-03  -.117992042275E-03  -.124659741698E-03  -.131707038252E-03
  -.139155775292E-03  -.147029067105E-03  -.155351373605E-03  -.164148579416E-03  -.173448077610E-03
  -.183278858368E-03  -.193671602842E-03  -.204658782522E-03  -.216274764420E-03  -.228555922410E-03
  -.241540755068E-03  -.255270010378E-03  -.269786817698E-03  -.285136827398E-03  -.301368358585E-03
  -.318532555372E-03  -.336683552174E-03  -.355878648508E-03  -.376178493837E-03  -.397647282988E-03
  -.420352962729E-03  -.444367450087E-03  -.469766863057E-03  -.496631764328E-03  -.525047418731E-03
  -.555104065113E-03  -.586897203370E-03  -.620527897436E-03  -.656103095009E-03  -.693735964856E-03
  -.733546252572E-03  -.775660655684E-03  -.820213219020E-03  -.867345751330E-03  -.917208264111E-03
  -.969959433695E-03  -.102576708761E-02  -.108480871633E-02  -.114727201145E-02  -.121335543148E-02
  -.128326879636E-02  -.135723391183E-02  -.143548522484E-02  -.151827051125E-02  -.160585159686E-02
  -.169850511306E-02  -.179652328816E-02  -.190021477570E-02  -.200990552070E-02  -.212593966496E-02
  -.224868049255E-02  -.237851141636E-02  -.251583700652E-02  -.266108406177E-02  -.281470272409E-02
  -.297716763750E-02  -.314897915116E-02  -.333066456717E-02  -.352277943302E-02  -.372590887847E-02
  -.394066899644E-02  -.416770826703E-02  -.440770902368E-02  -.466138895980E-02  -.492950267413E-02
  -.521284325222E-02  -.551224388116E-02  -.582857949408E-02  -.616276844004E-02  -.651577417455E-02
  -.688860696477E-02  -.728232560294E-02  -.769803912037E-02  -.813690849318E-02  -.860014833016E-02
  -.908902853151E-02  -.960487590593E-02  -.101490757322E-01  -.107230732494E-01  -.113283750586E-01
  -.119665504166E-01  -.126392324007E-01  -.133481189196E-01  -.140949735475E-01  -.148816261492E-01
  -.157099732680E-01  -.165819782418E-01  -.174996710091E-01  -.184651475669E-01  -.194805690351E-01
  -.205481602814E-01  -.216702080561E-01  -.228490585815E-01  -.240871145376E-01  -.253868313822E-01
  -.267507129374E-01  -.281813061723E-01  -.296811951063E-01  -.312529937520E-01  -.328993380161E-01
  -.346228764673E-01  -.364262598804E-01  -.383121294597E-01  -.402831036424E-01  -.423417633781E-01
  -.444906357791E-01  -.467321760340E-01  -.490687474741E-01  -.515025996838E-01  -.540358445458E-01
  -.566704301123E-01  -.594081121983E-01  -.622504235973E-01  -.651986408256E-01  -.682537483095E-01
  -.714163999422E-01  -.746868779496E-01  -.780650490190E-01  -.815503176674E-01  -.851415768452E-01
  -.888371558017E-01  -.926347652660E-01  -.965314400361E-01  -.100523479106E+00  -.104606383508E+00
  -.108774792101E+00  -.113022415588E+00  -.117341969105E+00  -.121725103811E+00  -.126162337947E+00
  -.130642987936E+00  -.135155100163E+00  -.139685384131E+00  -.144219147786E+00  -.148740235850E+00
  -.153230972072E+00  -.157672106378E+00  -.162042767983E+00  -.166320425650E+00  -.170480856445E+00
  -.174498124562E+00  -.178344572038E+00  -.181990823467E+00  -.185405807023E+00  -.188556794297E+00
  -.191409461467E+00  -.193927974325E+00  -.196075099513E+00  -.197812344166E+00  -.199100125911E+00
  -.199897974941E+00  -.200164769652E+00  -.199859007181E+00  -.198939109972E+00  -.197363769359E+00
  -.195092326894E+00  -.192085193792E+00  -.188304308481E+00  -.183713631706E+00  -.178279678061E+00
  -.171972082153E+00  -.164764196866E+00  -.156633720322E+00  -.147563347273E+00  -.137541439626E+00
  -.126562709749E+00  -.114628909134E+00  -.101749513805E+00  -.879423967415E-01  -.732344764512E-01
  -.576623297349E-01  -.412727557064E-01  -.241232772309E-01  -.628256522237E-02   .121692292932E-01
   .311402506946E-01   .505268370436E-01   .702135555262E-01   .900733878291E-01   .109968075664E+00
   .129748633477E+00   .149256032560E+00   .168322059951E+00   .186770358026E+00   .204417656930E+00
   .221075219449E+00   .236550521239E+00   .250649181156E+00   .263177134405E+00   .273943015405E+00
   .282760704224E+00   .289451995541E+00   .293849360467E+00   .295798775755E+00   .295162589321E+00
   .291822381700E+00   .285681776351E+00   .276669149515E+00   .264740191116E+00   .249880269701E+00
   .232106554907E+00   .211469850263E+00   .188056087566E+00   .161987432336E+00   .133422948842E+00
   .102558773722E+00   .696277503191E-01   .348984824134E-01  -.132622371972E-02  -.387115469160E-01
  -.768934734995E-01  -.115482251219E+00  -.154066470335E+00  -.192217764890E+00  -.229496090476E+00
  -.265455405801E+00  -.299649336026E+00  -.331636170264E+00  -.360982753940E+00  -.387267853117E+00
  -.410086877347E+00  -.429059544241E+00  -.443839311994E+00  -.454121604292E+00  -.459649521614E+00
  -.460217801684E+00  -.455675969193E+00  -.445930976229E+00  -.430949202250E+00  -.410757553298E+00
  -.385443457219E+00  -.355153688155E+00  -.320092080650E+00  -.280516268077E+00  -.236733603642E+00
  -.189096417048E+00  -.137996743486E+00  -.838606444535E-01  -.271422263466E-01   .316825461529E-01
   .921221486492E-01   .153675814034E+00   .215839772685E+00   .278113320580E+00   .340004625262E+00
   .401036190032E+00   .460749907782E+00   .518711631559E+00   .574515155791E+00   .627785433438E+00
   .678180787920E+00   .725393904416E+00   .769151607817E+00   .809213850487E+00   .845372721722E+00
   .877452309621E+00   .905309768185E+00   .928837256523E+00   .947964016190E+00   .962657892961E+00
   .972925949427E+00   .978814125871E+00   .980406071729E+00   .977821304720E+00   .971212830110E+00
   .960764327325E+00   .946686997870E+00   .929216165725E+00
 pseudo wavefunction
   .412767658656E-09   .440048463125E-09   .469132321371E-09   .500138401540E-09   .533193747884E-09
   .568433801314E-09   .606002954358E-09   .646055142789E-09   .688754476363E-09   .734275911243E-09
   .782805966866E-09   .834543490180E-09   .889700470407E-09   .948502907642E-09   .101119173887E-08
   .107802382516E-08   .114927300417E-08   .122523121212E-08   .130620968000E-08   .139254020881E-08
   .148457652905E-08   .158269575012E-08   .168729990549E-08   .179881759995E-08   .191770576584E-08
   .204445153522E-08   .217957423587E-08   .232362751919E-08   .247720162871E-08   .264092581855E-08
   .281547093174E-08   .300155214891E-08   .319993191867E-08   .341142308167E-08   .363689220113E-08
   .387726311346E-08   .413352071362E-08   .440671499059E-08   .469796532961E-08   .500846509871E-08
   .533948653843E-08   .569238597466E-08   .606860937608E-08   .646969827878E-08   .689729610261E-08
   .735315488485E-08   .783914245902E-08   .835725010810E-08   .890960072355E-08   .949845750368E-08
   .101262332268E-07   .107955001372E-07   .115090004849E-07   .122696577612E-07   .130805886780E-07
   .139451159374E-07   .148667818467E-07   .158493628321E-07   .168968849123E-07   .180136401948E-07
   .192042044618E-07   .204734559192E-07   .218265951843E-07   .232691665945E-07   .248070809246E-07
   .264466396053E-07   .281945605423E-07   .300580056421E-07   .320446101568E-07   .341625139680E-07
   .364203949393E-07   .388275044719E-07   .413937054110E-07   .441295124569E-07   .470461352474E-07
   .501555242870E-07   .534704199121E-07   .570044044920E-07   .607719580800E-07   .647885177423E-07
   .690705408088E-07   .736355723024E-07   .785023168269E-07   .836907152039E-07   .892220261762E-07
   .951189135094E-07   .101405538852E-06   .108107660729E-06   .115252740084E-06   .122870052787E-06
   .130990809590E-06   .139648283997E-06   .148877948594E-06   .158717620385E-06   .169207615734E-06
   .180390915544E-06   .192313341358E-06   .205023743089E-06   .218574199161E-06   .233020229882E-06
   .248421024903E-06   .264839685724E-06   .282343484214E-06   .301004138222E-06   .320898105396E-06
   .342106896419E-06   .364717408946E-06   .388822283606E-06   .414520283526E-06   .441916698935E-06
   .471123778505E-06   .502261189188E-06   .535456506440E-06   .570845736836E-06   .608573875215E-06
   .648795498630E-06   .691675399552E-06   .737389260896E-06   .786124375651E-06   .838080414048E-06
   .893470241411E-06   .952520790038E-06   .101547398867E-05   .108258775336E-05   .115413704379E-05
   .123041498939E-05   .131173408978E-05   .139842749450E-05   .149085036736E-05   .158938134073E-05
   .169442406599E-05   .180640886630E-05   .192579449852E-05   .205307003145E-05   .218875684805E-05
   .233341077991E-05   .248762438251E-05   .265202936071E-05   .282729915435E-05   .301415169439E-05
   .321335234100E-05   .342571701544E-05   .365211553858E-05   .389347518961E-05   .415078449949E-05
   .442509729451E-05   .471753700651E-05   .502930126722E-05   .536166680540E-05   .571599466676E-05
   .609373577774E-05   .649643687587E-05   .692574683064E-05   .738342338059E-05   .787134031393E-05
   .839149512161E-05   .894601715402E-05   .953717631408E-05   .101673923219E-04   .108392445887E-04
   .115554827385E-04   .123190378224E-04   .131330342678E-04   .140008026120E-04   .149258930715E-04
   .159120900002E-04   .169634272953E-04   .180842048119E-04   .192790058520E-04   .205527157964E-04
   .219105419554E-04   .233580347152E-04   .249011100636E-04   .265460735854E-04   .282996460194E-04
   .301689904793E-04   .321617414436E-04   .342860356274E-04   .365505448567E-04   .389645110715E-04
   .415377835927E-04   .442808587959E-04   .472049223431E-04   .503218941326E-04   .536444761375E-04
   .571862033116E-04   .609614977530E-04   .649857263263E-04   .692752619549E-04   .738475488080E-04
   .787211716175E-04   .839159293742E-04   .894529136645E-04   .953545919238E-04   .101644895895E-03
   .108349315597E-03   .115494999120E-03   .123110858581E-03   .131227682590E-03   .139878255585E-03
   .149097484417E-03   .158922532577E-03   .169392962472E-03   .180550886167E-03   .192441125029E-03
   .205111378717E-03   .218612403967E-03   .232998203648E-03   .248326226530E-03   .264657578261E-03
   .282057244012E-03   .300594323239E-03   .320342277031E-03   .341379188480E-03   .363788036460E-03
   .387656983218E-03   .413079676093E-03   .440155563646E-03   .468990226405E-03   .499695722347E-03
   .532390947138E-03   .567202009012E-03   .604262618031E-03   .643714489291E-03   .685707759396E-03
   .730401415315E-03   .777963734403E-03   .828572734033E-03   .882416628889E-03   .939694293494E-03
   .100061572701E-02   .106540251668E-02   .113428829570E-02   .120751919014E-02   .128535424914E-02
   .136806585080E-02   .145594007560E-02   .154927703725E-02   .164839115961E-02   .175361138603E-02
   .186528130592E-02   .198375918027E-02   .210941784581E-02   .224264447380E-02   .238384015644E-02
   .253341928958E-02   .269180871635E-02   .285944659098E-02   .303678091678E-02   .322426770587E-02
   .342236870123E-02   .363154859389E-02   .385227165928E-02   .408499772719E-02   .433017738893E-02
   .458824633343E-02   .485961869089E-02   .514467924814E-02   .544377438389E-02   .575720155486E-02
   .608519714445E-02   .642792246543E-02   .678544768539E-02   .715773341972E-02   .754460971103E-02
   .794575208621E-02   .836065435288E-02   .878859776587E-02   .922861616201E-02   .967945662716E-02
   .101395352246E-01   .106068872782E-01   .110791116660E-01   .115533085470E-01   .120260099029E-01
   .124931022479E-01   .129497408212E-01   .133902545529E-01   .138080410621E-01   .141954509291E-01
   .145436604659E-01   .148425322016E-01   .150804623009E-01   .152442141473E-01   .153187373486E-01
   .152869714700E-01   .151296338697E-01   .148249911167E-01   .143486136209E-01   .136731133186E-01
   .127678645635E-01   .115987088049E-01   .101276442540E-01   .831250261616E-02   .610661620559E-02
   .345848051363E-02   .311419749699E-03  -.339673371637E-02  -.773393039083E-02  -.127741431596E-01
  -.185975246419E-01  -.252904403437E-01  -.329453205962E-01  -.416602549909E-01  -.515382286688E-01
  -.626858697032E-01  -.752115405149E-01  -.892225638873E-01  -.104821326674E+00  -.122099954078E+00
  -.141133198798E+00  -.161962360704E+00  -.184630791237E+00
 ae wavefunction
  -.628547136200E-07  -.664537278128E-07  -.702497054386E-07  -.742539666932E-07  -.784784605869E-07
  -.829358015548E-07  -.876393081524E-07  -.926030439600E-07  -.978418608305E-07  -.103371444616E-06
  -.109208363529E-06  -.115370119281E-06  -.121875201189E-06  -.128743143400E-06  -.135994585436E-06
  -.143651336261E-06  -.151736442063E-06  -.160274257994E-06  -.169290524088E-06  -.178812445620E-06
  -.188868778155E-06  -.199489917588E-06  -.210707995453E-06  -.222556979826E-06  -.235072782155E-06
  -.248293370369E-06  -.262258888638E-06  -.277011784183E-06  -.292596941554E-06  -.309061824818E-06
  -.326456628134E-06  -.344834435208E-06  -.364251388150E-06  -.384766866304E-06  -.406443675632E-06
  -.429348249278E-06  -.453550859978E-06  -.479125845014E-06  -.506151844453E-06  -.534712053458E-06
  -.564894489492E-06  -.596792275308E-06  -.630503938633E-06  -.666133729546E-06  -.703791956572E-06
  -.743595342594E-06  -.785667401744E-06  -.830138838481E-06  -.877147970168E-06  -.926841174487E-06
  -.979373363148E-06  -.103490848340E-05  -.109362004892E-05  -.115569170184E-05  -.122131780757E-05
  -.129070408439E-05  -.136406826972E-05  -.144164082518E-05  -.152366568256E-05  -.161040103305E-05
  -.170212016208E-05  -.179911233237E-05  -.190168371772E-05  -.201015839043E-05  -.212487936526E-05
  -.224620970284E-05  -.237453367591E-05  -.251025800161E-05  -.265381314333E-05  -.280565468577E-05
  -.296626478703E-05  -.313615371165E-05  -.331586144871E-05  -.350595941935E-05  -.370705227809E-05
  -.391977981256E-05  -.414481894649E-05  -.438288585080E-05  -.463473816806E-05  -.490117735539E-05
  -.518305115135E-05  -.548125617239E-05  -.579674064447E-05  -.613050727575E-05  -.648361627632E-05
  -.685718853096E-05  -.725240893106E-05  -.767052987193E-05  -.811287492167E-05  -.858084266785E-05
  -.907591074820E-05  -.959964007142E-05  -.101536792341E-04  -.107397691399E-04  -.113597478257E-04
  -.120155555017E-04  -.127092398089E-04  -.134429612992E-04  -.142189991428E-04  -.150397570648E-04
  -.159077695152E-04  -.168257080742E-04  -.177963880917E-04  -.188227755641E-04  -.199079942432E-04
  -.210553329775E-04  -.222682532793E-04  -.235503971113E-04  -.249055948851E-04  -.263378736593E-04
  -.278514655246E-04  -.294508161588E-04  -.311405935316E-04  -.329256967365E-04  -.348112649220E-04
  -.368026862891E-04  -.389056071203E-04  -.411259407961E-04  -.434698767520E-04  -.459438893217E-04
  -.485547464036E-04  -.513095178836E-04  -.542155837357E-04  -.572806417139E-04  -.605127145405E-04
  -.639201564825E-04  -.675116592011E-04  -.712962567412E-04  -.752833295206E-04  -.794826071608E-04
  -.839041699879E-04  -.885584490168E-04  -.934562242137E-04  -.986086208155E-04  -.104027103466E-03
  -.109723467907E-03  -.115709829948E-03  -.121998611402E-03  -.128602522683E-03  -.135534541690E-03
  -.142807888634E-03  -.150435996395E-03  -.158432475998E-03  -.166811076759E-03  -.175585640640E-03
  -.184770050313E-03  -.194378170421E-03  -.204423781499E-03  -.214920505996E-03  -.225881725815E-03
  -.237320490792E-03  -.249249417489E-03  -.261680577703E-03  -.274625376058E-03  -.288094416073E-03
  -.302097354086E-03  -.316642740450E-03  -.331737847423E-03  -.347388483217E-03  -.363598791725E-03
  -.380371037484E-03  -.397705375531E-03  -.415599605868E-03  -.434048912396E-03  -.453045586276E-03
  -.472578733843E-03  -.492633969360E-03  -.513193093121E-03  -.534233755615E-03  -.555729108757E-03
  -.577647445440E-03  -.599951829049E-03  -.622599714884E-03  -.645542565855E-03  -.668725465246E-03
  -.692086729762E-03  -.715557526532E-03  -.739061498200E-03  -.762514400671E-03  -.785823758500E-03
  -.808888543354E-03  -.831598881427E-03  -.853835796275E-03  -.875470994269E-03  -.896366700924E-03
  -.916375557618E-03  -.935340589775E-03  -.953095259140E-03  -.969463614165E-03  -.984260553496E-03
  -.997292218035E-03  -.100835652695E-02  -.101724387256E-02  -.102373798807E-02  -.102761700126E-02
  -.102865468596E-02  -.102662192220E-02  -.102128837510E-02  -.101242440173E-02  -.999803194347E-03
  -.983203166773E-03  -.962410589158E-03  -.937222473596E-03  -.907449710207E-03  -.872920449682E-03
  -.833483724153E-03  -.789013293515E-03  -.739411698937E-03  -.684614499273E-03  -.624594659445E-03
  -.559367052602E-03  -.488993030092E-03  -.413585005037E-03  -.333310986750E-03  -.248398994467E-03
  -.159141270090E-03  -.658982009961E-04   .308981443214E-04   .130740972719E-03   .233046326756E-03
   .337151366082E-03   .442313490124E-03   .547710421978E-03   .652441368356E-03   .755529360568E-03
   .855924869081E-03   .952510775308E-03   .104410878757E-02   .112948741068E-02   .120737161816E-02
   .127645441703E-02   .133541050286E-02   .138291214041E-02   .141764726609E-02   .143833965957E-02
   .144377096328E-02   .143280435749E-02   .140440974940E-02   .135769033308E-02   .129191031816E-02
   .120652354668E-02   .110120265352E-02   .975868381639E-03   .830718628980E-03   .666256764290E-03
   .483318698592E-03   .283098136963E-03   .671693672756E-04  -.162493125024E-03  -.403498986047E-03
  -.653031078540E-03  -.907840151915E-03  -.116424591263E-02  -.141814526807E-02  -.166502845910E-02
  -.190000374894E-02  -.211783132108E-02  -.231296703711E-02  -.247961657682E-02  -.261179991559E-02
  -.270342475124E-02  -.274836566648E-02  -.274054539372E-02  -.267401860251E-02  -.254306745688E-02
  -.234232385105E-02  -.206692261677E-02  -.171266784412E-02  -.127619062385E-02  -.755095268549E-03
  -.148102494827E-03   .544805731137E-03   .132224097673E-02   .218126629746E-02   .311726039471E-02
   .412378948580E-02   .519248707972E-02   .631294127943E-02   .747258930513E-02   .865661930158E-02
   .984787988318E-02   .110267981484E-01   .121713070134E-01   .132567826810E-01   .142559928570E-01
   .151390560170E-01   .158734116560E-01   .164238011328E-01   .167522585224E-01   .168181108628E-01
   .165779871721E-01   .159858354480E-01   .149929461513E-01   .135479797824E-01   .115969959793E-01
   .908348423993E-02   .594840355033E-02   .213024815364E-02  -.243483804317E-02  -.781288466109E-02
  -.140718652988E-01  -.212814517447E-01  -.295127916035E-01  -.388383469085E-01  -.493318031322E-01
  -.610680519074E-01  -.741232477016E-01  -.885749436246E-01  -.104502316588E+00  -.121986495307E+00
  -.141111006925E+00  -.161962360704E+00  -.184630791237E+00
 pseudo wavefunction
   .328488808680E-12   .361587033512E-12   .398020204487E-12   .438124347655E-12   .482269346735E-12
   .530862354585E-12   .584351548402E-12   .643230263297E-12   .708041542365E-12   .779383145215E-12
   .857913061153E-12   .944355577869E-12   .103950796160E-11   .114424781040E-11   .125954114825E-11
   .138645133481E-11   .152614887288E-11   .167992220401E-11   .184918959191E-11   .203551220321E-11
   .224060850623E-11   .246637012054E-11   .271487926353E-11   .298842795484E-11   .328953915587E-11
   .362099003924E-11   .398583760287E-11   .438744686492E-11   .482952189959E-11   .531614000015E-11
   .585178928407E-11   .644141008733E-11   .709044052951E-11   .780486666998E-11   .859127771782E-11
   .945692680459E-11   .104097978806E-10   .114586793513E-10   .126132451338E-10   .138841438797E-10
   .152830971889E-10   .168230077185E-10   .185180781851E-10   .203839423576E-10   .224378092485E-10
   .246986218342E-10   .271872317674E-10   .299265916934E-10   .329419669442E-10   .362611685626E-10
   .399148098055E-10   .439365884924E-10   .483635978026E-10   .532366683888E-10   .586007449609E-10
   .645053008147E-10   .710047941276E-10   .781591702303E-10   .860344144870E-10   .947031608835E-10
   .104245361935E-09   .114749026095E-09   .126311029462E-09   .139038009276E-09   .153047347440E-09
   .168468253143E-09   .185442954563E-09   .204128010648E-09   .224695755072E-09   .247335885676E-09
   .272257214065E-09   .299689591492E-09   .329886028788E-09   .363125029899E-09   .399713160545E-09
   .439987875691E-09   .484320631914E-09   .533120313371E-09   .586837002958E-09   .645966133447E-09
   .711053056891E-09   .782698074430E-09   .861561972898E-09   .948372119292E-09   .104392916930E-08
   .114911445180E-08   .126489809737E-08   .139234798584E-08   .153263959539E-08   .168706684402E-08
   .185705402336E-08   .204416893500E-08   .225013735030E-08   .247685892721E-08   .272642473087E-08
   .300113651948E-08   .330352797341E-08   .363638806335E-08   .400278677295E-08   .440610341320E-08
   .485005778975E-08   .533874451059E-08   .587667075043E-08   .646879782019E-08   .712058692489E-08
   .783804953200E-08   .862780281481E-08   .949713068202E-08   .104540509566E-07   .115073893233E-07
   .126668607269E-07   .139431589721E-07   .153480553505E-07   .168945072058E-07   .185967774371E-07
   .204705660424E-07   .225331549172E-07   .248035672408E-07   .273027429228E-07   .300537317260E-07
   .330819058479E-07   .364151939200E-07   .400843385845E-07   .441231800219E-07   .485689680456E-07
   .534627056407E-07   .588495271157E-07   .647791143529E-07   .713061549982E-07   .784908468130E-07
   .863994528406E-07   .951049125058E-07   .104687514282E-06   .115235636130E-06   .126846560536E-06
   .139627371655E-06   .153695942855E-06   .169182023734E-06   .186228436663E-06   .204992393866E-06
   .225646947191E-06   .248382583936E-06   .273408983434E-06   .300956950610E-06   .331280544303E-06
   .364659420015E-06   .401401408634E-06   .441845354947E-06   .486364242072E-06   .535368630621E-06
   .589310444293E-06   .648687136778E-06   .714046278377E-06   .785990604601E-06   .865183573272E-06
   .952355481327E-06   .104831019768E-05   .115393257418E-05   .127019660292E-05   .139817439503E-05
   .153904606369E-05   .169411060238E-05   .186479785842E-05   .205268171228E-05   .225949458382E-05
   .248714339898E-05   .273772716411E-05   .301355630939E-05   .331717397959E-05   .365137946788E-05
   .401925400838E-05   .442418916462E-05   .486991807503E-05   .536054984263E-05   .590060738514E-05
   .649506909337E-05   .714941468053E-05   .786967564374E-05   .866249080116E-05   .953516741442E-05
   .104957484576E-04   .115530866497E-04   .127169259298E-04   .139979911217E-04   .154080866099E-04
   .169602049309E-04   .186686462744E-04   .205491499873E-04   .226190392841E-04   .248973804874E-04
   .274051582514E-04   .301654683713E-04   .332037299354E-04   .365479187567E-04   .402288242097E-04
   .442803318117E-04   .487397341187E-04   .536480727623E-04   .590505147326E-04   .649967663203E-04
   .715415284694E-04   .787449976597E-04   .866734168474E-04   .953996814368E-04   .105004005743E-03
   .115574655945E-03   .127208756116E-03   .140013174550E-03   .154105498334E-03   .169615104864E-03
   .186684339848E-03   .205469812296E-03   .226143817960E-03   .248895903847E-03   .273934587584E-03
   .301489246787E-03   .331812194981E-03   .365180962238E-03   .401900800372E-03   .442307434428E-03
   .486770084241E-03   .535694782028E-03   .589528014422E-03   .648760719941E-03   .713932675741E-03
   .785637310574E-03   .864526984202E-03   .951318777115E-03   .104680083830E-02   .115183934294E-02
   .126738611662E-02   .139448698708E-02   .153429093025E-02   .168806008241E-02   .185718069651E-02
   .204317512692E-02   .224771493354E-02   .247263520322E-02   .271995019421E-02   .299187041665E-02
   .329082127079E-02   .361946337266E-02   .398071470601E-02   .437777474802E-02   .481415072534E-02
   .529368616622E-02   .582059192344E-02   .639947985122E-02   .703539932807E-02   .773387682458E-02
   .850095872245E-02   .934325759613E-02   .102680021727E-01   .112830911877E-01   .123971513535E-01
   .136195996550E-01   .149607101787E-01   .164316856723E-01   .180447340141E-01   .198131497524E-01
   .217514008457E-01   .238752207015E-01   .262017055675E-01   .287494172787E-01   .315384913055E-01
   .345907499740E-01   .379298206545E-01   .415812586231E-01   .455726742018E-01   .499338636785E-01
   .546969433945E-01   .598964862736E-01   .655696599498E-01   .717563655492E-01   .784993760823E-01
   .858444733400E-01   .938405821492E-01   .102539900860E+00   .111998027017E+00   .122274077338E+00
   .133430801384E+00   .145534688709E+00   .158656069824E+00   .172869212030E+00   .188252412058E+00
   .204888088563E+00   .222862878772E+00   .242267745008E+00   .263198098305E+00   .285753947802E+00
   .310040085876E+00   .336166319798E+00   .364247760722E+00   .394405179600E+00   .426765436518E+00
   .461461984171E+00   .498635436898E+00   .538434182619E+00   .581014994946E+00   .626543575344E+00
   .675194918986E+00   .727153351810E+00   .782612029242E+00   .841771619255E+00   .904837814728E+00
   .972017235700E+00   .104351119623E+01   .111950673204E+01   .120016422679E+01   .128560095390E+01
   .137586989070E+01   .147093328846E+01   .157080183110E+01
 ae wavefunction
   .511954624066E-08   .558785887297E-08   .609606600695E-08   .664781104316E-08   .724705234864E-08
   .789809213906E-08   .860560790508E-08   .937468661767E-08   .102108619701E-07   .111201549360E-07
   .121091179513E-07   .131848830507E-07   .143552143268E-07   .156285651068E-07   .170141402827E-07
   .185219642683E-07   .201629551022E-07   .219490052621E-07   .238930698088E-07   .260092625362E-07
   .283129608641E-07   .308209202843E-07   .335513992366E-07   .365242953837E-07   .397612943361E-07
   .432860319823E-07   .471242716782E-07   .513040976802E-07   .558561263246E-07   .608137365988E-07
   .662133219113E-07   .720945650264E-07   .785007383203E-07   .854790317173E-07   .930809108842E-07
   .101362508507E-06   .110385051732E-06   .120215329157E-06   .130926201062E-06   .142597156930E-06
   .155314924679E-06   .169174136451E-06   .184278056262E-06   .200739375315E-06   .218681081317E-06
   .238237408767E-06   .259554877804E-06   .282793429964E-06   .308127669934E-06   .335748223302E-06
   .365863221221E-06   .398699923923E-06   .434506496196E-06   .473553949121E-06   .516138263765E-06
   .562582713984E-06   .613240407121E-06   .668497063155E-06   .728774054814E-06   .794531733272E-06
   .866273066382E-06   .944547618964E-06   .102995590740E-05   .112315416391E-05   .122485954909E-05
   .133585585508E-05   .145699974561E-05   .158922758355E-05   .173356290132E-05   .189112457474E-05
   .206313576667E-05   .225093371273E-05   .245598042843E-05   .267987442441E-05   .292436352428E-05
   .319135888890E-05   .348295035995E-05   .380142324674E-05   .414927669110E-05   .452924375831E-05
   .494431341506E-05   .539775457071E-05   .589314237419E-05   .643438697644E-05   .702576498777E-05
   .767195388007E-05   .837806960710E-05   .914970774034E-05   .999298844539E-05   .109146056530E-04
   .119218808104E-04   .130228216343E-04   .142261863233E-04   .155415537293E-04   .169794000310E-04
   .185511825023E-04   .202694310187E-04   .221478480021E-04   .242014175670E-04   .264465246945E-04
   .289010853357E-04   .315846884203E-04   .345187508331E-04   .377266865092E-04   .412340908974E-04
   .450689421473E-04   .492618204865E-04   .538461473798E-04   .588584461904E-04   .643386262066E-04
   .703302920470E-04   .768810806210E-04   .840430279938E-04   .918729686930E-04   .100432970191E-03
   .109790805509E-03   .120020467118E-03   .131202725548E-03   .143425736372E-03   .156785699511E-03
   .171387575078E-03   .187345860292E-03   .204785432315E-03   .223842462185E-03   .244665405391E-03
   .267416074982E-03   .292270803501E-03   .319421700431E-03   .349078012239E-03   .381467592555E-03
   .416838490420E-03   .455460665025E-03   .497627835769E-03   .543659476963E-03   .593902966897E-03
   .648735901496E-03   .708568583180E-03   .773846695959E-03   .845054178210E-03   .922716304902E-03
   .100740299136E-02   .109973233091E-02   .120037437891E-02   .131005519580E-02   .142956116178E-02
   .155974357554E-02   .170152354937E-02   .185589721235E-02   .202394123272E-02   .220681866994E-02
   .240578516546E-02   .262219548016E-02   .285751038453E-02   .311330390570E-02   .339127093296E-02
   .369323518027E-02   .402115750117E-02   .437714454720E-02   .476345775642E-02   .518252265344E-02
   .563693843606E-02   .612948781711E-02   .666314708203E-02   .724109631443E-02   .786672973179E-02
   .854366606321E-02   .927575888896E-02   .100671068487E-01   .109220636109E-01   .118452474813E-01
   .128415505098E-01   .139161469397E-01   .150745008217E-01   .163223725969E-01   .176658244279E-01
   .191112240375E-01   .206652467871E-01   .223348756985E-01   .241273990941E-01   .260504054949E-01
   .281117753775E-01   .303196693484E-01   .326825122511E-01   .352089726796E-01   .379079373362E-01
   .407884796550E-01   .438598221110E-01   .471312916544E-01   .506122677437E-01   .543121224949E-01
   .582401524969E-01   .624055018777E-01   .668170762216E-01   .714834469469E-01   .764127457590E-01
   .816125487950E-01   .870897500950E-01   .928504240858E-01   .988996768509E-01   .105241486092E+00
   .111878529846E+00   .118812004198E+00   .126041430444E+00   .133564452366E+00   .141376624530E+00
   .149471192818E+00   .157838868692E+00   .166467599017E+00   .175342333646E+00   .184444793318E+00
   .193753240824E+00   .203242258751E+00   .212882537534E+00   .222640677876E+00   .232479011970E+00
   .242355448245E+00   .252223344662E+00   .262031415775E+00   .271723678923E+00   .281239444891E+00
   .290513358102E+00   .299475490715E+00   .308051493711E+00   .316162806192E+00   .323726921934E+00
   .330657710745E+00   .336865792732E+00   .342258967667E+00   .346742709539E+00   .350220746266E+00
   .352595752036E+00   .353770178203E+00   .353647232203E+00   .352131985778E+00   .349132570692E+00
   .344561419511E+00   .338336528314E+00   .330382737651E+00   .320633033431E+00   .309029862786E+00
   .295526450770E+00   .280088098785E+00   .262693445400E+00   .243335672356E+00   .222023640099E+00
   .198782937082E+00   .173656825139E+00   .146707060275E+00   .118014564773E+00   .876799235594E-01
   .558236757749E-01   .225863724678E-01  -.118716263423E-01  -.473706371010E-01  -.837124363347E-01
  -.120681353484E+00  -.158045684944E+00  -.195559449349E+00  -.232964508955E+00  -.269993048081E+00
  -.306370265786E+00  -.341816878259E+00  -.376050790242E+00  -.408787519632E+00  -.439740052534E+00
  -.468620241371E+00  -.495143581695E+00  -.519036222156E+00  -.540041032838E+00  -.557921327323E+00
  -.572463117486E+00  -.583477007703E+00  -.590800137377E+00  -.594298081887E+00  -.593866439935E+00
  -.589431855628E+00  -.580952344569E+00  -.568416920815E+00  -.551844602576E+00  -.531282903347E+00
  -.506805912221E+00  -.478512050092E+00  -.446521568794E+00  -.410973843186E+00  -.372024492458E+00
  -.329842358643E+00  -.284606367137E+00  -.236502295445E+00  -.185719480451E+00  -.132447498051E+00
  -.768728481098E-01  -.191756721490E-01   .404734749557E-01   .101916768820E+00   .165012105218E+00
   .229635793719E+00   .295684750358E+00   .363078020622E+00   .431757680189E+00   .501689509060E+00
   .572864091754E+00   .645298930594E+00   .719041780651E+00   .794175016148E+00   .870820659214E+00
   .949145794157E+00   .102936827637E+01   .111176280017E+01   .119666747106E+01   .128449105850E+01
   .137572112837E+01   .147093328846E+01   .157080183110E+01
 End of Dataset
