# Supplementary material for: Redox-mediated domino electrosynthesis of N,N-dimethylformamide with industrial-relevant productivity and modularized cathodic integration
Source: Nat Commun. 2026 Apr 17;17:5349. doi: 10.1038/s41467-026-71637-z (PMC13272958; doi:10.1038/s41467-026-71637-z)
Supplement: Supplementary file 3 — Supplementary Data 1 [file 41467_2026_71637_MOESM3_ESM.zip › 7/XDATCAR]

XYC                                     
           1
    25.669001    0.000000    0.000000
     0.000000   29.639999    0.000000
     0.000000    0.000000   22.000000
   I 
     2
Direct configuration=     1
   0.59476002  0.46171998  0.61435001
   0.57340000  0.51746000  0.52293999
Direct configuration=     2
   0.59477994  0.46166853  0.61443280
   0.57338009  0.51751144  0.52285720
Direct configuration=     3
   0.59483968  0.46151419  0.61468116
   0.57332034  0.51766579  0.52260884
